# Supplementary material for: Abundance, Diversity and Role of ICEs and IMEs in the Adaptation of Streptococcus salivarius to the Environment
Source: Genes (Basel). 2020 Aug 26;11(9):999. doi: 10.3390/genes11090999 (PMC7563491; doi:10.3390/genes11090999)
Supplement: Supplementary file 1 [file genes-11-00999-s001.zip]

Archive with 293 entries (292 files):
- Supplementary files/Lao_Data_S1/
- Supplementary files/Lao_Data_S1/CIME_Ssal1001175st1_H3_rpsI.fasta
- Supplementary files/Lao_Data_S1/CIME_Ssal140-SSAL_rpmG.fasta
- Supplementary files/Lao_Data_S1/CIME_Ssal20-02_rpmG.fasta
- Supplementary files/Lao_Data_S1/CIME_Ssal20-12_rpmG.fasta
- Supplementary files/Lao_Data_S1/CIME_Ssal34-09_rpmG.fasta
- Supplementary files/Lao_Data_S1/CIME_Ssal34-19_rpmG.fasta
- Supplementary files/Lao_Data_S1/CIME_Ssal34-24_rpmG.fasta
- Supplementary files/Lao_Data_S1/CIME_Ssal7073_rpsI.fasta
- Supplementary files/Lao_Data_S1/CIME_Ssal8618_rpsI.fasta
- Supplementary files/Lao_Data_S1/CIME_SsalAF23-9AC_rpsI.fasta
- Supplementary files/Lao_Data_S1/CIME_SsalB35_rpsI.fasta
- Supplementary files/Lao_Data_S1/CIME_SsalB50_fda.fasta
- Supplementary files/Lao_Data_S1/CIME_Ssalbf0095_rpmG.fasta
- Supplementary files/Lao_Data_S1/CIME_SsalF4-2_rpmG_1.fasta
- Supplementary files/Lao_Data_S1/CIME_SsalF4-2_rpmG_2.fasta
- Supplementary files/Lao_Data_S1/CIME_SsalF4-20_rpmG.fasta
- Supplementary files/Lao_Data_S1/CIME_SsalF6-1_rpsI.fasta
- Supplementary files/Lao_Data_S1/CIME_SsalJF_rpsI.fasta
- Supplementary files/Lao_Data_S1/CIME_SsalK12_rpsI.fasta
- Supplementary files/Lao_Data_S1/CIME_SsalL25_rpmG.fasta
- Supplementary files/Lao_Data_S1/CIME_SsalL45_rpmG.fasta
- Supplementary files/Lao_Data_S1/CIME_SsalL45_rpsI_1.fasta
- Supplementary files/Lao_Data_S1/CIME_SsalL45_rpsI_2.fasta
- Supplementary files/Lao_Data_S1/CIME_SsalL50_rpsI_1.fasta
- Supplementary files/Lao_Data_S1/CIME_SsalL50_rpsI_2.fasta
- Supplementary files/Lao_Data_S1/CIME_SsalMIT_14-1770-C1_rpsI.fasta
- Supplementary files/Lao_Data_S1/CIME_SsalN20_rpmG.fasta
- Supplementary files/Lao_Data_S1/CIME_SsalN20_rpsI_1.fasta
- Supplementary files/Lao_Data_S1/CIME_SsalN20_rpsI_2.fasta
- Supplementary files/Lao_Data_S1/CIME_SsalUC3162_rpsI.fasta
- Supplementary files/Lao_Data_S1/dICE_Ssal20-02_fda.fasta
- Supplementary files/Lao_Data_S1/dICE_Ssal20-12_fda.fasta
- Supplementary files/Lao_Data_S1/dICE_Ssal39-01_fda.fasta
- Supplementary files/Lao_Data_S1/dICE_Ssal8618_rpsI.fasta
- Supplementary files/Lao_Data_S1/dICE_SsalAF13-49B_Tn916.fasta
- Supplementary files/Lao_Data_S1/dICE_SsalL25_Tn916.fasta
- Supplementary files/Lao_Data_S1/dICE_SsalLAB813_TnGBS2.fasta
- Supplementary files/Lao_Data_S1/dIME_SsalB50_tRNALys.fasta
- Supplementary files/Lao_Data_S1/dIME_SsalL60_tRNALeu.fasta
- Supplementary files/Lao_Data_S1/ICE_Ssal1001175st1_H3_rpmG.fasta
- Supplementary files/Lao_Data_S1/ICE_Ssal1001175st1_H3_rpsI.fasta
- Supplementary files/Lao_Data_S1/ICE_Ssal1270-SSAL_rpsI.fasta
- Supplementary files/Lao_Data_S1/ICE_Ssal1270-SSAL_TnGBS2.fasta
- Supplementary files/Lao_Data_S1/ICE_Ssal34-09_Tn916.fasta
- Supplementary files/Lao_Data_S1/ICE_Ssal34-09_TnGBS2.fasta
- Supplementary files/Lao_Data_S1/ICE_Ssal34-19_Tn916.fasta
- Supplementary files/Lao_Data_S1/ICE_Ssal34-19_TnGBS2.fasta
- Supplementary files/Lao_Data_S1/ICE_Ssal34-24_Tn916.fasta
- Supplementary files/Lao_Data_S1/ICE_Ssal34-24_TnGBS2.fasta
- Supplementary files/Lao_Data_S1/ICE_Ssal37-08_Tn916.fasta
- Supplementary files/Lao_Data_S1/ICE_Ssal37-09_TnGBS2.fasta
- Supplementary files/Lao_Data_S1/ICE_Ssal39-07_Tn916.fasta
- Supplementary files/Lao_Data_S1/ICE_Ssal40-02_rpmG.fasta
- Supplementary files/Lao_Data_S1/ICE_Ssal7073_rpsI.fasta
- Supplementary files/Lao_Data_S1/ICE_Ssal726-SSAL_Tn916.fasta
- Supplementary files/Lao_Data_S1/ICE_Ssal85-02_rpsI.fasta
- Supplementary files/Lao_Data_S1/ICE_Ssal85-02_Tn916.fasta
- Supplementary files/Lao_Data_S1/ICE_Ssal85-04_rpsI.fasta
- Supplementary files/Lao_Data_S1/ICE_Ssal85-04_Tn916.fasta
- Supplementary files/Lao_Data_S1/ICE_Ssal85-05_rpsI.fasta
- Supplementary files/Lao_Data_S1/ICE_Ssal85-05_Tn916.fasta
- Supplementary files/Lao_Data_S1/ICE_Ssal85-06_rpsI.fasta
- Supplementary files/Lao_Data_S1/ICE_Ssal85-06_Tn916.fasta
- Supplementary files/Lao_Data_S1/ICE_SsalAF10-23_Tn916.fasta
- Supplementary files/Lao_Data_S1/ICE_SsalAF23-9AC_Tn916.fasta
- Supplementary files/Lao_Data_S1/ICE_SsalAF29-16_Tn916.fasta
- Supplementary files/Lao_Data_S1/ICE_SsalB35_rpsI.fasta
- Supplementary files/Lao_Data_S1/ICE_SsalB50_fda.fasta
- Supplementary files/Lao_Data_S1/ICE_SsalB57_fda.fasta
- Supplementary files/Lao_Data_S1/ICE_SsalB57_TnGBS2.fasta
- Supplementary files/Lao_Data_S1/ICE_SsalBCC42_rumA.fasta
- Supplementary files/Lao_Data_S1/ICE_SsalF1-4_fda.fasta
- Supplementary files/Lao_Data_S1/ICE_SsalF1-8_rpmG.fasta
- Supplementary files/Lao_Data_S1/ICE_SsalF4-2_fda.fasta
- Supplementary files/Lao_Data_S1/ICE_SsalF4-2_Tn916.fasta
- Supplementary files/Lao_Data_S1/ICE_SsalF6-1_rpsI.fasta
- Supplementary files/Lao_Data_S1/ICE_SsalF7-1_TnGBS2.fasta
- Supplementary files/Lao_Data_S1/ICE_SsalFDA259_Tn916.fasta
- Supplementary files/Lao_Data_S1/ICE_SsalGED7778A_rpsI.fasta
- Supplementary files/Lao_Data_S1/ICE_SsalHS0302_fda.fasta
- Supplementary files/Lao_Data_S1/ICE_SsalHS0302_Tn916.fasta
- Supplementary files/Lao_Data_S1/ICE_SsalJF_rpsI.fasta
- Supplementary files/Lao_Data_S1/ICE_SsalL11_fda.fasta
- Supplementary files/Lao_Data_S1/ICE_SsalL22_fda.fasta
- Supplementary files/Lao_Data_S1/ICE_SsalL22_hsdM.fasta
- Supplementary files/Lao_Data_S1/ICE_SsalL25_fda.fasta
- Supplementary files/Lao_Data_S1/ICE_SsalL45_rpsI.fasta
- Supplementary files/Lao_Data_S1/ICE_SsalL50_rpsI.fasta
- Supplementary files/Lao_Data_S1/ICE_SsalL60_rpsI.fasta
- Supplementary files/Lao_Data_S1/ICE_SsalL61_fda.fasta
- Supplementary files/Lao_Data_S1/ICE_SsalL61_Tn916.fasta
- Supplementary files/Lao_Data_S1/ICE_SsalL61_TnGBS2.fasta
- Supplementary files/Lao_Data_S1/ICE_SsalL64_fda.fasta
- Supplementary files/Lao_Data_S1/ICE_SsalLAB813_Tn916.fasta
- Supplementary files/Lao_Data_S1/ICE_SsalMIT_14-1770-C1_rpsI.fasta
- Supplementary files/Lao_Data_S1/ICE_SsalN20_rpsI.fasta
- Supplementary files/Lao_Data_S1/ICE_SsalN20_Tn916.fasta
- Supplementary files/Lao_Data_S1/ICE_SsalN5_fda.fasta
- Supplementary files/Lao_Data_S1/ICE_SsalN5_TnGBS2.fasta
- Supplementary files/Lao_Data_S1/ICE_SsalSK126_Tn916.fasta
- Supplementary files/Lao_Data_S1/ICE_SsalT93_fda.fasta
- Supplementary files/Lao_Data_S1/ICE_SsalUBA10771_Tn916.fasta
- Supplementary files/Lao_Data_S1/ICE_SsalUC3162_rpmG.fasta
- Supplementary files/Lao_Data_S1/IME_Ssal1001175st1_H3_oriT.fasta
- Supplementary files/Lao_Data_S1/IME_Ssal1001175st1_H3_tRNALys.fasta
- Supplementary files/Lao_Data_S1/IME_Ssal1003-SOLI_rpsI.fasta
- Supplementary files/Lao_Data_S1/IME_Ssal1003-SOLI_tRNALys.fasta
- Supplementary files/Lao_Data_S1/IME_Ssal1270-SSAL_rpmG.fasta
- Supplementary files/Lao_Data_S1/IME_Ssal140-SSAL_tRNALys.fasta
- Supplementary files/Lao_Data_S1/IME_Ssal20-02_rpmG.fasta
- Supplementary files/Lao_Data_S1/IME_Ssal20-02_tRNALeu.fasta
- Supplementary files/Lao_Data_S1/IME_Ssal20-12_rpmG.fasta
- Supplementary files/Lao_Data_S1/IME_Ssal20-12_tRNALeu.fasta
- Supplementary files/Lao_Data_S1/IME_Ssal22-02_NS.fasta
- Supplementary files/Lao_Data_S1/IME_Ssal22-02_tRNALys.fasta
- Supplementary files/Lao_Data_S1/IME_Ssal22-08_NS.fasta
- Supplementary files/Lao_Data_S1/IME_Ssal22-08_tRNALys.fasta
- Supplementary files/Lao_Data_S1/IME_Ssal25975_rpmG_1.fasta
- Supplementary files/Lao_Data_S1/IME_Ssal25975_rpmG_2.fasta
- Supplementary files/Lao_Data_S1/IME_Ssal25975_tRNALys.fasta
- Supplementary files/Lao_Data_S1/IME_Ssal27945_tRNALys.fasta
- Supplementary files/Lao_Data_S1/IME_Ssal34_24_rpmG.fasta
- Supplementary files/Lao_Data_S1/IME_Ssal34-09_oriT_SEC.fasta
- Supplementary files/Lao_Data_S1/IME_Ssal34-09_rpmG.fasta
- Supplementary files/Lao_Data_S1/IME_Ssal34-09_tRNALys.fasta
- Supplementary files/Lao_Data_S1/IME_Ssal34-19_oriT_SEC.fasta
- Supplementary files/Lao_Data_S1/IME_Ssal34-19_rpmG.fasta
- Supplementary files/Lao_Data_S1/IME_Ssal34-19_tRNALys.fasta
- Supplementary files/Lao_Data_S1/IME_Ssal34-24_oriT_SEC.fasta
- Supplementary files/Lao_Data_S1/IME_Ssal34-24_tRNALys.fasta
- Supplementary files/Lao_Data_S1/IME_Ssal37-08_ebfC.fasta
- Supplementary files/Lao_Data_S1/IME_Ssal37-08_rpmG.fasta
- Supplementary files/Lao_Data_S1/IME_Ssal37-08_tRNALeu.fasta
- Supplementary files/Lao_Data_S1/IME_Ssal37-08_tRNALys.fasta
- Supplementary files/Lao_Data_S1/IME_Ssal37-09_rpmG.fasta
- Supplementary files/Lao_Data_S1/IME_Ssal37-09_tRNALys.fasta
- Supplementary files/Lao_Data_S1/IME_Ssal39-01_tRNALys.fasta
- Supplementary files/Lao_Data_S1/IME_Ssal39-07_oriT.fasta
- Supplementary files/Lao_Data_S1/IME_Ssal39-07_rpmG.fasta
- Supplementary files/Lao_Data_S1/IME_Ssal39-07_tatD.fasta
- Supplementary files/Lao_Data_S1/IME_Ssal39-07_tRNALys.fasta
- Supplementary files/Lao_Data_S1/IME_Ssal57I_rpmG.fasta
- Supplementary files/Lao_Data_S1/IME_Ssal57I_tRNALys.fasta
- Supplementary files/Lao_Data_S1/IME_Ssal7073_NS.fasta
- Supplementary files/Lao_Data_S1/IME_Ssal7073_tRNALeu.fasta
- Supplementary files/Lao_Data_S1/IME_Ssal7073_tRNALys.fasta
- Supplementary files/Lao_Data_S1/IME_Ssal726-SSAL_rpmG.fasta
- Supplementary files/Lao_Data_S1/IME_Ssal84-12_tRNALys.fasta
- Supplementary files/Lao_Data_S1/IME_Ssal85-02_rpmG.fasta
- Supplementary files/Lao_Data_S1/IME_Ssal85-02_tRNALys.fasta
- Supplementary files/Lao_Data_S1/IME_Ssal85-04_rpmG.fasta
- Supplementary files/Lao_Data_S1/IME_Ssal85-04_tRNALys.fasta
- Supplementary files/Lao_Data_S1/IME_Ssal85-05_rpmG.fasta
- Supplementary files/Lao_Data_S1/IME_Ssal85-05_tRNALys.fasta
- Supplementary files/Lao_Data_S1/IME_Ssal85-06_rpmG.fasta
- Supplementary files/Lao_Data_S1/IME_Ssal85-06_tRNALys.fasta
- Supplementary files/Lao_Data_S1/IME_Ssal8618_NS.fasta
- Supplementary files/Lao_Data_S1/IME_Ssal8618_tRNALeu.fasta
- Supplementary files/Lao_Data_S1/IME_Ssal8618_tRNALys.fasta
- Supplementary files/Lao_Data_S1/IME_SsalAF10-23_rpmG_1.fasta
- Supplementary files/Lao_Data_S1/IME_SsalAF10-23_rpmG_2.fasta
- Supplementary files/Lao_Data_S1/IME_SsalAF10-23_rpsI.fasta
- Supplementary files/Lao_Data_S1/IME_SsalAF10-23_tRNALeu.fasta
- Supplementary files/Lao_Data_S1/IME_SsalAF10-23_tRNALys.fasta
- Supplementary files/Lao_Data_S1/IME_SsalAF13-49B_NS.fasta
- Supplementary files/Lao_Data_S1/IME_SsalAF13-49B_tRNALys.fasta
- Supplementary files/Lao_Data_S1/IME_SsalAF23-9AC_NS.fasta
- Supplementary files/Lao_Data_S1/IME_SsalAF23-9AC_rplL.fasta
- Supplementary files/Lao_Data_S1/IME_SsalAF23-9AC_rpmG.fasta
- Supplementary files/Lao_Data_S1/IME_SsalAF23-9AC_rpsI_1.fasta
- Supplementary files/Lao_Data_S1/IME_SsalAF23-9AC_rpsI_2.fasta
- Supplementary files/Lao_Data_S1/IME_SsalAF23-9AC_tRNALeu.fasta
- Supplementary files/Lao_Data_S1/IME_SsalAF23-9AC_tRNALys.fasta
- Supplementary files/Lao_Data_S1/IME_SsalAF24-6AC_tRNALys.fasta
- Supplementary files/Lao_Data_S1/IME_SsalB35_rpmG.fasta
- Supplementary files/Lao_Data_S1/IME_SsalB35_tRNALeu.fasta
- Supplementary files/Lao_Data_S1/IME_SsalB35_tRNALys.fasta
- Supplementary files/Lao_Data_S1/IME_SsalB63_rplL.fasta
- Supplementary files/Lao_Data_S1/IME_SsalB63_tRNALys.fasta
- Supplementary files/Lao_Data_S1/IME_SsalBCC42_ebfC.fasta
- Supplementary files/Lao_Data_S1/IME_SsalBCC42_NS.fasta
- Supplementary files/Lao_Data_S1/IME_SsalBCC42_rpmG_1.fasta
- Supplementary files/Lao_Data_S1/IME_SsalBCC42_rpmG_2.fasta
- Supplementary files/Lao_Data_S1/IME_SsalBCC42_tRNALeu.fasta
- Supplementary files/Lao_Data_S1/IME_Ssalbf0095_tatD.fasta
- Supplementary files/Lao_Data_S1/IME_Ssalbf0095_tRNALys.fasta
- Supplementary files/Lao_Data_S1/IME_SsalCCHSS3_NS.fasta
- Supplementary files/Lao_Data_S1/IME_SsalCCHSS3_rpmG.fasta
- Supplementary files/Lao_Data_S1/IME_SsalCCHSS3_tRNALys.fasta
- Supplementary files/Lao_Data_S1/IME_SsalF1-4_rpsI.fasta
- Supplementary files/Lao_Data_S1/IME_SsalF1-8_rpmG.fasta
- Supplementary files/Lao_Data_S1/IME_SsalF1-8_rpsI.fasta
- Supplementary files/Lao_Data_S1/IME_SsalF1-8_tRNALys.fasta
- Supplementary files/Lao_Data_S1/IME_SsalF6-1_tRNALys.fasta
- Supplementary files/Lao_Data_S1/IME_SsalF7-1_ebfC.fasta
- Supplementary files/Lao_Data_S1/IME_SsalF7-1_NS.fasta
- Supplementary files/Lao_Data_S1/IME_SsalF7-1_rpmG.fasta
- Supplementary files/Lao_Data_S1/IME_SsalF7-1_tRNALeu.fasta
- Supplementary files/Lao_Data_S1/IME_SsalF7-1_tRNALys.fasta
- Supplementary files/Lao_Data_S1/IME_SsalFDA259_rpmG.fasta
- Supplementary files/Lao_Data_S1/IME_SsalFDA259_tRNALeu.fasta
- Supplementary files/Lao_Data_S1/IME_SsalFDA259_tRNALys.fasta
- Supplementary files/Lao_Data_S1/IME_SsalGED7778A_rpmG_SEC.fasta
- Supplementary files/Lao_Data_S1/IME_SsalGED7778A_rpsI.fasta
- Supplementary files/Lao_Data_S1/IME_SsalHS0302_oriT.fasta
- Supplementary files/Lao_Data_S1/IME_SsalHS0302_tRNALeu.fasta
- Supplementary files/Lao_Data_S1/IME_SsalHS0302_tRNALys.fasta
- Supplementary files/Lao_Data_S1/IME_SsalJF_NS.fasta
- Supplementary files/Lao_Data_S1/IME_SsalJF_tRNALeu.fasta
- Supplementary files/Lao_Data_S1/IME_SsalJF_tRNALys.fasta
- Supplementary files/Lao_Data_S1/IME_SsalJIM8777_rpmG.fasta
- Supplementary files/Lao_Data_S1/IME_SsalJIM8777_tRNALys.fasta
- Supplementary files/Lao_Data_S1/IME_SsalK12_tRNALys.fasta
- Supplementary files/Lao_Data_S1/IME_SsalKB005_ebfC.fasta
- Supplementary files/Lao_Data_S1/IME_SsalKB005_rpmG.fasta
- Supplementary files/Lao_Data_S1/IME_SsalL11_oriT.fasta
- Supplementary files/Lao_Data_S1/IME_SsalL11_tRNALeu.fasta
- Supplementary files/Lao_Data_S1/IME_SsalL11_tRNALys.fasta
- Supplementary files/Lao_Data_S1/IME_SsalL22_guaA.fasta
- Supplementary files/Lao_Data_S1/IME_SsalL22_rplL.fasta
- Supplementary files/Lao_Data_S1/IME_SsalL25_guaA.fasta
- Supplementary files/Lao_Data_S1/IME_SsalL25_oriT.fasta
- Supplementary files/Lao_Data_S1/IME_SsalL25_rpmG.fasta
- Supplementary files/Lao_Data_S1/IME_SsalL45_oriT.fasta
- Supplementary files/Lao_Data_S1/IME_SsalL45_rpmG.fasta
- Supplementary files/Lao_Data_S1/IME_SsalL45_tRNALys.fasta
- Supplementary files/Lao_Data_S1/IME_SsalL50_rpmG.fasta
- Supplementary files/Lao_Data_S1/IME_SsalL50_tRNALys.fasta
- Supplementary files/Lao_Data_S1/IME_SsalL60_guaA.fasta
- Supplementary files/Lao_Data_S1/IME_SsalL60_rpmG.fasta
- Supplementary files/Lao_Data_S1/IME_SsalL60_rpsI.fasta
- Supplementary files/Lao_Data_S1/IME_SsalL60_tRNALys.fasta
- Supplementary files/Lao_Data_S1/IME_SsalL61_oriT.fasta
- Supplementary files/Lao_Data_S1/IME_SsalL61_tRNALys.fasta
- Supplementary files/Lao_Data_S1/IME_SsalL64_tRNALeu.fasta
- Supplementary files/Lao_Data_S1/IME_SsalL649_tRNALys.fasta
- Supplementary files/Lao_Data_S1/IME_SsalLAB813_rpsI.fasta
- Supplementary files/Lao_Data_S1/IME_SsalLAB813_tRNALeu.fasta
- Supplementary files/Lao_Data_S1/IME_SsalM18_NS.fasta
- Supplementary files/Lao_Data_S1/IME_SsalM18_rplL.fasta
- Supplementary files/Lao_Data_S1/IME_SsalM18_rpmG_SEC.fasta
- Supplementary files/Lao_Data_S1/IME_SsalM18_tRNALys.fasta
- Supplementary files/Lao_Data_S1/IME_SsalMIT_14-1770-C1_rpsI.fasta
- Supplementary files/Lao_Data_S1/IME_SsalMIT_14-1770-C1_tRNALys.fasta
- Supplementary files/Lao_Data_S1/IME_SsalN20_NS.fasta
- Supplementary files/Lao_Data_S1/IME_SsalN20_rpmG.fasta
- Supplementary files/Lao_Data_S1/IME_SsalN5_tRNALeu.fasta
- Supplementary files/Lao_Data_S1/IME_SsalN5_tRNALys.fasta
- Supplementary files/Lao_Data_S1/IME_SsalNU10_ebfC.fasta
- Supplementary files/Lao_Data_S1/IME_SsalNU10_tRNALeu.fasta
- Supplementary files/Lao_Data_S1/IME_SsalNU10_tRNALys.fasta
- Supplementary files/Lao_Data_S1/IME_SsalPS4_rpmG.fasta
- Supplementary files/Lao_Data_S1/IME_SsalPS4_rpsI.fasta
- Supplementary files/Lao_Data_S1/IME_SsalSK126_tRNALeu.fasta
- Supplementary files/Lao_Data_S1/IME_SsalSK126_tRNALys.fasta
- Supplementary files/Lao_Data_S1/IME_SsalT93_rpmG_1.fasta
- Supplementary files/Lao_Data_S1/IME_SsalT93_rpmG_2.fasta
- Supplementary files/Lao_Data_S1/IME_SsalT93_rpsI.fasta
- Supplementary files/Lao_Data_S1/IME_SsalT93_tRNALys.fasta
- Supplementary files/Lao_Data_S1/IME_SsalUBA10771_tRNALys.fasta
- Supplementary files/Lao_Data_S1/IME_SsalUBSS01_tRNALys.fasta
- Supplementary files/Lao_Data_S1/IME_SsalUC3162_oriT.fasta
- Supplementary files/Lao_Data_S1/IME_SsalUC3162_rpsI.fasta
- Supplementary files/Lao_Data_S1/IME_SsalUMB0051_tRNALeu.fasta
- Supplementary files/Lao_Data_S1/IME_SsalUMB0051_tRNALys.fasta
- Supplementary files/Lao_Data_S1/IME_SsalYU10_ebfC.fasta
- Supplementary files/Lao_Data_S1/IME_SsalYU10_tRNALeu.fasta
- Supplementary files/Lao_Data_S1/IME_SsalYU10_tRNALys.fasta
- Supplementary files/Lao_Data_S1/MGI_SsalB50_rplL.fasta
- Supplementary files/Lao_Data_S1/MGI_SsalF4-20_rumA.fasta
- Supplementary files/Lao_Data_S1/MGI_SsalJIM8777_rplL.fasta
- Supplementary files/Lao_Data_S1/MGI_SsalK12_rpsI.fasta
- Supplementary files/Lao_Data_S1/MGI_SsalL11_Tn916.fasta
- Supplementary files/Lao_Data_S1/MGI_SsalL22_rplL.fasta
- Supplementary files/Lao_Data_S1/MGI_SsalL45_rplL.fasta
- Supplementary files/Lao_Data_S1/MGI_SsalL60_rplL.fasta
- Supplementary files/Lao_Data_S1/MGI_SsalL64_rplL.fasta
- Supplementary files/Lao_Data_S1/microCIME_Ssal20-02_fda.fasta
- Supplementary files/Lao_Data_S1/microCIME_Ssal20-12_fda.fasta
- Supplementary files/Lao_Data_S1/microCIME_SsalF1-4_rpsI.fasta
- Supplementary files/Lao_Data_S1/microCIME_SsalF1-8_rpsI.fasta
- Supplementary files/Lao_Data_S1/microCIME_SsalF6-1_rpsI.fasta
- Supplementary files/Lao_Data_S1/microCIME_SsalL22_fda.fasta
- Supplementary files/Lao_Data_S1/microCIME_SsalL25_fda.fasta
- Supplementary files/Lao_Data_S1/microCIME_SsalL64_fda.fasta
- Supplementary files/Lao_Data_S1/microCIME_SsalN5_fda.fasta
- Supplementary files/Lao_Data_S1/microCIME_SsalT93_fda.fasta
- Supplementary files/Lao_Fig S1.ppt
- Supplementary files/Lao_Fig S2.pdf
- Supplementary files/Lao_Table S1 strains Vdef.xlsx
- Supplementary files/Lao_Table S3 Diversity and prevalence of elements-Vdef-GG.xlsx
- Supplementary files/Lao_TableS2_coordinates_of_elements.xlsx
