# Supplementary material for: Abundance, Diversity and Role of ICEs and IMEs in the Adaptation of Streptococcus salivarius to the Environment
Source: Genes (Basel). 2020 Aug 26;11(9):999. doi: 10.3390/genes11090999 (PMC7563491; doi:10.3390/genes11090999)
Supplement: Supplementary file 1 [file genes-11-00999-s001.zip › Supplementary files/Lao_Data_S1/CIME_Ssal140-SSAL_rpmG.fasta]

>CIME_Ssal140-SSAL_rpmG
AGAGTTACTGAAGTTAAATAAGGATTCAATACGTATCAGTACAAAAGAAAAACGCTGATT
TCAAGCGTTTTTTCTTTTTATTAAATACGATAATTGAACTATTTTTCAATTTAAACTCTA
CATTTTCTTCAAAACTACTTTGATAAAGTTTTATTCTAAATAATTTGAAGATACCTTTAT
GTCAACTCTTTAGAAGTTTTATTTTTTATTAGAAAAGCAAAAATTCGTATTAAAAAAGCC
ACTATATGTATTGATACTACAACTACGAGTATAATCAGCAAGCTTAAAGGTCCTTCTTTC
ATATAATTCCAAACATACAAAACTGCCACAATTACAAAAAGATTAAAATCTATTATAGAT
TTTGTATAGTCCGCTTTCTCAGTAAGTTTAATTTTCATACCTTGTGGAAAAAGATAATAG
TTTACAAAACATGGAATTTTATCTAAAAAAGTAGGAACAAATATTGGTAGCGAGAGTTTG
ATAATTTCAAACGTTTTATCCGGTTTAGATTTTGAAAAGTAATAAAGTGTAAATAGTATT
AAACCACTTATGATAATAGAAACGATATTAATAATCAAATCAGAAAGTACGATATTTGTT
ATAGATCTATTTTCTCTAAGATTTTCAACAAAGGTTACTTGAAAAGCGTTTTGATCACTT
TGTATTGAAGTCTTATCATATAATGACTTACATTGGTATAGTATGTAAGAAAAAATTAGA
ATTAGACTCATGGAGAGTAGTAATCCAAAACCAAATGAATATAATGTATTTGTGTAAAGA
TATTCTAAAGTAATCTTGTTTTTATCCTGGCGTAACAAAACAAGCAAAATAAGTAGAAAA
ATATATATAAAAATATTTGCAACTGCAGATAATGCACTATATTGTATCGAAACTTTATTT
TTTTTCCCTTGATAATATCCTATTTGTAAACTAAGATTGTCCAGTATAGTGGGAATGATT
TTGGGCAATATCCAAAGCAACATACTTATACTAGCAAAATCTAGATTACTTCCTTTAGAT
CTTTGTATATCAATGTAGATTAATGATGTTACCATAACGGTTACAACAGGAACTATTGAT
GATGTAAGAATTATTAATTTTTCATCTTCTTTATCAACTACAAATAAATTAAAAATCAAA
ATTCTAATCAGAAGTATGTAATAATATAATGAAATTACAGTAATTAAGTAAGTCGATGAT
AAATTGTTTACTCCGTTATTGAGATCCATTGAAACAGAAAAATTCCACAATAAGATTATA
TAAGAAATAAAACTTCCAAATATATGTATTCGGTATTTGATTTCCTTTGTACCGTTAGTT
TTAGAGGTTGACTCTAGATAGGGGATGGACATAAATTTTTTTTCAATTTTAGCATTTTCA
CCTAGCTCTTCAGTTATTTCTTTGCAATTTTTATGAGTGAATATTTTCTTTACTATCCAA
TAATATAGGAAAAATAAGACAAACAATATCATTACGAGAAAGGCGTCTTCTTTTATAGCA
AAAATATTATTAGTGATATAGATGCTAAGAAATAAAATAGGTATAACTACACAATCTGAG
ACAATATGTGCTAAGGGGTAGATTTTATCTATATACTTGTGATAAACGATTAAAAAACTT
GGTATAATTGAACATAAAAATATCGCAGCTAGTTTAAGCCAAAAATCCCAATTTATTACA
TTTCCCGCTATTATTAGTGGAAGAAGTTGCCTAACTAAGTACTGTTCCATAACTGTAATA
GGTATAAATGCCAAGAATATGGGAATTCTAAAAATAAACACTAATTTTTTAAGATCCTTC
TCTAAATACAACTTAAACAGATCAGAAAGAACATAATACTTTATTGCTGCTCCTCCAAAA
ATATATATCCAGACTGGAATTTCAGAATGAAAAACAAATTTACCCAATGCGATTAATACC
AAATATAATATTAAAGACATAGAAAACTTTATTAACCTTGGTTTTTTCCAATCTTTCATT
AATCTAGCAATATTACAAGAAATTATTTTTTTCAGTGAATAGCCTTCCCTAACTATTTGT
TTGCCTTTATTCAATCTATAACCTCCATACGAAATAATATTTTATTACTCTCTTTAATTT
TTTAAGAACCAATAAATAAAATAGCCTGTAACTTTCTATAATATTACCTTATTGGAACTA
TAATTTTTTACCTTGCAATTGTTCAATCAATTTATCTTTCATAATACTATCAACAATCCT
ATAATTTGATTGCCAAAGCGTTTTCATTTTGCCCACCATTTGAGGATTTGTATCAGTTTC
AAATGTATTTTGAACAAGTCTCACACCACAATCTTCCCAAATTTCAATCGGATCAAATAA
CCAGGATACTTCTCCTTCTGTATTACGCTTCAACAGGGCTCTGAAAGCTCCGAAAATTGG
TAATAAGAAACCTGTTGAAATATCATATAAAACAGTCTGTTGAGTAAACATTGTTTTGAA
GTTAGTTCCTTTTTCTTGTCCTGAAGTAACTCCCCGAACACGACCAAACGATGCTTTTGA
ACCATTTTCTTCTTTAAATCTTCTATACTTCTCAGGCATTTCTTTCTGAATCAATTCATA
CAATTCAATTAACTTAGGCAACATAGGAGCAAGTTTACTATAGATATTATCCTCGCTATT
TATCTCATTACTGTAGTCTTTGAAAACACTAGACTTAGCAGAATAAGCTTGAGTTGGAGC
ATTTGAGTCATCTGGAAATCTTTTAACATTAAATACAAACATCAACTTTAACAATTCAGA
AATTGGAATTGATTTGTTCTCATTGTCCTTGTATGCCACGTTATCTTTAAATGGTTGATC
TGAAATTGCCGTTTTAATAAAGTCAAATTTATCATCTAACTCAAATAGAGCTATATCGCT
AACTTGAACAGACGTGTTTCTCGCATCCGCTAATGCAGTTACATTCAAAGTTTCTCCTAC
AATGACTTCTAATCGCACATACTTTTTAACATCATCCGATAAATAATCCCGATTATCGAT
AATAGCTCTATAGGTGTGCCCACCATCCAATATTCCATATTTAGATGTATCCTCTGCAAA
ATCAATGGTAACTTCACCTGTTGAATTGTTGAATTTCACTGATTCGGCGGTAATTACAAT
CCCACGATTATTAATATCGAAACTAATATTATCATTTGCTTTAACAGCAGCAATCAATTG
TCTAGCAACTGAAGTATTCATTTTGGGAGTTCTAGGATTAACATCTAATGAAAAATCAGA
AGGTAAATCTCTAAATTCAGTTAAAACCATATAAGTAGTGATATTGCTATCCGATGGAGA
AGTAATTGTACGAAGCGCTTTCGCTTTAAAAGTTGTTGTTGTCATTTGACAACCTCCTAT
TTAATATTTTGTTGAAAGCCATTGCTCTAACTATTAATAGTATAACATCTAACATAGAAG
TTTAAAAGAAACCAAGGTACCTGTTATGTGGTATAATTACAATATGACTAGAAGAAAAGA
ACCTCAAAGAAATTTAATGAAAATTGGGAATATAATACGAAACCATAGATTAAATCTTTT
ATTAGATAATGGGCGAGAAGGTTTTTTATCGGATCGTTTAGAAAAAGGAATTTTAAATGA
TAACTCCATATCTTTAGAAAGCTTAAAAAATATAGAAAATGGATACACAATGCCTAGTTT
ACCAACATTGAAGTTACTGGCAATTGCTTTAGAGGTTGATTTCTTTAAACTTGTAGAAGA
AATTTACGATTTGATTTATTAATAACAAATTATTTTAGAGTTTTATAGTGATCTACTTTA
TATATAATGTACTTGGGAAGGTAATAATTCAAACAAGAAATATGTAACATAAAACCAGGT
AATGAAAGTTGTAAATTGAATTGAGCAATATGGAAAAACTGTGTCTAATCAAGACTATAG
GAGTTACAAAGCTCTTTAGGGTTGCGATTTTTCTTTATAATAAATTGATTTTAAAATTAA
CTACATTACACAACTTAGCTTACCAATAAAATAAAAAACCTTGCAGAACGCAAGGTAATA
GGTAGTAATGTGTTAAGAATTGTAAAACTTTACGAGCTTGCTTAAGACCTGGTTTGAACA
ACTTTGGTTTGAATAAATTTCAAAAGCCTTTTATATCAGGCGTTTCCACGCTTTTCTGAA
AGCCAATTTATAACTGATTTGAACTAATTTCATCTGAATGGTGTGAATTTTACCCTAAAA
ATACACGAATTGAGCTGATAAATACCAAAAGTTCACACCACTACCTAACTTTAACAGGAA
TAGAATTAAATTCCTTATTAGATAAAATTTGTACAATATTTACTAACTCAAGTGTTTGCA
CTTGAGTTTTTATAGTTCCTTTAAAGGGACTTTTGGGGGATAGAGACCTATTTAGTCTTC
TACAGGTAATATTATATTTTTTGACTTCTCCTGAAGCGAGAGTCCCCAAAAATTCACCTG
TACTAAAATACAAAATCGAATCTGTAGAGCTTATAATATCAACGTTTTCTATCCCATTTT
TATGAATAAATCCAAAGTTGACATCATGTACAGTAAACATAGTTGCCATAATTTCGAATT
CAATTTCGTATTCCGATTTTACATGTAAGTAACAAATAAGATTATTTTTATCTTCCAGTG
GCTTATAGTTATTTTCTTTATTTATAACTGCTTTCATTTGTAAAATAGCTTCATCAATTC
CAATACCATATAAATCAATATATAATAAATCTTTCATGATAGCTGGTGGATTGCAGTCAT
CAAGACGGATAGGAACAAATTTCAAGCCACCGTTGACACTACTCATCAGAGCACTCTGCC
ATTCTCTAGTAACCATATTGCTCTCAAGAGAATTTGTAGACAGAAAATAGAAAAAAGTAG
TGTACTTCTCTAGTCCCTCATTCATTTTACCTATGATACTATCGCCCGGTTGCATTGACC
ATCTATCATAGAAAATATTATTTTTACCAAATGTTATCTCAAGTTGCCTTGCAACCATAT
CCACTAGCTGTTGGTCTTTATGATTATAACTTATAAAAATCATACAATCCCTCTATCATT
TTTTATTTTTATGATAGAACTATTGTATCATAAATCTACACTTTAATAACAGCCACTATC
GCTTCATGAGAATATAGCAAATTTATGGTATAACGATGATAGTACTACTATACAAGGAGG
TTTACCATGACTCTTGATGTAAACAAAGAAAAACTAACAATTCTAGGGGTTCCCTTTGAT
AACTTTTCAGACTTTGATACTGTCTGGTATGCTATTGGGTCATCAATGATTGAAAATTAT
GAACCTACCGTTCAAGATGTGATTGATTTAAAAACTTATGTTATCAATAGACGAAAGGAC
TTAAATATTGGTTAAAAATCAATACGAAAGCTACGAATATATTGACCCTAATAACCAGTA
TACTTATCCAAATTCTACCGTCTTAATCAACAAACAAAATATTACTACTATTGAGGAAGC
CTATCGGAGCGAACACCTATTCGTTACTAGAAGACTTGCTGATTTGCGTTTAAAATTCAT
TAAAGTTCATTCTATAAGTGATATTCTATCCATTCATAAATATTAATTTCAAGATGTTTA
TTCTTGGGCAGGGCAATATCGCAAGGTGAATATCTATAAAAGTGGTAATCCTTTTATGCC
AGTACAATCTTTTAATACTGCCGAAACCTATATGAATAACCTCATTCACACCTATCATCA
AACTGCAAACTCAAAAGATGAGATTATTAAACAGTTAGCAAAAATCCTTGATAATCTTAA
TTATTTCCATCCATTTCGAGAAGGTAATGGACGAACTCAACGAGAGGTCATTCGTTCTTT
AGCACTATCAAAAGGATATTCTGCACAAATACGTGTGGAACAAGATGATGATATCTATAA
TCTTTATATGGACGGAACTGTCTATGGTGATTTGGAGAAATTAGAAGAATTATTTGATAG
AATACTTGATAATTACTGAAGTTAAATAA
