# Supplementary material for: Abundance, Diversity and Role of ICEs and IMEs in the Adaptation of Streptococcus salivarius to the Environment
Source: Genes (Basel). 2020 Aug 26;11(9):999. doi: 10.3390/genes11090999 (PMC7563491; doi:10.3390/genes11090999)
Supplement: Supplementary file 1 [file genes-11-00999-s001.zip › Supplementary files/Lao_Data_S1/CIME_Ssal20-12_rpmG.fasta]

>CIME_Ssal20-12_rpmG
ACTGAGGTAAAATAAGGATTCAATACGAATCAATACAAAAGAAAAACGCTGATTTCAAGC
GTTTTTTCTTTTTGTCAATTGCAGTTTATTGCACTGTATTTCAATTCAAACTCTACCTTT
TTATCGTAAAATCTGATTGGACACGTTTTGTGTCCAAGTGATTTATAAATAGCTTTATAT
CAACCTTTAGCAAGGTTGTACAACTTATTCATAAAAAATAAATAGATCTGATTGAATGAG
ATCTTTCATTTTTCTGTCAATTAAGCAAATTAAATTGACCAAATAAATTGTTGATATATA
AAAAATTAAGTAAGTGTATTACAAAGATAGTCTTCTTTATTTATAGTGCTATAATGAATC
TATTAGCTTATTTATGATAGAGGTATCGTTATTGATCAATCCAGAATTTTACAAAACACT
TGCAAAAATATTCTGTGGGGATGAAACAGAATTATTTACCTATAAAACTGGCCCACAGTT
AGTAGACTTTTTTAATAGCTATTTCGGTTTTAGTGATGTTTACCGTCAAGGGTTCCCAAC
AAGATGGGTTTATGTAAATGATAAATTACTAAGTTTCTCTGAAACTGGTAAACTTGATCT
TTTTTTCAGCATTATATTGAGCAAACAATATCTTTTAACAGAACGTCAAAAAGGTGAAGT
TGATTCTTTAGAATACCAACAAAAGATTTTAACGGAATTAAATAAAGTCTGCTCAATTTA
TTCATTGTATTTGTCAAAAAAAGGCAATGAATTCTTCTTAGTAGAAACCGATCAAGATTT
AGTAGAAATCGGAAAAGGTGGATTTGCAGATATTTTTCTACAAAAATCTACAGGATTAGT
ATTAAAAAAATTAAATGAAGACTCGGTTAGACATGAATCGCTAAGAAGTCGATTTCGTAG
AGAGTTTGAAATTACAAAATCATGTTCAGATATTGAAAGTATTATAAATGTATATGACTT
TAATATCGATAATTATTCCTACACAATGGAAAAAGCGGATTTTACTTTAGCTAATTATAT
TAAAGAAAGCGAATTACCAGATGAATCAAAATTTAATATTTTACGGCAAATACTTCACAC
TATATCTCTAGTGCATAAACGAGGAATTTTGCACAGGGATCTAAGCCCTACTAATATTTT
CTTCATAAACGGAATAATAAAAGTAGCGGATTTTGGTTTAGGAAAAAATATTAACATCTT
AACCTCGCATCAAACTATAGATACCGCATCTTTTGGACAGCTTTTTTATTGTGCACCAGA
ACAACTAACTCTTCTAAAAGAGGCTGACAAAAGTAGTGATGTATACTCTCTCGGGAGAAT
TATCAATTTTGTTATGACTGGAGATCCTAATAATTTTTCGCATACCCTGCGTTCAATCAG
TACAAAAGCTACCAATATCGATCCTAATTATAGGTATGAAAATGCAACAGATATGTTGAA
CGGGTTGAATTCATGGTTAAGAATAAGAAGTCATGAATCTTTTAAAGAAAAAATCTGGGA
AAAAATTAATCAAGGTATTTTTGATAACGACATAGAAAACTATATTTATGAAATGTCAGA
AAAAGATCTCTGCCTATCTTGTATCAATAAAGGAACTCGCTTTACCGAATGCTTACTTAG
CTTTATGAATTTGGATGACTCTCACGCAACTTATATAATTCAGAAGATTGATTCTAACTA
TGTGCAATATATCAAACGATTTGAAGATGCAGACCCTTTTGCTAGCCTAGCTTATGAAAT
TTTAAAAGGACATTTTTCTTATAATGTTAACGAAGTGGCTGCTTATATATTAAAATACGT
AGCTTATGACATTATTCGTTTCAATGCACAACATAAGATAGAAAGGTTAATTAACAAAGG
GGTAGAACCATTAATCGAGACAATACTAGAAAGATAAAAAATGTCAGAATAAAGTGTAAC
TGTCCGAAAAATATGTCTTTTCCCGAAAGTTTATTATTTGCTGTTATAATAGACATGCAA
AACTTGTTCCAAGAATTTTTTAGGCTTGTTATCATCATAAATACTGATTTTAAGGGATTT
AACTACTAGTAAACTTAACAACTTTTATATATTTTACACAATATAGGACAGTAAATGGAC
AGTGACAGCATAATTGAAGAGTGAACAAAAAGAGGTATAAAAATACCTCTTTCAGATTGA
AGACAAAGTCCTCAGAAGTTATACTTCTGGGGACTTTTCTTGCTTCGAAGGAGTATAATA
AAAGAAAAGGTATTTGATGAGGTACTCCTATGTTTCACAAAGACAATCCTGAATACAATC
GTCGTCAAGTAGGTTTATATACTCTTGATGAACTTGTGCCTAAAGACCATTTTTTAAGAA
AAGTTGAAGAAACGATTGATTTTACTTTTATTTATGATCTTGTCGAAGATAGTTATTTCT
CCGATAATGGTCGTCCTAGTCTAGACCCTGTCCTGTTAGTTAAGATTCCTTTGATTCAAT
GTTTTTATGGCATTCGTTCTATGCGCCAAACCATCAAGGACATCGAGGTGAATACGGCTT
ATCGTTGGTTTCTTGGCTTATCTCTGGACGATAAGGTGCCACATTTTACAACTTACGGTA
AGAACTATAGCCGACGCTTTCAAAATAAAGAATTATTAGCACACATTTTTAGTCATGTGC
TTCATCAAGTTTTGGAGGCTGGGCTTATTGATCCCTCAGAAATCTTCATCGATGGGACAC
ATATCAAGGCAGCTGCTAATAATCATAAGTACAAAAATGTTGTCGTTAATCAAAAAGCTA
AATTCATGAGTGAACAACTGGACATTGAAATTAATTTAGACAGGAAGAAACATGCAAAAA
AGGCGAGGCCAAACCTAAGAAACAATCAACGACAGACCCAGATAGTGGTTGGTTTCACAA
GGGAGAACACAAGGAAGTCTTCGCTTATAATGCTCAGGTAGCTTGTGATAAACATGGTTG
GGCCTTGGCTTATACAGTTGAAGCAGGTAACATCCATGATAGTCAGGCCTTTCCTGTTCT
TTTCGCCAAGTTAGAACCCTTCTCCCCTGAATTCATTATTGCGAATTCAGGCTACAAAAC
ACCTAGTATTGCCAACTTTCTTTTAGAAAAAGAGATTACGCCAGTATTCCCTTACACTAG
GCCAAGAGGTAAGAGAGGCTTTCTACGTCCTAGAGACTTTGTCTATGACGAGCATTTTGA
CTGCTATCTTTGTCCAGAGAACCAGGTATTAACTTACCGTACAACGACACGTGAAGGTTA
TAGAGAATATAAAAGTAATCCCGAAATTTGTAAGACCTGTCCCTTGTTAGCGATTTGTAC
TGAAAGTCGCCAGCACCAAAAAGTTGTTGTGCGTCATATTTGGAAAGATGCCTTAGAAAT
CTGTGAAGATATCCGTCATCAAAGTGGGATGAAGGAACGGTACCAACACCGGAAAGAAAC
GATAGAACGTTTATTCGGAACAGCTAAAGAATATCATAACTTGCGTTATACCAGAGAAAA
AGGAAAGTCCAAAATGGAAGATAAGGTTGGGCTTACTTTAGCATGTCTAAATATCAAAAA
ATTGGTAAAAATGATGGTAGGGAAGACCCGTTATTTTATCCAAATACCTCAATATTATTG
GATTATGGGAGAATTAAGTGTGAATATAAAAAAAGACAAACATCAAAAACGATGTTTGTC
TTCATTCTGAATCAGAATTTTAATAGGAATTCTGATTTTTTTATGCAAATCCATTTAAAA
GCCAAAGGGTGTTTAATTATTATTTATTAAAATATAGATAAATATCATTTGATTAGTATT
TGTTAAGTAGGAGTGCTTAATTCAAACGACATCATTATAATGCTTATCACATACATTAAA
ATAATAAAAAATTGAAAGAAGGTTGAAAAATAAAAATAACATGCTATAATTATAGCGTCT
ATATGAATAGGGAACATGGGTAGTAGTAACTCGAAGCCAACCTGTTTGTAATATTTTGAC
TCTTTTGGGGAGAGTTGAATGATTACTTGTTGGTACTTGGTACTTGGTGCTATGTGATAT
GGTATTGGGATAGGGTTATCATACCGATGTTTTGATTTGTAAGATGGGGATAGAGCGTAA
GTAAAGGGGACGCTCTTTAAAATGGGGAGAAGTTTTTATGAAATATATGTAAATTAGCAA
TACTGCTGGATTCAAAAACACTTTTATTAGCAAAGCGTTTTTTCTCCTGCAGTTTTTTTA
TTTATTAAATAGTGTATTTTTAAATTCGGGGGAGAAGACTAGAAAATCTCAAAACAATTG
ATATCCTTGGGTGATATGAGTTGCCTTTTGTCTTAACTTTTTGAATTTTATAAGTAATGA
TAGTCTTTTAATTGAGACCTTTTTCTTTATCTACTTTACATCATTTCGAAATATGACCAA
TAAGCCAGGGCATTCCCTTTAATGCTTTTGGAGAAAGGATAACTCATTTTCCTTTTTATT
GGGGATAATAAAGTGATAATGTAGAGTCTTATTTGTCAATATTATATTGATTTCGTATAG
GTCATAGGGGGGATCTTATGGGAAAATTAAATATTATGGTTGTCTTTGGGACAAGACCAG
AGGCAATTAAGATGGCTCCGTTAATTCTTGAGTTGAAAAAACATCAAGAAACCATTAATA
CTAATACAGTAATCACAGCTTAACACCGTCAAATGCTTGACCAGGTTTTGGAGACTTTTG
AAATAGTTCCTGATTATGATTTGGATATCATGGGAAAAAATCAATCACTTCAGGAAATTA
CTTCTAAAATTTTGGCTAATTTTGATCCAGTTGTTAAGAAAGAACAACCTGATTTGGTTT
TAGTTCATGGTGATACTACAACAACTTTTGCTGCTGGATTGGTTGCATTTTACAATAAAG
TAAGTATTGGTCACGTTGAGGCTGGGCTTAGAACTTATGACAAATATTCACCATATCCAG
AGGAAATGAATCGTCAGGTGACGGTTGTGACTAATTCTATCCATCATGCTGTTAAGCTGG
TAGATCTCGGTATTAGTACTAGGATTATTGGTGGTAAGGTTAAACATTCAACAGATGCCT
CTATTGGAAGTACAGCTCTGGAACAAATCAGACAACTGAATTTTGATTGTGCTTTCATTG
GTGCTAATGGAGTTGATGCCAATTATTTCACAACGCCAGATATGGAAGAGGCGGTCATTA
AACGAACAGTGATAGCTAATGCGCAAAAAGCCTATGTTCTAGCTGATGCTTCTAAACTTG
GTCAGGTTACCTATGCTAAGGTAGCCGAGGTTGAGAAAGTAACCATAATCACAAATGCTT
CGGAAGAAGGGCTCCTTAAATAATTAAAAGAGAAAACGAGGGTTATTGAAGTATGATTTA
TACTGTGACGCTAAACCCATCAATCGACTTCATTGTTCGTATCGACAAGGTAGAGATTGG
TGAAGTTAACCGTATAGAGAGTGATGATAAATTCGCTGGCGGTAAGGGTATTAATGTCAG
CCGTATTCTACAACGTTTAGGAATTGACAATACTGCTACGGGCTTCATCGGTGGTTTTAC
AGGACGTTTTGTTACAGACAGTTTGGATGCTGAAGGTATTAAAACTACTTAGAATGGTGA
GGCTGTAATGGTATTAGGAAAAGTAAGTGATTTTTTAATCAAGCATCAAAGATTGTTAAC
GTACTTAAGTATTTTTGCTGCGTTAATGTTATTAATGCGCTTAGTGTATGATGATGTTTT
GATTGACCATGATAATCCCATCGTTTTAGCAATCTTTATAGGAATACTAGTTCTTTGGAC
CCTAGCATCTTACCTTAATCGAAGACAGCATATGCTATCCCACTTTATCTTACAGAGTTC
GAAACTTATTAACGTCTATGCTGTAGACTTAGATTATCGTTTTATTGCGGTTAATAAGAA
TGATATTCGGCTCATGGAAGAAATCTTTTATTTCACTCCCAAAATTGGTGACTTTCCAAT
GAATTATCTTAATAGTGAAGATGCTGCGCGTTTAAAAGCAAATGTTGATCGTGCGAAAAA
GGGTGAAACATTTATATTTATGGATACTATTAAGACAGGCGACAAAACGCTTTACTGGCA
AAATATGTATTCTCCCATTTATAACAATCGCCAAAAAGTGATTGGTGTTTTTTGTTTTGT
TCTTGATGTTACAGAGCAGAGACTTCATGAACTTGAAATACAGAGGATGGCATACGAAGA
TGTTTTAACACGGGTTCATAATCGACGATATATTGAGCTTGCTTTTGAGGAATGTCTGAC
ACGTAAAGAAGAACAAATTACGGTTATTATATCTGATTTGGATAAATTCAAGGAAGCAAA
TGATACCTTTGGACATGCTACGGGAGATAAGATTCTAATTGAATTTGGTGATATTTTAAC
GAAGATAATGCCTGAAAGTGCTGTAATAGCAAGGTTAGGTGGAGATGAATTTGCGGTTTT
ACTCCCTGGAGTTTCTGAAAATCAAGCTGAATTTTTAATAAAACTTGTTCAAGCAGAAAT
GACTCTCAAAGATATGGGGATTACAGCATCTTTAGGTGCTTATACGGACTCTTATCAATC
ACATAAAAACTTCGTTGATTTTTTTGCAATAGCTGATAAGAAAATGTACGAAAATAAAAG
TCAGAAAGGAAAATCAAATGTTTGACATTATTCTAGTCGATGACGGTAGTGGAGCTGATT
TTGCACCGTTATTTGCAATAGCTGATAAGAAAATGTACGAAAATAAAAGTCAGAAAGGAG
AACGTCGATGATGTTTCAAGATGTTGTTATTGTCATTCCTGCCTATGAACCTGATGACCG
TTTGTTGGAACTTTTGAAAAATATTCGGGATAAGGAAAATCAAATGTTTGACATTATTCT
AGTCGATGACGGTAGTGGAGCTGATTTTGCACCGTTATTTGCAATAGCGCAGAGTAACTA
TGCTTGTCATTTGCAAAGACACGCTGATAATAAAGGAAAAGGTCGTGCTTTAAAAACGGC
TATTTCATATATTTTGGACAATTTTCCTAATGCCAAAGGAATTGTGACGATTGATTCTGA
TGGTCAACATACCTACGAAGACATGATGAAATGTTTGGCTGAATTTTTGCAACATCCTGA
TAGTTTGGTGCTGGGTGTTAGAACATTTGAAAAATCTGTTCCTTTACGTAGTAAATTTGG
AAATTTATTGACAAGAGACGTCTTGGGGGCTATGACAGGTATGAACGTTTCTGATACGCA
AACGGGGCTTCGTGTGATTCCTATGTCATGGTTGCCAAAACTCTTAACCGTGGAGGGTGA
ACGGTATGAATTTGAGATGAATATGTTACTTGAGGCAAAAGAGGACAATATTCTGATTTG
TGAAGTTGGCATTGCAACGATTTATTTGGATGAAAATCAGTCGTCGCATTTTGATGCGAT
TCGTGACTCGATTAGAATTTACAAGGTTTTCTTCAAGTACATTTTTTCAGCATTGTTTTC
CTTCTTGGTTGATATTGTTGCTTTTACGATTTTAATTTCTTTGTTTAATGGATTGAGTTT
TAGTGCGGTGACGTTAGCTTCGATTTTAGCGCGTGCGATATCATCTGTTGTTAATTTCAC
CTTGAATCATAAGGTGGTCTTTAAACGAGGTCAATCAAATAGTGCGATAAAATACTTCAC
TTTGGTGGTAGTACAGATTGTTTTGTCAAGTTTATTGGTAACAGTTCTAGGAAATGCCTT
GACGACGCTGCCAATTTCATTGGTGAAGATTTTAGTTGACGGTACACTTTTCTTTGTCAG
TTATTTTGTGCAAAAACATTTGATTTTTAGTGGAGGCGAGAATGAAGGCTAATAAGAGGA
TACTCTATTTCGTTGCATTTGTAACGACTGCCTTTTATTTAACTTGGCGTTTGGTGGCGA
CTATTCCGTGGCATGATTCATGGTTTGCGCTGATCTTTGGGATTTTATTGTGGGGAAGTG
AGGTAGTTTCAGCCATTACAGGCTACATTCTCATTTGGAATAAGCAAAAGGACTTTGAAC
TTGAAAAGCCTGAGATTGCTAAGGAGCGTTACCCAGATGTGGATGTTTTGATTGCAACGC
ATAATGAGGATCCAGAGTTGCTTTATAAGACGATTAATGCCTGTACTTTTATGGAATATC
CTGATAAGTCTAAGGTGCATATCTACGTCTGTGATGATACCAATCGTCTAGAAGTTGCCA
AATTGGCTGATGAGCTTGGTGTTGGTTATTTTGGTTTGGCGGATAATAAAGATGCCAAAT
CAGGAAACTACAATAATGCTTTACGTCAGACGTCATCACCTTTGGTGGCGACATTTGATG
CGGATATGATTCCTTATCGGGAATTCCTGTTGGAAACTGTGCCTTATTTTGTTGAACAAG
TTGAGGCTTATGAAAATGGTGACGATTATGATAAGTCAAAAGTTGGTTTGATTCAAACGC
CACAAAGTTTTTACAATGCTGATATTTTCCAATTTAACTTGTTTTCAGAATCAACCTTAC
CAAACGAACAAGATTTCTTTTCCAAAGAAATTAATGTTTGCAATAATTCGCACGGTGCAG
CGGTTTATACGGGGTCTAATACGGTTATTTTCCGCAAGGCGATTGAAGATGTTGGTGGTT
TTCCGACAGATACCATTACGGAGGATTTCGAGCTAGGTGTTCGGATGAATGCGGCTGGTT
ATGTAAATTATTCGACGAAAAGTCCAATGGCTAGCGGGTTAACGCCAACAGATTTGAAGA
GTGTCATCAAACAGCGCGCGCGCTGGGGACGTGGCGTTATTCGCAGTAGCTACAATATGA
ATATCTTCTTTAATCCCAAATTGACAAAGGGTCAAAGAATTGTTTATATTAATGGCTATC
TTTATTGGTGGTCTTTCTTTAGACGGTTATTGTATATCTTGGCACCGATTTTATATACGG
TTTTCCATGTGCGTGTGGTGGTGTCAAATATCTGGCTACTGTTCCTATTCTGGTTGCCAA
GTTACGCATTGACACACTTGTCAATGCGAGAAGTCTCAAAACAATACCGAACACAGGTTT
GGGGAGAAATTGTGGAAACGATTTTTGCTCCGTATTTGTTTATTCCCATGATGTTGGAGT
CCTTTGGCATTAGCGAAAAAAAATTTAAGGTGACACGTAAGGGAAATGATACGTCGTGGA
CGTTGTACCTTTATGCGCTTCCTTATCTTGTTTTATGGGGATTAGCCGTTTATGGGTTGG
TGACTTTTAACTATGGAAAATTTGGTTCAGAGCTTTTTTATGGAAGTATTATCAGTTTTT
GGTTGATTTATCATATCATCAATTTGACCTTTGCGATTTTCTGTGCGCTTGGTCGTCCGA
TTTATCGCTCAAGTGAGCGTTTTACTGTTGATGAAGCTATGGTTATTGAGGTTGATGATG
ATTCTTACCAAGTGAGAGTCTGTGATATTTCAGAAACGGGGATTTCATTCTATACGGATT
TACCATTGTATTTGCCGAAAGAAAAAGAACTGACGCTTAATTTGCAATCACGTGATTACC
ATGCGAGGGTAAAAGGTCATGTTGTTCGTGTTTTTGCGATTGATAATGGTTGGCGCTACG
GCGTTCAATTTTCAGAAATTCCTGAAGCTGATAAGCGCGAATTTTATCAGTACATTTATG
ACCGCATTAATCACAATCTTCCGAAGGAAAAAGACCCTTGGATGACAACATGGGATGATT
TATTTGAGAACTTTAGTCAACGTTTCCAAAATAATGAACGTCCTGTTTCAGCCTATGACC
AAGTAGCTTTTCCGAAAGTTCGTGTTAATGAAGAGGTTCAGGTTGCTGGAAAAAAATGCC
AGCTTAGAAAGACAGATTATTATTACATGACATTTTCTGGAAAATTGACAAATCCTAAAA
AAGGACCGAATGTCGCATTTACCTACAAAGATTTGCCAATTCAGTTGACTTTTGTGTCCT
ATGATATTGATAGAGACGAATCGCTTTATCGAGTTACCAATTTAGCGGATTTGGATAGCT
TACCTGCTTTTAAAGCCTTAGCAAATGAATGGAGAGGGAGAGTATGATTAGTATTGCTAG
ATTACTGTTGTTCTTTGTGATTACCATGGGGTACAATGCCTTTTTCCGTAATACTGTGAA
GATGAATCGCAGTCTGACATGGGTGTTTACATTTTCAGTCATTACATTGGTATTGTACCT
TGGTAGTTTGTTAGGCTTTATGTTGCAGACCGTGTATGTCATTTCTGTTTTGGGCTGTCT
TTTGAGTCTTTATTATCTTTGGGCGGTATGGAAAAAGAAATATCGCTTTGGGAGACTTGA
TTATATTGCGCTTGGAATGATGGCTTATTTGCTTTTGTTTGGAATAACGCTCTGGCATTC
ACCGCTTTTACATTATGATAATTTTACGCATTGGGCAACGATTGTAAAATTTTTCCATAT
CAATAATGCTTTGCCAACACAGCAGGATACGATTATTAGTTATTATACCTATCCTGTTGG
AAGTTCACTTTTCATTTATTTTTTCACGACTATCGTAGGCTTTTCAGAAGGTAGTATGTT
GGTCGGGCAATTCTTCTTGATTGCTTCCAGTCTTTATGCCATGTTTGCGGCACTTCGTGA
TGATCGACGTGTCTTAATGGTTAGCATGATTTTTGCTTCGTTTGCTGTTTTTAATACGTT
CAACGTTGCTATTCGATTAAATAATTTGCTGGTTGATTTTCTGCTTCCGGCCTTGGCCTT
GGCAGCCATAGCAGGTTGTTTTGTCTATCGTAATCGTTTCTGGTTTTTGTCGCTAAATAC
GGCGGTAATTCTTGGATTATTAAGTATCGTCAAAGTAAGTGGACTTTTCTTTGTCGCTCT
CGTTTTAGTAGTTTATGTGGTTTGTATTGTGCGTTTACTTGTTCGTAAAAGAGCACGTTT
AAAAGCACTAGTGCTGCTCATAATGACCTTGCTAGTCAGCTGTCTTCCTTTTGTTATTTG
GCAAAAGCATGTGACGGATAATTTCCCAAATGCCTCAAGTGCCAAGCATGCGGTGTCCAT
GTCAGAACTTGGTCAGGTATTGACTGGAAATCTGTCAGGCGACCCACAAAAAATTATCAC
TCTTTTTGTCAAATCGGTGTTTACGTTTGACAGTTTGGCAAGCAATGGAATTTTGATAAT
CAATCTGATTATGCTGATTGCCTTTATTGTGATTGGCATTCGTTTGAAATATAAGAAATT
TGTCTTGTTGACTTGGGGATTTGTTGATATTTCGATTGTGACTTACTATATTGGCATTTT
ACTCATGTATCTGACAGCAATGCCGACTGATGAAGCGTTAGAATTAGCAGGATTTGAGCG
CTATGCTTCGAGCATCGTTATCTTTGCTTTTGGTTGTTTGACCATGGCTTTAGCATGGGT
AATGGACAAGTGTCTGTATGAAAAAATCATTAGTAAACGTAATGCTAGGTCTTACAAGAG
CTTATTTAATAAACACTTGTACCAATACGCGAGCCTTGTTTTGACAGTTTATGCCATTGG
AATGTTCTTGTCAGAAAATAATAGCATTGTTTACAATAACAATCAGGAAACAAACGAGGT
CGTAAAAGAAATTCATCAGTTTACTGGAAGTCAGAGTAATTCGTCAACGGATAGAATTTT
GGTTGTAACAGCAGATAAGGAGAATGTAGATAATTATTTTGTCCAATATGCTAGTCGTTA
TTATCTGTGGGATGTCAATGTTGATGCCAGAGAAAATTTTGTGACGGCTGACCAAGAATT
TTTAGATTTAATGGCATCATACAGCGACAGCGCAACAAGTTATTACCTCGGCAATGAAAA
TATCGATACTAGAGATGGTTCCAATTTAACAGACGATGACTTTATTGCACTCTTAAAAAC
GTATGACGAAGTCTTGATTTTAGATGACCATTATACGTTTAATGCCTTGACGAAAAAACT
ATTTGGTCGGACATATTCCCCAGGATTGTATAAAGTATCAGATATTCTTGCTGGAAAAGG
GTAAGTTTTCTAGCTTTATCAAGCATAAGTCTTGATATTTCAAATAAAATATTCTATTAT
AACAAAAAATATGTAGAAGGAGGCGGAGTTTGTGACTTCGCCTCTTGTAGTGCTCAAAAG
ACTTTCTTGAACATTGGAGAGGAAGCTAAGATAAGTCCGTTTGAATTATCTGCTCTACTC
ATCACACAAAGCGAGGTCCTTAAAAGATACAATCCACGTTCCACACACTCAACACTAGCA
TAGAAAAATCTCATATCTACAAAAGCAATATCAGATTTTGGTTCTCGTGAACAATCAAAA
TAGCCCTTTATCTATCTCTTTTATAGTTGTTTTCCCAATATTCCCTTTCACCTTTTCCTA
TGCCTTCTGGTAGTTGCTTCAAACATTGTCCATACTTTGATATTTAACAATTTCAGTTAT
TTCAGCCAAAGAAAGTCGATGGGATGCTCTGCTAAAGTCCGTATCGAAGTAATCAACCTC
TTCTATTTCAACTAAAATCTCATAATTTTGACCAAGATAATATTTAATTTCAGACGGTAC
TAACTTCTCTGATTCTTACTGAAGTAAAATAA
