# Supplementary material for: Abundance, Diversity and Role of ICEs and IMEs in the Adaptation of Streptococcus salivarius to the Environment
Source: Genes (Basel). 2020 Aug 26;11(9):999. doi: 10.3390/genes11090999 (PMC7563491; doi:10.3390/genes11090999)
Supplement: Supplementary file 1 [file genes-11-00999-s001.zip › Supplementary files/Lao_Data_S1/CIME_Ssal34-09_rpmG.fasta]

>CIME_Ssal34-09_rpmG
TTATTTTACTTCATCTGAAATTAAATATTATCTTGGTCAAAATTATGAGATTTTAGTTGA
AATAGAAGAGGTTGATTACTTCGATACGGACTTTAGCAGAGCATCTCATCGACTTTCTTT
GGCTGAAATAACTGAAATTGTTAAATATCAAAGTATGGGACAATGTTTGAAGCAACTACC
AGAAGGCATAGGAAAAGGTGAAAGGGAATATTGGGAAAACAACTATAAAAGAGATAGATA
AAGGGCTATTTTGATTGTTCACGAGAACCAAAATCTGATATTGCTTTTGCGGATATGAGA
TCTTTCTATACTAGTGTTGAGTGTGTGGAACGTGGATTGCATCCTTTAAGGACCTCGCTT
TGTGTGATGATTAGAGCAGATAATTCAAACGGATTTATCTTAGCTTCCTCTCCAATGTTC
AAGAAAGTCTTTTGAGCACCACAAGAGGCGAAGTCACAAACTCCGCCTCCTTCTACATAT
TTTTTGTTATAATAGAATATTTTATTTGAAATATCAAGACTTATGCTTGATAAAGCTAGA
AAACTTACCCTTTTCCAGCAAGAATATCTGATACTTTATACAATCCTGGGGAATATGTCC
GACCAAATAGTTTTTTCGTCAAGGCATTAAACGTATAATGGTCATCTAAAATCAAGACTT
CGTCATACGTTTTTAAGAGTGCAATAAAGTCATCGTCTGTTAAATTGGAACCATCTCTAG
TATCGATATTTTCATTGCTGAGGTAATAACTTGTTGCGCTGTCGCTGTATGATGCCATTA
AATCTAAAAATTCTTGGTCAACCGACACAAAATTTTCTCTGGCATCAACATTGACATCCC
ACAGATAATAACGACTAGCATATTGGACAAAATAATTATCTACATTCTCCTTATCTGCTG
TTACAACCAAAATTCTATCCGTTGACGAATTACTCTGACTTCCAGTAAACTGATGAATTT
CTTTTACGACCTCGTTTGTTTCCTGATTGTTATTGTAAACAATGCTATTATTTTCTGACA
AGAACATTCCAATGGCATAAACTGTCAAAACAAGGCTCGCGTATTGGTACAAGTGTTTAT
TAAATAAGCTCTTGTAAGACCTAGCATTACGTTTACTAATGATTTTTTCATACAGACACT
TGTCCATTACCCATGCTAAAGCCATGGTAAAACAACCAAAAGCAAAGATAACGATGCTCG
AAGCATAGCGCTCAAATCCTGCTAATTCTAATGCTTCATCAGTCGGCATTGCTGTCAGAT
ACATGAGTAAAATGCCAATATAGTAAGTCACAATCGAAATATCAACAAATCCCCAAGTCA
ACAAGACAAATTTCTTATATTTCAAACGAATACCAATCACAATAAAGGCAATCAGCATAA
TCAGATTGATTATCAAAATTCCATTGCTTGCCAAACTGTCAAACGTAAACACCGATTTGA
CAAAAAGAGTGATAATTTTTTGTGGGTCGCCTGACAGATTTCCAGTCAATACCTGATCAA
GTTCTGACATGGACACCGCATGCTTGGCACTTGAGGCATTTGGGAAATTATCCGTCACAT
GCTTTTGCCAAATAACAAAAGGAAGACAGCTGACTAGCAAGGTCATTATGAGCAGCACTA
GTGCTTTTAAACGTGCTCTTTTACGAACAAGTAAACGCACAATACAAACCACATAAACTA
CTAAAACGAGAGCGACAAAGAAAAGTCCACTTACTTTGACGATACTTAATAATCCAAGAA
TTACCGCCGTATTTAGCGACAAAAACCAGAAACGATTACGATAGACAAAACAACCTGCTA
TGGCTGCCAAGGCCAAGGCCGGAAGCAGAAAATCAACCAGCAAATTATTTAATCGAATAG
CAACGTTGAACGTATTAAAAACAGCAAACGAAGCAAAAATCATGCTAACCATTAAGACAC
GTCGATCATCACGAAGTGCCGCAAACATGGCATAAAGACTGGAAGCAATCAAGAAGAATT
GCCCGACCAACATACTACCTTCTGAAAAGCCTACGATAGTCGTGAAAAAATAAATGAAAA
GTGAACTTCCAACAGGATAGGTATAATAACTAATAATCGTATCCTGCTGTGTTGGCAAAG
CATTATTGATATGGAAAAATTTTACAATCGTTGCCCAATGCGTAAAATTATCATAATGTA
AAAGCGGTGAATGCCAGAGCGTTATTCCAAACAAAAGCAAATAAGCCATCATTCCAAGCG
CAATATAATCAAGTCTCCTAAAGCGATATTTCTTTTTCCATACCGCCCAAAGATAATAAA
GACTCAAAAGACAGCCCAAAACAGAAATGGCATACACGGTCTGCAACATAAAGCCTAACA
AACTACCAAGGTACAATACCAATGTAATGACTGAAAATGTAAACACCCATGTCAGACTGC
GATTCATCTTCACAGTATTACGGAAAAAGGCATTGTACCCCATGGTAATCACAAAGAACA
ACAGTAATCTAGCAATACTAATCATACTCTCCCTCTCCATTCATTTGCTAAGGCTTTAAA
AGCAGGTAAGCTATCCAAATCCGCTAAATTGGTAACTCGATAAAGCGATTCGTCTCTATC
AATATCATAGGACACAAAAGTCAACTGAATTGGCAAATCTTTGTAGGTAAATGCGACATT
CGGTTCTTTTTTAGGATTTGTCAATTTTCCAGAAAATGTCATGTAATAATAATCTGTCTT
TCTAAGCTGGCATTTTTTTCCAGCAACCTGAACCTCTTCATTAACACGAACTTTCGGAAA
AGCTACTTGGTCATAGGCTGAAACAGGACGTTCATTATTTTGGAAACGTTGACTAAAGTT
CTCAAATAAATCATCCCATGTTGTCATCCAAGGGTCTTTTTCCTTCGGAAGATTGTGATT
AATGCGGTCATAAATGTACTGATAAAATTCGCGCTTGTCAGCTTCAGGAATTTCTGAAAA
TTGAACGCCGTAGCGCCAACCATTATCAATCGCAAAAACACGAACAACATGACCTTTTAC
CCTCGCATGGTAATCACGTGATTGCAAATTAAGCGTCAGTTCTTTTTCTTTCGGCAAATA
CAATGGTAAATCCGTATAGAATGAAATCCCCGTTTCTGAAATATCACAGACTCTCACTTG
GTAAGAATCATCATCAACCTCAATAACCATAGCTTCATCAACAGTAAAACGCTCACTTGA
GCGATAAATCGGACGACCAAGCGCACAGAAAATCGCAAAGGTCAAATTGATGATATGATA
AATCAACCAAAAACTGATAATACTTCCATAAAAAAGCTCTGAACCAAATTTTCCATAGTT
AAAAGTCACCAAACCATAAACGGCTAATCCCCATAAAACAAGATAAGGAAGCGCATAAAG
GTATAACGTCCACGACGTATCATTTCCCTTACGTGTCACCTTAAATTTTTTATCGCTAAT
GCCAAAGGACTCCAACATCATGGGAATAAACAAATACGGAGCAAAAATCGTTTCCACAAT
TTCTCCCCAAACCTGTGTTCGGTATTGTTTTGAGACTTCTCGCATTGACAAGTGTGTCAA
TGCGTAACTTGGCAACCAGAATAGGAACAGTAGCCAGATATTTGACACCACCACACGCAC
ATGGAAAACCGTATATAAAATCGGTGCCAAGATATACAATAACCGTCTAAAGAAAGACCA
CCAATAAAGATAGCCATTAATATAAATAATTCTTTGCCCCTTTGTCAATTTGGGATTAAA
GAAGATATTCATATTGTAGCTACTGCGAATAACGCCACGTCCCCAGCGCGCGCGCTGTTT
GAGGACACTCTTCAAATCTGTTGGCGTTAACCCGCTAGCCATTGGACTTTTCGTCGAATA
ATTTACATAACCAGCCGCATTCATCCGAACACCTAGCTCGAAATCCTCCGTAATGGTATC
TGTCGGAAAACCACCAACATCTTCAATCGCCTTGCGGAAAATAAGCGTATTAGACCCCGT
ATAAACCGCTGCACCGTGCGAATTATTGCAAACATTAATTTCTTTGGAAAAGAAATCTTG
TTCGTTTGGTAAGGTTGATTCTGAAAACAAGTTAAATTGGAAAATATCAGCATTGTAAAA
ACTTTGTGGCGTTTGAATCAAACCAACTTTTGACTTATCATAATCGTCACCATTTTCATA
AGCCTCAACTTGTTCAACAAAATAAGGCACAGTTTCCAACAGGAATTCACGATAAGGAAT
CATATCCGCATCAAATGTCGCCACCAAAGGTGATGACGTCTGACGTAAAGCATTATTGTA
GTTTCCTGATTTGGCATCTTTATTATCCGCCAAACCAAAATAACCAACACCAAGCTCATC
AGCCAATTTGGCAACTTCTAGACGATTGGTATCATCACAGACGTAGATATGCACCTTAGA
CTTATCAGGATATTCCATAAAAGTACAGGCATTAATCGTCTTATAAAGCAACTCTGGATC
CTCATTATGCGTTGCAATCAAAACATCCACATCTGGGTAACGCTCCTTAGCAATCTCAGG
CTTTTCAAGCTCAAAGTCCTTTTGCTTATTCCAAATGAGAATGTAGCCTGTAATGGCTGA
AACTAACTCACTTCCCCACAATAAAATCCCAAAGATCAGCGCAAACCATGAATCATGCCA
CGGAATAGTCGCCACCAAACGCCAAGTTAAATAAAAGGCAGTCGTTACAAATGCAACGAA
ATAGAGTATCCTCTTACTAGTCTTCATTCTCACCTCCACTAAAAATCAAATGTTTTTGCA
CAAAATAACTGACAAAGAAAAGTGTACCGTCAACTAAAATCTTCACCAATGAAATTGGCA
GCGTCGTCAAGGCATTTCCTAGAACTGTTACCAATAAACTTGACAAAACAATCTGTACTA
CCACCAAAGTGAAGTATTTTATCGCACTATTTGATTGACCTCGTTTAAAGACCACCTTAT
GATTCAAGGTGAAATTAACAACAGATGATATCACACGCGCTAAAATCGAAGCTAACGTCA
CCGCACTAAAACTCAATCCATTAAACAAAGAAATTAAAATCGTAAAAGCAATAATATCAA
CCAAGAAGGAAAACAATGATGCAAAAATGTACTTGAAGAAAACCTTGTAAATTCTAATCG
AGTCACGAATCGCATCAAAATGCGACGACTGATTTTCATCCAAATAAATCGTTGCAATGC
CAACTTCACAAATCAGAATATTATCCTCTTTTGCCTCAAGTAACATATTCATCTCAAATT
CATACCGTTCACCCTCCACGGTTAAGAGTTTTGGCAACCATGACATAGGAATCACACGAA
GTCCCGTTTGCGTATCAGAAACGTGCACACCTGTCATAGCCCCCAAGACGTCTCTTGTCA
ATAAATTTCCAAATTTACTACGTAAAGGAACAGATTTTTCAAATGTTCTAACACCCAGCA
CCAAACTATCAGGATGTTGCAAAAATTCAGCCAAACATTTCATCATGTCTTCGTAGGTGT
GTTGACCATCAGAATCAATCGTCACAATTCCTTTGGCATTAGGAAAATTGTCCAAAATAT
ATGAAATAGCCGTTTTTAAAGCACGACCTTTTCCTTTATTATCAGCATGTCTTTGTAAAT
GACATGCATAGTTACTCTGCGCTATTGCAAATAACGGTGCAAAATCAGCTCCACTACCGT
CATCGACTAGAATAATGTCAAACATTTGATTTTCCTTATCCCGAATATTTTTCAAAAGTT
CTAACAAACGGTCATCAGGTTCATAGGCAGGAATGACAATAACAACATCTTGAAACATCA
TCGACGTTCTCCTTTCTGACTTTTAATTTCGTACATTTTCCTATCAGCTATTGCAAATAA
CGGTGCAAAATCAGCTCCACTACCGTCATCGACTAGAATAATGTCAAACATTTTATTTTC
CTTTCTGACTTTTAATTTCGTACATTTTCTTATCAGCTATTGCAAAAAAATCAACGAAGT
TTTTATGTGATTGATAAGAGTCCGTATAAGCACCTAAAGATGCTGTAATCCTCATATCTT
TGAGAGTCATTTCTGCTTGAACAAGTTTTATTAAAAATTCAGCTTGATTTTCAGAAACTC
CAGGGAGTAAAACCGCAAATTCATCTCCACCTAACCTTGCTATTACAGCACTTTCAGGCA
TTATCTTCGTTAAAATATCACCAAATTCAATTAGAATCTTATCTCCCGTAGCATGTCCAA
AGGTATCATTTGCTTCCTTGAATTTATCCAAATCAGATATAATAACCGTAATTTGTTCTT
CTTTACGTGTCAGACATTCCTCAAAAGCAAGCTCAATATATCGTCGATTATGAACCCGTG
TTAAAACATCTTCGTATGCCATCCTCTGTATTTCAAGTTCATGAAGTCTCTGCTCTGTAA
CATCAAGAACAAAACAAAAAACACCAATCACTTTTTGGCGATTGTTATAAATGGGAGAAT
ACATATTTTGCCAGTAAAGCGTTTTGTCGCCTGTCTTAATAGTATCCATAAATATAAATG
TTTCACCCTTTTTCGCACGATCAACATTTGCTTTTAAACGCGCAGCATCTTCACTATTAA
GATAATTCATTGGAAAGTCACCAATTTTGGGAGTGAAATAAAAGATTTCTTCCATGAGCC
GAATATCATTCCTATTAACCGCAATAAAACGATAATCTAAGTCTACAGCATAGACGTTAA
TAAGTTTCGAACTCTGTAAGATAAAGTGGGATAGCATATGCTGTCTTCGATTAAGGTAAG
ATGCTAGGGTCCAAAGAACTAGTATTCCTATAAAGATTGCTAAAACGATGGGATTATCAT
GGTCAACCAAAACATCATCATACACTAAGCGCATTAATAACATTAACGCAGCAAAAATAC
TTAAGTACGTTAACAATCTTTGATGCTTGATTAAAAAATCACTTACTTTTCCTAATACCA
TTACAGCCTCACCATTCTAAGTAGTTTTAATACCTTCAGCATCCAAACTGTCTGTAACAA
AACGTCCTGTAAAACCACCGATGAAGCCCGTAGCAGTATTGTCAATTCCTAAACGTTGTA
GAATACGGCTGACATTAATCCCCTTACCGCCAGCGAATTTATCATCACTCTCTATACGGT
TAACTTCACCAATCTCTACCTTGTCGATACGAACAATGAAGTCGATTGATGGGTTTAGCG
TCACAGTATAAATCATACTTCAATAACCCTCGTTTTCTCTTTTAATTATTTAAGGAGCCC
TTCGTCCGAAGCATTTGTGATTATGGTTACTTTCTCAACCTCGGCTACCTTAGCATAGGT
AACCTGACCAAGTTTAGAAGCATCAGCTAGAACATAGGCTTTTTGCGCATTAGCTATCAC
TGTTCGTTTAATGACCGCCTCTTCCATATCTGGCGTTGTGAAATAATTGGCATCAACTCC
ATTAGCACCAATGAAAGCACAATCAAAATTCAGTTGTCTGATTTGTTCCAGAGCTGTACT
TCCAATAGAGGCATCTGTTGAATGTTTAACCTTACCACCAATAATCCTAGTACTAATACC
GAGATCTACCAGCTTAACAGCATGATGGATAGAATTAGTCACAACCGTCACCTGACGATT
CATTTCCTCTAGATATGGTGAATATTTGTCATAAGTTCTAAGCCCAGCCTCAACGTGACC
AATACTTACTTTATTGTAAAATGCAACCAATCCAGCAGCAAAAGTTGTTGTAGTATCACT
ATGAACTAAAACCAAATCAGGTTGTTCTTTCTTAACAACTGGATCAAAATTAGCCAAAAT
TTTAGAAGTAATTTCCTGAAGTGATTGATTTTTTTCCTATGATATCCAAATCATAATCAG
GAACTATTTCAAAAGTCTCCAAAACCTGGTCAAGCATTTGATGGTGTTGAGCTGTGACTA
CTGTAATAGTATTAATGGTTTCTTGATGTTATTTCAACTCAAGAATTAACGGCGCCATCT
TAATTGCCTCTGGTCTTGTCCCAAAGACAACCATAATATTTAATTTTCCCATAAGATCCC
CCCTATGACCTATACAAAATCAATATAATATTGACAAATAAGACTCTACATTATCACTTT
ATTATCCCCAATAAAAAGGAAAATGAGTTATCCTTTCTCCAAAAGCATTAAAGGGAATGC
CCTCGCTATTGGTCTTGTTTTGCAAATGATGTAAAGTAGATAAAGAAAAAGGTCTCAATA
AAAAGACTATCATTACGTATAAAATTCAAGAAGTAAGACAAGAAAACTAAGTCATATCAT
CCAAGGATATCAATTGTTTTGAGATTTTCTAGTCTTCTCCCCCGAATTTAAAAATACACC
ATTTAATAAATAAAAAAACTGCAGGAGAAAAAACGCTTTGCTAATAAAAGTGTTTTTGAA
TCCAGCAGTATTGCTAATTTACATATATTTCATAAAAACTTCTCCCCATTTTAAAGAGCG
TCCCCTTTACTTACGCTCTACCCCTATCTTACAAATCAAAATATCGGTATGATAACCCTA
TCCCAATACCATATCATATAGTACCAAGCACCAACACGTAATCGTATAAAACTCTCCCTA
AAAGAGTTGAAAGATTACAATCAAGTTGGCTTAAAGTTACTACTACCAATATTCCCTATT
CATATAGACGCTATAATTATAACATGTTATTTTTATTTTTCAACCTTTTTTAATTTTTTT
ATTATTTTAATGTATGTGACAACCATTATAATGAAGTCGTTTAAATTAAACACTCCTACT
TAACAAATACTAATCAAATGATATTTATCTATATTTTAATAAATAATAATTAAACACCCT
TTGGCTTTTAAATGGATTTGCATAAAAAAATCAGAATTCCTATTAAAATTCTGATGTACA
GTAAAATCTGTACTTTTGTTTTTTTAAAATAATATAAAAAGCACTCTAGCTTCTATAGTT
TAAACAAAACTACAGATTTTAGAGCGCTATTACTAAAAGAATAGAGTATTAATATTGATA
ATTAGACATTAGTCCTAATTAATTAATTCAAGGAGGGATATTTATGGCAAAGGGAATACT
AATTAAAGCTCCAGATCTTTTTACAGTTGACGAACAGTTAGATATTCAAAAACAATTTAA
AAGTGATGACATTGAGATTGCTTTCCTTAAGGGGGATCAGATTCAAGCTTCGTTCAATTC
TTTTATTGAAATGTTGATTAATAATGATTTTTTGAATGATCTTGAAATAGCTCTATGTGT
AGATATTTTGAAAGATATTATTAAGATTATTTCTAAGATGAAAAAAAAGAATGTAGTTAT
ACTTGATGCTAAACAAAATGAAAAAACTGCTAAACTGACCATTAAATCTAATACCAGTAA
AGGAACAATATATTTAGAAGTGCCATGCGATATTTCTGAATATGAACTCCAAGAGTCGAT
AGAAAAAATTATCGAAGCAAAAAGTATTCTCGATAATAATAGTAATGAAGGTCTAAATGA
TTTATATATTGTTGAAGATAAATCTGGAAATTTGTCAATTATGACATTAACCGAGTATAT
TAATTACAGGAAAAGTATTAGATAAGATATATTGCTATTATTTAATCAAGATTAAGTTGA
CTTGGCTCATTATGAACAGAAATCAATTAAGAAAAAGGTAGAGCAAAAGGTAGAGTTTGA
ATTGAAATACAGTGCAATATACTGCATTTTGCAAAAAGAAAAAACGCTTGAAATCAGCGT
TTTTCTTTTGTATTGATTCGTATTGAAACCTTATTTTACCTCAGT
