# Supplementary material for: Abundance, Diversity and Role of ICEs and IMEs in the Adaptation of Streptococcus salivarius to the Environment
Source: Genes (Basel). 2020 Aug 26;11(9):999. doi: 10.3390/genes11090999 (PMC7563491; doi:10.3390/genes11090999)
Supplement: Supplementary file 1 [file genes-11-00999-s001.zip › Supplementary files/Lao_Data_S1/CIME_Ssal34-19_rpmG.fasta]

>CIME_Ssal34-19_rpmG
ACTGAGGTAAAATAAGGTTTCAATACGAATCAATACAAAAGAAAAACGCTGATTTCAAGC
GTTTTTTCTTTTTGCAAAATGCAGTATATTGCACTGTATTTCAATTCAAACTCTACCTTT
TGCTCTACCTTTTTCTTAATTGATTTCTGTTCATAATGAGCCAAGTCAACTTAATCTTGA
TTAAATAATAGCAATATATCTTATCTAATACTTTTCCTGTAATTAATATACTCGGTTAAT
GNNNNNNNNNNNNNNNNNNNNNNNNNNNNNNNNNNNNNNNNNNNNNNNNNNNNNNNNNNN
NNNNNNNNNNNNNNNNNNNNNNNNNNNNNNNNNNNNNNNNNGTACTATATGATATGGTAT
TGGGATAGGGTTATCATACCGATATTTTGATTTGTAAGATAGGGGTAGAGCGTAAGTAAA
GGGGACGCTCTTTAAAATGGGGAGAAGTTTTTATGAAATATATGTAAATTAGCAATACTG
CTGGATTCAAAAACACTTTTATTAGCAAAGCGTTTTTTCTCCTGCAGTTTTTTTATTTAT
TAAATGGTGTATTTTTAAATTCGGGGGAGAAGACTAGAAAATCTCAAAACAATTGATATC
CTTGGATGATATGACTTAGTTTTCTTGTCTTACTTCTTGAATTTTATACGTAATGATAGT
CTTTTTATTGAGACCTTTTTCTTTATCTACTTTACATCATTTGCAAAACAAGACCAATAG
CGAGGGCATTCCCTTTAATGCTTTTGGAGAAAGGATAACTCATTTTCCTTTTTATTGGGG
ATAATAAAGTGATAATGTAGAGTCTTATTTGTCAATATTATATTGATTTTGTATAGGTCA
TAGGGGGGATCTTATGGGAAAATTAAATATTATGGTTGTCTTTGGGACAAGACCAGAGGC
AATTAAGATGGCGCCGTTAATTCTTGAGTTGAAATAACATCAAGAAACCATTAATACTAT
TACAGTAGTCACAGCTCAACACCATCAAATGCTTGACCAGGTTTTGGAGACTTTTGAAAT
AGTTCCTGATTATGATTTGGATATCATAGGAAAAAAATCAATCACTTCAGGAAATTACTT
CTAAAATTTTGGCTAATTTTGATCCAGTTGTTAAGAAAGAACAACCTGATTTGGTTTTAG
TTCATAGTGATACTACAACAACTTTTGCTGCTGGATTGGTTGCATTTTACAATAAAGTAA
GTATTGGTCACGTTGAGGCTGGGCTTAGAACTTATGACAAATATTCACCATATCTAGAGG
AAATGAATCGTCAGGTGACGGTTGTGACTAATTCTATCCATCATGCTGTTAAGCTGGTAG
ATCTCGGTATTAGTACTAGGATTATTGGTGGTAAGGTTAAACATTCAACAGATGCCTCTA
TTGGAAGTACAGCTCTGGAACAAATCAGACAACTGAATTTTGATTGTGCTTTCATTGGTG
CTAATGGAGTTGATGCCAATTATTTCACAACGCCAGATATGGAAGAGGCGGTCATTAAAC
GAACAGTGATAGCTAATGCGCAAAAAGCCTATGTTCTAGCTGATGCTTCTAAACTTGGTC
AGGTTACCTATGCTAAGGTAGCCGAGGTTGAGAAAGTAACCATAATCACAAATGCTTCGG
ACGAAGGGCTCCTTAAATAATTAAAAGAGAAAACGAGGGTTATTGAAGTATGATTTATAC
TGTGACGCTAAACCCATCAATCGACTTCATTGTTCGTATCGACAAGGTAGAGATTGGTGA
AGTTAACCGTATAGAGAGTGATGATAAATTCGCTGGCGGTAAGGGGATTAATGTCAGCCG
TATTCTACAACGTTTAGGAATTGACAATACTGCTACGGGCTTCATCGGTGGTTTTACAGG
ACGTTTTGTTACAGACAGTTTGGATGCTGAAGGTATTAAAACTACTTAGAATGGTGAGGC
TGTAATGGTATTAGGAAAAGTAAGTGATTTTTTAATCAAGCATCAAAGATTGTTAACGTA
CTTAAGTATTTTTGCTGCGTTAATGTTATTAATGCGCTTAGTGTATGATGATGTTTTGGT
TGACCATGATAATCCCATCGTTTTAGCAATCTTTATAGGAATACTAGTTCTTTGGACCCT
AGCATCTTACCTTAATCGAAGACAGCATATGCTATCCCACTTTATCTTACAGAGTTCGAA
ACTTATTAACGTCTATGCTGTAGACTTAGATTATCGTTTTATTGCGGTTAATAGGAATGA
TATNNNNNNNNNNNNNNNNNNNNNNNNNNNNNNNNNNNNNNNNNNNNNNNNNNNNNNNNN
NNNNNNNNNNNNNNNNNNNNNNNNNNNNNNNNNNNNNNNNNNNGTTCGAAACTTATTAAC
GTCTATGCTGTAGACTTAGATTATCGTTTTATTGCGGTTAATAGGAATGATATTCGGCTC
ATGGAAGAAATCTTTTATTTCACTCCCAAAATTGGTGACTTTCCAATGAATTATCTTAAT
AGTGAAGATGCTGCGCGTTTAAAAGCAAATGTTGATCGTGCGAAAAAGGGTGAAACATTT
ATATTTATGGATACTATTAAGACAGGCGACAAAACGCTTTACTGGCAAAATATGTATTCT
CCCATTTATAACAATCGCCAAAAAGTGATTGGTGTTTTTTGTTTTGTTCTTGATGTTACA
GAGCAGAGACTTCATGAACTTGAAATACAGAGGATGGCATACGAAGATGTTTTAACACGG
GTTCATAATCGACGATATATTGAGCTTGCTTTTGAGGAATGTCTGACACGTAAAGAAGAA
CAAATTACGGTTATTATATCTGATTTGGATAAATTCAAGGAAGCAAATGATACCTTTGGA
CATGCTACGGGAGATAAGATTCTAATTGAATTTGGTGATATTTTAACGAAGATAATGCCT
GAAAGTGCTGTAATAGCAAGGTTAGGTGGAGATGAATTTGCGGTTTTACTCCCTGGAGTT
TCTGAAAATCAAGCTGAATTTTTAATAAAACTTGTTCAAGCAGAAATGACTCTCAAAGAT
ATGAGGATTACAGCATCTTTAGGTGCTTATACGGACTCTTATCAATCACATAAAAACTTC
GTTGATTTTTTTGCAATAGCTGATAAGAAAATGTACGAAATTAAAAGTCAGAAAGGAAAA
TAAAATGTTTGACATTATTCTAGTCGATGACGGTAGTGGAGCTGATTTTGCACCGTTATT
TGCAATAGCTGATAGGAAAATGTACGAAATTAAAAGTCAGAAAGGAGAACGTCGATGATG
TTTCAAGATGTTGTTATTGTCATTCCTGCCTATGAACCTGATGACCGTTTGTTAGAACTT
TTGAAAAATATTCGGGATAAGGAAAATCAAATGTTTGACATTATTCTAGTCGATGACGGT
AGTGGAGCTGATTTTGCACCGTTATTTGCAATAGCGCAGAGTAACTATGCATGTCATTTA
CAAAGACATGCTGATAATAAAGGAAAAGGTCGTGCTTTAAAAACGGCTATTTCATATATT
TTGGACAATTTTCCTAATGCCAAAGGAATTGTGACGATTGATTCTGATGGTCAACACACC
TACGAAGACATGATGAAATGTTTGGCTGAATTTTTGCAACATCCTGATAGTTTGGTGCTG
GGTGTTAGAACATTTGAAAAATCTGTTCCTTTACGTAGTAAATTTGGAAATTTATTGACA
AGAGACGTCTTGGGGGCTATGACAGGTGTGCACGTTTCTGATACGCAAACGGGACTTCGT
GTGATTCCTATGTCATGGTTGCCAAAACTCTTAACCGTGGAGGGTGAACGGTATGAATTT
GAGATGAATATGTTACTTGAGGCAAAAGAGGATAATATTCTGATTTGTGAAGTTGGCATT
GCAACGATTTATTTGGATGAAAATCAGTCGTCGCATTTTGATGCGATTCGTGACTCGATT
AGAATTTACAAGGTTTTCTTCAAGTACATTTTTGCATCATTGTTTTCCTTCTTGGTTGAT
ATTATTGCTTTTACGATTTTAATTTCTTTGTTTAATGGATTGAGTTTTAGTGCGGTGACG
TTAGCTTCGATTTTAGCGCGTGTGATATCATCTGTTGTTAATTTCACCTTGAATCATAAG
GTGGTCTTTAAACGAGGTCAATCAAATAGTGCGATAAAATACTTCACTTTGGTGGTAGTA
CAGATTGTTTTGTCAAGTTTATTGGTAACAGTTCTAGGAAATGCCTTGACGACGCTGCCA
ATTTCATTGGTGAAGATTTTAGTTGACGGTACACTTTTCTTTGTCAGTTATTTTGTGCAA
AAACATTTGATTTTTAGTGGAGGTGAGAATGAAGACTAGTAAGAGGATACTCTATTTCGT
TGCATTTGTAACGACTGCCTTTTATTTAACTTGGCGTTTGGTGGCGACTATTCCGTGGCA
TGATTCATGGTTTGCGCTGATCTTTGGGATTTTATTGTGGGGAAGTGAGTTAGTTTCAGC
CATTACAGGCTACATTCTCATTTGGAATAAGCAAAAGGACTTTGAGCTTGAAAAGCCTGA
GATTGCTAAGGAGCGTTACCCAGATGTGGATGTTTTGATTGCAACGCATAATGAGGATCC
AGAGTTGCTTTATAAGACGATTAATGCCTGTACTTTTATGGAATATCCTGATAAGTCTAA
GGTGCATATCTACGTCTGTGATGATACCAATCGTCTAGAAGTTGCCAAATTGGCTGATGA
GCTTGGTGTTGGTTATTTTGGTTTGGCGGATAATAAAGATGCCAAATCAGGAAACTACAA
TAATGCTTTACGTCAGACGTCATCACCTTTGGTGGCGACATTTGATGCGGATATGATTCC
TTATCGTGAATTCCTGTTGGAAACTGTGCCTTATTTTGTTGAACAAGTTGAGGCTTATGA
AAATGGTGACGATTATGATAAGTCAAAAGTTGGTTTGATTCAAACGCCACAAAGTTTTTA
CAATGCTGATATTTTCCAATTTAACTTGTTTTCAGAATCAACCTTACCAAACGAACAAGA
TTTCTTTTCCAAAGAAATTAATGTTTGCAATAATTCGCACGGTGCAGCGGTTTATACGGG
GTCTAATACGCTTATTTTCCGCAAGGCGATTGAAGATGTTGGTGGTTTTCCGACAGATAC
CATTACGGAGGATTTCGAGCTAGGTGTTCGGATGAATGCGGCTGGTTATGTAAATTATTC
GACGAAAAGTCCAATGGCTAGCGGGTTAACGCCAACAGATTTGAAGAGTGTCCTCAAACA
GCGCGCGCGCTGGGGACGTGGCGTTATTCGCAGTAGCTACAATATGAATATCTTCTTTAA
TCCCAAATTGACAAAGGGGCAAAGAATTATTTATATTAATGGCTATCTTTATTGGTGGTC
TTTCTTTAGACGGTTATTGTATATCTTGGCACCGATTTTATATACGGTTTTCCATGTGCG
TGTGGTGGTGTCAAATATCTGGCTACTGTTCCTATTCTGGTTGCCAAGTTACGCATTGAC
ACACTTGTCAATGCGAGAAGTCTCAAAACAATACCGAACACAGGTTTGGGGAGAAATTGT
GGAAACGATTTTTGCTCCGTATTTGTTTATTCCCATGATGTTGGAGTCCTTTGGCATTAG
CGATAAAAAATTTAAGGTGACACGTAAGGGAAATGATACGTCGTGGACGTTATACCTTTA
TGCGCTTCCTTATCTTGTTTTATGGGGATTAGCCGTTTATGGTTTGGTGACTTTTAACTA
TGGAAAATTTGGTTCAGAGCTTTTTTATGGAAGTATTATCAGTTTTTGGTTGATTTATCA
TATCATCAATTTGACCTTTGCGATTTTCTGTGCGCTTGGTCGTCCGATTTATCGCTCAAG
TGAGCGTTTTACTGTTGATGAAGCTATGGTTATTGAGGTTGATGATGATTCTTACCAAGT
GAGAGTCTGTGATATTTCAGAAACGGGGATTTCATTCTATACGGATTTACCATTGTATTT
GCCGAAAGAAAAAGAACTGACGCTTAATTTGCAATCACGTGATTACCATGCGAGGGTAAA
AGGTCATGTTGTTCGTGTTTTTGCGATTGATAATGGTTGGCGCTACGGCGTTCAATTTTC
AGAAATTCCTGAAGCTGACAAGCGCGAATTTTATCAGTACATTTATGACCGCATTAATCA
CAATCTTCCGAAGGAAAAAGACCCTTGGATGACAACATGGGATGATTTATTTGAGAACTT
TAGTCAACGTTTCCAAAATAATGAACGTCCTGTTTCAGCCTATGACCAAGTAGCTTTTCC
GAAAGTTCGTGTTAATGAAGAGGTTCAGGTTGCTGGAAAAAAATGCCAGCTTAGAAAGAC
AGATTATTATTACATGACATTTTCTGGAAAATTGACAAATCCTAAAAAAGAACCGAATGT
CGCATTTACCTACAAAGATTTGCCAATTCAGTTGACTTTTGTGTCCTATGATATTGATAG
AGACGAATCGCTTTATCGAGTTACCAATTTAGCGGATTTGGATAGCTTACCTGCTTTTAA
AGCCTTAGCAAATGAATGGAGAGGGAGAGTATGATTAGTATTGCTAGATTACTGTTGTTC
TTTGTGATTACCATGGGGTACAATGCCTTTTTCCGTAATACTGTGAAGATGAATCGCAGT
CTGACATGGGTGTTTACATTTTCAGTCATTACATTGGTATTGTACCTTGGTAGTTTGTTA
GGCTTTATGTTGCAGACCGTGTATGCCATTTCTGTTTTGGGCTGTCTTTTGAGTCTTTAT
TATCTTTGGGCGGTATGGAAAAAGAAATATCGCTTTAGGAGACTTGATTATATTGCGCTT
GGAATGATGGCTTATTTGCTTTTGTTTGGAATAACGCTCTGGCATTCACCGCTTTTACAT
TATGATAATTTTACGCATTGGGCAACGATTGTAAAATTTTTCCATATCAATAATGCTTTG
CCAACACAGCAGGATACGATTATTAGTTATTATACCTATCCTGTTGGAAGTTCACTTTTC
ATTTATTTTTTCACGACTATCGTAGGCTTTTCAGAAGGTAGTATGTTGGTCGGGCAATTC
TTCTTGATTGCTTCCAGTCTTTATGCCATGTTTGCGGCACTTCGTGATGATCGACGTGTC
TTAATGGTTAGCATGATTTTTGCTTCGTTTGCTGTTTTTAATACGTTCAACGTTGCTATT
CGATTAAATAATTTGCTGGTTGATTTTCTGCTTCCGGCCTTGGCCTTGGCAGCCATAGCA
GGTTGTTTTGTCTATCGTAATCGTTTCTGGTTTTTGTCGCTAAATACGGCGGTAATTCTT
GGATTATTAAGTATCGTCAAAGTAAGTGGACTTTTCTTTGTCGCTCTCGTTTTAGTAGTT
TATGTGGTTTGTATTGTGCGTTTACTTGTTCGTAAAAGAGCACGTTTAAAAGCACTAGTG
CTGCTCATAATGACCTTGCTAGTCAGCTGTCTTCCTTTTGTTATTTGGCAAAAGCATGTG
ACGGATAATTTCCCAAATGCCTCAAGTGCCAAGCATGCGGTGTCCATGTCAGAACTTGAT
CAGGTATTGACTGGAAATCTGTCAGGCGACCCACAAAAAATTATCACTCTTTTTGTCAAA
TCGGTGTTTACGTTTGACAGTTTGGCAAGCAATGGAATTTTGATAATCAATCTGATTATG
CTGATTGCCTTTATTGTGATTGGTATTCGTTTGAAATATAAGAAATTTGTCTTGTTGACT
TGGGGATTTGTTGATATTTCGATTGTGACTTACTATATTGGCATTTTACTCATGTATCTG
ACAGCAATGCCGACTGATGAAGCATTAGAATTAGCAGGATTTGAGCGCTATGCTTCGAGC
ATCGTTATCTTTGCTTTTGGTTGTTTTACCATGGCTTTAGCATGGGTAATGGACAAGTGT
CTGTATGAAAAAATCATTAGTAAACGTAATGCTAGGTCTTACAAGAGCTTATTTAATAAA
CACTTGTACCAATACGCGAGCCTTGTTTTGACAGTTTATGCCATTGGAATGTTCTTGTCA
GAAAATAATAGCATTGTTTACAATAACAATCAGGAAACAAACGAGGTCGTAAAAGAAATT
CATCAGTTTACTGGAAGTCAGAGTAATTCGTCAACGGATAGAATTTTGGTTGTAACAGCA
GATAAGGAGAATGTAGATAATTATTTTGTCCAATATGCTAGTCGTTATTATCTGTGGGAT
GTCAATGTTGATGCCAGAGAAAATTTTGTGTCGGTTGACCAAGAATTTTTAGATTTAATG
GCATCATACAGCGACAGCGCAACAAGTTATTACCTCAGCAATGAAAATATCGATACTAGA
GATGGTTCCAATTTAACAGACGATGACTTTATTGCACTCTTAAAAACGTATGACGAAGTC
TTGATTTTAGATGACCATTATACGTTTAATGCCTTGACGAAAAAACTATTTGGTCGGACA
TATTCCCCAGGATTGTATAAAGTATCAGATATTCTTGCTGGAAAAGGGTAAGTTTTCTAG
CTTTATCAAGCATAAGTCTTGATATTTCAAATAAAATATTCTATTATAACAAAAAATATG
TAGAAGGAGGCGGAGTTTGTGACTTCGCCTCTTGTGGTGCTCAAAAGACTTTCTTGAACA
TTGGAGAGGAAGCTAAGATAAATCCGTTTGAATTATCTGCTCTAATCATCACACAAAGCG
AGGTCCTTAAAGGATGCAATCCACGTTCCACACACTCAACACTAGTATAGAAAGATCTCA
TATCCGCAAAAGCAATATCAGATTTTGGTTCTCGTGAACAATCAAAATAGCCCTTTATCT
ATCTCTTTTATAGTTGTTTTCCCAATATTCCCTTTCACCTTTTCCTATGCCTTCTGGTAG
TTGCTTCAAACATTGTCCCATACTTTGATATTTAACAATTTCAGTTATTTCAGCCAAAGA
AAGTCGATGAGATGCTCTGCTAAAGTCCGTATCGAAGTAATCAACCTCTTCTATTTCAAC
TAAAATCTCATAATTTTGACCAAGATAATATTTAATTTCAGATGAAGTAAAATAA
