# Supplementary material for: Abundance, Diversity and Role of ICEs and IMEs in the Adaptation of Streptococcus salivarius to the Environment
Source: Genes (Basel). 2020 Aug 26;11(9):999. doi: 10.3390/genes11090999 (PMC7563491; doi:10.3390/genes11090999)
Supplement: Supplementary file 1 [file genes-11-00999-s001.zip › Supplementary files/Lao_Data_S1/CIME_Ssal34-24_rpmG.fasta]

>CIME_Ssal34-24_rpmG
ACTGAGGTAAAATAAGGTTTCAATACGAATCAATACAAAAGAAAAACGCTGATTTCAAGC
GTTTTTTCTTTTTGCAAAATGCAGTATATTGCACTGTATTTCAATTCAAACTCTACCTTT
TGCTCTACCTTTTTCTTAATTGATTTCTGTTCATAATGAGCCAAGTCAACTTAATCTTGA
TTAAATAATAGCAATATATCTTATCTAATACTTTTCCTGTAATTAATATACTCGGTTAAT
GTCATAATTGACAAATTTCCAGATTTATCTTCAACAATATATAAATCATTTAGACCTTCA
TTACTATTATTATCGAGAATACTTTTTGCTTCGATAATTTTTTCTATCGACTCTTGGAGT
TCATATTCAGAAATATCGCATGGCACTTCTAAATATATTGTTCCTTTACTGGTATTAGAT
TTAATGGTCAGTTTAGCAGTTTTTTCATTTTGTTTAGCATCAAGTATAACTACATTCTTT
TTTTTCATCTTAGAAATAATCTTAATAATATCTTTCAAAATATCTACACATAGAGCTATT
TCAAGATCATTCAAAAAATCATTATTAATCAACATTTCAATAAAAGAATTGAACGAAGCT
TGAATCTGATCCCCCTTAAGGAAAGCAATCTCAATGTCATCACTTTTAAATTGTTTTTGA
ATATCTAACTGTTCGTCAACTGTAAAAAGATCTGGAGCTTTAATTAGTATTCCCTTTGCC
ATAAATATCCCTCCTTGAATTAATTAATTAGGACTAATGTCTAATTATCAATATTAATAC
TCTATTCTTTTAGTAATAGCGCTCTAAAATCTGTAGTTTTGTTTAAACTATAGAAGCTAG
AGTGCTTTTTATATTATTTTAAAAAAACAAAAGTACAGATTTTACTGTACATCAGAATTT
TAATAGGAATTCTGATTTTTTTATGCAAATCCATTTAAAAGCCAAAGGGTGTTTAATTAT
TATTTATTAAAATATAGATAAATATCATTTGATTAGTATTTGTTAAGTAGGAGTGTTTAA
TTTAAACGACTTCATTATAATGGTTGTCACATACATTAAAATAATAAAAAAATTAAAAAA
GGTTGAAAAATAAAAATAACATGTTATAATTATAGCGTCTATATGAATAGGGAATATTGG
TAGTAGTAACTTTAAGCCAACTTGATTGTAATCTTTCAACTCTTTTAGGGAGAGTTTTAT
ACGATTACGTGTTGGTGCTTGGTACTATATGATATGGTATTGGGATAGGGTTATCATACC
GATATTTTGATTTGTAAGATAGGGGTAGAGCGTAAGTAAAGGGGACGCTCTTTAAAATGG
GGAGAAGTTTTTATGAAATATATGTAAATTAGCAATACTGCTGGATTCAAAAACACTTTT
ATTAGCAAAGCGTTTTTTCTCCTGCAGTTTTTTTATTTATTAAATGGTGTATTTTTAAAT
TCGGGGGAGAAGACTAGAAAATCTCAAAACAATTGATATCCTTGGATGATATGACTTAGT
TTTCTTGTCTTACTTCTTGAATTTTATACGTAATGATAGTCTTTTTATTGAGACCTTTTT
CTTTATCTACTTTACATCATTTGCAAAACAAGACCAATAGCGAGGGCATTCCCTTTAATG
CTTTTGGAGAAAGGATAACTCATTTTCCTTTTTATTGGGGATAATAAAGTGATAATGTAG
AGTCTTATTTGTCAATATTATATTGATTTTGTATAGGTCATAGGGGGGATCTTATGGGAA
AATTAAATATTATGGTTGTCTTTGGGACAAGACCAGAGGCAATTAAGATGGCGCCGTTAA
TTCTTGAGTTGAAATAACATCAAGAAACCATTAATACTATTACAGTAGTCACAGCTCAAC
ACCATCAAATGCTTGACCAGGTTTTGGAGACTTTTGAAATAGTTCCTGATTATGATTTGG
ATATCATAGGAAAAAAATCAATCACTTCAGGAAATTACTTCTAAAATTTTGGCTAATTTT
GATCCAGTTGTTAAGAAAGAACAACCTGATTTGGTTTTAGTTCATAGTGATACTACAACA
ACTTTTGCTGCTGGATTGGTTGCATTTTACAATAAAGTAAGTATTGGTCACGTTGAGGCT
GGGCTTAGAACTTATGACAAATATTCACCATATCTAGAGGAAATGAATCGTCAGGTGACG
GTTGTGACTAATTCTATCCATCATGCTGTTAAGCTGGTAGATCTCGGTATTAGTACTAGG
ATTATTGGTGGTAAGGTTAAACATTCAACAGATGCCTCTATTGGAAGTACAGCTCTGGAA
CAAATCAGACAACTGAATTTTGATTGTGCTTTCATTGGTGCTAATGGAGTTGATGCCAAT
TATTTCACAACGCCAGATATGGAAGAGGCGGTCATTAAACGAACAGTGATAGCTAATGCG
CAAAAAGCCTATGTTCTAGCTGATGCTTCTAAACTTGGTCAGGTTACCTATGCTAAGGTA
GCCGAGGTTGAGAAAGTAACCATAATCACAAATGCTTCGGACGAAGGGCTCCTTAAATAA
TTAAAAGAGAAAACGAGGGTTATTGAAGTATGATTTATACTGTGACGCTAAACCCATCAA
TCGACTTCATTGTTCGTATCGACAAGGTAGAGATTGGTGAAGTTAACCGTATAGAGAGTG
ATGATAAATTCGCTGGCGGTAAGGGGATTAATGTCAGCCGTATTCTACAACGTTTAGGAA
TTGACAATACTGCTACGGGCTTCATCGGTGGTTTTACAGGACGTTTTGTTACAGACAGTT
TGGATGCTGAAGGTATTAAAACTACTTAGAATGGTGAGGCTGTAATGGTATTAGGAAAAG
TAAGTGATTTTTTAATCAAGCATCAAAGATTGTTAACGTACTTAAGTATTTTTGCTGCGT
TAATGTTATTAATGCGCTTAGTGTATGATGATGTTTTGGTTGACCATGATAATCCCATCG
TTTTAGCAATCTTTATAGGAATACTAGTTCTTTGGACCCTAGCATCTTACCTTAATCGAA
GACAGCATATGCTATCCCACTTTATCTTACAGAGTTCGAAACTTATTAACGTCTATGCTG
TAGACTTAGATTATCGTTTTATTGCGGTTAATAGGAATGATATTCGGCTCATGGAAGAAA
TCTTTTATTTCACTCCCAAAATTGGTGACTTTCCAATGAATTATCTTAATAGTGAAGATG
CTGCGCGTTTAAAAGCAAATGTTGATCGTGCGAAAAAGGGTGAAACATTTATATTTATGG
ATACTATTAAGACAGGCGACAAAACGCTTTACTGGCAAAATATGTATTCTCCCATTTATA
ACAATCGCCAAAAAGTGATTGGTGTTTTTTGTTTTGTTCTTGATGTTACAGAGCAGAGAC
TTCATGAACTTGAAATACAGAGGATGGCATACGAAGATGTTTTAACACGGGTTCATAATC
GACGATATATTGAGCTTGCTTTTGAGGAATGTCTGACACGTAAAGAAGAACAAATTACGG
TTATTATATCTGATTTGGATAAATTCAAGGAAGCAAATGATACCTTTGGACATGCTACGG
GAGATAAGATTCTAATTGAATTTGGTGATATTTTAACGAAGATAATGCCTGAAAGTGCTG
TAATAGCAAGGTTAGGTGGAGATGAATTTGCGGTTTTACTCCCTGGAGTTTCTGAAAATC
AAGCTGAATTTTTAATAAAACTTGTTCAAGCAGAAATGACTCTCAAAGATATGAGGATTA
CAGCATCTTTAGGTGCTTATACGGACTCTTATCAATCACATAAAAACTTCGTTGATTTTT
TTGCAATAGCTGATAAGAAAATGTACGAAATTAAAAGTCAGAAAGGAAAATAAAATGTTT
GACATTATTCTAGTCGATGACGGTAGTGGAGCTGATTTTGCACCGTTATTTGCAATAGCT
GATAGGAAAATGTACGAAATTAAAAGTCAGAAAGGAGAACGTCGATGATGTTTCAAGATG
TTGTTATTGTCATTCCTGCCTATGAACCTGATGACCGTTTGTTAGAACTTTTGAAAAATA
TTCGGGATAAGGAAAATCAAATGTTTGACATTATTCTAGTCGATGACGGTAGTGGAGCTG
ATTTTGCACCGTTATTTGCAATAGCGCAGAGTAACTATGCATGTCATTTACAAAGACATG
CTGATAATAAAGGAAAAGGTCGTGCTTTAAAAACGGCTATTTCATATATTTTGGACAATT
TTCCTAATGCCAAAGGAATTGTGACGATTGATTCTGATGGTCAACACACCTACGAAGACA
TGATGAAATGTTTGGCTGAATTTTTGCAACATCCTGATAGTTTGGTGCTGGGTGTTAGAA
CATTTGAAAAATCTGTTCCTTTACGTAGTAAATTTGGAAATTTATTGACAAGAGACGTCT
TGGGGGCTATGACAGGTGTGCACGTTTCTGATACGCAAACGGGACTTCGTGTGATTCCTA
TGTCATGGTTGCCAAAACTCTTAACCGTGGAGGGTGAACGGTATGAATTTGAGATGAATA
TGTTACTTGAGGCAAAAGAGGATAATATTCTGATTTGTGAAGTTGGCATTGCAACGATTT
ATTTGGATGAAAATCAGTCGTCGCATTTTGATGCGATTCGTGACTCGATTAGAATTTACA
AGGTTTTCTTCAAGTACATTTTTGCATCATTGTTTTCCTTCTTGGTTGATATTATTGCTT
TTACGATTTTAATTTCTTTGTTTAATGGATTGAGTTTTAGTGCGGTGACGTTAGCTTCGA
TTTTAGCGCGTGTGATATCATCTGTTGTTAATTTCACCTTGAATCATAAGGTGGTCTTTA
AACGAGGTCAATCAAATAGTGCGATAAAATACTTCACTTTGGTGGTAGTACAGATTGTTT
TGTCAAGTTTATTGGTAACAGTTCTAGGAAATGCCTTGACGACGCTGCCAATTTCATTGG
TGAAGATTTTAGTTGACGGTACACTTTTCTTTGTCAGTTATTTTGTGCAAAAACATTTGA
TTTTTAGTGGAGGTGAGAATGAAGACTAGTAAGAGGATACTCTATTTCGTTGCATTTGTA
ACGACTGCCTTTTATTTAACTTGGCGTTTGGTGGCGACTATTCCGTGGCATGATTCATGG
TTTGCGCTGATCTTTGGGATTTTATTGTGGGGAAGTGAGTTAGTTTCAGCCATTACAGGC
TACATTCTCATTTGGAATAAGCAAAAGGACTTTGAGCTTGAAAAGCCTGAGATTGCTAAG
GAGCGTTACCCAGATGTGGATGTTTTGATTGCAACGCATAATGAGGATCCAGAGTTGCTT
TATAAGACGATTAATGCCTGTACTTTTATGGAATATCCTGATAAGTCTAAGGTGCATATC
TACGTCTGTGATGATACCAATCGTCTAGAAGTTGCCAAATTGGCTGATGAGCTTGGTGTT
GGTTATTTTGGTTTGGCGGATAATAAAGATGCCAAATCAGGAAACTACAATAATGCTTTA
CGTCAGACGTCATCACCTTTGGTGGCGACATTTGATGCGGATATGATTCCTTATCGTGAA
TTCCTGTTGGAAACTGTGCCTTATTTTGTTGAACAAGTTGAGGCTTATGAAAATGGTGAC
GATTATGATAAGTCAAAAGTTGGTTTGATTCAAACGCCACAAAGTTTTTACAATGCTGAT
ATTTTCCAATTTAACTTGTTTTCAGAATCAACCTTACCAAACGAACAAGATTTCTTTTCC
AAAGAAATTAATGTTTGCAATAATTCGCACGGTGCAGCGGTTTATACGGGGTCTAATACG
CTTATTTTCCGCAAGGCGATTGAAGATGTTGGTGGTTTTCCGACAGATACCATTACGGAG
GATTTCGAGCTAGGTGTTCGGATGAATGCGGCTGGTTATGTAAATTATTCGACGAAAAGT
CCAATGGCTAGCGGGTTAACGCCAACAGATTTGAAGAGTGTCCTCAAACAGCGCGCGCGC
TGGGGACGTGGCGTTATTCGCAGTAGCTACAATATGAATATCTTCTTTAATCCCAAATTG
ACAAAGGGGCAAAGAATTATTTATATTAATGGCTATCTTTATTGGTGGTCTTTCTTTAGA
CGGTTATTGTATATCTTGGCACCGATTTTATATACGGTTTTCCATGTGCGTGTGGTGGTG
TCAAATATCTGGCTACTGTTCCTATTCTGGTTGCCAAGTTACGCATTGACACACTTGTCA
ATGCGAGAAGTCTCAAAACAATACCGAACACAGGTTTGGGGAGAAATTGTGGAAACGATT
TTTGCTCCGTATTTGTTTATTCCCATGATGTTGGAGTCCTTTGGCATTAGCGATAAAAAA
TTTAAGGTGACACGTAAGGGAAATGATACGTCGTGGACGTTATACCTTTATGCGCTTCCT
TATCTTGTTTTATGGGGATTAGCCGTTTATGGTTTGGTGACTTTTAACTATGGAAAATTT
GGTTCAGAGCTTTTTTATGGAAGTATTATCAGTTTTTGGTTGATTTATCATATCATCAAT
TTGACCTTTGCGATTTTCTGTGCGCTTGGTCGTCCGATTTATCGCTCAAGTGAGCGTTTT
ACTGTTGATGAAGCTATGGTTATTGAGGTTGATGATGATTCTTACCAAGTGAGAGTCTGT
GATATTTCAGAAACGGGGATTTCATTCTATACGGATTTACCATTGTATTTGCCGAAAGAA
AAAGAACTGACGCTTAATTTGCAATCACGTGATTACCATGCGAGGGTAAAAGGTCATGTT
GTTCGTGTTTTTGCGATTGATAATGGTTGGCGCTACGGCGTTCAATTTTCAGAAATTCCT
GAAGCTGACAAGCGCGAATTTTATCAGTACATTTATGACCGCATTAATCACAATCTTCCG
AAGGAAAAAGACCCTTGGATGACAACATGGGATGATTTATTTGAGAACTTTAGTCAACGT
TTCCAAAATAATGAACGTCCTGTTTCAGCCTATGACCAAGTAGCTTTTCCGAAAGTTCGT
GTTAATGAAGAGGTTCAGGTTGCTGGAAAAAAATGCCAGCTTAGAAAGACAGATTATTAT
TACATGACATTTTCTGGAAAATTGACAAATCCTAAAAAAGAACCGAATGTCGCATTTACC
TACAAAGATTTGCCAATTCAGTTGACTTTTGTGTCCTATGATATTGATAGAGACGAATCG
CTTTATCGAGTTACCAATTTAGCGGATTTGGATAGCTTACCTGCTTTTAAAGCCTTAGCA
AATGAATGGAGAGGGAGAGTATGATTAGTATTGCTAGATTACTGTTGTTCTTTGTGATTA
CCATGGGGTACAATGCCTTTTTCCGTAATACTGTGAAGATGAATCGCAGTCTGACATGGG
TGTTTACATTTTCAGTCATTACATTGGTATTGTACCTTGGTAGTTTGTTAGGCTTTATGT
TGCAGACCGTGTATGCCATTTCTGTTTTGGGCTGTCTTTTGAGTCTTTATTATCTTTGGG
CGGTATGGAAAAAGAAATATCGCTTTAGGAGACTTGATTATATTGCGCTTGGAATGATGG
CTTATTTGCTTTTGTTTGGAATAACGCTCTGGCATTCACCGCTTTTACATTATGATAATT
TTACGCATTGGGCAACGATTGTAAAATTTTTCCATATCAATAATGCTTTGCCAACACAGC
AGGATACGATTATTAGTTATTATACCTATCCTGTTGGAAGTTCACTTTTCATTTATTTTT
TCACGACTATCGTAGGCTTTTCAGAAGGTAGTATGTTGGTCGGGCAATTCTTCTTGATTG
CTTCCAGTCTTTATGCCATGTTTGCGGCACTTCGTGATGATCGACGTGTCTTAATGGTTA
GCATGATTTTTGCTTCGTTTGCTGTTTTTAATACGTTCAACGTTGCTATTCGATTAAATA
ATTTGCTGGTTGATTTTCTGCTTCCGGCCTTGGCCTTGGCAGCCATAGCAGGTTGTTTTG
TCTATCGTAATCGTTTCTGGTTTTTGTCGCTAAATACGGCGGTAATTCTTGGATTATTAA
GTATCGTCAAAGTAAGTGGACTTTTCTTTGTCGCTCTCGTTTTAGTAGTTTATGTGGTTT
GTATTGTGCGTTTACTTGTTCGTAAAAGAGCACGTTTAAAAGCACTAGTGCTGCTCATAA
TGACCTTGCTAGTCAGCTGTCTTCCTTTTGTTATTTGGCAAAAGCATGTGACGGATAATT
TCCCAAATGCCTCAAGTGCCAAGCATGCGGTGTCCATGTCAGAACTTGATCAGGTATTGA
CTGGAAATCTGTCAGGCGACCCACAAAAAATTATCACTCTTTTTGTCAAATCGGTGTTTA
CGTTTGACAGTTTGGCAAGCAATGGAATTTTGATAATCAATCTGATTATGCTGATTGCCT
TTATTGTGATTGGTATTCGTTTGAAATATAAGAAATTTGTCTTGTTGACTTGGGGATTTG
TTGATATTTCGATTGTGACTTACTATATTGGCATTTTACTCATGTATCTGACAGCAATGC
CGACTGATGAAGCATTAGAATTAGCAGGATTTGAGCGCTATGCTTCGAGCATCGTTATCT
TTGCTTTTGGTTGTTTTACCATGGCTTTAGCATGGGTAATGGACAAGTGTCTGTATGAAA
AAATCATTAGTAAACGTAATGCTAGGTCTTACAAGAGCTTATTTAATAAACACTTGTACC
AATACGCGAGCCTTGTTTTGACAGTTTATGCCATTGGAATGTTCTTGTCAGAAAATAATA
GCATTGTTTACAATAACAATCAGGAAACAAACGAGGTCGTAAAAGAAATTCATCAGTTTA
CTGGAAGTCAGAGTAATTCGTCAACGGATAGAATTTTGGTTGTAACAGCAGATAAGGAGA
ATGTAGATAATTATTTTGTCCAATATGCTAGTCGTTATTATCTGTGGGATGTCAATGTTG
ATGCCAGAGAAAATTTTGTGTCGGTTGACCAAGAATTTTTAGATTTAATGGCATCATACA
GCGACAGCGCAACAAGTTATTACCTCAGCAATGAAAATATCGATACTAGAGATGGTTCCA
ATTTAACAGACGATGACTTTATTGCACTCTTAAAAACGTATGACGAAGTCTTGATTTTAG
ATGACCATTATACGTTTAATGCCTTGACGAAAAAACTATTTGGTCGGACATATTCCCCAG
GATTGTATAAAGTATCAGATATTCTTGCTGGAAAAGGGTAAGTTTTCTAGCTTTATCAAG
CATAAGTCTTGATATTTCAAATAAAATATTCTATTATAACAAAAAATATGTAGAAGGAGG
CGGAGTTTGTGACTTCGCCTCTTGTGGTGCTCAAAAGACTTTCTTGAACATTGGAGAGGA
AGCTAAGATAAATCCGTTTGAATTATCTGCTCTAATCATCACACAAAGCGAGGTCCTTAA
AGGATGCAATCCACGTTCCACACACTCAACACTAGTATAGAAAGATCTCATATCCGCAAA
AGCAATATCAGATTTTGGTTCTCGTGAACAATCAAAATAGCCCTTTATCTATCTCTTTTA
TAGTTGTTTTCCCAATATTCCCTTTCACCTTTTCCTATGCCTTCTGGTAGTTGCTTCAAA
CATTGTCCCATACTTTGATATTTAACAATTTCAGTTATTTCAGCCAAAGAAAGTCGATGA
GATGCTCTGCTAAAGTCCGTATCGAAGTAATCAACCTCTTCTATTTCAACTAAAATCTCA
TAATTTTGACCAAGATAATATTTAATTTCAGATGAAGTAAAATAA
