# Supplementary material for: Abundance, Diversity and Role of ICEs and IMEs in the Adaptation of Streptococcus salivarius to the Environment
Source: Genes (Basel). 2020 Aug 26;11(9):999. doi: 10.3390/genes11090999 (PMC7563491; doi:10.3390/genes11090999)
Supplement: Supplementary file 1 [file genes-11-00999-s001.zip › Supplementary files/Lao_Data_S1/CIME_Ssal7073_rpsI.fasta]

>CIME_Ssal7073_rpsI
AACCAGGCTTGAAGAAAGCTCGTAAAGCATCACAATTCTCAAAACGTTAATCAATACGAT
ACTATCAACGTTTACAGACATTCAAGAATTTTCTCTTGGATGTCTTTTTTGTATAAAAAA
TAGTTGTTTATCGGAAAGTTAGCTATTAATATTTATCAATGATAAAAATAGCATGTTTTA
AGGGACTGACCCCAAAAAGTGAGAATTTAATAAAAAGACTTGACATAATTCGTTTACAAT
GGTAAACTTATTTTAAACATATATGTTTACATCTGTAGACAAATAGGAGGAAGGAGAATG
AGCACAATAGAATTTAATACTTATATCACAGATGCAGAATGGGAAGTCATGCGTGTAGTT
TGGGCAAATGATCGAGTAACTAGTAAAAAAGTCATTTCCGTATTGCAAGAAAAAATGGAC
TGGACACAATCCACTATCAAAACGATCTTAGGTCGATTAGTTGGAAAAGGCGTACTAAAT
ACAGAGCATGAAGGTAGAAAGTTTATTTACACTGCCAATATTGAAGAGACAGAAGCCGTA
AGGGATTATGCAGAAGATATTTTTAACCGTATTTGCAATAAGAAAGTCGGAAATGTAATA
GGAAGCATCATTGAAGATCATGTTTTAAGCTTCGATGATATAGATCGACTAGAAAAAATA
TTAGAGATGAAAAAATCTTTCGCAGTAGAAGAAGTGGATTGCAATTGTCCAGAAGGACAA
TGCGAATGTCATTTACATCATCATTAAGCATAAGGAGGAATTTAAAATGAATAATGACAA
CAAATATTCGTCCCATAATCATGCGGCACATGGGCATGACCACAGCGGCACAGTGGCATG
ATCACGCGGGCACAGTGGGCATAATCACAGCGGACACAGTGGGCATGCCCACCATCATCA
CGGAAGCTTTAAGGAACTTTTCTTAAAGTCATTGCCACTAGGAATCATTATTATGTCTTT
CCCTTTGCATGGATTTAACTACCATTCCAGTTTACTTTTCCATATTCTGATATTGTAGTA
GCTATTTTATCTACTATATTAATTATTTATGGGGACGTCCATTCTATCAAGGTGCAGCTG
ACGAATTTAAACAAAAAAACCTGGAATGATGGCACTCGTTTCTTTAGGTTAAGTGTTTCA
TATTTATACAGTATTTATGCTGTGATCATTACCTACGTAACGGGTGAACACGTGATGGAC
TTTTTCTTTGAATTTGCTTCATTACTATTAATCATGCTATTAGGTCACTGGATTGAGATG
AAAGCTATTGGAGAAGCAGGAGACGCACAAGCAGATTGGCTAAGTTAGTGCCGAAAGATG
CTCACGTTGTATTAGAAGACGATTCAATTGAAACACGACCAGTTGCTGACTTACAGGTAG
GTGATTTAATTCGTGTTCAAGCCGGAGAAAATGTGCCAGCAGACGGGATTATCGAGCGTG
GCGAATCACGTCTAAATGAAGCTCTTTTGACTGGGAGTCAAAAGCAGTTAAAAAAGGCCC
TGGCGATGAAGTAATCGGGGGTCAACAAATGGAGAAGGGGTTCTTTATATTAAAGTGATT
GAGACAGGTGATCAATCCTTTATCTCTCAAGTTCAGAATTTAATCAGCCAAGCTCAAAGT
CAGCCTTCCAGAGCAGAAAATATTGCTCAAAAGGTTGCAGGGTGGCTCTTCTATATTGCT
GTTATTGTCGCGCTAATTGCTTTTGTAGTGTGGATGATTATTGGAGATATCCCAACGGCA
GTTATATTTACTATTACTACATTAGTTATTGCTTGTCCGCACGCATTGGGTCTGGCTATT
CCATTGGTAACCGCCCGTAGCACAAGCTTAGGAGCTAGCCGTGGCTTACTAGTAAAAGAC
CGCCAAGCCTTAGAAATAGCTCAAGATGCAGATGTGATGATTTTAGATAAAACGGGTACT
TTAACAACTGGTGAATTTAAAGTATTAGATGTAAAACTTCTTAATGACAAATATACAAAA
GAGGAAATCATTGCCTTATTGGCAGGTATTGAAGGAGGATCTAGCCACCCAATTGCTCAA
TCAATTATAAGTTTCGCCGAGCAGCAAAATATACGTCCAGCATCTTTTGATTCGATTGAT
GTGATTTCCGGTTCTGGAGTAGAGGGTAAAGCAGGTGGGCACCGTTACCAATTAATCAGT
CAAAAAGCCTATGGACGTAATCTTGATATGGATACTCCAAAAGGAGCAACTCTTAGTGTC
TTAGTAGAAAATGATGATGCCATTGGTGCTGTAGCTTTAGGGGACGAATTAAAACCAACG
AGTAAAGAGTTAATTAAAGCTCTTAAAAAGAACAATATTCGACCAATTATGGCAACAGGT
GATAATGAAAAAGCGGCTCAAGGCGCGGCAGTAGATTTAGGGATTGAATATAGATCAAAT
CAATCTCCACAAGACAAATATGAGTTAGTTAAAACACTTAAAGATGAAGGAAAGAAAGTT
ATCATGGTAGGTGATGGTGTAAATGATGCTCCTTCTCTTGCCTTAGCAGATGTTGGTATA
GCTATAGGTGCTGGAACTCAAGTTGCGTTGGATTCAGCTGATGTCATATTGACTCAATCC
GATCCAGGAGATATTGGATCATTCATTGATTTAGCACACAAAACAACTCGTAAAATGAAA
CAAAACCTATTTTGGGGAGCTGGTTATAACTTTATAGCTATCCCTCTAGCTGCAGGAATT
TTGGCTCCTATTGGTATCACATTAAGCCCTGCATTAGGAGCAATCCTAATGTCTGTGTCA
ACAGTCATCGTCGCCATTAATGCTATGTTATTACGTTTGGATCCAAAAAATAACGGTTAA
CAGATTGAATGATGGAAACTCCTTAAAGTATCAAGATACAATAGTTTTACAGGAGAAAAA
GAGATGTAAGTAATGGCTCTTTGTAAAATCGTGTTGGTAGAAGTAGACGATTTTTCTACC
AACACGATTTTTAATTTATTATAGAACTGATTTCTGTTAAAATCCTAAAAGCCACCTATT
TCGACAGTTTTATAGCTTGTTATTCTATTTTCTTGACAATAATACCACCGTCTCCACACG
TTTTTTAACCATAAAAAGACACCTCCATGAGCATTTGATTATATTGTACCAAATCCAACT
TGGAGGTGTTTTTATTTAATTCTCATTTACGGGGGTCAGTGCCAATTAAAATTGCGTATT
TTTATTTAAAATGTATTAGAATTAAATTCATATAAAATATGCACGAAAAATAAATCAAAA
TTAAAAAGTACAAATTAATGAAGTGATTATTGATAAAAATAGTTAATAATTGGTTAAACA
AAATATATAACTCGTTTATAAATTTATAGAAATGAACCATTATAAATCTCCTCTTAAATA
TTGAAAAAACCATTGGCAGTGGACATACTTTAAGACTATATATTTCTGAAACTAGTTTCA
CAATACAAATATTGACATGCAATTATTAATTGGTGGATTTTAAGTTGACATCTACAAAGC
TTAATGTTAGAATACATTCAAAAATATATTTGAATGAGGTATTTTATGATTCAAAATGTT
GTTACTTCAATAATCCTGTATTCTGGGACAGCCGTAGACTTACTTATTATCCTAATGTTA
TTTTTTGCCAAAAGAAAAAGCAGAAAGGACATCATTAACATCTATTTAGGACAATTTCTA
GGCTCTGTTAGTCTAATATTCCTAAGTTTGCTTTTTGCATTTGTCTTAAATTATATTCCT
AGTAAAGAGATTTTAGGTTTACTCGGTTTGATTCCAATTTTCCTAGGCCTCAAAGTTTTG
CTTTTAGGAGATTCTGATGGAGAAGCTATTGCAAAAGATGGTTTGCGAAAAGACAATAAA
AACCTGATTTTTCTAGTCGCTATGATTACTTTTGCAAGTTGTGGCGCTGACAATATTGGT
GTCTTTGTCCCATATTTTACCACCTTAAATTTAGCGAATTTGATAGTGGCTTTACTTACC
TTTCTAGTCATGATTTATCTCTTGGTTTTTTCTGCCCAAAAATTGGCACAAGTCCCTTCT
GTTGGAGAAACTTTGGAGAAATATAGCAGATGGTTTATTGCCGTTGTTTATTTAGGATTG
GGGATGTATATCCTGATTGAAAACAACAGCTTTGACATGCTAAGGACTGTGTTCGGCTAG
GAGAAAAAATTATGAAAAAAGATAGTATCTGCCAAGTGAATATTATAAATCAACAAAATG
TTACAACCGCAACGAACTACCTTGAAAAGGAAAAAGTCCAAAAATCACTTCGTATTTTAT
CAAAGTTTACCGATAATAAACAGATAAATATCATCTTTTATCTCCTTGCTGTTGAAGAAC
TCTGTGTCTGTGATATAGCCTGTTTACTAAATCTCAGTATGGCATCTGCCTCCCACCATC
TTCGTAAACTAGCCAATCAAAACATCTTGGATACTAGAAGAGAGGGGAAAATTATATATT
ATTTTATAAAAGATGAGGAAATCAAAGACTTTTTTAATCAACTAGGATAACAACTATTTT
TACTACTTTACCATGATTATATATAGGACTTATCTATGAAATTTTTTGATGAAAATTACT
CACAAGAAATACCTACTCGTATCAAATGTTTAAGAAAAAAGTATAATTTAAAGCAAAGCG
ACCTAGGTAATGCAGGTCAAGTTAGCCAAGTTGAAAAGGGAGGAATTTGAAAGAATTTGT
ATCTTTTATTTTTTGTTTCATTTATGCCATATGCTACTGGAATAGTTAGTAGTCATTTCA
TGAATCATATGGCACAGCTCTTTTATGGACTGATCGTTATTGTTTCAACGGTAGCAAACT
GGTTTTTACATAAAGTAATTGATAAACCCAATATAGATCAGAAAGAATTACTTGAAGCTA
CCGCACAATATAGGAAGTTATTGATACCTGACCTAATAATTAAAGGAGTGGGATTGATTC
TATCCTTAATTCTCTATCCTCCGATTATGATGTATAGTGTTTTAATTGCGGCATTTTACA
TCATAACTTTAAAAACACTATCCGAAAAAAGAGTGAATAACTAAAAAACGGTGACCAAAG
TTAGGTGTATTATTTTAATGCTTAGAGACCTAAACTATTCCCCTATTTTAAAAATATTGA
TTCAGATTTTATGAAATTAAAAAGTAGATATTGTTCAGAAAATCCTTGATATTACGCTGT
TTTTAGTCCAACTGAAATCCATACTTTCCAAACCAGGTCTTAAGAAAGCTCGTAAAGCTA
GCCAGTTCTCAAAACGTTAA
