# Supplementary material for: Abundance, Diversity and Role of ICEs and IMEs in the Adaptation of Streptococcus salivarius to the Environment
Source: Genes (Basel). 2020 Aug 26;11(9):999. doi: 10.3390/genes11090999 (PMC7563491; doi:10.3390/genes11090999)
Supplement: Supplementary file 1 [file genes-11-00999-s001.zip › Supplementary files/Lao_Data_S1/CIME_Ssal8618_rpsI.fasta]

>CIME_Ssal8618_rpsI
AAACCAGGCTTGAAGAAAGCTCGTAAAGCATCACAATTCTCAAAACGTTAATCAATACGA
TACTATCAACGTTTACAGACATTCAAGAATTTTCTCTTGGATGTCTTTTTTGTATAAAAA
ATAGTTGTTTATCGGAAAGTTAGCTATTAATATTTATCAATGATAAAAATAGCATGTTTT
AAGGGACTGACCCCAAAAAGTGAGAATTTAATAAAAAGACTTGACATAATTCGTTTACAA
TGGTAAACTTATTTTAAACATATTCGTTTACATCTGTAGACAACTAGGAAGGAAGGAGAA
TGAGCACAATAGAATTTAATACTTATATCACAGATGCAGAATGGGAAGTCATGCGTGTAG
TTTGGGCAAATGATCGAGTAACTAGTAAAAAAGTCATTTCCGTATTGCAAGAAAAAATGG
ACTGGACACAATCCACTATCAAAACGATCTTAGGTCGATTAGTTGGAAAAGGCGTACTAA
ATACAGTGCATGAAGGTAGAAAGTTTATTTACACTGCCAATATTGAAGAGACAGAAGCCG
TAAGGGATTATGCAGAAGATATTTTTAACCGTATTTGCAATAAGAAAGTCGGAAATGTAA
TAGGAAGCATCATTGAAGATCATGTTTTAAGCTTCGATGATATAGATCGACTAGAAAAAA
TATTAGAGATGAAAAAATCTTTTGCAGTAGAAGAAGTGGATTGCAATTGTCCAGAAGGAC
AATGCGAATGTCATTTACATCATCATTAAGCATAAGGAGGAATTTAAAATGAATAATGAC
AACAAATATTCGTCCCATAATCATTGCGGGCACAGTGGGCATGACCACAGCGGGCACAGT
GGACATGATCACAGCGGGCACAGTGGGCATAATCACAGCGGACACAGTGGGCATGCCCAC
CATCATCACGGAAGCTTTAAGGAACTTTTCTTAAAGTCATTGCCACTAGGAATCATTATT
ATGTTCTTTTCCCCTTTGCATGGATTTAAACTACCATTCCAGTTTACTTTTCCATATTCT
GATATTGTAGTAGCTATTTTATCTACTATATTAATTATTTATGGGGGACGTCCATTCTAT
CAAGGTGCAGTTGACGAATTTAAACAAAAAAAACCTGGAATGATGGCACTCGTTTCTTTA
GGTATAAGTGTTTCATATTTATACAGTATTTATGCTGTGATCATTACCTACGTAACGGGT
GAACACGTGATGGACTTTTTCTTTGAATTTGCTTCATTACTATTAATCATGCTATTAGGT
CACTGGATTGAGATGAAAGCTATTGGAGAAGCAGGAGACGCACAAGCAGCATTGGCTAAG
TTAGTACCGAAAGATGCTCACGTTGTATTAGAAGACGATTCAATTGAAACACGACCAGTT
GCTGACTTACAGGTAGGTGATTTAATTCGTGTTCAAGCCGGAGAAAATGTGCCAGCAGAC
GGGATTATCGAGCGTGGCGAATCACGTTTAAATGAAGCTCTTCTAACTGGGGAGTCAAAA
GCAGTTAAAAAAGGCCCTGGCGATGAAGTAATCGGGGGGTCAACAAATGGAGAAGGGGTT
CTTTATATTAAAGTGCTTGAGACAGGTGATCAATCCTTTATCTCTCAAGTACAGAATTTA
ATCAGCCAAGCTCAAAGTCAGCCTTCTAGGGCAGAAAATATTGCGCAAAAGGTTGCAGGG
TGGCTCTTCTATATTGCTGTTATTGTCGCGCTAATTGCTTTTGTAGTGTGGATGATTATT
GGAGATATCCCAACGGCAGTTATATTTACTATTACTACATTAGTTATTGCTTGTCCGCAC
GCATTGGGTCTGGCTATTCCATTGGTAACCGCCCGTAGCACAAGCTTAGGAGCTAGCCGT
GGCTTACTAGTAAAAGACCGCCAAGCCTTAGAAATAGCTCAAGATGCAGATGTGATGATT
TTAGATAAAACGGGTACTTTAACAACTGGTGAATTTAAAGTATTAGATGTAAAACTTCTT
AATGACAAATATACAAAAGAGGAAATCATTGCCTTATTGGCAGGTATTGAAGGAGGATCT
AGCCACCCAATTGCTCAATCAATTATAAGTTTCGCCGAGCAGCAAAATATACGTCCAGCA
TCTTTTGATTCGATTGATGCGATTTCCGGTTCTGGAGTAGAGGGTAAAGCAGGTGGGCAC
CGTTACCAATTAATCAGTCAAAAAGCCTATGGACGTAATCTTGATATGGATACTCCAAAA
GGAGCAACTCTTAGTGTCTTAGTAGAAAATGATGATGCCATTGGTGCTGTAGCTTTAGGG
GACGAATTAAAACCAACGAGTAAAGAGTTAATTAAAGCTCTTAAAAAGAACAATATTCGA
CCAATTATGGCAACAGGTGATAATGAAAAAGCGGCTCAAGGCGCGGCAGTAGATTTAGGG
ATTGAATATAGATCAAATCAATCTCCACAAGACAAATATGAGTTAGTTAAAACACTTAAA
GATGAAGGAAAGAAAGTTATCATGGTAGGTGATGGTGTAAATGATGCTCCTTCTCTTGCC
TTAGCAGATGTTGGTATAGCTATAGGTGCTGGAACTCAAGTTGCGTTGGATTCAGCTGAT
GTCATATTGACTCAATCCGATCCAGGAGATATTGGATCATTCATTGATTTAGCACACAAA
ACAACTCGTAAAATGAAACAAAACCTATTTTGGGGAGCTGGTTATAACTTTATAGCTATC
CCTCTAGCTGCAGGAATTTTGGCTCCTATTGGTATCACATTAAGCCCTGCATTAGGAGCA
ATCCTAATGTCTGTGTCAACAGTCATCGTCGCCATTAATGCTATGTTATTACGTTTGGAT
CCAAAAAATAACGGTTAACAGATTGAATGATGGAAACTCCTTAAAGTATCAAGATACAAT
AGTTTTACAGGAGAAAAAGAGATGTAAGTAATGGCTCTTTGTAAAATCGTGTTGGTAGAA
GTAGACGATTTTTCTACCAACACGATTTTTAATTTATTATAGAACTGATTTCTGTTAAAA
TCCTAAAAGCCACCTATTTCGACAGTTTTATAGCTTGTTATTCTATTTTCTTGACAATAA
TACCACCGTCTCCACACGTTTTTTAACCATAAAAAGACACCTCCATGAGCATTTGATTAT
ATTGTACCAAATCCAACTTGGAGGTGTTTTTATTTAATTCTCATTTACGGGGGTCAGTGC
CAATTAAAATTGCGTATTTTTATTTAAAATGTATTAGAATTAAATTCATATAAAATATGC
ACGAAAAATAAATCAAAATTAAAAAGTACAAATTAATGAAGTGATTATTGATAAAAATAG
TTAATAATTGGTTAAACAAAATATATAACTCGTTTATAAATTTATAGAAATGAACCATTA
TAAATCTCCTCTTAAATATTGAAAAAACCATTGGCAGTGGACATACTTTAAGACTATATA
TTTCTGAAACTAGTTTCACAATACAAATATTGACATGCAATTATTAATTGGTGGATTTTA
AGTTGACATCTACAAAGCTTAATGTTAGAATACATTCAAAAATATATTTGAATGAGGTAT
TTTATGATTCAAAATGTTGTTACTTCAATAATCCTGTATTCTGGGACAGCCGTAGACTTA
CTTATTATCCTAATGTTATTTTTTGCCAAAAGAAAAAGCAGAAAGGACATCATTAACATC
TATTTAGGACAATTTCTAGGCTCTGTTAGTCTAATATTCCTAAGTTTGCTTTTTGCATTT
GTCTTAAATTATATTCCTAGTAAAGAGATTTTAGGTTTACTCGGTTTGATTCCAATTTTC
CTAGGCCTCAAAGTTTTGCTTTTAGGAGATTCTGATGGAGAAGCTATTGCAAAAGATGGT
TTGCGAAAAGACAATAAAAACCTGATTTTTCTAGTCGCTATGATTACTTTTGCAAGTTGT
GGCGCTGACAATATTGGTGTCTTTGTCCCATATTTTACCACCTTAAATTTAGCGAATTTG
ATAGTGGCTTTACTTACCTTTCTAGTCATGATTTATCTCTTGGTTTTTTCTGCCCAAAAA
TTGGCACAAGTCCCTTCTGTTGGAGAAACTTTGGAGAAATATAGCAGATGGTTTATTGCC
GTTGTTTATTTAGGATTGGGGATGTATATCCTGATTGAAAACAACAGCTTTGACATGCTA
AGGACTGTGTTCGGCTAGGAGAAAAAATTATGAAAAAAGATAGTATCTGCCAAGTGAATA
TTATAAATCAACAAAATGTTACAACCGCAACGAACTACCTTGAAAAGGAAAAAGTCCAAA
AATCACTTCGTATTTTATCAAAGTTTACCGATAATAAACAGATAAATATCATCTTTTATC
TCCTTGCTGTTGAAGAACTCTGTGTCTGTGATATAGCCTGTTTACTAAATCTCAGTATGG
CATCTGCCTCCCACCATCTTCGTAAACTAGCCAATCAAAACATCTTGGATACTAGAAGAG
AGGGGAAAATTATATATTATTTTATAAAAGATGAGGAAATCAAAGACTTTTTTAATCAAC
TAGGATAACAACTATTTTTACTACTTTACCATGATTATATATAGGACTTATCTATGAAAT
TTTTTGATGAAAATTACTCACAAGAAATACCTACTCGTATCAAATGTTTAAGAAAAAAGT
ATAATTTAAAGCAAAGCGACCTAGGTAATGCAGGTCAAGTTAGCCAAGTTGAAAAGGGAG
GAATTTGAAAGAATTTGTATCTTTTATTTTTTGTTTCATTTATGCCATATGCTACTGGAA
TAGTTAGTAGTCATTTCATGAATCATATGGCACAGCTCTTTTATGGACTGATCGTTATTG
TTTCAACGGTAGCAAACTGGTTTTTACATAAAGTAATTGATAAACCCAATATAGATCAGA
AAGAATTACTTGAAGCTACCGCACAATATAGGAAGTTATTGATACCTGACCTAATAATTA
AAGGAGTGGGATTGATTCTATCCTTAATTCTCTATCCTCCGATTATGATGTATAGTGTTT
TAATTGCGGCATTTTACATCATAACTTTAAAAACACTATCCGAAAAAAGAGTGAATAACT
AAAAAACGGTGACCAAAGTTAGGTGTATTATTTTAATGCTTAGAGACCTAAACTATTCCC
CTATTTTAAAAATATTGATTCAGATTTTATGAAATTAAAAAGTAGATATTGTTCAGAAAA
TCCTTGATATTACGCTGTTTTTAGTCCAACTGAAATCCATACTTTCCAAACCAGGTCTTA
AGAAAGCTCGTAAAGCTAGCCAGTTCTCAAAACGTTAA
