# Supplementary material for: Abundance, Diversity and Role of ICEs and IMEs in the Adaptation of Streptococcus salivarius to the Environment
Source: Genes (Basel). 2020 Aug 26;11(9):999. doi: 10.3390/genes11090999 (PMC7563491; doi:10.3390/genes11090999)
Supplement: Supplementary file 1 [file genes-11-00999-s001.zip › Supplementary files/Lao_Data_S1/CIME_SsalAF23-9AC_rpsI.fasta]

>CIME_SsalAF23-9AC_rpsI
TTCTCTAAACGTTAATTCGTTACTGGACAGCGGAGTACAAACGAAAACACTTTGCAACTT
GCAAGGTGTTTTTTTGTATGAGAATTGGCGGTGCGCAATTAGGATAGCTCTAGCGACTTT
AGTCGCATAGAGATATGCTATGCACAGTTGCCCCAAGAAAACAAGCGAAGCGATGTTTGA
TTGGATGGCAACCACTGCACTCAAAACGTTAATCAATACGATTATATCAACGTTTCAAGA
CATTCAAGAGTTATCTCTTGGGTGTCTTTTTTTANNNNNNNNNNGACATTCAAGAGTTAT
CTCTTGGGTGTCTTTTTTTATCAAAAAATCTATAGTTTCCCTGAGAATTTCCCTGAAATT
TCCCTGACCTAATTTTTAAGATTCCTAAATGCAATTTCACCAACAGTTTGATTTACTATA
TCTTTAGTATTAACATAAGTCTTTGTAATTTCTTTGTCACTATGAGTTAAGGCTTCAGAA
ATTGCTTCTAGTGGAACTCCAGCTTGTTTTGCGAGTGTAGCCCCAGTATGTCTTAGCTTA
TGTGGTGTAGCATGAGCTAACGTTGGGTGTCTACGTTTTACTGATTTTATTTTATTATTT
AGATAGTCAGCATGTAAAGGCTTGTTGATGTTTCCTCTAGTGTCTATATAAGTAAAGACA
AACTGTTCAGGTAGTATGTCTTGCATGCTGTTTACTTCTTGTCTCTTGTTTTAGGCTTTG
AGATAATAGCGACAACAGAAGTAGTTGTGGATTATTTTTGTGGATGTTAAAATTAATCAT
TAGAAAATTGTTGGCAGTTGAGAGCTCTAAGTAAATTATTTTGATACAATTTATGGTCGC
ACATAGATAGTATGTCACAAAAGAAACTGCGGCTCGTTAAAAATTTCATTTTTTCAGAGA
TAGGTCTCTTTTTACATGATTTACCTATTAATATTAGTAAATGTTAAGGATAAGTATTCT
TTTTATTTTTTGGCGAATGCCGGCTTTTTTTGCCACAAATGAGTATCAACATCTTTCGAA
TGGAATAGTTGACAACTATTTTTAAGAATTATACTATTGAATTGAATAGATAAGGAGTTG
ATTTGATGCAAGAGACAATGATTGATTACAAACAAAATATTTACCAAGAGCTATCTCGCT
TAACAAAGGGGCTAGGAAGTGAGAAGCGTCTTGATATTTTAAATATATTATCACAGGGAC
CAAAGACAGTTGAGGGAATTGCGCATGCGACGGGTCTCTCTGTTGCCAATACTTCGCGCC
ACCTTCAGGTTTTAAAAGAAAGTCACTTGGTGGTGACGAGTCGAAATGGTAATTTTATCC
GTTATAGCTTGGCTTCTGAAAAGGTTGTCCAGTTAGTCCTTCTGTTATTTGCCGTCGGTG
AAGAACAGTTAGCAGAAGTCAGAGCGATTGAGTCAGACTATGATGAGGCAGCTGGTGTTC
CTCAGATTGAGCTCGCTAATGCAATTGAATTAGCAGCTAAGACAGATGCTCTCCTACTTG
ATTTAAGGCCTGTTGAGGAGTATGAGGCAGGGCACTTGCCAAAAGCTCTTAATTTACCAA
TCGATGAGTTTGATCAAAAAAAAGCTCAGCTTCCCAAAGAGAAGACCATCATTGTTTATT
GTCGCGGACGCCAATGTGGCTATGCTAACCTAGCAGCACAGGATTTACAGAGTTTGGGCT
ACAGTACCTATAGTCTCAATCGCAGCTTTGCTGATTGGAAGTGGGGTGCATCCTCTCGTT
CATAACTTGAGAGTGGGGACAGAAATCGGTAATTCGTTAGAATTCGATTTCGTCGTCCCA
CCTCCGCACAGTTGAGTAGGGCTGTAAAAGCTGATGAAATCAGCGTAGTAGAGGCCACTC
AACCACTGCGTCTTGCTCGACAATTCAAAAACAATTGAAAGGCTAGGACTTTTGTCCCAG
CCTCTTTTCTTATAACCGGAGACTCGTGAGCAAAATCATTGCAAAATAGATTTAGTGTGC
TATAATTCAATTATTCAATAAAAAAGTTGAATTTCTTTTTTACTCAACCTATTCAATAAT
TTTATTGAATTATATCTTTGAAATACTTCTTATTTAGTATCTCAAAGAAACTAAGTGATA
CAAATTGGATTTTTAGAAGGGCTAAGTTAACCTTTTTGAAATTCATTCTTTTATTCTTAT
GCTATTCAATTATATGATTGAATAGAAGCGATTTATTTTAGATAGGAGTTTTTTATGACG
ACACAACTAACAACCGAAACATTTGCGAAAGCTATCCAAAATGGGGTGAGTCTTATCGAT
TTTGGGGCGCAGTGGTGCCCACCTTGTCGGATGATGGAACCGGTAGTGGAAGAACTTTCA
AAGGACTTTGACGGAAAAGCAACGATTGCTCAGGTGGATGTGGACCAATCACAAGATCTG
GCCAATCACTTTGGCATTCGTTCTATCCCAACAATGGTGATTTTTAAAGATGGCAAACCC
GTTGATGCTCTTGTTGGTGTTCATCCTAAACAAACATTGATGGAAAAAATCCAAGCACAG
TTATCATGAGGTGATTTATGTATGATGCAATTATTGTAGGTTCAGGACCTGCAGGGTACA
CAGCTGGCATTTATTTAAGTCGAGCTGGTTTGAAAAATCGATTAATCACAGGCTATTTGG
AGGGTGGTCAATTAACCACAACAACCCTCGTAGAAAATTATCCAGGTTTTGAAAACGGGA
TTGTTGGCAATGATTTAGTCCAAACAATGCGCCGCCAAGCAGAACAGTTTGGCACCGAAA
TGACCTTTGGATTTGTTCAAAAAATTGAAGGTGAATCGTCTCCTTTCAAGGTACATCTGG
ATAATGGTGAAATCATTGATACCAAGGCCGTTATTATCGCAACAGGCTCTAGCGCTAAAT
ATCTAGGGATTGAAGGCGAAGAAGAGGCCGTCGGAAAAGGTGTCAGCGTTTGTGCGACCT
GTGATGCTTTCTTCTATAAAGAGCGTGAAGTTCTTATAGTTGGCGGGGGTGATGTCGCTA
TGGAAGAAGCCCTCTATTTGACACGCTTTGCATCGAAAGTGACCGTTGTCCACCGCCGCA
ATGAGTTACGCGCATCTGATATTATGGTCAAACGGGCTCAGGCAAATGATAAAATTCATT
GGATGTTAAATTACACGCCTGTCAAAGTTACATCTAATTTGATGGGAATGACTGGTTTGG
ATGTTCGCAATAATGAAACAGGTGATATTGAGCACATTCAGGCTGACGGTCTCTTTGTGG
CCATTGGTCATCAACCAAACACCGATTTTCTTGATGGGAAATTAGCATTGGATGATAAAG
GCTATATTCAAACACAGGCAGGAACAGCAAAGACCTCTGTTGCAGGTATTTTTGCAGCTG
GTGATGTGCAAGATCCAAAATACCAACAAGTCATTACTGCAGCAGGAAGCGGTGCCATTG
CTGCCCTAGATACATTGGCCTATATTGATAACCTATGATGAAATCAGTCACGTCTAGTAT
CGAATTAGAAGAACTGTTAGCCGAACATCAAAATCTAGCTCTTCTTGTTTCAGGAAATCA
ATGCAGTCTATCGTCTCTTGGGCAAAAAGAACTCATAGACACGGCTGAACGAGAGCATTT
GGTGCTTTACCAAGCAGATATTTTTCAAGTGCCCCGTCTCATTTCTTTATTTGGCATTCA
GCCTACCCTGACGAGTTTATTAGTCTTTAAAAAGGGTCAATTGGTTGATAAGAAAGAGGT
TTAAATGGCAAGAAAAGCTTTGATACAAAGGAAAAAGAAGGCCTACCCGGTTCAAGAATA
CTCACGCTGTTTGGCATGTGGCCGCCCGCATTCGGTCTACCGCAAGTTTAAACTTTGTCG
GATTTGTTTACGCCAGCAAGCTTACCAAGGTGTCATTCCTGGGTTGAAAAAGGCTTCTTG
GTAGTGGAAAGAAAGGAAGGAAGAAATATGGAAATTAGTTACTGGTCAGATATTGCCTGT
CCATTTTGTTACATTGGTGCTAGTCGGATGAAGCGTGCTATGGCAGCTGTTGGTTTAAAC
CCAGAAGATTTGACAATGAAAGCTTACCAGCTAAATCCCAATGCGCCTTTAGAAACAAGT
GAAACCATGCTCACAGAGTTTGCTGCCAGTCACGGTATGACCACTGAGCAAGCTAAAGCT
CAGTTTGCGCACATGGAAAGCATGGGAAATGAAGAAGGGCTTCATATTGATATAGCGGGG
ATTATCCCAACCAATACCTTATCAGCTCACCGTCTTATTAAATGGTCACAGAAGTATTTA
GATAAAAAAGATCATCAAAATTTCATTACGGCCTTGTACGATCTTTACTTTGAAAAACAT
GCCAATATTGCGGATCATTCTGTGTTACTAGCTGTTATCAGTGAGTTCGCTCTACCACAA
GAAGAGGCAGCGCAGGTACTTGCTGGAGATGCGTTTGCTGACGAGGTCAAACGCGATATC
TTAGAAGCCCACCAATCGGGCGTTCAAGGTGCACCTTTCTTTGTTCTGAACAATAAGTAT
GGTATTTCAGGTGCTCAGCCTTATGAATACATGTTAGAGGTATTAAAAAAAATTCAAGCA
GAGGAAGGAACACAATAACATGATAGATACTCCTTTTCAACTACTAGACAGCAATTCAGA
AGAGACAGGTTTAGTTTGTGGGATTGATGGCTGTAGCATAGAGCCCTCAACACAGCCGTT
AGAAACTCCCTATCAGCCATTAGAAAAAAGCAGTCATTAGGAGGACAGAATGGAAAAACA
AAGAGTAGAAGCCTTGTCAGATGCTATATTGGCCATTATTGTCACCATTATGGCCTTGGA
GTTACAGTTACCTAATGAATTGACCGTAGCAGGACTTAGTAGCATGCTACCCATGATTTT
TATTTACATTACTAGTTTTTTGCAAATCATGGCAGTCTGGCTATATTATCATGAACTCTA
CAAATTAGTAGATCATGTCAGTGTTCATTTATTTGGAGCCAATAGTTTATGGCTTTTAAC
AGCTAGTTTTGTTCCCTTAGCGACTCGAGGGGTTGGACAGAATTTCGCTAATTTTGAATT
TCTCCTGTTTTACCTCATCGTTCTTGCCCTTTGGGATGTAGCTTGGATAATCATGACAGC
AACGGTGATTAAGACGAGTCAAAGACAGTTATCAGCTGAAGAAAAAAAGAAGCCTTATCG
GTGGGCACTATTATATGGATTGCAGCTGGTGTTCATATTATTAGTTTGTTATCTTTTTCC
AAATCTCATTCCTTTTACCCCGCTACTGATGATTATTAATGTTATCTATGGTTTTTTAAG
CAACAAATCTTGAAAAAGACTAAAAATAATCGCTAACTAGCATCGGTTATAAGAACCAGG
TCTTAAGAAAGCTCGTAAAGTTTTACAAGTCTCTAAACGTTAA
