# Supplementary material for: Abundance, Diversity and Role of ICEs and IMEs in the Adaptation of Streptococcus salivarius to the Environment
Source: Genes (Basel). 2020 Aug 26;11(9):999. doi: 10.3390/genes11090999 (PMC7563491; doi:10.3390/genes11090999)
Supplement: Supplementary file 1 [file genes-11-00999-s001.zip › Supplementary files/Lao_Data_S1/CIME_SsalB35_rpsI.fasta]

>CIME_SsalB35_rpsI
TGTCGTAGACCAAATAGCTTAAGTTCTTCTTGTTGCTTCACTTTCCAATTTGCTAATAAT
TCCATCAATTCAATTGGAGCCTTAAAGAGAGTTTTTTTGTTGCCTTTTGTTGATTTTATA
TTACCAAAACGGTCTAAAGCCTGTTCTATGAGTATTTCTCCAGTAGAAAAATTAATGTGT
TTCCATTGTAGAGCATAGCTCTCTGATTTTCTATCAGATAAAAAGAATGTCGTATAAAAG
AGAGTGTAGTCTTTTAGGTCAATAAGTCCTCTCTCTAAGTCTGTGTCAAAAGCTTGTAAC
CATAATTTCAGCTCTTCTTTATCGAGAGAAAGATCCTCCTCTCTTTTGCTCTCTCTAAGG
AGAATCTTTTTATTAGCTTTAATTCTACTGATTGTTTTTCGGAGTTTATTTGATGGAATA
TATTCAAGTTCCTCAGCCCAATCGAAAACAGAATTTACATAGCTCCTTATTACCTTGAAA
TTAGCATAGCTATTTGCCTTGGGAGTAAGTAGTGATAGTACAAGTTGTTTATTATTAATT
AAATGTTCTATTGAGTAACTTCCTAAAATTGGAATAATATGTAATCTGAATAGATTTTCT
GTCTGAAATACAGTTGCTTTTGTCGGAGGTTTTAGAGTAGTAGTAGTTTGACCTGCTTTA
TATGGTTCTAGCCAAATTTCTTGGTAAAAGTCTTTGAATAATATACTTCCTTTATCTTTA
GATAAAGTAGGTGTTTTACCCGCTCGTGTATTTTCAATATCAATAGCTAACCTTATTTCT
GCTTCTTTTGCTTCTCTACGAGTTTTAAACCGTTTCTCGTACCGTCTCCCCATACCAAGT
TTTCCTTGGACTTCATCAGGAATGTAGACCCTAAGCCTATATGAACCATTATTTGTTTTC
TTTATAGACATAATTACCTCCTTATGCGCTGATTTCTAATCTTGTCATCCATTGATTGAT
ACTTTCCTTGTTAAAACGAATAGATTTTCCAATTCGGATATAGGGCAGTCCCATTGCGAT
CCAAATATCAAGTGTATTATTAGAGACTCCTAGATAGTTACAAGTCTGTTTTTTGTTTAG
AAAAGGGCTCTCAGCCCCAATATCTTCTTTAAAATGATGAATTTCATTCTTTAAAAGTGT
TGCAATCATTTGCTGAATCTCTTGAGTTTGTTCTTGTGGTAATGTTACTTGCATAATATT
CTCCTTTAACGCAAAAAAGCCAAGGTATGTGACCTTGACTAAGGAGATTATGAAAAGAAA
AGTTTTTTAGGATTAACACGATTATAGAATAACAATCCTAAATAATTCTTAAATAATCTC
TAAAAGTGCCTTGCGAATAATAATTGAAATAAATTATCATCCAGTAAATTTTTTCTTTCT
ATTTTTTCTATTTGCTTCATATGCTCTTCTATCTCATAATATTGCAAATAAACTAATAAT
TCTAGTTCTTCAATATTATGTGCCTCTCTATCTAGGAGTACTAAACGTTTGACTGTACGA
ATAGTCCCATAATAACTTACAGTGACAGACATCCAGTACTCTTCTCCATATGAAGAAGTT
AGATGTTCTTCTAAATTGATGTTTTTTATTTTCATTTTTTGTCCTCCTACTTATAGATTC
GTAAAAATAAACAAAAAATGAAATATTTTGTGGAGACATTTTAGTGTCCAATAACATAAG
TAAATTGTTTTGCTGTTTCTGCATCAAAAGTGCGGTAGCTAACGACTCCTAGTCCTTTGA
CGTTTGATTCAGAGATAAGAATGGAGCCATCTGATTTGACTTGTTCCACAAAGGCAATGT
GACCATAGGTTGGATCTGCTCCAGCTTGTCCTGGGCTAAAAGATAGTGCGGAGTGTTCGG
TAGGGGTATGAGTTGTTTGGTAACCTGGGGCATTCATCCATTGGCCACCATTTCCCATAT
ACTCTCCGAAGCTAACACCGACTTCTTTTCCCCGGTTGTAAACAAACCAGGTACATTGTC
CCCAGGGATAAGACAGACCTGTATAGCTTGAGGTATTGATTTCTTTGGTGAGGCTATAGC
CTTGTGGGACATTCCCAGTTGTGACACCGCCTCCGTCTCTGGTTTTTCCTGTCGTTTGTT
CAGGGGCTTTTGGTGTACCTCCATGCTCATCGATATAAGTATCGAGTTTTTGCATGGTTT
CAGCACGCCTTTTTCCTGAGCCAGAAGTATCGGTGAAATAGACTCCCCCATCTGTTGACG
TATTGAGAGAACCACTCGCAAATTTTTGAGCTTTGTCATCTTGGACTTTGAAGGTTTCAT
TTTTATTGCCAATAATGGTCTGATTGGTGAGTCCAACAACTGCCACCTCATCGTTAAAAT
TATTGGCATTTTCTGGATTAGAGTCAAATGCTCCAAAACCAAACATGTTAGAGCCTGGAT
TTGTAGCGACTCCAGCTGTTCCAAGTGAGCTTTCATTTAAGGCAATCGCAACAATGGCAC
GAACATCTAGATTAGACTTAGCCTCCCAATCTAGGAGTTTTTTCCCATTGATGCGTTTCT
TATCATAGGAGATTCCTAAAGTATCTAAAAAACCGTCCAATTGCTCTGCTTTAATACCAT
AGCGATGGACGAGTAAATTATGGGTATAGGGATCACCATTTGACCAGTGGTCCGTGTAGG
TTGCACCATTTAGTGATTGAGAAGAGCCACCAGTGCTACCTCCTCCGACGGCTCCCATAA
TGATGATAATGATAAAAACAGGAAAAAAGAGAGGAATAAGACTAGATAATAGATACCATT
TTAGTTTTTTCATCGACTCTCCTTTCTACTCAATGTCTGATATAAGCTGTAAATAGAACA
GTCCCAAAGCGCCATTTGGCATCTAAGACGACGGAATGAGCTTTTGTTTGTGCAATAATC
TGGTCTTTGTCTTTTTCTGAGACTGGGAATAAAAGAAGGAAATCGACGGAGCGTTTCCCT
TCTTGGTAGGCCTTAAAAAGTGTTTCTTCAAGCATTCTTGGAAAGGCTGTTCTTGAGCGT
ATTTTAGTATTCATTCTATTCTCCTCTCAATTGGTTTAGGCGTTGCGTTAAACGATCTCG
TCGCTCGATATTGGCTCTTATTTTATCGTCTCGTGTCAGGGTCTTACGATAAGCACGGGT
GAAAGCATTGGAACCTTGGGCTTTATACATGGCTTGAGGGTCCTTGTAAGCATCCAATCT
ACGTTCTAGGGTATTGATACGGTGTTGTTTGAATGGTGACATCCACTCTTCTCTGAGCGT
TTGGAATTCGTCCTCTGGATTAGGTGTTCCTTCTGACATGATTGGTGACTCACTTGGAGG
TGTTGGTTTTTCTTCTTCAATTGGCTTGAAGTTATCAGGTGGTGTCTGTGTTGGAGGAAT
GATTGGTTCTGGATCTTCTGGCGTTATTGGAGCCTCTGTTGGCCCAGATGGCATGACAGT
TTCCGGTTGGCTTGGTTCCTTAGGAGTAAAGAAGGAGCCTGCATTTTGGAAATGACTCTT
GGCATTCATCATCACCCCAGTCCCAAAACCAGCCCCAGCCAATGCAAAGTTTCCTAGGTG
TTGAGCCGTCGCAAGGCTTCGTGTTGGAACTTGTGAAGCAACCTCTTTGGTCTTTGTAAC
TCCATGTTCAACTTTAGTCCCAATATCTGTCGCAACCATTCGAGCTTTGGAGCCAAGAAT
GAATTGGAGGAGTTGACCTTTAAATCTCCAGATGAGGAAATAGATGACACCTTTAGAAAC
CACTGATACTAAGAGTTTGAAGACAAGACCAAATAAGAGAAGTGAGGGTAAGGTTTTTAG
AATTCCATCAAACCCATTTGTGACAATGTTTTCTATCATTTTCTCAATATAGAAAATAAG
GAGTGTTAAGAGAGTTGTAATCGCTGGAAAAATCAAGCCCCCAAACATAACTTTAAGAAC
CCCAAAGACTAACTCTTGCATTCTTGGAACGAATGACATGAGAAGGACTACTGGAAAAAG
TAGAATCATGGTGAGGACAAGAATTTGAGCCACTACATTTAAGAGCTGGATAAGGATAAT
GGGGACGGCTAATACAAAGGCTTCTACAATTTTAAAAATCACATAGAACATCCGAGTGAA
GATAAAGTCTGGCATGGCTGACACCCAACGGTTCTTTTCACCATCATCGTTGGCACCATC
TCCTAAATCGTCTAAATACTTGGAACGGTCTTTAGCTTTGACTGCCTTGAAGTTCCCATT
CTTATCACTCGTTCCAAGGACTTTACTGTCGTCAAAGGCTTCTTCTTTCCCGTCTTGGCT
GTTCTTGTATTTTCCATTTTCTTGGCCGGTATTGACAAAGACATAGGCTTTATAGGACGT
TTCTGCAATGTAGCTATCTGACATCGATTTTCCAATTTTAATGGACTTGTCTTTGGCATA
GTCCACCTTAATCCCTGCAATCTTTTTGGTAACGTCTTTAGAGACGTTATTAACGGTATC
AAGGAGATAGAGACCACCAGAAGTTCCAGCAACAGTCCCAAAGTACCCCAGAGCTAATAG
GAGTACTAGACAGACATGAAGGAGTGTTCTTGAAAAGGAGCCTTTTGAAAAGAAATATTG
GTAGAACAGGTAGAAAGCTAAAACCAAAAGCAAGGTGCCTACAAGTGATTTGTTGGTAAT
GTTGCCAGTATTAGAGCCCGTAAATCCGTGCCAAATACTGCTTGCCCCATGAAAGACATA
GGTTTTATAGGTGGCGTAGAGATCAATCTTTTCTAAGATACGAATGAGGAGGGAAAAGAA
GCCAACGACGGCATTGAGAATGAAAAAGAAGAGGTTAACGAAGAGTTCATTAATCAGAAC
CCAGGCGCCATTAAAGGAGCCAAAGTTGGTTGGTTCCATGTAGGACTTTAGGGAGAAGAT
ATCTACTCCCTTTAGCTTGGCAAAAGCTTCTTGCATCGATTCACCTCCTAACTAGCGTAT
TTATTTTCGAGACTTGAAGACACTGTTGCTTTCATAGGTTTTAGAAGCATATCAATATCT
TCAAAGAGATTGTGGACGGAAATCATATTGAGATTACCGTAGACATCGTAGTAAAGGCAC
TGACCAGAAATCATATTATCAATCCATTCGAGGTTACTTTCGGTGACTTCGAGATTGACG
TGTTTGAGGATATCTTCACGTTCAGATTTTTCATAGAAGGCAAAGATAGTCCCAAATCCC
GTCGTGTCATCGTCATTTTCTGCATCGTGGACAGATTGTGTAATCAGTGCTAGGGTATTG
TTCTTAGAGCGTCCAATACG
