# Supplementary material for: Abundance, Diversity and Role of ICEs and IMEs in the Adaptation of Streptococcus salivarius to the Environment
Source: Genes (Basel). 2020 Aug 26;11(9):999. doi: 10.3390/genes11090999 (PMC7563491; doi:10.3390/genes11090999)
Supplement: Supplementary file 1 [file genes-11-00999-s001.zip › Supplementary files/Lao_Data_S1/CIME_Ssalbf0095_rpmG.fasta]

>CIME_Ssalbf0095_rpmG
AATCTTTACTGAGGTTAAATAGTAGGTCATTACGTTTCAGTAGAAACGAAAAAACCTTGA
TTTAACGCGATTCTTGAATTTTCAAATTTCAATGTATTGCAATAAAAATCAACCGAATGA
CTACATTTTTGACTACATTTTTTGTGAAATAAATTAGATGTTCGGATATATAGAAAACGC
TCTAGTCATATTGTCTAGAGCGTTTTTGTGTTGTTTAAGAGAAATAGATGTTGGTTTTAG
ATAACTACACATTCCAGATTTTTTAAAACAAGATTTAATTGTTGATAACTAGAAAGGATT
GTTTTAATAACAAAAATGTTTGGCCCAAAACAAAAAGGAATTAAGCAACAATTAGTTGCT
TAATCCCTTCCTAAATTATTTGACAAAGAGCCAAAAAAAGGAATATAATGGGATTGTAAA
GAACAAAAGCTGATTTTCAGGAACTAGGAGGCATTACTATGTATCATTCAAATGGAAATT
ACGAAGCATTTGCTCGTCCTAAAAAACCACAAGGCGTTGATCAAAAATCAGCTTACTTAG
TTGGTTCAGGACTTGCATCCTTATCAGCAGCAGCTTTCTTAGTAAGAGATGGCCAAATGA
AAGGAGAAAACATCCATATTTTAGAAGAACTTCCACTTGCAGGAGGAAGCTTAGATGGAA
TCTTAAATCCAACACGTGGATTCATTATTCGTGGGGGACGTGAAATGGAAAACCACTTCT
AGTGAAGGGATTTATTCAGATCAATCCCTTCACTAGAAGTGGAAGATGCATCTGTATTAG
ATGAGTTCTACTGGCTAAATAAAGAAGACCCTAACTTCTCTAAATGCCGTGTGATTGAAA
ACAAAGGACAACGTATCCCAGATGATGGCCAATTCACGTTAAGCGATAAATCAAGCGAAG
AAATGGTGAAATTATATATGACCTCTGAATCTGAATTGCAAGGGTTAAAAATTACCGATG
TATTCAGTGAAGAGTTCTTCGAATCAAACTTCTGGACGTACTGGGCTAGTATGTTTGCTT
TTGAAAAATGGCATTCAGCGATTGAAATGCGCCGTTACATTTTACGTTTCATTCATCATA
TCGATGGTCTACCTGACTTATCTGCATTGAAATTTACTAAATACAACCAATATGAATCAC
TCGTTTTACCACTTGTGAACTACTTGAAAAAACATAATGTTCAATTTGAATACGATACAG
TCGTTAAAAATGTGATTGTTGAACATGTTGGAAGTGACATGGTTGCTAAAGAATTAATTT
TAGAAGTTAATGGGGTCCAAGAAACACGCAATTTAACAGAAAACGACTTAGTATTCGTGA
CAAACGGAAGTATTACTGCTGCAACAACATACGGGGATAACAATACTTCAGCTCCAATTT
CAAAAGAATTAGGTGGATCATGGAGCCTATGGAAAAACTTAGCCAAACAAGATGAACGCT
TCGGACATCCAGAAGTATTCTGTGAAAACTTGCCAGATCAAAGTTGGTTCGTTTCAGCTA
CAACAACTGTAAAAGACAAACGTATCGCTGAATACATTCAAAAAATCTCAAAACGTGATC
CTTATGCTGGAAAAGTGGTGACAGGAGGAATCGTAACAGTTCGCGACTCAAACTGGATGA
TGAGCTACACATTAAACCGTCAACCACACTTTAAAGCGCAAAGTAAAGATGAATTAGTCG
TATGGATTTACGGATTATATTCAGGAATCAAAGGAAACTATGTGGAAAAACCAATCGAAG
AATGTACAGGAATTGAAATTGCCGAAGAATGGTTATACCACATGGGTGTTCCCGAAGAAT
TAATTCATGAATTTGCTAGCGAAGGATGCAACACTGTTCCTTGCTACATGCCTTATATCA
CAAGCTACTTCATGGCTCGTAAAGATGGCGACCGTCCACTCGTTGTTCCAAACGGTTCAA
AAAATATTGCCTTCATCGGTAACTTCGCTGAAACTCCTCGCGATACAGTGTTCACAACAG
AATATTCTGTTCGTACAGCGATGGAAGCTGTATATACATTGCTTGATGTCGATCGTGGTG
TGCCAGAAGTGTTCGCTTCAGCTTACGATTTACGTGTTCTTGCAAAATCAACAAACCGCT
TGATGGATGGTAAGAAATTAGCTGATGTGAAAGTTCCGTTCTTAGTGAAATTATTTGAAA
AACATGCTGCGAAGAAAATCAAAGGTACGATAGTTGAAGAACTTCTCAAAGACGCAAACT
TAATTTAATGAGTGAAACCTCTCTAAGTCTCTTAGAGAGGTTTTTTAATTAACTTCAGTA
TTAAATAGGTTTCTATTAAATTATTGATTTGAGTCGATGGCTGATACGCTTCAATGTAGT
TCAGAGCTATATCGTATTGATATGGCTCTATTACATTATTAGGAGTGTGAAAATTTTGAT
TTGACATATTTTTGATATCCCATATGATGATTTGGTTATTTTTATCACCTTAACATTATA
TAGTGTCTAGGCACACCATTGTTTTGCTCAACTCGAATTGATTTTCATCGTTAAAAAATA
TTTACGTATTTTGTAAAGATTTCTACTCTCTTTTTGTCCATTGTATCGGTAGATCCTCTA
GAAGACTTAGTAAGGGTAACGAATAGTCTTTTTTATTTTTTTTCAAATATGATATGCAGG
CTAATCGAGCATCGTCTTTTACTAATGGGACAACATCATCAAGCATTTCTTTAATGTAAG
AACTATGTGTTGAGAGGAAATCGAATTTATCTTGTATCTTTTTTTCCAAAGAATCAAGTA
TAGATTTAGCAAATTTGTCATCATCACTCTTGTATATCTTCCAATTCAAATATATCACAA
ATTCTTTGCTAGGAACGGGTAAATCTATAAAATTCGGATCTAAAACGCTTTGTTCGTATA
GAAGTGAAGTAAGCATTCAATACGAATCAATACATAAGAAAAACGCTAATTTTAAGCGTT
TTTTCTTTTTTCAATTTCAGTACATTGCACTATATTTCAGTTCAATCTCTACCTTTTTCT
CTACCTTTTTCTTAATTGATTTCTGTTCAAATAAGCCAAGTCAACTTAACCATGGTTACA
TGATAGCAATACATCTTATCTAATACTTTTCCTGTAATTAATATACTCGGTTAATGTCAT
AATTGACAAATTTCCAGATTTATCTTCAACGATATACAAATCATTTAGACCTTCATTGCT
ATTGTTATCAAGAATACTTTTTACTTCGATAATTTTTTCTATCGACTCTTGGAGTCCATA
GTCAGAAATATCGCATGGCACTTCTAAATATATTGTTCCTTTACCGGTATTAGATTTAAT
GGTCAGTTTAGCAGGTTTTTCATTTTGTTTCGCATCAAGTATAACTACATTCTTTTTTTC
ATTTTAGAAATAATCTTAATAATAATATCTTTCAAAATATCTACACATAGAGCTATTTCA
AGTTCATTTAAAAAGTCATTATTAATCAGCATCTCAATAAAAGAATTGAACGAAGCTTGA
ATCTGATCCCCCTTAAGGAAAGCAATCTCAATATCATCACTTTTAAATTGTTCTTGAATA
TCTAACTGTTCGTCATCTGTAAAAAGATCTGGAGCTTTAATTAGTATTCCCTTTGCCATA
AATATCCCTCCTTGGATTAATTAAATAGGACTAATGTTTAATTATCAATATTAATACTCT
ATTCTTTCGGGCCTGAGAACACTTCAATATGGTTTTCTAGTATTTTTATATCTACTGGCA
GATTATCCGACTTATCCCCATCAACATCTGACTCTAACTCAACCTCTGAAGAAATCCTAA
TATTGCGTACTTTGATATATTCGATATTATTGTTACCTACTAAATCCCCTTTTTAATAAA
TCTGGGATAGCCGATAATTTAGAAATGATGGATGAATCCTTTAAAATCAAGATATTTCCA
TATCCATCTGTATTTTCATCAAATAGTTTTTTGTCTGCATAGTAATTAGATAGAAGAACT
AAGACCTGAGTAGCTTCACCTTCATAATTGCCATTTTTCGCTTTCAAAAGGTAATAATTG
CTTATTCATAGCTTGGCGAATCAGTTGCACCAGCCAAATTAATTGTCTTGACCGACGAAT
AAAGCGACTTCTTTCAAGGATTCGACCATAAGGAAACAGTTGGCAGATTCTATAAAAGTG
TCGTTGTGATTCGGCACGCTCATCAGACTCGCTACACAGAGCTGGTACATAATATCTGCT
ATAATTTTCTGGAAGATTTGGTCAAGCGGTCTTTTAGCCGTGTGACAGGCATACAGGAAA
AACACTATTTATTTACTTTTTGCACGGGGGGCTTTAAGAATCTGATGGACGTCTTTCTTG
ATAGTCACTCAGAGTCTCCAGAGTGTCTGGCCTGGGATATGGCAAATATATACCGCTGCC
TGAAACTGTTCTTTGACGCTGATAAACGCGACATATCAAATAAAATATCGCACTAAAGTG
ATTGAAACTGTGTTATAATGTACGTGTATATTTAGAAAAGAGGTACTAACTATGGAAAAC
TTGGTAATTTCAATCTTTAACACCGAAAGCGAAGCTTATCAGTCCTTTGCGGATTTGAAG
GCTTTCCGCCAAACTCCGACAACCAAGGTTGCTCAAATCGCTCTGGTCAAAAATGAAAAC
GGTCACATCGTTGAAAAAGAGCGCTATGATTTTGAAGACTCATCGACGAATGCAGCCTTA
AAGGGTGGCTTGGTCGGTGCTGTTGTCGGCCTTTTAGGTGGTCCCATCGGTGTCTTATTT
GGCTATGGTTTTGGTAGCCTCTATGGTCTGGCTGTTGGTGACACCGTTGACACGACAGAA
GCTGGCTTGATTGACGTTGTGTCTCAAAAATTGATCGACGGCGAAACAGCCGTTGTCGCC
TTGGTGCAAGAAAACAACGAAGCAGTCATCGATGCTTACTTCACCAAGTACGACACCCAA
ATCATGCGTTGGGATGTGGCAACCGTCGTAGCTGAAGTTGAAGCAGCCCTGCAAGTCCAA
GAAGACCTCTACAACCAAGCGCGTGCGCAAATGAAGGCTGAACGTAAAGCAGATCGCAAG
GCCAAACTTGAAGAGTTCAAGGCAAACATCAAATCAAAATTTGATAAATTGAAAGTCTAA
CGTCTAAGCGTCTCATAAATTTAAATGTGACTGAGACGCCATTTAAAATTTATGTGCGTC
GGATTCTCACAGTTAAATAATTGCGTTGACAAGGCCGTTACAGCCGTTCTTCCATTCTTT
TAAAAGAATGTTTAATAGACAAGAAATCTGGACTAGTATTGGTCTGGATTTTTTTGTAAA
TATAGAAGTCATAGCTTTTTGACTATGCTTTGTTATAATTAGAAAGATTTTAAGTTTTAT
CAAGATGAAATCAGTCAGACGAAGACATCCCGAATTAGCACCAGCATCACCACACAAACT
AAGACATACTGGTGCTACTCTTGCTAAACAAGCAGGTGTTTCTCTTGAAGCCATCTCAGA
AGCTCTTACTCATAGTGATAAAGAGATTACAAAAACTTACGTTAATATCTAATATAAAGT
CAATCAGACTGTAGGTGATATTGCTTTTCGTAGTTTAAAAAATTGATGGGGTGAATATGG
GGTGAATTTTGGGGTGAACTTTGATTTTTTGAAACAAAAAAGACATCCAAGAAAAAATTC
TTGAATGTCTGTAAACGTTGATATAATCGTATTGATTAACGTTTTGAGAATTGTGATGCT
TTACGAGCTTTCTTAAGACCTGGTTGGGGCACCACTTATTTCATCTAATTTCAAAGTGCT
TTAAAATCAACGTTTTCATGGGGTCTCTAAAAATAAAATTTCAACTAATTTCAATCAATT
TCATCAAAATAAGGTAAATTTTCATTAAAAATAAGCTAAATCAATAATTTTCTTATATAG
ATAAATGAATTATTAGATTAGATCATGAGATAATAAACAGGAAGAACTAACTTCACAACA
AAATTAAATGTAATAAATTATTCAATTTCTAGAAAATTTATTTTGAACTAATGTAGAAAT
ACTATAGTATAATAGGTTTAAAGAATTAATAGTAAAAAATCAATAAAGTAGGATGGATAT
ATCATGAAAAATCATGAAGATCAAGATTTGGAACAATTAAAATCAGATTTAGAAAATTAT
TTTAAAAAAATCATAGCTATACGCAACGTGGTGTGTATATTGGTGTAGATGTTAAGACTG
GAAAAAAAGTTACATCATCTATAACTGCTAAAACTCTGAAAAGTCTGGACAGGAAAATCA
TTCAAGCTCGGATTGATTTTGAAGCGAAGGGATCAACTCTAAAAGAGACCTTGCTGATTA
ATAATTTTGAGGAGTTAGCAGAAGCCTGGTTTGTCAGTTTTGTAACTTGGGTGACTTCTC
AGAATACGATTAATCGAGTTCGAAGCTATCTTGATACCTATCTAATCCCTAAGTTTGGGG
AATACAGACCTGAAGAAATAAAATCTGCAGATATTCAGATTTGGGTTAATAAATTAGCTC
AACAATCAAAAAAGTCTGTTGAATCGGGTGTTAAAAAATCTAAAAAGGGACACGCAAAAG
ATTTCGGTGCAGTTATCTATAAGCTCAGTGATATTTTCGATTATGGGATTACAAATTTTG
AACTTTCTCATAATCCAGCTCGGACAGTAAAAATCCCTCCAAAACCGAAGGTGGTAAAGG
AGAGAATCATGGTTTTGCATGGAGAGGACTTGGCTACTTGGCTGAACTATCTTGATACTC
TTCCTGATACTCGAGCAAATCGAAGATTTAAGGTCATCTGCGACACACTACTGGCTTCTG
CTCTTCGAATCAATGAACTTCTTGCTTTATCGATTCATGATCTAGATTTTGATTCCAATG
AAATCATCGTTAATAAGACGCTGATGTGGAAAGCTGGAAATAAGAAACTTGGGATTAAGG
GTGAGATTGTTTGTAAGAACAGTGCAAAAACTGATTCTGGTAACAGAAGAGTTGCAGTCC
CGAGACAAGTCTTAGATTCCTTAAAAGCTTTTCATGCTGAGATGAGTGATTACTTTGTGA
GTCATGATTTACCAACTGTGGATCTAATTTTCCCGACAATTTACGGGAACTATATGTGTG
ACAGAAATGAACGTGCAACGCTTAAAAAGCGTTTGACTGAGTTGGGACTACCAAACTATG
GTTTTCACCTTTTCCGCCATACACATGCTTCTTTAATGCTGAATGCTGGTGCAAACTGGA
AAGAACTCCAGATAAGAATGGGGCATAAGTCGATTAAAACGACAATGGACACTTATGCTG
AATTGGCACCTAAAAAGAAAGCAGAAGCAGTTGAAATCTACCTCAAAGAAATTGCAAAAT
TGACGGCTTAGCAAAATGACTACATTTATGACTACATTTTCTATAGAACAATCTAAAAAC
GTTGATATAACGGCGTTTAAAGAGTGCTAAAATAACATTCACAACCTTTACTGAGGTAAA
ATAA
