# Supplementary material for: Abundance, Diversity and Role of ICEs and IMEs in the Adaptation of Streptococcus salivarius to the Environment
Source: Genes (Basel). 2020 Aug 26;11(9):999. doi: 10.3390/genes11090999 (PMC7563491; doi:10.3390/genes11090999)
Supplement: Supplementary file 1 [file genes-11-00999-s001.zip › Supplementary files/Lao_Data_S1/CIME_SsalF4-2_rpmG_1.fasta]

>CIME_SsalF4-2_rpmG_1
CTTTACTGAGGTTAAATAGTAGGTCATTACGTTTCAGTAGAAACGAAAAAACCTTGATTT
AACGCGATTCTTGAATTTTCAAATTTCAATGTATTGCAATAAAAATCAACCGAATGACTA
CATTTTTGACTACATTTTTTGTGAAATAAATTAGATGTTCGGATATATAGAAAACGCTCT
AGTCATATTGTCTAGAGCGTTTTTGTGTTGTTTAAGAGAAATAGATGTTGGTTTTAGATA
ACTACACATTCCAGATTTTTTAAAACAAGATTTAATTGTTGATAACTAGAAAGGATTGTT
TTAATAACAAAAATGTTTGGCCCAAAACAAAAAGGAATTAAGCAACAATTAGTTGCTTAA
TCCCTTCCTAAATTATTTGACAAAGAGCCAAAAAAAGGAATATAATGGGATTGTAAAGAA
CAAAAGCTGATTTTCAGGAACTAGGAGGCATTACTATGTATCATTCAAATGGAAATTACG
AAGCATTTGCTCGTCCTAAAAAACCACAAGGCGTTGATCAAAAATCAGCTTACTTAGTTG
GTTCAGGACTTGCATCCTTATCAGCAGCAGCTTTCTTAGTAAGAGATGGCCAAATGAAAG
GAGAAAACATCCATATTTTAGAAGAACTTCCACTTGCAGGAGGAAGCTTAGATGGAATCT
TAAATCCAACACGTGGATTCATTATTCGTGGGGGACGTGAAATGGAAAACCACTTCTAGT
GAAGGGATTTATTCAGATCCAATCCCTTATACAAATCTCCGAGCCCACGAGACCGAGNNN
NNNNNNNNNNNNNNNNNNNNNNNNNNNNNNNNNNNNNNNNNNNNNNNNNNNNNNNNNNNN
NNNNNNNNNNNNNNNNNNNNNNNNNNNNNNNNNNNNNAGAAGACGGCATACGATGAATTT
CATCAATAAAAAGAACATCACCTGGTTCTAAATCATTTAAAATGGCTACTAAATCCCCTG
ATTTTTCAATTGCGGGACCTGATGTTTGTTTGAGATTGACACCCAACTCATTAGCAATTA
CAAATGCCATGGTTGTTTTCCCTAAACCAGGAGGGCCAAATAATAACACATGATCCAATG
ACTCATCACGCAATTTAGCAGCTTCAATAAATATTTTTAGCTGATCTTTAACCTTATCTT
GTCCAATATACTCTCTTAAATACTGCGGACGAAGTGTACGTTCTACCAATTCTTCGTCAC
CCATTGCATCACTATCTAAAAATCNNNNNNNNNNNNNNNNNNNNNNNNNNNNNNNNNNNN
NNNNNNNNNNNNNNNNNNNNNNNNNNNNNNNNNNNNNNNNNNNNNNNNNNNNNNNNNNNN
NNNNCGCTTGAAATCAGCGTTTTTCTTTTTGTCAATTGCAGTTTATTGCACTGTATTTCA
ATTCAAACTCTACCTTTTTCTCTACCTTTTTATCGTAAAATCTGATTGGACACGGTTTGT
GTCCAAGTTATTTATAAATAGCTTTATATCAACCTTTAGCAAGGTTGTACAACTTATTCA
TAAAAAATAAATAGATCTGATTGAAGACAAAGTCCTCAGAAGTTATACTTCTGGGGACTT
TTCTTGCTTCGAAGGAGTATAATAAAAGAAAAGGTATTTGATGAGGTACTCCTATGTTTC
ACAAAGATAATCCTGAATATAATCGTCGTCAAATAGGTTTCTATACACTTGATGAACTTG
TGCCTANNNNNNNNNNNNNNNNNNNNNNNNNNNNNNNNNNNNNNNNNNNNNNNNNNNNNN
NNNNNNNNNNNNNNNNNNNNNNNNNNNNNNNNNNNNNNNNNNNNNNCAGATTTTTGTCTG
CATAGTAATTAGATAGAAGAACTAAGACCTGAGTAGCTTCACCTTCATAATTGCCATTTT
TCGCTTTCAAAAGGTAATAATTGCTTATTCATAGCTTGGCGAATCAGTTGCACCAGCCAA
ATTAATTGTCTTGACCGACGAATAAAGCGACTTCTTTCAAGGATTCGACCATAAGGAAAC
AGTTGGCAGATTCTATAAAAGTGTCGTTGTGATTCGGCACGCTCATCAGACTCGCTACAC
AGAGCTGGTACATAATATCTGCTATAATTTTCTGGAAGATTTGGTCAAGCGGTCTTTTAG
CCGTGTGACAGGCATACAGGAAAAACACTATTTATTTACTTTTTGCACGGGGGGCTTTAA
GAATCTGATGGACGTCTTTCTTGATAGTCACTCAGAGTCTCCAGAGTGTCTGGCCTGGGA
TATGGCAAATATATACCGCTGCCTGAAACTGTTCTTTGACGCTGATAAACGCGACATATC
AAATAAAATATCGCACTAAAGTGATTGAAAAAGTGATTGAAACTGTGTTATAATGTACGT
GTATATTTAGAAAAGAGGTACTAACTATGGAAAACTTGGTAATTTCAATCTTTAACACCG
AAAGCGAAGCTTATCAGTCCTTTGCGGATTTGAAGGCTTTCCGCCAAACTCCGACAACCA
AGGTTGCTCAAATCGCTCTGGTCAAAAATGAAAACGGTCACATCGTTGAAAAAGAGCGCT
ATGATTTTGAAGACTCATCGACGAATGCAGCCTTAAAGGGTGGCTTGGTCGGTGCTGTTG
TCGGCCTTTTAGGTGGTCCCATCGGTGTCTTATTTGGCTATGGTTTTGGTAGCCTCTATG
GTCTGGCTGTTGGTGACACCGTTGACACGACAGAAGCTGGCTTGATTGACGTTGTGTCTC
AAAAATTGATCGACGGCGAAACAGCCGTTGTCGCCTTGGTGCAAGAAAACAACGAAGCAG
TCATCGATGCTTACTTCACCAAGTACGACACCCAAATCATGCGTTGGGATGTGGCAACCG
TCGTAGCTGAAGTTGAAGCAGCCCTGCAAGTCCAAGAAGACCTCTACAACCAAGCGCGTG
CGCAAATGAAGGCTGAACGTAAAGCAGATCGCAAGGCCAAACTTGAAGAGTTCAAGGCAA
ACATCAAATCAAAATTTGATAAATTGAAAGTCTAACGTCTAAGCGTCTCATAAATTTAAA
TGTGACTGAGACGCCATTTAAAATTTATGTGCGTCGGATTCTCACAGTTAAATAATTGCG
TTGACAAGGCCGTTACAGCCGTTCTTCCATTCTTTTAAAAGAATGTTTAATAGACAAGAA
ATCTGGACTAGTATTGGTCTGGATTTTTTTGTAAATATAGAAGTCATAGCTTTTTGACTA
TGCTTTGTTATAATTAGAAAGATTTTAAGTTTTATCAAGATGAAATCAGTCAGACGAAGA
CATCCCGAATTAGCACCAGCATCACCACACAAACTAAGACATACTGGTGCTACTCTTGCT
AAACAAGCAGGTGTTTCTCTTGAAGCCATCTCAGAAGCTCTTACTCATAGTGATAAAGAG
ATTACAAAAACTTACGTTAATATCTAATATAAAGTCAATCAGACTGTAGGTGATATTGCT
TTTCGTAGTTTAAAAAATTGATGGGGTGAATATGGGGTGAATTTTGGGGTGAACTTTGAT
TTTTTGAAACAAAAAAGACATCCAAGAAAAAATTCTTGAATGTCTGTAAACGTTGATATA
ATCGTATTGATTAACGTTTTGAGAATTGTGATGCTTTACGAGCTTTCTTAAGACCTGGTT
GGGGCACCACTTATTTCATCTAATTTCAAAGTGCTTTAAAATCAACGTTTTCATGGGGTC
TCTAAAAATAAAATTTCAACTAATTTCAATCAATTTCATCAAAATAAGGTAAATTTTCAT
TAAAAATAAGCTAAATCAATAATTTTCTTATATAGATAAATGAATTATTAGATTAGATCA
TGAGATAATAAACAGGAAGAACTAACTTCACAACAAAATTAAATGTAATAAATTATTCAA
TTTCTAGAAAATTTATTTTGAACTAATGTAGAAATACTATAGTATAATAGGTTTAAAGAA
TTAATAGTAAAAAATCAATAAAGTAGGATGGATATATCATGAAAAATCATGAAGATCAAG
ATTTGGAACAATTAAAATCAGATTTAGAAAATTATTTTAAAAAAATCATAGCTATACGCA
ACGTGGTGTGTATATTGGTGTAGATGTTAAGACTGGAAAAAAAGTTACATCATCTATAAC
TGCTAAAACTCTGAAAAGTCTGGACAGGAAAATCATTCAAGCTCGGATTGATTTTGAAGC
GAAGGGATCAACTCTAAAAGAGACCTTGCTGATTAATAATTTTGAGGAGTTAGCAGAAGC
CTGGTTTGTCAGTTTTGTAACTTGGGTGACTTCTCAGAATACGATTAATCGAGTTCGAAG
CTATCTTGATACCTATCTAATCCCTAAGTTTGGGGAATACAGACCTGAAGAAATAAAATC
TGCAGATATTCAGATTTGGGTTAATAAATTAGCTCAACAATCAAAAAAGTCTGTTGAATC
GGGTGTTAAAAAATCTAAAAAGGGACACGCAAAAGATTTCGGTGCAGTTATCTATAAGCT
CAGTGATATTTTCGATTATGGGATTACAAATTTTGAACTTTCTCATAATCCAGCTCGGAC
AGTAAAAATCCCTCCAAAACCGAAGGTGGTAAAGGAGAGAATCATGGTTTTGCATGGAGA
GGACTTGGCTACTTGGCTGAACTATCTTGATACTCTTCCTGATACTCGAGCAAATCGAAG
ATTTAAGGTCATCTGCGACACACTACTGGCTTCTGCTCTTCGAATCAATGAACTTCTTGC
TTTATCGATTCATGATCTAGATTTTGATTCCAATGAAATCATCGTTAATAAGACGCTGAT
GTGGAAAGCTGGAAATAAGAAACTTGGGATTAAGGGTGAGATTGTTTGTAAGAACAGTGC
AAAAACTGATTCTGGTAACAGAAGAGTTGCAGTCCCGAGACAAGTCTTAGATTCCTTAAA
AGCTTTTCATGCTGAGATGAGTGATTACTTTGTGAGTCATGATTTACCAACTGTGGATCT
AATTTTCCCGACAATTTACGGGAACTATATGTGTGACAGAAATGAACGTGCAACGCTTAA
AAAGCGTTTGACTGAGTTGGGACTACCAAACTATGGTTTTCACCTTTTCCGCCATACACA
TGCTTCTTTAATGCTGAATGCTGGTGCAAACTGGAAAGAACTCCAGATAAGAATGGGGCA
TAAGTCGATTAAAACGACAATGGACACTTATGCTGAATTGGCACCTAAAAAGAAAGCAGA
AGCAGTTGAAATCTACCTCAAAGAAATTGCAAAATTGACGGCTTAGCAAAATGACTACAT
TTATGACTACATTTTCTATAGAACAATCTAAAAACGTTGATATAACGGCGTTTAAAGAGT
GCTAAAATAACATTCACAACCTTTACTGAGGTAAAATAA
