# Supplementary material for: Abundance, Diversity and Role of ICEs and IMEs in the Adaptation of Streptococcus salivarius to the Environment
Source: Genes (Basel). 2020 Aug 26;11(9):999. doi: 10.3390/genes11090999 (PMC7563491; doi:10.3390/genes11090999)
Supplement: Supplementary file 1 [file genes-11-00999-s001.zip › Supplementary files/Lao_Data_S1/CIME_SsalF4-2_rpmG_2.fasta]

>CIME_SsalF4-2_rpmG_2
CTTTACTGAGGTAAAATAAGGATTCAATACGAATCAATACAAAAGAAAAACGCTGATTTC
AAGCGTTTTTTCTTTTTGTCAATTGCAGTTTATTGCACTGTATTTCAATTCAAACTCTAC
CTTTTTCTCTACCTTTTTATCGTAAAATCTGATTGGACACGGTTTGTGTCCAAGTTATTT
ATAAATAGCTTTATATCAACCTTTAGCAAGGTTGTACAACTTATTCATAAAAAATAAATA
GATCTGATTGAAGACAAAGTCCTCAGAAGTTATACTTCTGGGGACTTTTCTTGCTTCGAA
GGAGTATAATAAAAGAAAAGGTATTTGATGAGGTACTCCTATGTTTCACAAAGATAATCC
TGAATATAATCGTCGTCAAATAGGTTTCTATACACTTGATGAACTTGTGCCTANNNNNNN
NNNNNNNNNNNNNNNNNNNNNNNNNNNNNNNNNNNNNNNNNNNNNNNNNNNNNNNNNNNN
NNNNNNNNNNNNNNNNNNNNNNNNNNNNNNNNNGAGCCCATAAGTAAGAAAATCTCTACA
ACCGACCCTGATAGTGGTTGGTTTCATAAGGGAGAACATAAGCAAGTTTTTGCTTATAAT
GCCCAGGTAGCTTGTGATAAGTATGGTTGGGCACTAGGCTATAGTATCCACGCAGGGAAT
GTCCATGATAGTCAGGCATTTCCTGAACTCTTTGACAAAATCAAAGCATTGACTCCTCAC
TATCTCATCGCTGATTCTGGTTATAAAACTCCAAGCATCGCGCATTACCTATTAACTATA
GGTATCATACCAGTTTTTTCTTATACTAGACCTCGTAGTAAAAAGGGTATGCTTCGGCTA
AAAGACTTTATTTATGATGAGTATTATGATGTTTACCTCTGTCCAGAAAATCACCCCTTA
TCCTATTCAACGACTACTCGAGATGGCTATCGTGAGTATAAAAGTAATCCAGTCGTATGC
CGTCTTCTGNNNNNNNNNNNNNNNNNNNNNNNNNNNNNNNNNNNNNNNNNNNNNNNNNNN
NNNNNNNNNNNNNNNNNNNNNNNNNNNNNNNNNNNNNNNNNNNNNNNNNGTAAAATAAGG
ATTCAATACGAATCAATACAAAAGAAAAACGCTGGTTTCAAGCGTTTTTACTTTTTGTCA
ATTGCAGTTTATTGCACTGTATTTCAATTCAAACTCTACCTTTTTCTCTACCTTTTTATC
GTAAAATCTGATTGGACACGGTTTGTGTCCAAGTTATTTATAAATAGCTTTATATCAACC
TTTAGCAAGGTTGTACAACTTATTCATAAAAAATAAATAGATCTGATTGAAGACAAAGTC
CTCAGAAGTTATACTTCTGGGGACTTTTCTTGCTTCGAAGGAGTATAATAAAAGAAAAGG
TATTTGATGAGGTACTCCTATGTTTCACAAAGATAATCCTGAATATAATCGTCGTCAAAT
AGGTTTCTATACACTTGATGAACTTGTGCCTAAAGACCATTTTCTAAGAAAAGTTGAAGA
AACGATTGATTTTTCTTTTATTTATGATGTTGTTGAGGATAGTTATTCTTCAGATAATGG
TCGCCCTAGTCTAGCCCCTGTTTTGTTAGTTAAGATTCCTTTGATTCAATGTTTTTATGG
CATTCGTTCTATGCACCAAACCATCAAGGATATCGAGGTGAATACGGCTTATCGTTGGTT
TCTTGGCTTATCTCTGGATGATAAGGTACCACATTTTACAACTTACGGTAAGAACTATAG
CTGACGCTTTCAAAATAAAGAATTGTTAGCACACATTTTTAGTCATGTGCTTCATCACGT
TTTGGAGGCGGGGCTCATTGATCCCTCAGAAATCTTCATCGATGGGACACATATCAAGGC
AGCTGCTAATAATCATAAGTACAAAAATGTTGTTGTTGATCAAAAAGCTAAATTCATGAG
TGAACAACTGGATGTTGAGATTAATTTAGACAGGAAGAAGCATGCAAAAAAGTTCTTAAA
GCCCGCCAAAAAAGGCGAAGCTAAATCTAAGAAACAATCAACGACTGATCCAGATAGTGG
TTGGTTTCACAAGGGAGAACACAAGGAAGTCTTCGCTTATAATGCTCAGGTAGCTTGTGA
TAAACATGGTTGGGCCTTGGCTTATACAGTTGAAGCAGGTAACATCCATGATAGTCAGGC
CTTTCCTGTTCTTTTCGCCAAGTTAGAACCCTTCTCCCCTGAATTCATTATTGCGGATTC
AGGCTACAAAACACCTAGTATTGCCAAGTTTCTTTTAGAAAAAGAGATTACGCCAGTATT
CCCTTACACTAGGCCAAGAGTAAGAGAGGCTTTCTACGTCCTAAAGACTTTGTCTATGAC
GAGCATTTTGACTGCTATCTTTGTCCAGAGAACCAGGTATTAACTTACCGTACAACGACA
CGTGAAGGTTATAGAGAATATAAAAGTAATCCCGAAATTTGTAAGACCTGTCCCTTGTTA
GCGATTTGTACTGAAAGTCGCCAGCACCAAAAAGTTGTTGTGCGTCATATTTGGAAAGAT
GCCTTAGAAATCTGTGAAGATATCCGTCATCAAAGTGGGATGAAGGAACGGTACCAACAC
CGGAAAGAAACGATAGAACGTTTATTCGGAACAGCTAAAGAATATCATAACTTGCGTTAT
ACCAGAGAAAAAGGAAAGTCCAAAATGGAAGATAAGGTTGGGCTTACTTTGGCATGTCTA
AATATCAAAAAATTGGTAAAAATGATGGTAGGGAAGACCTGTTATTTTATCCAAATACCT
CAATATTATTGGATTATGGGAGAATTAAGTGTGAATATAAAAAAAGACAAACATCAAAAA
CGATGTTTGTCTTCATTCTGAATCAGAATTTTAATAGGAATTCTGATTTTTTTATGCAAA
TCCATTTAAAAGCCAAAGGGTGTTTAATTATTATTTATTAAAATATAGATAAATATCATT
TGATTAGTATTTGTTAAGTAGGAGTGCTTAATTCAAACGACCTCATTATAATGCTTATCA
CATACATTAAAATAATAAAAAATTGAAAGAAGGTTGAAAAATAAAAATAACATGCTATAA
TTATAGCGTCTATATGAATAGGGAACATGGGTAGTAGTAACTCGAAGCCAACCTGTTTGT
AATATTTTGACTCTTTTGGGGAGAGTTGAATGATTACTTGTTGGTACTTGGTGCTATGTG
ATATGGTATTGGGATAGGGTTATCATACCGATGTTTTGATTTGTAAGATGGGGATAGAGC
GTAAGTAAAGGGGACGCTCTTTAAAATGGGGAGAAGTTTTTATGAAATATATGTAAATTA
GCAATACTGCTGGATTCAAAAACACTTTTATTAGCAAAGCGTTTTTTCTCCTGCAGTTTT
TTTATTTATTAAATAGTGTATTTTTAAATTCGGGGGAGAAGACTAGAAAATCTCAAAACA
ATTGATATCCTTGGATGATATGACTTAGTTTTCTTGTCTTACTTCTTGAATTTTATACGT
AATGATAGTCTTTTTATTGAGACCTTTTTCTTTATCTACTTTACATCATTTGCAAAACAA
GACCAATAGCGAGGGCATTCCCTTTAATGCTTTTGGAGAAAGGATAACTCATTTTCCTTT
TTATTGGGGATAATAAAGTGATAATGTAGAGTCTTATTTGTCAATATTATATTGATTTCG
TATAGGTCATAGGGGGGGATCTTATGGGAAAATTAAATATTATGGTTGTCTTTGGGACAA
GACCAGAGGCAATTAAGATGGCGCCGTTAATTCTTGAGTTGAAAAAAACATCAAGAAACC
ATTAATACTATTACAGTAGTCACAGCTCAACACCGTCAAATGCTTGACCAGGTTTTGGAG
ACTTTTGAAATAGTTCCTGATTATGATTTGGATATCATGGGAAAAAAATCAATCACTTCA
GGAAATTACTTCTAAAATTTTGGCTAATTTTGATCCAGTTGTTAAGAAAGAACAACCTGA
TTTGGTTTTAGTTCATAGTGATACTACAACAACTTTTGCTGCTGGATTGGTTGCATTTTA
CAATAAAGTAAGTATTGGTCACGTTGAGGCTGGGCTTAGAACTTATGACAAATATTCACC
ATATCCAGAGGAAATGAATCGTCAGGTGACGGTTGTGACTAATTCTATCCATCATGCTGT
TAAGCTGGTAGATCTCGGTATTAGTACTAGGATTATTGGTGGTAAGGTTAAACATTCAAC
AGATGCCTCTATTGGAAGTACAGCTCTGGAACAAATCAGACAACTGAATTTTGATTGTGC
TTTCATTGGTGCTAATGGAGTTGATGCCAATTATTTCACAACGCCAGATATGGAAGAGGC
GGTCATTAAACGAACAGTGATAGCTAATGCGCAAAAAGCCTATGTTCTAGCTGATGCTTC
TAAACTTTCTCAACCTATGCTAAGGTAGCCGAGGTTGAGAAAGTAACCATAATCACAAAT
GCTTCGGAAGAAGGGCTCCTTAAATAATTAAAAGAGAAAACGAGGGTTATTGAAGTATGA
TTTATACTGTGACGCTAAACCCATCAATCGACTTCATTGTTCGTATCGACAAGGTAGAGA
TTGGTGAAGTTAACCGTATAGAGAGTGATGATAAATTCGCTGGCGGTAAGGGTATTAATG
TCAGCCGTATTCTACAACGTTTAGGAATTGACAATACTGCTACGGGCTTCATCGGTGGTT
TTACAGGACGTTTTGTTACAGACAGTTTGGATGCTGAAGGTATTAAAACTACTTAGAATG
GTGAGACTGTAATGGTATTAGGAAAAGTAAGTGATTTTTTAATCAAGCATCAAAGATTGT
TAACATACTTAAGTATTTTTGCTGCGTTAATGTTATTAATGCGCTTAGTGTATGATGATG
TTTTGATTGACCATGATAATCCCATCGTTTTAGCAATCTTTATAGGAATACTAGTTCTTT
GGACCCTAGCATCTTACCTTAATCGAAGACAGCATATGCTATCCCACTTTATCTTACAGA
GTTCGAAACTTATTAACGTCTATGCTGTAGACTTAGATTATCGTTTTATTGCGGTTAATA
AGAATGATATTCGGCTCATGGAAGAAATCTTTTATTTCACTCCCAAAATTGGTGACTTTC
CAATGAATTATCTTAATAGTGAAGATGCTGCGCGTTTAAAAGCAAATGTTGATCGTGCGA
AAAAGGGTGAAACATTTATATTTATGGATACTATTAAGACAGGCGACAAAACGCTTTACT
GGCAAAATATGTATTCTCCCATTTATAACAATCGCCAAAAAGTGATTGGTGTTTTTTGTT
TTGTTCTTGATGTTACAGAGCAGAGACTTCATGAACTTGAAATACAGAGGATGGCATACG
AAGATGTTTTAACACGGGTTCATAATCGACGATATATTGAGCTTGCTTTTGAGGAATGTC
TGACACGTAAAGAAGAACAAATTACGGTTATTATATCTGATTTGGATAAATTCAAGGAAG
CAAATGATACCTTTGGACATGCTACGGGAGATAAGATTCTAATTGAATTTGGTGATATTT
TAACGAAGATAATGCCTGAAAGTGCTGTAATAGCAAGGTTAGGTGGAGATGAATTTGCGG
TTTTACTCCCTGGAGTTTCTGAAAATCAAGCTGAATTTTTAATAAAACTTGTTCAAGCAG
AAATGACTCTCAAAGATATGGGGATTACAGCATCTTTAGGTGCTTATACGGACTCTTATC
AATCAGATAAAAGCTTCGTTGATTTTTTTGCAATAGCTGATAAGAAAATGTACGAAAATA
AAAGTCAGAAAGGAGAACGTCGATGATGTTTCAAGATGTTGTTATTGTCATTCCTGCCTA
TGAACCTGATGACCGTTTGTTGGAACTTTTGAAAAATATTCGGGATAAGGAAAATCAAAT
GTTTGACATTATTCTAGTCGATGACGGTAGTGGAGCTGATTTTGCACCGTTATTTGCAAT
AGCGCAGAGTAACTATGCTTGTCATTTGCAAAGACACGCTGATAATAAAGGAAAAGGTCG
TGCTTTAAAAACGGCTATTTCATATATTTTGGACAATTTTCCTAATGCCAAAGGAATTGT
GACGATTGATTCTGATGGCCAACATACCTACGAAGACATGATGAAATGTTTGGCTGAATT
TTTGCAACATCCTGATAGTTTGGTGCTGGGTGTTAGAACATTTGAAAAATCTGTTCCTTT
ACGTAGTAAATTTGGAAATTTATTGACAAGAGACGTCTTGGGGGCTATGACAGGTATGAA
CGTTTCTGATACGCAAACGGGGCTTCGTGTGATTCCTATGTCATGGTTGCCAAAACTCTT
AACCGTGGAGGGTGAACGGTATGAATTTGAGATGAATATGTTACTTGAGGCAAAAGAGGA
CAATATTCTGATTTGTGAAGTTGGCATTGCAACGATTTATTTGGATGAAAATCAGTCGTC
GCATTTTGATGCGATTCGTGACTCGATTAGAATTTACAAGGTTTTCTTCAAGTACATTTT
TTCAGCATTGTTTTCCTTCTTGGTTGATATTGTTGCTTTTACGATTTTAATTTCTTTGTT
TAATGGATTGAGTTTTAGTGCGGTGACGTTAGCTTCGATTTTAGCGCGTGCGATATCATC
TGTTGTTAATTTCACCTTGAATCATAAGGTGGTCTTTAAACGAGGTCAATCAAATAGTGC
GATAAAATACTTCACTTTGGTGGTAGTACAGATTGTTTTGTCAAGTTTATTGGTAACAGT
TCTAGGAAATGCCTTGACGACGCTGCCAATTTCATTGGTGAAGATTTTAGTTGACGGTAC
ACTTTTCTTTGTCAGTTATTTTGTGCAAAAACATTTGATTTTTAGTGGAGGTGAGAATGA
AGACTAGTAAGAGGATACTCTATTTCGTTGCATTTGTAACGACTGCCTTTTATTTAACTT
GGCGTTTGGTGGCGACTATTCCGTGGCATGATTCATGGTTTGCGCTGATCTTTGGGATTT
TATTGTGGGGAAGTGAGGTAGTTTCAGCCATTACAGGCTACATTCTCATTTGGAATAAGC
AAAAGGACTTTGAGCTTGAAAAGCCTGAGATTGCTAAGGAGCGTTACCCAGATGTGGATG
TTTTGATTGCAACGCATAATGAGGATCCAGAGTTGCTTTATAAGACGATTAATGCCTGCA
CTTTTATGGAATATCCTGATAAGTCTAAGGTGCATATCTACGTCTGTGATGATACCAATC
GTCTAGAAGTTGCCAAATTGGCTGATGAGCTTGGTGTTGGTTATTTTGGTTTGGCGGATA
ATAAAGATGCCAAATCAGGAAACTACAATAATGCTTTACGTCAGACGTCATCACCTTTGG
TGGCGACATTTGATGCGGATATGATTCCTTATCGTGAATTCCTGTTGGAAACTGTGCCTT
ATTTTGTTGAACAAGTTGAGGCTTATGAAAATGGTGACGATTATGATAAGTCAAAAGTCG
GTTTGATTCAAACGCCACAAAGTTTTTACAATGCTGATATTTTCCAATTTAACTTGTTTT
CAGAATCAACCTTACCAAACGAACAAGATTTCTTTTCCAAAGAAATTAATGTTTGCAATA
ATTCGCACGGTGCAGCGGTTTATACGGGGTCTAATACGCTTATTTTCCGCAAGGCGATTG
AAGATGTTGGTGGTTTTCCGACAGATACCATTACGGAGGATTTCGAGCTAGGTGTTCGGA
TGAATGCGGCTGGTTATGTAAATTATTCGACGAAAAGTCCAATGGGTAGCGGGTTAACGC
CAACAGATTTGAAGAGTGTCATCAAACAGCGCGCGCGCTGGGGACGTGGCGTTATTCGCA
GTAGCTACAATATGAATATCTTCTTTAATCCCAAATTGACAAAGGGGCAAAGAATTGTTT
ATATTAATGGCTATCTTTATTGGTGGTCTTTCTTTAGACGGTTATTGTATATCTTGGCAC
CGATTTTATATACGGTTTTCCATGTGCGTGTGGTGGTGTCAAATATCTGGCTACTGTTCC
TATTCTGGTTGCCAAGTTACGCATTGACACACTTGTCAATGCGAGAAGTCTCAAAACAAT
ACCGAACACAGGTTTGGGGAGAAATTGTGGAAACGATTTTTGCTCCGTATTTGTTTATTC
CCATGATGTTGGAGTCCTTTGGCATTAGCGATAAAAAATTTAAGGTGACACGTAAGGGAA
ATGATACGTCGTGGACGTTGTACCTTTATGCGCTTCCTTATCTTGTTTTATGGGGATTAG
CCGTTTATGGTTTGGTGACTTTTAACTATGGAAAATTTGGTTCAGAGCTTTTTTATGGAA
GTATTATCAGTTTTTGGTTGATTTATCATATCATCAATTTGACCTTTGCGATTTTCTGTG
CGCTTGGTCGTCCGATTTATCGCTCAAGTGAGCGTTTTACTGTTGATGAAGCTATGGTTA
TTGAGGTTGATGATGATTCTTACCAAGTGAGAGTCTGTGATATTTCAGAAACGGGGATTT
CATTCTATACGGATTTACCATTGTATTTGCCGAAAGAAAAAGAACTGACGCTTAATTTGC
AATCACGTGATTACCATGCGAGGGTAAAAGGTCATGTTGTTCGTGTTTTTGCGATTGATA
ATGGTTGGCGCTACGGCGTTCAATTTTCAGAAATTCCTGAAGCTGATAAGCGCGAATTTT
ATCAGTACATTTATGACCGCATTAATCACAATCTTCCGAAGGAAAAAGACCCTTGGATGA
CAACATGGGATGATTTACTTGAGAACTTTAGTCAACGTTTCCAAAATAATGAACGTCCTG
TTTCAGCCTATGACCAAGTAGCTTTTCCGAAAGTTCGTGTTAATGAAGAGGTTCAGGTTG
CTGGAAAAAAATGCCAGCTTAGAAAGACAGATTATTATTACATGACATTTTCTGGAAAAT
TGACAAATCCTAAAAAAGAACCGAATGTCGCATTTACCTACAAAGATTTGCCAATTCAGT
TGACTTTTGTGTCCTATGATATTGATAGAGACGAATCGCTTTATCGAGTTACCAATTTAG
CGGATTTGGATAGCTTACCTGCTTTTAAAGCCTTAGCAAATGAATGGAGAGGGAGAGTAT
GATTAGTATTGCTAGATTACTGTTGTTCTTTGTGATTACCATGGGGTACAATGCCTTTTT
ACGTAATACTGTGAAGATGAATCGCAGTCTGACATGGGTGTTTACATTTTCAGTCATTAC
ATTGGTATTGTACCTTGGTAGTTTGTTAGGCTTTATGTTGCAGACCGTGTATGTCATTTC
TGTTTTGGGCTGTCTTTTGAGTCTTTATTATCTTTGGGCGGTATGGAAAAAGAAATATCG
CTTTGGGAGACTTGATTATATTGCGCTTGGAATGATGGCTTATTTGCTTTTATTTGGAAT
AACGCTCTGGCATTCACCGCTTTTACATTATGATAATTTTACGCATTGGGCAACGATTGT
AAAATTTTTCCATATCAATAATGCTTTGCCAACACAGCAGGATACGATTATTAGTTATTA
TACCTATCCTGTTGGAAGTTCACTTTTCATTTATTTTTTCACGACTATCGTAGGCTTTTC
AGAAGGTAGTATGTTGGTCGGGCAATTCTTCTTGATTGCTTCCAGTCTTTATGCCATGTT
TGCGGCACTTCGTGATGATCGACGTGTCTTAATGGTTAGCATGATTTTTGCTTCGTTTGC
TGTTTTTAATACGTTCAACGTTGCTATTCGATTAAATAATTTGCTGGTTGATTTTCTGCT
TCCGGCCTTGGCCTTGGCAGCCATAGCAGGTTGTTTTGTCTATCGTAATCGTTTCTGGTT
TTTGTCGCTAAATACGGCGGTAATTCTTGGATTATTAAGTATCGTCAAAGTAAGTGGACT
TTTCTTTGTCGCTCTCGTTTTAGTAGTTTATGTGGTTTGTATTGTGCGTTTACTTGTTCG
TAAAAGAGCACGTTTAAAAGCACTAGTGCTGCTCATAATGACCTTGCTAGTCAGCTGTCT
TCCTTTTGTTATTTGGCAAAAGCATGTGACGGATAATTTCCCAAATGCCTCAAGTGCCAA
GCATGCGGTGTCCATGTCAGAACTTGGTCAGGTATTGACTGGAAATCTGTCAGGCGACCC
ACAAAAAATTATCACTCTTTTTGTCAAATCGGTGTTTACGTTTGACAGTTTGGCAAGCAA
TGGAATTTTGATAATCAATCTGATTATGCTGATTGCCTTTATTGTGATTGGCATTCGTTT
GAAATATAAGAAATTTGTCTTGTTGACTTGGGGATTTGTTGATATTTCGATTGTGACTTA
CTATATTGGCATTTTACTCATGTATCTGACAGCAATGCCGACTGATGAAGCGTTAGAATT
AGCAGGATTTGAGCGCTATGCTTCGAGCATCGTTATCTTTGCTTTTGGTTGTTTGACCAT
GGCTTTAGCATGGGTAATGGACAAGTGTCTGTATGAAAAAATCATTAGTAAACGTAATGC
TAGGTCTTACAAGAGCTTATTTAATAAACACTTGTACCAATACGCGAGCCTTGTTTTGAC
AGTTTATGCCATTGGAATGTTCTTGTCAGAAAATAATAGCATTGTTTACAATAACAATCA
GGAAACAAACGAGGTCGTAAAAGAAATTCATCAGTTTACTGGAAGTCAGAGTAATTCGTC
AACGGATAGAATTTTGGTTGTAACAGCAGATAAGGAGAATGTAGATAATTATTTTGTCCA
ATATGCTAGTCGTTATTATCTGTGGGATGTCAATGTTGATGCCAGAGAAAATTTTGTGTC
GGCTGACCAAGAATTTTTAGATTTAATGGCATCATACAGAGACAGCGCAACAAGTTATTA
CCTCGGCAATGAAAATATCGATACTAGAGATGGTTCCAATTTAACAGACGATGACTTTAT
TGCACTCTTAAAAACGTATGACGAAGTCTTGATTTTAGATGACCATTATACGTTTAATGC
CTTGACGAAAAAACTATTTGGTCGGACATATTCCCCAGGATTGTATAAAGTATCAGATAT
TCTTGCTGGAAAAGGGTAAGTTTTCTAGCTTTATCAAGCATAAGTCTTGATATTTCAAAT
AAAATATTCTATTATAACAAAAAATATGTAGAAGGAGGCGGAGTTTGTGACTTCGCCTCT
TGTGGTGCTCAAAAGACTTTCTTGAACATTGGAGAGGAAGCTAAGATAAGTCCGTTTGAA
TTATCTACTCTACTCATCACACAAAGCGAGGCCCTTAAAGGATGCAATCCACGTTCCACA
CACTCAACACTAGCATAGAAAGATCTCATATCCACAAAAGCAATATCAGATTTTGGTTCT
CGTGAACAATCAAAATAGCCCATTATCTATCTCTTTTATAGTTGTTTTCCCAATATTCCC
TTTCACCTTTTCCTATGCCTTCTGGTAGTTGCTTCAAACATTGTCCATACTTTGATATTT
AACAATTTCAGTTATTTCAGCCAAAGAAAGTCGATGAGATGCTCTGCTAGAGTCCGTATC
GAAGTAATCAACCTCTTCTATTTCAACTAAAATCTCATAATTTTGACCAAGATAATATTT
AATTTCAGACGGTACTAACTTCTCTGATTCTTACTGAAGTAAAATAA
