# Supplementary material for: Abundance, Diversity and Role of ICEs and IMEs in the Adaptation of Streptococcus salivarius to the Environment
Source: Genes (Basel). 2020 Aug 26;11(9):999. doi: 10.3390/genes11090999 (PMC7563491; doi:10.3390/genes11090999)
Supplement: Supplementary file 1 [file genes-11-00999-s001.zip › Supplementary files/Lao_Data_S1/CIME_SsalF4-20_rpmG.fasta]

>CIME_SsalF4-20_rpmG
CTTTACTGAGGTTAAATAGTAGGTCATTACGTTTCAGTAGAAACGAAAAAACCTTGATTT
AACGCGATTCTTGAATTTTCAAATTTCAATGTATTGCAATAAAAATCAACCGAATGACTA
CATTTTTGACTACATTTTTTGTGAAATAAATTAGATGTTCGGATATATAGAAAACGCTCT
AGTCATATTGTCTAGAGCGTTTTTGTGTTGTTTAAGAGAAATAGATGTTGGTTTTAGATA
ACTACACATTCCAGATTTTTTAAAACAAGATTTAATTGTTGATAACTAGAAAGGATTGTT
TTAATAACAAAAATGTTTGGCCCAAAACAAAAAGGAATTAAGCAACAATTAGTTGCTTAA
TCCCTTCCTAAATTATTTGACAAAGAGCCAAAAAAAGGAATATAATGGGATTGTAAAGAA
CAAAAGCTGATTTTCAGGAACTAGGAGGCATTACTATGTATCATTCAAATGGAAATTACG
AAGCATTTGCTCGTCCTAAAAAACCACAAGGCGTTGATCAAAAATCAGCTTACTTAGTTG
GTTCAGGACTTGCATCCTTATCAGCAGCAGCTTTCTTAGTAAGAGATGGCCAAATGAAAG
GAGAAAACATCCATATTTTAGAAGAACTTCCACTTGCAGGAGGAAGCTTAGATGGAATCT
TAAATCCAACACGTGGATTCATTATTCGTGGGGGACGTGAAATGGAAAACCACTTCTAGT
GAAGGGATTTATTCAGATCAATCCCTTCACTAGAAGTGGAAGATGCATCTGTATTAGATG
AGTTCTACTGGCTAAATAAAGAAGACCCTAACTTCTCTAAATGCCGTGTGATTGAAAACA
AAGGACAACGTATCCCAGATGATGGCCAATTCACGTTAAGCGATAAATCAAGCGAAGAAA
TGGTGAAATTATATATGACCTCTGAATCTGAATTGCAAGGGTTAAAAATTACCGATGTAT
TCAGTGAAGAGTTCTTCGAATCAAACTTCTGGACGTACTGGGCTAGTATGTTTGCTTTTG
AAAAATGGCATTCAGCGATTGAAATGCGCCGTTACATTTTACGTTTCATTCATCATATCG
ATGGTCTACCTGACTTATCTGCATTGAAATTTACTAAATACAACCAATATGAATCACTCG
TTTTACCACTTGTGAACTACTTGAAAAAACATAATGTTCAATTTGAATACGATACAGTCG
TTAAAAATGTGATTGTTGAACATGTTGGAAGTGACATGGTTGCTAAAGAATTAATTTTAG
AAGTTAATGGGGTCCAAGAAACACGCAATTTAACAGAAAACGACTTAGTATTCGTGACAA
ACGGAAGTATTACTGCTGCAACAACATACGGGGATAACAATACTTCAGCTCCAATTTCAA
AAGAATTAGGTGGATCATGGAGCCTATGGAAAAACTTAGCCAAACAAGATGAACGCTTCG
GACATCCAGAAGTATTCTGTGAAAACTTGCCAGATCAAAGTTGGTTCGTTTCAGCTACAA
CAACTGTAAAAGACAAACGTATCGCTGAATACATTCAAAAAATCTCAAAACGTGATCCTT
ATGCTGGAAAAGTGGTGACAGGAGGAATCGTAACAGTTCGCGACTCAAACTGGATGATGA
GCTACACATTAAACCGTCAACCACACTTTAAAGCGCAAAGTAAAGATGAATTAGTCGTAT
GGATTTACGGATTATATTCAGGAATCAAAGGAAACTATGTGGAAAAACCAATCGAAGAAT
GTACAGGAATTGAAATTGCCGAAGAATGGTTATACCACATGGGTGTTCCCGAAGAATTAA
TTCATGAATTTGCTAGCGAAGGATGCAACACTGTTCCTTGCTACATGCCTTATATCACAA
GCTACTTCATGGCTCGTAAAGATGGCGACCGTCCACTCGTTGTTCCAAACGGTTCAAAAA
ATATTGCCTTCATCGGTAACTTCGCTGAAACTCCTCGCGATACAGTGTTCACAACAGAAT
ATTCTGTTCGTACAGCGATGGAAGCTGTATATACATTGCTTGATGTCGATCGTGGTGTGC
CAGAAGTGTTCGCTTCAGCTTACGATTTACGTGTTCTTGCAAAATCAACAAACCGCTTGA
TGGATGGTAAGAAATTAGCTGATGTGAAAGTTCCGTTCTTAGTGAAATTATTTGAAAAAC
ATGCTGCGAAGAAAATCAAAGGTACGATAGTTGAAGAACTTCTCAAAGACGCAAACTTAA
TTTAATGAGTGAAACCTCTCTAAGTCTCTTAGAGAGGTTTTTTAATTAACTTCAGTATTA
AATAGGTTTCTATTAAATTATTGATTTGAGTCGATGGCTGATACGCTTCAATGTAGTTCA
GAGCTATATCGTATTGATATGGCTCTATTACATTATTAGGAGTGTGAAAATTTTGATTTG
ACATATTTTTGATATCCCATATGATGATTTGGTTATTTTTATCACCTTAACATTATATAG
TGTCTAGGCACACCATTGTTTTGCTCAACTCGAATTGATTTTCATCGTTAAAAAATATTT
ACGTATTTTGTAAAGATTTCTACTCTCTTTTTGTCCATTGTATCGGTAGATCCTCTAGAA
GACTTAGTAAGGGTAACGAATAGTCTTTTTTATTTTTTTTCAAATATGATATGCAGGCTA
ATCGAGCATCGTCTTTTACTAATGGGACAACATCATCAAGCATTTCTTTAATGTAAGAAC
TATGTGTTGAGAGGAAATCGAATTTATCTTGTATCTTTTTTTCCAAAGAATCAAGTATAG
ATTTAGCAAATTTGTCATCATCACTCTTGTATATCTTCCAATTCAAATATATCACAAATT
CTTTGCTAGGAACGGGTAAATCTATAAAATTCGGATCTAAAACGCTTTGTTCGTATAGAA
GTGAAGTAAGCATTCAATACGAATCAATACATAAGAAAAACGCTAATTTTAAGCGTTTTT
TCTTTTTTCAATTTCAGTACATTGCACTATATTTCAGTTCAATCTCTACCTTTTTCTCTA
CCTTTTTCTTAATTGATTTCTGTTCAAATAAGCCAAGTCAACTTAACCATGGTTACATGA
TAGCAATACATCTTATCTAATACTTTTCCTGTAATTAATATACTCGGTTAATGTCATAAT
TGACAAATTTCCAGATTTATCTTCAACGATATACAAATCATTTAGACCTTCATTGCTATT
GTTATCAAGAATACTTTTTACTTCGATAATTTTTTCTATCGACTCTTGGAGTCCATAGTC
AGAAATATCGCATGGCACTTCTAAATATATTGTTCCTTTACCGGTATTAGATTTAATGGT
CAGTTTAGCAGGTTTTTCATTTTGTTTCGCATCAAGTATAACTACATTCTTTTTTTCATT
TTAGAAATAATCTTAATAATAATATCTTTCAAAATATCTACACATAGAGCTATTTCAAGT
TCATTTAAAAAGTCATTATTAATCAGCATCTCAATAAAAGAATTGAACGAAGCTTGAATC
TGATCCCCCTTAAGGAAAGCAATCTCAATATCATCACTTTTAAATTGTTCTTGAATATCT
AACTGTTCGTCATCTGTAAAAAGATCTGGAGCTTTAATTAGTATTCCCTTTGCCATAAAT
ATCCCTCCTTGGATTAATTAAATAGGACTAATGTTTAATTATCAATATTAATACTCTATT
CTTTCGGGCCTGAGAACACTTCAATATGGTTTTCTAGTATTTTTATATCTACTGGCAGAT
TATCCGACTTATCCCCATCAACATCTGACTCTAACTCAACCTCTGAAGAAATCCTAATAT
TGCGTACTTTGATATATTCGATATTATTGTTACCTACTAAATCCCCTTTTTAATAAATCT
GGGATAGCCGATAATTTAGAAATGATGGATGAATCCTTTAAAATCAAGATATTTCCATAT
CCATCTGTATTTTCATCAAATAGTTTTTTGTCTGCATAGTAATTAGATAGAAGAACTAAG
ACCTGAGTAGCTTCACCTTCATAATTGCCATTTTTCGCTTTCAAAAGGTAATAATTGCTT
ATTCATAGCTTGGCGAATCAGTTGCACCAGCCAAATTAATTGTCTTGACCGACGAATAAA
GCGACTTCTTTCAAGGATTCGACCATAAGGAAACAGTTGGCAGATTCTATAAAAGTGTCG
TTGTGATTCGGCACGCTCATCAGACTCGCTACACAGAGCTGGTACATAATATCTGCTATA
ATTTTCTGGAAGATTTGGTCAAGCGGTCTTTTAGCCGTGTGACAGGCATACAGGAAAAAC
ACTATTTATTTACTTTTTGCACGGGGGGCTTTAAGAATCTGATGGACGTCTTTCTTGATA
GTCACTCAGAGTCTCCAGAGTGTCTGGCCTGGGATATGGCAAATATATACCGCTGCCTGA
AACTGTTCTTTGACGCTGATAAACGCGACATATCAAATAAAATATCGCACTAAAGTGATT
GAAAAAGTGATTGAAACTGTGTTATAATGTACGTGTATATTTAGAAAAGAGGTACTAACT
ATGGAAAACTTGGTAATTTCAATCTTTAACACCGAAAGCGAAGCTTATCAGTCCTTTGCG
GATTTGAAGGCTTTCCGCCAAACTCCGACAACCAAGGTTGCTCAAATCGCTCTGGTCAAA
AATGAAAACGGTCACATCGTTGAAAAAGAGCGCTATGATTTTGAAGACTCATCGACGAAT
GCAGCCTTAAAGGGTGGCTTGGTCGGTGCTGTTGTCGGCCTTTTAGGTGGTCCCATCGGT
GTCTTATTTGGCTATGGTTTTGGTAGCCTCTATGGTCTGGCTGTTGGTGACACCGTTGAC
ACGACAGAAGCTGGCTTGATTGACGTTGTGTCTCAAAAATTGATCGACGGCGAAACAGCC
GTTGTCGCCTTGGTGCAAGAAAACAACGAAGCAGTCATCGATGCTTACTTCACCAAGTAC
GACACCCAAATCATGCGTTGGGATGTGGCAACCGTCGTAGCTGAAGTTGAAGCAGCCCTG
CAAGTCCAAGAAGACCTCTACAACCAAGCGCGTGCGCAAATGAAGGCTGAACGTAAAGCA
GATCGCAAGGCCAAACTTGAAGAGTTCAAGGCAAACATCAAATCAAAATTTGATAAATTG
AAAGTCTAACGTCTAAGCGTCTCATAAATTTAAATGTGACTGAGACGCCATTTAAAATTT
ATGTGCGTCGGATTCTCACAGTTAAATAATTGCGTTGACAAGGCCGTTACAGCCGTTCTT
CCATTCTTTTAAAAGAATGTTTAATAGACAAGAAATCTGGACTAGTATTGGTCTGGATTT
TTTTGTAAATATAGAAGTCATAGCTTTTTGACTATGCTTTGTTATAATTAGAAAGATTTT
AAGTTTTATCAAGATGAAATCAGTCAGACGAAGACATCCCGAATTAGCACCAGCATCACC
ACACAAACTAAGACATACTGGTGCTACTCTTGCTAAACAAGCAGGTGTTTCTCTTGAAGC
CATCTCAGAAGCTCTTACTCATAGTGATAAAGAGATTACAAAAACTTACGTTAATATCTA
ATATAAAGTCAATCAGACTGTAGGTGATATTGCTTTTCGTAGTTTAAAAAATTGATGGGG
TGAATATGGGGTGAATTTTGGGGTGAACTTTGATTTTTTGAAACAAAAAAGACATCCAAG
AAAAAATTCTTGAATGTCTGTAAACGTTGATATAATCGTATTGATTAACGTTTTGAGAAT
TGTGATGCTTTACGAGCTTTCTTAAGACCTGGTTGGGGCACCACTTATTTCATCTAATTT
CAAAGTGCTTTAAAATCAACGTTTTCATGGGGTCTCTAAAAATAAAATTTCAACTAATTT
CAATCAATTTCATCAAAATAAGGTAAATTTTCATTAAAAATAAGCTAAATCAATAATTTT
CTTATATAGATAAATGAATTATTAGATTAGATCATGAGATAATAAACAGGAAGAACTAAC
TTCACAACAAAATTAAATGTAATAAATTATTCAATTTCTAGAAAATTTATTTTGAACTAA
TGTAGAAATACTATAGTATAATAGGTTTAAAGAATTAATAGTAAAAAATCAATAAAGTAG
GATGGATATATCATGAAAAATCATGAAGATCAAGATTTGGAACAATTAAAATCAGATTTA
GAAAATTATTTTAAAAAAATCATAGCTATACGCAACGTGGTGTGTATATTGGTGTAGATG
TTAAGACTGGAAAAAAAGTTACATCATCTATAACTGCTAAAACTCTGAAAAGTCTGGACA
GGAAAATCATTCAAGCTCGGATTGATTTTGAAGCGAAGGGATCAACTCTAAAAGAGACCT
TGCTGATTAATAATTTTGAGGAGTTAGCAGAAGCCTGGTTTGTCAGTTTTGTAACTTGGG
TGACTTCTCAGAATACGATTAATCGAGTTCGAAGCTATCTTGATACCTATCTAATCCCTA
AGTTTGGGGAATACAGACCTGAAGAAATAAAATCTGCAGATATTCAGATTTGGGTTAATA
AATTAGCTCAACAATCAAAAAAGTCTGTTGAATCGGGTGTTAAAAAATCTAAAAAGGGAC
ACGCAAAAGATTTCGGTGCAGTTATCTATAAGCTCAGTGATATTTTCGATTATGGGATTA
CAAATTTTGAACTTTCTCATAATCCAGCTCGGACAGTAAAAATCCCTCCAAAACCGAAGG
TGGTAAAGGAGAGAATCATGGTTTTGCATGGAGAGGACTTGGCTACTTGGCTGAACTATC
TTGATACTCTTCCTGATACTCGAGCAAATCGAAGATTTAAGGTCATCTGCGACACACTAC
TGGCTTCTGCTCTTCGAATCAATGAACTTCTTGCTTTATCGATTCATGATCTAGATTTTG
ATTCCAATGAAATCATCGTTAATAAGACGCTGATGTGGAAAGCTGGAAATAAGAAACTTG
GGATTAAGGGTGAGATTGTTTGTAAGAACAGTGCAAAAACTGATTCTGGTAACAGAAGAG
TTGCAGTCCCGAGACAAGTCTTAGATTCCTTAAAAGCTTTTCATGCTGAGATGAGTGATT
ACTTTGTGAGTCATGATTTACCAACTGTGGATCTAATTTTCCCGACAATTTACGGGAACT
ATATGTGTGACAGAAATGAACGTGCAACGCTTAAAAAGCGTTTGACTGAGTTGGGACTAC
CAAACTATGGTTTTCACCTTTTCCGCCATACACATGCTTCTTTAATGCTGAATGCTGGTG
CAAACTGGAAAGAACTCCAGATAAGAATGGGGCATAAGTCGATTAAAACGACAATGGACA
CTTATGCTGAATTGGCACCTAAAAAGAAAGCAGAAGCAGTTGAAATCTACCTCAAAGAAA
TTGCAAAATTGACGGCTTAGCAAAATGACTACATTTATGACTACATTTTCTATAGAACAA
TCTAAAAACGTTGATATAACGGCGTTTAAAGAGTGCTAAAATAACATTCACAACCTTTAC
TGAGGTAAAATAA
