# Supplementary material for: Abundance, Diversity and Role of ICEs and IMEs in the Adaptation of Streptococcus salivarius to the Environment
Source: Genes (Basel). 2020 Aug 26;11(9):999. doi: 10.3390/genes11090999 (PMC7563491; doi:10.3390/genes11090999)
Supplement: Supplementary file 1 [file genes-11-00999-s001.zip › Supplementary files/Lao_Data_S1/CIME_SsalF6-1_rpsI.fasta]

>CIME_SsalF6-1_rpsI
TCCATACTTTCCAAACCAGGCTTGAAGAAAGCTCGTAAAGCATCACAATTCTCAAAACGT
TAATCAATACGATACTATCAACGTTTACAGACATTCAAGAATTTTCTCTTGGATGTCTTT
TTTGTATAAAAAATAGTTGTTTTTCGGAAAGTTAGCTATTAATATTTATCAATGATAAAA
ATAGCATGTTTTAAGGGACTGACCCCAAAAAGTGAGAATTTAATAAAAAGACTTGACATA
ATTCGTTTACAATAGTAAACTTATTTTAAACATATATGTTTACATCTGTAGACAACTAGG
AGGAAGGAGAATGAGCACAATAGAATTTAATACTTATATCACAGATGCAGAATGGGAAGT
CATGCGTGTAGTTTGGGCAAATGATCGAGTAACTAGTAAAAAAGTCATTTCCGTATTGCA
AGAAAAAATGGACTGGACACAATCCACTATCAAAACGATCTTAGGTCGATTAGTTGGAAA
AGGCGTACTAAATACAGAGCATGAAGGTAGAAAGTTTATTTACACTGCCAATATTGAAGA
GACAGAAGCCGTAAGGGATTATGCAGAAGATATTTTTAACCGTATTTGCAATAAGAAAGT
CGGAAATGTAATAGGAAGCATCATTGAAGATCATGTTTTAAGCTTCGATGATATAGATCG
ACTAGAAAAAATATTAGAGATGAAAAAATCTTTCGCAGTAGAAGAAGTGGATTGCAATTG
TCCAGAAGGACAATGCGAATGTCATTTACATCATCATTAAGCATAAGGAGGAATTTAAAA
TGAATAATGACAACATGGATAAGTTAAAACACGAGCATGGAATCACAGATGAACATGGAT
ACCATAAGGATCAACATCAAGTACATCATGCTGGGCATGATCACTGCGGGCACAGTGGGC
ATGATCACAGCGGGCACAGTGGGCGTAATCACAGCGGACACAGTGGGCATGCCCACCATC
ATCACGGAAGCTTTAAGGAACTTTTCTTAAAGTCATTGCCACTAGGAATCATTATTATGC
TCTTAGTCCCTTTGCATGGATTTGAACTACCATTCCAGTTTACTTTTCCATATTCTGATA
TTGTAGTAGCTATTTTATCTACTATATTAATTATTTATGGTGGACGTCCATTCTATCAAG
GTGCAGCTGACGAATTTAAACAAAAAGAACCTGGAATGATGGCACTCGTTTCTTTAGGTT
TAAGTGTTTCATATTTATACAGTATTTATGCTGTGATCATTACCTACGTAACGGGTGAAC
ACGTGATGGACTTTTTCTTTGAATTTGCTTCATTACTATTAATCATGCTATTAGGTCACT
GGATTGAGATGAAAGCTATTGGAGAAGCAGGAGACGCACAAGCAGAATTGGCTAAGTTAG
TGCCGAAAGATGCTCACGTTGTATTAGAAGACGATTCAATTGAAACACGACCAGTTGCTG
ACTTACAGGTAGGTGATTTAATTCGTGTTCAAGCCGGAGAAAATGTGCCAGCAGACGGGA
TTATCGAGCGTGGCGAATCACGTCTAAATGAAGCTCTTTTAACTGGAGAATCAAAAGCAG
TTAAAAAAGGCCCTGGCGATGAAGTAATCGGGGGCTCAACAAATGGAGAAGGGGTTCTTT
ATATTAAAGTGAATGAGACAGGTGATCAATCCTTCATCTCTCAAGTTCAGAATTTAATCA
GCCAAGCTCAAAGTCAGCCTTCCAGAGCAGAAAATATTGCTCAAAAGGTTGCAGGGTGGC
TCTTCTATATTGCTGTTATTGTCGCGCTAATTGCTTTTGTAGTGTGGATGATTATTGGAG
ATATCCCAACGGCAGTTATATTTACTATTACTACATTAGTTATTGCTTGTCCGCACGCAT
TGGGTCTGGCTATTCCATTGGTAACCGCCCGTAGCACAAGCTTAGGAGCTAGCCGTGGCT
TACTAGTAAAAGACCGCCAAGCCTTAGAAATAGCTCAAGATGCAGATGTGATGATTTTAG
ATAAAACGAGTACTTTAACAACTGGTGAATTTAAAGTATTAGATGTAAAACTTCTTAATG
ACAAATATACAAAAGAGGAAATCATTGCCTTATTGGCAGGTATTGAAGGAGGATCTAGCC
ACCCAATTGCTCAATCAATTATAAGTTTCGCCGAGCAGCAAAATATACGTCCAGCATCTT
TTGATTCGATTGATGTGATTTCCGGTGCTGGAGTAGAGGGTAAAGCAGGTGGGCACCGTT
ACCAATTAATCAGTCAAAAAGCCTATGGACGTAATCTTGATATGGATATTCCAAAAGGAG
CAACTCTTAGTATCTTAGTAGAAAACGATGATGCCATTGGTGCTGTAGCTTTAGGGGACG
AATTAAAACCAACGAGTAAAGAGTTAATTAAAGCTCTTAAAAAGAACAATATTCAACCAA
TTATGGCAACAGGTGATAATGAAAAAGCGGCTCAAGGCGCGGCAGTAGATTTAGGGATTG
AATATAGATCAAATCAATCTCCACAAGACAAATATGAGTTAGTTAAAACACTTAAAGATG
AAGGAAAGAAAGTTATCATGGTAGGTGATGGTGTAAATGATGCTCCTTCTCTTGCCTTAG
CAGATGTTGGTATAGCTATAGGTGCTGGAACTCAAGTTGCGTTGGATTCAGCTGATGTCA
TATTGACTCAATCCGATCCAGGAGATATTGGATCATTCATTGATTTAGCACACAAAACAA
CTCGTAAAATGAAACAAAACCTATTTTGGGGAGCTGGTTATAACTTTATAGCTATCCCTC
TAGCTGCAGGAATTTTGGCTCCTATTGGTATCACATTAAGCCCTGCATTAGGAGCAATCC
TAATGTCTGTGTCAACAGTCATCGTCGCCATTAATGCTATGTTATTACGTTTAGATCCAA
AAAATAACGGTTAACAGATTGAATGATGGAAACTCCTTAAAGTATCAAGATACAATAGTT
TTACAGGAGAAAAAGAGATGTAAGTAATGGCTCTTTGTAAAATCGTGTTGGTAGAAGTAG
ACGATTTTTCTACCAACACGATTTTTAATTTATTATAGAACTGATTTCTGTTAAAATCCT
AAAAGCCACCTATTTCGACAGTTTTATAGCTTGTTATTCTATTTTCTTGACAATAATACC
ACCGTCTCCACACGTTTTTTAACCATAAAAAGACACCTCCATGAGCATTTGATTATATTG
TACCAAATCCAACTTGGAGGTGTTTTTATTTAATTCTCATTTACGGGGGTCAGTGCCAAT
TAAAATTGCGTATTTTTTATTTAAAATGTATTAGAATTAAATTCATATAAAATATGCACG
AAAAATAAATCAAAATTAAAAAGTACAAATTAATGAAGTGATTATTGATAAANNNNNNNN
NNNNNNNNNNNNNNNNNNNNNNNNNNNNNNNNNNNNNNNNNNNNNNNNNNNNNNNNNNNN
NNNNNNNNNNNNNNNNNNNNNNNNNNNNNNNNTTAGAAGCCAATTACTCTGTTTTATTCC
TTGACGGAACCTATCTTCCATTAAGACGTGGAACCGTTAGTAAAGAATGAAGTGATTATT
GATAAAAATAGTTAATAATTGGTTAAACAAAATATATAACTCGTTTATAAATTTATAGAA
ATGAACCATTATAAATCTCCTCTTAAATATTGAAAAAACCATTGGCAGTGGACATACTTT
AAGACTATATATTTCTGAAACTAGTTTCACAATACAAATATTGACATGCAATTATTAATT
GGTGGATTTTAAGTTGACATCTACAAAGCTTAATGTTAGAATACATTCAAAAATATATTT
GAATGAGGTATTTTATGATTCAAAATGTTGTTACTTCAATAATCCTGTATTCTGGGACAG
CCGTAGACTTACTTATTATCCTAATGTTATTTTTTGCCAAAAGAAAAAGCAGAAAGGACA
TCATTAACATCTATTTAGGACAATTTCTAGGCTCTGTTAGTCTAATATTCCTAAGTTTGC
TTTTTGCATTTGTCTTAAATTATATTCCTAGTAAAGAGATTTTAGGTTTACTCGGTTTGA
TTCCAATTTTCCTAGGCCTCAAAGTTTTGCTTTTAGGAGATTCTGATGGAGAAGCTATTG
CAAAAGATGGTTTGCGAAAAGACAATAAAAACTTGATTTTTTTAGTCGCTATGATTACTT
TTGCAAGTTGTGGCGCTGACAATATTGGTGTCTTTGTCCCATATTTTACTACCTTAAATT
TAGCGAATTTGATAGTGACTTTACTTACTTTTCTAGTCATGATTTATCTCTTGGTTTTTT
CTGCCCAAAAATTAGCACAAGTCCCTTCTGTTGGAGAAACTTTGGAGAAATATAGCAGAT
GGTTTATTGCCGTTGTCTATTTAGGATTGGGGATGTATATCCTGATTGAAAACAACAGCT
TTGACATGCTAAGGACTGTGTTCGGCTAGGAGAAAAAATTATGAAAAAAGATAGTATCTG
TCAAGTGGATGTTATAAATCAACAAAATGTTACAACCGCAACGAACTACCTTGAAAAGGA
AAAAGTCCAAAAATCACTTCGTATTTTATCAAAGTTTACCGATAATAAACAGATAAATAT
CATCTTTTATCTCCTTGCTGTTGAAGAACTCTGTGTCTGTGATATAGCCTGTTTACTAAA
TCTCAGTATGGCATCTGCCTCCCACCATCTTCGTAAACTAGCCAATCAAAACATCTTGGA
TACTAGAAGAGAGGGGAAAATTATATATTATTTTATAAAAGATGAGGAAATCAAAGACTT
TTTTAATCAACTAGGATAACAACTATTTTTACTACTTTTCCATGATTATAGGGAGATTAT
ATATGAGATTTTTTGATGAAAATTACTCACAAGAAATACCTACTCGTATCAAATGTTTAA
GAAAAAAGTATAATTTAAAGCAAAGCGACCTAGGTAATGCAGGTCAAGTTAGCCAAGTTG
AAAAGGGAGGAATTTGAAAGGATTTGTATCTTTTATTTTTTGTTTCATTTATGCCCTATG
CTACTGGAATAGTTAGTAGTCATTTCATGAATCATACGGCACAGCTCTTTTATGGACTGA
TCGTTATTGTTTCAACGGTAGCAAACTGGTTTTTACATAAAGTAATTGATAAACCCAATA
TAGATCAGAAAGAATTACTTGAAGCTACCGCACAATATAGGAAGTTATTGATACCTGACC
TAATAATTAAGGGAGTGGGATTGATTCTATCCTTAATTCTCTATCCTCCGATTATGATGT
ATAGTGTTTTAATTGCGGCATTTTACATCATAACTTTAAAAACACTATCTGAAAAAAGAG
TGAATAACTAAAAAACGGTGACCAAAGTTAGGTGTATTATTTTAATGCTTAGAGACCTAA
ACTATTCCCCTATTTTAAAAATATTGATTCAGATTTTATGAAATTAAAAAGTAGATATTG
TTCAGAAAATCCTTGATATTACGCTGTTTTTAGTCCAACTGAAATCCATACTTTCCAAAC
CAGGCTTGAAGAAAGCTCGTAAAGCATCACAATTCTCAAAACGTTAA
