# Supplementary material for: Abundance, Diversity and Role of ICEs and IMEs in the Adaptation of Streptococcus salivarius to the Environment
Source: Genes (Basel). 2020 Aug 26;11(9):999. doi: 10.3390/genes11090999 (PMC7563491; doi:10.3390/genes11090999)
Supplement: Supplementary file 1 [file genes-11-00999-s001.zip › Supplementary files/Lao_Data_S1/CIME_SsalK12_rpsI.fasta]

>CIME_SsalK12_rpsI
AAACCAGGCTTGAAGAAAGCTCGTAAAGCTAGCCAGTTCTCTAAACGTTAATTCGTTACT
GGACAGCAGAGTACAAACGAAAACACTTTGCAACTTGCAAGGTGTTTTTTTGTATGAGAA
TTGGCGGTGCGCAATTAGGATAGCTCTAGCGACTTTAGTCGCATAGAGATATGCTATGCA
TAGTTGCCCCAAGAAAATAAGCGAAGCGATATTTGATTGGATGGCAACCACTGCACTCAA
AACGTTAATCAATACGATACTATCAACGTTTACAGACATTCAAGAATTTTCTCTTGGATG
TCTTTTTTGTATAAAAAATAGTTGTTTTTCGGAAAGTTAGCTATTAATATTTATCAATGA
TAAAAATAGCATGTTTTAAGGGACTGACCCCAAAAAGTGAGAATTTAATAAAAAGACTTG
ACATGATTCGTTTACAATGGTAAACTTATTTTAAAGATATTTGTTTACATCTGTAGACAA
ATAGGAGGAAGGAGAATGAGCACAATAGAATTTAATACTTATATCACAGATGCAGAATGG
GAAGTCATGCGTGTAGTTTGGGCAAATGATCGAGTAACTAGTAAAAAAGTCATTTCCGTA
TTGCAAGAAAAAATGGACTGGACACAATCCACTATCAAAACGATCTTAGGTCGATTAGTT
GGAAAAGGCGTACTAAATACAGAGAAAGAAGGTAGAAAGTTTATTTACACTGCCAATATT
GAAGAGAAAGAAGCCGTAAGGAATTATGCAGAAGATATTTTTAAACGTATTTGCAATAAG
AATGTCGGAAATGTAATCGGAAGCATCATTGAAGATCATGTTTTAAGCTTCGATGATATA
GATCGACTAGAAAAAATATTAGAGATGAAAAAATCTTTCGCAGTAGAAGAAGTGGATTGC
AATTGTCCAGAAGAACAATGCGAATGTCATTTACATCATCATTAAGCATAAGGAGGAATT
TAAAATGAATAATGACAACAAATATTCGTCCCATAATCACAGCGGGCACAGTGGGCATGA
CCACAGCGGGCACAGTGGACATGATCACAGCGGGCACAGTGGGCATGATCACAGCGGACA
CAGTGGGCATAATCACAGCGGGCACAGTGGGCATGCCCACCATCATCACGGAAGCTTTAA
GGAACTTTTCTTAAAGTCATTGCCACTAGGAATCATTATTATGTTCTTTTCCCCTTTGCA
TGGATTTAAACTACCATTCCAGTTTACTTTTCCATATTCTGATATTGTAGTAGCTATTTT
ATCTACTATATTAATTATTTATGGGGGACGTCCATTCTATCAAGGTGCAGTTGACGAATT
TAAACAAAAAAAACCTGGAATGATGGCACTCGTTTCTTTAGGTATAAGTGTTTCATATTT
ATACAGTATTTATGCTGTGATCATTACCTACGTAACGGGTGAACACTTGATGGACTTTTT
CTTTGAATTTGCTTCATTACTATTAATCATGCTATTAGGTCACTGGATTGAGATGAAAGC
TATTGGAGAAGCAGGAGACGCACAAGCAGCATTGGCTAAGTTAGTGCCGAAAGATGCTCA
CGTTGTATTAGAAGACGATTCAATTGAAACACGACCAGTTGCTGACTTACAGGTAGGTGA
TTTAATTCGTGTTCAAGCCGGAGAAAATGTGCCAGCAGACGGGATTATCGAGCGTGGCGA
ATCACGTTTAAATGAAGCTCTTTTGACTGGAGAATCAAAAGCAGTTAAAAAAGGCCCTGG
CGATGAAGTAATCGGGGGCTCAACAAATGGAGAAGGGGTTCTTTATATTAAAGTGAATGA
GACAGGTGATCAATCCTTCATCTCTCAAGTTCAGAATTTAATCAGCCAAGCTCAAAGTCA
GCCTTCCAGAGCAGAAAATATTGCTCAAAAGGTTGCAGGGTGGCTCTTCTATATTGCTGT
TATTGTCGCGCTAATTGCTTTTGTAGTGTGGATGATTATTGGAGATATCCCAACGGCAGT
TATATTTACTATTACTACATTAGTTATTGCTTGTCCGCACGCATTGGGTCTGGCTATTCC
ATTGGTAACCGCCCGTAGCACAAGCTTAGGAGCTAGCCGTGGCTTACTAGTAAAAGACCG
CCAAGCCTTAGAAATAGCTCAAGATGCAGATGTGATTATTTTAGATAAAACGGGTACTTT
AACAACTGGTGAATTTAAAGTATTAGATGTAAAACTTCTTAATGACAAATATACAAAAGA
GGAAATCATTGCCTTATTGGCAGGTATTGAAGGAGGATCTAGCCACCCAATTGCTCAATC
AATTGTAAGTTTCGCCGAGCAGCAAAATATACGTCCAGCATCTTTTGATTCGATTGATGT
GATTTCCGGTTCTGGAGTAGAGGGTAAAGCAGGTGGGCACCGTTACCAATTAATCAGTCA
AAAAGCCTATGGACGTAATCTTGATATGGATACTCCAAAGGGAGCAACTCTTAGTGTCTT
AGTAGAAAACGATGATGCCATTGGTGCTGTAGCTTTAGGGGACGAATTAAAACCAACAAG
TAAAGAGTTAATTAAAGCTCTTAAAAAGAACAATATTCGACCAATTATGGCAACAGGTGA
TAATGAAAAAGCGGCTCAAGGCGCGGCAGTAGATTTAGGGATTGAATATAGATCAAATCA
ATCTCCACAAGACAAATATGAGTTAGTTAAAACACTTAAAGATGAAGGAAAGAAAGTTAT
CATGGTAGGTGATGGTGTAAATGATGCTCCTTCTCTTGCCTTAGCAGATGTTGGTATAGC
TATAGGTGCTGGAACTCAAGTTGCGTTGGATTCAGCTGATGTCATATTGACTCAATCCGA
TCCAGGAGATATTGGATCATTCATTGATTTAGCACACAAAACAACTCGTAAAATGAAACA
AAACCTATTTTGGGGAGCTGGTTATAACTTTATAGCTATCCCTCTAGCTGCAGGAATTTT
GGCTCCTATTGGTATCACATTAAGCCCTGCATTAGGAGCAATCCTAATGTCTGTGTCAAC
AGTCATCGTCGCCATTAATGCTATGTTATTACGTTTAGATCCAAAAAATAACGGTTAACA
GATTGAATGATGGAAACTCCTTAAAGTATCAAGATACAATAGTTTTACAGGAGAAAAAGA
GATGTAAGTAATGGCTCTTTGTAAAATCGTGTTGGTAGAAGTAGACGATTTTTCTACCAA
CACGATTTTTAATTTATTATAGAACTGATTTCTGTTAAAATCCTAAAAGCCACCTATTTC
GACAGTTTTATAGCTTGTTATTCTATTTTCTTGACAATAATACCACCGTCTCCACACGTT
TTTTAACCATAAAAAGACACCTCCATGAGCATTTGATTATATTGTACCAAATCCAACTTG
GAGGTGTTTTTATTTAATTCTCATTTACGGGGGTCAGTGCCAATTAAAATTGCGTATTTT
TTATTTAAAATGTATTAGAATTAAATTCATATAAAATATGCACGAAAAATAAATCAAAAT
TAAAAAGTACAAATTAATGAAGTGATTATTGATAAAAATAGTTAATAATTGGTTAAACAA
AATATATAACTCGTTTATAAATTTATAGAAATGAACCATTATAAATCTCCTCTTAAATAT
TGAAAAAACCATTGGCAGTGGACATACTTTAAGACTATATATTTCTGAAACTAGTTTCAC
AATACAAATATTGACATGCAATTATTAATTGGTGGATTTTAAGTTGACATCTACAAAGTT
TAATGTTAGAATACATTCAAAAATATATTTGAATGAGGTATTTTATGATTCAAAATGTTG
TTACTTCAATAATCCTGTATTCTGGGACAGCCGTAGACTTACTTATTATCCTAATGTTAT
TTTTTGCCAAAAGAAAAAGCAGAAAAGACATCATTAACATCTATTTAGGACAATTTCTAG
GCTCTGTTAGTCTAATATTGCTAAGTTTACTTTTTGCATTTGTCTTAAATTATATTCCTA
GTAAAGAGATTTTAGGTTTGCTTGGTTTGATTCCAATTTTCCTAGGACTCAAAGTTTTGC
TTTTAGGAGATTCTGATGGAGAAGCTATTGCAAAAGATGGTTTGCGCAAAGATAATAAAA
ACCTGGTTTTTCTAGTCGCTATGATTACTTTTGCAAGTTGTGGTGCTGACAATATTGGTG
TTTTTGTCCCATATTTTATTACCTTAAATTTAGCGAATTTGATAGTGACTTTACTTACTT
TTCTAGTCATGATTTATCTCTTGGTTTTTTCTGCCCAAAAATTAGCACAAGTCCCTTCTG
TTGGAGAAACTTTGGAAAAATATAGCAGATGGTTTATTACCGTTGTCTATTTAGGATTGG
GGATGTATATCCTGATTGAAAACAACAGCTTTGACATGCTAAGGACTGTGTTCGGCTAGG
AGAAAAAATTATGAAAAAAGATAGTATCTGTCAAGTGGATGTTATAAATCAACAAAATGT
TACAACCGCAACGAACTACCTTGAAAAGGAAAAAGTCCAAAAATCACTTCGTATTTTATC
AAAGTTTACCGATAATAAACAGATAAATATCATCTTTTATCTCCTTGCTGTTGAAGAACT
CTGTGTCTGTGATATAGCCTGTTTACTAAATCTCAGTATGGCATCTGCCTCCCACCATCT
TCGTAAACTAGCCAATCAAAACATCTTGGATACTAGAAGAGAGGGGAAAATTATATATTA
TTTTATAAAAGATGAGGAAATCAAAGACTTTTTTAATCAACTAGGATAACAACTATTTTT
ACTACTTTACCATGATTATATATAGGACTTATCTATGAAATTTTTTGATGAAAATTACTC
ACAAGAAATACCTACTCGTATCAAATGTTTAAGAAAAAAGTATAATTTAAAGCAAAGCGA
CCTAGGTAATGCAGGTCAAGTTAGCCAAGTTGAAAAGGGAGGAATTTGAAAGGATTTGTA
TCTTTTATTTTTTGTTTCATTTATGCCCTATGCTACTGGAATAGTTAGTAGTCATTTCAT
GAATCATACGGCACAGCTCTTTTATGGACTGATCGTTATTGTTTCAACGGTAGCAAACTG
GTTTTTACATAAAGTAATTGATAAACCCAATATAGATCAGAAAGAATTACTTGAAGCTAC
CGCACAATATAGGAAGTTATTGATACCTGACCTAATAATTAAAGGAGTGGGATTGATTCT
ATCCTTAATTCTCTATCCTCCGATTATGATGTATAGTGTTTTAATTGCGGCATTTTACAT
CATAACTTTAAAAACACTATCTGAAAAAAGAGTGAATAACTAAAAAACGGTGACCAAAGT
TAGGTGTATTATTTTAATGCTTAGAGACCTAAACTATTCCCCTATTTTAAAAATATTGAT
TCAGATTTTATGAAATTAAAAAGTAGATATTGTTCAGAAAATCCTTGATATTACGCTGTT
TTTAGTCCAACTGAAATCCATACTTTCCAAACCAGGTCTTAAGAAAGCTCGTAAAGCTTC
ACAATTCTCAAAACGTTAA
