# Supplementary material for: Abundance, Diversity and Role of ICEs and IMEs in the Adaptation of Streptococcus salivarius to the Environment
Source: Genes (Basel). 2020 Aug 26;11(9):999. doi: 10.3390/genes11090999 (PMC7563491; doi:10.3390/genes11090999)
Supplement: Supplementary file 1 [file genes-11-00999-s001.zip › Supplementary files/Lao_Data_S1/CIME_SsalL25_rpmG.fasta]

>CIME_SsalL25_rpmG
TTACTGAGGTAAAATAAGGATTCAATACGAATCAATACAAAAGAAAAACGCTGATTTCAA
GCGTTTTTTCTTTTTGTCAATTGCAGTTTATTGCACTGTATTTCAATTCAAACTCTACCT
TTTTCTCTACCTTTTTATCGTAAAATCTGATTGGACACGGTTTGTGTCCAAGTGATTTAT
AAATAGCTTTATATCAACCTTTAGCAAGGTTGTACAACTTATTCATAAAAAATAAATAAA
TAGATCTGATTGAATGAGATCTTTCATTTTTCTGTCAATTAAGCAAATTAAATTGACCAA
ATAAATTGTTGATATATAAAAAATTAAGTAAGTGTATTACAAAGATAGTCTTCTTTATTT
ATAGTGCTATAATGAATCTATTAGCTTATTTATGATAGAGGTATCGTTATTGATCAATCT
AGAATTTTACAAAACACTTGCAAAAATATTCTGTGGGGATGAAACAGAATTATTTACCTA
TAAAACTGGCCCACAGTTAGTAGACTTTTTTAATAGCTATTTCGGTTTTAGTGATGTTTA
CCGTCAAGGGTTCCCAACAAGATGGGTTTATGTAAATGATAAATTACTAAGTTTCTCTGA
AACTGGTAAACTTGATCTTTTTTTCAGCATTATATTGAGCAAACAATATCTTTTAACAGA
ACGTCAAAAAGGTGAAGTTGATTCTTTAGAATACCAACAAAAGGTTTTAACGGAATTAAA
TAAAGTCTGCTCAATTTATTCATTGTATTTGTCAAAAAAAGGCAATGAATTCTTCTTAGT
AGAAACCGATCAAGATTTAGTAGCAATCGGAAAAGGTGGATTTGCAGATATTTTTCTACA
AAAATCTACAGGATTAGTATTAAAAAAATTAAATGAAGACTCGGTTAGACATGAATCGCT
AAGAAGTCGATTTCGTAGAGAGTTTGAAATTACAAAATCATGTTCAGATATTGAAAGTAT
TATAAATGTATATGACTTTAATATCGATAATTATTCCTACACAATGGAAAAAGCGGATTT
TACTTTAGCTAATTATATTAAAGAAAGCGAATTACCAGATGAATCAAAATTTAATATTTT
ACGGCAAATACTTCACACTATATCTCTAGTGCATAAACGAGGAATTTTGCACAGGGATCT
AAGCCCTACTAATATTTTCTTCATAAACGGAATAATAAAAGTAGCGGATTTTGGTTTAGG
AAAAAATATTAACATCTTAACCTCGCATCAAACTATAGATACCGCATCTTTTGGACAGCT
TTTTTATTGTGCACCAGAACAACTAACTCTTCTAAAAGAGGCTGACAAAAGTAGTGATGT
ATACTCTCTCGGGAGAATTATCAATTTTATTATGACTGGAGATCCTAATAATTATTCGCA
TACCCTGCGTTCAATCAGTACAAAAGCTACCAATATCGATCCTAATTATAGGTATGAAAA
TGCAACAGATATGTTGAACGGGTTGAATTCATGGTTAAGAATAAGAAGTCATGAATCTTT
TAAAGAAAAAATCTGGGAAAAAATTAATCAAGGTATTTTTGATAACGACATAGAAAACTA
TATTTATGAAATGTCAGAAAAAGATCTCTGCCTATCTTGTATCAATAAAGGAACTCGCTT
TACCGAATGCTTACTTAGCTTTATGAATTTGGATGACTCTCACGCAACTTATATAATTCA
GAAGATTGATTCTAACTATGTGCAATATATCAAACGATTTGAAGATGCAGACCCTTTTGC
TAGCCTAGCTTATGAAATTTTAAAAGGACATTTTTCTTATAATGTTAACGAAGTGGCTGC
TTATATATTAAAATACGTAGCTTATGACATTAATCGTTTCAATGCACAACATAAGATAGA
AAGGTTAATTAACAAAGGGGTAGAACCATTAATCGAGACAATACTAGAAAGATAAAAAAT
GTCAGAATAAAGTGTAACTGTCCGAAAAATATGTCTTTTCCCGAAAGTTTATTATTCGCT
GTTATAATAGACATGCAAAACTTGTTCCAAGAATTTTTTAGGCTTGTTATCATCATAAAT
ACTGATTTTAAGGGATTTAACTACTAGTAAACTTAACAACTTTTATATATTTTACACAAT
ATAGGACAGTAAATGGACAGTGACAGCATAATTGAAGAGTGAACAAAAAGAGGTATAAAA
ATACCTCTTTCAGATTGAAGACAAAGTCCTCAGAAGTTATACTTCTGGGGACTTTTCTTG
CTTCGAAGGAGTATAATAAAAGAAAAGGTATTTGATGAGGTACTCCTATGTTTCACAAAG
ATAATCCTGAATACAATCGTCGTCAAGTAGGTTTATATACTCTTGATGAACTTGTGCCTA
AAGACCATTTTTTAAGAAAAGTTGAAGAAACGATTGATTTTACTTTTATTTATGATCTTG
TCGAAGATAGTTATTTCTCCGATAATGGTCGTCCTAGTCTAGACCCTGTCCTGTTAGTTA
AGATTCCTTTGATTCAATGTTTTTATGGCATTCGTTCTATGCGCCCAACCATCAAGGACA
TCGAGGTGAATACGGCTTATCGTTGGTTTCTTGGCTTATCTCTGGACGATAAGGTGCCAC
ATTTTACAACTTACGGTAAGAACTATAGCCGACGCTTTCAAAATAAAGAATTATTAGCAC
ACATTTTTAGTCATGTGCTTCATCACGTTTTGGAGGCTGGGCTTATTGATCCCTCAGAAA
TCTTCATCGATGGGACACATATCAAGGCAGCTGCTAATAATCATAAGTACAAAAATGTTG
TCGTTAATCAAAAAGCTAAATTCATGAGTGAACAACTGGACATTGAAATTAATTTAGACA
GGAAGAAACATGCAAAAAAGGCGAGGCTAAACCTAAGAAACAATCAACGACAGACCCAGA
TAGTGGTTGGTTTCACAAGGGAGAACACAAGGAAGTCTTCGCTTATAATGCTCAGGTAGC
TTGTGATAAACATGGTTGGGCCTTGGCTTATACAGTTGAAGCAGGTAACATCCATGATAG
TCAGGCCTTTCCTGTTCTTTTCGCCAAGTTAGAACCCTTCTCCCCTGAATTCATTATTGC
GAATTCAGGCTACAAAACACCTAGTATTGCCAAGTTTCTTTTAGAAAAAGAGATTACGCC
AGTATTCCCTTACACTAGGCCAAGAGGTAAGAGAGGCTTTCTACGTCCTAGAGACTTTGT
CTATGACGAGCATTTTGACTGCTATCTTTGTCCAGAGAACCAGGTATTAACTTACCGTAC
AACGACACGTGAAGGTTATGGAGAATATAAAAGTAATCCCGAAATTTGTAAGACCTGTCC
CTTGTTAGCGATTTGTACTGAAAGTCGCCAGCACCAAAAAGTTGTTGTGCGTCATATTTG
GAAAGATGCCTTAGAAATCTGTGAAGATATCCGTCATCAAAGTGGGATGAAGGAACGGTA
CCAACACCGGAAAGAAACGATAGAACGTTTATTCGGAACAGCTAAAGAATATCATAACTT
GCGTTATACCAGAGAAAAAGGAAAGTCCAAAATGGAAGATAAGGTTGGGCTTACTTTGGC
ATGTCTAAATATCAAAAAATTGGTAAAAATGATGGTAGGGAAGACCTGTTATTTTATCCA
AATACCTCAATATTATTGGATTATGGGAGAATTAAGTGTGAATATAAAAAAAGACAAACA
TCAAAAACGATGTTTGTCTTCATTCTGAATCAGAATTTTAATAGGAATTCTGATTTTTTT
TATGCAAATCCATTTAAAAGCCAAAGGGTGTTTAATTATTATTTATTAAAATATAGATAA
ATATCATTTGATTAGTATTTGTTAAGTAGGAGTGCTTAATTCAAACGACCTCATTATAAT
GCTTATCACATACATTAAAATAATAAAAAATTGAAAGAAGGTTGAAAAATAAAAATAACA
TGCTATAATTATAGCGTCTATATGAATAGGGAACATGGGTAGTAGTAACTCGAAGCCAAC
CTGTTTGTAATTTTTTGACTCTTTTGGGGAGAGTTGAATGATTACTTGTTGGTACTTGGT
GCTATGTGATATGGTATTGGGATAGGGTTATCATACCGATGTTTTGATTTGTAAGATGGG
GATAGAGCGTAAGTAAAGGGGACGCTCTTTAAAATGGGGAGAAGTTTTTATGAAATATAT
GTAAATTAGCAATACTGCTGGATTCAAAAACACTTTTATTAGCAAAGCGTTTTTTCTCCT
GCAGTTTTTTTATTTATTAAATAGTGTATTTTTAAATTCGGGGGAGAAGACTAGAAAATC
TCAAAACAATTGATATCCTTGGGTGATATGAGTTGCCTTTTGTCTTAACTTTTTGAATTT
TATAAGTAATGATAGTCTTTTAATTGAGACCTTTTTCTTTATCTACTTTACATCATTTGC
AAAACAAGACCAATAGCGAGGGCATTCCCTTTAATGCTTTTGGAGAAAGGATAACTCATT
TTCCTTTTTATTGGGGATAATAAAGTGATAATGTAGAGTCTTATTTGTCAATATTATATT
GATTTCGTATAGGTCATAGGGGGGATCATATGGGAAAATTAAATATTATGGTTGTCTTTG
GGACAAGACCAGAGGCAATTAAGATGGCGCCGTTAATTCTTGAGTTGAAAAAACATCAAG
AAACCATTAATACTATTACAGTAGTCACAGCTCAACATCGTCAAATGCTTGACCAGGTTT
TGGAGACTTTTGAAATAGTTCCTGATTATGATTTGGATATCATGGGAAAAAAATCAATCA
CTTCAGGAAATTACTTCTAAAATTTTGGCTAATTTTGATCCAGTTGTTAAGAAAGAACAA
CCTGATTTGGTTTTAGTTCATGGTGATACTACAACAACTTTTGCTGCTGGATTGGTTGCA
TTTTACAATAAAGTAAGTATTGGTCACGTTGAGGCTGGGCTTAGAACTTATGACAAATAT
TCACCATATCCAGAGGAAATGAATCGTCAGGTGACGGTTGTGACTAATTCTATCCATCAT
GCTGTTAAGCTGGTAGATCTCGGTATTAGTACTAGGATTATTGGTGGTAAGGTTAAACAT
TCAACAGATGCCTCTATTGGAAGTACAGCTCTGGAACAAATCAGACAACTGAATTTTGAT
TGTGCTTTCATTGGTGCTAATGGAGTTGATGCCAATTATTTCACAATGCCAGATATGGAA
GAGGCGGTCATTAAACGAACAGTGATAGCTAATGCGCAAAAAGCCTATGTTCTAGCTGAT
GCTTCTAAACTTGGTCAGGTTACCTATGCTAAGGTAGCCGAGGTTGAGAAAGTAACCATA
ATCACAAATGCTTCGGAAGAAGGGCTCCTTAAATAATTAAAAGAGAAAACGAGGGTTATT
GAAGTATGATTTATACTGTGACGCTAAACCCATCAATCGACTTCATTGTTCGTATCGACA
AGGTAGAGATTGGTGAAGTTAACCGTATAGAGAGTGATGATAAATTCGCTGGCGGTAAGG
GTATTAATGTCAGCCGTATTCTACAACGTTTAGGAATTGACAATACTGCTACGGGCTTCA
TCGGTGGTTTTACAGGACGTTTTGTTACAGACAGTTTGGATGCTGAAGGTATTAAAACTA
CTTAGAATGGTGAGGCTGTAATGGTATTAGGAAAAGTAAGTGATTTTTTAATCAAGCATC
AAAGATTGTTAACGTACTTAAGTATTTTTGCTGCGTTAATGTTATTAATGCGCTTAGTGT
ATGATGATGTTTTGATTGACCATGATAATCCCATCGTTTTAGCAATCTTTATAGGAATAC
TAGTTCTTTGGACCCTAGCATCTTACCTTAATCGAAGACAGCATATGCTATCCCACTTTA
TCTTACAGAGTTCGAAACTTATTAACGTCTATGCTGTAGACTTAGATTATCGTTTTATTG
CGGTTAATAAGAATGATATTCGGCTCATGGAAGAAATCTTTTATTTCACTCCCAAAATTG
GTGACTTTCCAATGAATTATCTTAATAGTGAAGATGCTGCGCGTTTAAAAGCAAATATTG
ATCGTGCGAAAAAGGGTGAAACATTTATATTTATGGATACTATTAAGACAGGCGACAAAA
CGCTTTACTGGCAAAATATGTATTCTCCCATTTATAACAATCGCCAAAAAGTGATTGGTG
TTTTTTGTTTTGTTCTTGATGTTACAGAGCAGAGACTTCATGAACTTGAAATACAGAGGA
TGGCATACGAAGATGTTTTAACACGGGTTCATAATCGACGATATATTGAGCTTGCTTTTG
AGGAATGTCTGACACGTAAAGAAGAACAAATTACGGTTATTATATCTGATTTAGATAAAT
TCAAGGAAGCAAATGATACCTTTGGACATGCTACGGGAGATAAGATTCTAATTGAATTTG
GTGATATTTTAACGAAGATAATGCCTGAAAGTGCTGTAATAGCAAGGTTAGGTGGAGATG
AATTTGCGGTTTTACTCCCTGGAGTTTCTGAAAATCAAGCTGAATTTTTAATAAAACTTG
TTCAAGCAGAAATGACTCTCAAAGATATGGGGATTACAGCATCTTTAGGTGCTTATACGG
ACTCTTATCAATCACATAAAAACTTCGTTGATTTTTTTGCAATAGCTGATAAGAAAATGT
ACGAAAATAAAAGTCAGAAAGGAAAATCAAATGTTTGACATTATTCTAGTCGATGACGGT
AGTGGAGCTGATTTTGCACCGTTATTTGCAATAGCTGATAAGAAAATGTACGAAAATAAA
AGTCAGAAAGGAGAACGTCGATGATGTTTCAAGATGTTGTTATTGTCATTCCTGCCTATG
AACCTGATGACCGTTTGTTGGAACTTTTGAAAAATATTCGGGATAAGGAAAATCAAATGT
TTGACATTATTCTAGTCGATGACGGTAGTGGAGCTGATTTTGCACCGTTATTTGCAATAG
CGCAGAGTAACTATGCTTGTCATTTGCAAAGACACGCTGATAATAAAGGAAAAGGTCGTG
CTTTAAAAACGGCTATTTCATATATTTTGGACAATTTTCCTAATGCCAAAGGAATTGTGA
CGATTGATTCTGATGGTCAACATACCTACGAAGACATGATGAAATGTTTGGCTGAATTTT
TGCAACATCCTGATAGTTTGGTGCTGGGTGTTAGAACATTTGAAAAATCTGTTCCTTTAC
GTAGTAAATTTGGAAATTTATTGACAAGAGACGTCTTGGGGGCTATGACAGGTATGAACG
TTTCTGATACGCAAACGGGGCTTCGTGTGATTCCTATGTCATGGTTGCCAAAACTCTTAA
CCGTGGAGGGTGAACGGTATGAATTTGAGATGAATATGTTACTTGAGGCAAAAGAGGACA
ATATTCTGATTTGTGAAGTTGGCATTGCAACGATTTATTTGGATGAAAATCAGTCGTCGC
ATTTTGATGCGATTCGTGACTCGATTAGAATTTACAAGGTTTTCTTCAAGTACATTTTTT
CAGCATTGTTTTCCTTCTTGGTTGATATTGTTGCTTTTACGATTTTAATTTCTTTGTTTA
ATGGATTGAGTTTTAGTGCGGTGACGTTAGCTTCGATTTTAGCGCGTGCGATATCATCTG
TTGTTAATTTCACCTTGAATCATAAGGTGGTCTTTAAACGAGGTCAATCAAATAGTGCGA
TAAAATACTTCACTTTGGTGGTAGTACAGATTGTTTTGTCAAGTTTATTGGTAACAGTTC
TAGGAAATGCCTTGACGACGCTGCCAATTTCATTGGTGAAGATTTTAGTTGACGGTACAC
TTTTCTTTGTCAGTTATTTTGTGCAAAAACATTTGATTTTTAGTGGAGGCGAGAATGAAG
GCTAATAAGAGGATACTCTATTTCGTTGCATTTGTAACGACTGCCTTTTATTTAACTTGG
CGTTTGGTAGCGACTATTCCGTGGCATGATTCATGGTTTGCGCTGATCTTTGGGATTTTA
TTGTGGGGAAGTGAGGTAGTTTCAGCCATTACAGGCTACATTCTCATTTGGAATAAGCAA
AAGGACTTTGAACTTGAAAAGCCTGAGATTGCTAAGGAGCGTTACCCAGATGTGGATGTT
TTGATTGCAACGCATAATGAGGATCCAGAGTTGCTTTATAAGACGATTAATGCCTGTACT
TTTATGGAATATCCTGATAAGTCTAAGGTGCATATCTACGTCTGTGATGATACCAATCGT
CTAGAAGTTGCCAAATTGGCTGATGAGCTTGGTGTTGGTTATTTTGGTTTGGCGGATAAT
AAAGATGCCAAATCAGGAAACTACAATAATGCTTTACGTCAGACGTCATCACCTTTGGTG
GCGACATTTGATGCGGATATGATTCCTTATCGGGAATTCCTGTTGGAAACTGTGCCTTAT
TTTGTTGAACAAGTTGAGGCTTATGAAAATGGTGACGATTATGATAAGTCAAAAGTTGGT
TTGATTCAAACGCCACAAAGTTTTTACAATGCTGATATTTTCCAATTTAACTTGTTTTCA
GAATCAACCTTACCAAACGAACAAGATTTCTTTTCCAAAGAAATTAATGTTTGCAATAAT
TCGCACGGTGCAGCGGTTTATACGGGGTCTAATACGGTTATTTTCCGCAAGGCGATTGAA
GATGTTGGTGGTTTTCCGACAGATACCATTACGGAGGATTTCGAGCTAGGTGTTCGGATG
AATGCGGCTGGTTATGTAAATTATTCGACGAAAAGTCCAATGGCTAGCGGGTTAACGCCA
ACAGATTTGAAGAGTGTCATCAAACAGCGCGCGCGCTGGGGACGTGGCGTTATTCGCAGT
AGCTACAATATGAATATCTTCTTTAATCCCAAATTGACAAAGGGGCAAAGAATTGTTTAT
ATTAATGGCTATCTTTATTGGTGGTCTTTCTTTAGACGGTTATTGTATATCTTGGCACCG
ATTTTATATACGGTTTTCCATGTGCGTGTGGTGGTGTCAAATATCTGGCTACTGTTCCTA
TTCTGGTTGCCAAGTTACGCATTGACACACTTGTCAATGCGAGAAGTCTCAAAACAATAC
CGAACACAGGTTTGGGGAGAAATTGTGGAAACGATTTTTGCTCCGTATTTGTTTATTCCC
ATGATGTTGGAGTCCTTTGGCATTAGCGAAAAAAAATTTAAGGTGACACGTAAGGGAAAT
GATACGTCGTGGACGTTGTACCTTTATGCGCTTCCTTATCTTGTTTTATGGGGATTAGCC
GTTTATGGGTTGGTGACTTTTAACTATGGAAAATTTGGTTCAGAGCTTTTTTATGGAAGT
ATTATCAGTTTTTGGTTGATTTATCATATCATCAATTTGACCTTTGCGATTTTCTGTGCG
CTTGGTCGTCCGATTTATCGCTCAAGTGAGCGTTTTACTGTTGATGAAGCTATGGTTATT
GAGGTTGATGATGATTCTTACCAAGTGAGAGTCTGTGATATTTCAGAAACGGGGATTTCA
TTCTATACGGATTTACCATTGTATTTGCCGAAAGAAAAAGAACTGACGCTTAATTTGCAA
TCACGTGATTACCATGCGAGGGTAAAAGGTCATGTTGTTCGTGTTTTTGCGATTGATAAT
GGTTGGCGCTACGGCGTTCAATTTTCAGAAATTCTTGAAGCTGATAAGCGCGAATTTTAT
CAGTACATTTATGACCGCATTAATCACAATCTTCCGAAGGAAAAAGACCCTTGGATGACA
ACATGGGATGATTTATTTGAGAACTTTAGTCAACGTTTCCAAAATAATGAACGTCCTGTT
TCAGCCTATGACCAAGTAGCTTTTCCGAAAGTTCGTGTTAATGAAGAGGTTCAGGTTGCT
GGAAAAAAATGCCAGCTTAGAAAGACAGATTATTATTACATGACATTTTCTGGAAAATTG
ACAAATCCTAAAAAAGGACCGAATGTCGCATTTACCTACAAAGATTTGCCAATTCAGTTG
ACTTTTGTGTCCTATGATATTGATAGAGACGAATCGCTTTATCGAGTTACCAATTTAGCG
GATTTGGATAGCTTACCTGCTTTTAAAGCCTTAGCAAATGAATGGAGAGGGAGAGTATGA
TTAGTATTGCTAGATTACTGTTGTTCTTTGTGATTACCATGGGGTACAATGCCTTTTTCC
GTAATACTGTGAAGATGAATCGCAGTCTGACATGGGTGTTTACATTTTCAGTCATTACAT
TGGTATTGTACCTTGGTAGTTTGTTAGGCTTTATGTTGCAGACCGTGTATGTCATTTCTG
TTTTGGGCTGTCTTTTGAGTCTTTATTATCTTTGGGCAGTATGGAAAAAGAAATATCGCT
TTGGGAGACTTGATTATATTGCGCTTGGAATGATGGCTTATTTGCTTTTGTTTGGAATAA
CGCTCTGGCATTCACCGCTTTTACATTATGATAATTTTACGCATTGGGCAACGATTGTAA
AATTTTTCCATATCAATAATGCTTTGCCAACACAGCAGGATACGATTATTAGTTATTATA
CCTATCCTGTTGGAAGTTCACTTTTCATTTATTTTTTCACGACTATCGTAGGCTTTTCAG
AAGGTAGTATGTTGGTCGGGCAATTCTTCTTGATTGCTTCCAGTCTTTATGCCATGTTTG
CGGCACTTCGTGATGATCGACGTGTCTTAATGGTTAGCATGATTTTTGCTTCGTTTGCTG
TTTTTAATACGTTCAACGTTGCTATTCGATTAAATAATTTGCTGGTTGATTTTCTGCTTC
CGGCCTTGGCCTTGGCAGCCATAGCAGGTTGTTTTGTCTATCGTAATCGTTTCTGGTTTT
TGTCGCTAAATACGGCGGTAATTCTTGGATTATTAAGTATCGTCAAAGTAAGTGGACTTT
TCTTTGTCGCTCTCGTTTTAGTAGTTTATGTGGTTTGTATTGTGCGTTTACTTGTTCGTA
AAAGAGCACGTTTAAAAGCACTAGTGCTGCTCATAATGACCTTGCTAGTCAGCTGTCTTC
CTTTTGTTATTTGGCAAAAGCATGTGACGGATAATTTCCCAAATGCCTCAAGTGCCAAGC
ATGCGGTGTCCATGTCAGAACTTGGTCAGGTATTGACTGGAAATCTGTCAGGCGACCCAC
AAAAAATTATCACTCTTTTTGTCAAATCGGTGTTTACGTTTGACAGTTTGGCAAGCAATG
GAATTTTGATAATCAATCTGATTATGCTGATTGCCTTTATTGTGATTGGCATTCGTTTGA
AATATAAGAAATTTGTCTTGTTGACTTGGGGATTTGTTGATATTTCGATTGTGACTTACT
ATATTGGCATTTTACTCATGTATCTGACAGCAATGCCGACTGATGAAGCGTTAGAATTAG
CAGGATTTGAGCGCTATGCTTCGAGCATCGTTATCTTTGCTTTTGGTTGTTTGACCATGG
CTTTAGCATGGGTAATGGACAAGTGTCTGTATGAAAAAATCATTAGTAAACGTAATGCTA
GGTCTTACAAGAGCTTATTTAATAAACACTTGTACCAATACGCGAGCCTTGTTTTGACAG
TTTATGCCATTGGAATGTTCTTGTCAGAAAATAATAGCATTGTTTACAATAACAATCAGG
AAACAAACGAGGTCGTAAAAGAAATTCATCAGTTTACTGGAAGTCAGAGTAATTCGTCAA
CGGATAGAATTTTGGTTGTAACAGCAGATAAGGAGAATGTAGATAATTATTTTGTCCAAT
ATGCTAGTCGTTATTATCTGTGGGATGTCAATGTTGATGCCAGAGAAAATTTTGTGACGG
CTGACCAAGAATTTTTAGATTTAATGGCATCATACAGCGACAGCGCAACAAGTTATTACC
TCGGCAATGAAAATATCGATACTAGAGATGGTTCCAATTTAACAGACGATGACTTTATTG
CACTCTTAAAAACGTATGACGAAGTCTTGATTTTAGATGACCATTATACGTTTAATGCCT
TGACGAAAAAACTATTTGGTCGGACATATTCCCCAGGATTGTATAAAGTATCAGATATTC
TTGCTGGAAAAGGGTAAGTTTTCTAGCTTTATCAAGCATAAGTCTTGATATTTCAAATAA
AATATTCTATTATAACAAAAAATATGTAGAAGGAGGCGGAGTTTGTGACTTCGCCTCTTG
TAGTGCTCAAAAGACTTTCTTGAACATTGGAGAGGAAGCTAAGATAAGTCCGTTTGAATT
ATCTGCTCTACTCATCACACAAAGCGAGGTCCTTAAAAGATACAATCCACGTTCCACACA
CTCAACACTAGCATAGAAAAATCTCATATCTACAAAAGCAATATCAGATTTTGGTTCTCG
TGAACAATCAAAATAGCCCTTTATCTATCTCTTTTATAGTTGTTTTCCCAATATTCCCTT
TCACCTTTTCCTATGCCTTCTGGTAGTTGCTTCAAACATTGTCCATACTTTGATATTTAA
CAATTTCAGTTATTTCAGCCAAAGAAAGTCGATGGGATGCTCTGCTAAAGTCCGTATCGA
AGTAATCAACCTCTTCTATTTCAACTAAAATCTCATAATTTTGACCAAGATAATATTTAA
TTTCAGACGGTACTAACTTCTCTGATTCTTACTGAAGTAAAATAA
