# Supplementary material for: Abundance, Diversity and Role of ICEs and IMEs in the Adaptation of Streptococcus salivarius to the Environment
Source: Genes (Basel). 2020 Aug 26;11(9):999. doi: 10.3390/genes11090999 (PMC7563491; doi:10.3390/genes11090999)
Supplement: Supplementary file 1 [file genes-11-00999-s001.zip › Supplementary files/Lao_Data_S1/CIME_SsalL45_rpmG.fasta]

>CIME_SsalL45_rpmG
CTTTACTGAGGTAAAATAAGGATTCAATACGAATCAATACAAAAGAAAAACGCTGATTTC
AAGCGTTTTTTCTTTTTGTCAATTGCAGTTTATTGCACTGTATTTCAATTCAAACTCTAC
CTTTTTCTCTACCTTTTTATCGTAAAATCTGATTGGACACGGTTTGTGTCCAAGTGATTT
ATAAATAGCTTTATATCAACCTTTAGCAAGGTTGTACAACTTATTCATAAAAAATAAATA
AATAGATCTGATTGAATGAGATCTTTCATTTTTCTGTCAATTAAGCAAATTAAATTGACC
AAATAAATTGTTGATATATAAAAAATTAAGTAAGTGTATTACAAAGATAGTCTTCTTTAT
TTATAGTGCTATAATGAATCTATTAGCTTATTTATGATAGAGGTATCGTTATTGATCAAT
CTAGAATTTTACAAAACACTTGCAAAAATATTCTGTGGGGATGAAACAGAATTATTTACC
TATAAAACTGGCCCACAGTTAGTAGACTTTTTTAATAGCTATTTCGGTTTTAGTGATGTT
TACCGTCAAGGGTTCCCAACAAGATGGGTTTATGTAAATGATAAATTACTAAGTTTCTCT
GAAACTGGTAAACTTGATCTTTTTTTCAGCATTATATTGAGCAAACAATATCTTTTAACA
GAACGTCAAAAAGGTGAAGTTGATTCTTTAGAATACCAACAAAAGGTTTTAACGGAATTA
AATAAAGTCTGCTCAATTTATTCATTGTATTTGTCAAAAAAAGGCAATGAATTCTTCTTA
GTAGAAACCGATCAAGATTTAGTAGCAATCGGAAAAGGTGGATTTGCAGATATTTTTCTA
CAAAAATCTACAGGATTAGTATTAAAAAAATTAAATGAAGACTCGGTTAGACATGAATCG
CTAAGAAGTCGATTTCGTAGAGAGTTTGAAATTACAAAATCATGTTCAGATATTGAAAGT
ATTATAAATGTATATGACTTTAATATCGATAATTATTCCTACACAATGGAAAAAGCGGAT
TTTACTTTAGCTAATTATATTAAAGAAAGCGAATTACCAGATGAATCAAAATTTAATATT
TTACGGCAAATACTTCACACTATATCTCTAGTGCATAAACGAGGAATTTTGCACAGGGAT
CTAAGCCCTACTAATATTTTCTTCATAAACGGAATAATAAAAGTAGCGGATTTTGGTTTA
GGAAAAAATATTAACATCTTAACCTCGCATCAAACTATAGATACCGCATCTTTTGGACAG
CTTTTTTATTGTGCACCAGAACAACTAACTCTTCTAAAAGAGGCTGACAAAAGTAGTGAT
GTATACTCTCTCGGGAGAATTATCAATTTTGTTATGACTGGAGATCCTAATAATTTTTCG
CATACCCTGCGTTCAATCAGTACAAAAGCTACCAATATCGATCCTAATTATAGGTATGAA
AATGCAACAGATATGTTGAACGGGTTGAATTCATGGTTAAGAATAAGAAGTCATGAATCT
TTTAAAGAAAAAATCTGGGAAAAAATTAATCAAGGTATTTTTGATAACGACATAGAAAAC
TATATTTATGAAATGTCAGAAAAAGATCTCTGCCTATCTTGTATCAATAAAGGAACTCGC
TTTACCGAATGCTTACTTAGCTTTATGAATTTGGATGACTCTCACGCAACTTATATAATT
CAGAAGATTGATTCTAACTATGTGCAATATATCAAACGATTTGAAGATGCAGACCCTTTT
GCTAGCCTAGCTTATGAAATTTTAAAAGGACATTTTTCTTATAATGTTAACGAAGTGGCT
GCTTATATATTAAAATACGTAGCTTATGACATTAATCGTTTCAATGCACAACATAAGATA
GAAAGGTTAATTAACAAAGGGGTAGAACCATTAATCGAGACAATACTAGAAAGATAAAAA
ATGTCAGAATAAAGTGTAACTGTCCGAAAAATATGTCTTTTCCCGAAAGTTTATTATTTG
CTGTTATAATAGACATGCAAAACTTGTTCCAAGAATTTTTTAGGCTTGTTATCATCATAA
ATACTGATTTTAAGGGATTTAACTACTAGTAAACTTAACAACTTTTATATATTTTACACA
ATATAGGACAGTAAATGGACAGTGACAGCATAATTGAAGAGTGAACAAAAAGAGGTATAA
AAATACCTCTTTCAGATTGAAGACAAAGTCCTCAGAAGTTATACTTCTGGGGACTTTTCT
TGCTTCGAAGGAGTATAATAAAAGAAAAGGTATTTGATGAGGTACTCCTATGTTTCACAA
AAATAATCCTGAATACAATCGTCGTCAAGTAGGTTTATATACTCTTGATGAACTTGTGCC
TAAAGACCATTTTTTAAGAAAAGTTGAAGAAACGATTGATTTTACTTTTATTTATGATCT
TGTCGAAGATAGTTATTCCTCCGATAATGGTCGTCCTAGTCTAGACCCTGTCCTGTTAGT
TAAGATTCCTTTGATTCAATGTTTTTATGGCATTCGTTCTATGCGCCAAACCATCAAGGA
CATCGAGGTGAATACGGCTTATCGTTGGTTTCTTGGCTTATCTCTGGACGATAAGGTGCC
ACATTTTACAACTTACGGTAAGAACTATAGCCGACGCTTTCAAAATAAAGAATTATTAGC
ACACATTTTTAGTCATGTGCTTCATCAAGTTTTGGAGGTTGGGCTTATTGATCCCTCAGA
AATCTTCATCGATGGGACACATATCAAGGCAGCTGCTAATAATCATAAGTACAAAAATGT
TGTCGTTAATCAAAAAGCTAAATTCATGAGTGAACAACTGGACATTGAAATTAATTTAGA
CAGGAAGAAACATGCAAAAAAGGCGAGGCTAAACCTAAGAAACAATCAACGACAGACCCA
GATAGTGGTTGGTTTCACAAGGGAGAACACAAGGAAGTCTTCGCTTATAATGCTCAGGTA
GCCTGTGATAAACATGGTTGGGCCTTGGCTTATACAGTTGAAGCAGGTAACATCCATGAT
AGTCAGGCCTTCCCTGCTCTGTTTGCCAAGTTAGAACCCTTCTCCCCTGAATTCATTATT
GCGGATTCAGGCTACAAAACACCTAGTATTGCCAAGTTTCTTTTAGAAAAAGGTATTACG
CCAGTATTTCCTTACACTAGGCCAAGAGGTAAGAGAGGCTTTCTACGTCCTAGAGACTTT
GTCTATGACGAGCATTTTGACTGCTATCTTTGTCCAGAGAACCAGGTATTAACTTACCGT
ACAACGACACGTGAAGGTTATAGAGAATATAAAAGTAATCCCGAAATTTGTAAGACCTGT
CCCTTGTTAGCGATTTGTACTGAAAGTCGCCAGCACCAAAAAGTTGTTGTGCGTCATATT
TGGAAAGATGCCTTAGAAATCTGTGAAGATATCCGTCATCAAAGTGGGATGATGGAACGG
TACCAACACCGGAAAGAAACGATAGAACGTTTATTCGGAACAGCTAAAGAATATCATAAC
TTGCGTTATACCAGAGAAAAAGGAAAGTCCAAAATGGAAGATAAGGTTGGGCTTACTTTG
GCATGTCTAAATATCAAAAAATTGGTAAAAATGATGGTAGGGAAGACCTGTTATTTTATC
CAAATACCTCAATATTATTGGATTATGGGAGAATTAAGTGTGAATATAAAAAAAGACAAA
CATCAAAAACGATGTTTGTCTTCATTCTGAATCAGAATTTTAATAGGAATTCTGATTTTT
TTATGCAAATCCATTTAAAAGCCAAAGGGTGTTTAATTATTATTTATTAAAATATAGATA
AATATCATTTGATTAGTATTTGTTAAGTAGGAGTGCTTAATTCAAACGACCTCATTATAA
TGCTTATCACATACATTAAAATAATAAAAAATTGAAAGAAGGTTGAAAAATAAAAATAAC
ATGCTATAATTATAGCGTCTATATGAATAGGGAACATGGGTAGTAGTAACTCGAAGCCAA
CCTGTTTGTAATATTTTGACTCTTTTGGGGAGAGTTGAATGATTACTTGTTGGTACTTGG
TGCTATGTGATATGGTATTGGGATAGGGTTATCATACCGATGTTTTGATTTGTAAGATGG
GGATAGAGCGTAAGTAAAGGGGACGCTCTTTAAAATGGGGAGAAGTTTTTATGAAATATA
TGTAAATTAGCAATACTGCTGGATTCAAAAACACTTTTATTAGCAAAGCGTTTTTTCTCC
TGCAGTTTTTTTATTTATTAAATAGTGTATTTTTAAATTCGGGGGAGAAGACTAGAAAAT
CTCAAAACAATTGATATCCTTGGATGATATGACTTAGTTTTCTTGTCTTACTTCTTGAAT
TTTATACGTAATGATAGTCTTTTTATTGAGACCTTTTTCTTTATCTACTTTACATCATTT
GCAAAACAAGACCAATAGCGAGGGCATTCCCTTTAATGCTTTTGGAGAAAGGATAACTCA
TTTTCCTTTTTATTGGGGATAATAAAGTGATAATGTAGAGTCTTATTTGTCAATATTATA
TTGATTTCGTATAGGTCATAGGGGGGATCTTATGGGAAAATTAAATATTATGGTTGTCTT
TGGGACAAGACCAGAGGCAATTAAGATGGCGCCGTTAATTCTTTAGTTGAAAAAACATCA
AGAAACCATTAATACTATTACAGTAGTCACAGCTCAACACCGTCAAATGCTTGACCAGGT
TTTGGAGACTTTTGAAATAGTTCCTGATTATGATTTGGGTATCATGGGAAAAAAATCAAT
CACTTCAGGAAATTACTTCTAAAATTTTGGCTAATTTTGATCCAGTTGTTAAGAAAGAAC
AACCTGATTTGGTTTTAGTTCATGGTGATACTACAACAACTTTTGCTGCTGGATTGGTTG
CATTTTACAATAAAGTAAGTATTGGTCACGTTGAGGCTGGGCTTAGAACTTATGACAAAT
ATTCACCATATCTAGAGGAAATGAATCGTCAGGTGACGGTTGTGACTAATTCTATCCATC
ATGCTGTTAAGCTGGTAGATCTCGGTATTAGTACTAGGATTATTGGTGGTAAGGTTAAAC
ATTCAACAGTTGCCTCTATTGGAAGTACAGCTCTGGAACAAATCAGACAACTGAATTTTG
ATTGTGCTTTCATTGGTGCTAATGGAGTTGATGCCAATTATTTCACAACGCCAGATATGG
AAGAGGCGGTCATGAAACGAACAGTGATAGCTAATGCGCAAAAAGCCTATGTTCTAGCTG
ATGCTTCTAAACTTGGTCAGGTTACCTATGCTAAGGTAGCCGATGTTGAGAAAGTAATCA
TAATCACAAATGCTTCGGAAGAAGGGCTCCTTAAATAATTAAAAGAGAAAACGAGGGTTA
TTGAAGTATGATTTATACTGTGACGCTAAACCCATCAATCGACTTCATTGTTCGTATCGA
CAAGGTAGAGATTGGTGAAGTTAACCGTATAGAGAGTGATGATAAATTCGCTGGCGGTAA
GGGTATTAATGTCAGCCGTATTCTACAACGTTTAGGAATTGACAATACTGCTACGGGCTT
CATCGGTGGTTTTACAGGACGTTTTGTTACAGACAGTTTGGATGCTGAAGGTATTAAAAC
TACTTAGAATGGTGAAGCTGTAATGGTATTAGGAAAAGTAAGTGATTTTTTAATCAAGCA
TCAAAGATTGTTAACGTACTTAAGTATTTTTGCTGCGTTAATGTTATTAATGCGCTTAGT
GTATGATGATGTTTTGATTGATCATGATAATCCCATCGTTTTAGCAATCTTTATAGGAAT
ACTAGTTCTTTGGACCCTAGCATCTTACCTTAATCGAAGACAGCATATGCTATCCCACTT
TATCTTACAGAGTTCGAAACTTATTAACGTCTATGCTGTAGACTTAGATTATCGTTTTAT
TGCGGTTAATAAGAATGATATTCGGCTCATGGAAGAAATCTTTTATTTCACTCCCAAAAT
TGGTGACTTTCCAATGAATTATCTTAATAGTGAAGATGCTGCGCGTTTAAAAGCAAATGT
TGATCGTGCGAAAAAGGGTGAAACATTTATATTTATGGATACTATTAAGACAGGCGACAA
AACGCTTTACTGGCAAAATATGTATTCTCCCATTTATAACAATCGCCAAAAAGTGATTGG
TGTTTTTTGTTTTGTTCTTGATGTTACAGAGCAGAGACTTCATGAACTTGAAATACAGAG
GATGGCATACGAAGATGTTTTAACACGGGTTCATAATCGACGATATATTGAGCTTGCTTT
TGAGGAATGTCTGACACGTAAAGAAGAACAAATTACGGTTATTATATCTGATTTGGATAA
ATTCAAGGAAGCAAATGATACCTTTGGACATGCTACGGGAGATAAGATTCTAATTGAATT
TGGTGATATTTTAACGAAGATAATGCCTGAAAGTGCTGTAATAGCAAGGTTAGGTGGAGA
TGAATTTGCGGTTTTACTCCCTGGAGTTTCTGAAAATCAAGCTGAATTTTTAATAAAACT
TGTTCAAGCAGAAATGACTCTCAAAGATATGGGGATTACAGCATCTTTAGGTGCTTATAC
GGACTCTTATCAATCACATAAAAACTTCGTTGATTTTTTTGCAATAGCTGATAAGAAAAT
GTACGAAAATAAAAGTCAGAAAGGAAAATCAAATGTTTGACATTATTCTAGTCGATGACG
GTAGTGGAGCTGATTTTGCACCGTTATTTGCAATAGCTGATAAGAAAATGTACGAAAATA
AAAGTCAGAAAGGAGAACGTCGATGATGTTTCAAGATGTTGTTATTGTCATTCCTGCCTA
TGAACCTGATGACCGTTTGTTGGAACTTTTGAAAAATATTCGGGATAAGGAAAATCAAAT
GTTTGACATTATTCTAGTCGATGACGGTAGTGGAGCTGATTTTGCACCGTTATTTGCAAT
AGCGCAGAGTAACTATGCTTGTCATTTGCAAAGACACGCTGATAATAAAGGAAAAGGTCG
TGCTTTAAAAACGGCTATTTCATATATTTTGGACAATTTTCCTAATGCCAAAGGAATTGT
GACGATTGATTCTGATGGTCAACATACCTACGAAGACATGATGAAATGTTTGGCTGAATT
TTTGCAACATCCTGATAGTTTGGTGCTGGGTGTTAGAAGATTTGAAAAATCTGTTCCTTT
ACGTAGTAAATTTGGAAATTTATTGACAAGAGACGTCTTGGGGGCTATGACAGGTATGAA
CGTTTCTGATACGCAAACGGGGCTTCGTGTGATTCCTATGTCATGGTTGCCAAAACTCTT
AACCGTGGAGGGTGAACGGTATGAATTTGAGATGAATATGTTACTTGAGGCAAAAGAGGA
CAATATTCTGATTTGTGAAGTTGGCATTGCAACGATTTATTTGGATGAAAATCAGTCGTC
GCATTTTGATGCGATTCGTGACTCGATTAGAATTTACAAGGTTTTCTTCAAGTACATTTT
TTCAGCATTGTTTTCCTTCTTGGTTGATATTGTTGCTTTTACGATTTTAATTTCTTTGTT
TAATGGATTGAGTTTTAGTGCGGTGACGTTAGCTTCGATTTTAGCGCGTGCGATATCATC
TGTTGTTAATTTCACCTTGAATCATAAGGTGGTCTTTAAACGAGGTCAATCAAATAGTGC
GATAAAATACTTCACTTTGGTGGTAGTACAGATTGTTTTGTCAAGTTTATTGGTAACAGT
TCTAGGAAATGCCTTGACGACGCTGCCAATTTCATTGGTGAAGATTTTAGTTGACGGTAC
ACTTTTCTTTGTCAGTTATTTTGTGCAAAAACATTTGATTTTTAGTGGAGGCGAGAATGA
AGGCTAATAAGAGGATACTCTATTTCGTTGCATTTGTAACGACTGCCTTTTATTTAACTT
GGCGTTTGGTGGCGACTATTCCGTGGCATGATTCATGGTTTGCGCTGATCTTTGGGATTT
TATTGTGGGGAAGTGAGGTAGTTTCAGCCATTACAGGCTACATTCTCATTTGGAATAAGC
AAAAGGACTTTGAACTTGAAAAGCCTGAGATTGCTAAGGAGCGTTACCCAGATGTGGATG
TTTTGATTGCAACGCATAATGAGGATCCAGAGTTGCTTTATAAGACGATTAATGCCTGTA
CTTTTATGGAATATCCTGATAAGTCTAAGGTGCATATCTACGTCTGTGATGATACCAATC
GTCTAGAAGTTGCCAAATTGGCTGATGAGCTTGGTGTTGGTTATTTTGGTTTGGCGGATA
ATAAAGATGCCAAATCAGGAAACTACAATAATGCTTTACGTCAGACGTCATCACCTTTGG
TGGCGACATTTGATGCGGATATGATTCCTTATCGGGAATTCCTGTTGGAAACTGTGCCTT
ATTTTGTTGAACAAGTTGAGGCTTATGAAAATGGTGACGATTATGATAAGTCAAAAGTTG
GTTTGATTCAAACGCCACAAAGTTTTTACAATGCTGATATTTTCCAATTTAACTTGTTTT
CAGAATCAACCTTACCAAACGAACAAGATTTCTTTTCCAAAGAAATTAATGTTTGCAATA
ATTCGCACGGTGCAGCGGTTTATACGGGGTCTAATACGGTTATTTTCCGCAAGGCGATTG
AAGATGTTGGTGGTTTTCCGACAGATACCATTACGGAGGATTTCGAGCTAGGTGTTCGGA
TGAATGCGGCTGGTTATGTAAATTATTCGACGAAAAGTCCAATGGCTAGCGGGTTAACGC
CAACAGATTTGAAGAGTGTCATCAAACAGCGCGCGCGCTGGGGACGTGGCGTTATTCGCA
GTAGCTACAATATGAATATCTTCTTTAATCCCAAATTGACAAAGGGGCAAAGAATTGTTT
ATATTAATGGCTATCTTTATTGGTGGTCTTTCTTTAGACGGTTATTGTATATCTTGGCAC
CGATTTTATATACGGTTTTCCATGTGCGTGTGGTGGTGTCAAATATCTGGCTACTGTTCC
TATTCTGGTTGCCAAGTTACGCATTGACACACTTGTCAATGCGAGAAGTCTCAAAACAAT
ACCGAACACAGGTTTGGGGAGAAATTGTGGAAACGATTTTTGCTCCGTATTTGTTTATTC
CCATGATGTTGGAGTCCTTTGGCATTAGCGAAAAAAAATTTAAGGTGACACGTAAGGGAA
ATGATACGTCGTGGACGTTGTACCTTTATGCGCTTCCTTATCTTGTTTTATGGGGATTAG
CCGTTTATGGGTTGGTGACTTTTAACTATGGAAAATTTGGTTCAGAGCTTTTTTATGGAA
GTATTATCAGTTTTTGGTTGATTTATCATATCATCAATTTGACCTTTGCGATTTTCTGTG
CGCTTGGTCGTCCGATTTATCGCTCAAGTGAGCGTTTTACTGTTGATGAAGCTATGGTTA
TTGAGGTTGATGATGATTCTTACCAAGTGAGAGTCTGTGATATTTCAGAAACGGGGATTT
CATTCTATACGGATTTACCATTGTATTTGCCGAAAGAAAAAGAACTGACGCTTAATTTGC
AATCACGTGCTTACCATGCGAGGGTAAAAGGTCATGTTGTTCGTGTTTTTGCGATTGATA
ATGGTTGGCGCTACGGCGTTCAATTTTCAGAAATTCCTGAAGCTGATAAGCGCGAATTTT
ATCAGTACATTTATGACCGCATTAATCACAATCTTCCGAAGGAAAAAGACCCTTGGATGA
CAACATGGGATGATTTATTTGAGAACTTTAGTCAACGTTTCCAAAATAATGAACGTCCTG
TTTCAGCCTATGACCAAGTAGCTTTTCCGAAAGTTCGTGTTAATGAAGAGGTTCAGGTTG
CTGGAAAAAAATGCCAGCTTAGAAAGACAGATTATTATTACATGACATTTTCTGGAAAAT
TGACAAATCCTAAAAAAGGACCGAATGTCGCATTTACCTACAAAGATTTGCCAATTCAGT
TGACTTTTGTGTCCTATGATATTGATAGAGACGAATCGCTTTATCGAGTTACCAATTTAG
CGGATTTGGATAGCTTACCTGCTTTTAAAGCCTTAGCAAATGAATGGAGAGGGAGAGTAT
GATTAGTATTGCTAGATTACTGTTGTTCTTTGTGATTACCATGGGGTACAATGCCTTTTT
CCGTAATACTGTGAAGATGAATCGCAGTCTGACATGGGTGTTTACATTTTCAGTCATTAC
ATTGGTATTGTACCTTGGTAGTTTGTTAGGCTTTATGTTGCAGACCGTGTATGCCATTTC
TGTTTTGGGCTGTCTTTTGAGTCTTTATTATCTTTGGGCGGTATGGAAAAAGAAATATCG
CTTTAGGAGACTTGATTATATTGCGCTTGGAATGATGGCTTATTTGCTTTTGTTTGGAAT
AACGCTCTGGCATTCACCGCTTTTACATTATGATAATTTTACGCATTGGGCAACGATTGT
AAAATTTTTCCATATCAATAATGCTTTGCCAACACAGCAGGATACGATTATTAGTTATTA
TACCTATCCTGTTGGAAGTTCACTTTTCATTTATTTTTTCACGACTATCGTAGGCTTTTC
AGAAGGTAGTATGTTGGTCGGGCAATTCTTCTTGATTGCTTCCAGTCTTTATGCCATGTT
TGCGGCACTTCGTGATGATCGACGTGTCTTAATGGTTAGCATGATTTTTGCTTCGTTTGC
TGTTTTTAATACGTTCAACGTTGCTATTCGATTAAATAATTTGCTGGTTGATTTTCTGCT
TCCGGCCTTGGCCTTGGCAGCCATAGCAGGTTGTTTTGTCTATCGTAATCGTTTCTGGTT
TTTGTCACTAAATACGGCGGTAATTCTTGGATTATTAAGTATCGTCAAAGTAAGTGGACT
TTTCTTTGTCGCTCTCGTTTTAGTAGTTTATGTGGTTTGTATTGTGCGTTTACTTGTTCG
TAAAAGAGCACGTTTAAAAGCACTAGTGCTGCTCATAATGACCTTGCTAGTCAGCTGTCT
TCCTTTTGTTATTTGGCAAAAGCATGTGACGGATAATTTCCCAAATGCCTCAAGTGCCAA
GCATGCGGTGTCCATGTCAGAACTTGGTCAGGTATTGACTGGAAATCTGTCAGGCGACCC
ACAAAAAATTATCACTCTTTTTGTCAAATCGGTGTTTACGTTTGACAGTTTGGCAAGCAA
TGGAATTTTGATAATCAATCTGATTATGCTGATTGCCTTTATTGTGATTGGCATTCGTTT
GAAATATAAGAAATTTGTCTTGTTGACTTGGGGATTTGTTGATATTTCGATTGTGACTTA
CTATATTGGCATTTTACTCATGTATCTGACAGCAATGCCGACTGATGAAGCGTTAGAATT
AGCAGGATTTGAGCGCTATGCTTCGAGCATCGTTATCTTTGCTTTTGGTTGTTTGACCAT
GGCTTTAGCATGGGTAATGGACAAGTGTCTGTATGAAAAAATCATTAGTAAACGTAATGC
TAGGTCTTACAAGAGCTTATTTAATAAACACTTGTACCAATACGCGAGCCTTGTTTTGAC
AGTTTATGCCATTGGAATGTTCTTGTCAGAAAATAATAGCATTGTTTACAATAACAATCA
GGAAACAAACGAGGTCGTAAAAGAAATTCATCAGTTTACTGGAAGTCAGAGTAATTCGTC
AACGGATAGAATTTTGGTTGTAACAGCAGATAAGGAGAATGTAGATAATTATTTTGTCCA
ATATGCTAGTCGTTATTATCTGTGGGATGTCAATGTTGATGCCAGAGAAAATTTTGTGAC
GGCTGACCAAGAATTTTTAGATTTAATGGCATCATACAGCGACAGCGCAACAAGTTATTA
CCTCGGCAATGAAAATATCGATACTAGAGATGGTTCCAATTTAACAGACGATGACTTTAT
TGCACTCTTAAAAACGTATGACGAAGTCTTGATTTTAGATGACCATTATACGTTTAATGC
CTTGACGAAAAAACTATTTGGTCGGACATATTCCCCAGGATTGTATAAAGTATCAGATAT
TCTTGCTGGAAAAGGGTAAGTTTTCTAGCTTTATCAAGCATAAGTCTTGATATTTCAAAT
AAAATATTCTATTATAACAAAAAATATGTAGAAGGAGGCGGAGTTTGTGACTTCGCCTCT
TGTAGTGCTCAAAAGACTTTCTTGAACATTGGAGAGGAAGCTAAGATAAGTCCGTTTGAA
TTATCTGCTCTACTCATCACACAAAGCGAGGTCCTTAAAAGATACAATCCACGTTCCACA
CACTCAACACTAGCATAGAAAAATCTCATATCTACAAAAGCAATATCAGATTTTGGTTCT
CGTGAACAATCAAAATAGCCCTTTATCTATCTCTTTTATAGTTGTTTTCCCAATATTCCC
TTTCACCTTTTCCTATGCCTTCTGGTAGTTGCTTCAAACATTGTCCATACTTTGATATTT
AACAATTTCAGTTATTTCAGCCAAAGAAAGTCGATGGGATGCTCTGCTAAAGTCCGTATC
GAAGTAATCAACCTCTTCTATTTCAACTAAAATCTCATAATTTTGACCAAGATAATATTT
AATTTCAGACGGTACTAACTTCTCTGATTCTTACTGAAGTAAAATAA
