# Supplementary material for: Abundance, Diversity and Role of ICEs and IMEs in the Adaptation of Streptococcus salivarius to the Environment
Source: Genes (Basel). 2020 Aug 26;11(9):999. doi: 10.3390/genes11090999 (PMC7563491; doi:10.3390/genes11090999)
Supplement: Supplementary file 1 [file genes-11-00999-s001.zip › Supplementary files/Lao_Data_S1/CIME_SsalL45_rpsI_1.fasta]

>CIME_SsalL45_rpsI_1
AAACCAGGCTTGAAAAAAGCCCGTAAAGCGTCACAATTTAGTAAACGTTAAAACTTATTT
ATACTTATTGAAAGCATTTCGTCTAATACGAGATGCTTTTTTTCTGGTTTAATTTTACAA
ATTGGGAAAATTAAAAAGTACAAATTAATGAAGTGATTATTGATAAAAATAGTTAATAAT
TGGTTAAACAAAATATATAACTCGTTTATAAATTTATAGAAATGAACCATTATAAATCTC
CTCTTAAATATTGAAAAAATCATTGGCAGTGGACATACTTTAAGACTATATATTTCTGAA
ACTAGTTTCACAATACAAATATTGACATGCAATTATTAATTGGTGGATTTTAAGTTGACA
TCTACAAAGTTTAATGTTAGAATACATTCAAAAACATATTTGAATGAGGTGTTTTATGAT
TCAAAATATTGTTACTTCAATAATCCTGTATTCTGGGACAGCCGTAGACTTACTTATTAT
CCTAATGTTATTTTTTGCCAAAAGAAAAAGCAGAAAAGACATCATTAACATCTATTTAGG
ACAATTTCTAGGCTCTGTTAGTCTAATATTCCTAAGTTTGCTTTTTGCATTTGTCTTAAA
TTATATTCCTAGTAAAGAGATTTTAGGTTTACTCGGTTTGATTCCAATTTTCCTAGGCCT
CAAAGTTTTGCTTTTAGGAGATTCTGATGGAGAAGCTATTGCAAAAGATGGTTTGCGAAA
AGACAATAAAAACCTGATTTTTCTAGTCGCTATGATTACTTTTGCAAGTTGTGGCGCTGA
CAATATTGGTGTCTTTGTCCCATATTTTACCACCTTAAATTTAGCGAATTTGATAGTGAC
TTTACTTACTTTTCTAGTCATGATTTATCTCTTGGTTTTTTCTGCCCAAAAATTAGCACA
AGTCCCTTCTGTTGGAGAAACTTTGGAAAAATATAGCAGATGGTTTATTGCCGTTGTCTA
TTTAGGATTGGGGATGTATATCCTGATTGAAAACAACAGCTTTGACATGCTATGGGCTGT
GTTAGGCTAGGAGAAAAAATTATGAAAAAAGATAGTATCTGTCAAGTGGATGTTATAAAT
CAACAAAATGTTACAACCGCAACGAACTACCTTGAAAAGGAAAAAGTCCAAAAATCACTT
CGCATTTTATCAAAATTTACCGATAATAAACAGATAAATATCATCTTTTATCTCCTTGCC
GTCGAAGAACTCTGTGTCTGCGATATAGCCTGTTTATTAAATCTCAGTATGGCATCTGCC
TCCCACCATCTTCGTAAACTAGCCAATCAAAATATCTTGGACACTAGAAGAGAGGGGAAA
ATTATATATTATTTTATAAAGGATGAGGAAATCAGAGATTTTTTTAATCAACTAGGATAA
CAACTATTTTTACTACTTTTCCATGATTATAGGGAGATTATAATCGTTGTTGTTTCAACG
GTAGCAAACTGGTTTTTACATAAAGTAATTGATAAACCCAATATAGATCAGAAAGAATTA
CTTGAAGCTACCGCACAATATAGAAAGTTATTGATACCTGACCTAATAATTAAATGAGTG
GGATTGATTCTATCCGTAATTGTCTATCCTCCGATTATGATGTATAGTGTTTTAATTGCG
GCATTTTATATCATAACTTTAAAAACACTATCTGAAAAAAGAGTGAATAACTAAAAAATG
GTGATCAAAGTTAGGTGTATTATTTTAATGCTTACAGACCTAAACTATTCCCCTATTTAT
AATCTATTGATTCATATTTTATGAAATTAATCAGTAGATATCGTTCTGAAAAGCCTTGAT
AATACGCTGTTTTTAGTCCAACTGAAACCCATACTTTCCAAACCAGGCTTGAAAAAAGCT
CGTAAAGCATCACAATTTAGTAAACGTTAA
