# Supplementary material for: Abundance, Diversity and Role of ICEs and IMEs in the Adaptation of Streptococcus salivarius to the Environment
Source: Genes (Basel). 2020 Aug 26;11(9):999. doi: 10.3390/genes11090999 (PMC7563491; doi:10.3390/genes11090999)
Supplement: Supplementary file 1 [file genes-11-00999-s001.zip › Supplementary files/Lao_Data_S1/CIME_SsalL50_rpsI_1.fasta]

>CIME_SsalL50_rpsI_1
AAACCAGGCTTGAAGAAAGCTCGTAAAGCATCACAATTCTCAAAACGTTAATCAATACGA
TACTATCAACGTTTACAGACATTCAAGAATTTTCTCTTGGATGTCTTTTTTGTATAAAAA
ATAGTTGTTTTTCGGAAAGTCATATTTAGAAATTGAATGGTATTGGTCGAATATTTCTAG
GAAGTCTGAGTGGATGATGTGGGGTTCCGTTTTTATTTTTTCTAAGACAATATAAATTGG
GTACAAGATCCTTAATGATATTTTCCCTATTCATATACATACCATTATTTCCCCAGCAGG
CAACTACTAAATCAGATTGTGCAACACATTCTAAAATATAATTATCATTTTCGTCTCCTA
TAGGATCATCAACTAAATATATATCCTTTGGGTAAGTGCTTCTAAAAGCAAATAAGTTAG
TCATAAGTAAGGTTCCATATCCCCAAGCTTTTGCATAATTTATACATCGTGTGATTGTCG
GATCATCGATAGTTTCATCGGCAATTGAAGGATTCAAACCAATAAAAAGAATCGTAGGTT
TTGTTGAGTCCCAGGTACGAGATAGTTTATAGCGATAAAGCTGATTGTCTGAAATAGTAG
CTTCTTTTTGCATAGTTGACCTTCGTTTTCTTCTATTATATCATTATTGATTTTTCCAAG
TAAAAACATTTATAAACTGTTCAGATTACTTTTGATAAAATAGAATCAGAAATAGAGAGG
AAATTACAATAGAAAATAACAAGTCGATGTTTACTTTAACTTTATAGGCAACTGTCAAGT
GCTATGAAAAGCGGGCATAGAAAAAATGGTAAAATATTATTAGTTAATTTAGACTAACTT
GCAATTAGCTTTCATCTTTAAGGAATAATGTGAAATGCTAAAAGCGGAGAGAGTTTAAAA
TTTGTTGTTGGGAGGAGTTTTGCTGGTGAGTGATAAGAGTAACAAAAAATTTTGGGATAA
ATTCGCCAAGTTGTATGCTCCTTTTATGAAGAAGGATAAAGGTGTTTATGATAAAGTTTG
CGGATACATAACCCCCTATTTGAGTAAGGATATGAATGTACTTGAACTTGCTTGTGGTTC
AGGTCAATTATCCTTTAACCTTTCAAAATATACGAAAAGTTGGATTGCAACTGATTTTTC
TAAACAAATGATTTTTGAGGCAAGGAAACATGGAGAATACGAGAACCTTGTCTTTGAAAT
AGCTGATGCTACTTCATTGATTTATACAGATGAGAAATTTGATTGTGTAGTAATAGCTAA
TGCACTTCATATTATGCCCGAGCCTGACAAGGCAATGAAAGAAATATATAGGGTATTAAA
ACCTAATGGTACTTTGTTTGCTCCCACTTTTTTATGGAAAGAGGAAAAACAAAGTAAATT
CAAAAAACGGCTGATGTCTATTGTAGGGTTTAAGATGTATAAAGAATGGGATAAAAAGCA
ATTTGAAGAATTTATCCATGAATATGGATTTTCAGTAGCTGAAATGAAATTGGTAAATGG
AGGTCTTGCACCAGTTGGTGTAATGATTGCATATAAAAAGTAATATTAAATTATTATTTA
CAAAGTAATATGAATTTAAAAGCGGTAGTGTAAAATAAGTTGTGTAAACACAAAAAGGAA
TAAATCCGTTATAGTAGAGTTGCAACACATTACTAGAAAGAGATTTACTTCTATAACTAA
ATTTTCCACTGAACTACTTAACTTCCTAGCTCAAAAACGAGATATCGATGAATTTTTCCG
TTTTTCTCTTGAAACAGTTATGAACGATCTGCTTCAAGTAGAATTGTCGGCCTTTTTAGT
TCTGCCACAATTTCTAACATCTCAAAAACAACTCAGGAAAATGTCGCTGCTTTTCTTGAA
CGAGGCTTAGAACCTAATTAACTGTCTTGTTTCTTGACGGAACCTATCTTCCATTAAGAC
GTGAAACCGTTAGTAAAGAATGTATTCATATCGCACTTGGCATTACACCATAGGGACAGA
AGGCTGTTCTTGGATATGAAATCGCCCCAAATGAAAACAATGCTTCTTGGTTCACCCTGC
TAGACAAGCTTCAAAACCAAGGAATTCAACAGGTTTCTCTTGTAGTGACCGATGGCTTCA
AAGGGATTGAGCAGATTATAAGTCAGGCTTACCCATTAGCTAAACAACAACGTTGCTTAA
TTCATATTAGTCGAAATCTAGCTAGTAAAGTGAAACGAGCAGATAGAGCGGTTATTCTGG
AGCAATTTAAAACGATTTATCGTGCTGAAAATTTAGAAATGGCAGTGCAAGCTTCAGAGG
ACTTTATCGCCGAATGGAAACCAAAGTATAGGAAAGTCTGGAGAATACGGATAATCTTTT
AATTTTTTATCAGTTCCCCTACCGGATTTGGCACAGCATTTATTCGACAAACCTCTGAAA
GCTTATTTGATTAACACTCCATAACTCTACTTAAGTGTTTACACATAATTATTGATAGTA
TCAAAGGGAAATATTACCATCTCTATTCATGTTTAGTTGTTTACTTTTGATACAGTTTAA
AATTAAATCAAAGATTGCAATTTTTGTTAAAAGAAAAAGTTATAAATTATAGAAACTAAT
CATGACTGAAATACTCTCATTGAGTCAAACTTATTCAATTTTTTTGAAATAAAAAAGCAG
TACAAGTCTGCTAAAGTTTGATATAAAGCTGTTTATAAATTAACTGAAATCAAACCGTGT
CAAACCAGGCTTGAAAAAAGCCCGTAAAGCGTCACAATTTAGTAAACGTTAA
