# Supplementary material for: Abundance, Diversity and Role of ICEs and IMEs in the Adaptation of Streptococcus salivarius to the Environment
Source: Genes (Basel). 2020 Aug 26;11(9):999. doi: 10.3390/genes11090999 (PMC7563491; doi:10.3390/genes11090999)
Supplement: Supplementary file 1 [file genes-11-00999-s001.zip › Supplementary files/Lao_Data_S1/CIME_SsalMIT_14-1770-C1_rpsI.fasta]

>CIME_SsalMIT_14-1770-C1_rpsI
AACCAGGCTTGAAGAAAGCTCGTAAAGCATCACAATTCTCAAAACGTTAATCAATACGAT
ACTATCAACGTTTACAGACATTCAAGAATTTTCTCTTGGATGTCTTTTTTGTCTTGAATA
TACAATATAAGTGCACAATAAAAACTCATAAGATTTTCTAGTAAAATAGAATTGAACGAA
CTAGTTACGAAAGGAAATCTTATGAGCTACNNNNNNNNNNNNNNNNNNNNNNNNNNNNNN
NNNNNNNNNNNNNNNNNNNNNNNNNNNNNNNNNNNNNNNNNNNNNNNNNNNNNNNNNNNN
NNNNNNNNNNGAGAACAAACTTAATAATAGGCCACGAAAATGTCTTAACTGGAAAACACC
TTATGAAGTATTCTATGGGGAAAGTATGCACTTAATTTGACAATTCAAGGTATAAAAAAT
AGTTGTTTTTCGGAAAGTTAGCTATTAATATTTATCAATGATAAAAATAGCATGTTTTAA
GGGACTGACCCCAAAAAGTGAGAATTTAATAAAAAGACTTGACATAATTCGTTTACAATA
GTAAACTTATTTTGAACATATTTGTTTACATTTGTAAACGTCTAGGAGGAAAGGAGAATG
AGCACAATAGAACTTAATACTTATATCACAGATGCAGAATGGGAAGTCATGCGTGTAGTT
TGGGCAAATGATCGAGTAACTAGTAAAAAAGTCATTTCCGTATTGCAAGAAAAAATGGAA
TGGACACAATCCACTATCAAAACGATCTTAGGTCGATTAGTTGGAAAAGGCGTACTAAAT
ACAGAGCATGAAGGTAGAAAGTTTATTTACACTGCCAATATTGAAGAGACAGAAGCCGTA
AGGGATTATGCAGAAGATATTTTCAACCGTATTTGCAATAAGAAAGTCGGAAATGTAATA
GGAAGCATCATTGAAGATCATGTTTTAAGCTTCGATGATATAGATCGACTAGAAAAAATA
TTAGAGATGAAAAAATCTTTCGCAGTAGAAGAAGTGGATTGCAATTGTCCAGAAGGACAA
TGCGAATGTCATTTACATCATCATTAAGCATAAGGAGGATTTAAAATGAATAATGACAAC
ATGGATAAGTTAAAACACGAGCATGGAATCACAGATGAACATGGATACCATAAGGATCAA
CATCAAGTACATCATGCTGGGCATGATCACAGCGGGCACTGTGGGCATGATTACAGCGGG
CACAGTGGGCATAATCACAGCGGACACAGTGGGCATGCCCACCATCATCACGGAAGCTTT
AAGGAACTTTTCTTAAAGTCATTGCCACTAGGAATCATTATTATGCTCTTAGTCCCTTTG
CATGGATTTGAACTACCATTCCAGTTTACTTTTCCATATTCTGATATTGTAGTAGCTATT
TTATCTACTATATTAATTATTTATGGTGGACGTCCATTCTATCAAGGTGCAGTTGACGAA
TTTAAACAAAAAGAACCTGGAATGATGGCACTCGTTTCTTTAGGTTTAAGTGTTTCATAT
TTATACAGTATTTATGCTGTGATCATTACCTACGTAACGGGTGAACACGTGATGGACTTT
TTCTTTGAATTTGCTTCATTACTATTAATCATGCTATTAGGTCACTGGATTGAGATGAAA
GCTATTGGAGAAGCAGGAGACGCACAAGCAGAATTGGCTAAGTTAGTGCCGAAAGATGCT
CACGTTGTATTAGAAGACGATTCAATTGAAACACGATCAGTTGCTGACTTAAAGGTAGGT
GATTTAATTCGTGTTCAAGCCGGAGAAAATGTGCCAGCAGACGGGATTATCGAGCGTGGC
GAATCACGTTTAAATGAAGCTCTTTTGACTGGAGAATCAAAAGCAGTTAAAAAAGGCCCT
GGCGATGAAGTAATCGGGGGCTCAACAAATGGAGAAGGGGTTCTTTATATTAAAGTGAAT
GAGACAGGTGATCAATCCTTCATCTCTCAAGTTCAGAATTTAATCAGCCAAGCTCAAAGT
CAGCCTTCCAGAGCAGAAAATATTGCTCAAAAGGTTGCAGGGTGGCTCTTCTATATTGCT
GTTATTGTCGCGCTAATTGCTTTTGTAGTGTGGATGATTATTGGAGATATCCCAACGGCA
GTTATATTTACTATTACTACATTAGTTATTGCTTGTCCGCACGCATTGGGTCTGGCTATT
CCATTGGTAACCGCCCGTAGCACAAGCTTAGGAGCTAGCCGAGGCTTACTAGTAAAAGAC
CGCCAAGCCTTAGAAATAGCTCAAGATGCAGATGTGATGATTTTAGATAAAACGGGTACT
TTAACAACTGGTGAATTTAAAGTATTAGATGTAAAACTTCTTAATGACAAATATACAAAA
GAGGAAATCATTGCCTTATTGGCAGGTATTGAAGGAGGATCTAGCCACCCAATTGCTCAA
TCAATTATAAGTTTCGCCGAGCAGCAAAATATACGTCCAGCATCTTTTGATTCGATTGAT
GTGATTTCCGGTTCTGGAGTAGAGGGTAAAGCAGGTGGGCACCGTTACCAATTAATCAGT
CAAAAAGCCTATGGACGTAATCTTGATATGGATACTCCAAAAGGAGCAACTCTTAGTGTC
TTAGTAGAAAATGATGATGCCATTGGTGCTGTAGCTTTAGGGGACGAATTAAAACCAACG
AGTAAAGAGTTAATTAAAGCTCTTAAAAAGAACAATATTCGACCAATTATGGCAACAGGT
GATAATGAAAAAGCGGCTCAAGGCGCGGCAGTAGATTTAGGGATTGAATATAGATCAAAT
CAATCTCCACAAGACAAATATGAGTTAGTTAAAACACTTAAAGATGAAGGAAAGAAAGTT
ATCATGGTAGGTGATGGTGTAAATGATGCTCCTTCTCTTGCCTTAGCAGATGTTGGTATA
GCTATAGGTGCTGGAACTCAAGTTGCGTTGGATTCAGCTGATGTCATATTGACTCAATCC
GATCCAGGAGATATTGGATCATTCATTGATTTAGCACACAAAACAACTCGTAAAATGAAA
CAAAACCTATTTTGGGGAGCTGGTTATAACTTTATAGCTATCCCTCTAGCTGCAGGAATT
TTGGCTCCTATTGGTATCACATTAAGCCCTGCATTAGGAGCAATCCTAATGTCTGTGTCA
ACAGTCATAGTCGCCATTAATGCTATGTTATTAAGTTTAGATCCAAAAAATAACGGTTAA
CAGATCGAATGATTGAAACTCCTTAAAGTATCAAGATACAATAGTTTTACAGGAGAAAAA
GAGATGTAAGTACTGGCTCTTTGTAAAATCGTGTTGGTAGAAGTAGACGATTTTTCTACC
AACACGATTTTTAATTTATTATAGAACTGATTTCTGTTAAAATCCTAAAAGCCACCTATT
TCGACAGTTTTATAGCTTGTTATTCTATTTTCTTGACAATAATACCACCGTCTCCACACG
TTTTTTAACCATAAAAAGACACCTCCATGAGCATTTGATTATATTGTACCAAATCCAACT
TGGAGGTGTTTTTATTTAATTCTCATTTACGGGGGTCAGTGCCAATTAAAATTGCGTATT
TTTTATTTAAAATGTATTAGAATTAAATTCATATAAAATATGCACGAAAAATAAATCAAA
ATTAAAAAGTACAAATTAATGAAGTGATTATTGATAAAAATAGTTAATAATTGGTTAAAC
AAAATATATAACTCGTTTATAAATTTATAGAAATGAACCATTATAAATCTCCTCTTAAAT
ATTGAAAAAACCATTGGCAGTGGACATACTTTAAGACTATATATTTCTGAAACTAGTTTC
ACAATACAAATATTGACATGCAATTATTAATTGGTGGATTTTAAGTTGACATCTACAAAG
CTTAATGTTAGAATACATTCAAAAATATATTTGAATGAGGTATTTTATGATTCAAAATGT
TGTTACTTCAATAATCCTGTATTCTGGGACAGCCGTAGACTTACTTATTATCCTAATGTT
ATTTTTTGCCAAAAGAAAAAGCAGAAAGGACATCATTAACATCTATTTAGGACAATTTCT
AGGCTCTGTTAGTCTAATATTCCTAAGTTTGCTTTTTGCATTTGTCTTAAATTATATTCC
TAGTAAAGAGATTTTAGGTTTACTCGGTTTGATTCCAATTTTCCTAGGCCTCAAAGTTTT
GCTTTTAGGAGATTCTGATGGAGAAGCTATTGCAAAAGATGGTTTGCGAAAAGACAATAA
AAACCTGATTTTTCTAGTCGCTATGATTACTTTTGCAAGTTGTGGCGCTGACAATATTGG
TGTCTTTGTCCCATATTTTACCACCTTAAATTTAGCGAATTTGATAGTGGCTTTACTTAC
CTTTTTAGTCATGATTTATCTCTTGGTTTTTTCTGCCCAAAAATTGGCACAAGTCCCTTC
TGTTGGAGAAACTTTGGAGAAATATAGCAGATGGTTTATTGCCGTTGTTTATTTAGGATT
GGGGATGTATATCCTGATTGAAAACAACAGCTTTGACATGCTAAGGACTGTGTTCGGCTA
GGAGAAAAAATTATGAAAAAAGATAGTATCTGTCAAGTGGATGTTATAAATCAACAAAAT
GTTACAACCGCAACGAACTACCTTGAAAAGGAAAAAGTCCAAAAATCACTTCGTATTTTA
TCAAAGTTTACCGATAATAAACAGATAAGTATCATCTTTTATCTCCTTGCTGTTGAAGAA
CTCTGTGTCTGTGATATAGCCTGTTTACTAAATCTCAGTATGGCATCTGCCTCCCACCAT
CTTCGTAAACTAGCCAATCAAAACATCTTGGATACTAGAAGAGAGGGGAAAATTATATAT
TATTTTATAAAAGATGAGGAAATCAAAGACTTTTTTAATCAACTAGGATAACAACTATTT
TTACTACTTTACCATGATTATATATAGGACTTATCTATGAAATTTTTTGATGAAAATTAC
TCACAAGAAATACCTACTCGTATCAAATGTTTAAGAAAAAAGTATAATTTAAAGCAAAGC
GACCTAGGTAATGCAGGTTAAGTTAGCCAAGTTGAAAAGGGAGGAATTTGAAAGGATTTG
TATCTTTTATTTTTTGTTTCATTTATGCCCTATGCTACTGGAATAGTTAGTAGTCATTTC
ATGAATCATACGGCACAGCTCTTTTATGGACTGATCGTTATTGTTTCAACGGTAGTAAAC
TGGTTTTTACATAAAGTAATTGATAAACCCAATATAGATCAGAAAGAATTACTTGAAGTT
ACCGCACAATATAGGAAGTAATTGATACCTGACCTAATAATTAAAGGAGTGGGATTGATT
CTATCCTTAATTCTCTATCCTCCGATTATGATGTATAGTGTTTTAATTGCGGCATTTTAC
ATCATAACTTTAAAAACACTATCTGAAAAAAGAGTGAATAACTAAAAAATGGTGATCAAA
GTTAGGTGTATTATTTTAATGCTTAGATACCTAAACTATTCCCCTATTTATAATCTATTG
ATTCATATTTTATGAAATTAATCAGTAGATATCGTTCTGAAAAGCCTTGATAATACGCTG
TTTTTAGTCCAACTGAAATCCATACTTTCCAAACCAGGTCTTAAGAAAGCTCGTAAAGCT
AGCCAGTTCTCAAAACGTTAA
