# Supplementary material for: Abundance, Diversity and Role of ICEs and IMEs in the Adaptation of Streptococcus salivarius to the Environment
Source: Genes (Basel). 2020 Aug 26;11(9):999. doi: 10.3390/genes11090999 (PMC7563491; doi:10.3390/genes11090999)
Supplement: Supplementary file 1 [file genes-11-00999-s001.zip › Supplementary files/Lao_Data_S1/CIME_SsalN20_rpmG.fasta]

>CIME_SsalN20_rpmG
ACTGAGGTAAAATAAGGATTCAATACGAATCAATACAAAAGAAAAACGCTGATTTCAAGC
GTTTTTTCTTTTTGTCAATTGCAGTTTATTGCACTGTATTTCAATTCAAACTCTACCTTT
TTCTCTACCTTTTTATCGTAAAATCTGATTGGACACGGTTTGTGTCCAAGTTATTTATAA
ATAGCTTTATATCAACCTTTAGCAAGGTTGTACAACTTATTCATAAAAAATAAATAGATC
TGATTGAAGACAAAGTCCTCAGAAGTTATACTTCTGGGGACTTTTCTTGCTTCGAAGGAG
TATAATAAAAGAAAAGGTATTTGATGAGGTACTCCTATGTTTCACAAAGATAATCCTGAA
TATAATCGTCGTCAAATAGGTTTCTATACACTTGATGAACTTGTGCCTAAAGACCATTTT
CTAAGAAAAGTTGAAGAAACGATTGATTTTTCTTTTATTTATGATGTTGTTGAGGATAGT
TATTCTTCAGATAATGGTCGCCCTAGTCTAGCCCCTGTTTTGTTAGTTAAGATTCCTTTG
ATTCAATGTTTTTATGGCATTCGTTCTATGCACCAAACCATCAAGAATATCGAGGTGAAT
ACGGCTTATCGTTGGTTTCTTGGCTTATCTCTGGATGATAAGGTACCACATTTTACAACT
TACGGTAAGAACTATAGCTGACGCTTTCAAAATAAAGAATTGTTAGCACACATTTTTAGT
CATGTGCTTCATCACGTTTTGGAGGCGGGGCTCATTGATCCCTCAGAAATCTTCATCGAT
GGGACACATATCAAGGCAGCTGCTAATAATCATAAGTACAAAAATGTTGTTGTTGATCAA
AAAGCTAAATTCATGAGTGAACAACTGGATGTTGAGATTAATTTAGACAGGAAGAAGCAT
GCAAAAAAGTTCTTAAAGCCCGCCAAAAAAGGCGAAGCTAAATCTAAGAAACAATCAACG
ACTGATCCAGATAGTGGTTGGTTTCACAAGGGAGAACACAAGGAAGTCTTCGCTTATAAT
GCTCAGGTAGCTTGTGATAAACATGGTTGGGCCTTGGCTTATACAGTTGAAGCAGGTAAC
ATCCATGATAGTCAGGCCTTTCCTGTTCTTTTCGCCAAGTTAGAACCCTTCTCCCCTGAA
TTCATTATTGCGGATTCAGGCTACAAAACACCTAGTATTGCCAAGTTTCTTTTAGAAAAA
GAGATTACGCCAGTATTCCCTTACACTAGGCCAAGAGTAAGAGAGGCTTTCTACGTCCTA
AAGACTTTGTCTATGACGAGCATTTTGACTGCTATCTTTGTCCAGAGAACCAGGTATTAA
CTTACCGTACAACGACACGTGAAGGTTATAGAGAATATAAAAGTAATCCCGAAATTTGTA
AGACCTGTCCCTTGTTAGCGATTTGTACTGAAAGTCGCCAGCACCAAAAAGTTGTTGTGC
GTCATATTTGGAAAGATGCCTTAGAAATCTGTGAAGATATCCGTCATCAAAGTGGGATGA
AGGAACGGTACCAACACCGGAAAGAAACGATAGAACGTTTATTCGGAACAGCTAAAGAAT
ATCATAACTTGCGTTATACCAGAGAAAAAGGAAAGTCCAAAATGGAAGATAAGGTTGGGC
TTACTTTGGCATGTCTAAATATCAAAAAATTGGTAAAAATGATGGTAGGGAAGACCTGTT
ATTTTATCCAAATACCTCAATATTATTGGATTATGGGAGAATTAAGTGTGAATATAAAAA
AAGACAAACATCAAAAACGATGTTTGTCTTCATTCTGAATCAGAATTTTAATAGGAATTC
TGATTTTTTTATGCAAATCCATTTAAAAGCCAAAGGGTGTTTAATTATTATTTATTAAAA
TATAGATAAATATCATTTGATTAGTATTTGTTAAGTAGGAGTGCTTAATTCAAACGACCT
CATTATAATGCTTATCACATACATTAAAATAATAAAAAATTGAAAGAAGGTTGAAAAATA
AAAATAACATGCTATAATTATAGCGTCTATATGAATAGGGAACATGGGTAGTAGTAACTC
GAAGCCAACCTGTTTGTAATATTTTGACTCTTTTGGGGAGAGTTGAATGATTACTTGTTG
GTACTTGGTGCTATGTGATATGGTATTGGGATAGGGTTATCATACCGATGTTTTGATTTG
TAAGATGGGGATAGAGCGTAAGTAAAGGGGACGCTCTTTAAAATGGGGAGAAGTTTTTAT
GAAATATATGTAAATTAGCAATACTGCTGGATTCAAAAACACTTTTATTAGCAAAGCGTT
TTTTCTCCTGCAGTTTTTTTTTATTTATTAAATAGTGTATTTTTAAATTCGGGGGAGAAG
ACTAGAAAATCTCAAAACAATTGATATCCTTGGATGATATGACTTAGTTTTCTTGTCTTA
CTTCTTGAATTTTATACGTAATGATAGTCTTTTTATTGAGACCTTTTTCTTTATCTACTT
TACATCATTTGCAAAACAAGACCAATAGCGAGGGCATTCCCTTTAATGCTTTTGGAGAAA
GGATAACTCATTTTCCTTTTTATTGGGGATAATAAAGTGATAATGTAGAGTCTTATTTGT
CAATATTATATTGATTTCGTATAGGTCATAGGGGGGGATCTTATGGGAAAATTAAATATT
ATGGTTGTCTTTGGGACAAGACCAGAGGCAATTAAGATGGCGCCGTTAATTCTTGAGTTG
AAAAAAACATCAAGAAACCATTAATACTATTACAGTAGTCACAGCTCAACACCGTCAAAT
GCTTGACCAGGTTTTGGAGACTTTTGAAATAGTTCCTGATTATGATTTGGATATCATGGG
AAAAAAATCAATCACTTCAGGAAATTACTTCTAAAATTTTGGCTAATTTTGATCCAGTTG
TTAAGAAAGAACAACCTGATTTGGTTTTAGTTCATAGTGATACTACAACAACTTTTGCTG
CTGGATTGGTTGCATTTTACAATAAAGTAAGTATTGGTCACGTTGAGGCTGGGCTTAGAA
CTTATGACAAATATTCACCATATCCAGAGGAAATGAATCGTCAGGTGACGGTTGTGACTA
ATTCTATCCATCATGCTGTTAAGCTGGTAGATCTCGGTATTAGTACTAGGATTATTGGTG
GTAAGGTTAAACATTCAACAGATGCCTCTATTGGAAGTACAGCTCTGGAACAAATCAGAC
AACTGAATTTTGATTGTGCTTTCATTGGTGCTAATGGAGTTGATGCCAATTATTTCACAA
CGCCAGATATGGAAGAGGCGGTCATTAAACGAACAGTGATAGCTAATGCGCAAAAAGCCT
ATGTTCTAGCTGATGCTTCTAAACTTTCTCAACCTATGCTAAGGTAGCCGAGGTTGAGAA
AGTAACCATAATCACAAATGCTTCGGAAGAAGGGCTCCTTAAATAATTAAAAGAGAAAAC
GAGGGTTATTGAAGTATGATTTATACTGTGACGCTAGACCCATCAATCGACTTCATTGTT
CGTATCGACAAGGTAGAGATTGGTGAAGTTAACCGTATAGAGAGTGATGATAAATTCGCT
GGCGGTAAGGGTATTAATGTCAGCCGTATTCTACAACGTTTAGGAATTGACAATACTGCT
ACGGGCTTCATCGGTGGTTTTACAGGACGTTTTGTTACAGACAGTTTGGATGCTGAAGGT
ATTAAAACTACTTAGAATGGTGAGACTGTAATGGTATTAGGAAAAGTAAGTGATTTTTTA
ATCAAGCATCAAAGATTGTTAACATACTTAAGTATTTTTGCTGCGTTAATGTTATTAATG
CGCTTAGTGTATGATGATGTTTTGATTGACCATGATAATCCCATCGTTTTAGCAATCTTT
ATAGGAATACTAGTTCTTTGGACCCTAGCATCTTACCTTAATCGAAGACAGCATATGCTA
TCCCACTTTATCTTACAGAGTTCGAAACTTATTAACGTCTATGCTGTAGACTTAGATTAT
CGTTTTATTGCGGTTAATAAGAATGATATTCGGCTCATGGAAGAAATCTTTTATTTCACT
CCCAAAATTGGTGACTTTCCAATGAATTATCTTAATAGTGAAGATGCTGCGCGTTTAAAA
GCAAATGTTGATCGTGCGAAAAAGGGTGAAACATTTATATTTATGGATACTATTAAGACA
GGCGACAAAACGCTTTACTGGCAAAATATGTATTCTCCCATTTATAACAATCGCCAAAAA
GTGATTGGTGTTTTTTGTTTTGTTCTTGATGTTACAGAGCAGAGACTTCATGAACTTGAA
ATACAGAGGATGGCATACGAAGATGTTTTAACACGGGTTCATAATCGACGATATATTGAG
CTTGCTTTTGAGGAATGTCTGACACGTAAAGAAGAACAAATTACGGTTATTATATCTGAT
TTGGATAAATTCAAGGAAGCAAATGATACCTTTGGACATGCTACGGGAGATAAGATTCTA
ATTGAATTTGGTGATATTTTAACGAAGATAATGCCTGAAAGTGCTGTAATAGCAAGGTTA
GGTGGAGATGAATTTGCGGTTTTACTCCCTGGAGTTTCTGAAAATCAAGCTGAATTTTTA
ATAAAACTTGTTCAAGCAGAAATGACTCTCAAAGATATGGGGATTACAGCATCTTTAGGT
GCTTATACGGACTCTTATCAATCACATAAAAACTTCGTTGATTTTTTTGCAATAGCTGAT
AAGAAAATGTACGAAAATAAAAGTCAGAAAGGAAAATCAAATGTTTGACATTATTCTAGT
CGATGACGGTAGTGGAGCTGATTTTGCACCGTTATTTGCAATAGCTGATAAGAAAATGTA
CGAAAATAAAAGTCAGAAAGGAGAACGTCGATGATGTTTCAAGATGTTGTTATTGTCATT
CCTGCCTATGAACCTGATGACCGTTTGTTGGAACTTTTGAAAAATATTCGGGATAAGGAA
AATCAAATGTTTGACATTATTCTAGTCGATGACGGTAGTGGAGCTGATTTTGCACCGTTA
TTTGCAATAGCGCAGAGTGACTATGCATGTCATTTGCAAAGACATGATGATAATAAAGGA
AAAGGTCGTGCTTTAAAAACGGCTATTTCATATATTTTGGACAATTTTCCTAATGCCAAA
GGAATTGTGACGATTGATTCTGATGGTCAACATACCTACGAAGACATGATGAAATGTTTG
GCTGAATTTTTGCAACATCCTGATAGTTTGGTGCTGGGTGTTAGAACATTTGAAAAATCT
GTTCCTTTACGTAGTAAATTTGGAAATTTATTGACAAGAGACGTCTTGGGGGCTATGACA
GGTATGAACGTTTCTGATACGCAAACGGGGCTTCGTGTGATTCCTATGTCATGGTTGCCA
AAACTCTTAACCGTGGAGGGTGAACGGTATGAATTTGAGATGAATATGTTACTTGAGGCA
AAAGAGGACAATATTCTGATTTGTGAAGTTGGCATTGCAACGATTTATTTGGATGAAAAT
CAGTCGTCGCATTTTGATGCGATTCGTGACTCGATTAGAATTTACAAGGTTTTCTTCAAG
TACATTTTTTCAGCATTGTTTTCCTTCTTGGTTGATATTGTTGCTTTTACGATTTTAATT
TCTTTGTTTAATGGATTGAGTTTTAGTGCGGTGACGTTAGCTTCGATTTTAGCGCGTGCG
ATATCATCTGTTGTTAATTTCACCTTGAATCATAAGGTGGTCTTTAAACGAGGTCAATCA
AATAGTGCGATAAAATACTTCACTTTGGTGGTAGTACAGATTGTTTTGTCAAGTTTATTG
GTAACAGTTCTAGGAAATGCCTTGACGACGCTGCCAATTTCATTGGTGAAGATTTTAGTT
GACGGTACACTTTTCTTTGTCAGTTATTTTGTGCAAAAACATTTGATTTTTAGTGGAGGT
GAGAATGAAGACTAGTAAGAGGATACTCTATTTCGTTGCATTTGTAACGACTGCCTTTTA
TTTAACTTGGCGTTTGGTGGCGACTATTCCGTGGCATGATTCATGGTTTGCGCTGATCTT
TGGGATTTTATTGTGGGGAAGTGAGGTAGTTTCAGCCATTACAGGCTACATTCTCATTTG
GAATAAGCAAAAGGACTTTGAGCTTAAAAAGCCTGAGATTGCTAAGGAGCGTTACCCAGA
TGTGGATGTTTTGATTGCAACGCATAATGAGGATCCAGAGTTGCTTTATAAGACGATTAA
TGCCTGTACTTTTATGGAATATCCTGATAAGTCTAAGGTGCATATCTACGTCTGTGATGA
TACCAATCGTCTAGAAGTTGCCAAATTGGCTGATGAGCTTGGTGTTGGTTATTTTGGTTT
GGCGGATAATAAAGATGCCAAATCAGGAAACTACAATAATGCTTTACGTCAGACGTCATC
ACCTTTGGTGGCGACATTTGATGCGGATATGATTCCTTATCGTGAATTCCTGTTGGAAAC
TGTGCCTTATTTTGTTGAACAAGTTGAGGCTTATGAAAATGGTGACGATTATGATAAGTC
AAAAGTTGGTTTGATTCAAACGCCACAAAGTTTTTACAATGCTGATATTTTCCAATTTAA
CTTGTTTTCAGAATCAACCTTACCAAACGAACAAGATTTCTTTTCCAAAGAAATTAATGT
TTGCAATAATTCGCACGGTGCAGCGGTTTATACGGGGTCTAATACGGTTATTTTCCGCAA
GGCGATTGAAGATGTTGGTGGTTTTCCGACAGATACCATTACGGAGGATTTCGAGCTAGG
TGTTCGGATGAATGCGGCTGGTTATGTAAATTATTCGACGAAAAGTCCAATGGCTAGCGG
GTTAACGCCAACAGATTTGAAGAGTGTCATCAAACAGCGCGCGCGCTGGGGACGTGGCGT
TATTCGCAGTAGCTACAATATGAATATCTTCTTTAATCCCAAATTGACAAAGGGGCAAAG
AATTGTTTATATTAATGGCTATCTTTATTGGTGGTCTTTCTTTAGACGGTTATTGTATAT
CTTGGCACCGATTTTATATACGGTTTTCCATGTGCGTGTGGTGGTGTCAAATATCTGGCT
ACTGTTCCTATTCTGGTTGCCAAGTTACGCATTGACACACTTGTCAATGCGAGAAGTCTC
AAAACAATACCGAACACAGGTTTGGGGAGAAATTGTGGAAACGATTTTTGCTCCGTATTT
GTTTATTCCCATGATGTTGGAGTCCTTTGGCATTAGCGAAAAAAAATTTAAGGTGACACG
TAAGGGAAATGATACGTCGTGGACGTTGTACCTTTATGCGCTTCCTTATCTTGTTTTATG
GGGATTAGCCGTTTATGGGTTGGTGACTTTTAACTATGGAAAATTTGGTTCAGAGCTTTT
TTATGGAAGTATTATCAGTTTTTGGTTGATTTATCATATCATCAATTTGACCTTTGCGAT
TTTCTGTGCGCTTGGTCGTCCGATTTATCGCTCAAGTGAGCGTTTTACTGTTGATGAAGC
TATGGTTATTGAGGTTGATGATGATTCTTACCAAGTGAGAGTCTGTGATATTTCAGAAAC
GGGGATTTCATTCTATACGGATTTACCATTGTATTTGCCGAAAGAAAAAGAACTGACGCT
TAATTTGCAATCACGTGATTACCATGCGAGGGTAAAAGGTCATGTTGTTCGTGTTTTTGC
GATTGATAATGGTTGGCGCTACGGCGTTCAATTTTCAGAAATTCCTGAAGCTGATAAGCG
CGAATTTTATCAGTACATTTATGACCGCATTAATCACAATCTTCCGAAGGAAAAAGACCC
TTGGATGACAACATGGGATGATTTATTTGAGAACTTTAGTCAACGTTTCCAAAATAATGA
ACGTCCTGTTTCAGCCTATGACCAAGTAGCTTTTCCGAAAGTTCGTGTTAATGAAGAGGT
TCAGGTTGCTGGAAAAAAATGCCAGCTTAGAAAGACAGATTATTATTACATGACATTTTC
TGGAAAATTGACAAATCCTAAAAAAGAACCGAATGTCGCATTTACCTACAAAGATTTGCC
AATTCAGTTGACTTTTGTGTCCTATGATATTGATAGAGACGAATCGCTTTATAGAGTTAC
CAATTTAGCGGATTTGGATAGCTTACCTGCTTTTAAAGCCTTAGCAAATGAATGGAGAGG
GAGAGTATGATTAGTATTGCTAGATTACTGTTGTTCTTTGTGATTACCATGGGGTACAAT
GCCTTTTTCCGTAATACTGTGAAGATGAATCGCAGTCTGACATGGGTGTTTACATTTTCA
GTCATTACATTGGTATTGTACCTTGGTAGTTTGTTAGGCTTTATGTTGCAGACCGTGTAT
GCCATTTCTGTTTTGGGCTGTCTTTTGAGTCTTTATTATCTTTGGGCGGTATGGAAAAAG
AAATATCGCTTTAGGAGACTTGATTATATTGCGCTTGGAATGATGGCTTATTTGCTTTTG
TTTGGAATAACGCTCTGGCATTCACCGCTTTTACATTATGATAATTTTACGCATTGGGCA
ACGATTGTAAAATTTTTCCATATCAATAATGCTTTGCCAACACAGCAGGATACGATTATT
AGTTATTATACCTATCCTGTTGGAAGTTCACTTTTCATTTATTTTTTCACGACTATCGTA
GGCTTTTCAGAAGGTAGTATGTTGGTCGGGCAATTCTTCTTGATTGCTTCCAGTCTTTAT
GCCATGTTTGCGGCACTTCGTGATGATCGACGTGTCTTAATGGTTAGCATGATTTTTGCT
TCGTTTGCTGTTTTTAATACGTTCAACGTTGCTATTCGATTAAATAATTTGCTGGTTGAT
TTTCTGCTTCCGGCCTTGGCCTTGGCAGCCATAGCAGGTTGTTTTGTCTATCGTAATCGT
TTCTGGTTTTTGTCGCTAAATACGGCGGTAATTCTTGGATTATTAAGTATCGTCAAAGTA
AGTGGACTTTTCTTTGTCGCTCTCGTTTTAGTAGTTTATGTGGTTTGTATTGTGCGTTTA
CTTGTTCGTAAAAGAGCACGTTTAAAAGCACTAGTGCTGCTCATAATGACCTTGCTAGTC
AGCTGTCTTCCTTTTGTTATTTGGCAAAAGCATGTGACGGATAATTTCCCAAATGCCTCA
AGTGCCAAGCATGCGGTGTCCATGTCAGAACTTGGTCAGGTATTGACTGGAAATCTGTCA
GGCGACCCACAAAAAATTATCACTCTTTTTGTCAAATCGGTGTTTACGTTTGACAGTTTG
GCAAGCAATGGAATTTTGATAATCAATCTGATTATGCTGTTTGCCTTTATTGTGATTGGC
ATTCGTTTGAAATATAAGAAATTTGTCTTGTTGACTTGGGGATTTGTTGATATTTCGATT
GTGACTTACTATATTGGCATTTTACTCATGTATCTGACAGCAATGCCGACTGATGAAGCG
TTAGAATTAGCAGGATTTGAGCGCTATGCTTCGAGCATCGTTATCTTTGCTTTTGGTTGT
TTGACCATGGCTTTAGCATGGGTAATGGACAAGTGTCTGTATGAAAACATCATTAGTAAA
CGTAATGCTAGGTCTTACAAGAGCTTATTTAATAAACACTTGTACCAATACGCGAGCCTT
GTTTTGACAGTTTATGCCATTGGAATGTTCTTGTCAGAAAATAATAGCATTGTTTACAAT
AACAATCAGGAAACAAACGAGGTCGTAAAAGAAATTCATCAGTTTACTGGAAGTCAGAGT
AATTCGTCAACGGATAGAATTTTGGTTGTAACAGCAGATAAGGAGAATGTAGATAATTAT
TTTGTCCAATATGCTAGTCGTTATTATCTGTGGGATGTCAATGTTGATGCCAGAGAAAAT
TTTGTGTCGGCTGACCAAGAATTTTTAGATTTAATGGCATCATACAGCGACAGCGCAACA
AGTTATTACCTCGGCAATGAAAATATCGATACTAGAGATGGTTCCAATTTAACAGACGAT
GACTTTATTGCACTCTTAAAAACGTATGACGAAGTCTTGATTTTAGATGACCATTATACC
TTTAATGCCTTGACGAAAAAACTATTTGGTCGGACATATTCCCCAGGATTGTATAAAGTA
TCAGATATTCTTGCTGGAAAAGGGTAAGTTTTCTAGCTTTATCAAGCATAAGTCTTGATA
TTTCAAATAAAATATTCTATTATAACAAAAAATATGTAGAAGGAGGCGGAGTTTGTGACT
TCGCCTCTTGTAGTGCTCAAAAGACTTTCTTGAACATTGGAGAGGAAGCTAAGATAAGTC
CGTTTGAATTATCTGCTCTACTCATCACACAAAGCGAGGTCCTTAAAAGATACAATCCAC
GTTCCACACACTCAACACTAGCATAGAAAAATCTCATATCTACAAAAGCAATATCAGATT
TTGGTTCTCGTGAACAATCAAAATAGCCCTTTATCTATCTCTTTTATAGTTGTTTTCCCA
ATATTCCCTTTCACCTTTTCCTATGCCTTCTGGTAGTTGCTTCAAACATTGTCCATACTT
TGATATTTAACAATTTCAGTTATTTCAGCCAAAGAAAGTCGATGGGATGCTCTGCTAAAG
TCCGTATCGAAGTAATCAACCTCTTCTATTTCAACTAAAATCTCATAATTTTGACCAAGA
TAATATTTAATTTCAGACGGTACTAACTTCTCTGATTCTTACTGAAGTAAAATAA
