# Supplementary material for: Abundance, Diversity and Role of ICEs and IMEs in the Adaptation of Streptococcus salivarius to the Environment
Source: Genes (Basel). 2020 Aug 26;11(9):999. doi: 10.3390/genes11090999 (PMC7563491; doi:10.3390/genes11090999)
Supplement: Supplementary file 1 [file genes-11-00999-s001.zip › Supplementary files/Lao_Data_S1/CIME_SsalN20_rpsI_2.fasta]

>CIME_SsalN20_rpsI_2
AAACCAGGCTTGAAAAAAGCTCGTAAAGCATCACAATTTAGTAAACGTTAAAACTTATTT
ACATTTATTGAAAGCATTTCGTATCAAAAATACGGGATGCTTTTTCTGTTCACCCCAAAT
TTTTGTAACTAGGTGATACTTGAAATTGATACAAATTTGGTTGTTCTTGATAAATCTAAG
CAACAATAAATAATCGAGTGAAAAGGGAGAAATCTGAAAGAAAATGTATCTTTGATAGTA
CTCATTTATTGTGAAATATGATATATTTATTAATTAGATGGATGAATATTTCTAGAGTTA
AATACAATATGACCGATACATGCTTTTTGGTCTATCTTGTTTGTACTCAAAGTATGAAAA
GAATATCCAATATTTAAAATTACTAAGTATTATACAATGAGATTGAATGCTACAAAATGA
AAGGCGATGTAATCCGATGAAGAAAGATAGATTAATTGCATTGACAGATGCTGTTCTAGC
AATTATTATGACCATTTTGATTTTAGAGTTAGAAAAACCAACGACACCAAGTCTTCAAGC
TTTTTGGGATTTACGGCAAAATTTCTTTGCTTATTTTCTTTCCTTTTTCTGGTTGGGATC
GTTATGGATGGCACTAAATACATTGTGGGAAAAGGTTGAGAAAATTTCTCAACAAATTGT
TTGGTGGAATTTGTTTCTTTTATTTTTTGTTTCATTTATGCCCTATGCTACTGGAATAGT
TAGTAGTCATTTCATGAATCATACGGCACAGCTCTTTTATGGACTGATCGTTATTGTTTC
AACGGTAGCAAACTGGTTTTTACATAAAGTAATTGATAAACCCAATATAGATCAGAAAGA
ATTACTTGAAGCTACCGCACAATATAGAAAGTTATTGATACCTGACCTAATAATTAAAGG
AGTGGGATTGATTCTATCCTTAATTGTCTATCCTCCGATTATGATGTATAGTGTTTTAAT
TGCGGCATTTTACATCATAACTTTAAAAACACTATCTGAAAAAAGAGTGAATAACTAAAA
AACGGTGACCAAAGTTAGGTGTATTATTTTAATGCTTACAGACCTAAACTATTCCCCTAT
TTATAATTTATTGATTCATATTTTATGAAATTAAAAAGTAGATATCGTTCTGGAAATCCT
TGATATTACGCTGTTTTTAGTCCGACTGAAATCCATACTTTCCAAACCAGGTCTTAAGAA
AGCTCGTAAAGCTAGCCAGTTCTCAAAACGTTAA
