# Supplementary material for: Abundance, Diversity and Role of ICEs and IMEs in the Adaptation of Streptococcus salivarius to the Environment
Source: Genes (Basel). 2020 Aug 26;11(9):999. doi: 10.3390/genes11090999 (PMC7563491; doi:10.3390/genes11090999)
Supplement: Supplementary file 1 [file genes-11-00999-s001.zip › Supplementary files/Lao_Data_S1/CIME_SsalUC3162_rpsI.fasta]

>CIME_SsalUC3162_rpsI
TCCAACCAGGCTTGAAAAAAGCTCGTAAAGCATCACAATTCTCAAAACGTTAATTCGTTG
CTGGGAAGCACAATACAAACGAAAATACTTTGCAACTTGCAAGGTATTTTTTGTATGAGA
ACTGGCGGTACACAATTAGGCTAGCTCTAACGACTTTAGTCGCATAGAGATATGCTATGC
ACAGTTGCCTCAAGAAAACAAGTAGAGCGATGTTTGATTGGATGGCAACCACTACATAAT
GGAAATATCTAGAAATGTCTATTATAACTAAATAAAAAAGTTTCAGGAAAATAGTTATTT
TTCGGAAAGTCATATTTAGAAATTGAATGGTATTGGTCGAATATTTCTAGGAAGTCTGAG
TGGATGATGTGGGGTTCCGTTTTTATTTTTTCTAAGACAATATAAATTGGGTACAAGATC
CTTAATGATATTTTCCCTATTCATATACATACCATTATTTCCCCAGCAGGCAACTACTAA
ATCAGATTGTGCAACACATTCTAAAATATAATTATCATTTTCGTCTCCTATAGGATCATC
AACTAAATATATATCCTTTGGGTAAGTGCTTCTAAAAGCAAATAAGTTAGTCATAAGTAA
GGTTCCATATCCCCAAGCTTTTGCATAATTTATACATCGTGTGATTGTCGGATCATCGAT
AGTTTCATCGGCAATTGAAGGATTCAAACCAATAAAAAGAATCGTAGGTTTTGTTGAGTC
CCAGGTACGAGATAGTTTATAGCGATAAAGCTGATTGTCTGAAATAGTAGCTTCTTTTTG
CATAGTTGACCTCCGTTTTCTTCTATTATATCATTATTGATTTTTCCAAGTAAAAACATT
TATAAACTGTTCGGATTACTTTTGATAAAATAGAATCAGAAATAGAGAGGAAATTACAAT
AGAAAATAACAAGTCGATGTTTACTTTAACTTTATAGGCAACTGTCAAGTGCTATGAAAA
GCGGGCATAGAAAAAATGACTTAAAAACGGTAAAATATTATTAGTTAATTTAGACTAAGT
TGCAATTAGCTTTCATCTTTAAGGAATAATGTGAAATGCTAAAAGCGGAGAGAGTTTAAA
ATTTGTTGTTGGGAGGAGTTTTGCTGGTGAGTGATAAGAGTAACAAAAAATTTTGGGATA
AATTCGCCAAGTTGTATGCTCCTTTTATGAAGAAGGATAAAGGTGTTTATGATAAAGTTT
GCGGATACATAAACCCTTATTTGAGTAAGGATATGAATGTACTTGAACTTGCTTGTGGTT
CAGGTCAATTATCCTTTAACCTTTCAAAATATACGAAAAGTTGGATTGCAACTGATTTTT
CTAAACAAATGATTTTTGAAGCAAGAAAACATGGAGAATACGAGAACCTTGTCTTTGAAA
TAGCTGATGCTACTTCATTGATTTATACAGATGAGAAATTTGATTGTGTAGTAATAGCTA
ATGCACTTCATATTATGCCCGAGCCTGACAAGGCAATGAAAGAAATATATAGGGTATTAA
AACCTAATGGTACTTTGTTTGCTCCCACTTTTTTATGGAAAGAGGAAAAACAAAGTAAAT
TCAAAAAACGGCTGATGTCTATTGTAGGGTTTAAGATGTATAAAGAATGGGATAAAAAGC
AATTTGAAGAATTTATCCATGAATATGGATTTTCAGTAGCTGAAATGAAATTGGTAAATG
GAGGTCTTGCACCAGTTGGTGTAATGATTGCATATAAAAAGTAATATTAAATTATTATTT
ACAATGATGGAAACTCCTTAAAGTATCAAGATACAATAGTTTTACAGGAGAAAAAGAGAT
GTAAGTAATGGCTCTTTGTAAAATCGTGTTGGTAGAAGTAGACGATTTTTCTACCAACAC
GATTTTTAATTTATTATAGAACTGATTTCTGTTAAAATCCTAAAAGCCACCTATTTCGAC
AGTTTTATAGCTTGTTATTCTATTTTCTTGACAATAATACCACCGTCTCCACACGTTTTT
TAACCATAAAAAGACACCTCCATGAGCATTTGATTATATTGTACCAAATCCAACTTGGAG
GTGTTTTTATTTAATTCTCATTTACGGGATTCAGTGCCAATTAAAATTGCGTATTTTTTA
TTTAAAATGTATTAGAATTAAATTCATATAAAATATGCACGAAAAATAAATCAAAATTAA
AAAGTACAAATTAATGAAGTGATTATTGATAAAAATAGTTAATAATTGGTTAAACAAAAT
ATATAACTCGTTTATAAATTTATAGAAATGAACCATTATAAATCTCCTCTTAAATATTGA
AAAAACCATTGGCAGTGGACATACTTTAAGACTATATATTTCTGAAACTAGTTTCACAAT
ACAAATATTGACATGCAATTATTAATTGGTGGATTTTAAGTTGACATCTACAAAGCTTAA
TGTTAGAATACATTCAAAAATATATTTGAATGAGGTATTTTATGATTCAAAATGTTGTTA
CTTCAATAATCCTGTATTCTGGGACAGCCGTAGACTTACTTATTATCCTAATGTTATTTT
TTGCCAAAAGAAAAAGCAGAAAGGACATCATTAACATCTATTTAGGACAATTTCTAGGCT
CTGTTAGTCTAATATTCCTAAGTTTGCTTTTTGCATTTGTCTTAAATTATATTCCTAGTA
AAGAGATTTTAGGTTTACTCGGTTTGATTCCAATTTTCCTAGGCCTCAAAGTTTTGCTTT
TAGGAGATTCTGATGGAGAAGCTATTGCAAAAGATGGTTTGCGAAAAGACAATAAAAACC
TGATTTTTCTAGTCGCTATGATTACTTTTGCAAGTTGTGGCGCTGACAATATTGGTGTCT
TTGTCCCATATTTTACCACCTTAAATTTAGCGAATTTGATAGTGACTTTACTTACTTTTC
TAGTCATGATTTATCTCTTGGTTTTTTCTGCCCAAAAATTAGCACAAGTCCCTTCTGTTG
GAGAAACTTTGGAAAAATATAGTAGATGGTTTATTGCCGTTGTCTATTTAGGATTGGGGA
TGTATATCCTGATTGAAAACAACAGCTTTGACATGCTATGGGCTGTGTTAGGCTAGGAGA
AAAAATTATGAAAAAAGATAGTATCTGTCAAGTGGATGTTATAAATCAACAAAATGTTAC
AACCGCAACGAACTACCTTGAAAAGGAAAAAGTCCAAAAATCACTTCGCATTTTATCAAA
ATTTACCGATAATAAACAGATAAATATCATCTTTTATCTCCTTGCCGTCGAAGAACTCTG
TGTCTGCGATATAGCCTGTTTATTAAATCTCAGTATGGCATCTGCCTCCCACCATCTTCG
TAAACTAGCCAATCAAAACATCTTGGACACTAGAAGAGAGGGGAAAATTATATATTATTT
TATAAAGGATGAGGAAATCAGAGATTTTTTTAATCAACTAGGATAACAACTATTTTTACT
ACTTTTCCATGATTATAGGGAGATTATAATCGTTGTTGTTTCAACGGTAGCAAACTGGTT
TTTACATAAAGTAATTGATAAACCCAATATAGATCAGAAAGAATTACTTGAAGCTACCGC
ACAATATAGAAAGTTATTGATACCTGACCTAATAATTAAAGGAGTGGGATTGATTCTATC
CTTAATTGTCTATCCTCCGATTATGATGTATAGTGTTTTAATTGCGGCATTTTATATCAT
AACTTTAAAAACACTATCTGAAAAAAGAGTGAATAACTAAAAAAATGGTGATCAAAGTTA
GGTGTATTATTTTAATGCTTACAGACCTAAACTATTCCCCTATTTATAATCTATTGATTC
ATATTTTATGAAATTAATCAGTAGATATCGTTCTGAAAAGCCTTGATAATACGCTGTTTT
TAGTCCAACTGAAACCCATACTTTCCAAACCAGGTCTTAAGAAAGCTCGTAAAGCTAGCC
AGTTCTCAAAACGTTAA
