# Supplementary material for: Abundance, Diversity and Role of ICEs and IMEs in the Adaptation of Streptococcus salivarius to the Environment
Source: Genes (Basel). 2020 Aug 26;11(9):999. doi: 10.3390/genes11090999 (PMC7563491; doi:10.3390/genes11090999)
Supplement: Supplementary file 1 [file genes-11-00999-s001.zip › Supplementary files/Lao_Data_S1/dICE_Ssal20-02_fda.fasta]

>dICE_Ssal20-02_fda
TTAAGCTTTGTTTGCTGAACATAGTTGATTTATTCGCCATACTTCCCATTACATCGTAAA
ACGCTATATTTAAGGTTTCAAACAAACATATTAATAGGAAGAGAACTTCATTATTCCTCT
TAGTTCTATAAAAAGTGTGGCTAATTTGAGGCAAAATATTAAATTAAATTTGCCACAAAT
CGTAAGACCTGGTTTAGAAAGTATGAGTTTCAGTTGGACTAAAAACAGCGTAATATCAAG
GTTTTTCAGTACGATATCTACTGATTAATTTCATAAAATTTGAATCAATATTTTTAAAAT
AGGGGAATAGTTTAGGTCTGTAAAAATAAAATAGTCTCTTTATAAACCTTATTATGTCAG
CTTCTTTACTGTTGTTGAAAAATAGGAAGAGAAAAAGGTAATGATTAAAACAACATCTAG
ATTTTCAAAAATTCTTTATCAAACTGGAACCTGATTTGAAAAGTACTATTTTCAGTATAG
GTAAAAACAGCATGTTATAAAATCGTATCTAGAAAACTTCCCCCTTAAATTATTAAGATA
TTCAATTATTATACTTAAAGTTATAGTCAACACCTAATTGATTGAAAAATTATACTTTAA
ATCAACCTTGTATTATGGTTTATTTATAATTTCATCAATCTTCTTTTTGTTTTCTTCTAC
CATAATATTTCTAACTTCAAGATGCAAAAAGATATCACGATAAGAACTCCATTTACATAC
ATCTTCCTTAATAATTTTAAAAATAATCTTACTTAATATCTGGTATAACTCATAATCTTG
AGTAGTAATCAATATCACTGAGATCTCGTAAAGGTTATAAAAGTCTAAGGTTTCAAACTT
TCTTTTTTTTATTTCTTCTTTAAACCATAATTCAATACTGTCTCTTTGTTTATCTTTACA
ACTTAAATAATACAGGAAAACTGAATACCAAGTTAGATTATACTGATTTTTCTCATTAAT
ATCTATAGCTAGTTTACCCTCTATGACTTCCTTCACTCTAACAGGATTAGGTTCTAATAT
CTCTTTTATTTTTTCCCATTCTTCTTCCCAAATATCAATGCCTATGTATTTAGAAATTAA
TACACCTGTTAAAACTATAATCGGATTAACCAAATTCGCTTCAGGATTAACTATATTATA
AAAAGGTCTCAAAGGATATTCCATTACAGATAAATTTGAGACAATTCTACCATGTGCAAT
GCTATTTCTTACTTTAATTATTCTATCGACAAAATAAGATAAATTTTCATCAAGAAGCCT
ATATTTTTGAAGATAATACTTGAATTTATCACTTAAATTAAGGAATTCACCTACTAATAT
TTCTTTTATTAATCTATTTTTTTGATTTACCTTATCATTAATTTTATTGTTATCAAGGTT
CCCCATATTTGTATAAAATTCAAAAAGTAACTTTTTAGATTGTTCATCTATAAAACGTTC
ATATTCTTTCTTAGTTGTATCCGCTAAAAGTTCAAAAATATTAAAACAATTTATAATGGT
CTCGTCTAAAAACAAAACATGACTATCATCCACATTTAATAAATAATTAGCTTTATTCCA
CTTATCTAACAAAGTCAGAGTAGTATTTTTATCATTTTCAATTTTTGAAAGTATTATTCT
AAGTTGAGAACTAAGGTCTACATCATTAAAAATAAATTTAAATTTATTACTCTTAGTTTC
TTCCTCATCCTCATTATGTTTAACACTATTACTTTGATAATTTATGTCGTATATAGTTAT
AGAATCTCCAATTAAAAATGAAATAATATCAAAAATAGAAATTATTTTGGGTCTACACTT
TGCAGTTGCCTCTTGAATACTCATTGTTTCATAACTACCTATAGAACCTATAAATACTAT
TTCTCTTTTAGTTGTATAAACTTTTACACCCTCAAAATTAAACTCACATTCAAATTTTGG
TAAATTACTCTCTAGTCTATCAAAATCAATATGAATCTCAAAATTATTAATCATAAATAT
CCCTCTATTGATAATTTTTTCATACGTATTCTTGTAGAATACAGTCATTTTAAAATATTT
TCCCTCAACATTATTAAGAGGAGTATAATATACTATGCCTCTTCAAGAGCAAAATATTTT
TTTAGTAATTATACATATTTAGATTATTATATCATTCAATTTTTAGTTATCCAATAATAC
TTTTCCTATTTAAAATACTAAGTTTCCAAAAAAATAGATATTTCTTAGAAAGAAAACTAA
AAAATTGATATAATTAGCTATATTATAAACAAATCAAAGGAATTTCTTCTATGACTACAT
CAATAAATGTTGACAAAAGAAGCGTCAAACAACTATTAGAGACTGGAAAGAATAAAAGAT
TTATTATTCCTGAATATCAACGACCATATGCTTGGTCAGACGAACAAATCCAAGTTTTAT
TCGATGATCTAACTGAATACACACTCAATACAACAGAAGATGAAAATAATACTTACTTTC
TTGGCACAATAGTTTCATATGAAAATGATAATAAAGAGCAGGAAATAATCGATGGGCAAC
AGCGTATTACAAGCCTGTTTTTACTGTTGAGAGCTATTTATACTAAATTAGAAAGTGGCG
GTCCTGAGACTAATTTCTTGAAAAGTCAAATCGAACCAACAATTTGGAAACAGAATCCAA
CTACAGGGGTAGTTAACTTTAATGAAATCCTTATTAGTTCCCGAGTTATGGGAGAGGAAG
GAAATCAAGAATTTGCTAATATACTAGTCTCTGGAAAAGCAGATGAAAAATCAAATAGTA
ACTATGCTAAAAATTATAGATTGCTCCAGCAACTTGTTAATGAATATGCTACAGATAATC
CATTGTCCTTTTATAACTTCATCAGTAATATATTAAATCAAGCTATTCTTCTTCCTATTA
CAGCCGATAGTCAAGAAACAGCACTAACTATTTTTTCAACTCTAAACGATAGAGGACTAG
CATTATCAGATGCCGATATTTTTAAAGCAAAAATTTATAATCACTTGAATTCAGATGAAA
AAAAGGAATTTATAGAACTCTGGCAAGAACTAGATGAACAAGCTACAAATGCTGGGGAAA
GTATTCAAAAGTTGTTTTACTACTATATGTTTTACTTGAGAGCAAATGAAAACGATCGCA
AGACAACCACTCCTGGTATTAGAAAATATTATGCAAAAAATAATTTCGAAAAACTGTACT
CACAAGATTTAATGCAAAATTTAAATGCTATTTTAAATTTGTGGATTGTGATAAATAATA
GAGTCTCACTAGAAAATGAAAAATGGTCCGAAAATATTGAAATAAAACAAACTTTGGATA
CTTTGACCTCTTATCCTAATGAGTTTTGGAAATATCCTGTTGTCATCTATTACTTACACT
ATCATTACAAAGATACATTTGAAGATGACTTTCTTATTTTTTTAAAAAGATTATTAGCAG
TTCTATCGGCAAAATACATCATAACACCTACAATTAATGCCGTTAAAACTGGAATCTTGA
ATTTAAATGCAGAAATAATTAACTCAGCACAACCCAAATTCAATTTTGGCCAAATCGATG
AGAAAGAATTGTCAGATAAAATTAAAACTGCGCATCGCAATACAGTTAGGATGATTTTAA
AGATCATAGCTTATCAACATCAATCGGAATTATTGCCAGAAAAATGGGAAATTGAGCATA
TCCTTCCCCAAAAATGGCAATCAAGTTATTTCCCAACAAATTCAGATTCTGAAGTCAAAG
AATTAGTTGAACATATTGGTAATAAGATTCCCATTGAAAAGAAGATCAATATTATCGCAA
GTAACGGATACTTTGCTAAGAAAAAAGAAAGCTACAAGAAGTCCAAAGTTGGCATCTTAC
TTGAGTTAAGTCAAAGTAATAACAATTGGGGACTTGATGAAATTAGAGAACGTGATATTC
GTATTTCTGATGAATTCGTTAGAATACTAAACGAATGGGGCCTAAACCAATCTGAATCTG
ATACAGAAGAATTGTTAACATTTATCCCAGAAGAACGATATTCGGACTATCTTGATTTTA
TAAAGCTTTTCAAAATGGAAGATTCAAATGAATCAAGAGAAAAATTTTTGAGCATGTAGC
AATTTAACAAAGCACTTTAGCTGATAACACACATTCTGTTACTATCAACTAAAGTGCTTT
TTTCATGTATTCAGTGGCAATTATGGATACGATTATCTACTTGTATCGTCCCCAATATTG
AATAAGTTTCGGAAAAATAACTATTTTCCCGAAAGTTTATTATTTGCTGTTATAATAGAC
ATGCAAAACTTGTTCCAAGATTTTTTTTAGACTCGTTATCATCATAAATACTGATTTTAA
GGGATTTAACTACTAGTGAACTTAACAACTTTATAGGACAGTGACAGCGTGTAATTGAAG
AGTGAACAAAAAGAGGTATAAAAACACCTCTTTTTTAGCATATAATTTTGATTTTAATAA
AATAGAAAATCTACTTAAAACTTAACCATCTCTTACTTATAAAAACTTTAAAATATTTGA
TCTGTGTATCTGAATCTAGAATCGAGAATTCGAAGCTTTTTTTAGTTCCATTTTTCCATA
TATCATATGATTCAATTAATGGACCCACATAATGTATCAAGTTCTTTTGCTTTTCTCCCC
TTCACTTGAACTACTGCTTTTCTAGGGTTATCAACATCCCTCGAAATCATTTCACACTCG
ATCTTAATAGTAGTAGATTTATTTGCAATTGAATTGGATAGAACATAGTAGTTTTCTTTT
ATTTGGAGATAGGAAATAACAAGTTCCTCTAAATCAAAATCTGGTAAATTATCTAGAAGA
CTGCCCTCAAATGGAATAACCTTATAAAATTTACTCTTTGACATCTGATTGAAAATCTTC
TTTGAGTATTCTATTATTATTTCATCATGAATTCTTTCAACTATTCCTCCTCGAGGTCTA
TTGAAAGAAGATTTGATTTGACCTGGAACTTGCATTCCAATATTATAATCCTCTACAGGT
ATGATTGCTCCAATATCCAAGTACTCATCACATACTACCTCAACTTGTGACCTTACCCTA
CAAATCCAATAATTTCCATTTAAGTCTCGTGTCCAAAATAGATCATCAGCCTTTGTATCT
CTAAAAACATTTATTGCAGAGTTTGCTCTACCACTCTCTTCTTTTATTCGATTGTAGTAT
TCTTGAAAATCATCTTTTTTAATATCACTACTTAATCTACTCCAGTCAAGTGCTAGATAT
TGTTTAGAACCATTTAAACAAAAATCAACTAATTCTTTTCTAACATTATCATTGTTTCTC
TTTAAATGTATTCTAGCCACGTAGTCCATTTCACTGTCCATCTTTTCCCTTTAAAATAAT
CTCCTGAGCCTCTTTATATAAATAATAATAACTAGTACGGCTTATCTCTGACTCATCTAT
TAATCCAATAAGAAAATCAATATCTTCACTTGCTTCTTGGCTCAGTTTAGACTTTTCTTC
AACTAAATTCTTGCGAAGCTTTACAAATAGTCGACCAAATATCTCAGCTTCTTCTTTCTC
TTTCTTTTCTTTTTCTCTTTGTTTCTTTATTACTTCATTTTTAATAGCCATCGACTGTAA
TTTGTCATAATTTATCTCACCATCTTTGAATTTATTTCTCACAGATTCCATAAATTTAGG
TGAAATACGAGTTCGATTATATGCTTCTTTCACTAATCCAGTAATATCCATCCACTGAGG
GATTTCTGTAGACTCGTTAAAAATTTTGACCTCATGGTTCGTAACAACTAGTTTCTGTTC
TTCATCAACATAGTGTCCCTGTTCCTTATGGCTTTCTATATCAGAAAGGTATTTCTTCAC
TCTCCATTGTTTTACAATTCTCTTACCTTCGCTAGATAATCCGTAAGAATGTACATATTG
ATATAACCAATCAGGGAAATCGTCATCTCCTATTGTCCATCTATCTTTTTCGTGATGGGT
TATCGTATTTCTTAATTCACGATCTGGATACTTAACTTTATTATAAACATATTTAATAAC
TTCATCTCTTTCCTGAGTATACTCATTCCAATATTTACTGTACTTAGCATAGGGTGCGAA
TTGTTTTGTTCTGTATATAACAGTACCCATAATTGTAAACTCCTTTAGAAACTCTCTAAC
TACTATTTCTTATTACGAAAAAACAAGAAAATACACAAATGAAATGTCGCGCTTATTGTT
ATTAGTACCTTTTAGAACGAAATCGCATAAACATAAACACAAAAAAGCATCTCGTATAGT
AAATTCGAAATGCCTTGAATATTTTATTTCGCCAACTATTTTGGCTAAGTAAAATATTTA
AAGTATTTTTTCATCCTAAGAATCTTTGTAGTGAAGATGATTTCTTAATTCTGTAATTTC
TTTGTTTCTATATTACTATTTTTTTCATCAAAATTATTTTCAAAAAACCATTTATATGCT
CTTTCTGCAATAATTTTTGTTTCTAAATAGTCTAAACCACCACCAACTACAGCTCCTACA
CCTGGAACTAATTTCCCTAAATTAACAATCCCTGTATTTCCAAATTTAGTAATTAATCTG
AAACCGATTTTCTTATTAATCGAGATAAGTACTTTCCCAGGGATTTTCTCCACCATCTTT
ATTGCTACTTTTTCTCCTAGCTTAATTCCAGCCTTCTTTAATATCTGATTGACTGCAACA
CCAGCTAAACAAGCATAAACTAATGTCTGGGTTTGATCGCTTTTTAAATCATACCCCGCC
ATATATGCACAACAAGCTATCATACGCATCTGCACATATAATACATTCGCAATATTGGCA
GGTACTGCTACTGGCAAAGTAATAATACCTCCTAATCCACTAATAACTCCTGACGTGGTA
CATTTTATCATTTGTTTGTTTAACATTTCTTTGCAAGCTTTTTCTTTGGAATCATGTTTA
CTTAAATAATCATCTGCAAAACTATCGATTGGCTTACTAACCATAGGAACGCCATTTAAT
ATTTTTTTATATGAATCATCTAGAAAATTCATGATATCTTGCTGTGAGACAATGGCTTTA
CTTACCATAATTTTAATCCTCAGTATAAATTCTAAATTCTTTATATTTTCGAATATTGTA
CCACTTTTAAGATATTTTTTCTATCCTTGTAAAAATATCTTAAAAGTATGTTTCACTCGA
CTTTTCTCTTATAGAGATACATTTATATTAAATATGATAAAATATTCTCGGTTTGAGGGG
ATATAAAATAAAAAAACTGTTATTCTGTTTCTATTTCTATAAGCTCTATTATTTTAGTTG
CTTGCCATTCTTTACAAATCAGGTCTCTAGATGGTGAATATTAAAAGAAGATAAAGGTAT
TATCGATCATGGTTAAGCTGAAAATTTTACATGTAATAGAAAAAATAGTACATTTAAATT
ATTAGGTACTAATGTTACAAATTCAACTATAAACTATCAAACCAAAGATGGTGCTATCAT
AGTCAATATCTCAGGTATAAAACGTGAATACTATAAAAGTGGTAGCTAACTTTATTATTA
AGCTATTAAGCTATATATCCATAGGTAGGAAGGATACACAATGCCAAATCTAGAAGAACA
ATACGAAAATCTTTATGAATTCATCAAAAACTTTGAAATTTTGATTCAAAAGAATATTTT
TAATGATCAAAATACTGAAAAAATAAGACATTTTGGAAATGAAATGATGGCACTTTGTAA
GTCTAAGGCTTTTAACATTTCTATAAATGATATAACATCTCTCAACTCATTCAACGAACT
ATTAATTCAAACACCAGATGCTTCAAAACCTTATTTGATATCTCAAGTTGAAAATTTTTA
TACTGAAATTATTGAGCCTAGTAAAGACGAGCTATATTGAATAGAAATGCCATAATAAAA
GAATTATGCAATTTTTAAATATAACTTCTGCAAAAGAAAAAACGCTATTAAATTAGCGTT
TTTTCTTGTTTAGTCAAATATAATATTATTTCACAACACTTCAATTTAAACACTATCTTA
TTCTAAAAACTTGGCTTTTATAGCCCGTGTTCTTAGTTAATTTTAAAAAGTTGTATTTAT
CATACTTAATTAAAACACTTCTAGTTAAATATTTCAAGGACTTATAAACATTTTATGGTC
TTCATAGAGATTGCTCAACTACGCTACTTTTTAAATCTTGGGTAATCTTGATTCTTGTGA
AATTGTTTTTCTACTAATATCCCATTTTGCGACATTTATTTTTTTGATTGTTTTCCCAGA
ACCAAAGTCAAGAATATCTTCTCTATTTAAATGAATAATAACTTTTTCTAGTGCTCCGAG
ATTTTTTGATGATAACAAAAATGCTTCCTCAGGATTGCACAATTTACAATATATTTGCAA
TTGACCTAGATTCTGAAGGGTTAAGGCTGTTTTTTTAGCTTCAATAAAGAAGATTTTCGC
TTGATTCTTCCATTTTACAATTCCTAAAACATCTATTTGAATTTTCAACCCTACAGTTTG
TGGGAAATATTGAATAACATCATACTGCTCAAGAACAGAATCTAGATAAATAGAGTGACA
GTCAACTACTATCGTTTCACAGTCATTTTTTTTATATTTATTACTCAAATAAGAAGATAG
CCAATTACGCATATCTGGGTATAGCTCTTCTTCTTTTCTTACATTATTTACCATATCCTA
GAATCTCCGCAAGTTGCGTCCAAGAATCAAAATGTTTACCTCTTATGATGTCTGGTAATC
TCTCAGAGTTTTCCATAGGATGAATAGGTTTTTTTCTTATTCTAACTTGTTTTTCCCAAT
AAAACTTATGTGTTTTATTCTCATCCACATAATCCAATAATTCTTCTGCATAATTCTGAA
GAGCTCTTTGCTTATGTACAATATTAAATCCTATTGGTAAAAATTCATTAGCGAAAATCT
TAACTTGATGCTCCTTTTGCCAGTAGTTATGTTTTCCTTCATTATATTTTTTTAAGTTTG
AATCTCGAAAATTAGGATGACCAAAATCAATTGTTTGCACAGGAATATCTAAAGATTTTA
ACATATTAGCTACATCAATTACAAATTGCCAATTCCCCGGTATTTCAATATAAACCCTAT
GCATCCCCTCTTGACCATAGGCCATATTACTTCTACGTATATAACCTGTAACATCTGCAA
CCCCTCTCAATAATTCTTTCTTTTCATCAGGTGATATCCTAAATAACTCATCATTCATCT
TCATGGTAGAATGATGCACTCCACCACCAATAAACCTTACAATCTCTCGCATTGTATAAT
CTTCATTAGACTTAGTAAAAGAAATTTGAGTAGCTCTATCAGTTTGAGTGATTGGTAATG
TATTTCCAATCAAAGGTTCAATAACGTTTCTTATGTCTGCTAAACTACTTTTTACATAGA
TTGACACTTCCAATCCTTCATCATCTTGTAAATTCTTGTGAGGAATCTCAATCGTTATTG
TTGTTTCAGTAGCATTCCTTTGAATTTCCCCGTTTCCTAAAACCATACCTAAAAGATATG
CCATCTGTGCATTCATGTATTATCTCCTTAATTTAAATATTCGTTTTCAATTTGATCAGC
AATTGCTTTTGCTAAAAGAGGGGGTACTGCATTTCCAATTTGAGTTCTAATATCTACTTT
ATTCCCATAAAAAATAAATTTATCATCAAAAGATTGGAGACGTGCAGCCTCCCTCGCAGT
AATGGATCTGTTTAAAAAAGGATGATTATTTTTACCATTGGAAGCAGCATCAAACCGAGT
ATCAATAGTTGGTGACGGCTCATCCCAGACCAATCTCCCCCAAGTTGAGTTAAACTTTTG
TTTCCCATGCAACTCTTTTGGAAGGCACTCCTTTCCCTTTTCTGGAGGAATCATACTCAA
TTTTTCTATGGCAATCTTAGAATGATTTGAAGCCTTATGGTTAAATAATTTAACGCTACA
CTTCCTCATCATTTTTTGATACGAGCTATGAGCAGTCGTCACATACTCTTGTTCGAACTC
TCCTTCATTTGAATTCAGGTAAGCTAAATCTCCTATCGCTTCTCTTACAGTTACGTATGA
AGTGCCCTTCCTAGGAGTAGGTAAGCTAATTTTCTTTTCTTTACTACAAATAAAGAATAC
CCTTTCCCTATTTTGAGGCACTCCGTAATCACTAGCTTTTAGTACATCTACTTCTACATA
ATAGCCCATTTGAGTTATCTCTTGGATAATTTGATTTTTAAACCACCCCTGTGAAGTTGA
CATCAAATTCTTTACATTCTCAATCAGAAAAATTTGAGGTTGGAGCTCCTGAACAATTTT
TAAATACTCCACAAATAAAAAATTTCTAGGGTCCTCTAGGCCTAACTTTTTACCCTTTAA
TGAAAAGCCTTGGCAAGGAGGACCACCTACAATCATATTTATATCATTTTGTTTTGACAG
TTCTATAATTTCTTCTTTTACCGAAAGCTCTCTGATATCACCAATAATTACTTTTGTATC
TGGCATATTAGCTTTAAAAGTTTGGGCCAATTTTTCATTGATATCAAGTGCTACCTTAGT
CTCAAAATTTGGGTTTTTGTGTAGTCCGTATGACATACCACCCGCACCACAAAATAAATC
TAATATTCTAAATTTTGCTTTTTCTTTTTTTCTTTTTCGAATCAAAATTCTCTTAAATGT
CTCCTTTCCATTGATACTTGGCTTAAATAAGTCATATTCATTATCAGAACCATGGTTTGC
TTCACCTACTATCTCAAATACTTCCTCGTTATGGTACTTTAGATAAGTAAGTGGAACCCC
CATAATACCATCATAATCCACAGGGATCTCTGCAACTTTTCTAACATGTATCGCATCAAA
TTGATCATATTTAGGGTACGCTTCTTCCTTATATCTACTTTTTAAATGTAGTTTTTTAAG
ACTTTTCTTAACTTCTAAGCTAGTTAACCACATTGCATTACCTAGACTTCTCCATTTCTG
TCCAGATTCATCAATCCAAAATCTTGTTTTCCTTGGTGGAGTCTCCTTCGGGACCTTAAA
AGCCATATCCCCGAAATGATAACCTACACGACTTGTACCATTTTTTATACTTGGAAATAT
TTCTTTATAAGTAATTGCATTTTGATTACTTATTAGGAGATAATCTTTGTCATATATTTC
TAGTAATGAGAATAGAGTTTTAAATTCAGAAAACGGAGGATTTGTTATGACAATATCGGA
TTGTTTCAAGTATTCTATGCATTCTTCACTTTTAAAATCTCCATTCCCTTTCAAATAATT
TATGTTTGCTTTATTATGCAAGTACTTATCTACTTCGTCATAAGTTACTTCATCTGTTTC
AAAAGGATAGGCTTCAAGTTCAAAGACATAAGCAGTATTTTCGTTTATATCTTCATCAAA
AAGATTAAGTTGATTATTTCCTGAATAAGACGTACTAATTAGTTTTTTCAAACCTAATTT
GTCAAAATTCTTTACGAAGTATTTTACAAATTCTGATTTATAGGGATTATCACAGTTACA
TAACACAACTTTACCTATAAGTTGTTGCTTATAATTGATCACTTCTTTTTCTATTGTTTT
TCTATCTGTGTACCATTCATCTGTATTTTCTGAATGTTTAGCCTTATTTAGTATTGAATT
TCCACCCATTTCTTCATTTCCTCACCAACTTCACTATTTTTCTTGTTTGCAGATTTACTT
TTTATTTTATCAAAAAATAACATATCACACTTACAATTGCTTTAAATTTAGAAAGTTTTC
ATAAGCTAATTCCATTTAAAAATAATCGCCTAATATCTTTAAGTGCATTATTAGACTTTG
TTTCTCATGAATAATCAAAATAGCCCATAAGCTATCTCTCCAAAGGCCTGAAATTTCCAA
CAATGATGCCTACTACACGTGGATCTTCATCATAAGAGATAAAGATATCCTTATATTTTG
TATTAATCGAAACTAGGCGTAAACCTTCTTCTTCTCGATAAACTTGTTTAATATAGGTTT
GGTTATTACATACTACAGCATAAACTGCACCATCATAATCAAAACCTGTCTCACGGATAA
GGGCTACTGAACCGTTATGATATTTGGGTTCCATGGAATCCCCAGATACCCAAGAGGCAA
AATCATGAGCTAATTCTTCATCAAAGTAGACAATATCATAGTCCCTATCATCATAAACCG
ATGCACCAATACCAGCAGACAATCGATCGTAAACCTTGTAAGCAAATCGTGGTACTTCGC
TGACTAAATTGACAATTTTGTTTTGAAGAGTGACTAAATCCTGAACATATTTAACAGCCT
TCTCCTGATTTGAAAGATTCAGATGACAATAGAGACTCGATATTTGATTTTCTGTCAGAT
AACCTTCTGGTACTCCTAAAAGCTTTTCAAGTTTTTCCAGATTATCCTTAGTTGGCTGAG
AAGTTCCCTTCTCCCAAGCAGAATAGGACTGTCTTGAAACCCCAACAGCTCTTGCTAGCT
CAGACTGATTCATCTTCAATTCTTTTCGCCGTTCGATTAGTTTCTCTGGATAATACATAT
CTTACCTCGTTTCTAGTAGGAGAATTGTTCTAGCCCTAGATTGAGCTTGTTTCTTTGTTA
TCTTTTCTTTATTCCAGGCATACCCGATTGTCTTTCCAAAATCAAAGTAAGCACAGGTTT
CTATATTGGTATCCAATTGTTCCAAGTCTTTCCGAAAGTCATTTTCTATCAAGTCTAGAA
ACTCATTGCTTGAAACAAAGTGATTTTCCTCTATGGCTGACAAAATAGCTACAAATGGAT
TGGCTTCAATACTCCTATACTCTGTTTCCATCTCGTCCTTGACCAATTTAAATAGTTCAA
TAATATACTTGTTGTTGTTGTGTTGATAGGCACTAATCGCTTGATTGATTTCCTGATATT
CAATTCTCAAGTAAAACTTGAAAATATCTCTCAATCTATAGACAAGCGCTTCTGCTGATA
CTCCTAAATGTGATTCAACTTGGCTAAATTTCGCATGGCGATAATAGATATTTGAAAGAA
GGACAATATCTGGCATGAGAATAGCAGCCGAGAAGAGATTAGCTTCCGTTTCAACACGCG
ATTCACTACTCCTACTTAGTTCAGTAAACATATTGCCACCGTGACCTAGTATAAAATGTC
CTAGCTCATGGCACTTGGTAAAATTCTGCTTTACAATAGGATTGTCCTTCTCATAGGAAA
AGGAAATCCCTTCAGCATCAATCATGGTCAGTCCTTCAATCTTGAGATTGGAAAAATGAT
GCTCCAAAATTTTAATATTATAAACCTCAATACAGGTATCAAAGTAATAATCAAAGTGAT
AATCCAGAGGTGAAATCTGATTATCTTTCATAAATTGATACAAGTGCTGTCTTGCAATTT
GGGTAACTCTAGCATAAACTTCTCTCACATTATACCTCCTAGCAAGTCAATATCATTTGT
CAGTTATATAACTAACAAAAATTTTATAATAAAAGTGGACAACTGTCCACTAGAAAAATA
TTAAAGTCAATTTACCTAACAATTTTGTATCAAAATTAGTCTAAAATAAAACCCAATATG
AGATAAAATCATATAATAAGTTTACTAACCCTTGTCGCAACTACCCTTTTGCTAATAGCG
TATCAGTCAGGAAAGCATAAATGGAGAATATTACGAGATTGGTGCCTACGGTACAGACTT
TGTTATCACTATTGATGGTAGTACAGCTACTATTGATGCTGAGGGGACTACTACCAATAT
GACTATCGACACTGGCTAGCAAACATTCACTATCGAAGTTTTTTCAGACCAAGCGTTGAA
TAAGAATATGAGGATAGAGCCATTACTGCAAACATCATAGGCTCAGAACACCAATACTAC
AAAAAAAGTAGTGAGGCGTATGAGGAAGAAATCGAGAAGTTTAATTAATACAAAGTGGAA
AACTATCTACTATTTTTATGATACTGGGTATCAACTAGCTTATCTAAGCCATCTTTCTTA
AATCGTTCTCTTATCTTTTTTAATATATTGAGAAGTTCATCGTAACTTATTATACTAATT
ATGTTTGAAAATTGATTTTTAAGTATTCTATAGCTCTCTTTCTGTCTATCATTAAAGTCA
TTTGTTCTCCCTATTATTATCATTCCTTTAACATTATTAATTTGAATTTCCTCATTAAAA
TGAGCTTTTTTCAGCTTTTTATTGATTCTGTTAATATTATGATGAGGATTTCCAGTGAGT
TGACGTATATAGTATTCTACTTGCATTGTTGTGCCTGTTAATTCAAGTGAAGGAACGTAA
TTGTCCCTATATTTCGCTTTTCTCAAAATCGGCTTTTCAGGTCTTTTTATTTCAATAATA
TCTACATTATTTAAAAAATCAATTAGGATAAAATCTACCCGTTTTTTGTTTCCCATAGTT
ACTTCATCAATCGCAAATTGATAATGAGGATAAATTAATAAAATAATATTCAATATTTCC
TTTTGCCATTTTTTTTCATTTACTCTCCCCTTTTTTAGTAGTTCTTCTAATTTTTGAACA
GCAAGATCGAATTTTTTTATTTCATTTCCTGTTATTTTGCTATCAATATTATCTGTAAAC
AAAGGTTGATTAATTGATTTACTTCTTGCTTTCTCCCGTCTTTCTATATGTTTTTCATAA
ACTTCTTCATAATTTTTATTTAGTTCAAAATGTTCTTCAATTTTTTCAGCTAATACTTTA
TTCGTGTAATGTTCTAAAGTTGTCCTAGTCGGAAATGATTTTATTAATGCATTGTATTCT
TCAAATGTGATATGATTTTTTGAGCCATCATCAGAAACCTCTGGTACTATAAAAAAATCT
CCATCTATTAATTCATCAATCTTTTTAAAGTTTGATACTCCATTTGTAACAAAATGTTTT
AACTCTAATTTATCAATGAAAGAATTATGTATTCTCACTTCATGATTTAATTCAAATACT
TCCTTATTGAGACGAAGGTATCCATCTTGTAAATCCCCAATTTCAATTGCCCATTCTTCT
TGATCTTTATAAGAACCTTTATCTAAATTTCCGTCTTTATCAACAAAAAAATACAGTCCT
TGACGTACATGAAATGTCCCTCGAGATGTGAATTTGCCATCTAACGAGTTCACACCTCTC
CAACTATTATCAAATGATATATAAATCTTCTTATCTTTTTCAAAAATTTTCGTCATAATT
AGTTTATTTTTTACCTTCTTCAAACATTTTCTTTCGTTCTTTCATAAACTCAATGAGTTC
TTCACGGAAAACGGCTTTCTCTTCTTCTGTGAGATCATCTGAGGTCATACGAAACAATAC
TTCTACATTCGCCAATTCATCTTCTTGTTCAACTTTATTATCCAACAAGCTGTCTAATGA
TACGTTGAAGATTTTGGCAATCTTCACTAAATTCTCTTGTGTTGGTTTTTTGACCCCACG
TTCCCATGAAGCATAAGCTGGTTGCGAAATTCCTAGTTTTTCTGCTACTTCAACTTGGGT
TAATCCTGCTTGTTTCCTAAGGTCTTTTAAGCGTTCCGAAAATTCCATGTTAAACCTCTA
AAAAATATTTTCTATTTTTTCAAATTATCCCTTGACAGATATAACTATTGGTTATATAAT
TTAAATATAGCTGATGGTTATATCGGTTTTAAAAATAATAACGCCAAACTTTCAGCATTA
TGATCATTGACAATTAAATAAAAAGTGCGTCTGACAACCAGTGGACTGACTATCAAACTA
CACTAAACTTCGTACCTTTATTGTAATTGTTTTGATAAGTAAAGTCAAGTCCGTTTTATG
GTTGAAGTGAAGATAAAAACAAGTATTTTGTGGGCTTCCACGCATTTCGGACCATTAGCA
CTTTTGCCGAATAGTAAAGTGAACTGGTTGCGCAAGATTGCGTAAGAGAATCCCTAAGGT
ATGACAATGACTACCTCAAGAGATTGGCTGGGCAAGCGATGGTAATTCATGCAAAGCACC
TTGCTAAACGTTGCCACCGTGGAAAGAGGGATCTTTCCAACCAAACAACTTTTCTTTACT
GCTGTCTATCTTTTGAGATAGACTTACTCTCAAGCTACTAAGTCTTTATTTTATCTTAGT
AGCTTTTTTATGCTTACAATAAAGGAGAAATTATGACAAACTTTTTTCGCATTACAATGT
AAACGCCTCTATGATAACTATGAATTCACCTATGGGATGTTTAGCTACTCGCCTAAACTA
CAAGCGAAACTCTATACACAAGCCCTTCTTGACCTCGATCATTTAGTTCAAGAAGCCCGT
AGAAATAGCTATCCTAGTGGTGATATTCAGTTCTATAGCCGACAGTTTAAACGTAAACTA
TTTACCCACTATTACTCAAGAGTGAAGCAACTAGCTTAACTCTTTTTCTTTTGCTCAAAA
TCAGAAAGGAATGACTTATGATTCCAGAAACACTTATCATGAAACCAGACTTTATTGGCC
CTGCTTATTACGAAAAATTAGGGAATGCCCCTCGCTTTATCTTTGGAAAAGAAGGTAAAT
ACCAACGTCATATTCTTAATAGCGAAAAACATGGGGCTTTCCACGTTATCACCCCTGCTT
CGACAACAGTCTTCCCAGAAGATGCTCTTGTAGAAGCCGTCAACCCGATTTTTCTCTCAG
ATACGGCTCTAAACGGTAACTCAGTTGCCCCAGCCCTCAATGTCTTTGCGGAAAAATTGG
TCCTAAAAAAATAAAAAAGTAAAGGAGAAATACATATGGCTAAAATTGGATTAAACTACG
GAGAAAAACTACAAATTGCAGACAAGACCTATCGTGTCATTACGGATGGTCTAAACGTGC
CTGAAGTCCTTGGAAAGCTATCTTTCCGTGGCATTGAAGGGCCTGATATCATCTTTGAAG
AAGACCGCACCCAACGCAACCCTGACGGCTCTTTCGTCCAAGTTAACACTGGAGAAATCC
GTGGGATTGTTGTGGCGATTCATTCTTCTATCCAGCACGAAACTCTCTTTTTCACCATTG
CTGATATGGCACAGTCTGAAATCGAAGACTTAGGGATTAAATATCGAGAAGAAGTTGAGC
TGGAAGATATCGTCATTACCCACACTCACGTTAACCGTAATGATATATACAAGCTCTTTG
CTTCTAAAATCAAGAAAAAGAATGGAGGGGTATCTCTTAAGGAAAACAAACCACTAGACA
ACAAAAAGGATAATTAGGAGGTGATGCACTATGAAGCTCTTTACCTATCGTGGGATAAGA
GTTAGGGCCTTTTATCGTCATATTCGGGGAATCACCTGGTTTATCTGGTGGTTCCCTTCT
TTATTAGCTATTGGAAATTATTGCTATCTTAACCTAGAAGAATTGAAAGACCATCCCTTA
CCACTAGGTTATTTTATTGGGGGTGTTCTTGTTGCTTCTTGCCTGGTGGCTCACCTACTA
AATCGCATGTGTTACGAGAAAATCGTCTTCTTCCAAAAGCTCAATAGTCTACGTATTTTG
TCTCGGTTCCTGATAGAAAACAACCTCTATTTGATTAAAAATATCAGGCGGGAAAACAAA
ACGATTGAAAAGATTGTCCTTCCTCAGGTGTACTTAAAACAGTCTCGCTACAAAATTGAA
GTCCGTTTCATCCTAGAAGGCAATAAATTTCAGGACCGTTTTCTCAATCTTGGGTCAACT
CTCGAAGTCATGTTTAATGGGGACTTTCGTAATAAAACCTTTGATAAACGCTTTATCACC
TATGACATTGCCATCAACCGCATTGATAGTCGTATCACCATTAATGAGGTCGAGGTCAAG
GGCTCTAAACTCCAACTTATGACAGACGTCACTTGGGATTATATCGAAGAGCCTCACCTG
CTCATTGGTGGGGGAACTGGTGGCGGTAAAACCGTTGTCCTTATGACCATTATCTACGCA
CTGGCTAAGATTGGCTTTGTGGATATTTGTGACCCAAAGAACTCTGACCTGGCTGGACTC
AAAAAGATTCCTGTCTTTCATGGTCGTGTCTATATAAGTAAAGAAGATATCATTCAGTGT
TTTAAAGAAAACGTCGCCTTCATGGAAAAGCGCTATGAGCTCATGTCTACCTCTCCAAAA
TTTCAAGCCGGGAAGAACTTTACGTACTACGGTATGACACCTAAATTCATTCTCGTCGAC
GAGTGGGCAGCTCTTATGGCCAAGATTGACCGTGACTACAACCTCCAGTCTGAACTCATG
GAATACCTCTCTCAGCTCGTCCTAGAAGGGCGTCAAGCTGGTGTCTTTATCATCTTTGCC
ATGCAACGTCCTGATGGAGAATTTATCAAAACAGCCCTTCGAGATAACTTTATGAAACGT
CTCTCCGTTGGGCACCTAGAATCAACAGGTTACGACATGATGTTTGGAGATGCTAACAAA
ACCAAAGAATTTAAAAAGCTCGATGAAATCAATGGGGTCAAGGTTAAAGGTCGAGGATAT
ATCGCCAATAACGGAGACCTAGCTGGTGAATTCTTCTCCCCTTACGTACCACTTGACCAA
GGCTTCTCTTTCTATGAGGCCTACGCAAAAATCCCTATTATGGAATTCAATGGCGAAGAA
TTTGAGGTCTTTGGAGAAGTCCACCAACAATCAAAAACGATTGAATCAATAGAGGAGGAA
GAAGCTCTAAGCACTGAAACCAACCAACGACCTCTCAAAGAATTTGCGGAGGAACAGGAC
CTCAAAATGGCAACGCTTCGAAAGATCATCTACCTCTTACAAGAACAAGGGATTGTTTTT
GAACGGACGGAATCCGCCATTCTAGTCGACCCTTTTCAAGAAGAACTTCTTCTTGAAAGT
CTTATCCACTTTGAGGAGGGGGGACGCAAATCTTATCCAAAAGCCGTTGAAGCGACGCTT
AGTCATCATGGGCTAGGACAAGGGCAAGGGCAAGCCTGACCACAGGTCAGGCGCAGACCG
TAGCCCGAAGTTCCTAGGCCATGATGAGACTTCAACCCCCGATTTCTAATAGGGGGGTTA
CATTTGGCAAAAGTGCCACATCCACCCCTCCTCATTCCTTGTGGGAGTTGGGATTGCAGG
ATTTAGAAAGTGTGTCACTTTGGTCCAAAAAGTGTGTCACTTAGTCAAAAGGAGGTGTTC
CCATGAATGACTAAAATGAGTCCCCTTCAGATCAAAAACTTCAGAAAACAAACAGGCCTT
AGTCAAAAAGCCTTTGCACAAGCCGTTGACTTACCGATAAGAACTTACCGCTCCTATGAA
TCAGGGGAAAGAGGTCTCACCATTGACAAGTTCCGAGAACTCAAAGAAAAGCTCGGTTAT
TATCAAGAGTGTCACAAAAACAACCTCAGGGCTCACATCGACTACTTGCGACTAACCTTC
CCTAGTTTGCGAGATTTAGAAACTTTCTGTGAGAACTTTCTTTTTTGTCACTTAAGCGAA
TTTACTGACCAAGAAACACGGCTTATGAATTATACCCACTTGTGGCAACGGGGAAACATT
TGGATTTTCGATTTCTTTGATAAGTCTGCGACTAATAACTACCAAACGTGTCTCCAACTC
TCTGGTCAAGGCTGTCGGGAGATGGAACTCCTCTTAGAGCACAAGGGGATTTCTTGGCAG
ACCTTTCTTCAAAATATTCTCTATGCCTACGAAGATGTTAGGGTAAAACGCCTTGATATC
GCCCTAGACGAGCTCTATAAAGGCTATGGGCACGAAGATGAACATATCCAAATCCCAAAG
CTCATTGATAAGCTCTACGCCAAAGAAATTGTCCTAGATACCATTCGAAAATGGAATATC
ACAGGTGGGGGCTCCTTCACCGATAACGAAGACATGGAAGCCAATCACGGTCTTTCCCTT
TACTTTGGTAGTCGTCAAAGCCAGCTCTACTTCAACTTTTATGAAAAGCGATACGAAATC
GCCCGTATGGAAAACATCTCCTTGGAAGAATCCTTGGAGATTTTTGGTATCTGGAACCGC
TACGAGCTACGCTTTTCAGACCAGAAAGCCCAAGGGGTTGTGGAGGAATACATCAACGGT
GTGGACCTCGGAGAAATCGCAAGAGGTATCGTGAACAAGGAAATCCAAGTCTATGATGGT
CTCACTCGGTTTGGAGCCTATAAGCCCTATGAAAAATGGCAAAGGCTCTTTGGAGGGGTT
GAACCCCTAAAACTCTCAACTAGTCCACAACCCTACAGTATCGAACGAACCATTCGCTGG
TTAACCTATCAAGTCGCAAATTCTCTTGCACTCGTTTCTGAAGCAGACAAAATCATGCAA
ACAGAATACATGAAGATGATTCAAAATAGTGGTGAAATTACTGATCGTGGGGAGGCTATC
TTAAGACTCCTCAAAACCAACAAACACTATGAACACTAGAAAGGAAAACTGATGATAAAA
TTAAAATTCGTACCAGTTGAAAACTGCAAAGCCGAATGGGGTGATAAGTTAGCATTAATG
AAAAGATTTGAAGGATTAAAATTGAAGACCTTAAACAATCTGCTAACTGAGATGAGAATG
AATCCCCAATTCAAAGACTATGTGATTAATTCCGGTCACAGAACTGTTTGGATCAACTTC
GAGGGTTTCTTAAATTTCTTACGCTATAGGCAAAATAAACGATTTAAAGAGGTGGGATAA
TGGAGCAAGTTAAAATAGCTAATATTACTCAAAAGACAACAAGACCTGCTGATAAAACTG
GATATATTGAAGTAAAATTTAGAACCTACTTCAATAACCCATTAACGAATAAACGCAGAG
AAATTCTATCTGATTGGTATACTATTGCCAATAAAAAGGATACCTCAGGAAAAATAAAAC
TATCTCCTCAAATTAAAGCTATTATCCATAAAGAACTTCAAGAGAAGGCCAATAAGGTTT
ATGAAGAGCTGACTAGAACTATTCTTCTAGAAAAATCAGATATCACGCTTGATGAGGTCT
GGAATGAATGGCATAATGAACGAGTTGAAAGACAACTAGTTGCTCCTAAAACATTAGCAG
GTGAAGATGGTAGATACCGTAACCATATTACTAAGCAAATCCCTAAGGATTCGATTTTAA
AAAATATTCCATCTAGTTTAATTAAAAACTTACTTGATAATCTTTATCCTATAGGAAACC
ATAAAAGGCTCGCACAAGGTGTAAAATCTGATTTAACATCAATCTATAAGTTTGCCATTC
TTCATGATTACATTTCTCCTGACCAAAATCCAATGCCCTATATAAGTATTGGTAGGAAAG
GGCTTTCTGACGAATTAGATCGTTTAAAGAAATCAGATATAGAAGATCAATATCTTGAAT
CTTGGGAACTCAAAGAAGTATTATCCATTGTTCGTAAGTACAATGAACAGTATGCACGTA
TTTTTGAATTTCAAGCACTAACCGGAATGCGTATTGGTGAAGTGCTCGGTTTAAAGGAAG
AAGCTATTGATTTTAATAAAAATATAGCCTCAGTTATTAGAACTCGTGCTACTCATGGAG
GAGCTTCAGAAGATAGCTATGAAGGTAATGTTAAAAACTTACAAAGTTACCGAAATGTCC
AATTATCTAAAAGGGCTATAAAAATTCTTAAAGAGGAAATTGAGTTAAATCACCAACATA
TAAGATTCAATCCTGATTATAAAGATAATGGATGGATTTTCACCTCTAAGAGCATCCATA
AACCTGATTACAATGGTACTCCTCTTCATTACAGTGTATTAAACAACTTCCTCAACTCTT
CAGAAAATGGTAAACTAAACCGCAATGGAAACCCGAGACGGGCAGGAATCGATATTGACA
ATAAGCTTAGTTTCAAGAAACATATTACAACTCATATCTTCCGACACACGCATATCAGCT
TCTTGGCTGAACAAGGAGTACCTTTAGAGGCTATTCAAGATCGTGTTGGACATTCTAGAG
GTAGTCGAGTAACAGAAATTTATTTGCATATCACTAAAAAAACAAAGGATCAAATTATAC
CTATCCTTGATACCCTTACACAATAAGTGTGGCAAATATGTGGCAAAACATAAGAAAAAG
GCTTGTCCATATTGGACAAACCCTTTATTTTCAAGCTTATATAGTCTAATTAAGCTTTGT
TTGCTGAAC
