# Supplementary material for: Abundance, Diversity and Role of ICEs and IMEs in the Adaptation of Streptococcus salivarius to the Environment
Source: Genes (Basel). 2020 Aug 26;11(9):999. doi: 10.3390/genes11090999 (PMC7563491; doi:10.3390/genes11090999)
Supplement: Supplementary file 1 [file genes-11-00999-s001.zip › Supplementary files/Lao_Data_S1/dICE_Ssal20-12_fda.fasta]

>dICE_Ssal20-12_fda
GTTCAGCAAACAAAGCTTAATTAGACTATATAAGCTTGAAAATAAAGGGTTTGTCCAATA
TGGACAAGCCTTTTTCTTATGTTTTGCCACATATTTGCCACACTTATTGTGTAAGGGTAT
CAAGGATAGGTATAATTTGATCCTTTGTTTTTTTAGTGATATGCAAATAAATTTCTGTTA
CTCGACTACCTCTAGAATGTCCAACACGATCTTGAATAGCCTCTAAAGGTACTCCTTGTT
CAGCCAAGAAGCTGATATGCGTGTGTCGGAAGATATGAGTTGTAATATGTTTCTTGAAAC
TAAGCTTATTGTCAATATCGATTCCTGCCCGTCTCGGGTTTCCATTGCGGTTTAGTTTAC
CATTTTCTGAAGAGTTGAGGAAGTTGTTTAATACACTGTAATGAAGAGGAGTACCATTGT
AATCAGGTTTATGGATGCTCTTAGAGGTGAAAATCCATCCATTATCTTTATAATCAGGAT
TGAATCTTATATGTTGGTGATTTAACTCAATTTCCTCTTTAAGAATTTTTATAGCCCTTT
TAGATAATTGGACATTTCGGTAACTTTGTAAGTTTTTAACATTACCTTCATAGCTATCTT
CTGAAGCTCCTCCATGAGTAGCACGAGTTCTAATAACTGAGGCTATATTTTTATTAAAAT
CAATAGCTTCTTCCTTTAAACCGAGCACTTCACCAATACGCATTCCGGTTAGTGCTTGAA
ATTCAAAAATACGTGCATACTGTTCATTGTACTTACGAACAATGGATAATACTTCTTTGA
GTTCCCAAGATTCAAGATATTGATCTTCTATATCTGATTTCTTTAAACGATCTAATTCGT
CAGAAAGCCCTTTCCTACCAATACTTATATAGGGCATTGGATTTTGGTCAGGAGAAATGT
AATCATGAAGAATGGCAAACTTATAGATTGATGTTAAATCAGATTTTACACCTTGTGCGA
GCCTTTTATGGTTTCCTATAGGATAAAGATTATCAAGTAAGTTTTTAATTAAACTAGATG
GAATATTTTTTAAAATCGAATCCTTAGGGATTTGCTTAGTAATATGGTTACGGTATCTAC
CATCTTCACCTGCTAATGTTTTAGGAGCAACTAGTTGTCTTTCAACTCGTTCATTATGCC
ATTCATTCCAGACCTCATCAAGCGTGATATCTGATTTTTCTAGAAGAATAGTTCTAGTCA
GCTCTTCATAAACCTTATTGGCCTTCTCTTGAAGTTCTTTATGGATAATAGCTTTAATTT
GAGGAGATAGTTTTATTTTTCCTGAGGTATCCTTTTTATTGGCAATAGTATACCAATCAG
ATAGAATTTCTCTGCGTTTATTCGTTAATGGGTTATTGAAGTAGGTTCTAAATTTTACTT
CAATATATCCAGTTTTATCAGCAGGTCTTGTTGTCTTTTGAGTAATATTAGCTATTTTAA
CTTGCTCCATTATCCCACCTCTTTAAATCGTTTATTTTGCCTATAGCGTAAGAAATTTAA
GAAACCCTCGAAGTTGATCCAAACAGTTCTGTGACCGGAATTAATCACATAGTCTTTGAA
TTGGGGATTCATTCTCATCTCAGTTAGCAGATTGTTTAAGGTCTTCAATTTTAATCCTTC
AAATCTTTTCATTAATGCTAACTTATCACCCCATTCGGCTTTGCAGTTTTCAACTGGTAC
GAATTTTAATTTTATCATCAGTTTTCCTTTCTAGTGTTCATAGTGTTTGTTGGTTTTGAG
GAGTCTTAAGATAGCCTCCCCACGATCAGTAATTTCACCACTATTTTGAATCATCTTCAT
GTATTCTGTTTGCATGATTTTGTCTGCTTCAGAAACGAGTGCAAGAGAATTTGCGACTTG
ATAGGTTAACCAGCGAATGGTTCGTTCGATACTGTAGGGTTGTGGACTAGTTGAGAGTTT
TAGGGGTTCAACCCCTCCAAAGAGCCTTTGCCATTTTTCATAGGGCTTATAGGCTCCAAA
CCGAGTGAGACCATCATAGACTTGGATTTCCTTGTTCACGATACCTCTTGCGATTTCTCC
GAGGTCCACACCGTTGATGTATTCCTCCACAACCCCTTGGGCTTTCTGGTCTGAAAAGCG
TAGCTCGTAGCGGTTCCAGATACCAAAAATCTCCAAGGATTCTTCCAAGGAGATGTTTTC
CATACGGGCGATTTCGTATCGCTTTTCATAAAAGTTGAAGTAGAGCTGGCTTTGACGACT
ACCAAAGTAAAGGGAAAGACCGTGATTGGCTTCCATGTCTTCGTTATCGGTGAAGGAGCC
CCCACCTGTGATATTCCATTTTCGAATGGTATCTAGGACAATTTCTTTGGCGTAGAGCTT
ATCAATGAGCTTTGGGATTTGGATATGTTCATCTTCGTGCCCATAGCCTTTATAGAGCTC
GTCTAGGGCGATATCAAGGCGTTTTACCCTAACATCTTCGTAGGCATAGAGAATATTTTG
AAGAAAGGTCTGCCAAGAAATCCCCTTGTGCTCTAAGAGGAGTTCCATCTCCCGACAGCC
TTGACCAGAGAGTTGGAGACACGTTTGGTAGTTATTAGTCGCAGACTTATCAAAGAAATC
GAAAATCCAAATGTTTCCCCGTTGCCACAAGTGGGTATAATTCATAAGCCGTGTTTCTTG
GTCAGTAAATTCGCTTAAGTGACAAAAAAGAAAGTTCTCACAGAAAGTTTCTAAATCTCG
CAAACTAGGGAAGGTTAGTCGCAAGTAGTCGATGTGAGCCCTGAGGTTGTTTTTGTGACA
CTCTTGATAATAACCGAGCTTTTCTTTGAGTTCTCGGAACTTGTCAATGGTGAGACCTCT
TTCCCCTGATTCATAGGAGCGGTAAGTTCTTATCGGTAAGTCAACGGCTTGTGCAAAGGC
TTTTTGACTAAGGCCTGTTTGTTTTCTGAAGTTTTTGATCTGAAGGGGACTCATTTTAGT
CATTCATGGGAACACCTCCTTTTGACTAAGTGACACACTTTTTGGACCAAAGTGACACAC
TTTCTAAATCCTGCAATCCCAACTCCCACAAGGAATGAGGAGGGGTGGATGTGGCACTTT
TGCCAAATGTAACCCCCCTATTAGAAATCGGGGGTTGAAGTCTCATCATGGCCTAGGAAC
TTCGGGCTACGGTCTGCGCCTGACCTGTGGTCAGGCTTGCCCTTGCCCTTGTCCTAGCCC
ATGATGACTAAGCGTCGCTTCAACGGCTTTTGGATAAGATTTGCGTCCCCCCTCCTCAAA
GTGGATAAGACTTTCAAGAAGAAGTTCTTCTTGAAAAGGGTCGACTAGAATGGCGGATTC
CGTCCGTTCAAAAACAATCCCTTGTTCTTGTAAGAGGTAGATGATCTTTCGAAGCGTTGC
CATTTTGAGGTCCTGTTCCTCCGCAAATTCTTTGAGAGGTCGTTGGTTGGTTTCAGTGCT
TAGAGCTTCTTCCTCCTCTATTGATTCAATCGTTTTTGATTGTTGGTGGACTTCTCCAAA
GACCTCAAATTCTTCGCCATTGAATTCCATAATAGGGATTTTTGCGTAGGCCTCATAGAA
AGAGAAGCCTTGGTCAAGTGGTACGTAAGGGGAGAAGAATTCACCAGCTAGGTCTCCGTT
ATTGGCGATATATCCTCGACCTTTAACCTTGACCCCATTGATTTCATCGAGCTTTTTAAA
TTCTTTGGTTTTGTTAGCATCTCCAAACATCATGTCGTAACCTGTTGATTCTAGGTGCCC
AACGGAGAGACGTTTCATAAAGTTATCTCGAAGGGCTGTTTTGATAAATTCTCCATCAGG
ACGTTGCATGGCAAAGATGATAAAGACACCAGCTTGACGCCCTTCTAGGACGAGCTGAGA
GAGGTATTCCATGAGTTCAGACTGGAGGTTGTAGTCACGGTCAATCTTGGCCATAAGAGC
TGCCCACTCGTCGACGAGAATGAATTTAGGTGTCATACCGTAGTACGTAAAGTTCTTCCC
GGCTTGAAATTTTGGAGAGGTAGACATGAGCTCATAGCGCTTTTCCATGAAGGCGACGTT
TTCTTTAAAACACTGAATGATATCTTCTTTACTTATATAGACACGACCATGAAAGACAGG
AATCTTTTTGAGTCCAGCCAGGTCAGAGTTCTTTGGGTCACAAATATCCACAAAGCCAAT
CTTAGCCAGTGCGTAGATAATGGTCATAAGGACAACGGTTTTACCGCCACCAGTTCCCCC
ACCAATGAGCAGGTGAGGCTCTTCGATATAATCCCAAGTGACGTCTGTCATAAGTTGGAG
TTTAGAGCCCTTGACCTCGACCTCATTAATGGTGATACGACTATCAATGCGGTTGATGGC
AATGTCATAGGTGATAAAGCGTTTATCAAAGGTTTTATTACGAAAGTCCCCATTAAACAT
GACTTCGAGAGTTGACCCAAGATTGAGAAAACGGTCCTGAAATTTATTGCCTTCTAGGAT
GAAACGGACTTCAATTTTGTAGCGAGACTGTTTTAAGTACACCTGAGGAAGGACAATCTT
TTCAATCGTTTTGTTTTCCCGCCTGATATTTTTAATCAAATAGAGGTTGTTTTCTATCAG
GAACCGAGACAAAATACGTAGACTATTGAGCTTTTGGAAGAAGACGATTTTCTCGTAACA
CATGCGATTTAGTAGGTGAGCCACCAGGCAAGAAGCAACAAGAACACCCCCAATAAAATA
ACCTAGTGGTAAGGGATGGTCTTTCAATTCTTCTAGGTTAAGATAGCAATAATTTCCAAT
AGCTAATAAAGAAGGGAACCACCAGATAAACCAGGTGATTCCCCGAATATGACGATAAAA
GGCCCTAACTCTTATCCCACGATAGGTAAAGAGCTTCATAGTGCATCACCTCCTAATTAT
CCTTTTTGTTGTCTAGTGGTTTGTTTTCCTTAAGAGATACCCCTCCATTCTTTTTCTTGA
TTTTAGAAGCAAAGAGCTTGTATATATCATTACGGTTAACGTGAGTGTGGGTAATGACGA
TATCTTCCAGCTCAACTTCTTCTCGATATTTAATCCCTAAGTCTTCGATTTCAGACTGTG
CCATATCAGCAATGGTGAAAAAGAGAGTTTCGTGCTGGATAGAAGAATGAATCGCCACAA
CAATCCCACGGATTTCTCCAGTGTTAACTTGGACGAAAGAGCCGTCAGGGTTGCGTTGGG
TGCGGTCTTCTTCAAAGATGATATCAGGCCCTTCAATGCCACGGAAAGATAGCTTTCCAA
GGACTTCAGGCACGTTTAGACCATCCGTAATGACACGATAGGTCTTGTCTGCAATTTGTA
GTTTTTCTCCGTAGTTTAATCCAATTTTAGCCATATGTATTTCTCCTTTACTTTTTTATT
TTTTTAGGACCAATTTTTCCGCAAAGACATTGAGGGCTGGGGCAACTGAGTTACCGTTTA
GAGCCGTATCTGAGAGAAAAATCGGGTTGACGGCTTCTACAAGAGCATCTTCTGGGAAGA
CTGTTGTCGAAGCAGGGGTGATAACGTGGAAAGCCCCATGTTTTTCGCTATTAAGAATAT
GACGTTGGTATTTACCTTCTTTTCCAAAGATAAAGCGAGGGGCATTCCCTAATTTTTCGT
AATAAGCAGGGCCAATAAAGTCTGGTTTCATGATAAGTGTTTCTGGAATCATAAGTCATT
CCTTTCTGATTTTGAGCAAAAGAAAAAGAGTTAAGCTAGTTGCTTCACTCTTGAGTAATA
GTGGGTAAATAGTTTACGTTTAAACTGTCGGCTATAGAACTGAATATCACCACTAGGATA
GCTATTTCTACGGGCTTCTTGAACTAAATGATCGAGGTCAAGAAGGGCTTGTGTATAGAG
TTTCGCTTGTAGTTTAGGCGAGTAGCTAAACATCCCATAGGTGAATTCATAGTTATCATA
GAGGCGTTTACATTGTAATGCGAAAAAAGTTTGTCATAATTTCTCCTTTATTGTAAGCAT
AAAAAAGCTACTAAGATAAAATAAAGACTTAGTAGCTTGAGAGTAAGTCTATCTCAAAAG
ATAGACAGCAGTAAAGAAAAGTTGTTTGGTTGGAAAGATCCCTCTTTCCACGGTGGCAAC
GTTTAGCAAGGTGCTTTGCATGAATTACCATCGCTTGCCCAGCCAATCTCTTGAGGTAGT
CATTGTCATACCTTAGGGATTCTCTTACGCAATCTTGCGCAACCAGTTCACTTTACTATT
CGGCAAAAGTGCTAATGGTCCGAAATGCGTGGAAGCCCACAAAATACTTGTTTTTATCTT
CACTTCAACCATAAAACGGACTTGACTTTACTTATCAAAACAATTACAATAAAGGTACGA
AGTTTAGTGTAGTTTGATAGTCAGTCCACTGGTTGTCAGACGCACTTTTTATTTAATTGT
CAATGATCATAATGCTGAAAGTTTGGCGTTATTATTTTTAAAACCGATATAACCATCAGC
TATATTTAAATTATATAACCAATAGTTATATCTGTCAAGGGATAATTTGAAAAAATAGAA
AATATTTTTTAGAGGTTTAACATGGAATTTTCGGAACGCTTAAAAGACCTTAGGAAACAA
GCAGGATTAACCCAAGTTGAAGTAGCAGAAAAACTAGGAATTTCGCAACCAGCTTATGCT
TCATGGGAACGTGGGGTCAAAAAACCAACACAAGAGAATTTAGTGAAGATTGCCAAAATC
TTCAACGTATCATTAGACAGCTTGTTGGATAATAAAGTTGAACAAGAAGATGAATTGGCG
AATGTAGAAGTATTGTTTCGTATGACCTCAGATGATCTCACAGAAGAAGAGAAAGCCGTT
TTCCGTGAAGAACTCATTGAGTTTATGAAAGAACGAAAGAAAATGTTTGAAGAAGGTAAA
AAATAAACTAATTATGACGAAAATTTTTGAAAAAGATAAGAAGATTTATATATCATTTGA
TAATAGTTGGAGAGGTGTGAACTCGTTAGATGGCAAATTCACATCTCGAGGGACATTTCA
TGTACGTCAAGGACTGTATTTTTTTGTTGATAAAGACGGAAATTTAGATAAAGGTTCTTA
TAAAGATCAAGAAGAATGGGCAATTGAAATTGGGGATTTACAAGATGGATACCTTCGTCT
CAATAAGGAAGTATTTGAATTAAATCATGAAGTGAGAATACATAATTCTTTCATTGATAA
ATTAGAGTTAAAACATTTTGTTACAAATGGAGTATCAAACTTTAAAAAGATTGATGAATT
AATAGATGGAGATTTTTTTATAGTACCAGAGGTTTCTGATGATGGCTCAAAAAATCATAT
CACATTTGAAGAATACAATGCATTAATAAAATCATTTCCGACTAGGACAACTTTAGAACA
TTACACGAATAAAGTATTAGCTGAAAAAATTGAAGAACATTTTGAACTAAATAAAAATTA
TGAAGAAGTTTATGAAAAACATATAGAAAGACGGGAGAAAGCAAGAAGTAAATCAATTAA
TCAACCTTTGTTTACAGATAATATTGATAGCAAAATAACAGGAAATGAAATAAAAAAATT
CGATCTTGCTGTTCAAAAATTAGAAGAACTACTAAAAAAGGGGAGAGTAAATGAAAAAAA
ATGGCAAAAGGAAATATTGAATATTATTTTATTAATTTATCCTCATTATCAATTTGCGAT
TGATGAAGTAACTATGGGAAACAAAAAACGGGTAGATTTTATCCTAATTGATTTTTTAAA
TAATGTAGATATTATTGAAATAAAAAGACCTGAAAAGCCGATTTTGAGAAAAGCGAAATA
TAGGGACAATTACGTTCCTTCACTTGAATTAACAGGCACAACAATGCAAGTAGAATACTA
TATACGTCAACTCACTGGAAATCCTCATCATAATATTAACAGAATCAATAAAAAGCTGAA
AAAAGCTCATTTTAATGAGGAAATTCAAATTAATAATGTTAAAGGAATGATAATAATAGG
GAGAACAAATGACTTTAATGATAGACAGAAAGAGAGCTATAGAATACTTAAAAATCAATT
TTCAAACATAATTAGTATAATAAGTTACGATGAACTTCTCAATATATTAAAAAAGATAAG
AGAACGATTTAAGAAAGATGGCTTAGATAAGCTAGTTGATACCCAGTATCATAAAAATAG
TAGATAGTTTTCCACTTTGTATTAATTAAACTTCTCGATTTCTTCCTCATACGCCTCACT
ACTTTTTTTGTAGTATTGGTGTTCTGAGCCTATGATGTTTGCAGTAATGGCTCTATCCTC
ATATTCTTATTCAACGCTTGGTCTGAAAAAACTTCGATAGTGAATGTTTGCTAGCCAGTG
TCGATAGTCATATTGGTAGTAGTCCCCTCAGCATCAATAGTAGCTGTACTACCATCAATA
GTGATAACAAAGTCTGTACCGTAGGCACCAATCTCGTAATATTCTCCATTTATGCTTTCC
TGACTGATACGCTATTAGCAAAAGGGTAGTTGCGACAAGGGTTAGTAAACTTATTATATG
ATTTTATCTCATATTGGGTTTTATTTTAGACTAATTTTGATACAAAATTGTTAGGTAAAT
TGACTTTAATATTTTTCTAGTGGACAGTTGTCCACTTTTATTATAAAATTTTTGTTAGTT
ATATAACTGACAAATGATATTGACTTGCTAGGAGGTATAATGTGAGAGAAGTTTATGCTA
GAGTTACCCAAATTGCAAGACAGCACTTGTATCAATTTATGAAAGATAATCAGATTTCAC
CTCTGGATTATCACTTTGATTATTACTTTGATACCTGTATTGAGGTTTATAATATTAAAA
TTTTGGAGCATCATTTTTCCAATCTCAAGATTGAAGGACTGACCATGATTGATGCTGAAG
GGATTTCCTTTTCCTATGAGAAGGACAATCCTATTGTAAAGCAGAATTTTACCAAGTGCC
ATGAGCTAGGACATTTTATACTAGGTCACGGTGGCAATATGTTTACTGAACTAAGTAGGA
GTAGTGAATCGCGTGTTGAAACGGAAGCTAATCTCTTCTCGGCTGCTATTCTCATGCCAG
ATATTGTCCTTCTTTCAAATATCTATTATCGCCATGCGAAATTTAGCCAAGTTGAATCAC
ATTTAGGAGTATCAGCAGAAGCGCTTGTCTATAGATTGAGAGATATTTTCAAGTTTTACT
TGAGAATTGAATATCAGGAAATCAATCAAGCGATTAGTGCCTATCAACACAACAACAACA
AGTATATTATTGAACTATTTAAATTGGTCAAGGACGAGATGGAAACAGAGTATAGGAGTA
TTGAAGCCAATCCATTTGTAGCTATTTTGTCAGCCATAGAGGAAAATCACTTTGTTTCAA
GCAATGAGTTTCTAGACTTGATAGAAAATGACTTTCGGAAAGACTTGGAACAATTGGATA
CCAATATAGAAACCTGTGCTTACTTTGATTTTGGAAAGACAATCGGGTATGCCTGGAATA
AAGAAAAGATAACAAAGAAACAAGCTCAATCTAGGGCTAGAACAATTCTCCTACTAGAAA
CGAGGTAAGATATGTATTATCCAGAGAAACTAATCGAACGGCGAAAAGAATTGAAGATGA
ATCAGTCTGAGCTAGCAAGAGCTGTTGGGGTTTCAAGACAGTCCTATTCTGCTTGGGAGA
AGGGAACTTCTCAGCCAACTAAGGATAATCTGGAAAAACTTGAAAAGCTTTTAGGAGTAC
CAGAAGGTTATCTGACAGAAAATCAAATATCGAGTCTCTATTGTCATCTGAATCTTTCAA
ATCAGGAGAAGGCTGTTAAATATGTTCAGGATTTAGTCACTCTTCAAAACAAAATTGTCA
ATTTAGTCAGCGAAGTACCACGATTTGCTTACAAGGTTTACGATCGATTGTCTGCTGGTA
TTGGTGCATCGGTTTATGATGATAGGGACTATGATATTGTCTACTTTGATGAAGAATTAG
CTCATGATTTTGCCTCTTGGGTATCTGGGGATTCCATGGAACCCAAATATCATAACGGTT
CAGTAGCCCTTATCCGTGAGACAGGTTTTGATTATGATGGTGCAGTTTATGCTGTAGTAT
GTAATAACCAAACCTATATTAAACAAGTTTATCGAGAAGAAGAAGGTTTACGCCTAGTTT
CGATTAATACAAAATATAAGGATATCTTTATCTCTTATGATGAAGATCCACGTGTAGTAG
GCATCATTGTTGGAAATTTCAGGCCTTTGGAGAGATAGCTTATGGGCTATTTTGATTATT
CATGAGAAACAAAGTCTAATAATGCACTTAAAGATATTAGGCGATTATTTTTAAATGGAA
TTAGCTTATGAAAACTTTCTAAATTTAAAGCAATTGTAAGTGTGATATGTTATTTTTTGA
TAAAATAAAAAGTAAATCTGCAAACAAGAAAAATAGTGAAGTTGGTGAGGAAATGAAGAA
ATGGGTGGAAATTCAATACTAAATAAGGCTAAACATTCAGAAAATACAGATGAATGGTAC
ACAGATAGAAAAACAATAGAAAAAGAAGTGATCAATTATAAGCAACAACTTATAGGTAAA
GTTGTGTTATGTAACTGTGATAATCCCTATAAATCAGAATTTGTAAAATACTTCGTAAAG
AATTTTGACAAATTAGGTTTGAAAAAACTAATTAGTACGTCTTATTCAGGAAATAATCAA
CTTAATCTTTTTGATGAAGATATAAACGAAAATACTGCTTATGTCTTTGAACTTGAAGCC
TATCCTTTTGAAACAGATGAAGTAACTTATGACGAAGTAGATAAGTACTTGCATAATAAA
GCAAACATAAATTATTTGAAAGGGAATGGAGATTTTAAAAGTGAAGAATGCATAGAATAC
TTGAAACAATCCGATATTGTCATAACAAATCCTCCGTTTTCTGAATTTAAAACTCTATTC
TCATTACTAGAAATATATGACAAAGATTATCTCCTAATAAGTAATCAAAATGCAATTACT
TATAAAGAAATATTTCCAAGTATAAAAAATGGTACAAGTCGTGTAGGTTATCATTTCGGG
GATATGGCTTTTAAGGTCCCGAAGGAGACTCCACCAAGGAAAACAAGATTTTGGATTGAT
GAATCTGGACAGAAATGGAGAAGTCTAGGTAATGCAATGTGGTTAACTAGCTTAGAAGTT
AAGAAAAGTCTTAAAAAACTACATTTAAAAAGTAGATATAAGGAAGAAGCGTACCCTAAA
TATGATCAATTTGATGCGATACATGTTAGAAAAGTTGCAGAGATCCCTGTGGATTATGAT
GGTATTATGGGGGTTCCACTTACTTATCTAAAGTACCATAACGAGGAAGTATTTGAGATA
GTAGGTGAAGCAAACCATGGTTCTGATAATGAATATGACTTATTTAAGCCAAGTATCAAT
GGAAAGGAGACATTTAAGAGAATTTTGATTCGAAAAAGAAAAAAAGAAAAAGCAAAATTT
AGAATATTAGATTTATTTTGTGGTGCGGGTGGTATGTCATACGGACTACACAAAAACCCA
AATTTTGAGACTAAGGTAGCACTTGATATCAATGAAAAATTGGCCCAAACTTTTAAAGCT
AATATGCCAGATACAAAAGTAATTATTGGTGATATCAGAGAGCTTTCGGTAAAAGAAGAA
ATTATAGAACTGTCAAAACAAAATGATATAAATATGATTGTAGGTGGTCCTCCTTGCCAA
GGCTTTTCATTAAAGGGTAAAAAGTTAGGCCTAGAGGACCCTAGAAATTTTTTATTTGTG
GAGTATTTAAAAATTGTTCAGGAGCTCCAACCTCAAATTTTTCTGATTGAGAATGTAAAG
AATTTGATGTCAACTTCACAGGGGTGGTTTAAAAATCAAATTATCCAAGAGATAACTCAA
ATGGGCTATTATGTAGAAGTAGATGTACTAAAAGCTAGTGATTACGGAGTGCCTCAAAAT
AGGGAAAGGGTATTCTTTATTTGTAGTAAAGAAAAGAAAATTAGCTTACCTACTCCTAGG
AAGGGCACTTCATACGTAACTGTAAGAGAAGCGATAGGAGATTTAGCTTACCTGAATTCA
AATGAAGGAGAGTTCGAACAAGAGTATGTGACGACTGCTCATAGCTCGTATCAAAAAATG
ATGAGGAAGTGTAGCGTTAAATTATTTAACCATAAGGCTTCAAATCATTCTAAGATTGCC
ATAGAAAAATTGAGTATGATTCCTCCAGAAAAGGGAAAGGAGTGCCTTCCAAAAGAGTTG
CATGGGAAACAAAAGTTTAACTCAACTTGGGGGAGATTGGTCTGGGATGAGCCGTCACCA
ACTATTGATACTCGGTTTGATGCTGCTTCCAATGGTAAAAATAATCATCCTTTTTTAAAC
AGATCCATTACTGCGAGGGAGGCTGCACGTCTCCAATCTTTTGATGATAAATTTATTTTT
TATGGGAATAAAGTAGATATTAGAACTCAAATTGGAAATGCAGTACCCCCTCTTTTAGCA
AAAGCAATTGCTGATCAAATTGAAAACGAATATTTAAATTAAGGAGATAATACATGAATG
CACAGATGGCATATCTTTTAGGTATGGTTTTAGGAAACGGGGAAATTCAAAGGAATGCTA
CTGAAACAACAATAACGATTGAGATTCCTCACAAGAATTTACAAGATGATGAAGGATTGG
AAGTGTCAATCTATGTAAAAAGTAGTTTAGCAGACATAAGAAACGTTATTGAACCTTTGA
TTGGAAATACATTACCAATCACTCAAACTGATAGAGCTACTCAAATTTCTTTTACTAAGT
CTAATGAAGATTATACAATGCGAGAGATTGTAAGGTTTATTGGTGGTGGAGTGCATCATT
CTACCATGAAGATGAATGATGAGTTATTTAGGATATCACCTGATGAAAAGAAAGAATTAT
TGAGAGGGGTTGCAGATGTTACAGGTTATATACGTAGAAGTAATATGGCCTATGGTCAAG
AGGGGATGCATAGGGTTTATATTGAAATACCGGGGAATTGGCAATTTGTAATTGATGTAG
CTAATATGTTAAAATCTTTAGATATTCCTGTGCAAACAATTGATTTTGGTCATCCTAATT
TTCGAGATTCAAACTTAAAAAAATATAATGAAGGAAAACATAACTACTGGCAAAAGGAGC
ATCAAGTTAAGATTTTCGCTAATGAATTTTTACCAATAGGATTTAATATTGTACATAAGC
AAAGAGCTCTTCAGAATTATGCAGAAGAATTATTGGATTATGTGGATGAGAATAAAACAC
ATAAGTTTTATTGGGAAAAACAAGTTAGAATAAGAAAAAAACCTATTCATCCTATGGAAA
ACTCTGAGAGATTACCAGACATCATAAGAGGTAAACATTTTGATTCTTGGACGCAACTTG
CGGAGATTCTAGGATATGGTAAATAATGTAAGAAAAGAAGAAGAGCTATACCCAGATATG
CGTAATTGGCTATCTTCTTATTTGAGTAATAAATATAAAAAAAATGACTGTGAAACGATA
GTAGTTGACTGTCACTCTATTTATCTAGATTCTGTTCTTGAGCAGTATGATGTTATTCAA
TATTTCCCACAAACTGTAGGGTTGAAAATTCAAATAGATGTTTTAGGAATTGTAAAATGG
AAGAATCAAGCGAAAATCTTCTTTATTGAAGCTAAAAAAACAGCCTTAACCCTTCAGAAT
CTAGGTCAATTGCAAATATATTGTAAATTGTGCAATCCTGAGGAAGCATTTTTGTTATCA
TCAAAAAATCTCGGAGCACTAGAAAAAGTTATTATTCATTTAAATAGAGAAGATATTCTT
GACTTTGGTTCTGGGAAAACAATCAAAAAAATAAATGTCGCAAAATGGGATATTAGTAGA
AAAACAATTTCACAAGAATCAAGATTACCCAAGATTTAAAAAGTAGCGTAGTTGAGCAAT
CTCTATGAAGACCATAAAATGTTTATAAGTCCTTGAAATATTTAACTAGAAGTGTTTTAA
TTAAGTATGATAAATACAACTTTTTAAAATTAACTAAGAACACGGGCTATAAAAGCCAAG
TTTTTAGAATAAGATAGTGTTTAAATTGAAGTGTTGTGAAATAATATTATATTTGACTAA
ACAAGAAAAAACGCTAATTTAATAGCGTTTTTTCTTTTGCAGAAGTTATATTTAAAAATT
GCATAATTCTTTTATTATGGCATTTCTATTCAATATAGCTCGTCTTTACTAGGCTCAATA
ATTTCAGTATAAAAATTTTCAACTTGAGATATCAAATAAGGTTTTGAAGCATCTGGTGTT
TGAATTAATAGTTCGTTGAATGAGTTGAGAGATGTTATATCATTTATAGAAATGTTAAAA
GCCTTAGACTTACAAAGTGCCATCATTTCATTTCCAAAATGTCTTATTTTTTCAGTATTT
TGATCATTAAAAATATTCTTTTGAATCAAAATTTCAAAGTTTTTGATGAATTCATAAAGA
TTTTCGTATTGTTCTTCTAGATTTGGCATTGTGTATCCTTCCTACCTATGGATATATAGC
TTAATAGCTTAATAATAAAGTTAGCTACCACTTTTATAGTATTCACGTTTTATACCTGAG
ATATTGACTATGATAGCACCATCTTTGGTTTGATAGTTTATAGTTGAATTTGTAACATTA
GTACCTAATAATTTAAATGTACTATTTTTTCTATTACATGTAAAATTTTCAGCTTAACCA
TGATCGATAATACCTTTATCTTCTTTTAATATTCACCATCTAGAGACCTGATTTGTAAAG
AATGGCAAGCAACTAAAATAATAGAGCTTATAGAAATAGAAACAGAATAACAGTTTTTTT
ATTTTATATCCCCTCAAACCGAGAATATTTTATCATATTTAATATAAATGTATCTCTATA
AGAGAAAAGTCGAGTGAAACATACTTTTAAGATATTTTTACAAGGATAGAAAAAATATCT
TAAAAGTGGTACAATATTCGAAAATATAAAGAATTTAGAATTTATACTGAGGATTAAAAT
TATGGTAAGTAAAGCCATTGTCTCACAGCAAGATATCATGAATTTTCTAGATGATTCATA
TAAAAAAATATTAAATGGCGTTCCTATGGTTAGTAAGCCAATCGATAGTTTTGCAGATGA
TTATTTAAGTAAACATGATTCCAAAGAAAAAGCTTGCAAAGAAATGTTAAACAAACAAAT
GATAAAATGTACCACGTCAGGAGTTATTAGTGGATTAGGAGGTATTATTACTTTGCCAGT
AGCAGTACCTGCCAATATTGCGAATGTATTATATGTGCAGATGCGTATGATAGCTTGTTG
TGCATATATGGCGGGGTATGATTTAAAAAGCGATCAAACCCAGACATTAGTTTATGCTTG
TTTAGCTGGTGTTGCAGTCAATCAGATATTAAAGAAGGCTGGAATTAAGCTAGGAGAAAA
AGTAGCAATAAAGATGGTGGAGAAAATCCCTGGGAAAGTACTTATCTCGATTAATAAGAA
AATCGGTTTCAGATTAATTACTAAATTTGGAAATACAGGGATTGTTAATTTAGGGAAATT
AGTTCCAGGTGTAGGAGCTGTAGTTGGTGGTGGTTTAGACTATTTAGAAACAAAAATTAT
TGCAGAAAGAGCATATAAATGGTTTTTTGAAAATAATTTTGATGAAAAAAATAGTAATAT
AGAAACAAAGAAATTACAGAATTAAGAAATCATCTTCACTACAAAGATTCTTAGGATGAA
AAAATACTTTAAATATTTTACTTAGCCAAAATAGTTGGCGAAATAAAATATTCAAGGCAT
TTCGAATTTACTATACGAGATGCTTTTTTGTGTTTATGTTTATGCGATTTCGTTCTAAAA
GGTACTAATAACAATAAGCGCGACATTTCATTTGTGTATTTTCTTGTTTTTTCGTAATAA
GAAATAGTAGTTAGAGAGTTTCTAAAGGAGTTTACAATTATGGGTACTGTTATATACAGA
ACAAAACAATTCGCACCCTATGCTAAGTACAGTAAATATTGGAATGAGTATACTCAGGAA
AGAGATGAAGTTATTAAATATGTTTATAATAAAGTTAAGTATCCAGATCGTGAATTAAGA
AATACGATAACCCATCACGAAAAAGATAGATGGACAATAGGAGATGACGATTTCCCTGAT
TGGTTATATCAATATGTACATTCTTACGGATTATCTAGCGAAGGTAAGAGAATTGTAAAA
CAATGGAGAGTGAAGAAATACCTTTCTGATATAGAAAGCCATAAGGAACAGGGACACTAT
GTTGATGAAGAACAGAAACTAGTTGTTACGAACCATGAGGTCAAAATTTTTAACGAGTCT
ACAGAAATCCCTCAGTGGATGGATATTACTGGATTAGTGAAAGAAGCATATAATCGAACT
CGTATTTCACCTAAATTTATGGAATCTGTGAGAAATAAATTCAAAGATGGTGAGATAAAT
TATGACAAATTACAGTCGATGGCTATTAAAAATGAAGTAATAAAGAAACAAAGAGAAAAA
GAAAAGAAAGAGAAAGAAGAAGCTGAGATATTTGGTCGACTATTTGTAAAGCTTCGCAAG
AATTTAGTTGAAGAAAAGTCTAAACTGAGCCAAGAAGCAAGTGAAGATATTGATTTTCTT
ATTGGATTAATAGATGAGTCAGAGATAAGCCGTACTAGTTATTATTATTTATATAAAGAG
GCTCAGGAGATTATTTTAAAGGGAAAAGATGGACAGTGAAATGGACTACGTGGCTAGAAT
ACATTTAAAGAGAAACAATGATAATGTTAGAAAAGAATTAGTTGATTTTTGTTTAAATGG
TTCTAAACAATATCTAGCACTTGACTGGAGTAGATTAAGTAGTGATATTAAAAAAGATGA
TTTTCAAGAATACTACAATCGAATAAAAGAAGAGAGTGGTAGAGCAAACTCTGCAATAAA
TGTTTTTAGAGATACAAAGGCTGATGATCTATTTTGGACACGAGACTTAAATGGAAATTA
TTGGATTTGTAGGGTAAGGTCACAAGTTGAGGTAGTATGTGATGAGTACTTGGATATTGG
AGCAATCATACCTGTAGAGGATTATAATATTGGAATGCAAGTTCCAGGTCAAATCAAATC
TTCTTTCAATAGACCTCGAGGAGGAATAGTTGAAAGAATTCATGATGAAATAATAATAGA
ATACTCAAAGAAGATTTTCAATCAGATGTCAAAGAGTAAATTTTATAAGGTTATTCCATT
TGAGGGCAGTCTTCTAGATAATTTACCAGATTTTGATTTAGAGGAACTTGTTATTTCCTA
TCTCCAAATAAAAGAAAACTACTATGTTCTATCCAATTCAATTGCAAATAAATCTACTAC
TATTAAGATCGAGTGTGAAATGATTTCGAGGGATGTTGATAACCCTAGAAAAGCAGTAGT
TCAAGTGAAGGGGAGAAAAGCAAAAGAACTTGATACATTATGTGGGTCCATTAATTGAAT
CATATGATATATGGAAAAATGGAACTAAAAAAAGCTTCGAATTCTCGATTCTAGATTCAG
ATACACAGATCAAATATTTTAAAGTTTTTATAAGTAAGAGATGGTTAAGTTTTAAGTAGA
TTTTCTATTTTATTAAAATCAAAATTATATGCTAAAAAAGAGGTGTTTTTATACCTCTTT
TTGTTCACTCTTCAATTACACGCTGTCACTGTCCTATAAAGTTGTTAAGTTCACTAGTAG
TTAAATCCCTTAAAATCAGTATTTATGATGATAACGAGTCTAAAAAAAATCTTGGAACAA
GTTTTGCATGTCTATTATAACAGCAAATAATAAACTTTCGGGAAAATAGTTATTTTTCCG
AAACTTATTCAATATTGGGGACGATACAAGTAGATAATCGTATCCATAATTGCCACTGAA
TACATGAAAAAAGCACTTTAGTTGATAGTAACAGAATGTGTGTTATCAGCTAAAGTGCTT
TGTTAAATTGCTACATGCTCAAAAATTTTTCTCTTGATTCATTTGAATCTTCCATTTTGA
AAAGCTTTATAAAATCAAGATAGTCCGAATATCGTTCTTCTGGGATAAATGTTAACAATT
CTTCTGTATCAGATTCAGATTGGTTTAGGCCCCATTCGTTTAGTATTCTAACGAATTCAT
CAGAAATACGAATATCACGTTCTCTAATTTCATCAAGTCCCCAATTGTTATTACTTTGAC
TTAACTCAAGTAAGATGCCAACTTTGGACTTCTTGTAGCTTTCTTTTTTCTTAGCAAAGT
ATCCGTTACTTGCGATAATATTGATCTTCTTTTCAATGGGAATCTTATTACCAATATGTT
CAACTAATTCTTTGACTTCAGAATCTGAATTTGTTGGGAAATAACTTGATTGCCATTTTT
GGGGAAGGATATGCTCAATTTCCCATTTTTCTGGCAATAATTCCGATTGATGTTGATAAG
CTATGATCTTTAAAATCATCCTAACTGTATTGCGATGCGCAGTTTTAATTTTATCTGACA
ATTCTTTCTCATCGATTTGGCCAAAATTGAATTTGGGTTGTGCTGAGTTAATTATTTCTG
CATTTAAATTCAAGATTCCAGTTTTAACGGCATTAATTGTAGGTGTTATGATGTATTTTG
CCGATAGAACTGCTAATAATCTTTTTAAAAAAATAAGAAAGTCATCTTCAAATGTATCTT
TGTAATGATAGTGTAAGTAATAGATGACAACAGGATATTTCCAAAACTCATTAGGATAAG
AGGTCAAAGTATCCAAAGTTTGTTTTATTTCAATATTTTCGGACCATTTTTCATTTTCTA
GTGAGACTCTATTATTTATCACAATCCACAAATTTAAAATAGCATTTAAATTTTGCATTA
AATCTTGTGAGTACAGTTTTTCGAAATTATTTTTTGCATAATATTTTCTAATACCAGGAG
TGGTTGTCTTGCGATCGTTTTCATTTGCTCTCAAGTAAAACATATAGTAGTAAAACAACT
TTTGAATACTTTCCCCAGCATTTGTAGCTTGTTCATCTAGTTCTTGCCAGAGTTCTATAA
ATTCCTTTTTTTCATCTGAATTCAAGTGATTATAAATTTTTGCTTTAAAAATATCGGCAT
CTGATAATGCTAGTCCTCTATCGTTTAGAGTTGAAAAAATAGTTAGTGCTGTTTCTTGAC
TATCGGCTGTAATAGGAAGAAGAATAGCTTGATTTAATATATTACTGATGAAGTTATAAA
AGGACAATGGATTATCTGTAGCATATTCATTAACAAGTTGCTGGAGCAATCTATAATTTT
TAGCATAGTTACTATTTGATTTTTCATCTGCTTTTCCAGAGACTAGTATATTAGCAAATT
CTTGATTTCCTTCCTCTCCCATAACTCGGGAACTAATAAGGATTTCATTAAAGTTAACTA
CCCCTGTAGTTGGATTCTGTTTCCAAATTGTTGGTTCGATTTGACTTTTCAAGAAATTAG
TCTCAGGACCGCCACTTTCTAATTTAGTATAAATAGCTCTCAACAGTAAAAACAGGCTTG
TAATACGCTGTTGCCCATCGATTATTTCCTGCTCTTTATTATCATTTTCATATGAAACTA
TTGTGCCAAGAAAGTAAGTATTATTTTCATCTTCTGTTGTATTGAGTGTGTATTCAGTTA
GATCATCGAATAAAACTTGGATTTGTTCGTCTGACCAAGCATATGGTCGTTGATATTCAG
GAATAATAAATCTTTTATTCTTTCCAGTCTCTAATAGTTGTTTGACGCTTCTTTTGTCAA
CATTTATTGATGTAGTCATAGAAGAAATTCCTTTGATTTGTTTATAATATAGCTAATTAT
ATCAATTTTTTAGTTTTCTTTCTAAGAAATATCTATTTTTTTGGAAACTTAGTATTTTAA
ATAGGAAAAGTATTATTGGATAACTAAAAATTGAATGATATAATAATCTAAATATGTATA
ATTACTAAAAAAATATTTTGCTCTTGAAGAGGCATAGTATATTATACTCCTCTTAATAAT
GTTGAGGGAAAATATTTTAAAATGACTGTATTCTACAAGAATACGTATGAAAAAATTATC
AATAGAGGGATATTTATGATTAATAATTTTGAGATTCATATTGATTTTGATAGACTAGAG
AGTAATTTACCAAAATTTGAATGTGAGTTTAATTTTGAGGGTGTAAAAGTTTATACAACT
AAAAGAGAAATAGTATTTATAGGTTCTATAGGTAGTTATGAAACAATGAGTATTCAAGAG
GCAACTGCAAAGTGTAGACCCAAAATAATTTCTATTTTTGATATTATTTCATTTTTAATT
GGAGATTCTATAACTATATACGACATAAATTATCAAAGTAATAGTGTTAAACATAATGAG
GATGAGGAAGAAACTAAGAGTAATAAATTTAAATTTATTTTTAATGATGTAGACCTTAGT
TCTCAACTTAGAATAATACTTTCAAAAATTGAAAATGATAAAAATACTACTCTGACTTTG
TTAGATAAGTGGAATAAAGCTAATTATTTATTAAATGTGGATGATAGTCATGTTTTGTTT
TTAGACGAGACCATTATAAATTGTTTTAATATTTTTGAACTTTTAGCGGATACAACTAAG
AAAGAATATGAACGTTTTATAGATGAACAATCTAAAAAGTTACTTTTTGAATTTTATACA
AATATGGGGAACCTTGATAACAATAAAATTAATGATAAGGTAAATCAAAAAAATAGATTA
ATAAAAGAAATATTAGTAGGTGAATTCCTTAATTTAAGTGATAAATTCAAGTATTATCTT
CAAAAATATAGGCTTCTTGATGAAAATTTATCTTATTTTGTCGATAGAATAATTAAAGTA
AGAAATAGCATTGCACATGGTAGAATTGTCTCAAATTTATCTGTAATGGAATATCCTTTG
AGACCTTTTTATAATATAGTTAATCCTGAAGCGAATTTGGTTAATCCGATTATAGTTTTA
ACAGGTGTATTAATTTCTAAATACATAGGCATTGATATTTGGGAAGAAGAATGGGAAAAA
ATAAAAGAGATATTAGAACCTAATCCTGTTAGAGTGAAGGAAGTCATAGAGGGTAAACTA
GCTATAGATATTAATGAGAAAAATCAGTATAATCTAACTTGGTATTCAGTTTTCCTGTAT
TATTTAAGTTGTAAAGATAAACAAAGAGACAGTATTGAATTATGGTTTAAAGAAGAAATA
AAAAAAAGAAAGTTTGAAACCTTAGACTTTTATAACCTTTACGAGATCTCAGTGATATTG
ATTACTACTCAAGATTATGAGTTATACCAGATATTAAGTAAGATTATTTTTAAAATTATT
AAGGAAGATGTATGTAAATGGAGTTCTTATCGTGATATCTTTTTGCATCTTGAAGTTAGA
AATATTATGGTAGAAGAAAACAAAAAGAAGATTGATGAAATTATAAATAAACCATAATAC
AAGGTTGATTTAAAGTATAATTTTTCAATCAATTAGGTGTTGACTATAACTTTAAGTATA
ATAATTGAATATCTTAATAATTTAAGGGGGAAGTTTTCTAGATACGATTTTATAACATGC
TGTTTTTACCTATACTGAAAATAGTACTTTTCAAATCAGGTTCCAGTTTGATAAAGAATT
TTTGAAAATCTAGATGTTGTTTTAATCATTACCTTTTTCTCTTCCTATTTTTCAACAACA
GTAAAGAAGCTGACATAATAAGGTTTATAAAGAGACTATTTTATTTTTACAGACCTAAAC
TATTCCCCTATTTTAAAAATATTGATTCAAATTTTATGAAATTAATCAGTAGATATCGTA
CTGAAAAACCTTGATATTACGCTGTTTTTAGTCCAACTGAAACTCATACTTTCTAAACCA
GGTCTTACGATTTGTGGCAAATTTAATTTAATATTTTGCCTCAAATTAGCCACACTTTTT
ATAGAACTAAGAGGAATAATGAAGTTCTCTTCCTATTAATATGTTTGTTTGAAACCTTAA
ATATAGCGTTTTACGATGTAATGGGAAGTATGGCGAATAAATCAACTATGTTCAGCAAAC
AAAGCTTAA
