# Supplementary material for: Abundance, Diversity and Role of ICEs and IMEs in the Adaptation of Streptococcus salivarius to the Environment
Source: Genes (Basel). 2020 Aug 26;11(9):999. doi: 10.3390/genes11090999 (PMC7563491; doi:10.3390/genes11090999)
Supplement: Supplementary file 1 [file genes-11-00999-s001.zip › Supplementary files/Lao_Data_S1/dICE_Ssal39-01_fda.fasta]

>dICE_Ssal39-01_fda
CTTTTTCTTATGTTTTGCCACATATTTGCCACACTTATTGTGTAAGGGTATCAAGGATAG
GTATAATTTGATCCTTTGTTTTTTTAGTGATATGCAAATAAATTTCTGTTACTCGACTAC
CTCTAGAATGTCCAACACGATCTTGAATAGCCTCTAAAGGTACTCCTTGTTCAGCCAAGA
AGCTGATATGCGTGTGTCGGAAGATATGAGTTGTAATATGTTTCTTGAAACTAAGCTTAT
TGTCAATATCGATTCCTGCCCGTCTCGGGTTTCCATTGCGGTTTAGTTTACCATTTTCTG
AAGAGTTGAGGAAGTTGTTTAATACACTGTAATGAAGAGGAGTACCATTGTAATCAGGTT
TATGGATGCTCTTAGAGGTGAAAATCCATCCATTATCTTTATAATCAGGATTGAATCTTA
TATGTTGGTGATTTAACTCAATTTCCTCTTTAAGAATTTTTATAGCCCTTTTAGATAATT
GGACATTTCGGTAACTTTGTAAGTTTTTAACATTACCTTCATAGCTATCTTCTGAGGCCC
CTCCATGAGTAGCACGAGTTCTAATAACTGAGGCTATATTTTTATTAAAATCAATAGCTT
CCTCCTTTAAACCGAGTACCTCACCAATACGCATTCCGGTTAGTGCTTGAAATTCAAAAA
TACGTGCATACTGTTCACTATACTTACGAACAATGGATAATACTTCTTTGAGTTCCCAAG
ATTCAAGATATTGATCTTCTATATCCGATTTCTTTAAACGTTCTAATTCATCAGAAAGCC
CTTTCTTACCAATTGTTATATAAGGCATGGGATTTTGGTCAGGAGAAATATAATCATGAA
GAATGGCAAACTTATAGATTGATGTTAAATCAGATTTCACACCTTGTGCGAGTCTTTTAT
GGTTTCCTATAGGATAAAGATTATCAAGTAAGTTTTTTATTAAACTAGATGGAATATTTT
TTAAAATCGAATCCTTAGGGATTTGCTTAGTAATATGGTTACGGTATCTACCATCTTCAC
CTGCTAATGTTTTAGGAGCAACTAGTTGTCTTTCAACTCGTTCATTATGCCATTCGTTCC
AGACCTCATCAAGCGTGATATCTGATTTTTCTAGAAGAATTGTTCTAGTCAGCTCTTCAT
AAACTTTATTGGCCTTCTCTTGAAGTTCTTTATGGATAATAGCTTTAATTTGCGGAGACA
GTTTTATTTTTCCTGTGGTATCCTTTTTATTGACGATAGTGTACCAATCAGATAGAATTT
CTCTGCGTTTATCTGTTAACGGGTTATTGAAGTAGGTTCTAAATTTTACTTCAATATATC
CAGTTTTATCAGCAAGTCTCGTTGATTTTTGAGTAATGTTAGCTATTTTTACTTGTTCCA
TTATCCAAACTCCTTAAATCGTTTATCTTGCCTATAACGTAGGAAATTTAAGAACCCCTC
AAAGTTAATCCAAACAGTTCTATGACCTGAATTAATCACATAGACTTTGAATTGGGGATT
CAGTCTCATCTCAGTTAGCAGATTGTTTAAAGTCTTCAATTTTAATCCTTCAAACCTTTT
CATCAATGCTAACTTATCTCCCCATTCAGCTTCACAGTTTTCAACTGGTACATATTTTAA
TTTTATCATCAGTTTTCCTTTCTAGTGTTCATAGTGTTTGTTGGTTTTGAGGAGTCTTAA
GATAGCCTCCCCACGATCAGTGATTTCACCGCTATTTTGAATCATTTTCATGTATTCTGT
TTGCATGATTTTGTCTGCTTCTGTAACGAGTGCAAGAGAGTTTGCGACTTGGTAGGTTAG
CCAGCGAATGGTACGTTCGATACTGTAGGGTTGTGGACTGGTTGAGAGTTTTAAGGGTTC
GACCCCTCCAAAGAGACGTTGCCATTTTTCATCAGGCTTATAGGCTCCAAAACGGGTGAC
ACCATCATAGACTTGGATTTCCTTGTTCACTATACCTCTTGCGATTTCTCCGAGGTCCAC
CCCATTGATGTATTCCTCCACAACCCCTTGTGCTTTCTGGTCCGAAAAGCGTAGTTCGTA
GCGGTTCCAAATACCAAAAATCTCCAAGGATTCTTCCAAGGAGATATTTTCCATACGGGC
GATTTCGTATCGCTTTTCATAAAAGTTGAAGTAGAGCTGACTTTGACGGCTCCCAAAGTA
AAGGGAGAGCCCGTGATTAGCTTCCATATCGTCGTTATCGGTGAAGGAACCCCCACCTGT
GATATTCCATTTTCGAATGGTATCTAGGACAATTTCTTTGGCATAGAGCTTATCAATGAG
CTTTGGAATCTGGATATGTTCATCCTCATGCCCGTAGCCTTTATAGAGCTCGTCTAGGGC
GATATCAAGGCGTTTTACCCTGACATCTTCATAGCCATAGAGAATGTTTTGAAGAAAGGT
TTGCCAAGAAATCCCCTTGTGTTCTAAGAGGAGTTCCATCTCTCGACAGCCCTGACCAGA
GAGTTGGAGACACGTTTGGTAGTTATTAGTCGCAGACTTATCAAAGAAATCGAAAATCCA
AATGTTTCCTCGTTGCCACAAGTGGGTATAATTCATAAGACGTGTTTCTTGGTCAGTAAA
TTCGCTTAAGTGGCAGTGAAGAAAGTTTTCACAGAAAGCTTCTAAATCTTGCAAACTGGG
GAAAGTTAATCGCAAATAGTCGATGTGAGCCCTGAGATTGTTTTTGTGACACTCTTGATA
GTAACCGAGTTTTTCTTTGAGTTCTCGGAACTTGTCAATGGTGAGACCTCTTTCCCCTGA
TTCATAGGAGCGGTAAGTTCTTATGGGTAAGTTAACTGCCTGTGCAAAGGCTTTTTGGCT
AAGGCCTGTTTGTTTTCTGAAGTTTTTGATCTGAAAGGGACTCATTTTAGTCATTCATGG
GAACACCTCCTTTTGACTAAGTGACACACTTTTTGGACCAAAGTGACACACTTCCTAAAT
CTTGAAATCCCAACTCCCACAAGGAATGAGGAGGGGTGGACGAGGCACTTTGGCCAAATG
TAACCCCCCTATTAGAAATCGGGGGTTGAAGTCTCATCATGGGCTAGGAACTTCGGGCTA
CGGTCTGCGCCTGACCTGTGGTCAGGCTTGCCCTTGCCCTTGTCCTAGCCCATGATGACT
AAGCGTCGCTTCAACGGCTTTTGGATAAGATTTGCGTCCTCCCTCCTCAAAGTGGATAAG
ACTTTCAAGAAGGAGTTCTTCTTGAAAAGGATCGACTAGAATGGCGGATTCCGTCCGTTC
AAAAACAATGCCTTGTTCTTGCAAGAGATAAATGATCTTTCGAAGCGTCGCCATTTTGAG
GTCCTGTTCCTCCGCAAATTCCTTGAGAGGTCGTAAATTGGCTTCAGTGTTTAGAGCTTC
TTCCTCCTCTATTGGTTCAATCGGTTCTGGTTGTTGGTGGTCTTCTCCAAAGCCCTCAAA
TTCTTCTAGGTTAAGATAGCAATAATTTCCAATCGCTAACAAAGAAGGGAACCACCAGAT
AAACCAGGTGATTCCCCTAATTATCCTTCTTGTTGTCTAGAGGTTTATTTTCCTTGATGG
GTGTTCCTCCACTTTTTTTCTTGATTTTAGAAGCAAATAGCTTGTAAATATCATTTCGGT
TGACGTGAGTGTGGGTGATGACAATATCTTCTAGCTCTACCTCTTCTCGGTATTTAATCC
CTAGGTCTTCGATTTCAGACTGAGCCATATCAGCAATGGTGAAAAAGAGGGTTTCATGTT
GGACAGAAGAATGAATCGCCACCACAATCCCACGGATTTCACCTGTATTGATTTGGACGA
AAGAGCCGTCAGGGTTTCGTTGGGTACGATCTTCTTCATAGATGATATCAGGGCCTTCAA
TTCCACGGAAAGATAGCTTTCCAAGGACTTCTGGCACGTTTAGACCATCTGTAATGACAC
GATAGGTCTTGTCCGCAATTTGTAGTTTTTCTCCGTAGTTTAATCCAATTTTAGCCATAG
GTCTATTCTCCTTTACTTTCTTATTTTTTAAGTACTAACTTTTCCGCAAAGACATTGAGG
GCTGGGGCAACGGAGTTGCCGTTTAGAGCTGTATCTGAGAGAAAAATCGGGTTGATAGCT
TCTACGAGAGCATCTTCTGGGAAGACCGTTGTCGAAGCAGGGGTAATAACATGAAAAGCT
CCGTGCTTCTCGCTATTAAGAATATGGCGTTGGTATTTGCCTTCTTTTCCAAAGATAAAG
CGAGGGGCATTCCCTAATTTTTCGTAGTAGGCAGGGCCAATAAAGTCTGGTTTCATGACA
AGTGTTTCTGGAATCATAGAATTTTCCTTTCTAATTTTAAGCAAAAGAAAAAGAGTTAAG
CCAGTTGCTTCACTCTTGAATAGTAGTGTGTGAAAAGTTTACGTTTAAACTGTCGACTAT
AGAATTGAATATCACCGCTAGGATAGCTGTTTTTACGAGCTTCTTGGATTATATAATCTA
GGTCAAGAAGAGCTTGGGTATAGAGTTTAGCTTGTAGTTTAGGCGAGTAGCTAAACATAC
CGTAAGTGAATTCATAGTTATTGTATAGGCGTTTACATTGTAATGCGAAAAAAGTTAGTC
ATAATTTCTCCTTTATTGTAAGCGTAAAAAAGGGCTCTNNNNNNNNNNNNNNNNNNNNNN
NNNNNNNNNNNNNNNNNNNNNNNNNNNNNNNNNNNNNNNNNNNNNNNNNNNNNNNNNNNN
NNNNNNNNNNNNNNNNNNGATATTTGAATATAGTCACTATTATTAAACCTAGAAGGAAAA
TAAAAATAGGGGAAAGCCAGTATTCTCCTCTCATAGTTTTAATATGATTAGCAAAAAAAC
GCTTGAAATCAGCGTTTTTTTCTTTTGTATTAATTCGAAATGGCCCCTTATTTTGCCTAA
GTAGATGAAGGAGTATGATATTTCATAATCTTAGATCTATTTGAAGTCATGATTAATATC
AAATAGGCCAAGAACTAAATCTCGAAGTTCACTTGCACTAAAGACCTCATAAGCAGGCAT
TTCTTCTTTCTCTTTTGCTATCTGTCTGTTTCGATGGTTGAACCAGATAGGGTGCCATCC
AGCGTTATAACTTCCTTCGATATCGTTGATAAAGGTATCCCCAATGTATAGGCTTTCTGA
AGGTGAGAAATTTAACTTTTTGGCAGTATAGTCAAAGATTTCTTGCTGTGGTTTGCTATA
CCCTGTGGTCTGACTAATAATGATATTTTCCTTTTTAAAATATTGATAGGCACCAATGAG
TTTAAGTTTTCGACTCTGTAAGTCAACAGGACCGTTGGTTAGGATACCGATTGGGATCTG
ATTTTCATGTAGTGCCTGCAATAGTTGACGTATTTCAGGAATCATCGTAATCTGATCGAG
TTCATATTCATAGTCAGCTTGGAAGTCTAGAGCTTCTGTCCTAGATATACTATCGATGCC
AAATTCTTCCATAGTCTTCTGACAGCGAAAAATTCTAAGCTCCTCAATACTGATGAGTTT
TTTCGTGTATTTAGGAAAAGCAACATCAGACCAATATCTGAAACGTTTGTAAATGTTATC
TATTTGTTGGATATCAATCGTTGGAAAACATTTCTCAACGCTACGTTTAAAGGGGAGTTG
ATGGTCATAAAGAGTGTCATCAAGGTCAAAAACAATATTTTTATAAGTCATAATTCTAGT
CCGCTTTTAAAATAGTAGTGTACTGGCTAAATTCCTCTAAGTGTTGAGGGCTAATCTGAT
TATCTGTAATGATGGTATCGAGTTGATCTAGATTATAGAAGTTAAAGAAATCGTATCGAT
CGAATTTAGTACTGTCTACTAATAAGAATTTTTCTACAGCATTGTTTAGGGCAAGTTGTT
GAATCACACCTTCCTTGTCACTATATGTAGCAATAGAATTGTGGGTAACAGCATTTGCAC
TAACAAAAGCTTTGGCAAATCTCATTGCTTTTAAATTTGTCGAAGCCATTGAACCTACAA
AAGCTCCAGTTACTTCTCTATATTCACCGCCAAGAAGCAATAAATCAATGGTTTCGCTAT
CATTTAGAATCAAGAACACAGGGAGACTATTTGTAATGACACGAATTTTATAACCTTTAC
GACCTTTCAATTCTAATGCCAGTTGTTCAAGTGTAGTTCCGGGTCCAATAAAAATAGTAT
CGCCATCTTTGATTAAAGAGCAGGCTTTTTTAGCAATGTCAATTTTTTCTTTTGTATTTA
GACTTTTCTTCTCGATATGTGTCTTTTCAAGTGGCTTTTTAGAGGAAAGCAGTTGTGCAC
CACCATGAGTACGTGTTAAAAGTCCATCAGCTTCTAGAGCATCAAGGTCTCTACGGGCTG
TCATATCGGAAATATCTAGTTCATCTATTATTTCTTTTATGGTTATGGTCCCGTCAATCT
TTAACATATCTAAAATTTTTTCTAATCGTCGTTTTTTGTTCATATGAAGACTCTTCTTTC
ATAAAGTAATTTTTTTCCAAAGATAATTCTCTTTTAATTGTATCATAAAAGACAATTTTT
TCAAGACAAAACAAACAATTTCAAACAAAAAACAAACATTAAATGATGAAATAAGAACAG
AGGATTGACGTATATTAGCTTAGGTCAGATTTTGTATAAGACGAAAATAAAGTAGGGCCT
TTTAATCAGTAAGTTATAGGAAGTAAAAGACTTTTGTAATACTTGAATAGATATTTTACG
TCTATTTTGTGATGGTTTAAATGAACAATAATTTAACGGTGTTATCTAGTTTAAAAAAAC
AAACAAAAAATAAACAAAAAGTGTTGCTTTTTGTTTAGATGTTTGATATTATATAAACAA
AGAAATGATGAAAACGTTATTTCGAACATTTTGCAAAATATTTTCTACTTCTACGTAGCA
TTTCTTTCTAAAATTTAGGAGGTAGTCAAAATGGCTATTGTTGTTGGTGCAGATCTCAAA
GGTACGAGATTAAAAGATGTTGTGAAAAATTTTCTTGTAGAAGAAGGTTTTGAGGTAATT
GATGTGACTAAGGACGGACAAGATTTTGTTGATGTTACCTTGGCAGTTGCCTCTGAAGTA
AATAAAGATGAGCAAAACTTAGGTATTGTAATTGATGCTTATGGAGCTGGTCCATTCATG
GTAGCAACTAAAATTAAAGGTATGGTTGCAGCAGAAGTTTCAGATGAACGCTCAGCTTAT
ATGACACGTGGACATAACAATTCACGAATGATTACGGTTGGCGCTGAAATCGTCGGTGAT
GAGCTTGCTAAAAACATCGCTAAAGGTTTCGTCAATGGTAAATATGATGGCGGACGTCAT
CAAATCCGAGTAGATATGCTTAACAAGATGTGTTAAGAAAAGGAGTTAAGGAATGAGAAT
CGCAATTGGATGTGACCACATTGTCACAGATGAAAAAATGGCAGTATCAGAATTCTTGAA
ATCAAAAGGACATGAGGTTCTTGATTTCGGGACATATGACCACGTACGCACTCACTACCC
TATCTATGGTAAAAAAGTCGGTGAAGCAGTAGTAAGTGGTCAAGCAGACTTGGGAGTATG
TATCTGTGGTACAGGTGTCGGCATTAACAATGCAGTCAATAAAGTTCCAGGTGTTCGCTC
AGCGTTGGTTCGTGATATGACATCAGCTATATATGCAAAAGAAGAGTTAAATGCGAATGT
TATCGGTTTCGGTGGAATGATTACTGGTGGTCTTCTTATGAATGACATCATTGAAGCTTT
CATTGAAGCAGAGTACAAGCCAACAGAAGAAAATAAAAAATTGATTGCAAAAATCGAACA
CGTTGAAACTCATAATGCACATCAAGCAGATGAAGATTTCTTTACAGAATTCCTTGAAAA
ATGGGACCGTGGTGAGTATCACGACTAGATAATAGATCTATAAATCTCGTAATCAGATAA
AATAATTAGTTGAAAATTTTTACGTATTAACTAGAGATATTCATCTTGTAAAAGAACTTA
GTAAGAAAAGTATAAAAGAGGTATTTAAAAAATGGGACTTACAGAACAGAAACGCAAGTA
TTTGGAAAAGCTTTCAGACGAAAATGGTATTATCTCAGCTTTGGCATTTGACCAACGTGG
TGCTTTGAAACGTTTGATGGCACAATATCAAGATGCAGAGCCAACTGTAGCTCAAATGGA
AGAACTGAAGGTTTTGGTTGCTGATGAACTTACAAAATATGCATCATCAATGTTGCTTGA
TCCTGAATACGGACTTCCAGCAACAAAAGCATTGGATAAAGAAGCTGGTCTTCTTCTTGC
CTATGAAAAAACAGGTTATGATACATCAAGTACAAAACGTTTGCCTGACTGCTTGGATGT
TTGGTCTGCAAAACGTATCAAAGAGCAAGGCGCTGATGCCGTTAAGTTCTTGCTTTACTA
TGATGTAGACAGCTCAGATGAACTTAACCAACAAAAACAAGCTTATATTGAACGTGTTGG
TTCTGAATGTGTCGCTGAAGATATTCCTTTCTTCTTGGAAATCCTTGCATATGATGAAGA
AATCTCAGATGCAGGTTCTGTTGAATATGCAAAAGTGAAACCTCGCAAAGTCATTGAAGC
GATGAAAGTTTTCTCTGATCCACGCTTTAACATTGATGTTCTTAAAGTAGAAGTACCAGT
TAACGTTAAATATGTCGAAGGTTTTGCTGATGGTGAAGTGGTTTACAGTAAAGCTGAAGC
TGCTGACTTCTTTAAAGCACAAGAAGAAGCGACTAACCTTCCATACATCTACCTAAGTGC
AGGTGTATCTGCTAAATTGTTCCAAGAAACATTGCAATTTGCTCACGACTCAGGTGCCAA
GTTTAATGGTGTGCTTTGTGGACGTGCTACTTGGGCAGGATCTGTAGAACCTTACATCAA
AGAAGGTGAAAAAGCAGCACGTGAATGGTTGCGTACTACTGGATTCGAAAATATTGATGA
ACTTAACAAAGTTCTTGTTAAAACAGCTAGTCCATGGACTGATAAAGTATAGTAAAAACA
TAAAACGGAGGATATTGTTATGAACAGAGAAGAGATGACTCTCTTAGGGTTTGAAATTGT
TGCTTATGCTGGAGATGCTCGCTCTAAACTTTTAGAAGCGCTTAAAGCAGCTGAAAATGG
TGATTTCGCTAAGGCAGATAGTCTTGTAGTAGAAGCAGGAAGCTGTATTGCAGAGGCTCA
CAATTCTCAGACAGCTATGTTGGCTCGAGAAGCTTCTGGGGAGGAACTTCCATACAGCGT
TACCATGATGCATGGTCAGGACCACTTAATGACTACTGTCTTATTAAAAGATGTGATTCA
TCACCTCATCGAACTTTATAAAAGAGGAGCAAAATAATGCATAAACTCATTGAACTTATT
GAGAAAGGGAAACCATTCTTTGAGAAAATCTCTAGAAACATCTATCTTCGTGCTATTCGT
GATGGATTTATCGCTGGTATGCCAGTCATCCTTTTCTCATCTATCTTTATCCTTATTGCC
TATGTCCCAAATGCTTGGGGATTCCACTGGTCAAAAGACATTGAGACCTTCTTGATGACT
CCTTATAGCTATTCGATGGGTATCCTAGCATTCTTTGTTGGTGGTACTACCGCTAAAGCT
TTGACGGATTCGATGAACCGTGACCTACCTGCGACTAATCAGATTAACTTCTTGTCTACA
ATGCTAGCGTCTATGGTTGGTTTCCTTTTGATGGCAGCTGAACCTGCTAAAGAAGGAGGC
TTCTTGACAGCCTTCATGGGTACAAAAGGTCTCTTGACAGCATTTATCGCAGCCTTTGTG
ACAGTTAATGTTTATAAAGTCTGTGTAAAAAATAATGTTACCATTCGTATGCCTGAAGAG
GTTCCACCAAATATCTCTCAAGTATTTAAGGACTTGATTCCGTTCACCGTCTCAGTTGTT
CTCCTTTATGGACTTGAACTCCTTGTTAAGGGAACTCTTGGTGTAACTGTTGCAGAATCA
ATTGGTACACTTCTTGCTCCTCTTTTCTCAGCTGCAGATGGTTACCTTGGAATTACTCTT
ATCTTTGGTGCTTATGCTTTCTTCTGGTTTGTTGGTATCCACGGTCCTTCAATCGTTGAA
CCAGCAATCGCCGCTATCACTTACGCCAATATCGATGCAAACTTGCATCTTATCCAAGCT
GGACAACATGCAGATAAAGTTATCACTTCTGGCACTCAAATGTTCATTGTTACCATGGGT
GGTACAGGGGCTACATTGATTGTTCCATTCTTGTTCATGTGGATTTGTAAATCAGAACGT
AACCGTGCTATCGGACGTGCCTCAGTTGTTCCAACATTCTTTGGGGTAAATGAGCCAATC
TTGTTTGGTGCACCAATCGTTTTGAATCCGATTTTCTTCGTACCGTTCATTTTCGCTCCA
ATTATAAATGTTTGGATCTTCAAATTCTTCGTTGATACGTTGAACATGAACTCATTCTCT
GCCAACCTTCCATGGGTTACTCCTGGTCCGTTGGGAATTGTACTCGGTACTAACTTCCAA
GTTCTATCATTTATCTTAGCTGGACTTTTGGTAGTTGTTGATACTCTTATTTACTACCCA
TTTGTTAAGGTATACGATGAACAAATTCTTGAAGAAGAACGTTCTGGTAAAACAAACGAT
GCTCTTAAAGAAAAAGTAGCTGCAAACTTCAATACTGCTAAAGCTGATGCCGTTCTTGGA
AAAGCTGGTGTTGAAAAAGAAGATGTAGCAGCAAACAATAATATCACAAAAGAAACTAAT
GTCCTTGTTCTTTGTGCAGGTGGAGGTACAAGTGGATTGCTTGCCAACGCCTTGAACAAA
GCAGCAGCAGAATACAATGTTCCAGTCAAAGCGGCAGCGGGTGGTTACGGTGCTCACCGT
GAAATGTTGCCAGAGTTTGACTTGGTTATCTTGGCTCCACAGGTCGCTTCAAACTTCGAT
GATATGAAGGCTGAAACAGATAAATTGGGCATTAAACTTGCAAAAACTGAAGGAGCTCAA
TATATCAAATTGACACGTGATGGACAAGGTGCTCTTGCATTTGTTCAACAACAGTTTGAT
TAATAAATTTGTAAAAGTTATTTGAGACGAGATCATTCTTTCAGTTCCTTATAATATTGT
TAACCATATCATTTCATTTCCTTGGTTTCCGGAACTCATAATATCGTCTCAAATGCTTTT
TTTGAAAGGATTTATAGTTATGACTAAAACACTTCCTAAAGATTTTATTTTTGGTGGTGC
TACAGCTGCTTATCAAGCAGAAGGTGCAACTCACACAGATGGTAAGGGCCCAGTAGCATG
GGATAAGTATCTTGAAGATAATTATTGGTATACAGCAGAGCCTGCAAGTGATTTTTACCA
TAAATACTCAGTTGATTTAGAATTAGCTGAAGAATATGGTGTTAATGGCATTCGTATTTC
TATTGCCTGGTCTCGTATTTTCCCAACGGGCTACGGCGAAGTAAACGAAAAAGGTGTTGA
ATTCTACCATAAACTATTTGCTGAATGCCACAAGCGTCATGTTGAACCATTTGTGACTTT
GCATCATTTTGACACACCAGAAGCTCTTCATTCTAATGGAGATTTCTTAAACCGCGAAAA
TATTGAACACTTTGTAGATTATGCCGCTTTCTGTTTTGAAGAGTTTCCAGAAGTAAACTA
CTGGACAACTTTCAATGAAATTGGCCCAATTGGTGATGGTCAATACTTGGTTGGTAAATT
CCCTCCAGGCATTCAATATGATCTTGCCAAAGTCTTCCAATCCCACCACAACATGATGGT
CTCTCATGCACGTGCTGTAAAATTGTATAAGGATAAAGGTTATAAAGGTGAAATTGGTGT
TGTTCATGCTTTACCAACTAAATACCCTTATGATCCGGAAAATCCAGCAGATGTTCGTGC
TGCTGAACTTGAAGACATCATCCATAACAAATTTATCTTGGATGCAACATACCTTGGACG
CTATTCAGATAAAACGATGGAAGGTGTCAACCATATTCTAGCTGAAAATGGTGGAGAACT
TGATCTTCGTGATGAAGACTTCCAAGCACTTGAAGCAGCTAAAGATTTGAACGATTTCCT
TGGTATCAACTATTACATGAGTGATTGGATGCAAGCCTTTGATGGTGAAACTGAAATCAT
TCACAATGGTAAGGGTGAAAAAGGAAGCTCTAAGTACCAAATTAAAGGTGTTGGTCGCCG
AGTAGCCCCTGACTATGTTCCACGTACAGACTGGGATTGGATTATTTATCCTGAAGGTTT
GTATGACCAAATCATGCGAGTGAAAAATGATTATCCAAATTACAAGAAGATTTATATCAC
TGAAAACGGTCTTGGATACAAAGATGAGTTTGTAGATAATACTGTTTATGATGATGGTCG
TATTGATTACGTGAAGCAACACTTGGAAGTTTTATCAGACGCGATTGCGGATGGTGCAAA
TGTTAAAGGTTACTTCATTTGGTCACTTATGGACGTTTTCTCATGGTCAAATGGTTATGA
AAAACGTTATGGATTGTTCTATGTGGACTTTGATACGCAAGAACGCTATCCTAAGAAATC
AGCACATTGGTATAAGAAAGTATCAGAAACTCAAGTGATAGAGTAATATCACCTGAGAAT
GTAATAATTGTTATCCGATTTTTAGATCAGACTTTGAAAAGGTATATATTATTAATTTCG
AAGATTGTCCTATAATTCCTGAGCTTGAAGCTACCTCACTACTAAAATGTAGTAAATGGT
ATGTTTCACCTGGAAAAGAGTGGACTTGCCATTCTGATTTAGCATTATCCGAATTTGAAT
GGGAAGTTTTACAATTACTCGATGTAGCAATATGTGAGACTGTTCACTTCGAGGTAGATT
ATTTGCCTTTCCAATAACAAAAAGAAAGGAATTGACTGTGACTATCGAATTAAAAAACGA
GTATCTTACGGTTCAGTTTAAAACACTTGGTGGTCAACTGACTTCGATTAAAGACAAAGA
TGGGTTAGAATATCTCTGGCAATCTGATCCAGAGTATTGGAATGGGCAGGCACCTATTCT
ATTTCCTATCTGTGGTAGTTTACGTAATGATTGGGCTATTTATAGACCTCAAGAAAGACC
CTTTTTTACAGGTCTAATTCGTAGACATGGTTTTGTTCGAAAAGAAGAATTTACTCTTGA
AGAAGTTAATGAAAATAGCGTGACTTTCAGTATTAAACCAAATGCTGAGATGCTTGATAA
TTACCTTTATCAGTTTGAACTAAGAGTTGTTTATACCTTGAATGGTAAATCAATTAGAAC
CGAATTTCAGGTAACGAATTTGGAAATGGAAAAAACAATGCCTTACTTTATTGGAGCCCA
TCCAGCATTCAATTGTCCTTTAGTAGAAGGTGAAAACTATGAGGATTATTATATTGAATT
TAGTGAGGTTGAGTCTTGCTCGATACCAAAGAGTTTTCCTGAGACAGGATTATTAGATTT
GCAAGATCGGACACCTTTTTTGGAAAATCAAAAGATTCTCGATTTGGACTACTCACTTTT
TTCCCATGATGCCATTACACTTGACCAGCTCAAGTCTCGTAGCGTAACGCTTCGGTCAAG
GAAGTCTGGTAAAGGTCTTCGAGTAGATTTTGATGATTTTCCGAACTTGATTCTGTGGTC
TACAACTAATAAAAGTCCATTCATTGCTTTGGAACCTTGGAGTGGTCTCTCCACTTCACT
TGAAGAAGGTAATTTCTTAGAAGATAAAAGACAGGTAACGAAAATTTCACCTCAAGAAAC
TTCTAGAAAAATCTATGATATTACTATCCTTAATTAAAATTTGTTATTATTTGAGTCTTC
AATAAGATTTGAATACTCTTACCTTGTGATGATAGATTGGTCTTCTCCGTGCCAGTCTTA
CATCACAAGGTTTTTGAGTTTTTTGTGGGTCTATGTCAACTGTAGTGGGTGACGAAAAGC
TAATATCTAAAGACAGTCTGGTAGTAAAAAAATAAGATTATTTACTACTTCTTGATTTAA
AATAATAGTGGAGCCATTAATTTGTGGCAAATTCAATTTAATATTTTGCCTCAAATTAGC
CACACTTTTTATAGAATTAAGAGGAATAATGAAGTTCTCTTCCTATTAATATTGTTGTTT
GAAATCTTAAATATAGCGTTTTACGGCGTAATGGGAAGTATGGTGAATAAATCAACTATG
TTCAGCAAACAAAGCTTAA
