# Supplementary material for: Abundance, Diversity and Role of ICEs and IMEs in the Adaptation of Streptococcus salivarius to the Environment
Source: Genes (Basel). 2020 Aug 26;11(9):999. doi: 10.3390/genes11090999 (PMC7563491; doi:10.3390/genes11090999)
Supplement: Supplementary file 1 [file genes-11-00999-s001.zip › Supplementary files/Lao_Data_S1/dICE_Ssal8618_rpsI.fasta]

>dICE_Ssal8618_rpsI
AAACCAGGTCTTAAGAAAGCTCGTAAAGCTTCACAATTCTCAAAACGTTAATTATCCGCG
ATATATCAACGTTTCAAGACATTCAAGATTTTTATCTTGGGTGTCTTTTTTTGTCCAAAA
ATCAAAAGTTTCCACCAAAATTTCCACCATATTCCCACCATTACTTTTTGAGGTGCCTGT
AAGCAGTCTCTCCAGCTGTCTGTGAAACAGTGCTAGTGGTATTGATATAAGTTTTTGTGA
TTGACTGGTCACTATGAGTTAATGCCTCAGATATTTCTTCTAGTGAACGTCCTGCTTTTT
TGGCTAGTGTTGCCCCAGTATGTCTAAGTTTATGTGGTGTAGCAGGTGCTAGTTCTGGAT
GCCGTCTTTTAATAGAGTTCATCCGATAATTGAGGTAGTCAATATGCAAGACAATGTTTA
TATTATTTTGTCTATCATTATAGGTAAATACAAACTGATTATTTGTTTGCTTGATACCAA
ACTGTTTTAGTTCTTCCCGCTGTAAGACTTTCCATTTTTGCAATAGTTCCATCAATTCAG
TAGGAGCATTGAATAATGTTCGTTTGCCTCCCTTTGTCGCTTTTACATTTCCGAAACGGT
CTAATGCATTTTCGATTAGTATTTCGTTGTTTTTGAAATTGATATGTTTCCATTGAAGTG
CATAAGATTCAGACTTTCTATCGGAGAGAAAGAATGTTGTATAGAATAGGACATAATCTT
TAAATTCTAGTAATCCTTTTTCTAAATCATCGTCAAAGGCTTGCAGCCAAAAACGTAATT
CGTCTTCATCTAACGCTAAATCTTCTTCACGCTTATTCTCTTTTAGGATTTGCTTTTTAG
TTGCTTTAATACGACTAATCGTTTTGTGTAGTCGATTGACTGGGATGTATTCCAGTTCTT
CCGCCCAGTCAAAAACTGAGTTAATGTAACCACGGAGAGCCTTGAAATTTGCATAACTAT
TTGCTTTTGGTGTCAGTAATGACAATACTAATTGTTTGTTTTCGTTAAGATAACTCAAGG
AGTATTTACCTAGAATGGGTAAAATATGTAGTCTAAAGAGATTTTCGGTTTGGAAGATTG
TTGCAGCTGTAGGAGGTTTATTCGTATTAGTTGTTTGCCCAGCTTTATAGGGTTCGAGCC
AAACCTCTTTATAGAAATCAGAAAAAAAGTATGTCCTCTTTCTTGAGAGGCTGTCGAAAG
TGTTTGTTGTGCCTTGCTTTTTCAATATCAACTGATAGCTTTAATTCTGCTTCTTTCGCC
TCACGTCTAGTCTTAAATCGTTTCTCATATAGCTTACCTAGTCCCAGTTTTGATTGGGTA
TCTTCTGGAATATAAACTCTAAGCTGATAGGTGCCATTTTTAGTTTTCTTTATTGACATC
GGTGTTCCTTTCTAGGCAGAGATTTCAAGTCTTGCCATCCAATGATTGACGCTTTCCTTA
TTGAATCGTATGGATTTACCGATTTTGATATATGGCAGTCCCATTGAAATCCACAGGTCA
AGAGTGTTATTGGAAATTCCTAGATAACCACAGGTTTGTTTTTTGTTCAGAAATGGAGTG
TCTAATCCCATATCTTCTTTGAAATGATGAATCTCATCTTTGATAAGAGTTGCAATCATT
TTTTGAATTTCTTGTGTCTGTTCTTCTGGTAGTTGTACTAACATTATTATCTCCTTCCTA
ATGTCCTAAAACATATGTAAATTGTTTGGCAGTTTCTGCATCAAAAGTGCGGTAGCTAAC
GACTCCTAGTCCTTTGACGTTTGATTCAGAGATAAGAATGGAGCCATCTGATTTGACTTG
TTCCACAAAGGCAATGTGACCATAGGTTGGATCTGCTCCAGCTTGTCCTGGGCTAAAAGA
TAGTGCGGAGTGTTCAGTAGGGGTATGAGTTGTTTGATAACCTGGGGCATTCATCCATTG
ACCACCATTTCCCATATACTCTCCAAAGCTAACACCGACCTCTTTTCCTCGGTTATAGAC
AAACCAGGTACATTGTCCCCAAGGATAAGACAGTCCTATATAGCTTGAGGTATTGATTTC
TTTGGTGAGGCTATAGCCTTGTGGGACATCCCCAGTTGTGACACCGCCTCCGTCTCTCGT
TTTTCCTGTCGTTTGTTCAGGGGCTTTTGGTGTACCTCCATGCTCATCGATATAAGTATC
GAGTTTTTGCATGGTTTCAGCACGCCTTTTTCCTGAGCCAGAGGTATCGGTGAAGTAGAC
CCCACCATCTGTTGACGTGTTGAGGGAACCACTCGCAAATTTTTGCGCTTTGTCATCTTG
GACTTTGAAGGTTTCATTTTTATTGCCAATGATGGTCTGATTGGTGAGTCCAACAACGGC
CACTTCATCGTTAAAATTATTGGCGTTTTCTGGATTAGAGTCAAATGCTCCAAAACCAAA
CATGTTGGAACCAGGATTTGTCGCAACTCCAGCTGTTCCAAGTGAGCTTTCATTTAAGGC
AATCGCTACAATGGCACGAACATCTAGATTAGACTTAGCCTCCCAATCTAGGAGCTTTTT
CCCATTGATGCGTTTCTTGTCATAGGAGATGCCTAAAGTATCTAAAAAGCCGTCTAATTG
CTCTGCTTTAATACCATAGCGATGGACGAGTAAATTATGGGTATAGGGGTCTCCATTTGA
CCAGTGGTCTGTGTAGGTTGCGCCATTTAGTGATTGAGAAGAGCCACCAGTGCTACCTCC
TCCGACGGCTCCCATAATGATGATAATGATAAAAACAGGAAAAAAGAGAGGAAGAAGGCT
AGATAATAGATACCATTTTAGTTTTTTCATCGACTCTCCTTTCTACTTAATGTCTGATAT
AAGCTGTAAATAGAACAGTCCCAAAGCGCCATTTAGCGTCTAAGACGACGGAATGAGCTT
TCGTTTGTGCAATGATCTGGTCTTTGTCTTTTTCTGAGACTGGAAATAAAAGAAGGAAAT
CGACGGAGCGTTTCCCTTCTTGGTAGGCCTTAAAAAGTGTCTCTTCAAGCATTCTTGGAA
AGGCTGTTCTTGAGCGTATTTTAGTATTCATTCTATTCTCCTCTCAATTGGTTTAGGCGT
TGAGTTAAACGATCTCGTCGCTCGATATTGGCTCTTATCTTATCGTCTCGTGTCATAGTC
TGACGATAAGCACGAGTGAAGGCATTGGAACCTTGGGCTTTATACATGGCTTGAGGATCC
TTGTAAGCATCCAATCTCCGTTCTAGGGTATTGATACGGTGTTGTTTGAATGGTGACATC
CACTCTTCTCTGAGCGTTTGGAATTCGTCTTCTGGACTAGGTATTCCTTCTGACATGATT
GGTGTCTCATTTGGAGGTGTTGGGCTCTCTTCTTCAATCGGCTTGAAGTTATCAGGTGGT
GTCTGTGTTGGAGGAATGATTGGTTCTGGATATTCTGGCGTTATTGGAGCCTCTGTTGGT
ACAGATGGCATGGCAGTTTCCGGTTGACTTGGTTCTTTACGGGTAAAGAAGGAACCAGCA
TTTTGGAAATGGCTCTTGGCATTCATCATTACTCCAGTCCCAAAACCGGCTCCAGCTAAT
GTAAAGTTTCCGAGGTGTTGAGCCGTCGCAAGGCTTCGTGTTGGGACTTGTGAAGCAACC
TCTTTGGTCTTTGTGACGCCATGTTCAACTTTAGTCCCAATATCTGTCGCAACCATTCGA
GCTTTGGAGCCAAGAACGAATTGGAGGAGTTGGCCTTTAAATCTCCAGATGAGGAAATAG
ATGACACCTTTAGAAACCACCGATACTAAGAGTTTGAAGACAAGACCAAATAAGAGAAGG
GATGGTAAGGTTTTTAGAACTCCATCAAACCCATTTGTGACGATGTTTTCTATTATTTTT
TCAATATAGAAAATAAGGAGTGTTAAGAGAGTTGTAATTGCTGGAAAAATCAAACCTCCA
AACATAACTTTAAGCACTCCAAAGACCAACTCTTGCATCCTTGGGACGAATGACATGAGA
AGGACTACTGGGAAAAGTAGAATCATGGTGAGGACAAGGATTTGAGCTACTACATTTAAG
AGCCGGATAAGGATAATGGGGACGGCTAATACAAAGGCTTCTACAATTTTAAAAATCACA
TAGAACATCCGAGTGAAAATGAAGTCCGGCATAGCTGATACCCAACGGTTCTTTTCACCA
TCATCGTTGGCTCCGTCTCCTAAATCGTCTAAATACTTGGAACGGTCTTTGGCTTTGACA
GCCTTAAAATTTCCATTCTTATCACTAGTTCCAAGGACTTTACTGTCGTCAAAGGCTTCT
TCTTTCCCGTCTTGGCTGTTCTTGTATTTTCCATTTTCTTGGCCGGTATTGACAAAGACA
TAGGCTTTATAGGACGTTTCTGCAATGTAGCTATCCGACATCGATTTTCCAATTTTAATC
GACTTGTCTTTGGCGTAGTCCACCTTAATACCTGCAATCTTTTTGGTAACGTCTTTAGAG
ACGTTATTGACGGTATCAAGGAGATAGAGCCCACCAGAAGTTCCAGCAACTGTCCCAAAG
TACCCCAGAGCTAATAGAAGTACTAGACAGACATGAAGGAGTGTTCTTGAAAAGGAGCCT
TTTGAAAAGAAATACTGGTAGAACAGGTAGAAAGCTAAAACCAAAAGCAAGGTGCCTACA
AGTGATTTGTTGGTAATGTTGCCAGAATTAGAGCCCGTAAATCCGTGCCAAATACTGCTT
GCTCCATGAAAGACATAGGTTTTATAGGTGGCGTAGAGATCAATCTTTTCTAAGATGCGA
ATGAGGAGGGAAAAGAAGCCAACGACGGCATTAAGAATGAAAAAGAAGAGGTTTACGAAG
AGTTCATTAATTAGGACCCAGGCTCCATTAAAGGAGCCAAAGTTGGTTGGTTCCATGTAG
GACTTTAGGGAGAAGATATCCACTCCCTTGAGCTTGGCAAAAGCTTCTTGCATCAGTTCA
CCTCCTAACTAGCGTATTTATTTTCGAGACTTGAAGAGACTGTTGCTTTCATTGGTTTTA
GAAGCATGTCAATATCCTCAAAGAGATTATGGACGGAAATCATATTAAGATTACCGTAGA
CATCGTAGTAAAGGCACTGACCAGAAATCATATTATCAATCCATTCAAGGTTACTTTCAG
TGACTTCGAGATTGACGTGTCTGAGAATATCTTCACGTTCAGATTTTTCATAGAAGGCAA
AGATAGTCCCAAATCCAGTCGTGTCATCTTCATTTTCTGCATCGTGGACAGATTGTGTAA
TCAGTGCTAAGGTATTGTTTTTGGAGCGTCCAATACGTCTCATATTTTTGATAACGGCTT
TTCCCTCTGCGGACTTCATGAGAATCCAAGCTTCGTCAAAGAACTCAATGGTATCTTCAT
TTTCATTGCGTTCTCCAAAGTGGGTACAAAAGGCCCCAAGCGCAAACATGAGGGCAATAG
AGTTCCGTTCGTGGTCTGAAATCTTTGTGGAATCATCCTTTGGGAGCTTGAGGTTATTGA
CTTCTAGGATAGTGACTCGGGACTCATAGTTAAGACCTGGTGTGCTACCATCTGAGAAAG
CGAGTTCCAAGATGGAGTTTGTCACAATGGACGTCAGGTAGCGACCCACTGAGGCAATTT
CAGATGAGGAAGCCTGTCTTAAGGCTTCTAGGACATGTTTAAAGCCGACGTTTTCACCAG
CTACTCGACGTTCTACGATAGCATTGATGGCTTCTGTGATGGCTGTTTTCTGGTCCATTG
TGACATCATCTACGGCTTGTAGTAGAAACTCAAGCATGTTCTTTGCGACTTCTACAGCTT
GTTCCTTATCAAGGACAACAATGGGGTCTAGAACTCCGTGGTTTGATGGCAGTGAGCTGT
CTAGTGTCACAAAGTTAAAGTTGTCAATCTGTTTTTTGCGTTCAGGGTAGCGTCGTGCAA
ATTCAGGGGAATTGATTACCTCTTGATAGTGATTTCTAAGTTCTCGTTTGGGGTCAATAT
AGAGGGTTTTGACATTTTGTAAAGCCACACTCAAAAAGATAATCTGAGCGAGGAAAGATT
TTCCTTGTCCTGTCGCACCCGTAATAATGATATGTGGGTTCTTGGTAATCTTTCCAGCGA
TATCTTCTTTGTTTCCGACTGTGGCATTGTAGAGGACGATATTTTTAGAGGAATCAATGG
CTTTAGCGATAGAGTCCCAACGTCCCGTCCAGTTATCTACTCGTCCTATATACCAACCGA
TACGGTTTCCTGAGGACGTATTGGTAAAGGGCATGAGTTCTGAAAACCCACGGGCTGTGA
CCATATGTGTCCAAGTACGTGTTCTCTTTTGGAGGTTTTCCCCGTAGAGTAGGGCTTGAA
AGAGGTAAGGACCATCTTGTGAAGCTTCACTGATTTCAACACCCATATCATCAAAATAGT
TGAGAACTACTTGTCGTCTTTGACGAAGCTGATTGACGCTAGAAGCAGAGACGATTAGAT
AGGCTCCATATTCAATGATCTCTTCCTTGTTTCCAACTTTCTTCATCAAGTCTTTTAGGG
AGATAGATCCCATGATGATTTCATCTTGTTGGACGGTGTCCGTATTTTCAGCTTCCTCCA
TGATGTTTCGATAACGGGTATTGGAACGTCCCATTCTCCCCTTAATTTTGTTGGTATCAA
TGAATTCTGCCTTGATGCGTAGTTCTACGGGAAAGTTCAAGCGTTGGACAAATTCGCTTA
GGTGAAAGCCGTTGAATTGCACGGGAAACTTTCCAACAGGAAGAATAGTCACAAAAGAGG
AACCATAAGGACTTTCGAGCTTGAGGAAGCCTCCTTTTAGGACTTTAATCAGGGTGTCTG
TGATATTAAATTGGGAGCGATTAGCAAGGACCTCCTTTTTGTAGTGGGGAATATAGCGGA
GGTATTGCATCCGCTGGTAGTAAAAGAGTTCTTCATTGGTCAGACGTTTGGCACGTAGTA
CAGAGAAGGCTTGGAAAATAGTGAATTCGTCACTTCTGTAATCGTCATACCATGTGGGAC
TCAATGCGTATTCGTAGCCAAGACCTTTTGCGATTTTCTCCGAGAACTCATTAAAACTCT
CATAGGCCAAGTCTTTCACCGTTGCCCCGTGATTTTGTTTGCGTAAGGTCACTCCCACGA
CCCAGTCAAACTGATAAGGAATTTCCATTTCATCCGTGAGACGGTCAACCGTGTAAAGAA
GGAGTTCTTCTCCCAGATCACGGCTATCATCTGCCAATGCTTCTGAAAAGTCCCTCATTT
TCTCTTCTAAGAGATAATCTTTAGGAATGAGTGAAATCTCAAAGGACTTATTTTTCTGGA
GCTTTTTTATCATTTGAGCAACTGTAATCTTGTGTTTGTCCTTTTTCTCTTCATCTGTAA
TGGTAATGGGAGTATTGGGAATACGGTAATAGGCTACCACCGTTCGATCTTTTTTGAGGG
CTAGATTTTCATAGGTTTCCTTAATGGGATAGGTTAAGGTAATACTCATAAGACCTCCTT
TTCTATAGTTTTGTTTTTTCAAAGACAATTTCTTCTAATAGCTCTATTCGGTCTTCATGG
TAGATTGCTTTTTTATTGAGCTTGAAATCCCAGAAGTAAATCAGGTAGTCCCCAATAAAA
ACGTGCATCTTCTTACCGTGTGGCTCGTATTCGGTGTAGAATTTAGCAAGTTTATAGGGG
AGGTACCAGTAGAGCAGTAGTGAAATAGAGTGTGTGAGTTTTGCGAGGGGAACCAGGATG
ACTCCTCCAAATAGCAACATAGCTACAAAAACGAAGGTAAAGACAATGAAAAAGGACAAT
TGCATTGGTGTCGCAAAGTACCAGAGGCGAGTCCCCTTTTTTGTCTTGATTTCCTGGATC
CAATAGGGGGCATTCAAGCCCTTACTGTAGTCATAGAGTCTTTCTTCAGCCATACTTAAA
GTCCTGAATCGATACCAAAGAGTCGTAGGAACCAGCCGACCACTTTTAGGATGTCTTGTC
CTTTTGCGATTGAGACAATGACGGCATAGAAACCAACGACTGAGAAAAGTTGAAGCCAAG
AACTGTTTCGCCAAGCCTTAATAGCCAACAAAACAGCGATAGCGGTGAGAATCCAAATCC
CATCGCCTTGGAGGAAGGTACGTAGATTGTCTGTATTCATAGAGTTCTCCTAATCTTTAT
CGTTTGCGTAGTTGAGAGGAATGGTGTGTTCTAGTTTTGTGACATAGTAGCTCTTGTCTT
TTTCTGAGAGCGTGAAGGTGAAGTTTTCAGAGTGTGTCGTTCCTCCCACCTCAAAGGTTG
CTTGTACATAAGCAATGAGACCAGCCCCATCTTTCTTAAGATAGGTGTAGTCAATCGTTT
TAAAGGTGGTATTAGCTACAATAGCAACGTTCTTAGCAATAAGGTTTAGGTTATCTTGGT
TAGTGGTATAGTTGATAAAGAAAACCTTGAGGAACTTTTCAACCTTCTTGTGTTGCCTGT
CTGAGACGTGGTCGTTGGCTGTGAGTTGGAGTTGATCGTCTTCGCTAAAGTGTCCAGCTT
GTGAAGAGTCAATCGCTGAGAACCAAGGGAGTCCAGAAATGTAATATTTCCCTTCTTTTT
CATCAAAGGGAATATTAAATCCCGTTACCAGTTCTTTTTCCTCAGTGTCTTTGTCATGTT
GGATTATTTCCTTATATTTGACCTTGTAGGTGGCTACCTTACCTTCTACCGTGACTAATT
GTGAGTAGAGCAAGGTACTTGGGTTACGCACTTGACCTTGTGCTTTGACGTCTGGAACGA
AGTTATAGAAACTGTTGAGGTGTTCGACTTGTGCTTGTTGTTTATCCCCTTCTTGTGGGA
GGGTGAAGTAGGCGTAGACATAGTCATTGAGGTAATACTGGAGCTTGTAGTCATACTTGC
GATTAGCGTCAACAGGCTGTTCTTTTTGTTTTTGAGTCGCTTTCACTTGAGCTTGTAGTG
TTCCCACTTTATTTGAGAGTGTGATGGCACGGATGGATCCCATAAGACCAACAAAAAGGA
GGAATGAAATTCCTCCGATAATAGATAGATTGACGGTCTTTTTAGTGGTGACTTTTAGCT
TTGGTGGACCTCCTTTCTTCTCTACCTTTTTAAAATTTGAGAGGTATTCTCTTGCTTTTA
GTAAGTATCGTTTAGCTTTTATCATAGGACCTCCTTCTAGAGACTAGCGAGTTCAATGAG
TTTAGAACCTTTAGCATAGAGGCGTTTATTGGCTTTTTCAATCTCACTGTTAATGTAGTA
GTAGCCTCGTAATTCATTGTGGAGTTGTTCCACTAATTCAGGCTTTAGGTCTTTGACTTC
TTCTTTTTTGAGAAGGGCATTTAGTTCTCCCGCCTTGGTCCAAGCTTGTTTGTGGTCTTT
CTTTTTGAGTAATTCTCCAAGTTCGTTGGTAACCTGTCCAACTTTTGTTTCAAACATCGT
TTTAGTAGCCATATCAATTTCCTTTCTAAATGTTTCGTGATTGTCTTTGATGGTCTGTTG
AATATAAGCAATGAGAGAGGGACGCATCCGTTTATTGAGACTCAGAACCTGACCGTCTAG
GGTGAAACAGGCATGTTCATAGTCGTAGAAGCCCCTATCATTTGGAGGTTTTTCGGTACA
TCTTCCAGCACATTCATAGTAGAAATCCTTCCCTTTTCTAAGGAGGATATACATGTTCCA
AAACTCCTGATCAGGAAGAAGGAGGAAGTCTGCTTGATAGATTTTCTTGAGCATGTATTA
ACCCTCTAGGAGGTCCTCGTAGCCTAGTGCTTGGTAAATAAAGTCTGTATCAAACCAGAG
CCAATCATTGATTTGAGTGTCGGTAGGGGTATTCCCAGAAAAGAGGTCTTCACAGATGGT
GGTTAGGGTATCTATACCACCACGTTCACGGACAGTGTTTAAGGTACTCAGTCCACCAGA
CCAGGCTTTAAAGTTGTTTAGTGAATTGATTTCGACTTTGTATTCCATAAGAGATTTCCT
TTCTAGTGTTCATAGTGTTTGTTGGTTTTGAGGAGTCTTAAGATGGCCTTCCCACGATCA
GTGATTTCACCACTATTTTGAATCATTTTCATGTATTCTGTTTGCATGATCTTGTCTGCT
TCAGAAACGAGTGCAAGAGAGTTTGCGACTTGATAGGTTAACCAGCGAATGGTCCGTTCG
ATACTGTAGGGTTGTGGACTGGTTGAGAGTTTTAGGGGTTCAACCCCTCCAAAGAGCCTT
TGCCATTTTTCATCGGGCTTATAGGCTCCAAACCGGGTAACACCATCATAGACTTGGATT
TCCTTGTTCACGATGCCTCTTGCGATTTCTCCGAGGTCTACTCCGTTGATGTATTCCTCC
ACAACCCCTTGGGCTTTCTGGTCTGAAAAGCGTAGTTCGTAGCGGTTCCAGATACCAAAA
ATCTCCAAGGATTCTTCCAAGGAGATATTTTCCATACGGGCGATTTCGTATCGCTTTTCA
TAAAAATTGAAGTAGAGCTGACTTTGACGACTCCCAAAGTAAAGGGAAAGACCGTGATTA
GCTTCCATATCGTCGTTATCGGTGAAGGAGCCCCCACCTGTGATATTCCATTTTCGAATG
GTATCTAGGACAATTTCTTTGGCATAGAGCTTATCAATGAGCTTTGGGATCTGGATATGT
TCCTCCTCATGCCCATAGCCTTTATAGAGCTCATCTAGGGCGATATCAAGGCGTTTTACC
CTGACCTCTTCGTAAGCATAGAGAATATTTTGAAGAAAGGTATGCCAAGAAATCCCCTTG
TGTTCTAAGAGGAGTTCCATCTCTCGACAACCTTGACCAGAGAGTTGTAGACAAGTTTGG
TAGTTATTGGTCGCAGATTTATCAAAGAAATCGAAAATCCAAATGTTTCCCCGTTGCCAC
AAGTGGGTATAATTCATAAGCCGTGTTTCTTGGTCAGTGAATTCGCTTAAGTGACAAAAA
AGAAAGTTCTCACAGAAAGCTTCTAAATCTCGGAGACTAGGGAAAGTTAATCGCAAGTAG
TCGATGTGAGCCCTGAGATTGTTTTTGTGACACTCTTGATAGTAACCGAGTTTTTCCTTG
AGTTCTCGGAACTTGTCAATGGTGAGACCTCTTTCCCCTGATTCATAGGAGCGGTAAGTT
CTTATCGGTAAGTTAACTGCTTGTGCAAAGGACTTTTGGCTAAGGCCTGTTTGTTTTCTG
AAGTTTTTGATCTGAAAGGGACTTATTTTAGTCATTCATGGGAACACCTCCTTTTGATTA
AGTGACACACTTTTTTGACCAAAGTGACACACTTTCTAAATCTTGAAATCCCAACTCCCA
CAAGGAATGAGGAGGGGTGGACGTGGCACTTTGGCCAAATGTAACCCCCCTATTAGAAAT
CGGGGGTTGAAGTCTCATCATGGCCTAGGAACTTCGGGCTACGGTCTGCGTCTGACCTGT
GGTCAGGCTTGCCCTTGCCCTTGTCCTAGCCCATGATGACTAAGCGTCGCTTCAACGGCT
TTTGGATAAGATTTGCGTCCTCCCTCCTCAAAGTGGATGAGACTTTCAAGAAGAAGTTCT
TCTTGAAAAGGGTTGACTAGAATGGCGGATTCCGTCCGTTCAAAAACAATGCCTTGTTCT
TGCAAGAGATAAATAATCTTTCGAAGTGTCACCATTTTAAGGTCCTGTTCCTCCGCAAAC
TCCTTGAGCGGACGTCCGTTGGTTCCAGTGTCTAGAGCTTCTTCCTCCTCTATTGGTTCA
ATCGGTTCTGATTGTTGGTGGCCTTCTCCAAAGACTTCAAATTCTTCGCCATTAAATTCC
ATAATAGGGATTTTTGCGTAGGCATCATAGAAGGAGAAGCCTTGGTCGAGAGGTACGTAA
GGGGAGAAGAATTCGCCAGCCAAGTCACCGTTATTAGCGATATAGCCTCGTCCTTTAACT
TTGACGCCATTGATTTCATCGAGCTTTTTAAACTCCTTGGTTTTGTTAGCATCTCCAAAC
ATCATATCGTAACCCGTTGATTCCAAGTGACCAACTGAGAGACGCTTCATAAAGTTATCT
CGAAGAGCTGTTTTGATAAACTCACCGTCAGGTCGTTGCATGGCAAAGATGATAAAGACA
CCAGCTTGACGGCCCTCTAGGACGAGTTGAGAGAGGTATTCCATGAGTTCCGATTGGAGG
CTATAGTCACGGTCAATCTTAGCCATAAGGGCTGCCCACTCGTCCACAAGGATGAATTTG
GGTGTCATACCGTAGTGCGTAAAGTTCTTCCCAGCTTGGAATTTAGGTGACGTAGACATG
AGCTCGTAGCGTTTTTCCATGAAGTCAACATTTTCTTTAAAACACTGGATGATATCCTCT
TTACTTGTATAGACACGACCATGAAAGACAGGAATCTTTTTGAGACCAGCTAAATCAGAG
TTCTTTGGATCACAAATATCTACAAAGCCAATCTTAGCGAGTGCATAGATAATGGTCATA
AGGACAACGGTTTTACCGCCACCAGTTCCCCCGCCAATGAGCAGGTGAGGCTCTTCAATA
TAATCCCAAGTGACGTCATTCATAAGTTGGAGTTTAGAGCCCTTGACTTCGACCTCATTA
ATGGTGATACGACTATCAATACGGTTGATGGCAATATCATAGGTGATGAAACGTTTATCA
AAGGTTTTATTGCGAAAGTCTCCGTTAAACATGACTTCGAGAGTCGACCCAAGATTGAGA
AAACGGTCCTGAAATTTATTCCCTTCTAGGATAAAATGGACTTCAATCTTGTAGCGAGAC
TGCTTCAGGTACACCTGAGGAAGGACAATCTTTTCAATCGTTTTGTTTTCACGTCTGATA
TTTTTAATCAAATAGAGGTTATTTTCTATCAGGAAGCGAGACAAAATCCGTAGGCTATTG
AGCTTTTGGAAGAAGACGATTTTCTCGTAACACATGCGATTTAGTAGGTAAGCAATCAAA
CAAGAAGCAACAAGGATACCCCCAATATAGTAAATTTGTGGCAAGGGGTGGTCTTTTAAT
TCTTCTAGGTTAAGATAACAATAATTTCCAATCGCTAACAAAGAAGGGAACCACCAGATA
AACCAGGTGATTCCCCGAATATGACGATAAAAGGCCCTAACTCTTATCCCACGATAGGTA
AAGAGTTTCATAGTATATCACCTCCTAGTTTTCTTTCTTGTTGTCTAGAGGTTTATTTTC
CTTGATGGGTGTTCCTCCACTTTTTTTCTTGATTTTAGAAGCAAAGAGCTTGTAAATATC
ATTACGGTTAACGTGCGTATGGGTAATCACAATATCTTCCAGCTCTACCTCTTCTCGGTA
TTTAATGCCTAGATCTTCAATTTCAGACTGCGCCATATCAGCAATGGTGAAAAAGAGGGT
TTCGTGTTGGATAGAAGAGTGAATCGCTACAACAATACCACGGATTTCTCCTGTATTGAC
TTGAACGAAAGAGCCGTCAGGGTTGCGTTGGGTGCGGTCTTCTTCATAGATGATATCTGG
CCCTTCAATGCCACGGAAAGAGAGCTTTCCAAGGACTTCAGGCACGTTTAGACCATCTGT
AATGACACGATAGGTCTTGTCTGCAATTTGTAGTTTTTCTCCGTAGTTTAATCCGATTTT
AGCCATATGTATTTCTCCTTTACTTTCTTATTTTTTTAGGACCAATTTTTCCGCAAAGAC
ATTGAGGGCTGGGGCAACTGAATTGCCGTTTAGAGCCGTATCTGAGAGAAAAACCGGGTT
GACGGCTTCTACGAGAGCGTCTTCTGGGAAGACCGTTGTAGAAGCAGGGGTAATAACGTG
GAAAGCTCCGTGCTTTTCGCTATTAAGGATATGGCGTTGGTATTTGCCTTCTTTCCCAAA
AATAAAGCGAGGCGCATTCCCTAATTTTTCGTAGTAGGCAGTGCCGATAAAATCTGGTTT
CATAACAAGTGTTTCTGGAATCATAGGATTCTCCTTTCTGGTTTAAAGCAAAAGAAAAAG
AGTTAAGCTAATTGCTTCACTCTTGAGTAATAGTGGGTAAATAGTTTCCGTTTAAACTGT
CGGCTATAGAACTGAATATCACCGCTAGGGTAGTTGTTTCTGCGAGCTTCTTGGACTAAA
TGATTGAGGTCAAGAAGAGCTTGTGTATAGAGTTTTGCTTGTAGTTTAGGCGAGTAGCCA
AACATGGCATAGGTGAATTCATAGTTATCATAGAGACGTTTACATTGTAATGCGAAAAAA
AGTTTGTCATAGGGTTTCTCCTTTATTGTAAGCATAAAAAAGCTACTAAGATATAAGAAA
GACTTAGTAGCTTGAGAGTAAGTCTATCTAAAAGATAGACAGCAGTAAAGAAAAGTTGTT
TGGTTGGAAAGATCCCTCTTTCCACGGTGGCAACGTTTAGCAAGGTGCATTGCATGAATT
ACCATCGCTTTCCCGGCCAATCTCTTTAGGTAGTCCTTGTCATACCCTAGGGATTCTCTT
ACGCAATCTTGCGCAACCAGTTCACTTTACTATTCGGCAAAAGTGCTAATGGTCCGAAAT
GCGTGGAAGCCCACAAATACTTGTTTTAATCTTCACTTCAACCATTAACGGACTTGACTT
TACTTATCAAAACAATTACAATAAAGGTACGAAGTTTAGTGTAGTTTGATAGTCAGTCCT
CTGGTTGTCAGACGCACTTTTTATTTAATTGTCAATGATCTCACTCTGATAGTGATTATT
ATTTTTTTAAAAATATCGCTATCAGCTATATATATATAATATCGCTGTAGGCGATATTTG
TCAAGGGTTATTTGAAAAAAAGTAAAAAATATTTTTTGAGGTTTAAAATGGAATTTTCGG
AACGCTTAAAAGAGCTAAGAAAACAAGCTCATCTGACACAAGTTGAACTAGCCGGTAAAT
TGGGAATAGTCCAATCTTCTTATGCAGACTGGGAGAGAGGAAGGAAAAAACCAACACAAG
ATAATTTAGTTAAGATAGCTCAGGTTTTGAATGTATCTGTTGATTATTTAGTTGGAAATT
CAGAGAAGAAAGCAGATGAGTTAGATAATATTGAATTGCTTTTTCGTATGAATTCAAAGG
GATTGACTGAAGAAGAAAAAAAAAGTTTTTAGAAAAGAGTTGATAGAGTTTATGGAAGAA
CGGAAGAAAGCGTTTAATAAAGGGAATTAGGAAGCATATGATTAAAAGATATAGTAAATT
GAACGAGTTGGTAAGAAGACTAAAAAAGGATGAAAAGAAGTCTGGAGAAAAATATTATTA
CAGAGGTCAAATCCATTGTTGGCCCATCCAGTCATCAGTTTCTCGTGTTAATAATAGTCC
CGAAGAAATCGAAAAAACAGAATTCTTTGTGAAGAAACTTAGAGAAAATAGAACCTTAAA
TTTACAAAATGATGATGAATACTTGAATAAATGTCTTGCTATAGCTCAACATTACGGATA
CAAAACAGACTTCATAGACTTTACGACTAGTATTGAGGTGGCAGCCTATTTTGCAACGGA
TGGAATAGGAATGCATCCAGAATATAAATATGGTTATTTATGGAGAATTTCGGGAAAGGA
AATAGAATCTATAAAGTCTGTCATTAAAAAAAGCTGTCAGACTGCTTGAACAAACTAATA
GCTTAACAAATTTTCAAAAAGAGAATCTTGAAAGATTAAAGACTGCTGATTATAATCCTT
TCTTTGATTTCTCTATTCCTGAACTATCAAGAATGAACAATCAAAAAGGGATATTTCTTT
GGGATTTTTTAAATATAGTTACATTCTATTACTTTAAGGATAGAGAAGCAGACTTTGAAT
TTAGACATGATGGACAGGTATACTCAAGTAATACAATAAATACAGAGATTATTTATCCTA
AACCTAATGTACTAGAATCAGAAATAGAACGGTTCAAATCAATTGAAGCAATGAAAGAAT
TTAAAACGTCAGATATTTTCAAAGAAGCTAATAAATTAGTCTTGAGACCACGAAATTCTC
TTACTTCTTGCTACTTAAGAGATAATAAATGGCCTTGTGATTTCGGTAAAACTTCGGGAT
TATTTGAGCGCTCGATTAAGGAAAATATAGTAAAAAAAAGTAAATATAGAAAATGATGAA
AATAATTTAGTAAATATTATAAGAAACAATCGTAATAATATAGAAAATGGAACAAAAATA
TCAGTTGATATTGGAAATTCGAATTTAAACAGTATTATTAATGAAACAATTGATACATTG
GTTTACTTTCCGTACACTGAATCAGAGATAAAAGAAGTAGTCAAAAATATTGTTGAGTTT
AATAAAATTAATGATAGTAATGTATCAGAATTGCTTTATATAGGAATGAAAGACTCTATG
GGGGTAGAAAGCTATGGATATGTTCCGTTTAATATCATAGAAGAAATTATGGAAAAGAAA
AGGAAAGAAATTAAAGAGAGTAATGATAAAAATCTTTCCAGTGAACTACAGCAAATGATA
GATAAAAAGTACACTTGGAAATTATTTTTAGATTTAAGTCGTTACCCTAAAAAAGTATTT
GAGTTTTCAGAGATAAAAAATATCTTTATTCAATATATATTACCTTATCAATTTTTATAT
AGATCCAAAGAGTATAGAATTTATGTTCCGACTTTCTTAGAGATTTTTGGTCCAGAGTGA
ATATAAATTATTGTGGACAAGCGTCCACTTTTTTTTATATACTAAACTCAACCTAAAAGG
TTTAGTTAGTTTGTAGGTTGTACTTAAAGGAGGTACCATTCTTTGGATGAATTGTATACA
AGAGTAAGCAGTGCAACAAAACAGGAGTTATATCAGTATATGAAGGATGACGATATTTCA
TTATTAGGTTATAATTTCACTTATTTTTTTCAATATTGCATTGAAGAGAATCAAATCCAA
GTGATTAGCCACCACTTTTCTAATCACAAGATAGAAGGCTTGACAGTAGTTGATGAATTG
GGAATCAGTTTTTCTTATGAGATAGATAATCCAAAGGTAAAACAGAATTTTACCTTATGT
CATGAGTTAGGACATTTTATTCTTAAACATGATGGAAATTATTTTGCAGAATCAATTGAT
AATCAAGAGAACTTGCTAGAGCGAGAAGCGAATATTTTTTCCGCTGTAGTGCTAATGCCT
GATATTGTTCTTCTATCAAAAATCTACTATAACTACGAGACTTTTCAACGAGTACAAAAT
AGTCTCGAAGTTTCAAAACAGGCTTTGTTTTTTCGTCTTTTGGACTTTCTACGGGAATAT
TATCCTGACAAAGATAGTGAAGTCAAACAAGCAGTTGAGGCCTATATTGAAGGGAAAAAC
GCTTCTATTTTTCGTTTGTTTCATGATATTAGAGAAAAAATTATAGAGGAGTTCCATCAG
TTTCAACCTTCCCTTATTAATCAGGTTAAGCAGAGAGTGAGTAAAGTAGGTTTTACAACG
AGTCTAGAATACCCAGATCTCTTGATTCAAGATAACTGGAAAGCAATAAAAGCAAGCAGT
ATCAATTTAAAAACGTGGCTTGTTTATAACAAAGGAAAGTCTATTGCCTATGTCTGGGAT
AAAGAAAAATTCTCAGATGAAGAGGCAAGAAAAAAGGCAGAATTACAGTTACTATTAATG
TGAGGTGAAATATGTATCAACCAGAAAAACTAAAAGCTCGTAGAAAAGAGCTAAAAATGA
CTCAAAAAGATATAGCGGATCAATTAGGAATCAGCTATCAAGCCTATTCTGCATGGGAAC
GAGGCGTAAAAGCACCATCCAAAGATAAAGTAAATCAGCTAGAACAAATACTCAGAGTAC
CAAAAGGCTATTTTACAGAAATTGAGATTGTTCGTCTGTATAATACATTGTCGAATAGAG
GTAAAAATCAAGTAGTAGAATATGCACGTGACTTGGTACAAAAAGAGACAACTCAAAAAG
TGATATCAGTTTCAGAAAATCTCTATGAGTACCATGTTTACGAAAAAATGTCTGCTGGTA
TTGGTGCATCAGTTTATGATGATAGGGATTATGATATTGTCTACTTTGATGAAGAATTAG
CTCATGATTTTGCCTCTTGGGTATCTGGGGATTCCATGGAACCCAAATATCATAATGGTT
CAGTAGCTCTTATCCGTGAGACAGGTTTTGATTATGATGGGGCAGTCTATGCTGTAGTAT
GTAATAACCAAACCTATATTAAACGAGTTTACCGTGAAGAAAATGGTTTGCGATTAGTTT
CTATTAATCCAAAGTACAGGGCTATCTTTCTCCCATATGATGAAGACCCACGAGTAGTAG
GAATCATTGTTGGGAATTTCATACCATTGAAAGAAAGGAGAAGCAAGCGATAAACTACTA
AAACAGATATTTTAGATAAAAGTACTCTCAAGTATATCAAGGTATTTGATGGAAAATAGT
TTGGGTTCCATAGTCAAACTAAGGAAATTGTCTTTTTTTGAACTAAAGTTTAGTGTAAAA
AGTGTATACTAAACCAACACCGTATCTGGTGATTTTTTTGCTAAGGCGTTACAATAATAT
GGCATAAACGATTTTACCGATTTTGGGTAGAAGTATAATCGTAAAGTTTGTTATGCGTTA
TGAGGTAATACATTGTTCTAATGAGACGATGTATAGAGGCAATCGTGTGTGGTTTGGTTG
AAGTCACTTGCGATTGTCTTTTCCATTTTAGTTTTACCTTAATTCGCTTGTTGTAATAAT
CAATATGGTCTACAATAGTTTGTTTCAATTGGTTAATTGACTTAAACATCTTCTCATAAC
CATAAAACATTGCCGATTTCAAAATACCAAAGAAGGATTCCATTATACCCTTTTATGTAC
TAATCCCTTTACGTGACATGTATAATTGGCTCTTTTTATCCCTTGAACATATAATTTAAG
TACCTTGAATATACAATATAAGTGCACAATAAAAACTCATAAGATTTTCTAGTAAAATAG
AATTGAACGAACTAATTAAATTACTTTTAGAAGAATGTCGAAAGGAAATTCTGTTACCAA
ATCTCGGACAATTTCCATTTTTCTTTTTGTTCTTTGGAGCACTCTCAACTTTTTTAGAAC
AGCATTCTCCGCTCTCAAGTACTCATTTTCTGCTTGAAGACGTTCTAATTCTGTCATCTT
TTTTCGTTTTTTTCTTTGGTTTACATCCTATTTTAGGTGGTTTCCTTCTTATTTTTTCGA
CAATAGTATACTCGTTTTTCTTATATTGTATTATCCAATTTGGAAGTCATCTACTATTAG
GATAGCATAATCTAGAGATACACTTCTTTGTGAACGACCTTCAAGCAGAAGTTTATCAAT
GATTTTTTATTTTAATTCAGGAGAATAGTAATGATTCCTTCCTTTTTGACGGCCCTTATT
CCATAACGGTCAATTAATCTCACCATGTACTTTAGATCAGAAACATCTACTCCAAAATGA
TTCGAAAATCGCTTAAAGCTTTCCCCTTCCTTTCTAAGTTTATAGATCTGACAGTTGTCC
TTATAAGTCAATTTCATAAAAAAAAACACCCCAAAAGTTAGACAGAAAAAAATCTAATTT
TTGGGGTTCAGTTCAATGATAGAGAAAGAGATTAATTTATTTTCACAAACAAAACATAGT
TCAAGTAATCTCCAAACTCTTATTTATCCATTTTTATGCGAGGCCTTTTCACCTATTAAA
TTGGTGCTATTACTAAAAAAAGCAACGAAATTCTAATTCTGAACTAATTCTGAACTTAAT
ATAATATATTAAGTATGTTCGATAGAACAAATAAATTATTAAGGAGGTACTCAAATGAGT
ACAAAAGATTTTAACTTGGACTTGGTAGAAGTCTCAAAAAGCAATACCGGGGCTTCAGCT
CGTATTACTAGCTATTCACTTTGTACACCAGGATGCATTACTGGTGTACTTATGGGATGT
CACATCCAAAGTATTGGATGTAATGTTCATGTCCATGTCAGTAAATAGCGTAATAATAAT
TTAGAAAATATTATAGTCTTATTAAGAGAGTTTCACCACTGAAATATTAAAGGTAAATAT
AAGATGTCCGTTAGCCACATAATTCATTATTGTGTGAAAATAATGAATTATGACAAACGA
CAAAATCTTAATCTACGAGCCTTATATACTATAAGAACAAACAAATTATTAAGGAGGTGC
TCAAATGAGTACAAAAGATTTTAACTTGGATTTGGTAGAAGTCTCAAAAAGCAATACCGG
GGCTTCAGCTCGTATTACTAGCTATTCACTTTGTACACCAGGATGCATTACTGGTGTACT
TATGGGATGTCACATCCAAAGTATTGGATGTAATGTTCATGTCCATGTCAGTAAATAGCG
TAATAATAGTTTAGAAAACATTCTAGTCTTATTAAGAGAGTTTCATCGCTGAAGTATTAA
AGGTAAACATAAGTCCTCATTGTGTATAAATAATAGAAGATCAAGAAATAAGGAATTCTG
TATATTATCTTACAAATATTTATTAATATAAAGTTACTACACACGCACTATGGTAACAGA
TTAGTACTTAATTAGCAAGTATTCTGTACTATACTGATAAATTATTAAGGAGGTGCTTAA
ATGGCTACAAAAGATTTTAATTTAGACTTGGTAGAAGTCTCAAAAAGCAATAATGGAGCT
TCAACTCGAATTACTAGTCATTCATTTTGCTCACAAGCTTGTAAGACTTATAAGATTTTA
GGATGTAATTTACTAACACACGGATGTAGGTTTCCTAGGTAGGAAGACGCTGAAATATTT
TGTTGGATAGTGCATTTTTACACTATCCTATTTTTATAAGTTACTGGAAATAGGTATTTA
ATAATTTATAAAAGTAATAAAGGAGTCATTATTTTGATTAATTCATTTGAAGCTAGAGAT
TTTTTAGTTAGAAATACATATTGTTCATATAAAAATGAAGAATTTATATCGTACCAACAA
TTAGTTGAAAACTGTTTATTAGATCAGGTGTTCTTAGAACAGTTAGCCTTAGCTAATCCT
AAGCTATTCGAGACGTTAAAAAGATATAGTTTTGGCAATCTAAAAAAGAAGAGAGAAAAA
AGTTTATTTTCGTCTATTTTTAAGTACTATAAGAGGAGTTTTCAACGCTCAACGCCATTT
GGTTTATTCAGTGAAACTTCAATTGGAAAATTTGCTGAAGAAGGACAAAGTAGCTTATCC
TCTAATACTATTAAATGTGTTTCACTTGACAGTCAGTGGCTAATAGAACTTGTCTATAAA
TTAGAGAATGAATTTTATGAGTCACTTTCATTTAGTATTAATGGTTCGAACTTTGAATCA
GGTGATCGTATTTTTCAACTTTATACAGTGAATAACACAGATTTAGAAGAAATTAATATC
AAATTAACTAATGTTTATAAAATTATTGAAGAAGCTTGTAGAGATAAGTTCTGTAGTTAT
TCAGTTATCTTAGATAAAATTTTAAAAGAGTATGGACTTGAGTATCGCAGTTTGGCAGAA
CAGTATATTTTGGGTCTAATTAAGAACCATTATTTATTATCTAATTTACAGAAAGACTTA
GTTTCGAGATTTAATCAAGAGAATTTTATAAGAATACTTCAGAATATTGACTATGAGGAT
AAATATACTTCTTCTTTCAAACAAATAGTAAGTTTAATTAATGAGTATAAAACCCTTAAA
ATCGGAAAAGGAACAAACTTGTTGTTGGACATTTATCAAAAAATGTCTAGTCTAGTTGAA
AATGAAAATTATCTTCAAGTTGATTTGTTAAGTGATTCTAAGGTTAAACTAAACGTTCAA
CATAAGAAGGAACTTGAACGTTTTGCTAACTTTATAGGAAATACACAAAAGTCAGTTAGA
CGCAGCTATTTGGATGATTATAGAGATAAGTTTATCGAGAAATATGGAGTTGATCAAGAG
GTTCCGTTATTAGAATTATTAGATCCTACGTTTGGAATCGGTGCTCCGTATGGTTATGTC
CATCCAAAAAGCAATTTCTACGAGAATGAACCGCTTACAGAGTTTTATAGTACTCAGGAG
CAAAGTAAATATCTGAGTGAATATATCCATTCAATTAGAGAAAATGTAGATATAGACTTA
GAAAAATTTGAGGATTATTATCAACTAGAAGAGAATAATAAGTTTAATTTGCAAGGTTTG
GAATTATTTTTTAATATTGTCGAAAATAATGGAAAACCAGCTTTCTCATTAAGTAATATT
GTTGGTGGAAGTGATATTGGTAGTGCATCAGGACGTTTTTCAATTTTATCAGATGAACTT
AGGAAATATCAAAAATCATTATTAGATTTTATTGAAGAAGAGGATTCAACTAAGAAAATT
ACGTCCTGTGAGATTGAATTTATTCCTGAAAATTTAAGACATCGGAATATCATGAGAACA
ATGAATGTAAGAGATAAAACTCTTTCTTTATTTACTAATAATAGTAAGAAACAAATTCAT
TTGAAAGATATTTATATTGGTATAAATAATGAAGAAAAATTTTACGCCAAAGATATAATA
AATAATGATATTGTAAAGTTTCATGTTACGAATATGTATAATAAAATGTTATTTTGTAAT
GAAATTCGTTTTTTGTATGAAATTTCTTTAGATATTGATTCTATCAATTTACCATGGGAA
TTAATATATAGCAATTTCGATTATGTACCTAGAATTATGTTTGGTGATATTATAGTTGCT
CCTGCTAGATGGAAAATTTGTGAAGGAGATATCGAGAAACTTTCTGATATTAATACCTTT
TTCATAAATAAGCGAATCCCTCAGAAATTTTATCTTATCAATGGAGATAATAGGATTTTA
CTTTCACGTAAAGACAAATTAGACGTTGAATTTATTAAAAATGAGCTAATAAAAAAATTA
AAAAAAGATAGTATCGTAGAATTACAAGAATATATTCAGGATTTTGGAATTTTTACAAAG
GAAGTGACTGACAGAGTAGCTGACGTAGTAATTCCGTTTGTTAATAATGTGAAAAAAGAT
ATTGGTATAACTGCACATGCTAAGAGAATAGATATAGAATCACGAGAAAAATTACCTTTT
GATGAATGGTTATATTTGAAATTATATATTGGAGATAATAGGCAAAATGAGTTTATTAAA
GAATATCTACCTAATATTCAAGAGGTAGTTGATAGCTATCAAGGAGAATTGTTTTATCTT
AGGTATGCTGATCCCAATTCACATATTCGACTACGCATGAAGTGTGATAATTTATTTGAT
TTGTATAAACAAATTTTAAATATTATCTCTGAAGGAAGAAAGAATCGTTTGATTTCGAGT
GTAGATATTTCTACATATGATCGTGAGATTGAGAGATATGGTGGCGAGGATCTGCTGTTG
GAAGCCGAAAAAATTTTTTGTACTGATTCAAGATTGATGCCACGATTATTGAAGATTTGT
GAAACAAATGAAATGGGGTTTAACTTAGACAGTCTGTCCATTGTAAGTGTTTATTTGTAT
CTTGTATTCTTCTTTGATAATGACCTTCATGAGATTATTTCTTTCTTAGAGACAGTGAGT
CCTAAGAGAAATGATAAAAATAAAGATATAAATAGTGATGTTAAGGAGTATCAGAAAATT
ATTGAAGCTAATTGTAATGAAAAATTCTTTCTATGCTTAAAAAATCCAATAAAAAGCTTA
AACAATAAAATGTTACTAAATAAACTTACAAAGCAACAACATTATTCGATAATTGATAGT
ATTATTCATGTTCATAATAATCGTTTAATTGGGATTGATAGAGAAAAAGAAAAATATATT
TATTTTGTTCTTCGACGCATATTCATTAGTAAAACACATATTAAGTAGGAGTATATAATG
GACAAAATCGAGAGCCTGACTGCAAAACAGTTTATTAGGACTATACTTACTATTCCAAAT
ACATTGAAATTGATTTTCAATATTGAAAAAAGATATGCGATTTATTTAATTATTTTAAAT
GTTTTGACAGCGATGTCTTCATTGGTTAGTCTTATTATTTTTCAAGAATTGATTAATTCT
ATTTATTTATCATCAAGTTATTTAATTTTTGTAGTAATTATTTATTTTATTTTGCAAATA
CTTATCTCATTGTTGGGTCAAGTTGAGAGTTATATTGATGGGAAATTTAATTTCAATCTG
TCCTATAGTATTGATAGAAAATTAATGGAAACGATTAACTCCCTTGAGTTAAGTGAACTT
GAGCAGTCTGATATGTATAACATTATTGAGAAAATAACTCAAGAAAGCACCTATAAACCA
TATCAATTATTTAATGCAATCTTACAGGTGCTATCATCAGTAGTTACGATGATATCTAGC
TTGATATTCATTGCAACATGGAATATCAGTATGGCTATGTTATTAGGAGTTATTCCTATT
ATTTCTTTAGTAATGTTTTTGAGGATTGGTCAATTAGAATTTTTGGTTCAATGGGAGAGA
GCTAATGAAGAACGGGAGACATGGTACATAAGATATCTACTTACTCATGATTTTTCATTT
AAAGAGATTAAGATAAATGATTTAAGTAGTTATTTTATTGAGAAATTTTCAAAATTTAAA
CAAAGCTTTATCAAGCAGGATCTTAAGATTGCTAGAAAAAAAGCATATTTTAATATAATC
TTAGGTATCATATTAAATACAATTAATTTATTTATTGCTTTATCAATTATTATTTATGTA
AGAGCAGGAAAACTTCTTATAGGTAATTTTGTTAGTTTAATACAGGTTGTTGCACGAGTG
AATAGTTCCTCACAGTCATTAATTCAAAATATCTATATAGTGTATAATACAAGTTTATTT
ATCGAGCAATTATTTGAATTTATGGAGACTAATAATGTAAAGAAAGAGAACAAACAAGCT
AATATTACGCATCTAAATAAGTTAGATGAAATTAATATTCATCAACTTAACTACAGATAC
CCAAATACAGAAGATTATGCTTTAAAAGACATCAATTTATCCTTTACAAGGGGTGAATTA
GTAGCTATTGTTGGTGGAAATGGCTCAGGTAAGAGTACACTGGTTAAATTAATTTCAGGA
TTATATACACCATCAAGTGGTGTAATAGAATATGATGGTATGTCCGGAAAATTTTTGGAT
GATACATTCTATAAAGAGAATATATCAGTGCTTTTTCAAGATTATGTTAAGTATGAGTTA
TCATTAAGAGAGAATATAGGACTGAGTGATACTAATTCGATGAGAAAGGACCACGAAATT
ATTCAATTATTAGAAAAATTGGGACTAGATTTTCTTAAAGTTAATGGTAGCTATGATCTT
GATTTACAATTAGGTACATGGTTTAGAAATGGTAGACAACTGTCAGGAGGGCAGTGGCAA
AAAATTGCTCTAGCAAGAACTTTCTTTAAAAAATCATCCATCTATATTTTAGATGAACCA
AGTTCGGCCCTTGATTCAATATCTCAAAAAGAAATTTTTGATCATTTCATTGAGTTGTCA
AAAAATGATATCTCTATTTTTGTATCACATGATTTAGAAGCAGCTAAAATAGCAGATAGA
ATTATTGTTATGAGAAAAGGAAAAGTTGAGGACATTGGAACACACAGTGAATTATTTTCA
CGATGTAAGTATTATAAAGAACTATATAAATCACAGCAGTATGAGGAAATAAATGAATAC
GGAATTAAAACAACAGGCTATAGAGAAGATTATTGAAAAGTGGGATCGTAAACTTATCGA
AAATAGAAATGAAATGGACTTCACGGAGCTAACATTTTCAAGTGGTATACCAGGAGTTGT
TCTCTTACTAGCGGAGTATGGTCTCCGAGAGGGGTTTCCAAATTATAGCAATAAAATAGA
AACTTACATCGAGTATATGGTTTATAAATTATCCAGATATGGTATGTTGACTGGTTCAAT
TTATTCCGGAGCTAGCGGAATAGCATTAAGTATTCTTCATTTACAAGAGCAACCTAATTA
TCATAATCTTTTTAATAGTCTTAATGACTATATAGTATATTATGTTGAGGAGCAAATTAA
ATCTATTGATATTGATGAAATCTCACCTCTAGATTATGATATTATTGAGGGATTGGCAGG
AATACTGAACTATTTACTTCTCCTAAACGATTCTCACTATGATGAGCAGAAAGTAAAGAT
TGTAAATTACTTATCAAACTTAGCTAATATGGAAGATAAGCTATTAAAATTTTATATCAA
ATCAAATAATCAAATGTCTGAATTGGAGAATAATGTATATCCAACGGGATGCCTTAACTT
AGGACTAGCTCACGGCCTTTCTGGTGTTGGTTGCGTTTTATGCTATGCGTATAGGAAGGG
ATTTGGGAATAATCAGACTTTAATAGCAATTAAGAATATTCTCAATATATATGAAGATTT
TGAATTGACGGATTGGCAACCGTTTATTTGGAAAGATTCTTTAACTAAGGAAGAGATTAC
TACTAATAAGATTATCCATCAGGCAAACTTTATAAGAGATGCGTGGTGTTATGGTAGTCC
AGGTATAAGCTTATTTTACTTATATAGTGGATTAATTTTAAATGATACCTACTTAAAAGA
CAAGGCGGAAAAAATATTAAAGGCATCTATGGATAGATTATATGGTGTAGACACAAATAT
GCTTTGTCATGGTTATACTGGAATAATTCAAATCTGTTCATTATTTAAAAAAATTCTTGG
AACGAATTCTTTTAATAACTATATTGAAGAGTTTATTGGGAAAGAGGATGAAGTAATAAA
GAGTTTTGGAGACGATGAATTAGAGTTTCTTGAAGGACTGAGTGGATGTTTACTTGCTTT
TAATGAACTTGAAGATTCGACAAAATTGTCATATTGGAAACAACCATTACTACTTTTTGA
AGATTTTAGCTAGAAAGGAATATAAATGGGACGACGAACAAGCATTATAGTGTCTATTTT
ACTTGTATTGTTGACAGGATGTGGACTAAATAATACGGAGAAAATAGAGTTTTCTAAAAC
AGATTTTAGACATATAACGTTTAATCACAAAGATTATTCAATCACTGATAATGAAATTTC
TAAAGATAATATAAGGAATGTTTTGGTAAAAGACTATAAAGTGATTTGGATTAACTCTCA
TACAGGAAAAATTCTCTCAAAAGTATCAAATAACAGTTGTACACTGGCAATAATGAATAT
ATTTCAAACAAGTGATAAACTACTGTGTATTGGTATTGATGATAAGTATTTTCAAATTGC
TCCGAAAGATCAAACATCTAATCTGTTAAATATATCTAGATTCAGTAGCAAAAACACAAA
TATTGAATTGGACAGTGGAGACGATATTTTAATCGATGATAATAATTGTAGGAGAATATT
CTACCGAGGAGAAGCTTATTACATAACAAGTGAAGAAGTATCGAGTGATAAGGTAGGAGT
TTATATTGACAATTTGGCAGAGGTAAGACTCTTTGATGCTGAGACTGGAAAGAAAATTTC
GAATGAGGAGCGTTATGCAATTTATAATAAGGGAGAAGCTAAAGATCGAGTGAATTGGTT
TTATGGAGAAGTATATTCCATAAAGAATTCAAAAGATGATGAGTCCCTTGTGGTTAAGAT
TAATAATGTTTACAGGCGTGCAATGAAGGAAGAGTAGGATGAAAAGAATCATAGTTTTAT
TGTTTTTGGTAACTTGTATTGGGACAGTAGGAGTAAGCTATGCAGATACCGAAGATGAAC
CAGGTGGTCCGATAGTTTCTACAAAAGTATTTACAGATGGAGAATTACAAAACAAGAGGG
AAAACTCTTCAGAAAATAAGAATATCAATTCAGATTCAAATCGATTAAATGATACTAGTA
ATCAAACTGGCTTAAGGGATGACTTGTCAACTGATAGTGATAATGCTGATAGTACACTGA
TAAATGAAGAGAGTCATAGTTTTTGGAATTATCAGTGGGACATGCAGTATGTTACCGATA
ATGGTAAAAGCTATGAACAATACACTCCTTCTAAGGATATTTCTGTTGGAGTAATCGATT
CAGGTATTACTTTGGATCATCCGGATTTAACTAATAGTTTAGGTAGCCATTTAGAAAATT
TTGTTCCCCAAAATGGTTTTGATGGTGAAGAACAAGAAGAAACAGGGGTGCTAAATTATG
TCAATGATAAATTGGGACATGGTACCGAAGTTGTAGGGCAGATAACAGCGAATGGACGAG
TTTTGGGAGTCTCCCCAGGTATCATTGTAAATATTTATCGTGTCTTTGGAGATTCACTTG
CTGATCCTAAATGGATTAATAGGGCAATAAGAAAAGCAGCTGATGATGGTAATAAAGTTA
TTTCACTTAGTATGGGACAATATTTATTAATTTCAGGTTCTTATGATGATGGAACGAATG
ATTTGGAGACTTATGTTATATATAAAGATGCCATTGATTATGCAAGTGAGAAAGGATCCA
TTGTAGTTGCTTCTCTAGGGAATGAGGGTTTAAATGAACAAGATAATTCACAAATGTTGC
ATTATCTTAGCAGTTTTCATCATGTAAAAGAAGCAGGGATAGTAGTGGATGCGCCTTGCA
TATTCGACCAGGTTGTTGCGGTCGGAGGACTCGATATGTATGGGAATATTTCAGACTTTA
GTAACTTCACTGATAAAGCAATCTATGCTCCTGCGGGTTCAACAATTAATCTTAAAAAGT
ATGGTCCTATAGAATTTTTAAATAAAGGTTTCTATTTAAAAGATTGGATTTTTACAACTA
GTTCTACAGGGTGGTATCAGTATGTGTATGGAAATTCTTTTGCTGCTCCGAAAGTTGCTT
CAGCTATAGCATTAATAGCAGATAAGTATCATATTACGTCACCAGAACAATTGAAACAAT
TTCTTTTTAAAAACTCACCGACTATTAACGGAAATAAGGTACTAAAATTAACTGATCTTT
TGAATGTGGGAAATGCAGATATGTTTCTCTATATGAGTATAGAAAATAGTATATCAAACT
TTAATATATATTCTAAGTCGAGTATTGATCATTCAAAGATAACACTTCAATTAAAGGATG
TCCCGAAACAACTTTCTTATATTATTACCGATACTAGTATTGATCATCTGAATAATAAAA
TGTTGCCTCCGATGGGTGAGAAGGTAGGCTCTGATATATTGCTAATTGGTTTTTTGATGA
TTGATTTGTCTGCATTATTAATTTGTAATAATTTAATTATAAAGTATAATAGTGATAAGG
AGGTAGAAAGTGCATAAAATTCTTATTGTAGATGATGATATTGATATTTTAAAAATGATG
GAATCAGCTCTTCGATTAAAAAACTATAAGGTGGAGACGCGATCAGAAATTAATGTTCCA
GTACGAACTCAAGAATTTCAAGGATTTGATGTTATATTATTAGATATTATGATGTCGAAC
ATTGAAGGGACAGATATCTGTAAATGTATCAGAGATTCTATTTCAACTCCAATAATTTTT
GTTAGTGCTAAAAATGATGAAAGAGATATTTTAACTGGATTCGACGTAGGTGGTGATGAC
TACATTACTAAACCCTTTAGTTTAAAACAGCTAGTTGCCAAAGTAGAAGCAAATATTAAG
CGTGAGGAGCGTCGTAGGGGGATACACCAAACCTTTACTGATGTTAGACGTGACTTTGGA
CCTTTAACCTTCTATCTCGAAGAGAATCGTGTTTGCATTGATGGTAAAACGATTCCCTTT
ACTAGTAGGGAATACGATATTTTGGAACTTTTATCAAGCCATCCTAGAAAAGTATTTACA
ATTGATGATATTTATACACGTGTTTATGATGAGGATGCGGATGCACTTCTTCGTTCTATT
TCGGAATATATTTATCAAATAAGAAAAAAACTATCATGTTATGGTGTAGAACCTATAAAA
ACCGTTAGAGGTAAGGGGTACCAGTGGAATGTTTAAACGATACTCTATACGCCAACGTAT
TTGGCAATTTATTGTTGAAATCATAACTGGTTCTCTTCTTGTGATTACTCTTACCATGGG
TATGGGAGTATTGTTGAAACAAACGGGACAACTGACCTTACCATCTTCTTCGAGTTTCTC
GGTTGATTTGGGTGATGTCTCTATATCAGCAATTAACCAAAAAAATGAGGCACATTCCTT
ATGACTATGTAATCTTTGATAAAAAATCAGGTAATATTTTGGGTGGAACCTATCAAAAAA
GTGATTTACTAGCATATAAACTTGCAAATAACAATAGTGGAGATGTTGAAAAAAAGGGGG
TTACTTATACCTATGCAAGTAACGAGGCAGTATCTATAGTTGTAAGACATAGCACTCTTC
CAGAATTTACCAATGCTAGACTACGCCATATTAGTTATAACAAGTTTTCCTATGTAACTG
TAATTGTTGGAATTTTCTTAATAATTGTTGTTTCGGTATATCGTTTAGCTAGGGAATATC
AGGCTAATTTTAAAGAAATTCAAAAACTAGCATTAAATATGGGAAAATCAACTCTAGATT
TTAACAACCATTTAAAAATATTAGAATTTAACGATATTTTGAACAATCTAACAGAAAAAA
ATAACGAATTAGTATATTTAATAAATAAAGAGAGACATGAAAAAGAAGATTTATCATTTC
AAGTAGGAGCGCTTTCACATGATGTAAGAACACCCTTGACTGTTCTGAAGGGTAATATAG
AGCTTTTGGAAACGACGATTATTTCTAAGGAACAAAGTGAGTTTTTAGAAGCTATGAAGC
GTTCATTGTTACGATTTGATAATTATTTTTCTCAAATGATGGATTATACTAAATTATTAA
ATGAAGATGATCATAAGGAGTATATTTCGTTAGAATTATTTTTATCAGATACATGCTTAT
TATTAAAGGAGTTTGCTAATACGTATGGTGTTTCCTATCATGAAGATATTCAAGTCCATA
ACTTAGATATTTATATCAATAGTCATGCTTTGTCAAGAGCGATAACTAATATTTTTGTAA
ATGCATGCCAATATGCTAGAAAAGGTAGTAAACAGGTTTATTTAAACGTATATTTGAAAC
AAGATAGGTTATGCTTTTCAATATGGAATAATGGGGAACCATTTTCTGAAGGTGCAAAAG
AAAATGCGAGTAAGCTATTTTATACAGAGGATTCTGGAAGGACTGGTAAACATTATGGGA
TAGGCTTAGCTTTTGCTAAAGAAGTAGCTTTCAGACATGATGGAATTTTAGAGTTGAGAA
ATCCCCCAGGGGGTGGAGCAGAAGTGATTTTACAAATTAAAGTATGATACGAGAAAGGTT
GAAGCAAATGATAAACTACCCAAAAGAGATATTTTAGATAAAAGTGCTCTCAAGTATCTG
CTGACTCCAAAAAAATTAGACAAATAATTTAAGTGGCTCTTTTCTACCATTTGTCAAGTC
TATCATGAAATATGACAGTAGCTTTTCTGAAGTCGCTGTCTTATTTTTAACACTTATTTA
GCTATAAAAGGGCATGCAAAATAACACCTCATCTAGGTATTTTTAAACAAGGTGTTACAG
TAATACAGCATAGACAACTATATCGATTATGGGCGGAAGAGTAATCGTAAAGTTTGTTAT
GCGTAATGAGGTAATAGTAATGAGGTAATACATTGTCCGAATGAGACGATGTATAGAGAC
AATCGCATGTGGCTTGGTTGAAGCTATTGTGGCTCTCTGTCAACTGTAGTGGGTAACGAA
AAGCTAACATCTAGAGAAGACCGGATAGGGAGCCCACTGAAAAAGTAATCTCTACAGTTT
AAATAAAATAAAAAGGAGTAATCTACCTAAATATGAGATAGATTTCTCCTTTTGTTTACT
TATTTTGAATTTATTAAAGTTATAATCCTCTTCATATTGACCCCGAATATAGTTGTTGTC
GCTTGTAACACCATATTGAAAAGACCTGATGCTCTAGCCATATCAAGACTATGTTTGTGT
TTAAGTTCCGCATTTTGAAGGGCAGATTTGACAATACTTAATATCAAAACAGTGGGTTTC
CTGAGAATTATATTTCCCCGTTGTTCTTCCTATCTTAGCTTTCTTTAGTATCTGGACAAA
CAAAGAGACCTGCATCCTTGTTATAGAAGAATTCATCTTCTTTCCGACGAAAGCCTCTTG
AAACAGCAGGATGTAGCTTAGCGACTAAATGCACACATTCTTTTTTGGTAAATTGAATAT
TATCTTTCCCAGAATAGGCCTTATCCCCTAGAATAGCTTCTTTGCTTACACCATTATCCT
TAGATTTATGATAGAGTTCTTCTAAGACAGGACTATCACTTTTTTCACTGGATGTCACGA
CACAGGCTGTGATCACACGTTCATCTGTCATGGCGAGATGCTCTTTATAGCCATAAAAGG
AACTATTCGCAGATTTATGGTCAAGACGATCTTCTTCTTTAACAGAGGATACCAAGTGTT
CTAAATCATCCTCCATAGCTTCTTTAAGGTAATTTAATTTTTGCGAAACCGCAAGTAAAG
TTATCAATTCTTTATGTTTTTCTAGGACTGATACCAACTCTTGTATATATCTTAATTCAT
CTTCAAAATTATCTTCTTGAGGCTTGCTAGGAAACTTCTTTGATATCTTCTGAGCATTGG
TAAATTGTTTTACGCAAGACTTTTGAGTGTTCACGGAGAACCTCTTGGGGTTTCTTATGA
TTGTAGTGAGCTTTAGTATGGTCGCATCCATAATGAGAATTTTACTTTTAATCAAGCTAT
GCTCAAGAGCGCTTTGTACAGATTTAGTGATGAGTAAATCAAGTAATCGTTCATCTTTGA
TTCGAAGTTTGCGAAATTTAGTCAATGAAGAGGGTTCAATAATGCTATCCTCTAGAGATA
GACCAAGGAAGTATTTAAAAGCCATATTAGAAAAGGACTCCACATCGGATAACTTATAGA
TGTCTTTTAATAAGAGATATTTGAACATCATAATCGACGAATAAGTTTTACGTCCAAAGT
CAGGACGAAAATTCTTTTCTAACTCATCGTAAATAAAGCTAAAATCACAGATTTCCGTTA
GCTGACGCAAAAAATGATTCTTTGGAACAACAATATCATATAGACTGGAATAGGGACTAA
CTTCTAAAGTTAACTGATTATCAAGTATACAATCACCTCGAGTTTAGTATAACAAAAAAG
CCATCGATTGATGACTTTTTCAGTGGGCTCCCGGCTAGGTCTTCTCTTTTTTTATGTTCA
GAGTCATGAATACACGCTTCTTAAAGCTGATGAAGTTTCTAAAACCGAAGCCCAGGCGTT
TGATGTCTTTGATCAACTTATTAGTTGCTTCGAGTTTCGCGTTTGAATAGTCTGTTTCTA
GTGCATCTTTGATGTATTATTTGTATTTAAAGTTTACAAAATAGATAAATAATAGCGTGA
TTCCTACAAGCCAATAAGGAAGAGTGTTGAGTGGAGTCCACTCTGTAGTGAGAACACTGT
TAATAGGAAAAGTAATAGGAAGCCAATGAATAGTTAAGAAGACTTTATTACTAGCGAAAA
TAATAAAAATGATTTCAACCATAGAAATAACGATGTTACTCGTACTATTTAGACAAACTT
GTATAAAATAATGAAAATGATTAAGAAAGACAATTAGCATCCAACTTGATATCATTAGCA
GGAGACCATTAATCCAATTCTTAAGGAGGAGGTTTATGATTAACCACCCAAATAAAGAAG
GCAGGGTAAGGACTAAGTCTGTTATTAAAAGTTTGACTAGCCACAGGAGTCTTTTCTTAG
GGTAACTAGAGATTTCTTGATAATGATTAGCGAGTTTTTCTTGTTCAATTCCTAAAATGG
ATAAGAAAGCTGTCAATAGAGGATAACATAAAAAGGATAAGATAGCTAGATTAGTTAGAG
AAATGCCATTAGGGACGAATCTTACATAGAGGGGAATTGAAAGAGTTTGTAGTATAGAAA
AACTGATAATAAGATAGAGACATGTAGTATTCTTTAATTTAAGTAACTCACTCCGTAGCA
TTTGACTCCCTCCTTTTTAGGACATATGATAAAAGTAATGTCATTATCATTGATAAAATA
ATAATAAGTGACACTTGCAAAATGCTGGTTTGGTTTTGATTTGTAATAACGTCGCCCGAT
GGTTTAAGGTTTAATAAAAATTGAGCTATTTTATAGTGATAGGTATAGGGCAAGACGAAC
CAGAGTGGACTTTGAGCAATAAATGGTGCTATTAAAAGACAAACCAGTGTATTAAGCGCT
AATAGAATGAAATGACTCATGTATTTAGACATCAGATACAGAAAAGGAATATTCCATAAA
GTTGTCATCCAAATTAAGATTAATGAAGTAGATGTTTTAGTAATGTTTATTGGGATAATA
TCTGTGTAAATAAAAGCAACGAGATACAGGAAAGCTAGTAAGAATAAACTAGAAATCAAT
GTTCTCATTCCGATAAGCACCATTTTCATCAAGGTAATTTTCCAAGTGAAATGCTTGTTA
GTAATATTTTGAAAATACCCTGCCTGATCTTCCAAACGTCTATCAACTATGAATAAAAGA
CCATTTACGAGATATAAAAAGATAGCTTCCCACCAATAGACTGAAAAAGGAACAAAAATC
TGTAGTCCTCCCATTAAAAAGGCTATTAGGACAGTTAAAAACGGTATGATAATTAAGAAT
CTATTGGATCCTAAATGTCGTAATTTGAGCAATTCTGAGTAGAATATCTTTTGCATATCA
GTACCCCCTATGAACGATTTTAAAGAATAAACTTTCCAGACTATCTACATTCTTATTCTT
ACCGTCATATTGTATCTTTCCTTGATGTAGAATTAGAATGTGATCGGCAATTTTGCTGAT
TTCTAAAAGTTGATGGCTAGAAATCAGAATTGTCATCCCTGTTACTTTTAATGAACGAAT
AAGGTTTAACAGTTCGTTTATACCATCAGGATCAAGTCCATTAGTAGGCTCATCGAGAAT
TAAAAATTGGGGATCAGTTAAAATAGCCATGCCAATTCCTAGTCTCTGCTTCATCCCTAA
TGAAAATTTACCCGCTTGTTTTTTCCCGGTGTTAGAAAGACCAATTATTTCTAAGGTTTC
AAAAATTTTTGAATCAGGAATGTCATATAATAGCGCTTTCGTTTTTAAATTGTCATAGGC
TGAAAGGTTATGATAAATAGCAGGTGTTTCAATTAATGCGCCTAATGATTGTTTGTTTTT
TGATAATCCATCAAATTGAATCTCTCCATCACTTTTTGGAACCAAACCAAAGAGAATTTT
CATCAGAGTTGACTTACCAGCACCATTAACCCCTAATAGACCACAAATTGTACCCGATTC
AATGGTAAAAGTGACATTGTCCAATATAGTTTTATCTTTATAGGATTTTGAAAGTTGATT
GATATTTATTTGCATGTGAATGCCTCCTATCAGTTATTGTTACATTCATTATAAGATCTG
ATTTTCAGAGTTATGTCAGAAATAACTGTTTAAATGGAAGAATTGACTGCATCTTCATAG
CTAGATTGACTATTTAGTGAATTATTAAGGAACTTATATTGAATTACTCAAAAGTTAGCA
GTATTTATAAAATTTCTATGGTACTAACTTGGTAGCATAAATTTTTCCAATATTATAGGA
TCAATTCAATATTACAGGTAGAAATATTGTATCAGTCTTGAAAAATACTGTGTTAGGTCA
TTACAGTACCAAAATAAAGCACATTAATCTTTTTATTGAAGATGGGGAGTTTAAATGGAT
TATCTATTAAAAATCGTTTTACAATCTTTGACATGAGCTACGATTATGTATTTGGAAAGT
TATATTTAGAAATTGAATAATACTGGTTGAATATTTCTGGTGAAGATGCCCAGAGCGTGA
ATATGTGATAACATATATTTTTACTAAATTTGTATCTTTAGTTAGAATGTTAAATTAACA
GAATAGATATTAGTGACTACTGTTCATATTGAGAAAATTTCAGAGAAACTCTACTTTTGA
TATGGTTTGAAATTAATTTTTGAATTGGAACTATTATAAAGTGGTAGAGATACTAAACTA
TGTAAACAAATATTTGTTGGAATTTCCCTCATCTAGTAATACCTATTAAAATTTTTTGAA
TTAAAGAAGTAGTATAAAACGGTTAGATGTTAATATATGGCTATTCTAAAACTATATGAA
ATTTAACCCTGTCAAACCAGGCTTGAAGAAAGCTCGTAAAGCATCACAATTCTCAAAACG
TTAA
