# Supplementary material for: Abundance, Diversity and Role of ICEs and IMEs in the Adaptation of Streptococcus salivarius to the Environment
Source: Genes (Basel). 2020 Aug 26;11(9):999. doi: 10.3390/genes11090999 (PMC7563491; doi:10.3390/genes11090999)
Supplement: Supplementary file 1 [file genes-11-00999-s001.zip › Supplementary files/Lao_Data_S1/dICE_SsalAF13-49B_Tn916.fasta]

>dICE_SsalAF13-49B_Tn916
AAACAAAGTATAAATTTCTAATTATCTTTTTATATTTTCTTAAATGCTCGTAAAGCCTTA
TTCTATGTGCTTTCGAGTATTTTTACTGTAGGAAGATACTTCACGTTTCTTTGCATATTT
CCTCATGTCTTAGCTGTCAGAAGTGGTAAATAAGTAGTAAATTCATTTGTACTACTAAGC
AACAAGACGCTCCTGTTGCTTCTCTTTATTCAAGCGTTTCATTTCTGCCATTGCAGAATC
GAATGTTGCATGTGCGTAATAGTTCAGCGTCATGGCTATATTAGCATGTCCCATAATGTA
CTGTAATGCCTTTGGATTCATTCCTGCATTTGCATAGTTGGTACAGAATGTATGTCGCAA
ACTATGTGGAGTGATGTGTGGCAATTTATCCTCGTTATACTTATTGTATTTCTTAACAAG
ACCTTTCATCATGCCGTTGTAATCACTTGCCACTTTTGGATAGTTCTTTCTATTAAGAAA
GAGGAAATCACTATATCCATCAATCTCAACACGCTTATCATTCTTTCGATTCGCTAACAC
TCGCTTAAATGCTTGATAGGCTTCTTCAACCATAGGAACTTGACGTTCGCCACTTTTGGT
CTTTGGTGTTTCAATGTAGTACCCAATTTCAGTATCTCTCAATAGCTGATGGTCTATATT
GACAAGACGATTCTCAAAATCTAAATCTGGAAGTGTCAAACCACCAAACTCTGAAATACG
AAGACCTGTTTTTAAGAGTATCAGAATTTCATCATAATTTTTGCTGTAGGTTTTATCAGC
TTTTGCAAAGGCTAACAGTTTTTCTTCCTGTTCTTCTGTTAGTACGGTCTTAGGGACAGT
ATCATCATCAAGAACTGCTTTCAGTTGAAAGTCAAATGGATTCTTCCGAACACAATCATC
TTGTATAGCAATATAGAATGAAGCCTTTAAAGAACGTTTGTAGTTATTGATGGTTTGATA
AGCATAACCATTTTCACTCATTCTAATAGCCCATTCTTTAGCGTCTGATGGCTTAATACT
GTCAATACTTCTTACACCTAACTTGTCTTTCTTCAAAATATCCATAAGATATTTGCGTCC
AGTTTCAGTGTTTTTTCTAACCTTTGGTCTTTGAGCGTTCTGTTTTGCGTAAAGCTGGCA
GAGTGTCATTTTCTTTCCTACAACATCAATACCATCATGAATGTCTTTCTGTAACTCTGC
GATTTTCTCTCTAAGTGAGATACAATCACGCTTTCCTGCTGGTACTCGGTCTGTAGCCAC
AAGTTTCCACGAGTAAACAAATTGCGGTTCTCCAAATGAATCTATATATTTGTATAAGTA
TCTTCCGTCTTTTCGTTGGCTCTCTCCAGTCTTTAAGATTCGACCTTTATTGTCACGTCT
TTTTTCTGACATGGCATTTGCTCCTTTCCTTTATGGAAAGAGCCTTGATACGACTTAATG
CTATTTTATCATATCCAAGACCCTTTGGCGACGCTAGATTGCGTCCAATTTATCAATAAT
TTTTTCAAACTGTTTTCGCTTTATCTGAATACGATTGCCATTCATAATCAGCCAATTTGC
ATTTTTATTTTCCTCTGCCAAGCGTCGTAGCTTGTTTTCGCCAATACGAAAATATTTTGA
CGCTTCTTCAATGGTTAGGGTATAACGTTCCCAAATAGGAATGTCAGTCTGCTTCATAAA
ATCCTCCTTTCCAAATCACTTATTTGGATTTCATAAAAGTTGTTTTACCAGCAATCGAAC
AGCTTTAGCAAAGCTCACGGGAGTTCCACCCCTGCATGGTTCTCATGTAGCCATACTCAT
TGCCTGCGACGGTTTTATCACGCTCGGACTATTGACTGTATGGGAGTATCATTATCACGA
TAAGAATGTCGTTGCAGGCAATCCTGCTAAAGATTGCTTCTCGGATCACTAACATGAATC
GCTCGCTATCTTTATAAGATAGGTCATGGCGGTTAGTTCCGTTGGCTCTTTTCTTATCGA
AACGTATTCGATTACTTTTATTCAGTTTTCAAAGAACAATGGCTCGTTAGCCTATCAAAA
CACATTGAAAGCTCAATATGCTTTGGTGGAATAACAAACCTCCCTGTTCGGGAAGCGTGG
AATGGTTTAGCACGCTTCCACGAAAGGAGAGAGGATATTACTTAATTTCAAATGACAAAA
TCTTTGTAATCAGTCTGGTTTCCATTCTTCCACGTAAGACTTCATCAACGACCATACTTT
GATTGCCATATTCATCTTTCATAAGTCGTAGGGAACGCTTCGTTATGTACCCTCTGTAAT
GATGTAGAATCTGGTTAATCGCTTCGGTATCGCCATCTGTTGCCTTTACAATGAGAGGAA
AGGGAATCATAGGATATTGTGTTTTCATTCTTCAAATTCCTCCATAAACTTTTTAATTAA
GGCTAGTCCACTGGTTCTATGCCGATAGACAGTAGAACGGTTCAATTTCAACAGGTCTGC
AATTTCTGAATCGCTCATGTCCATAAAGTAAAACAGCAGTAGAATTTCACGTTTCTTGTC
TGGCAACTCACGTAATGCTTCACTCAACAAATCATTTTCAACGCCTACTGATAACCCATT
GAGTGTAAAAATCTGAAAGTCAGTTGAATAGTTATCTGTTGTCGCAAACTGGCTAACAAG
ATAATCGCCAACATCCGAAAAGGACACCTCACGCTTTGCAATCCTTGAAAGATAAAGCAT
ATAATTCTTTCGCTCGTCTTCCATAGCACGTTTACAGATATAGTCAAACTGATTTTCTAT
TGTGGTCTGAAAAGAAGATGGTTTCATGTTTCTCACCCCCTTTCTGTCTAGGAAAGGAAG
TGAGCCTTGCTCGTTTATCTCCTTTCACTCTTAGTCCCAATGTGAAAGGGGGATTTGTTG
CATTACTGATAAATAAACTTTGTAAAAAAGTTCTGAATAGCCAAAAAAGCATATAAACAG
ATTTATTTCTCTGTTTACATGCTTCTGTTATTCTATCTATATGATTTATAAAACCACATT
GGTGGACGTACTTATCTATTGCAGATAGACGACTTTTTTTGACAAGAACCCAATGTAAGG
AAATTTATTGTATATGATGTACTTCATGGCGACGTTGACCTCCAACAAACCGCCATTTGG
AAGTAATATACAATATTTTAACAGCGTAAATAGCACTACCATATAACGGTTTTTTTTATT
GGCGTTTAGTAGTGCTTTTTATTAAATATAAACCTATAAACCATATAACACGTTTTTCTA
TACCTGTTTTTAATTCAGTAGGAACAATAAAATGTATAGAGGTGGTCTACTATGCGTAAA
AAAGAAGATAAATATGATTTTAGAGCCTTTGGTTTAGCCATTAAAGAAGCTCGATTGAAA
CGAGGTTTAACTCGTGAACAAGTGGGAGCATTGATTGAAATTGACCCACGGTACTTAACT
AATATTGAAAATAAAGGGCAACACCCCAGCATACAAGTTCTTTATGACCTTGTATCGTTA
CTTCATGTTTCCGTTGATGAATTTTTCTTACCTGGGGTCCCGAGCGCTTAGTGGGAATTT
GTATCGATAAGGGGTACAAATTCCCACTAAACCAATGTTTCAAGGCCTATTTATTTTTTA
TATTCAATTCTCTTAAGTGTTTAGGAATAGATAACAAGTCAAATTTATACTCTCCAAGAA
AAGTGATATGCTCCCAATTAATAGGAGATACATGCTTCATATACTTAGTTACTTCGGGAT
CTATTTTGACGAGATAATTATAAGCTGCTTGTAAGTAGACGGCGTTCCATATACTTATTG
CATTTATTAACACATTAAGCGCACTAGCACTTTGAAGTTGTCGGCGAATATCGCGCTCCA
TAAATTTTCCGCGTCGCCCAAAAAATAGTTCTCTAGCTAAAGCATTAATCGCTTCTGTCT
TATTTAGTCCATGAGTGATCCTTCGCCGTAGCTCACTATCTGTAATATAATCTATCATAA
AAATGCTCTTTTCAATGCGACCTAGTTCTCTCAGTGCAAGAGCTACTCTATTCTTACGTG
CGTATGAGCCTAGCTTTCCTAATAGTAAAGAACTAGATACTTTTCCTGTTTGAATCGAAT
AGGCGATTCGTTTAATTTCATCATAGTTTTCTTCAATAATTTTTACATTGATTTTTCCGC
TTATATCTTCTGATAAGTTAGGGTAGTAGGAAGGTGATTTGATAGAAAATAATTGTGATT
TTTTTATATTTCTGATGCGAGGTTCAAAATCAAAGCCTAGTAATGCGGTCATTCCAAACA
CCTGATCAGAATACCCATTTGTATCAGTAAAATGTTCCTCAATATCTAGATCTGTTTCAT
GATAAAGTAGGCCATCAAGGGTATGAGTAGCTTCCCTTGTATTAGTTGAAGCAACCTCGA
TATGATGAGTCGTATGCCTATCATTTATTGATCGAATCATTGTAGCTCCTTTTTCCATAC
TTTTGTAATGTGGATTAACATCGGATTTTAGAGCTGAGACGCCCACTGGGACGCGCATTC
CGTCTGAAGCAGTGGTTTTTCCTTCACCCCAAAAGTCTGCAACAGGAAGCTTTAACTGAT
AATTAACCAAAACAGATTGAGCACGAGTCAGAGCTTCTTTATAAAAGCGCCATTGTTTGG
CATTGGCTAACTGAGAATAAGAAATTCCAGGAGTTGATTGGGCCATTTTTTCAAGACCAA
TATTCATCCCTAAACCCAGCAAAGCAGCAAAAATAATTTTTCTTTCTTGTTCACTCGGCG
GTTTCCCTGTAGAATCATGACTAAATTCTTGTGAAAAGTTGGTCCAACTGTCCACCTCAA
TTAAAAGATCACTAAGCCTTATCTTAGGAATTATTGAATAAAGTTTTTTTCTATATATTT
CTGCTTCGCTAGGTGTAACTTTTTCCAACTTTTTAAGGTTTGCTCTTGAAATTCTCTTAT
CAACTGTCGAATAAAATTGAAGCTGTAAATCTAAAATTATTTCCCGATCCTTTAAATAGT
CCTCAAACGTGTCTGGAATAGTTTCTGAATCAATACAAGCAGATAAATCAACTAAGTAAT
CATCAATATTTCGATGGATCATACTTCCTTCAACTGAAATATCTCCTGATCGAATATTGT
TCTTTAGCTCGGTGAAAGCTACTAACTCATAGTAAGACCGATCTATTTTCCCCTCTTCTG
GCCGAACAAGGCTTTTCCATTTTTTACTCACAAAATCAGTAGAAGTATCTGCCGGTATTT
TTCTTTTACCACTATTGTGTAAATCAGTTAGTTGAGTTAGGGCCATGAGGACTGGATTTG
CTGCCGGAGTTGCTTTGAACGAAAGGGTCCTCAATAACATTGGCGTGTATCTTCGGAGGT
AATTAGCTTTATTTCGAACCATTTCTAAATAGCCATGATTTTTATTACCTGTAATTTTTT
TAGCTTCTTCTCCATCTTGTACTAAATCTTCCCAAGGCATGATTCGTTCAATTTCGTCAA
AAGGATTACTATCATTATCTTTTGCAAAGTGAAGAGCATCAATTAAAGAAGCATAATGTT
CCAATTTTTTAGTAGCCAATTTTCCTTTTTCTTTTAACTGTTCTTGTGAATCACGTGTCC
CTTTGCGTTTAATACTTGCTAAAATGCGGTCATTAATCTCAATCAGTTGATCGATCAGAT
ATTGATGATGATTGACTAAAAAAGCAATAAGTAAAGAGTATCTTTTTTCAAGCTCAAAAC
GGGAGAAGTCATATGCATCATAATTTTCCCCTAGTCTAGCTAGCTGAAGAAACCTGTTCC
GATTAATATGGGAGACATTAATTGTCCCGAGTCCCATGGAAGCAATCACTTCCACTTTTT
TACAAATACTCATAAAGCTTTCTGGATTTGCCTTACCTGGAATGTCTTTTAGCCAAGCGA
GTTTAGTTATTTTCGTCTCTTCATAAATTTGAAACAAACTCTCTAGTTTTTCAATTTGTA
TATCTGTTAATGAACAGAGTAATATTGAAAATAAGTTGTTTTCTGCTTTATCTCGACAGC
GGCTTATAATGTCTTCAAGTGTAGCTATAGATGGAAAAATAATTCTTTTTCGAGTTAAGA
AATCAATTGTTTTTTTCATTAGATAGATAGAGTCATCATTTTCTAAAGCTAGTTCAATTA
AATATTCTATTAACTGTTTTTGTGTATTAGCACTACCGAATCGATGATAGTTGAATACTT
CTAAGATCTCGTTGAAGTGATTTGCACGTGTATTTCTATGATCATATGAATTTAAATCAA
TTGCATCAAGATGGAGCTGTCGACTCACATAAGAAGTTAGTCTGGTTGATTTAATCGGCC
AATTACTTAAAGAACACCCAGGATACCGGGCCAAACAAAGTTGTATCGCAAATCCTAGTT
TATTGACCTTTCCACGGTGTTGATTAATAACCTCCAGATCATAATCAGAAAAACTAAAAT
ACGCTTTAAAATCCTCTTCTGATAAGTGGTCTACAGAAAGAAGTTGTTCACGCTGTGAAG
TAGTTAAAATTCTTTTCATAGCCATATCTTAAGCATTCCTTTTATTGAGGTAACGGTAAA
AGGTTGTTTTGCTTAATTTAGAGGCATCAAGAATTTGACGAATAGAATACTCTTTGCTGT
CATACATTTTTAAAGCTAAATCAATTGATAGCTTACCTTTACTTGGACGGCCCCCTTTTT
TTCCTCGGACTCTGGCTGCCTTAAGACCAGAGTTAGTTCGTTCAATAATAATATCCCGTT
CCAGTTCTGCTAAACTAGCCATAACTCGGAAAAAGAATCTTCCCATAGACGTTGAAGTAT
CTACGTTATCTTGAATAGATATAAAATTGACACTAAGTTCTTCAAATAATTCAGAAAGTT
CAATCAAATGTTTAGTTGATCGTGAAATTCGATCTAACTTGTAAATGACAACAGAATCTC
CTTCACGTAGTAGGTTGATCATTTCTTCTAATTGCGGTCGGTCTTTTTTCGCACCAGTTA
CTTTTTCTTGAAATAATTTATCAATTCCATAATGAGTAAGTGCATCAATTTGTAAACTAA
GATTTTGATCATCCGTACTCACTCGAGCATAGCCAAAAATCATAAAAAAACCTCCTTAAT
TTTATAATTTAAATGTACCATAACTCATTAAGTATAACTATATAGGAACTATGAAAAAGG
AACGGATTTTGGTACTTGATTTACTTAAAAAACATTTAGAAAAAGCAGGAAAATGAAAAG
GTACCATAAACGGTCGTTTATGGTACCATTCAAATTTATCCTTATTGTACAAAATAACAG
CGAAATTTTTAAATCTATTCCTTATCGATACAAATTCCCCGTAGGCGCTAGGGACCTCTT
TAGCTCCTTGGAAGCTGTCAGTAGTATACCTAATAATTTATCTACATTCCCTTTAGTAAC
GTGTAACTTTCCAAATTTACAAAAGCGACTCATAGAATTATTTCCTCCCGTTAAATAATA
GATAACTATTAAAAATAGACAATACTTGCTCATAAGTAACGGTACTTAAATTGTTTACTT
TGGCGTGTTTCATTGCTTGATGAAACTGATTTTTAGTAAACAGTTGACGATATTCTCGAT
TGACCCATTTTGAAACAAAGTACGTATATAGCTTCCAATATTTATCTGGAACATCTGTGG
TATGGCGGGTAAGTTTTATTAAGACACTGTTTACTTTTGGTTTAGGATGAAAGCATTCCG
CTGGCAGCTTAAGCAATTGCTGAATCGAGACTTGAGTGTGCAAGAGCAACCCTAGTGTTC
GGTGAATATCCAAGGTACGCTTGTAGAATCCTTCTTCAACAATCAGATAGATGTCAGACG
CATGGCTTTCAAAAACCACTTTTTTAATAATTTGTGTGCTTAAATGGTAAGGAATATTCC
CAACAATTTTATACCTCTGTTTGTTAGGGAATTGAAACTGTAGAATATCTTGGTGAATTA
AAGTGACACGAATGTTCAGTTTTAATTTTTCTGACGATAAGTTGAATAGATGACTGTCTA
ATTCAATAGACGTTACCTGTTTACTTATTTTAGCCAGTTTCGTCGTTAAATGCCCTTTAC
CTGTTCCAATTTCGTAAACGGTATCGGTTTCTTTTAAATTCAATTGTTTTATTATTTGGT
TGAGTACTTTTTCACTCGTTAAAAAGTTTTGAGAATATTTTATATTTTTGTTCATGTAAT
CACTCCTGAAGTGATTACATCTATAAATAAATACAGAAGTTAAACGATTTGTTTGTAATT
TTAGTTATCTGTTTAAAAAGTCATAAGATTAGTCACTGGTAGGAATTAATCTAACGTATT
TATTTATCTGCGTAATCACTGTTTTTAGTCTGTTTCAAAACAGTAGATGTTTTATCTACA
TTACGCATTTGGAATACCAACATGACGAATCCCTCCTTCTTAATTACAAATTTTTAGCAT
CTAATTTAACTTCAATTCCTATTATACAAAATTTTAAGATAATGCACCACTTTTTTATAA
TTAAAACGGTTGAAAACTGTACCACTAATAACTCACAATAGAGAGATGTCACCGTCAAGT
TAAATGTACAAAATAACAGCGAAATTTTTAAATCTATTTCTTATCGATACAAATTCCTCG
TAGGCGCTCGGGACCCCTACCTGCTAATAACTTGGTAAAAAGCACCCGACGATTACAGAT
AGAGAAATACATGGATAGCTTTACAGACAAAGAACTATCCTTAATGGAATCTTTAGCCAG
CGGTATCAACGAAGCAAGAAACATCGAAGACTAATTAAAAGAATCCATACATAACGGAAA
GAGCCGATAAAATGAGATTGTATTAATCTCATTTTATCGGCTCTGCGTCTTTGCGTCTGG
CTCTGTAATCACAGTTACTTTGAACTGCTTTATTTCAATTAAATTTTCTTGTCTGCATTT
CGGACAATAGAGGGGGAATTTTTTTAATTCAGTATCTTCCCTTATCTTTAATCGTGTTTT
ATTTCCACATACAGGACACAATATCCACTTGTAGTTTATAATAACTATCTCCTCCTTTAC
ACTTTAATTCAAATCTTTATTAAAAAATATTTCATCTTATTTAACAAGAAACCATATTTA
TATAACAACATAAAATACACTAAGTTATTTTATTGAACATATATCGTACTTTATCTATCC
GACTATTTGGACGACGGGGCTGGCAAACAGGTTCACCGGTAGTAACATGGTACCCTTTTA
ACTCTGTTAAACAAACACTACGTCCATTTGTAAAGAAAGTTAAATCACTACGATATTCTT
GAATACACCGAGCAGGGATTTCTCCACTAAGAATGACCTCATTATTTTTCAATTGAGTGT
CTACGATGTTCGCACAATATTTAGGAGCATCGTTGTATGCTCGTGAAAGATATTCCTGTG
GCGCATAAATTTTAAAACTAAGATATGGCTCTAACAATTCTGTTCCAGCTTTTTTTAAGA
CTTGTTCCAATACAATAGGAGCAAGCATCCGAAAATCTGCTGGAGTACTAACAGGGCTAT
AGTATAAACCGTACTTAAAACAGATTTTACAATCCGTCACATTCCAACCATATAATCCTT
GTTCGCAACCATAGCGTATCCCTTCCATAACTGCATTTTGAAATGATTGATTTAAGTATC
CAAGAGAAACCGAGCTCTCATACTGCATTCCACTTCCCAACGGAAGCGGTGATACAGATA
AACCAATGGAAGCCCAGAAAGGATTTGGCGGCACTTCGATGTGAATGGTATATTCTGCAT
TTTTTAACGGTCTCTCCATATAAATGACTGTAGGCTCTTTTAGTTCTATCTCCACATGAT
ACTTTTCTTGCAACAGTGCACTAATCACTTCCATTTGTACTTTCCCTAAGAAAGAAAGTA
TAATTTCATGTGTCGTAGAATCCACGTAATATCGTAGAAGCGGATCACTATCTGAGATTT
CCAAAAGGGCATCAAGCAACATTTCTCTCTGTTCAGGTTTACTCGGTTCAACAGTTGTTT
GTAGTAGAGGGTGCGGATTTTCAATCTTTTTTCTCTGTGGCAATAGTTTTGTATCTCCAA
GAACACTATTTAACTTCAAAAACTCATTTTGCAAAATAACAATTTCTCCAGAATAAGCTC
TATCAATCTTACATAATTCACCATTTATTGAAGTATACATTTCTGTAACTTTTATTTTTT
CTTTTTCTGATACTCTAACCGAATCTCGTAAATGTAGTACTCCACTATAAAGGCGTATAT
ATGCAAGACGTTGTCTTTTTTTTGTATATTCAATTTTGAAAACATTTCCGCAAAGTTCAG
ACGGACCTCGATGTGTTGATGAATAAAATTTATTCGTAATCACTTCTATAAGGTTATCAA
TCCCTATATTGTTTTTTGCACTTCCATGATAAAGAGGGAACAGAGAACAATTCTGAAATC
TTATGCTTTCCTCTTGTTCGAGTTCCAATGCTTCTAATGATTTACCGGACATATATTTCT
CTAAAAGGTCATCGTTTCCCTCTATTACCGTATCCCATTGTTCAGATTCGGTAAAGTTCG
TCACACACATATTAGGATACAGTTCTACCTTCTGTTTGATTACAATTTCGGCAGAAAGTT
TCTCTTTAATATCCTGATAAACCGTTGATAAATCAATTCCATTTTGGTCAATCTTATTGA
TAAAAAAGATTGTGGGAATCCCCATTTTCCTAAGTGCATGAAATAATATACGAGTTTGTG
CTTGTACGCCATCTTTTGCAGAAATCAGTAGAATTGCCCCATCTAAAACTGATAATGAAC
GATATACTTCTGCTAAGAAATCCATATGTCCTGGCGTGTCTATGATGTTCACCTTCGTAT
TTTCCCACTGAAAAGAGGTTATTCCTGTCTGAATTGTAATTCCTCTCTGACGTTCTAAAA
GCGTATTATCCGTCCTCGTTGTACCTTTGTCCACGCTTCCTAATTCTGTAATCGCTCCAC
TGTTATATAATAAGCTTTCTGTTAAGGTAGTTTTTCCTGCATCAACATGAGCTAAAACTC
CAATATTAATAATTTTCATGTGATTTTCCTCCATTCAAAAGCCCAAAAGGGCATAAAAAT
CCCAGTGATAAATACTTTTATCACTGGATTTTTATGCATAACCATAGGTATACAAAGCAT
ACAGATATTCTCTGGATACTTTAGAATCACATGATAAAGGTATTCTTAAACTGGGTACAA
AAAACTAAGCCCTCCTAAAAAAGGACATCTAATTATTTGTTCCCGCTATCAAATTGACAG
TTTATTTAAGAATACCTTGCCGCATATTTATTAACTCCTTTTAAATAGTCACTTAAATAA
TAGCACGTAAGAGCATATTTGTAAAGGAATCTCCAATTTTTTATCAAAGAGAGTACGTGA
TTACAAAATAGCTGTAATAATGTACCAATATTTGTTATTCTATAATCTTCCAATTACTCC
CGTTCTTTTCAAGTACCAAATCAAATTGAGATACCTGCGTTGCTTTGGTCTGCTGGTCGA
TATACTCCACTGTCAGCGATACCGTGACTTGATTATCCTTACGATTGTGAATAGGATTTA
CCAGTTCTTGAAAGATGTACTCTTTTCCGATTGGTTTTAATATCCCGTCATTCACATAGT
AGGAAAGTTCACTGGCTGTCGCTGTAGGATAGAGCTTGAAGAACGTCGTTAAAAACTCAT
TGATTTCATTGGTTGTAATGGAATCAACCGTCCCCTCACTTTCAATGGCTTTTGGTTTAT
AACTTGATTTCTTAGGTATGTTGGTAATGGTCGGATTCTTAACCAGTACCATATTTCCAG
AACCATCTACATAGACACTCACTATATAAGCAGAGTGGACGGTCTTTGTATTTTCTCCCT
CTGTAATGAGCTGGTCTACACTGTAGGTTACATTAAACTCATTGTCGCCAGTTGGCTCTA
CCGTCCATATCTGAAATCCTCTTACAGAAGACGATACAGGAATATCTTTGCGTACTGTAT
CAACATTGAGAGCTTGAAGTTCATCTGTCAGATAGCCTTTTAGACTTTCCATTCGATTAT
CAATGGACTTATCGGATTGCTCCCATGAATAGTAGACTTTCGCAAAGTTCTCTACAAAAT
TTTCTACATGATGAGTATCAACGTATTCCTTTTCTATGATAGTTGTTTCGTGAATAGTAT
GAGTATCTATAGCTGTAAAGTGCTTGAATATCGCAAAGCTGAAACTAAGCCCTAAAAGTA
CCCACAAGGCAATCACAACCTTTTTATGAGGATTGACCTTATAGTAGACACGAGGTTTCT
TTTCCTTTGGTATCTGTTTTTCTTTATTCTGATTTTTTCTAAATTTCATCATTAAATCTT
CCTTTCTCATTGTTTGATTCGTCCTGCTCCCACTAAATGCTGTTGCCAGTAGGGGCTTGT
TAAGTCGCATAACCGATTGGGTCGCCTGCATGAAACATACGGTTATTGCCAAGGTATATC
CCAACATGAGTAATATAAGAGCCAGCGTTATAGGTAGAATGAAAGAAAACCAAATCGCCA
GCTTGTGCTTCCGATAGTGGGATATGCTGGGTCACATCATATTGCTGTTGTGCGGTTCGT
GGTAAGTTAATTCCAGCTTTTCCATACGTCCATTGTGTCAGTCCGCTACAATCAAAAGAA
GTAGTCGGGGAAGCTCCACCGTAAACGTATCGCCAGCCCTCATATTTCAGTGCTTCGTCC
ATGATGGCTTGTACCGTATCATCATCAAACTCTGTTGTGACAAGATACTGCGTTACCAGT
TGCACATAAAACATATTGCCATAGTTGTATCGCCAGCCCCCATTGATAGGTATGGCTATG
GGATTGGGGTAAGACACTTTTTCGCCACCTGAATACTCTTTTGAGAAACTTTGAGCCAGT
TCAAAGGTATATTTATTTCCACGATTAGCCACATACCCTAAGAAACCACCACCATAATTG
TAGGACTGGATAACCGATTCTAAATCTACACTGAGCCTTTCGCTACTGGCTAATAATTCA
CTGAAATACTTCACACCTTGCTTAATGGATTCTTCTGTACTCAATGAATTAGGTGGAAGA
CCGAGGGATTCCGAGGACTGCATAACATCTTCCGCAGTACCGCCCGATTCCACCTGTATA
ATCGCAAGAAGTATGTTGACATATTCTTCAACGCCATATTCTTTGGCATATTTTTCTACC
ATAGGCTTATGAGCCAGCACTTCTGCGGAAACATTCACACCTCCATAATGAATATTGGAA
ATTCCGCTGTCCTGTTCATCTGAAAATAAAATGGCAACAAACAGAAGCAGTGAGAAGACC
ATCAAGAATAATCCAGAACCACCAATCACTAAAGTTTTCAACTTCATGGTTTCTTACCGA
CTTTCTTAATGGTGGCGGTTTTGATTGGTGGTCTACTTCTTGTATTTTGTAGTGGTACTC
TTTGAACAGTAGACGGACGTTCTTTTGTGATTGGACGTTGTGAAGTTCTATCTGCTGTAG
TGGTTGAAGTTGCTGGCTTTTGAACGGTTTTTTCTTGAACGGTATTGCCTTGGCGTTCCA
CTTTTGGACTTGAAAAATCGGACTTAACTGCTGGACGCTCTTGTTTGGCTTGTTGAGATT
CCTTATATGAAGTCTGAATATTAGACTGTTTTGAGGTCTGTTCATCATGATATTGTTCTT
GTCTTGTAGTCGGTCTTTCATGAACAGAAGAAGCAGGCTGTTTTTTCTGTTTGACCTGTT
CCATTTCAGAGCGACGCTTCGCAATGGTTTTTCGCCTTTGTTCCTGCTGTTCCTTGCGTC
CACTGGCTCTGTCCGCTTTGGTTTGAGAAATACTACTGGTTAAATCACGGACATTCTCTT
TTACTTTGGATTTTCCTTGATATACTGCATATCTTGCATTGGTCGGCAAATCTTTAACCT
GTTCTTTCAAACCACTAGCAGTGTCTACCATTCTGTCTTTGGTATCAGCTACTGTACCGA
TGGTTTGACCGATACGTTTTCCAAGTGTTGATTTTTCCTTTCCGTCTGGTCGGGAGTGAT
CTGCTTGTGTCCTTGCAGAACTCCCCGAACCCGACTGTCCTTTTTTACCTGTAACAATGG
CAGACCCAGCCCCTAGAGTAGTCATGGAACGTCCAAGTTTCCGCTGTAGACGGTGCATGT
GAGCGTGCATAAGCATACGAGGTTTTCTCATCACACGACTTCCCACACTTTGAGAATCGT
TACTCTGTAGAGAAAACATACTCATTAAATCGCCCAGCTTGAAGTAGATCCTGCAAAGGT
CACAATCTGTAGAAAAGCAATCAAAAAGAACGGATAACCAGCCGATAAGGTATAGAGCAT
GGTTGAAATACTAAATGCTGTCGTAATAATCAATGTGATTCCAGCTCGTGTCAAAATGGT
ATTAAAGAGCTTTGTTATGGCTCGTTTTGACATACCATCAAATGATGGAATCATGCTTAA
AATAAAGCTCACAGGCAGAAACATAGCATAGATGATAAAAAGTACCTGCGAGAAAATCAT
GATTCCTGTTAATAGGAATACAAATATGGAAATCCCAATATTGAAGACAAATAGGAAGAA
GACTGTACCTAAACGGTTAATGGTCTTTGTAATGGTTAGATTGGTATTGCTTCTGTCTTC
AATTTCTTCCGCAACAATTTTTTCTCTGTCTTCGCCATTGTTGGAATCTGGGCTGGTGGA
GAGCAGGCTTTCCACACGGTCAATACCGATACTTTCAATGTCTGAACTGTTGTATTGAAG
CAGTAGCCACGGTTGCTGAACCTGTATGGAAAACAGGCTATCTCTGATTAAGTCCACGCT
GTCCTTGCCTTGACTATCGGAATGGGGCATGACAATCTTCGTGCCAAGTGATAAACTGGC
ATTACTGATGTCTGATGAAAAATCATTGATTTTTTTAATGTAGTCGGGAGCGTAGGCAAT
AAAGGAAGCTGATAGGATAAATACCATGACAAAGTTCACAATGGCATGAATCGCTTTTGT
AGTTTCTCTTTTTATCAGTCCTGTATAGGCAACATAAACCCCAAGAACCAAAATCAAGAG
TAAGAGGAATCCAACATAGAATCCCTCTGTTGATAGTCCGCTAGGCGTAACTCCTGCAAG
GGTCTGCATATTCTTGCCAATGGAATCTGCTGTAGCAGAAATGAAGTCAAGGGAATAGGC
TTCTTGAACTAAGTAGCCAGTCGCATTGGAAACATAAAGACTGATTGTCCAAATAAAATT
GGTAATGGCATATAAGCCATACATGACTTGTTTTCCAATTCCGTCCGACCAGTTCCACGG
TAGCCAGCCCCAGCTATTATCAACATAAAAATCCAGTTGATAGTTTTCAAGTGGGTATCG
GCTGTACTCATTTGCCACATTGATTGTATCATCTACCAAGCCCGCAGCTTGAACCACTGT
TCCCATCATGGCTAAAAGAAAAATGGCAATCACAAGTGTGAAAGCCACTGTCATTGCCAC
TTTACCTAGACGCTTCAGCGTCCAGTTTGATTTTATTCTGTTTAATATTGATGGTTTCAC
ATTTACACCTCTTTTCGCACAGGCGGTCTGGTATCAAAGGCATGGAGCAGTTCTTCAAAT
ACAGGGTGGAACTGTATCACACCGACACGACCATATAAATCACTGATAAGGCACTGTCCA
TTTTCCAAATCACGCAATCGCTTCTGATTATTTTCGTCCTCTGGGTCAACGCCGAAAAAG
GCAAGGGTCTTTTTAATCTCGTTAAGGTCAGTAGAGCGGAACGCAAATTTCAAACCAAGA
TTATTTTTCAGCTTTTCATCTAAAAGGTCATCTGTATTCTGGGTCACGAAATATACCCCA
GCGTTCATAGCACGTCCAGCACGAACCAGTTTCATAGACAGTGTTTTACCTTGTGCCACC
TGTAAGAAGCTCCACGCTTCGTCTAAGTCAACAATTTTAAAAATGCTTCTGTCTGTATGG
ATAAAGTCTAACGCAAAGGTACTAATGACAATCAGCATTGCCACCGATAGTAACTCCATT
GTGGTATATTCCTCAAAGGAGGTTTCTTTATCGGGAAGTACCAAGTCGGCAACCTGTATG
ATGTTCAGTTGTTTTTCAAGACTGATAGACTGCTCCACATATCCATCACTAAAGAGCAGA
TGTGCAAAGTCATAGTCTGTAAAACTTTCGATATGGTCGGCTATGCTGGTGCTTATTTGA
GTTCCCTCAACCCGTAATTCCTCAATCACTTTCAGAAGACCTCGCACTTCACTATTAGTT
ACAGCACGAATGGCTTTTCGTAGACAGGGAAACGGTCAGAATCTCGTGATGAAATCCCCG
TAAGGAACGTCAAAATGTCGATTGCCAGTGATTCAGAATCTTTGGGATTTTTCATAATCA
CGTAAGGGTCAAGTAAGCCTTTATTTTTCTCATCAGAAGTCAGATTGACAATATTAATTT
CGTGAGCGATTTCTGGCAAGGTTTCTTTCCATCTGCCACGTTCCGCTTTCGGGTCAACAA
TCACTGCTTGTGCCCCATAAAGCACTGCATAATAGACGATAAGGTTATTCGCAAAGGATT
TTCCACCGCCTAGCGAACCTACAAAGGCAGACGCTAATGCATTGGTTACTGAACCCTTAA
CCCCTTGACTGGCAAGAGCAGGTTTGAGGTAGACATTGCGTCCTGTATCTAAGCTATAGC
CAACATAAATACCCTCATTTTCGCCAAGCATTTGAGTAGCACCGAAACCAAGTCCAGCTA
AGAAATCAGAGGTTACATACTGAATATAGTCATTCATATAACGCTTGCTTGATGGTAAAA
ATTCTTCATGTAAGCCCAGCATATCTCCAAATGGTCGTACCAACTTGACACTTAAATCGT
CATAAAAATCTTTCACTTCATTACAACGACGTTTCAATTCGTCCAAGTCATTTGCGGAAA
CACGCACCACATAAGAGAGCTTATACATGGATTCCTTGCTTTGGTCTAAATTATTTTCCA
GCTCATTGACACTTTCCAGAGCTTCCGCCACATTAGAGCTGGTTTCGTTATCACTTTGCC
ATGCGTGGTTATCTAGGTCTTTTAGTTCTTTCTTTTTATTACGAACGGTGCTTAGTGCTT
TACGGTTTGCCACGATTTCCACATTCATAGAAGTATCAATCGGGAATGTAAATTGCTGTT
GCTGGTAGTAGAAGATTTCAGAGGACGGAAAGTCCAATTCGCCGACAATGCTGTTGATGG
TAAAGTACGCCACATAGACGGTTTCGTCTTCCTGTTGAATTTTTAGGTATCGCTGTTTTT
CTTCCACCAGACAACGGGTCGGTTTAATAAGGTCATAATATTTAATCAGCGTTTCATTAT
CCAGCTTCTTCTTTGATAGATGGTACTCATAATCTTCATAAGCTGTACCTGTCTGTCCAT
AAAGATGTTCAATCAGATAGCCGAAGTCGTCCTTATCCAGTCTACGGATTTTGAAACGAC
GAGAGATTTTATTTTCCAAGAGCTTTTCCATCTTCTGAAAACGCAGGATTTCATCATTAC
TCATGCTGACAAAATCGCCCATTAGCTTATGGTTCACATCATAGACAAAATCAGACAAAG
CATTTTTGGCTTCAACGGTAAGACTTTTCATAGAAAACTCTTGATCGTTGAGAAGCAACT
TAAAGCCGATAAAGAAGCGGTAGTCCACTTGATTTTCGCCAATCATGGATATTAAAGCGT
CTGTCTGTTGGTCGATTTTGTCATAGGCAATTACTTTGAGTTTGCCAGTTACTTCCTCTT
TGGAACGTTCTTGTGCAGAACGTATGCTGGATTCTGTACTGATTTGTAGAGCATGAATCT
TGCCATCACGATTTTGTGCGATAAGCTGTCTGAAAGAATCATGCACTTGTATTTTCTGTT
CTGGACTTAGGAATGAGTAATTGTAAGGAATAAGCTCATAATAGGCGTAACATTCGCCAT
CTTTATTCCAGACCAGATTATTTTCAATGTATTTAATTGGATATGCCATAAAATTCACTC
CTAACTGTCGTAATGGCTTCTTGTGGCTGGTTTCTGCCAAGGGTTACTTTTTTCCCTGCA
TAGGTCAGCTTTGGTCGCAGTGCATAAGCAATGACAGACTTCAAAAATCCATAAGGCTTT
TTACCATCAAAGGTTTTTGTAGACATAAACCATGTGAAAGCCACAGGAATTCCAAAATAT
TTGAGAAATGCTCCCTCAATCATGGAAAGAGGTGGCAAGTTGCCAAGTATCATAACCGCA
AACAGTGACACGACAAACCACGTCATTTGCGTAAAGGTTATGGGAAACGGAAGTCTAAAA
TCGTTGATGGAGTACAGCACTTTCTCAACAGACCAAATACTGGTATAGCTTCGTATTTTC
TTCATAGAATCAATCCTTTCAATAGACGATTTCAAAAATCCCATAATTGGTTGTGATAAA
AGTTCCCGAAATTTCTAAATCACGACCATAGGATTCGTAATCAATATAGTTTTGAAGACT
GGTTGGCACTTCGCCCAATACTCCAGTTTCTTCAATGTAGTAACGTGCGACATCTGCCAT
ATCATCACAATCCGAGTGAATGATAATATCCTCTTGATGTTCGCTTAGTTCCTCAATACT
TGAAAAATGAGTGAGCAGAGCAGATAGCTCGGATTGTAGTTCCTCTGGCAACTCCGATAC
CATTTCCCATAGGCGATTGAGTTCGCCAATAGAAGTGTATTCGTCAACCGTAAAGGGTAA
CTCATAATCGTGAATGGCGTATTCCTCGTATTCATCATTCAAGCCGATTTTCTCTTTGAC
TTCTTCAAAATCAATGGGAAAGGTAAACCAAGCACCGACTAATTCTCCTTCATTGTATTT
ACCTAAGTTGGCAATATAGACTTGCATATCGTCCATGTGTTCACGTCCTTTCTTTGTAGA
GATTCAAAAATCCCTACCGCACTTCGTTTGGTGTACCATTCTTTTGCGGAACATAAGAAA
ACCACTTATATTCCACAAAATAACGGTTTAATTTAAGCACCGATAATGCGATTAAATAGC
TCTAATAAAATGTCTTTTACTCCAGCAGCGTTGAACACCAAGCCCACCGCAATAATCGCA
ATGATGAGAAAGCCAATCAGTTTACTAAACTCACGCTTGAAGCCAAGATACAAGCCAATT
ACAACGATTGCTAAAAGTACCAGTGATTGAGCATTTGATAGAAACCAGTTATAAAGGTTT
TGTCCAAAATTCATAAAAATGTTCTCCTTTCTGTATGCAGTGAATTTGTATTTAAGTTAT
TTTTTTGTCGTTATCACGTCCTGTTCTTTTACCGACTGTTGCTTTAAAATCTGCTTGTGT
CGGTCTGTCAGTTTCGCATGGTCGAGAATGTCTTTTACAACCTGCGTCTGGTTAATTTCA
TCAAGTGTAATAGCAACCTTTAAGGTCGGGGCGACTTGATGAGATAGCCAGTTTAGTGTC
CTTTGGAAAGAGTAAGGCTCTGGTTTTGTGGTTAGCTTTAATCGTTCACGATTGTTTCCA
ATAAACCATGCCCATTCTTCATTGAGTTTCCAATCGGAACGTGCTTTTGAATCGTCCTTA
TCCACAAAGCGGATATACCGATTGATAATCTTAAAAGCTGTATGCTCTGGATTATCATAG
ACAAGTAAATCACGTACTGCATAATAGGCACGCTCATTTTTTAGTCGGATTTCAAAACGG
TTTTTAACCTCTGCGTCTTCAATGGGAATATCATTTTTCTTGTACTGCTCATAGTCCTTT
TCATAGATACAGAAATAGACTTCGCTTTGTAATGAACCGATATAAAGCGTGTTTCCCATA
CATTCCTTTTCATCTTTGCGTACCAGTTCGCCACTGCGATAGCTCTTGAAACTGCGGAAC
ACCGAAATACACTCTTCCTGTAGGCATTTTTCCGTCAGTGTGGGAATATTCAAAATCCCT
GTTTTATCGTTGATGGCAAGGTCAAGGCGTTTCATCACGCCACCAGCCACCAAAGCGTCC
ATAAAGAACTCATACCAGCTTCTTTGTTGTGCTAGAAGATAGCTTTCAAATTGTCTGCAC
CCACGACCTTTTAATTCCACCAGAACACCTTTGTCTATCTCATGAGAGCAGAGAACGAAT
ATATCGCCTAAGGCATAATGTTCTGAATAAGAATAAAAGCCATAGTCTTCATGAAGAAAA
TAGGAAAGTTTCAATTGCAATATTTCTTCAACCACATGCTGTACGTCCATTGTGGGAAAG
CGAATCCTTACATAGTCAAAGAGCATTTCAAGTGGGGCATCGGGATTGAAGCGTTCCAGA
GTTTCCCAAAGGGATTGTTGCAACTCGTCTGATGGCTTAACCTTGCCAGTTTCAATGTCG
CTAAGATATTGCCTTGTAATGCCTGTAGCAATAGCCAGTCGGTTTTGAGATAGCCCATAA
GCCAACCGTTTTTCCTTTAAATGCTGTATCAAAGTTTGTTCATTCAGTTAAATCCCTCCA
ATTAAAAAAGGTATGTCAACTATTGAAGCTCATTTGACATACCACGAAATTTTCTAAACT
CCTTGTAACCAAAGAATTTTCTGCTATTTTTTTGACTGTTTCCTGTCGATTTGTACCCCC
CTGTTAGATACGGGGGGTTAGGTGCTGGCGTGGCTATCGCCACACCAGCCAGCAAGATCA
GTCCACACCTGCGACTTTCGCTTCGCACGTCGCCTGCGTGGACTGTCTGCTGTTGGTTAG
TTTTTTTATTTCCTCCAAAAAGTCATGACCTTTTGGTACTAAGGGAGTGTAAAATTCTGA
TATGACACTTGTTCCCACATCAACATAGCCACGACCTTTGATTTGTTTTAAGAAGAAATC
TTTTTGTACATCACTGCCAAACATCATGCCATAGCCCATTTCAGACATTCTTCCAAGTGC
CACTCTGAAATTAAACTGGTCACGGATTCCGTCGCCTAAATATTTTGCGTCTGGACGTTG
ACAAGCCAGTATTAAAAAGAAGCCAGCTTGACGACCTAACATGACAATCTGTTTGAGCTT
GTTTAAGACTGCGGTATTTTCTTTATTTCCCAGCATTTCCATGAAAGCCACGTATTCATC
AAAGATAAGAAAGTTTGCAGGAAGTCCTAAGTAGGCATAGTTCTCGCCAGTCTTATAGTT
TTCCATCTCTTTCATAGCTTCACTTCGTGCCATCATTTCATCATAGAAACGGTCAATGCA
GGAGAGCATATCTTCTTTTCTGTAGTAGACATTCCCCATCACAGAGCCTAAGTCGGCAAG
GTCGGCGTTCTTTGGGTCAAGAATATAGAGCTTAGAATCTGTATAAAGCAAGGCTTCAAT
CAGTGTCAGTATAAAGTAAGTTTTACCGCCACCTGTACCACCAGCTATGAGCATGTGAGG
GAGCTTGTCATATTCCCACCATACGTTTTCCATCAAGCGTAGTTTGCCATCTTTGGCTTG
GACTTCATCAATAGAAATACGACTGGCGATGGTGTCATAGAGCAGGGTATATTCCACATA
AGAATCTTTTAACTCTTTATCCGTCAGCTCACAGTACAATCCGCTTTCTAATTTCTTTTC
CAAGTGTAGGAGCTGGTCTTGATATTTTCCTAGCGTGATTTCCACTCGCATCTGTATTAA
ACCATCTTTAAGGCGATAAAATATTTTGGGAAAGTAGGTTATCTTTTCCTTAGTACGACT
GGACGAATCTTTGAAGAAGCCATCTGTTTTGACCTGTTCCGATTCATACCACTTGTTTTC
AAGTACCATCTTAGCCAGCTTTTGACGGTGGTACAGTTGTTTTACTGTATCATATCTATA
TCTTTTGAATAGAAATGCCACCAGCAAGCAGACAAGAATTGCGACACTAACACTAATAAC
TAAATAGGGAATGTGAATCTTGTCTACTTGTGATAGGTTAAAGTCCTGCCAGTTAATCTG
CTGGATTGTCTTCACATGAAACAGTCCGATAACCAGCAGGAAAATTGGCAGTAAGGACGC
TACTGTAAAATGAAAGACTAAATCCTTGTCACTTGGGCGAATCCTTTTACCACGAATGCC
AAACTGTTTCATGCGGGATTTCCTCCTTTCTCTCTAGTGGAAGTAGCATGACTATTTATC
CGTGGCTGGCTCTTTTTTAGGTTGTGGCTGATTTTTAAAGGTACTGGAATCTTTCGTCAA
TACAATATCGTCTGCCTTGATATACCAGTCAACATCTGCCCCTCGGAAGGTAGCGGTAGC
GACGGTATCTGCAACTGGATTGATGATTTCCACTTTTGCGTTATAGTCAAACTCTTTCAA
AGGAACACTGGCAGGAATACTCACTTGAATCATACGTCCTTGCCCTTTGGATTTTAAATC
ATAGGTACGTTCTTTGATTTCATCTGAAACCGTACCGTCGTCATTTTGGATTCGTACTTC
ACGACGGAGTGCTGAAAACTTTAATTCTCCAAATGTAGCGTCTTTATCTAATACAATGCC
ATTAGGTAATCTCATCATTTTTCCTCTCTTTCTTTATTCTTTTATCATGTCGTCCGCATG
TAAAAGGTAATTTGTGAATCCACGAGTACCAATTTTATAGCCCTCTGCGGTAATACGTGG
ATTGACTAACATTACACGTTCCTCAAAGCCGAAATGTTTTTCTCCAGCTTCAGCAGGAAG
CACCACCACAATATCATCTGCTCTTTGAACGTCAGAATAGAGGTTGTAGCTTCGAGATAA
GACAGTTAATTGTCCGTTGATTCTTCGCTGTTCTACTTTATCCTCGCCAGCAAATTCTAA
ATTGCCAAATGTTTTTTCCATGTTGGGAATCACAAATTTAAGTTCCATATTTTTACCTAT
CCTTTCTTTTTATTGTTTGATAAATCTTGTTTGTTTGATGGTCTTAAAGGGAGGGGAGCG
ACCTTTTGATTCTTGATTTTCTGTTTTCATAAGTTCACTTCCTTTCAAATATTGGGTAAA
AATAGACACCTCATTTTTTGAAGTGTCTACCTATTAAATATTCAATTTTATTGGAAGTAT
CTTTGTATCTTCACTTTTCAAGGATAAATCGTCGTATCAAAGCTCATTCATAAGTAGTAA
ATTAGTAGTAAATTGAGTGGTTTTGACCTTGATAAAGTGTGATAAGTCCAGTTTTTATGC
GGATAACTAGATTTTTATGCTATTTT
