# Supplementary material for: Abundance, Diversity and Role of ICEs and IMEs in the Adaptation of Streptococcus salivarius to the Environment
Source: Genes (Basel). 2020 Aug 26;11(9):999. doi: 10.3390/genes11090999 (PMC7563491; doi:10.3390/genes11090999)
Supplement: Supplementary file 1 [file genes-11-00999-s001.zip › Supplementary files/Lao_Data_S1/dICE_SsalL25_Tn916.fasta]

>dICE_SsalL25_Tn916
AAACAAAGTATAAATTTCTAATTATCTTTTTATATTTTCTTAAATGCTCGTAAAGCCTTA
TTCTATGTGCTTTCGAGTATTTTTACTGTAGGAAGATACTTCACGTTTCTTTGCATATTT
CCTCATGTCTTAGCTGTCAGAAGTGGTAAATAAGTAGTAAATTCATTTGTACTACTAAGC
AACAAGACGCTCCTGTTGCTTCTCTTTATTCAAGCGTTTCATTTCTGCCATTGCAGAATC
GAATGTTGCATGTGCGTAATAGTTCAGCGTCATGGCTATATTAGCATGTCCCATAATGTA
CTGTAATGCCTTTGGATTCATTCCTGCATTTGCATAGTTGGTACAGAATGTATGTCGCAA
ACTATGTGGAGTGATGTGTGGCAATTTATCCTCGTTATACTTATTGTATTTCTTAACAAG
ACCTTTCATCATGCCGTTGTAATCACTTGCCACTTTTGGATAGTTCTTTCTATTAAGAAA
GAGGAAATCACTATATCCATCAATCTCAACACGCTTATCATTCTTTCGATTCGCTAACAC
TCGCTTAAATGCTTGATAGGCTTCTTCAACCATAGGAACTTGACGTTCGCCACTTTTGGT
CTTTGGTGTTTCAATGTAGTACCCAATTTCAGTATCTCTCAATAGCTGATGGTCTATATT
GACAAGACGATTCTCAAAATCTAAATCTGGAAGTGTCAAACCACCAAACTCTGAAATACG
AAGACCTGTTTTTAAGAGTATCAGAATTTCATCATAATTTTTGCTGTAGGTTTTATCAGC
TTTTGCAAAGGCTAACAGTTTTTCTTCCTGTTCTTCTGTTAGTACGGTCTTAGGGACAGT
ATCATCATCAAGAACTGCTTTCAGTTGAAAGTCAAATGGATTCTTCCGAACACAATCATC
TTGTATAGCAATATAGAATGAAGCCTTTAAAGAACGTTTGTAGTTATTGATGGTTTGATA
AGCATAACCATTTTCACTCATTCTAATAGCCCATTCTTTAGCGTCTGATGGCTTAATACT
GTCAATACTTCTTACACCTAACTTGTCTTTCTTCAAAATATCCATAAGATATTTGCGTCC
AGTTTCAGTGTTTTTTCTAACCTTTGGTCTTTGAGCGTTCTGTTTTGCGTAAAGCTGGCA
GAGTGTCATTTTCTTTCCTACAACATCAATACCATCATGAATGTCTTTCTGTAACTCTGC
GATTTTCTCTCTAAGTGAGATACAATCACGCTTTCCTGCTGGTACTCGGTCTGTAGCCAC
AAGTTTCCACGAGTAAACAAATTGCGGTTCTCCAAATGAATCTATATATTTGTATAAGTA
TCTTCCGTCTTTTCGTTGGCTCTCTCCAGTCTTTAAGATTCGACCTTTATTGTCACGTCT
TTTTTCTGACATGGCATTTGCTCCTTTCCTTTATGGAAAGAGCCTTGATACGACTTAATA
CTATTTTATCATATACAAGACCCTTTGGCGACGCTAGATTGCGTCCAATGTATCTATAAT
TTTTTCAAATTGTTTTCGTTTAATCTGAATACGATTGCCATTCATAATCAGCCAATTTGC
ATTTTTATTTTCCTCTGCCAAGCGTCGTAGCTTGTTTTCGCCAATACGAAAATATTTTGA
CGCTTCTTCAATGGTTAGGGTATAACGTTCCCAAATAGGAATGTCAGTCTGCTTCATAAA
ATCCTCCTTTCCAAATCACTTATTTGGATTTCATAAAAGTTGTTTTACCAGCAATCGAAC
AGCTTTAGCAAAGCTCACGGGAGTTCCACCCCTGCATGGTTCTCATGTAGCCATACTCAT
TGCCTGCGACGGTTTTATCACGCTCGGACTATTGACTGTATGGGAGTATCATTATCACGA
TAAGAATGTCGTTGCAGGCAATCCTGCTAAAGATTGCTTCTCGGATCACTAACATGAATC
GCTCGCTATCTTTATAAGATAGGTCATGGCGGTTAGTTCCGTTGGCTCTTTTCTTATCGA
AACGTATTCGATTACTTTTATTCAGTTTTCAAAGAACAATGGCTCGTTAGCCTATCAAAA
CACATTGAAAGCTCAATATGCTTTGGTGGAATAACAAACCTCCCTGTTCGGGAAGCGTGG
AATGGTTTAGCACGCTTCCACGAAAGGAGAGAGGATATTACTTAATTTCAAATGACAAAA
TCTTTGTAATCAGTCTGGTTTCCATTCTTCCACGTAAGACTTCATCAACGACCATACTTT
GATTGCCATATTCATCTTTCATAAGTCGTAGGGAACGCTTCGTTATGTACCCTCTGTAAT
GATGTAGAATCTGGTTAATCGCTTCGGTATCGCCATCTGTTGCCTTTACAATGAGAGGAA
AGGGAATCATAGGATATTGTGTTTTCATTCTTCAAATTCCTCCATAAACTTTTTAATTAA
GGCTAGTCCACTGGTTCTATGCCGATAGACAGTAGAACGGTTCAATTTCAACAGGTCTGC
AATTTCTGAATCGCTCATGTCCATAAAGTAAAACAGCAGTAGAATTTCACGTTTCTTGTC
TGGCAACTCACGTAATGCTTCACTCAACAAATCATTTTCAACGCCTACTGATAACCCATT
GAGTGTAAAAATCTGAAAGTCAGTTGAATAGTTATCTGTTGTCGCAAACTGGCTAACAAG
ATAATCGCCAACATCCGAAAAGGACACCTCACGCTTTGCAATCCTTGAAAGATAAAGCAT
ATAATTCTTTCGCTCGTCTTCCATAGCACGTTTACAGATATAGTCAAACTGATTTTCTAT
TGTGGTCTGAAAAGAAGATGGTTTCATGTTTCTCACCCCCTTTCTGTCTAGGAAAGGAAG
TGAGCCTTGCTCGTTTATCTCCTTTCACTCTTAGTCCCAATGTGAAAGGGGGATTTGTTG
CATTACTGATAAATAAACTTTGTAAAAAAGTTCTGAATAGCCAAAAAAGCATATAAACAG
ATTTATTTCTCTGTTTACATGCTTCTGTTATTCTATCTATATGATTTATAAAACCACATT
GGTGGACGTACTTATCTATTGCAGATAGACGACTTTTTTTGACAAGAACCCAATGTAAGG
AAATTTATTGTATATGATGTACTTCATGGCGACGTTGACCTCCAACAAACCGCCATTTGG
AAGTAATATACAATATTTTAACAGCGTAAATAGCACTACCATATAACGGTTTTTTTTATT
GGCGTTTAGTAGTGCTTTTTATTAAATATAAACCTATAAACCATATAACACGTTTTTCTA
TACCTGTTTTTAATTCAGTAGGAACAATAAAATGTATAGAGGTGGTCTACTATGCGTAAA
AAAGAAGATAAATATGATTTTAGAGCCTTTGGTTTAGCCATTAAAGAAGCTCGATTGAAA
CGAGGTTTAACTCGTGAACAAGTGGGAGCATTGATTGAAATTGACCCACGGTACTTAACT
AATATTGAAAATAAAGGGCAACACCCCAGCATACAAGTTCTTTATGACCTTGTATCGTTA
CTTCATGTTTCCGTTGATGAATTTTTCTTACCTGGGGTCCCGAGCGCTTAGTGGGAATTT
GTATCGATAAGGGGTACAAATTCCCACTAAACCAATGTTTCAAGGCCTATTTATTTTTTA
TATTCAATTCTCTTAAGTGTTTAGGAATAGATAACAAGTCAAATTTATACTCTCCAAGAA
AAGTGATATGCTCCCAATTAATAGGAGATACATGCTTCATATACTTAGTTACTTCGGGAT
CTATTTTGACGAGATAATTATAAGCTGCTTGTAAGTAGACGGCGTTCCATATACTTATTG
CATTTATTAACACATTAAGCGCACTAGCACTTTGAAGTTGTCGGCGAATATCGCGCTCCA
TAAATTTTCCGCGTCGCCCAAAAAATAGTTCTCTAGCTAAAGCATTAATCGCTTCTGTCT
TATTTAGTCCATGAGTGATCCTTCGCCGTAGCTCACTATCTGTAATATAATCTATCATAA
AAATGCTCTTTTCAATGCGACCTAGTTCTCTCAGTGCAAGAGCTACTCTATTCTTACGTG
CGTATGAGCCTAGCTTTCCTAATAGTAAAGAACTAGATACTTTTCCTGTTTGAATCGAAT
AGGCGATTCGTTTAATTTCATCATAGTTTTCTTCAATAATTTTTACATTGATTTTTCCGC
TTATATCTTCTGATAAGTTAGGGTAGTAGGAAGGTGATTTGATAGAAAATAATTGTGATT
TTTTTATATTTCTGATGCGAGGTTCAAAATCAAAGCCTAGTAATGCGGTCATTCCAAACA
CCTGATCAGAATACCCATTTGTATCAGTAAAATGTTCCTCAATATCTAGATCTGTTTCAT
GATAAAGTAGGCCATCAAGGGTATGAGTAGCTTCCCTTGTATTAGTTGAAGCAACCTCGA
TATGATGAGTCGTATGCCTATCATTTATTGATCGAATCATTGTAGCTCCTTTTTCCATAC
TTTTGTAATGTGGATTAACATCGGATTTTAGAGCTGAGACGCCCACTGGGACGCGCATTC
CGTCTGAAGCAGTGGTTTTTCCTTCACCCCAAAAGTCTGCAACAGGAAGCTTTAACTGAT
AATTAACCAAAACAGATTGAGCACGAGTCAGAGCTTCTTTATAAAAGCGCCATTGTTTGG
CATTGGCTAACTGAGAATAAGAAATTCCAGGAGTTGATTGGGCCATTTTTTCAAGACCAA
TATTCATCCCTAAACCCAGCAAAGCAGCAAAAATAATTTTTCTTTCTTGTTCACTCGGCG
GTTTCCCTGTAGAATCATGACTAAATTCTTGTGAAAAGTTGGTCCAACTGTCCACCTCAA
TTAAAAGATCACTAAGCCTTATCTTAGGAATTATTGAATAAAGTTTTTTTCTATATATTT
CTGCTTCGCTAGGTGTAACTTTTTCCAACTTTTTAAGGTTTGCTCTTGAAATTCTCTTAT
CAACTGTCGAATAAAATTGAAGCTGTAAATCTAAAATTATTTCCCGATCCTTTAAATAGT
CCTCAAACGTGTCTGGAATAGTTTCTGAATCAATACAAGCAGATAAATCAACTAAGTAAT
CATCAATATTTCGATGGATCATACTTCCTTCAACTGAAATATCTCCTGATCGAATATTGT
TCTTTAGCTCGGTGAAAGCTACTAACTCATAGTAAGACCGATCTATTTTCCCCTCTTCTG
GCCGAACAAGGCTTTTCCATTTTTTACTCACAAAATCAGTAGAAGTATCTGCCGGTATTT
TTCTTTTACCACTATTGTGTAAATCAGTTAGTTGAGTTAGGGCCATGAGGACTGGATTTG
CTGCCGGAGTTGCTTTGAACGAAAGGGTCCTCAATAACATTGGCGTGTATCTTCGGAGGT
AATTAGCTTTATTTCGAACCATTTCTAAATAGCCATGATTTTTATTACCTGTAATTTTTT
TAGCTTCTTCTCCATCTTGTACTAAATCTTCCCAAGGCATGATTCGTTCAATTTCGTCAA
AAGGATTACTATCATTATCTTTTGCAAAGTGAAGAGCATCAATTAAAGAAGCATAATGTT
CCAATTTTTTAGTAGCCAATTTTCCTTTTTCTTTTAACTGTTCTTGTGAATCACGTGTCC
CTTTGCGTTTAATACTTGCTAAAATGCGGTCATTAATCTCAATCAGTTGATCGATCAGAT
ATTGATGATGATTGACTAAAAAAGCAATAAGTAAAGAGTATCTTTTTTCAAGCTCAAAAC
GGGAGAAGTCATATGCATCATAATTTTCCCCTAGTCTAGCTAGCTGAAGAAACCTGTTCC
GATTAATATGGGAGACATTAATTGTCCCGAGTCCCATGGAAGCAATCACTTCCACTTTTT
TACAAATACTCATAAAGCTTTCTGGATTTGCCTTACCTGGAATGTCTTTTAGCCAAGCGA
GTTTAGTTATTTTCGTCTCTTCATAAATTTGAAACAAACTCTCTAGTTTTTCAATTTGTA
TATCTGTTAATGAACAGAGTAATATTGAAAATAAGTTGTTTTCTGCTTTATCTCGACAGC
GGCTTATAATGTCTTCAAGTGTAGCTATAGATGGAAAAATAATTCTTTTTCGAGTTAAGA
AATCAATTGTTTTTTTCATTAGATAGATAGAGTCATCATTTTCTAAAGCTAGTTCAATTA
AATATTCTATTAACTGTTTTTGTGTATTAGCACTACCGAATCGATGATAGTTGAATACTT
CTAAGATCTCGTTGAAGTGATTTGCACGTGTATTTCTATGATCATATGAATTTAAATCAA
TTGCATCAAGATGGAGCTGTCGACTCACATAAGAAGTTAGTCTGGTTGATTTAATCGGCC
AATTACTTAAAGAACACCCAGGATACCGGGCCAAACAAAGTTGTATCGCAAATCCTAGTT
TATTGACCTTTCCACGGTGTTGATTAATAACCTCCAGATCATAATCAGAAAAACTAAAAT
ACGCTTTAAAATCCTCTTCTGATAAGTGGTCTACAGAAAGAAGTTGTTCACGCTGTGAAG
TAGTTAAAATTCTTTTCATAGCCATATCTTAAGCATTCCTTTTATTGAGGTAACGGTAAA
AGGTTGTTTTGCTTAATTTAGAGGCATCAAGAATTTGACGAATAGAATACTCTTTGCTGT
CATACATTTTTAAAGCTAAATCAATTGATAGCTTACCTTTACTTGGACGGCCCCCTTTTT
TTCCTCGGACTCTGGCTGCCTTAAGACCAGAGTTAGTTCGTTCAATAATAATATCCCGTT
CCAGTTCTGCTAAACTAGCCATAACTCGGAAAAAGAATCTTCCCATAGACGTTGAAGTAT
CTACGTTATCTTGAATAGATATAAAATTGACACTAAGTTCTTCAAATAATTCAGAAAGTT
CAATCAAATGTTTAGTTGATCGTGAAATTCGATCTAACTTGTAAATGACAACAGAATCTC
CTTCACGTAGTAGGTTGATCATTTCTTCTAATTGCGGTCGGTCTTTTTTCGCACCAGTTA
CTTTTTCTTGAAATAATTTATCAATTCCATAATGAGTAAGTGCATCAATTTGTAAACTAA
GATTTTGATCATCCGTACTCACTCGAGCATAGCCAAAAATCATTAAAAAACCTCCTTAAT
TTTATAATTTAAATGTACCATAACTCATTAAGTATAACTATATAGGAACTATGAAAAAGG
AACGGATTTTGGTACTTGATTTACTTAAAAAACATTTAGAAAAAGCAGGAAAATGAAAAG
GTACCATAAACGGTCGTTTATGGTACCATTCAAATTTATCCTTATTGTACAAAATAACAG
CGAAATTTTTAAATCTATTCCTTATCGATACAAATTCCCCGTAGGCGCTAGGGACCTCTT
TAGCTCCTTGGAAGCTGTCAGTAGTATACCTAATAATTTATCTACATTCCCTTTAGTAAC
GTGTAACTTTCCAAATTTACAAAAGCGACTCATAGAATTATTTCCTCCCGTTAAATAATA
GATAACTATTAAAAATAGACAATACTTGCTCATAAGTAACGGTACTTAAATTGTTTACTT
TGGCGTGTTTCATTGCTTGATGAAACTGATTTTTAGTAAACAGTTGACGATATTCTCGAT
TGACCCATTTTGAAACAAAGTACGTATATAGCTTCCAATATTTATCTGGAACATCTGTGG
TATGGCGGGTAAGTTTTATTAAGACACTGTTTACTTTTGGTTTAGGATGAAAGCATTCCG
CTGGCAGCTTAAGCAATTGCTGAATCGAGACTTGAGTGTGCAAGAGCAACCCTAGTGTTC
GGTGAATATCCAAGGTACGCTTGTAGAATCCTTCTTCAACAATCAGATAGATGTCAGACG
CACGGCTTTCAAAAACCACTTTTTTAATAATTTGTGTGCTTAAATGGTAAGGAATATTCC
CAACAATTTTATACCTCTGTTTGTTAGGGAATTGAAACTGTAGAATATCTTGGTGAATTA
AAGTGACACGAGTATTCAGTTTTAATTTTTCTGACGATAAGTTGAATAGATGACTGTCTA
ATTCAATAGACGTTACCTGTTTACTTATTTTAGCCAGTTTCGTCGTTAAATGCCCTTTAC
CTGTTCCAATTTCGTAAACGGTATCGGTTTCTTTTAAATTCAATTGTTTTATTATTTGGT
TGAGTACTTTTTCACTCGTTAAAAAGTTTTGAGAATATTTTATATTTTTGTTCATGTAAT
CTCTCCTGAAGTGATTACATCTATAAACAAATACAGAAGTTAAACGATTTGTTTGTAATT
TTAGTTATCTGTTTAAAAAGTCATAAGATTAGTCACTGGTAGGAATTAATCTAACGTATT
TATTTATCTGCGTAATCACTGTTTTTAGTCTGTTTCAAAACAGTAGATGTTTTATCTACA
TTACGCATTTGGAATACCAACATGACGAATCCCTCCTTCTTAATTACAAATTTTTAGCAT
CTAATTTAACTTCAATTCCTATTATACAAAATTTTAAGATAATGCACTATCAACACACTC
TTAAGTTTGCTTCTAAGTCTTATTTCCATAACTTTAGGGTTAACCATACGCAAGACCAAT
CACTCTCGGACAATACTCATGATTTTAATGATAAAATCCATGTTAAACCCATAGATAAGA
AATACACCTGCAATAACCGTTACCTGTTTGTGCCAATTTAAAAATGCACCACTTTTTTAT
AATTAAAACGGTTGAAAACTGTACCACTAATAACTCACAATAGAGAGATGTCACCGTCAA
GTTAAATGTACAAAATAACAGCGAAATTTTTAAATCTATTTCTTATCGATACAAATTCCT
CGTAGGCGCTCGGGACCCCTACCTGCTAATAACTTGGTAAAAAGCACCCGACGATTACAG
ATAGAGAAATACATGGATAGCTTTACAGACAAAGAACTATCCTTAATGGAATCTTTAGCC
AGCGGTATCAACGAAGCAAGAAACATCGAAGACTAATTAAAAGAATCCATACATAACGGA
AAGAGCCGATAAAATGAGATTGTATTAATCTCATTTTATCGGCTCTGCGTCTTTGCGTCT
GGCTCTGTAATCACAGTTACTTTGAACTGCTTTATTTCAATTAAATTTTCTTGTCTGCAT
TTCGGACAATAGAGGGGGAATTTTTTTAATTCAGTATCTTCCCTTATCTTTAATCGTGTT
TTATTTCCACATACAGGACACAATATCCACTTGTAGTTTATAATAACTATCTCCTCCTTT
ACACTTTAATTCAAATCTTTATTAAAAAATATTTCATCTTATTTAACAAGAAACCATATT
TATATAACAACATAAAATACACTAAGTTATTTTATTGAACATATATCGTACTTTATCTAT
CCGACTATTTGGACGACGGGGCTGGCAAACAGGTTCACCGGTAGTAACATGGTACCCTTT
TAACTCTGTTAAACAAACACTACGTCCATTTGTAAAGAAAGTTAAATCACTACGATATTC
TTGAATACACCGAGCAGGGATTTCTCCACTAAGAATGACCTCATTATTTTTCAATTGAGT
GTCTACGATGTTCGCACAATATTTAGGAGCATCGTTGTATGCTCGTGAAAGATATTCCTG
TGGCGCATAAATTTTAAAACTAAGATATGGCTCTAACAATTCTGTTCCAGCTTTTTTTAA
GACTTGTTCCAATACAATAGGAGCAAGCATCCGAAAATCTGCTGGAGTACTAACAGGGCT
ATAGTATAAACCGTACTTAAAACAGATTTTACAATCCGTCACATTCCAACCATATAATCC
TTGTTCGCAACCATAGCGTATCCCTTCCATAACTGCATTTTGAAATGATTGATTTAAGTA
TCCAAGAGAAACCGAGCTCTCATACTGCATTCCACTTCCCAACGGAAGCGGTGATACAGA
TAAACCAATGGAAGCCCAGAAAGGATTTGGCGGCACTTCGATGTGAATGGTATATTCTGC
ATTTTTTAACGGTCTCTCCATATAAATGACTGTAGGCTCTTTTAGTTCTATCTCCACATG
ATACTTTTCTTGCAACAGTGCACTAATCACTTCCATTTGTACTTTCCCTAAGAAAGAAAG
TATAATTTCATGTGTCGTAGAATCCACGTAATATCGTAGAAGCGGATCACTATCTGAGAT
TTCCAAAAGGGCATCAAGCAACATTTCTCTCTGTTCAGGTTTACTCGGTTCAACAGTTGT
TTGTAGTAGAGGGTGCGGATTTTCAATCTTTTTTCTCTGTGGCAATAGTTTTGTATCTCC
AAGAACACTATTTAACTTCAAAAACTCATTTTGCAAAATAACAATTTCTCCAGAATAAGC
TCTATCAATCTTACATAATTCACCATTTATTGAAGTATACATTTCTGTAACTTTTATTTT
TTCTTTTTCTGATACTCTAACCGAATCTCGTAAATGTAGTACTCCACTATAAAGGCGTAT
ATATGCAAGACGTTGTCTTTTTTTTGTATATTCAATTTTGAAAACATTTCCGCAAAGTTC
AGACGGACCTCGATGTGTTGATGAATAAAATTTATTCGTAATCACTTCTATAAGGTTATC
AATCCCTATATTGTTTTTTGCACTTCCGTGATAAACAGGGAACAATTATGAAATCTTATG
CTTTCCTCTTGTTCGAGTTCCAATGCTTCTAATGATTTACCGGACATATATTTCTCTAAA
AGGTCATCGTTTCCCTCTATTACCGTATCCCATTGTTCAGATTCGGTAAAGTTCGTCACA
CACATATTAGGATACAGTTCTACCTTCTGTTTGATTACAATTTCGGCAGAAAGTTTCTCT
TTAATATCCTGATAAACCGTTGATAAATCAATTCCATTTTGGTCAATCTTATTGATAAAA
AAGATTGTGGGAATCCCCATTTTCCTAAGTGCATGAAATAATATACGAGTTTGTGCTTGT
ACGCCATCTTTTGCAGAAATCAGTAGAATTGCCCCATCTAAAACTGATAATGAACGATAT
ACTTCTGCTAAGAAATCCATATGTCCTGGCGTGTCTATGATGTTCACCTTCGTATTTTCC
CACTGAAAAGAGGTTATTCCTGTCTGAATTGTAATTCCTCTCTGACGTTCTAAAAGCGTA
TTATCCGTCCTCGTTGTACCTTTGTCCACGCTTCCTAATTCTGTAATCGCTCCACTGTTA
TATAATAAGCTTTCTGTTAAGGTAGTTTTTCCTGCATCAACATGAGCTAAAACTCCAATA
TTAATAATTTTCATGTGATTTTCCTCCATTCAAAAACCCAAAAGGGCATAAAAATCCCAG
TGATAAATACTTTTATCACTGGGATTTTTATGCATAACCATAGGTATACAAAGCATACAG
ATATTCTCTGGATACTTTAGAATCACATGATAAAGGTATTCTTAAACTGGGTACAAAAAA
CTAAGCCCTCCTAAAAAAGGACATCTAATTATTTGTTCCCGCTATCAAATTGACAGTTTA
TTTAAGAATACCTTGCCGCATATTTATTAACTCCTTTTAAATAGTCACTTAAATAATAGC
ACGTAAGAGCATATTTGTAAAGGAATCTCCAATTTTTTATCAAAAAGAGTACATGATTAC
AAAGTATCTGTAATCATGTACCAATATTTGTTATTTTACAATCTTCCAATTACTCCCGTT
CTTTTCAAGTACCAAATCAAATTGAGATACCTGCGTTGCTTTGGTCTGCTGGTCGATATA
CTCCACTGTCAGCGATACCGTGACTTGATTATCCTTACGATTGTGAATAGGATTTACCAG
TTCTTGAAAGATGTACTCTTTTCCGATTGGTTTTAATATCCCGTCATTCACATAGTAGGA
AAGTTCACTGGCTGTCGCTGTAGGATAGAGCTTGAAGAACGTCGTTAAAAACTCATTGAT
TTCATTGGTTGTAATGGAATCAACCGTCCCCTCACTTTCAATGGCTTTTGGTTTATAACT
TGATTTCTTAGGTATGTTGGTAATGGTCGGATTCTTAACCAGTACCATATTTCCAGAACC
ATCTACATAGACACTCACTATATAAGCAGAGTGGACGGTCTTTGTATTTTCTCCCTCTGT
AATGAGCTGGTCTACACTGTAGGTTACATTAAACTCATTGTCGCCAGTTGGCTCTACCGT
CCATATCTGAAATCCTCTTACAGAAGACGATACAGGAATATCTTTGCGTACTGTATCAAC
ATTGAGAGCTTGAAGTTCATCTGTCAGATAGCCTTTTAGACTTTCCATTCGATTATCAAT
GGACTTATCGGATTGCTCCCATGAATAGTAGACTTTCGCAAAGTTCTCTACAAAATTTTC
TACATGATGAGTATCAACGTATTCCTTTTCTATGATAGTTGTTTCGTGAATAGTATGAGT
ATCTATAGCTGTAAAGTGCTTGAATATCGCAAAGCTGAAACTAAGCCCTAAAAGTACCCA
CAAGGCAATCACAACCTTTTTATGAGGATTGACCTTATAGACACGAGGTTTCTTTTCCTT
TGGTATCTGTTTTTCTTTATTCTGATTTTTTCTAAATTTCATCATTAAATCTTCCTTTCT
CATTGTTTGATTCGTCCTGCTCCCACTAAATGCTGTTGCCAGTAGGGGCTTGTTAAGTCG
GCATAACCGATTGGGTCGCCTGCATGAAACATACGGTTATTGCCAAGGTATATCCCAACA
TGAGTAATATAAGAGCCAGCGTTATAGGTAGAATGAAAGAAAACCAAATCGCCAGCTTGT
GCTTCCGATAGTGGGATATGCTGGGTCACATCATATTGCTGTTGTGCGGTTCGTGGTAAG
TTAATTCCAGCTTTTCCATACGTCCATTGTGTCAGTCCGCTACAATCAAAAGAAGTAGTC
GGGGAAGCTCCACCGTAAACGTATCGCCAGCCCTCATATTTCAGTGCTTCGTCCATGATG
GCTTGTACCGTATCATCATCAAACTCTGTTGTGACAAGATACTGCGTTACCAGTTGCACA
TAAAACATATTGCCATAGTTGTATCGCCAGCCCCCATTGATAGGTATGGCTATGGGATTG
GGGTAAGACACTTTTTCGCCACCTGAATACTCTTTTGAGAAACTTTGAGCCAGTTCAAAG
GTATATTTATTTCCACGATTAGCCACATACCCTAAGAAACCACCACCATAATTGTAGGAC
TGGATAACCGATTCTAAATCTACACTGAGCCTTTCGCTACTGGCTAATAATTCACTGAAA
TACTTCACACCTTGCTTAATGGATTCTTCTGTACTCAATGAATTAGGTGGAAGACCGAGG
GATTCCGAGGACTGCATAACATCTTCCGCAGTACCGCCCGATTCCACCTGTATAATCGCA
AGAAGTATGTTGACATATTCTTCAACGCCATATTCTTTGGCATATTTTTCTACCATAGGC
TTATGAGCCAGCACTTCTGCGGAAACATTCACACCTCCATAATGAATATTGGAAATTCCG
CTGTCCTGTTCATCTGAAAATAAAATGGCAACAAACAGAAGCAGTGAGAAGACCATCAAG
AATAATCCAGAACCACCAATCACTAAAGTTTTCAACTTCATGGTTTCTTACCGACTTTCT
TAATGGTGGCGGTTTTGATTGGTGGTCTACTTCTTGTATTTTGTAGTGGTACTCTTTGAA
CAGTAGACGGACGTTCTTTTGTGATTGGACGTTGTGAAGTTCTATCTGCTGTAGTGGTTG
AAGTTGCTGGCTTTTGAACGGTTTTTTCTTGAACGGTATTGCCTTGGCGTTCCACTTTTG
GACTTGAAAAATCGGACTTAACTGCTGGACGCTCTTGTTTGGCTTGTTGAGATTCCTTAT
ATGAAGTCTGAATATTAGACTGTTTTGAGGTCTGTTCATCATGATATTGTTCTTGTCTTG
TAGTCGGTCTTTCATGAACAGAAGAAGCAGGCTGTTTTTTCTGTTTGACCTGTTCCATTT
CAGAGCGACGCTTCGCAATGGTTTTTCGCCTTTGTTCCTGCTGTTCCTTGCGTCCACTGG
CTCTGTCCGCTTTGGTTTGAGAAATACTACTGGTTAAATCACGGACATTCTCTTTTACTT
TGGATTTTCCTTGATATACTGCATATCTTGCATTGGTCGGCAAATCTTTAACCTGTTCTT
TCAAACCACTAGCAGTGTCTACCATTCTGTCTTTGGTATCAGCTACTGTACCGATGGTTT
GACCGATACGTTTTCCAAGTGTTGATTTTTCCTTTCCGTCTGGTCGGGAGTGATCTGCTT
GTGTCCTTGCAGAACTCCCCGAACCCGACTGTCCTTTTTTACCTGTAACAATGGCAGACC
CAGCCCCTAGAGTAGTCATGGAACGTCCAAGTTTCCGCTGTAGACGGTGCATGTGAGCGT
GCATAAGCATACGAGGTTTTCTCATCACACGACTTCCCACACTTTGAGAATCGTTACTCT
GTAGAGAAAACATACTCATTAAATCGCCCAGCTTGAAGTAGATTCCTGCAAAGGTCACAA
TCTGTAGAAAAGCAATCAAAAAGAACGGATAACCAGCCGATAAGGTATAGAGCATGGTTG
AAATACTAAATGCTGTCGTAATAATCAATGTGATTCCAGCTCGTGTCAAAATGGTATTAA
AGAGCTTTGTTATGGCTCGTTTTGACATACCATCAAATGATGGAATCATGCTTAAAATAA
AGCTCACAGGCAGAAACATAGCATAGATGATAAAAAGTACCTGCGAGAAAATCATGATTC
CTGTTAATAGGAATACAAATATGGAAATCCCAATATTGAAGACAAATAGGAAGAAGACTG
TACCTAAACGGTTAATGGTCTTTGTAATGGTTAGATTGGTATTGCTTCTGTCTTCAATTT
CTTCCGCAACAATTTTTTCTCTGTCTTCGCCATTGTTGGAATCTGGGCTGGTGGAGAGCA
GGCTTTCCACACGGTCAATACCGATACTTTCAATGTCTGAACTGTTGTATTGAAGCAGTA
GCCACGGTTGCTGAACCTGTATGGAAAACAGGCTATCTCTGATTAAGTCCACGCTGTCCT
TGCCTTGACTATCGGAATGGGGCATGACAATCTTCGTGCCAAGTGATAAACTGGCATTAC
TGATGTCTGATGAAAAGTCATTGATTTTTTTAATGTAGTCGGGAGCGTAGGCAATAAAGG
AAGCCGATAGGATAAACACCAGCACAAAATTCATAATGGCATGAATTGCCTTTGTGGTTT
CTCTCTTTATCAGTCCCGTATAGGCAACATAAACCCCAAGAACCAAAATCAAGAGTAAGA
GGAATCCAACATAGAAACCCTCTGTTGAAAATCCGTTTGCACTCACACCAGCTAAGGTCT
GCATATTCTTACCAATGGAATCTGCTGTAGCGGAAATGAAGTCTAAGGAATAGGCTTCCT
GTACTAAGTAACCTGTCGCATTGGAAACATACAAACTGATTGTCCAAATAAAATTGGTAA
TGGCATATAGTCCATACATGACCTGTTTTCCAATCCCGTCCGACCAGTTCCACGGAAGCC
AGCCCCAGCTATTATCCACATAAAAATCCAGTTGATAGTTTTCAAGTGGGTATCGGCTGT
ATTCATTTGCCACATTGACCGTATCATCTACCAAGCCCGCAGCTTGAACCACCGTTCCCA
GCATGGCTAAAAGAAAAATGGCAATCACAAGTGTGAAAGCCACTGTCATTGCCACTTTAC
CTAGACGTTTCAGCGTCCAGTTTGATTTTATTCTGTTTACTATTGATGGTTTCACATTTA
CACCTCTTTTCGCACAGGTGGTCTGGTATCAAAGGCATGGAGCAGTTCTTCAAATACAGG
GTGGAACTGTATCACACCGACACGACCATATAAATCACTGATAAGGCATTGCCCGTTTTC
CAAATCACGCAATCGCTTCTGATTGTTTTCGTCCTCTGGGTCTACACCAAAAAAGGCTAA
GGTCTTTTTAATCTCGTTAAGGTCAGTGGAACGAAATGCAAATTTTAAGCCGAGGTTATT
TTTCAGTTTTTCATCTAAGAGGTCGTCTGTATTTTGGGTCACGAAATATACCCCAGCGTT
CATAGCACGACCAGCCCGAACCAGCTTCATAGATAGTGTTTTTCCTTGTGCTACCTGTAA
AAAGCTCCATGCTTCGTCTAAATCTACAATCTTGAAAATGCTTCGGTCTGTATGGATAAA
GTCTAAAGCAAAGGTACTAATGACAATCAGCATAGCAACGGATAAAAGCTCCATAGTGGT
ATATTCCTCAAAGGAAGTTTCCTTGTCGGGAAGTACCAAGTCCGCAACCTGTATAATGTT
CAGTTGTTTTTCTAAGCTGATAGACTGCTCCACATAACCATTACTGAATAATAAATGTGC
AAAGTCATAGTCTGTAAAACTTTCGATATGGTCGGCTATACTGGTACTTAGTGGCGTATT
CTCAACCCGTAATTCCTCAATCACTTTCATCAACCCTCGTACTTCACTATTGGTTACTGC
ACGAATGGCTTTTCTAAGGATTGGGAAGCGTTCCCCATCACGAGAGGAAATCCCCGTAAG
GAATGTCAGAATATCAATAGCCAGTGATTCAGAATCTTTGGGATTTTTCATAATCACATA
AGGGTCAAGTAAGCCTTTGTTTTTCTCATCAGAAGTCAGAGTGACGATATTGATTTCATG
GGAAATCTCTGGCAAGGTTTCTTTCCATCTGCCACGTTCTGCTTTTGGGTCTACAATCAC
TGCTTGTGCCCCATAAAGCACCGCATAATAGACGATAAGGTTATTCGCAAAGGATTTACC
ACCACCCAGCGAACCAACAAAAGCCGACGCTAACGCATTGGTTACTGAACCCTTAACCCC
TTGACTGGCAAGAGCAGGTTTCAGATAGACATTGCGTCCAGTATCTAAGCTGTAGCCAAC
ATAAATCCCCTCATTTTCCCCCAGCATTTGAGTAGCACCAAAACCTAAACCAGCGAGGAA
ATCAGAGGTCACGTATTGAATATAATCATTCATATAACGCTTGCTGGCAGGTAAAAATTC
TTCATGTAAGCCGAGCATATCCCCAAATGGTCGTACCAGTTTTACGCTTAAATCGTCATA
AAAATCTTTCACTTCATTACAACGACGTTTGAGTTCGTCAAGATCATTTGCTGATACCCT
TACCACATAAGACAGCTTGTACATAGATTCCTTGCTTTGGTCTAAATTGGTTTCCAGCTC
ATTCACACTTTCCAGAGCTTCCGCCACATTGGAGCTGGTTTCATTATCACTTTGCCAAGC
GTGGTTATCCAAGTCTTTCAGTTCTTTCTTTTTATTGCGGACAGTAGATAGGGCTTTACG
ATTCGCTACAATTTCCACATTCATTGACGTATCAATCGGGAATGTAAATTGCTGTTGCTG
GTAGTAGAAGATTTCAGAGGACGGGAAGTCCAGTTCTCCGACAATGCTGTTAATGGTAAA
GTAAGCTACATAGACGGTTTCATCTTCCTGCTGGATTTTCAAATATCGCTGTTTTTCTTC
CACCAAACAGCGAGTAGGCTTAATCAAGTCATAGTATTTAATCAGCGTTTCATTATCCAG
CTTTTTCTTTGATAGATGGTACTCATACTCTTCATAGGCAGTGCCTGTCTGTCCGTAAAG
GTGTTCAATCAGATAGCCGAAGTCGTCCTTATCTAACCTGCGGATTTTGAAACGACGAGA
GATTTTATTTTCTAAGAGCTTTTCCATCTTCTGAAAACGCAGGATTTCATCATTACTCAT
ACTAACAAAATCGCCCATCAGCTTATGGTTCACATCATAGACAAAATCAGACAAAGCATT
TTTTGCTTCAACGGTAAGACTTTTCATAGAAAACTCCTGATCGTTGAGAAGCAACTTAAA
GCCGATAAAGAAACGGTAGTTCACTTGATTTTCGCCAATCATGGATATTAAAGCGTCTGT
CTGTTGGTCGATTTTGTCATAGGCAACCGCTTTGAGCTTGCCAGTGACTTCATTTTTGGA
ACGCTCTTGTGCAGAACGTATGCTGGATTCTGTACTGATTTGTAAAGCATGAATTTTGCC
ATCACGATTTTGTGCGATAAGCTGTCTGAAAGAATCATGCACTTGTATTTTCTGTTCTGG
ACTTAGAAATGAGTAATTGTAAGGAACAAGCTCATAGTAAGCATAACATTCCCCGTCTTT
ATTCCAGACGAGATTGTTTTCAATGTATTTAATTGGATATGCCATAAAATTCACTCCTAA
CTGCTGTAATGGCTTCTTGTGGCTGGTTTCTGCCAAGCGTTACTTTTTTTCCTGCATAGG
TCAGCTTTGGTCGCAGTGCATAAGCAATGACAGACTTCAAAAATCCATAAGGCTTTTTAC
CATCAAAAGTTTTTGTAGACATAAACCATGTGAAAGCCACAGGAATCCCAAAGTATTTGA
GAAATGCTCCCTCTATCATGGAAAGAGGGGGCAAGTTGCCAAGTATCATCACTGCAAAGA
GTGACACGACAAACCATGTCATTTGCGTAAAGGTTATGGGAAACGGAAGTCTAAAATCAT
TGATAGAATACAGTACCTTTTCCACAGACCAGATACTGGTATAGCTTCGTATTTTCTTCA
TGTAATCAATCCTTTCATAAAAAATAGGGGTAGCTGATTGAGCCACCCCGTAAAATAGAA
AATCTGCCAGTAGTAATGTACCGACAGATTTAATAGACGATTTCAAAAATCCCATGATTG
GTTGAGATAAACGTTCCTGAAAGGTCTAAATCCCGACCATAGGCTTGATAATCAATATAG
TTTTGAAGACTAGCTGGTACTTCGCCTAAAGCACCCGTTTCTTCAATGTAGTAGCGTGCC
ACGTCATACATATCATCACAATCGGAATGAATGATAATATCCTCTTGATGTTCGCTTAGT
TCTTCAATGCTTGAAAAATGAGTGAGCAGAGCAGATAGCTCCGATTGTAATTCTTCGGGT
AATTCCGATACCATTTCCCATAGTCGATTGAGTTCGCCAATGGAAGTGTATTCGTCAACC
GTAAAGGGTAACTCGTAGTCATGAATGGCGTATTCCTCATATTCATCATTCAAGCCGATT
TTCTCTTTGACTTCCTCAAAGTCAATGGGAAAGGTAAACCACGCACCGACCAATTCGCCC
TCATTGTATTTGCCTAAATTCGCAATATAGACTTGCATATCGTCCATATATTCACGTCCT
TTCTTTGTAGAGATTCAAAAATCCCTACCGCACTTCGTTTGGTGTACCATTCCTTTGCGG
AACATAAGAAAACCACTTATATTCCACAAAAGAACGGTTTTATTTAAGCACCAATAATGC
GATTGAATAGCTCTAGTAAAATGTCTTTTACTCCAGCAGCGTTGAAGACTAAGCCAACCG
CAATAATCGCAATAATTAAAAAGCCAATCAGTTTGCTAAACTCACGCTTGAAGCCAAGAT
ACAAGCCAATCACAACGATTGCTAAAAGCACCAGTGATTGAGCGTTTGATAGAAACCAGT
TATAAAGGTTTTGTCCAAAATTCATAAAAATGTTCTCCTCTCTATATTCAATGAATTTGT
ATTTGAGTTATTTTTTTGTTGTTATCACGTCCTGTTCTTTTACTGACTGTTGCTTCAAAA
TCTGCTTGTGTCGGTCTGTCAGTTTCGCATGGTCGAGAATGTCTTTTACAACCTGCGTCT
GGTTGATTTCATCAAGTTTAATCGCAACCTTTAAGGTCGGGGCAACTTGATGAGATAGCC
AGTTCAGCGTCCTTTGGAAGGAGTAAGGCTCTGGTTTTGTGGTTAGTTTTAATCGTTCAC
GATTGTTCCCAATAAACCAAGCCCATTCTTCATTCAGTTTCCAATCAGAACGAGGTTTGG
AATCGTCTTTATCTACAAAACGGATATACCGATTGATAATTTTAAAGGCGGTATGCTCTG
GATTGTCATAGACGAGTAAATCACGGACTGCATAATAGGCACGCTCATTTTTCAATCGAA
TCTCAAAACGGTTTTTTACTTCTGCGTCTTCAATGGGAATATCATTTTTCTTGTACTGCT
CGTAGTCCTTTTCATAGATACAGAAATAAACTTCACTTTGTAATGAACCGATATAGAGGG
TGTTTCCCATACATTCCTTTTCCTCTTTGCGTACCAGTTCGCCACTGCGATAGCTTTTAA
AACTGCGGAAGACGGAGATACATTCTTCCTGTTGGCACTTTTCAGTGAGTACAGGGATAT
TTAAAATCCCTGTCTTATCGTTAATGGCAAGGTCAAGGCGTTTCATCACACCGCCAGCCA
CCAAAACGTCCATAAAGAACTCATACCAGCTTCTTTGTTGTGCCAGAAGATAGCTTTCAA
ATTGTCTGCACCCACGACCTTTCAATTCCACCAGAACTCCTTTGTCCAGTTCATGGGAGC
AAAGGACGAATATGTCGCCTAAAGCATAATGCTCTGAATAAGAATAGAAACCATAGTCCT
CATGAAGAAAATAGGACAGTTTCAGTTGTAAGATGTTTTCGACCACCTGCTGTACGTCTG
TTGTCGGAAAGCGAATTCTTACATAATCAAACAGCATTTCAAGGGGAGCGTCGGGATTGA
AGCGTTCCAGAGCTTCCCAAAGGGACTGCTGTAAATCCTCTGATGGCTTGACTTTTCCTG
TTTCAATATCGCTTAGATACTGCCTTGTAATACCAGTCGCAACAGCTAAACGGTTTTGAG
ATAGTCCATAAGCCAAGCGTTTTTCTTTTAAATGCTGTAACCAAGTTTGTTCATTCAGTA
AAAATCCCTCCAATCAAAAAGGCGTATGTCAACTTTTAAAGCCCATTTGACATACGCTGA
AATTTTGTAAATCCCTTGTAACCAAAGGATTTTCTAATGTTTTTTTGACTGTTTCCTGTC
GATTTGTACCCCCCTGTTAGTGAACTGCTGGATTGTCTTCACATGAAACAGTCCGACAAC
CAGCAGGAAAACAGGCAGGAGTGACGCTATCGTAAAATGAAAGACTAAATCTTTACCAGA
TGGGCGAATCCTTTTACCACGCTGTTTCATGCGAAAAAGTCTCCTTTCTACCTAGCGACT
ATTTGTCTTGTGTCGGTTCTTTCTTTGCTTGTGGTTGAGCTTTGAATGAACTAGAATCCT
TTGTCAGCACAATATCGTCTGCCTTGATATACCAGTCAACATCTGCTCCTTGATAGGTGG
CAGTAGCAACGGTGTCCGCAATGGGATTGATAAGTTCCACCCGTGCGTTATAATCAAACT
CTTTCAAAGGCACGCTGGCAGGAATACTTACTTGAATCATGCGTCCTTGTCCTTTGGATT
TTAAGTCATAGGTACGTTCCTTGATTTCATCTGAAACCGACCCGTCTTCATTTTGGATTC
TCACTTCACGACGTAGAGCAGAGAATTTCAATTCTCCAAAAGTCGTGTCTTTATCTAATA
CAATGCCATTTGCTAATCTCATCATTTTTCCTCTCTTTCTTTATTCTTTTATCATGTCGT
CAGCATGTAAAAGGTAATTTGTAAAACCACGAGTGCCGATTTTGTAGCCCTCTGCGGTAA
TACGTGGATTGACTAACTTCACACGTTCCTCAAAGCCGAAATGTTTTTCGCCAGCTTCAG
CAGGAAGCACCACCACAATATCATCTGCTCTTTGAACATCAGAATAGAGATTATAGCTTC
TTGATAAGACAGTTAGCCGTCCGTTGATTCTTCGCTGAACGACTTTATCCTCGCCAGCAA
ATTCTAAATTGCCGAATGTTTTTTCCATGTTGGGAATCACAAATTTAAGTTCCATATTTT
TACCTATCCTTTCTTTTTTATTGGCTGAATGAATGTTTGATGGTCTTAAAGAGTGGGGAA
CGACCTTTTGATTCTTGATTTTTTGTTTTCATAAGTTCACTTCCTTTCAAAATCGGGTAA
AAAAATAGACACCTCATTTTTTGAAGTGTCTACCTATTAAATATTCAAATTTTATTGGAA
GTATCTTTATATCTTCACTTTTCAAGGATAAATCGTCGTATCAAAGCTCATTCATAAGTA
GTAAATTAGTAGTAAATTGAGTGGTTTTGACCTTGATAAAGTGTGATAAGTCCAGTTTTT
ATGCGGATAACTAGATTTTTATGCTATTTT
