# Supplementary material for: Abundance, Diversity and Role of ICEs and IMEs in the Adaptation of Streptococcus salivarius to the Environment
Source: Genes (Basel). 2020 Aug 26;11(9):999. doi: 10.3390/genes11090999 (PMC7563491; doi:10.3390/genes11090999)
Supplement: Supplementary file 1 [file genes-11-00999-s001.zip › Supplementary files/Lao_Data_S1/dICE_SsalLAB813_TnGBS2.fasta]

>dICE_SsalLAB813_TnGBS2
GTATGTGTCCTATTTTGGGAGAAATTAAAATCACCAAGAGAACATAAAAGAAAGACCGAA
AAAGTGTAGCGTTTTCACTCATTTCAGTCTTGACTTTACTGTTATCTTGATGATACAATA
ATTTTAAACTGATTAAGCAACTACTACTTGTTTAATCGGTAAGGCGGTAGGTGCGCGAAC
ACCTTCCGTCTTTTTCTCGTGTTTTATCTATAAGATTATTATACCACAATTAGAGCATAT
TGCAAGTGTTTTTGCTAAATAAAGTTTCTTAAAACCCTATAATATCAAGGGTTCTTTTAA
TTTTCTATTATCATAATTTCCTAATCATAGGAGTCAAGCCATCACGTGCAACTCTTGCTC
CAGGAATCAAATGCTCACTTTTATTTTCTCCCCTAACTAGATCAAAATGATCTAGTTTTT
TTATTTTTTGTATTCTTTTCTCCAACTACCAAAAAATATATCTCGTAAATCTCCTGAATA
ATACAACAAAATTATTTGAGCCATAGCAACAGCACCTTCTTCTGACCAATACATACCACG
TTTTTTCATTCGATATGTCATTTTTCTGTGTTGTGACTCCATCACACCAATGGTTAAATA
CCCTAGACCTCTATCCTTTGGTGATGCCGTATAGCTAAAGTCATTGATGATACGTTTCTT
GAAGGCCTGAAATGACTCTATCTTAGCATCTGTCTCTAATAGCGACTCTGCTGTATCTAA
GATTACCTTTAGGCCTGTCCTGTCTCGTTTCCTAATTTTCTTGACCGCAGCATCAGCTAA
ATCGCAAGAAATAGGAGTAAGATTTTTCTTGATACACTCACTAACATGGTAGGGGTCCCA
AAAGTGAATATGCTCACCCTTGGAACAAAATTTCACAAATTCACGGAATGATGACGGGGT
GTAGCCTTTTCCTCCATCTGAGTTTGTGATGATAGTTGTTCCTGGTGCAAGCTCAAAATT
AGTTGTTATATAATCAAGCAGTGTATCTTTTGCTTTTTTCACTTTTGAGTTAATAACTTC
AAATTTATTTTGCAGTTTCTTTCTACAACTACTATCAGAACCCGTGTGTACAACAAAATG
GCTTAATTCTATGGAGGATCGTTCCGACTTTCTCACCCAAACACCATCACCTTCAATATA
AATTATATCGGTCTTGATTTTTTCCTTTCGTTTGACACTTTCTGATAAAGCCCAAGAATC
GTACTCTTCTTTTTGCTTGATGAGATTACCTGCTTCAGACACAGCCCTATGAACGACATT
CTTTGAAATACCAATATCTTGTAATAAATCAAATACCTCAACGACTTTACGGTAAGGCAT
AAAAGAGGCCAAAACAGTTACCAAATATAGAAACTCTTGCGAAAAACGCTGCCGTGGGAT
AAGTCCTAACTGTTCGTCTAAAGGGACCCTAATGACATTTCCCTTCTTCCAACGACTTCT
TGAAAAGGTCATGGTACCAAATGAAAATGTCACTGTTCGCTCTTTTTGATTGATCCTTTT
GAACCCCTGGGCCCTCATGCTTGCTGCTATTGATTTTTCATAAGAGGCAACCATTTTTAA
AAAAGTTTGCTGATTATTTTCCCTCAATTTTTGATGAAACTCTAATTCACTAAATGATGC
TGTCATTCTTCCTCCAATATATTAAAAAAGACCTACTTATAATAGGTCATCATATTTATA
ATTATATTTATGTTTATAAATTTTTAAAATAGTCATTTAGAAATGATGAAGCAGAGCGAT
AACCGTTCTCTTTTGCTAAGCGATTTATCTTTTCACGTACAGAGGGCTGTAACGTGAATT
GGAACTGCTTTGTTCTTTCAAAATCTTCTACAACCTTCACTACTTCTTGTTTTGTTTCTT
TTTCTTCAGTAGCCTTCAACATTTCACTAATATTTTTATTGTTTTTATCAAATGCCATTA
GATATCCCTTTCCTAGATATAATTATATTTATGTTTATATTTATGTTTATAGTTTAGCAG
CAATTTCTTCAAAAGTCACGTCAAGATCATCAAAGAATTTTTTATTATGCTGATAAATCA
CCTTATCTTCTTTCATCTCAGGAAGGGAAATCTTATCCATCGTTGAACGGTTAAAAAGTT
CTTTTTGTGGAATAAATCCAATAACATCATCTTCTTCAGCAAGCGCTTCTATCAACTCCT
TTGAAGATTTTGTGTTGTGTTTAATCATGTTGCCGACAAAGAATAGGTTAGCTGTCACAA
AACTTTCTCTTGTTTTAAAATCAAAAGTCTCAGCCTTAAGCTCTTCCAGACGCTCTTTGA
GATTAAACTTAGCATGATATCCGTGTTCAGAAGGAATAACAGGACTTATAACCGCATGAC
TAACAATTACCGCATTTCTAGTTGCTGTCGAAAAGTCAGGGTGACAATCAATTATAATAT
AATCGTATTGTCCTAAATTCTTACTTTCGTAGTTATCCTCTAACCACATGTAAAGTAACA
TGTCTTTAAAGGACTTTGTTTCAAGATCTTTTTCAATATTATCTAGGCGAATATAACCAG
GGATAAGGTCAATATTCTCTTTAACATGATGGATAGTTACCTCACCTTTTTGTCTGAAGA
TATTTGCTACCGTTCCTTCAGCTTCAAAAATATTGTAGGTTTGCGTTAGGTTACACTGAT
GATCAGTGTCTAAAAAAAGAACCGACTTCCCCTTTTTAGCTAGGTATTCCCCCAGGTTAT
ATGCTAGAGTGGTTTTTCCCACCCCTCCTTTAATAGCAGCAAAAGTAACGATTTTCATTT
TGATGCTTCCTTTCCTTGTTTTACTATATAATTATTATATCATTATAATTATATTTGTCA
ATATAAATATAAACATCATTATAATTATAATTATATTCATTTTTGACAATAAAAAACAGT
GTAGTCGCTACACTGTTCTCAAATCAATATTGCTATCTACCTTACAGGATAATTAATACC
ATCTTCAGGATCTTTGTACAACCTCATATATACTGGCTTTCCACTCAAATCAACTTCTCT
TTCAGCAGCAGCAAAAAATTCTGGATCCCAATTCATCGGGCTATACCCTGAAACTAATGT
CAAAAGATAAGCGCTTTTCCCATGAATTGTTTTTGTCTCAACCGTAAAAAGACTAAAACT
TTGTTTAGTCGAAACAAAGACGGGTTTAGGGTTAGTTTTCTTTAGTTTGTCTCCCTCAAC
ATACTCTTCCAGGAATTCATCTAATTCCCTAAGTTCCCAATCATGTGATTGGGCAACAAT
TTGATTTATCCTTGCTATATCAGAAGTGAGGACAAGCAAACTATCAACTCGTTGTGTATT
TCTCATATTAACTTCCTCCTAATCGAGTTATAATCACATTATAACACAATTTCAACATCA
ATATAATTATAAACATATTGATTGTCAGTTGTTCTAATAAACTCTTACGCTTTCCGTATC
TTTGTATTGTTTATGTTCCAAGCTCCCCCTCCTTCGTTTTCAGCTTACCACGCAAGCGTG
GTTATTGCTGACGAAAGGAGGTGATCGCATGGAACAAGTAATTCTGATTCTTGTCCTCAT
GTACTTACTGAAGCATGAAGATAGTGAATAACGGAAAGCATAACCCCCAAGCTCACAAGT
TGGGGGTTCTTAAAGGGACAGCAAGACGATTAAGTCTTCCCTGCTGTTAATAGAAAAATG
ACGTAATCAAATTCATAATAAAAAAACGCAGGAGTTATCCTGCGTTCTACTACGTTACGT
TAAAATTTCATAACGCTTCCATGAACCCATAAGGTGACATGGAACAAGTAATTCTGATAC
TGTTATTATACTAAAACCTATCTAATTTGTCAACAATATATAATTATAATTATAAATATA
TTTATGTTTGTAATTGTTGTTTTGATAAACTCTTACGCTTTCCGTATCTTTGTATTGTTT
ATGTTCCAAGCTCCCCCCTCTTTCGTTTTCAGCTTACCACGCAAGCGTGGTTATTGCTGA
CGAAAGGAGGTGATCGCATGGAACAAGTAATTCTGATTCTTGTCCTCATGTACTTACTGA
AGCATGAAGATAGTAAATAACGGAAAGCATACCCCCCAAGCTCACAAGCTTGGGGGTTCC
TAAAGGGATAGCAAGACGATTATATTTCTTCTGCTGTTGAAAAATAGAAACGCAGCTCAT
AGGAAAATTATCTTACTATATTGTACTTCTCTCTATATCTTCTGAAGGTTCTCTCATTGA
TCCCTGTCATAGAGGCGACATCTTTATCTGAATAGCCCGACAAATACAAATCAAATGCGT
GCTTAAGTCGTTCATCATCTTCTGTAAATAATGCTTTTCTACCTGTGTACTTTCCTTGAG
CTTTTGCTAGAGCAATTCCCTGGGCTTGACGTTCCTTAATACGTTCTCTTTCTGCCTGTG
CCTGGTATTTGTATATTTCCAAGATCAAGTTGTTAAGCAGCCTTCTTAAATTGTCATCCT
CAATTCCTCGGAGCGTTGGAAGGTTTAAAACTTCCAGGGTTGCCCCCTTCTCTTGAATAT
AGTTCATTATAAACGTTAGATCCTTGTTATTACGACCTAGTCTTTCCAACTCAGTCACAA
CAACAATATCACCTTCACGAATAAAATCTAGTAAGGCTTTAAGTTGCGGACGTTCTTTAT
TCGCTCCACTTGCAGCCTCTTTAAATATCTTTTCTGTATCTTTCAGTTGTTCAAGCTGTC
GGTCTAAATTCTGATCGATTGTACTTACTCTAGCGTAACCAATTCTTGCCATTTTGTTCT
CCTTATTTTGCCTAACCCTATTGTCCGTCTATCAAAGCCTATCATAACAATAAAATAAAA
TAAGGACAATAGGCTACAGCCTATTGTCCTTAATTAAGTGAGTTTTACTATCATAATTCA
TTTTGATAAACAATAACAAGAGAATATATACTACATCATGAATACCAAATACCCAGTTGC
TTGGTAGACATGGCCAAATAGTTAATTTAATAATTACGACAAAGAATAGAAAAGGCGTAA
ATAAGTTCGTTAACATACACGTAACTAGCCATAGGTATTCTTTTTCTTTCCTTTTTTCAT
TATTGGGCGACATAAAAAATAAAAAACTAAAAGAAATTATATTTGTAACCGAAATAGTCG
ATAAGAAAGTGAGGTATGTTCGGAGATTACCAAAGTCAGTAAAGGCTATGATGCTAATTA
TTGCTACCAGACAAGAAAATTGCTTTTGTGATACCATTTTAAAATTGTTTTCCAAATATA
AATCTACAGTACGGAGATAGTCAAAACTTTCTTTATTAGCTTGACTATCTAAATTAGCTC
CTTGTAAATCCCAAAATAATTTTAGAGAATAGAGAACAATGAAAAAGAGTAGGGCAGAAA
TAATCATCTTAGGTGTTAGCTGAGGTAATATTATAAACAAGTTTTTTTTCTTTGCTTTCC
CGTAAAGTTCAATGAGAAAAAGAATTACAGGCCCCCATAGTGAAAAAGCAGAAATTATTG
TATTTACTATCTTTATTTTTTTAGTGAGACTTTCCATAAATACCTCTGAGATAAAAATAA
TTTTATTGACACTTAATTATAGCACTCTTGAAAACAATTTTGTTCAATAGTTTCGTTCTA
TTCCAAGGAAGCTATAGTTGTTTTTTGGTTTCTTTATCCTCTTTCTTGTATTGACGTTCT
TGATCTATACTTTGATATTTAGTCAATCTAGTAACAACGTCGTCACGTTTTTCTTTAAGA
GCAGCTCTTTCTAACTGTACTTCTTCCAGGACTTTCTTCATTTGATAAGGGTCTGTATTC
TTATCAATATGATTTTTTTCAAGTATCTCTTCAGCAACCTCTACATTAGCCAACTGGCCT
TGATAAGTTGATAAAGCTCCAATAATTTTGTTAGCTTCTGAAAGACGGTCATCTAAACGG
TCCAACTCAAAGTCGGTTTCTTCTAATTGTTCCAGGAGTTTATTTTCCAGGTCTTCGTAT
TGTTGTGAGTTAGTGACATTGTTATCTGATAAAAAGTTCAATTCATCCACCAGGCGGTCC
AACTTAGAAATGTATTTGTTTTTCTTAAGCAAGAGGTCACCACTCTTTTGTGAGAGTTGC
TTCATAACAGTTCCACCTGTGATATAGCGGTTTTGACTTGAGTGGTCAGGATTGAGAAAG
TAAAAGAAATCTTTTTGTTTAACGTAAGCTGTGAAAGTTCCGTCTTCGTTCTGATCTAGC
ATCCGTGCAGGTATTTTGATTTGACCTTTTTGGTCAATACCAAAATCAACTGTTACAAAG
ATACCTTGTGAGGTCACTTCATCAACTTGCCACTCTTCGATATCTAACTTATACTCAAAG
TCTTCCTCTTTTTGTTCTTGCTCTTCCTGGTACATTGCAGCAACATCTTCTTTGGAATAA
ACAACTTCATTCTTTGCTAAAGCCTTCTTAATCTCCTCTAAAGAATATTTTCCTTTTTTG
GAAAGTGTACGATCACGGGTAAACTTTTGTTGCCCCTTGTCATCTAAACGATACTTAACA
TACTTACCTGAGAAATCAACGGTTACATTTAGTCTCTTTGCTTTTTCCTTGAAATCTTCC
AGGGAAAGAGAGTGCCTCAATAAAAAGTCAAGACGTTCTTTTATTTCAACCTTATAGACG
TTTTGTCTTCTCCAGGCAGAATATTTTGTATAGCTATTATTTAGTTTTGGTTCAATAACT
TTAGCACCTGCAATCTCTGCATACTTATCTGAAATTGCTGCTAAAGTTTGTTTTGTATTT
TTCTTCCATTGGAATTTTTTCAGGGTAACGGTATTGGTAGTGTTTAAAATAATATGGTTG
TGTAAGTGTCCTTTATCCAAGTGTGTCGCAATAACAAACTGATACTGTCCACCCGTCAAT
TCCATAACAGTTTTGCGACCTATCTCATGTACCTCTTCTGGGGTTAAATTATCCTCAGGT
GAAAAAGATTGAATAATATGGTGTGCTAAAACTTTTTTAGGGTCATTTAGATCAGATTGA
TAGGCGTTCAATCCAGAACGGCCATTAAAAATATCTGCACTTTCTTTCATCAAAACAAAG
TCGTCAAATATATTTTCTGCATCAGACTCATCAGTAAGATTGTGACCACTGACTAGACGT
TTACACAAAGTCCCGTCAATAAGCTCCATAGGAAATGAATCTTGTTCTAAAATGTTTGTC
TCTGCTTTCAACGTCTTTGCATCTTGTGTGATATAGTTGATAGACCTCTTTAGGTTATCA
GTCTTTTTGATTTGGAGTACTTTCGTAATTGGCATTTTCTTTCAATAAATTCCCTTCTTT
AAACTCAGTCATGATAACCTTGTTCATTTCTTTTATCTCTTGACGTAACATCTCAAATGC
TTCGGGTTCAACTGTTCCTGTTTCATGAATGTATCTAACAATTTGGTTGACGTTACGCCC
AATAGCATTAACTTCTTGACGTAGTTGCATAAGTTCGGAATAGTCATAGTTATTAACTTC
CCCATTAAGTGCTAACTCTAATAGAAATTGTTGGCGACTTTTTCCTGATTGATCTACACG
TTTTTTTAATTCTTTAACCTCTTTAGGGTTTAGTCGTAGTTTGCATTCTATGTATCTTTC
ACGCTTTACCATTTGTTACATCCTTTCATGTTTGCCTATTTTTTTAGCTATTATTATGTG
ACTTAAACCTAAATAAAAACATTCTTCATTATTTGCTTATTGTAAAAAAATCTAGTTTTT
TCTACCTTGGTTATGCCAAATCTATGGATATAGAGTGATGGACAAACCCCATGATATCGG
GGTATACTTTCTATCTGGCAAGCATAGTATGTGGGGCCCCACATACTGAAATAAAAAAGA
AATCGCTCAAACCAGGACCCCATTTTAGGCCCTGTTTTTGCGATACTTTTTTAATCTTGG
GGAAGACCCCAAACCCCTGATTTTGTCGCTTACGCTCTCTTTAATGAGTGACACTTTTCC
AAACTGTACACTCTTTTTAAGTGTGCAGTTTTACAGCTTGCACACTTTGACAATCTGGAC
ATCTTTTTAAGATGACCATTTAAAATATATTTCCCATTTAAGCACCAGGTTCAAAATCAA
GAATATTCTGCTTGATTTTGGTATATTCAGCATCAGTCATATTTTCAAGAGCTGTTATAG
TTTGTGTAAGATTTTCAGCGAAATCTTCACCTCCATCTTCAAAGCCATTTTGTTTAAAAT
CGTCTAGGTCAGCTTGTAAGATTTTAACAAGTGCTGCTTTAGGTCTACGAACATTCATAA
CATTAAGTGTCTTTTTACCTTGGATAAAATCTTCCATATCAAGAAGATAATCCATGAGTG
TCATTTCAACAGTTGTTCCTTGTTCTTTAGTAATCGTCATCTTTCTCTTCCTCTCTTCTT
TCAATTTGTGTCAGTGTTTTTGTTCTGTCCCTTCTTGTTAAGGAATTCTTGCGGGACATT
ACATTTGAATTCCTTGTGATTTTTTTGGGGCTTCATCTTCTTCAGTAGTTTTTCCGCTAG
TGCGCTTTTTTGCTTGTGCTAGGCTATCATAAAAGGTATTTTCTTTCATTGATACCTTAT
CACGGCTAACAACCTTATCTTCTGATAATTTTTGATATTTAGTCATAGCGTGGTCAATAC
GCTCAATCAAACTAGCACTTTCTTTTTGAACAATCTCAAGTTGAGCAGTCAAACTTTCCA
AACCACCTTCGGCAACAGCCCATGAAGCTAGATAACCAAAACTTCGCTCTATACCCATAT
CAATACCTAGGTGTCTTGAAACGACATAGGCAACAGACTCCGCTTGTAATTCACCAGTCG
AATATTTAAGGTCAGGATAATTTTCAGCAATCGTTTTGTCATTGTGTAATTCTGAGTGAG
CCATTTCATGAATGAGTGTTCCTATAACTTGTGCAGGTTGTCGTTTTGCCTGGTTAGAAA
TAACAATCTCATTTCTTTTTGTATCATAAAAGCCACCTACACCTGGTTCTGTTTGGTCAA
AACGAATTGGAACACCATTGCTTTGAGAGATTTCTTTTAGACTACGATACATATTGTTAT
AGTCTTCTTTGCTGAGTGGTGTTGTAGCATCCCCACTCATGCTTGGAATATCTAATGTTT
TTCCTTCTTGCGGTGTTACTTGAGACACATCAAATACAGGGACACTTTTAAAAATCAATC
GCTTAAGTTCTTCACCTGTTTCAGGATCAATTTTAGGGTTCCCGTATATATCTTTGATTG
TTACTTTAACAGGTGCCTGAATATAAATAGCCTTTTGTCCTTTAACAGAACCACCACGCT
TTTTCCATTGATTAAAAGAGGCAACCAATGTTGCTTGAGGAAGTTGTGCTTTTATTAGTT
GGATATTTCTAGGAGAATAATTGTTAAAGTCGGCCATACCGTTGAGGAATTCTTTGTAAT
TGTCCGAATTAAAATAGGACTTAATTCCTTCTTTCAAATGTTCGTTAAGAGCCTTGATAT
CATTATTCTTAATCATGTTGGTTACAGTCATATCACGTTGCTGCTTAGTGTAACTATTAT
CAGAAGTGTTAAGTGGATCAGTGCCTTCTGCGACCTCTTGACCGTCAGGTACTCCATCAC
CGTCAGTGTCAGGGGAATAAGGGTTAGTGCCTCTTGCAATTTCTACTTCATCACTTAAAC
CATCACCATCAGAGTCGAGTGTTGCTAGTGATTGTTCTCGCTTAATTGCTTGTGACTTAG
ACTGTATCGGACTAAAATCATTGTTATTCATGATATCTAACATCTCTTTACCACCATCCT
TGATATAATGCTTGTTAATAGAAAGTGTATCAATTTGTTCTCCTTTCTTACGATAAACCC
CCAAAATAGCCCTCTCTTCAGCTATTTCATCTATTTGTAAATTTAGGGTTTTACCAGGCT
TCATCAAAGAAGCAGGGAACGTTTCGCCATCATCTGTCCTAAAAGCAAGTACCAAATCGC
TATCTTCTGTACGGATTGCCTTTGATACATCCAACCTATGGAACTTTTCAATATCACTTA
CATCATTGAAATAGAAAGAACTTGAGTCAATTATAGCTTTAAGGTCAGGCATAATTTGAA
GTTTTGAGAATGCAGCCCCTTTATTAGCAAGATAAATATTGTCAAAGTGTCCTTGACCTT
GAACAATATTGTCTAGGGCTATGCTAGAGGTGATACCTTGCTTGATAAGATAAATACCTG
TTAGGTGCATAAAATGCTCTTTTTCAAAGGTGATCTCAATAGACTTAACCTCATCCTTAT
CTTTGACAAAATAAGTTACTTTACTTCCTGCAAGTGTTTCATCATACCACTTGGCCACTT
CTTGAAGCTGTTGTGCATAGCGGTTTAATTTACGTAATTCCTTGCTACTAATAGGATGAT
AGTGTGGTTTATAAATTGACTTTGGTTCTTCAGGTATGGTAAAATTAAGTAAAGGTTGAG
ACTGAGTTTGAGTCGGTGACGACTCATTCAAAGGTTGGGGTTGCGGTTCATCCGCTTCCG
CTTCAGGTAGAGGTGCTGCCTCCTGGTTTCCAGGTAAATCCCCGAATTCGTTCTCAGCCT
TTTTTGTATGCTCTTGAGTCTTCTCAGGAGCTTTTTTATCGAGTTGGATAAGTCCTTTTT
CAGCTTTTAGATAGTCATTCCAGTCGTTTTTCTTTTGGCCGTCTGCAAGTGGGGGAATAT
CGACTTTAACAGGTATATTCATATCTTGAAATTTTTCTTTTATAAATTTTCGGCCTGCTT
CGTCATTATCTACGGCTAGAGTAATTAAACCATCTTCTAGGCGTTGAGAAACGTTATCGA
GCATATGTAGACGATCAAGAAGCTGTCCTAGCTCCCTTCTATTGTCCTTTAGGACTTGTG
AAGGGCGATTGGGCCCAGTTGGGTCAGAAGAGGCCATATCAGCCACATAACGGCTCACAG
TGGCCTTTTTAAGCCCATCCATAGCAACAAGTCTGACATCTTTCAGACTTTCCTTGTGGA
CCTCGTAATAGCTCATAAGGTCAATAGGGGCTTCTGCAAAGACCAAGCGTTTAGGTTGGC
CAATATCAAGTGTTAAACCCATCATTCCGTCAGAGTGAGTCATGATTTTTTTCAAGCGCC
CTCGTTCGTGAATATCGGGATGATTTTCAATTCCCTGGAGTGTTGCTCCTTTAAGCGACC
CATCTACATCAAGAGACTTAAAAACTATTACAGGCTCAATCAAATCTCCTGTCTTATGAT
TAGCTTGAGCCAAGACTCCTGCTTTTAAGAAGAGGTCTATCGTTTCATCTGATAGCCCTC
TTTCATTTTTTAGATAATCACGTCCCAGGTCAAAGTTTTTTGACTCAAAACGCTTAAGAT
AATAGTTAAATGGTTCTCTTTCTGGTAGAGGTTCAACTTCAATGGTTTCAAACTCTCCTG
TCATTAAGTAGTTGACGGCTTCTTTAAAATTTGGACGTTTTCCAGTATTTAATTCTTGGA
TAACTTGTACCAGGTTAATAGTGTCACCACCTGTTTCTTGAGACCACCATCTAAAAGTGT
TTCGTTCTGGATAGAGCTTCAAAGAGTCGTGTTCTTCCCAGTGATAGACGTTTCCACGTT
CTGGAATAAGTTTCATTCCAAGACCTTCAGCAACAGCCAGAATATCTTTAGCTTTGGCTT
CGTCACGTTGCTTGTTTGATAGTAGGCTTGATAGTGCTTGTCCTCGTTCTGCTGCATTTG
ACATAGGTTAATTTCCTTTCTATCCGATTTCTTTCCCTCGTTCAATTTGTTTTGTTATGG
CCAGTCTCACTTTGGCCACAAAGTCCTCTTTTTTCATTTTCCCTTCACCTATCTTGGCAA
GTGCTGTTTCCCATTTACCAGTTGTTTCAGGATTGGTATAAGCTATATTGAGCTTATCCA
AATAATGAATGAGCAATATTCCTCGTTCGGTTGGGAATAGTTGGCCACTCTTTTTATCCT
TTGTGATATACCCTTTATCCTGGACAGACTTAATCATGGCATCCCGTGTAGCAGGTGTTC
CCAAGCTGTACTTAGGTAGCCATTTTTTCAAAAGGCTGTTTTCAGTGATACGTTGAGGAG
GTTTTGTTGCATCTTCCTTCAGTTGACGTTCTACGGCAATTTCTTGTCCCTCCTGGTATG
GAGGTAAAACCTGTTCCTTACTTTGACTAGGAAGATAGACCTGCCAACCTTTAGATAAAG
TCACAGAGCCAGTTGTTTTAAACTCCTGTCCGTTATTATCTAGGGTAATACTTGTTGACG
TGTACTCATAATCTGGGGCAAACATCAATAATGTTCTGAAGGTCACCATCTGATAAATCA
GACGTTCTTCTTTTTCTAGCTCTTCCATATTTGGGATGATCTCGGTAGGAATAATAGCAT
AGTGTTCCACCACTTTTTTATCATTGACAAAAGACTTTCTAGGGCTTCTGTTTGGCGTTT
CTATGGTTTTACCAATAGCTGCTTGATAGTCGTCAATATGCTCTACTAGGTAATCAAATT
CATTAGTTGTGATAAGATTTGAGTTTGTACGTGGATAGGACATATAGCCTTTTTGATAGA
GACTTTGGATGATACTTTTTGTTCTATCAGCATCAAATTTATAGAGTTTAGACATTTCAG
CTTGAATATCTGTAAGGTTATAGAGTTTAGGAGCTGTCTTTGATTTTTTCTCAGAAGATA
CCTGGGTAATCGTTGCCCTATCTGACAATAAGTCTAGGGCTTCTACAGCTTCTGCTTCAG
TTTCAAACTTGGCTTCATGAGAGAAAGCGACCTGGTTTGTCTGGTCAAATAATCGGAGTT
GCCAAAATGGTTTTGAAACAAAATTCTCTATTTCCTCGTTATTTTTAACAATTAGCGAAA
CAATAGGGGTCTGTACTCGTCCGACCGTCATACCTTTGGACTTTTCAGGAATTAGTTCAT
GATCTCGCATCATAAGAGTTGTAAATGGACTCAAATTAAAACCTACTAGCCAGTCAGCTT
CTCCCCGTGCTTCCGCTTCATGGTAATAGTTGACTGTTTCTTCAGGTCTTCTTAAGTTTC
TAAATGCCATATCTAGCCCTTTTTGAGTTAGTGAGTTGGCCCATAAACGATAACTAACCT
TTTTCAAACTACCTGGTATCTTGTTGAGAATATAATAGGCAATGGCTTCTCCTTCACGGT
CTGGGTCTGTTCCAATCATAATACTGTCAGCGGTCTTAATAGCATTCTTGATGGCGTTAA
AATTCTTCTTGGTATTTTTTTTGATTTCAAAATCAAAATGATCGGGGAACATTGGAAGTC
GTTCTACACTTTCCCAATTTTCAAAATTAGTCCAGGGGTTAGACCGTTCAACCAAGTGTC
CAACCGCAGGACGGACAAGGACCTGAGCAGATAGCTGCTCGGAATAAACATCCCAACCAG
TATCAGTCTTCTTTGGGCTTCCCAAAGCATTAGCATATTTTTTTGCCTGATCGGGCTTTT
CTGCTAAGAGTAGTATTGTTCGCATCTTATTATTCCTTTCTAAATATATGTTATGCTAAT
AAGGTAAATTGGTTTGTCACCTTACTGAATCTTTTATAATTTTCCTTTATGATATAGCTA
TGTTATTTTTTTATAAAAAACAACATAATAAAGATATAATAATTAAACCACTAGAAAGAG
GTAAATATCATGTCATATGAAAAAGCGTATAGCTTAGAAGCTAATATTGATTTAACACCC
TTGGAGGCACACAGACGATCCATCTTACCAACGGGAGATTTTAATAAACTATATGATAAG
CGTGCCTTCCAGTGTGGCAGATTGTGCCCTTTTAAACTGACTTTGACTAATTTCGGTTTA
GAGGATTATAACAAGACTCCTCATTTTACACCTGGAGCAAGAAATCAAGTTCACGATTGT
CAAAACTGCGATGTAATCGTAAAAAATTACGAATTAAGGGAACTTGAAACTGAAAAGGAA
AACCATGGATCATTTTACCGTGATAAGAATAAGATTATTATTGATGTCGATCTTGTCAAA
GGAGATTTAGCTGTTATTTCACAACCTAGACAGAAAGAAAAAGAGCCCCAAATGTCTGGC
TCCTTATCTAACTCCAAAACAAAGTCTAGAGAGTCCAAATATATTGATGACAAAACCTTT
AAAATGCACATTAAGCAGCTGAAAGACCTAGTTCAATATTACTTGGATGAACAGGCAGGC
GAACGATACACGTTTTTCAATAAAAATAATAAAGAGATAAACTTATCAAAGTATTTCATT
GATTTATCAGAAGCCGGACAAAGAAATATCAATCTTGAAGACGTCCATATCTACTTTGAT
AATGCTTCCGTACGATATATCAATTTTGAGGACAAACCTGAAAATGACTATTTCCTAGTG
CAGTTCAAAAGTAAATGTACTTTGAATAATGTAACCGCCACTCCTACAATCACGATTAAC
AAAAAATCAGCTAGTCATCGTGGTGTTAAATATAAACTCGATATTTTAGAAAAAGCAGCT
AAGGATGGACAACCATTAAGATTATTTTTCTTTGGTAGGTTCAAGAAACACCCCACAAAA
GATTACATCAATCCTGCTGTTAAACATGTAGATATTCTAGATTATTTAGTTATCAGTTAA
AATTTCAAAGTCCAACAATTCTTCATAAGTAAGTTCAATGATTTTGTATGAACCTATAAA
CCCAAAAGTTTGTAAAAAGTGACTCTCAACTACACTTTTAGCTTCTTCATAGCTAAAAAA
TGGTTGCGTATCGCAAAACTCATTGGACCACGCTAAACTTCCGTTATCTTGTGGGACTAG
CCAAACAGAGTTTCCCATATGAACTAGCATAAGTACAACATAATATTTTTTATCTACTTT
CTCGTTTGTTACTTGTGTTGACATCTTACTTCTCCTTAAATACTCCGCCCTTGTTTCTTT
TTAGGGCTATCTTGTAATTTAGCGCTTTGTTTCTCAAGACTATCAGCAAGTTTTAACAAA
TACTTGTCTACCTCCCTTTCTTTAGCCATTGCAAGAAAGCTCGCTCCAGGGGTACGTTCT
TGAGCTAATGACGTAACCCCTCTGCTTGATGCAATATAGTGATCGTATAGGCGCTTTTCA
AATAATTCGCCAAGACGTCCTAGAGCTCTTGTAGTCTCTATGTCAGCTTTAGAAGCCCTT
AATCCACCAGAAGGATGATTATGACTAACAATAAAGCCCTTATTTTGGTCTTTATTGACT
TGATCCATGACAAAAGCAAGGTCAACGACGGTATTACTATAGGCACCCATAAACATATCC
TTAACACTGTTAATGTTCAATTGGTCATCATAAGTGATAACTGTGAAAACCTCCTGTCTA
TTCATAATAGCTTTCATACATAATAACGACTCAATTTTTTGTTCATCATAATAAACATTT
AAGCCCTCAAGTTCTTTTGCTACATAGTAGCCAACAAAATCACTTAGTTCGGATGCTGCT
GTTAGCTCTTCAGGCAAGTCATAAATGCTATCATTTCCGATAATAAATTCTTTATAATCA
GCAGTATGATCATAACCCATAAAATCAACAGTTTCATATTCCTCGGCTTCATGCGAATAC
ATTCTTAGCGGAAGTATGCCTTCTTCGCCATAAATTGATATTCTATCAAGACAGTTCCTA
GCGGTATTTCCATAAACCCCTCTAATCAACCCAATATTACAATCAATATCTCTAATTACA
TCATCTTGATCTTGAGAAAAGATATTTGGGTGATCTACAATAGCGTAAGACTTAATATCT
GCCTTAAATGCAATATCAAGAACCTCTTTCTCAGACATATCCCCAGAAATTTTTGCATAA
TATGTAGGGTTCCGTTGAGTTGAAAAACCAATGATATAGGCTTCATTCTCCCTTGGAACC
AATTGCTCACTATTCACAAGTTTAAATAGAGCCTCATAATTAAAAACTTTTGGTAACTCA
TAGCTAATTTCTTGTTTCGCATAAGTCAGGAAATTCTGAAGGTCATCAACTCTTGGATCA
TCGTTCGTTATCAGGTCATAAAGCTCTTGGGTGTTTGCAACGCCAAAGTAATCATATAAG
CTCATTTGTTATTCCTTCCATTTTTATGTAATAGAAAAAGCCAAGTCTTAATTGACCTGG
CTTTTATCTTTAGTTAGACTAATAAAATTTATTTAAAAGTTCTTCCAACTCCTGGACAAG
TGGATCAGTTGGATTGTTTTGCATATAGTCAATAAGTTCATCAAAGGTACTTACCCCTAA
ATCTTCCATCAGGCCCTTAAAACCTCGTGGTTTTTGTTTGATATCTTCAGTCATATAATC
ACCTCCGTTTCTTGTATTATATCACTATCAATCTTCATCCCATGCAAAAGGCAAAACATC
TTCAGTTTCTTCCAATTCGTCTTCTACGACTTTTTCATGATGAATTGGTAAGACGGTTTC
TTGAAATGCACTCTCAGAGGCAATCTCAGCATCATCTTCAGAGGTCATTGCAGCTTGGTT
AGTCTCTACTTCTTCATTGCTTGCTTGAGCTTCATTTTTAGCAATTTCAGCTTCAAGTTC
AGCAGTCAAATCAACGACTGTTTCATATTCGATATTGGCCAAAAATTCTTCAATATCAGA
CCCATAGCGGACATAATCATACCAGTTTTTATCAGAAGGACTATCCGCAAGCCAGTCTTT
CATTGGGTGTAGATTTACGCTTGTCTTTTTATCTCGACAAACATTCTGCTTAGCAATAAA
GACTAAGGCTTCATCAATACCGATACGTGCAACTTCGTCAGGTGTCATCAAATCACGGCC
TTGGCGCTGGTGAGACGTGCTACTTGAGCCACCACGTCCACGACTTTCAGAATAGTTCTG
AATATCAATTGTTTGTTTCCCTGCACGCATTGAGAAATACTTCATGGTGTCTTCATCATT
GGTACCAAGATATACCAGAGTCGCACAATTGTTTAAGATTGTTTTCCAGTCATCCTTATA
CAGGGCTTTTAATTGGTTAATGGCTTGTAAGATAATCTTAATGGACATTTCACGGCTTCG
AACAGAGGCCAAGACTTCATTGAAATTAGGAATACGGCCAATGTTGGCAAATTCGTCAAT
AATAAATTGAACGTGAAGAAGGTCCTCGTAGCTGTAGCCTTCACGTCTTCCCTGGATAAT
TGCATCAGCACCATGTGTTAATTCCTCGAACATAATTGCAAAGAACGTTGAGGCTAAGAA
GTTGAAAGCCTTATTTGTTTCTGGAATTGCAATGAAGACGGCCGTCTTTTGAGTATTCCA
TGTGTCAATATCCATGGAGTCTGTCTTAATCATATCAGTCACGGCTTGGTGATCAAAGAC
AGAATATTGTGCAGACATCACAGCAAGCACTGAGTTTCTTGTTTCTGCTTGAAAGTTTGC
ATTAAAAAGGTCCCATTGACGACAAGCATAGTTCCCAGGAAGTGCCTCTTCCAGCTCTTC
AAACATTAGTTCTACAGGAGCAGGAACATCTTCCTCTTTGCGCTGCAAGTTACGCAAGAG
ATCCCCAATCATAGATAAGTTAGGTTCATATCCTCGAACCTGACTATCAAAATAGAGATA
ACCAATTAAGGCCCTGGTTAAAAGCAAGTTGGCTTGTACCCAGAAATTTTCACCTTGGGA
GTCTGATTTTTTAGTTCCTTCAATGATAGCTTCAGTTACTCGGTCTATATCTAGTTCTGA
GTGCATATACTTGAAAGGGTTAAACGTATTTGAATTTGATAAAGTTACCAGGTCAAACAC
TTTAACTTGATAGCCATGTTCTTCCAACATTGTACCCACTTCATGCACAAGTAACCCTTT
AGGGTCAGTAACGACATAAGAACCGTTCATCTGCATCAGGTTAGGCTTAACATAAGTAAA
GGTTTTACCATCACCAGGAAGACCACAGGCAAGAACATTCTTGTTTAGTTGCCACTCAAA
GGGGAGGCGCTTGTTGTAAAGCCCCATCTTCACATTCTGAGTGAAAAGCATGTTATTTTC
AGGCTCTTTGTCCTGAAACCCCTGGAGTTCTCTTGGAGTCGCAAAGCGGGCCGACCCTGC
TTCTTCTCCTGATCTTAGATTTTTTGTGGTACTCATTTTACCATAAAGAACAAGAGCAAT
AAAGAAACCGATAGCCAATGCGGCAAACCCTAAAGGCTTGGAACTAAAGAGAAAATAAGG
AGGGTTGAAATAGTTTGTTACTGTATACTCATAAGGCATGAATAAGTGTTCTGCTGTTAC
AGGTGGGGCCATAGAGAAAAGTGTATAGCCACGGTTTAAAGCTAGGGCAAAGATAAGCCC
TAATACTGCAAATGGCCAGAATTTAGGTTTTTTCTTTTGCATAAGCCCCTCCTAAACTGA
CTTCGTAGGCTTCTTAACTTTAGTTCCTACTGATTGTTTTGGCGCTGCTGCCTTATGTTT
AGCGATTTGTTCTTGAGGTTTTAAGTCTTTAGGAGTCTTCTGAAGAGATTTAATTTGTTT
TTTGTCGTTAATAATATCTTCTTTTACTCTTTCAAGAGCTGCTTGAAATTGTTTTTGATC
TTTTGATTTAAACCAGTAATTATAGTTGCCATTTGCTAACTCTTCTGCATGAAATTGAAT
GCCATATTCTTTCAAATAGGCTTTTAACTTATCTAGGTTCATTTCATTATTTGAGAATTG
CTTGTAATCTAATGTATCGCCTCTCTTCTTTAGGGCATCAATAGATTTTTTCTCGCCAGG
CATAGTCTCAATTTTTGATGAAACCATCTTGCGTATATCAGCAGCTCTATCTGCTAATGA
TTTTGCTAGAACACAACTGATATTGTATAGGAGTCTGGCACTCATCCCCCCTTGATTTTT
GAATTCTCTAATGACAGCTTCTTGATCTACAACCATTTTTCTTCTCCTCTATCCTGGATA
ATCTGACTCTTTCGGCAACTTAGTTACCTCATAGCCATACATAGCCTTTTTGGCTTTTTT
TACAGTAAATTTGAAACGTGATGATTTAGTCTTATCATCTTTGTTATAACTAACAACGTA
AGTCATTTCATAAGTCTGCTTATCTTTGGTTTGTGCCTTTTCAAGCAGGACCGCTGTTGT
AGTCACCTTGTCAAAAGGTTTGTTAGAAACCTTTGAGCTAATGAAATTATTAAGGTCACT
ATTTGTAAGATATGCTCCAATAAAGTAGCGACTAAAAACATCTACTTCATGTTCATCTGA
CATATCATTGACAGTTGAGGTTTGTTTTGGTGTAGACTGTGTTGTTTTAATTGCTCCTGA
TTTTAGCCCTACCGCAATAGTGTGTGAAACACCTGCTCCATAGAGGGCTAAGAAGAGAAC
CACCAACCAAGCCACAATTTTACCAAAACTTACAATGTTAAGTTTGCTTCCTGTATAAGA
TGATGAAGGAACAACACTATTGCTAGTAGGAAGATTTGTTTTTGTGTCTGAGATAGGTGA
CACTTGCTCCACTTCATCAATATTCACTGGGTTACTATCTTCTTCTGATACTGATTGAGA
GGGAACCTTTAGGGATTGTTTAGGTTTCCGACGACTAAACAAGCCTCCTCCTTCAGCGAC
TAAACCAAAGTCTTTCAGAGATTGCTGAAGATCACCTTCAGTTGGGGGAATTTCCACAGT
CTTCTCTTCTAGGACTTCATTTGTTTTAGCGTTTAAATGAGATATTTTATAGCGCCCCAT
AGTGTTTGTGGCCAGGTGTCTTGTTTCAATTTGCTCCATTTCATAGAGAAATTGAGCACG
ATTAGTAAACTCACTAATTTTGTTTGTCTGTAGGTTTGTAACTTGAAATGTCATTATCAA
TCACCCTCCTTGTAGTTCTTAAGAGCAGCATCTAATTCTTCAGGACTTATATCATAACGC
TTGATTACTTCAAGACGTGCTTCTACTTCGAGCTCTTCAACTTGCTTATTATAGCCATCT
AAGCGCTTCTGAATGTCAGCAAGTTGTTTCTCCGTCTTGGCTTTTAACTCTAAAGCTCTA
TCTAAGCGCTCCTGAATAGTTTTCTTTTTACGTTTAGGTTTTGGTTCAGTTTGTTCTACT
TGTAAATTTTCTTGATAGTCGTTCATTGTTTATATTTCCTTTCATTGTTTACGTTCAAGC
ATGATATTGCAGTTAGCAAAAACAGGATCATCAGCTAGTCCTTCTGGGTGAACATACTTA
TTATTAAATAAAAACTCATCGGCATCATAGTTTAATAAAACTGCACCGCCTTCATCTACA
TCTACTAACAAACATTCAAGTTGATCGCAAGCCTGTTTTAGCCTGTTAGCTGTTCGTGGT
TTTAACAAGCCACTGTTAGAAATGAGTACGCTCATCCTAATCACTGTGTTGTTTTCACTA
AATTCCAAGTTTGGTTCATTGTAGTCCAGATTATCGTCCTCCCACGCCTCTATAATGTAA
TCATAAAGACGTTCTAGCACTTTCTGCCCCTTAACAACCATATAAAGATTTGGACACTCA
CCTAGATACATCTCAAATTGGATATAAGCGGTACCATAAGGAATTAAAGCCTGTACTCCT
TCCCTGTTCTCATCCCTATACTGACTCGGTAACGTTCTGGATAATTCATCAAGCCTTTGT
TTAAAATCTTTAAATTCCATCTGATTATTCCTCACTGTTTAAAGAGTCTGTAGAGGTTGG
TGAAGTAGCATTTCCGCTTCCGCTAGTACCAGTAGAAGCAGAGGTATTACTTCCAGAGCT
TGAAGCACTCTCTAGTGTGCCATAGCTATTAGTAGTGTCTGTAACATTTGCTGAGTCTGT
GACAATAAGGTAGCTCATGTTATTGACCTTAAACTTTTTACCATCTTTAGTAAATGTTAG
GCGCAATGTATTTTTACTAGCAACATTCTTCTGAGCATCTTTATAGTCACCCTTATTTTT
TAGGAGTGTATTTGTGTAGTTGATTGTGGCAATGGCCGTATGGTTCTTTTCATCAATAAA
GATATCGGCTGATTTGAAAGCCTGATCAACCACATAACCTTTATAAGTTTGATTAACGGG
TTCGTTCTCCATATTGACAACAGACGTATATAGACCATCAGTCATAAAAGGTTTATAACG
AGAACGGTTCTCCTCTAGGTCCTTCTTCGTATAATAAGCAATCAAGAATTTCCTGATATA
GTCCTGAGTCAATTCAGTTCCTTCAGCAACTTTTTTTGTTTTAGGGGCTGACACTTTCTG
TGTTGACTTACCAATATGTCCAACACCGAACCCAATAACAAAGATCAGAATTACTATAAT
AGCAACTCCTACTCCTTTTAAAATTTTAACTTTAAATGTATCAATCATAATAAACCTTTC
TTTCGTTGTATTTTACTGTCCAGGAGGCATAGCAAAACTATAGTAGCTTGCATTATTGAC
AACCCTCCAATGGACTTTATCTTGGACAAAAGTATAGTTAAGCTCAGAAATCAAGAATGA
CCCATCATCATTAACGTGCTCAACAAACATTACATGACCATAGATACCTAAAGTACCGTC
AAAGCCACCAGCAGTTGAACATACGGCCCCAACTTGAGGGGTTGAGGTTGTATGCCAACC
GTTTTGAGCAACCAGGTTAGCAACCCAATCTTGACCGTTCCCAAGTTGTGGAGCCACATC
AAGCCCCCAAGTTTCGTGGACTCGGTTCCAAACATAGAACGTACACTGTCCTGCAGGATA
ATTGTTTCCTGGGTAACCTGTGACAGTGTTGCTAGACGGTTGACCCCATTTTAGTTTTCC
TTCGTATTCACTAGGGAAGTCCCATGAAGAGGCTTTAGTTCCTCCTGGCCCTGAACCTGT
GCCAGAGCTCTTAGGTGTTTGATGGAACCAAGTCAAAGCCTGTTTTGCAATCTTTTGACG
TTCGCTAATTTTATCGCCTGGAACACCTTCCCATTGGGAAAGAAAACGACTCGTCAGAGT
ATCTACATCATCATTACTTGTCAATACGCTTTTCAAAATATTGATATAGTAGGGGTTATC
CCCTTCAAGCATGAAACGGATTTGAGCGTCAAGTGTGTACCATTTTTTATCAATCTTCTT
GGCATATTCAAGTAAAAGGGTGTGACGTGTTGCACCATCTGCTGTATCTGTCCACTGACC
TAGGCCGAGACCACGGTGAAGGATATTGGGGAAACCACCACCATAAATAGCGGGCCCTCC
CATATTCAACCATTCTTCATTTTCCCATGAATCAGCAGATGCTCCGACAGGAGGGGAGAG
ATAATCTCCTTCAGCACGTTTAGGCTCAATTTGAGACTCTACACCAAAACACCCTGCCAT
TGCAGCAATTCCATTGTCAGTCGCTTCAGGGAGAGATTTTTTGACCAAATCATACAGTTG
TTTTGCCCGTCCACTCATTTCACCTGCCGTCTCAGTTGTTGTTACTTGTGTGTGTTGACT
GTATGCGACAAAAGGGAAGTAAAAGCCAGGATTGACAATTTGCCATTTATCAATCTTTTT
CCCTTTTTTATCTACGTTACGGGTGAAGGTTCTGGCATCCTCATTATCTTCATCACGTTT
TTCAAGATATTTGGCTTCGTCATAATACCGTTTATCATCCTTGTCGTCTTTGTCCAAAGT
CTCTTTGCGTTTAGCATAGGCAATTTCTTGTCCATTACCTTGAACAGACCCTAATTCAGT
CCCCTCTTCAACCTTGTCTCCAGACTTAACACGAGCTCCTGATACGTTATAGAAAATAAA
CTCCGCATCATCTGTATAGATAATGATATTAGTCTTCTGTTTCTTTTCTTCGCTTTCCTT
CTTATCCTTTGGAAGGTTCGTTTTAAAGGTCTTTAGGGTCGATTTTCCAACCTCAACTTT
TCCATCCATCGGCGCATAAAGTTTTTGACCTGAAGAGGCCTTAATAGTTGTGTTATAGCT
AAACTTATCTTTTGCTGTATAACCATAACGTTTTTCTATCATGACTCCTTCCGACTGACT
TTTATCATCATCAGCATTATATAGAGGGTTTTGAAGTTCTTGCATTCCAGGGTATTTCCC
TGACTCCTTTGCATTTTCAAGAATTTCTTCATATTCTTCACGATCAGACTTACTGAGTTT
GGTCCACTCTTTCCCGTTTGTATAGACATCTTTCATTGTCTTCAGGTTGTTTGGATCTTC
GTTTTCCTGCTTCCAAATATCATCAAGAGCATCTGAGAAATGGTTTAGGCCAAATTTTCC
TGCCCATTTTCCACCATTACCATCTTCCCACTTGGCAGATGGTTCCCATTCTCCTCCGTA
ACGGTAATTCATGTATAGCAGAATTTCATCAATATCTGTGTAATATTCAACCTTGTCATT
CGATTTTTTACGGTCTGTCTTAGATAATTGTACCCAGGAGTCATTTAGACTGAAATCTGT
TTGTTGAACAATATTTGACGAGAATACACCAGTGACCATGACCACAAGTAACATTAAAGC
TAGAATTACAGCAACCACCCAACCAACTGGTGTCGCAAAGAAAGCAATCGCTCCGTTGAC
AGCAGCAGCAACAGCCTTAATAGCTAGCTGAGCCACTTGCAAGGCTCTTCTGGCTCCTTT
GACACTTGCCTGAGCAGCACGCCTAGCATTCTTAGCAGTCCTTTTTGCGACTCTTCCCGC
TGATTTCGTTGAACGTTTGGCAAAACGAGAGCCCTTAACAACACCTCTACCTGTTGCTTT
AGCTACTCTTCCGATACCTCTGGCACCTTTTTTAGCTCCGTGAATGGCATTTTTTGACGT
TCTCGTATGATTTACAATTTCTGCTAAATCTTCGTCTTGACTTAGACCTGATGCAATATA
AGAAGTAACAGCGCTTGTACCTGTTTGGGCAACAGATCTTGTAATCTTCTGGGTCTTTGT
CGGGTTTGTCTTTTTAACTATCTTCTTTGTCTTACGAGCAATCCTTAAGTTTTCTTTATT
CTTCTTCTTAAGTTTGAGAGCTTCAGCCCCCCCTCCTTCACGATAGTTTTTAGCAGCTTC
CCGATAAGCGGCCTTAGCTTCTTTATACTCTTTATTAGCACCTCGCTGTGCAATTCGGCC
TCTATTGTTATTATGCCTTTGAACAGCCTGACTGATTTCTTGTTTTCTTTGAGAGTATCT
ACTTTTTGACGATTGATTATTACTCAAGAAATAATCACCCCTTTCTATTTAGATATGAAA
AAAGAGGTGATTATCTATCACCTCTATGCACCTGCTTCAGAATAAGCATCTGTTGCAATT
AGTTTAAATAATTTCGTAGTGCTTGGGATTGGGTTTTCAAAAGGAACCACTGTTCCGCCT
GCAATAATAAGACCTGTTCCCTTTGCTTTAGGTTTCGTTACGTATCTTAATTGACTTTCT
GTCAATTCATACATAGCTGCCAATTCACGGGCATCAGACCCTTTTTGTTTCAAAAGTACA
ACAAATTCTGAGTTGTTTAATAACTTACGTCCTTCAGTACGATCAAGCAACGTTTCCACG
TTTTGAGTAATTCCCGTAGGGATTGCCCCATATTTACGGACACGGGCGTACAAGTTAGTG
AAAAATAGCGCCTGATTATCAGTTTGAAATTGGTTTTGCATTTCATCAAAGTAAATACGT
GTAGTGAATTTTCCTTGATTATTAACAACCATATTCCAAATATAGTCTTGAACAACCATC
AGTGCGAAAGGCTTCAATTTCCCATCAAGTTTTTTCAAATTGAAGATAACAAAACGGTCA
ATATCTACATTAGTTTCATAAGAGAAAATATCTTGAGAACCTTTAGCATAGGTTTCAGAA
GCAATTGCCATATCTCTAGCTTCTTCTTCAGGTTGCTCCAACATAATATCATGCCAATCT
TTAAGGGTTGGCATACGCCCTTTATCTTGGAAACGTTCGTAAGTTAAGTGAGTCACACGG
TCAATAATAGACACCTGGGCATCTGTAACTTCTGTAAGTACGTTTTCAAAGAAACCAATC
AACAATGAAGATTTTTGTGCAATTGGATCTCCATCTTCTGCATCTAGTTTGTCCATATCA
GGCAAATCTAGCAAGTTAAGGTGAGTCTGAGAACCTGGGTAAATATCTATCATCTGCGCT
CCAAATTCTCGTCCGATATCACTATACTCGTCTTCAGGGTCTACTATGATGACTCTATCA
TATATGTTTTTCAATAATGTTGGAATTACTTCCATTGATTTAACTGTTACCGACTTACCA
CTTCCTGAGCTCCCAAGAATAACACCTGAAGGTGTATTCAAATCACGTTGACGATCAAGG
GTAATCGAATTATGGCTTAATTGGTTTTGGCCATAATAGACTGCCCAGGGGCTCTTACTT
TGAAGGTCAACGTTCGTGAAAGGGACCTGTGTCACAATATTAGAGGTTGTCATGTCACGC
ATATAATTTTGTTTCACTTCGAGAAACGGAATACCAATCGGTAAAGTTGAATTAAGACCA
TTTTCTTGTTGGTAAGAGGCTACATCAAATTCTGCTCCATGCTTACGTCCAGCAGCCTTA
ACTCGCCCTGTGAAATCTTCTAGCTCTTCTTCGCTATCCGCTTTAAAGAAAACTGTGAAG
ATACCAGAATAAATTTTTTGGTCATTATCCTGTATTTCAGACTTCCAAACTTCGGCTTCT
TCAGCAAGTTCCGCAGCAACCCCACCAGTAGCAAGTTCCTGTGAAATACCATCACGAGCC
CCTGCTTTTTGACTTTTGATCATATCCATTTTGATAGCTGCCTCTGCGTTATTGATTTTC
TTCAAGGACTCACCTACATCATAAGGACGTGCTAAAACATTGATAACCAATTCAATACCG
ACATCAACAAGCGACTTAATCAAACGATCATTAAGGAAATTTGGATAATTTCTGATAAAC
ATTACACGTCCAAATTGATTATCAATCTTCATCATTTTAGGTTGGAACCAAATTGAACCA
GGTGCAATAAATGACTTGGTACCCAGACCGCTTCGAATAAGATCTCTGTAATCGAGGTTA
AGATAAGGATTACCCCTGAGAATATCAGAAAAAATATTTAATCGCTCTGAGCCATTTAAT
ACCTTGAAATCAACATCTACCGACTGAAATTGAGACGTAAAGTTATTTTCGATATCGTTA
AGTCTACGATAAGCCATTTTCCTGTCTTCAGCTATTGTAGAGACTGTAACAAATTTTTTG
ACCTCAAAGTTATTTTGTTCCTTATCAAAACGATCTTTAATTATTTTATTGTATTCATCA
CGGTAATCATTGAAACCATCATTTACTCTATCATAAGAAATTTGCTCTACTGCGTTATCA
GGTAAAGGACGGTTAATGACCGTGAGTTGGTAGGTGTTGTCACTGTCTAAGACATTTAAA
GCATCAGCATAGTAATCTATAATATCTGATTTTTCATCATCACTTGCAGTAATGTAATTA
GCATCACCCAGGGCATAGGTCCGTGAAAACTCACGACCTGTAATGTGCATGAGTCCATCT
TCAAAAAGACTTGTATACTTAATTGTATTTTGAGTTGATTTTTTTAACGCTCTTTGTAGC
TGTTTCCCACGTTCTAGCTCCTCTTGTGTAAGAGGTGGATTTATTCCATTCGTGGACATC
TTTTGCTTGCGAAAAGGCAGAATTGCCATAAGTTACCTCCTTATTATTTCCAAATGCTGT
GAAATCATCTATCATGTATGTTTTTCAATAAAGTTGGAATTATTTCCATTGATTTAACTG
TTACCTTTTTACCACTTCCTGAGCTCCCTAGAATAACACCTGAAGGTGTATTCAAATCAC
ATTGACGATTAAGTCCAAGCTTCCAAACTTCGGCTTCTTCAAAAAGTTCCGCTAGCTCCT
CTTGTGTAAGAGATGGCTTAATTCCATTCGTGGACATCTTTTGCTTGCGAAAAGGCAGAA
TTGTCATAAGTTACCTCCATGTTATTTCCAAATGCTGTGAAATCATCATCAGTTTGATAG
CTTCGTTCTTGAATTGTTAAGATAAATAGCAATCGTTCTTTAACAATCCCATCTAACTTA
AGCCCATAGACGATAAATGGTGGTGTTCCCAGAACAACCACCATATACATGTATAAATCG
GGCATAGGCCAAATAACTGTCGGCAAGACACCAACCAAAACAACGACTCCTACACCTAAG
CACATTATAAAAATACGGGCCGTCATGCTCCCTACGACCGCCCTTTCATACTGGTCAATC
TCTTTTAGGAAAATCGACCCTAATTTACTTTTATTCAACTACGTACCTCCATTTAATTGG
CTTGGAGAAGTGATTTTGCCATCCGTTGTGATCCTAAGAGCAACCAAACAAATAAAATGC
ACTTTCCAATGTAAGAAAAACCTGATGCAAATGTTTTTATCCAATCTGCATTGGCTAGGT
CAATGTTGTTTTGGACTCCAAATGCCTGCCAAATAACTAATAAAATGACAATCAAAACAC
CTTGGAAGGCAGCTGCAGTAGTCTTTCTCAATAAATTAGTCGCAATGCTTCTTGTATCAT
CAGACATCCAAAAAGCAACGATTAAAGGTGATACAGCTCTGTAGAGATAAAGTTCAATAA
ACCTCATAAATACTAGAATATTTGTCAGCATCAGGGCTGCAGCGCCACAAAGATACGCTA
GTGCATTTACAACCGCCCTAATGACCCAATTTCCTTTTTTAAGAGCTGTAAATTCAAAAA
GATCATTGGCTACATTCGCACCAACCATACGTATCAATAGACTGGTAACTTGCATAATAG
CAACAACAATTTGACTTGACATGGCTACTAGAAAGTATGCGATAAGATACTTTAAAGCAA
CTTCTAACATGAGGCGATAAGTCATCTCCCCACCTTGTTGCTTAAGATACTTGTACCAGG
ACATCATTTCTACTAACAAAAAGAAACTAACAATAATAGAGCCTACTACCACAAAACTTT
TATTGATACCAATAACAGCATGGTTTGCAGCGCTATTATATTGCCTTAAGCTTTTTGTCA
TGTTTTTTATAAGTTCGTCCATAGTCCTCCCTTCATACTTTAAGGATAAAAAAAGAAGTG
TCCGAAACACTTCATGATAGATATTAACGTGATAAGAGAAAAACAAAACCTATGATACGT
ACAAAAAAGAAGAAAATGGTCAAAATAATATTAACTATAAATAAAGCAAGTGAGAAAGCA
AGTTTTACCAATCCCCATAAAACACTGAAGATAAAAGTAAGTACATTCCAAAGGCTTCTC
CAGGCTGATTTTTTGTGATAGTTAAGACTATGATTTGACATAAAATCCTGATTTCCGATA
GTTAAAGGGCTAGACGACTCAGAAATTACAAAAATATCACCATTTTTTTCGGCTTCATAA
ACCTCTGAAATAGAAGGTTTATGACCATTGATACTTTCATAATAGTCAATCCATTCTTCT
CTATTCATAATCATCAACCTCTTTCCTAATCTTTTTCTTATTATATCATAATTATTAACG
CTTTTATATTTCTCTTAATACCTTTTAGAATTGAATTGCGTTGATCGCAGCAACAATTGC
AGCTGCAATACCTGATGCTACAGCAGCTATACCTCCGCCATAGATCATACTTGACATTCC
GTTATCAGTTTGTTGTGCATTTTGATTTTTCTTTCCTTGGAAAAAGTCAATTGAGCCAAC
AAAACACCATCCTAGTCCGCCAATAGCAACTAGACCACCCATAATAGTAATAATTTTAGT
AACAACTTCCATTTTTTATTTCTCCTTTGTTTTGCAAAAAAGAGGCATCAGCCTCTAGTT
AGTTTTCTTCAATAATCACACAAGGTTCATCTTCTAGTAAGATAACTTGTGGGTCTTCTT
GCTTGTATTCAACCATTATAAACCCCCATCTATACAACAGTCAGTTAGATTTCATAGACA
GTTTATTGACTTATCTAGGTCAATGTCTAAACCAACAACGAGTCAGGGACTCGAACCCCG
TTACACTCCTAAAAGCACTCGTCACTAACCAATGTCTTATCGTAATTTTTGGTTAAGTTA
AATGAAATCTAACTGGACTATGTTTTAGTATTTAGTCTTTTTTACTTTTCAACCTAAGTA
CAAAGGCTCCAACCAGACCAAACAGAGACAATGTTACCCCTAATGGTAAAATTCCTGAAG
AATTCTGATCACCTGTCTGTGGAAGATGATTAGTAACCGCAGGCTCTTGTGGGGCTTGTG
GTGTTTCAGGAGTATGGACAACAGGTGTCTTCGTTTCACTTGGTGCCACTGGTTTTTCTT
CCTTAGGTGTATGTGTTACGACTGTTTTAGAAATAACAGTCTTATCATTGACAACTTGCA
CCACGTCATTATAAGCATCACCTGATGCAATGCGTTTTGCTTTCAATTTAACATCAAGAT
CAAAGGCACTTTTACGGTCAAGTTTAGCAAAGAATGTTTGTGGCAAATCAAGCTCCCACT
TGTGGTTTTCTGCGTTGTAAGTAACGTTAGCATTTTTTACAATGTCGTCCACGGTTACTG
CCGAACCGTCAGCGTATTTAACGCCTTTGATTGAGTCTGCGATTGGTTCCCAACCTAGAT
ACTCGTCATGTTCACCATCAAGATAGTCAATCAATTTCCATTTTTTAATAGCTTCTGCTG
ATTGGTTTTCAATACGTGCGCCATTAAGAACATAGGCAATTTCTTGTCCTACTTGAACAG
TACCATTGTTGATGTCTTTACCACTAGCGTCCACTACTTGTTTAGAAACTGAAATTGGTT
TCTTAACATTGTCTTTGTGCCATGACACAGAAGCAACTGCTGGCGCTGTAGGTGCTGAGT
TTTTGTTTTGAATACGGAAGTAAAGCTGACCAAATGTGTCTTCAATCCATGTGTCATCAA
TCTTCAAGAAGTTGACCCAAGGAGTGTATTCACCTGCTTTGACATTGAATGTTTGGTTGA
GTTCAAATGACTTATTGATTGGGTTATCTTTTGACTCAAGACCATTGTGGCTCCATGCAA
ACCATTCTGTTCCGTCTGGAGATTTCGCTACATAGCGAATATCCTTATTAACTGCTGTGT
TTGGCCCTGTAACGTTGAGATTGTAGCTGTTCAAATCTACAGTTGATACTGTGATTTTTT
CGCTACCATCACCGTTGTTAGCCACAGTGTAGTTGATTTTTCCTGAAAGTGTTCCTTGTG
CAAATGATGAAACACCATCGTTCAAATCGTGTGTGCTTGTGAAAGTACCGTCATTGTTGA
CAGTAACTTTTTGCCACGTCTTGTATTGCCCTTGGTCTTGGGTAGTTTGAGACTCCCCTT
TACCCTCAGTTGCTACATCTGTAGCTTTGTTGTAGGCTTCAACTTCTTTGTTATAAGCCT
CTGTTGCTTTTTGATAATCTTGTGTAGCTTTATCAATAGCTACTGCCTGTTTGTCGTAAT
CGCTGTGAGCTGTTTTGTCACTATCAACGGTTGTCGCTGATGTTTCATTGACTGTCACAC
CTGCATTTTTAGCGTTAGAAACAGCTTCATTAAGTTTTGTAGTCGTAGGAACTTCCGTAT
TAAACGTAGCGTCTTTAGAAACCTCAACTTTTTCAGTTGTGTTTACTGGTGCTACTTGCG
TAGTATTTGTTGTGGTAGTTGAAGGTGTTACTTCATCTGCTGAAGCATTTGCTGCACCTA
ATGCCAAGAGTAAGGCAGCTGCTAAAATAGCACCACACAAATTGCGATATTTTTTAGATT
TACGAACTGTGTAAGATTTATTTTCTGACATCATTATGTTATAATATCTCCGTAGGTTTT
AAATTTTTTTAAATTTTTAACTAACCCCGATGGCCGTCGGGGTTTTTTTGTGTTGAGGTT
GTAGTGGACCTCTTTTTAAAGACGGGTTTATCAAGCCATTCAAACCGTCCTGGTAATTTT
TTCAAATTTGTAATATAACGGCCAATTAAAATGTATAGCATATTAAGACCAATTAAAATT
ACAAATGATAAAAGAATTCCTAGAATTGGTTTTAGGTAATCCATCTAGTCCTTCTTACGT
TTTGGCAAGAAACCAAGTCCTGCTGCAATAAGAAATGCGCCTAGGCTTGTAAGGCTTACT
GTAAGGGCAGTATCATCACCAGTGTGTGGTAATGCCTCTGTTTCAGTGGCTACTGCTTGT
TTCTCAGTTGACGGTTTAGCTTCAGGAGCTTTATCCGTTACCTTATTTGGATCAGGAATT
TGACTGTTAGAAGCGGTTGTTTTTGACTTCACCGTCTCAGAAGTGGATGGCTTTTCCTCA
GACTTTGGTGTTGTCGGAGGAGCTGGTGTCACAGGTGTTGTAGGTGCTGTAACACCAGAG
GTCCCGTCTGATACATGACTAGCGCTCGTATCAGGAGCCTTGTCTGTTGGAGTCACCGTC
TCAGAAGTGGATGGCTTTTCCTCAGACTTTGGTGTTGTCGGAGGAGTTGGTGTTACAGGT
GTTGTAGGTGCTGTAACACCAGAGGTCCCGTCTGATACATGACTAGCGCTCGTATCAGGA
GCCTTGTCTGTTGGAGTCACCGTCTCAGAAGTGGATGGCTTTTCCTCAGACTTTGGTGTT
GTCGGAGGAGTTGGTGTTACAGGTGTTGTAGGTGCTGTAACACCAGAGGTCCCGTCTGAT
ACATGACTAGAACTCGTATCAGGAGCCTTGTCTGTTGACTTATCTGTTGGAACAGGAGCA
GTCACGCTAACCGTTGGGCTAGTTGACCCGTCACTAACAGGAGTTGTTTCATCAGCGAAA
ACCCCTGATGATGCAGTTGCAAGCACTGCTGTTGAGATAAGTGAAATAAATTTTGCTTTA
TTCAAAGTCTCATACCTCTCTTTTCTTTTCCTTGCGGTGATAACCGACACCGCTTAAGCG
AAGGAAGGATTGGTTATTTTGCACAAATTTTCTTGCAATAACTAAATTATTCCGTTTAAC
GACTGATATTGCTTGAAATATCATTGCAAAAGGTACAATCTCTTCCACGTTTACAAGTCG
TCCATTCTTTCGCTCTTTTTTTTGAATTGCTGCGAACTTTGGCCGACATTTGGCAACGGT
GCCGTCTTGAAGATATAGCATTACACCACCTTCAAGACCGAGTTGCCTGAGATCAGATAA
TCTCAAAAGAGTATCATTCATTTCGAACTCCTTTTTTTGCTTTTGTTTAACTAAAAATAG
TTAAATCTGCATTTTGACGTAAGGTTTATAGCTTTGTTCACCTCGAACTCATTAAGGCTG
GTAGCCACGGCCCGCTTGACCAACCGCACAATTTTAACTGTGGGTCCTACCTCGTTAGCA
CTTACTTCCTGTAAGTGTGCCTTTGTTATACTTGATACCAGGCGCTAGATATACTTCTAC
TAGCTACGCTTTCGCCCCCATTTCTTTTTTTTATGCCTTTAGTATCACTAATCAGGACGA
AAGATTATTATTCAGTTTTCAAGGAACATCAAGCAGTTTTAAGACTTGCTTGGGTCAAAA
CTAAAGCAACCCGTTACATACCAGTTGAAATCCAAGGGCCTACGCTATCGTAGACCCAGC
CAACGTTGTTGGCGTAGCCTTTTAGGACACTACGGTAATAGAGTCGGCCACCAATTCGGC
GGTATTCATAGTAACGTCTAACTGGAGTGTCTGCGTGTGCGACATTATCACCTGTCTTGT
GCTGAATAGCACTGATCGTTGCACCACTCACTCCGAGAAGAGCGGCTGCAAGCATAGCTT
TGGTTGCAAGTTTGTTAGCAAATTTCATTTTGCTACCTCCTGAAAATGTATTTATGTAAC
AGTTTAACGACGTGCCCAGGTCACATTCTCAAGAGTTATTTGCATTTGAAGCGCATGATA
AACTCACGTATTATCCTGCTTTCTTTTTTCTTGATTAAAAACAGCTAGAATGCCATTAAA
AACGAACTCTGCGACTTTCTCTGTCGAGGCTGCATAACGCATATTATCAAGAGCATATTG
ATAACGTTCATCAAAATGACGCATTACAAAGTCTGCTGAAGCTTTTGAGAACCCCTCTTG
TCTTAGACGATCATATACAAGTCCCCAGATATAATCTCTATCGTACTGTGTCGCTTCATC
AACTTTTCGGTTTAGCGTATTTTGATATTTATCATCTTGACTAGAGTGAGCCATCTCCTC
GTCATCGTCAGAAGGAATATCAGTGTCGCTAATATTAGTATCACTGTTATCAGTATCATT
AGTGGCTGAATCTGACACCCCCCTAGGCTGAATCTGACACCCCCCTAGGTTGAATCTGGT
ACCCCCCTGGTCTAAATCTGACACCTGGGGGGTATCTGGTTTAGAAAAATCAGTGTTTAC
AAGGGTTCTAGTAGATTTGTCGTCAATTAATTGACCTAGATATATTCTATTTGCGAGGGT
ACCTTTTTGACTATTTGACTGCTTAACTTCATAAATCAAGCCGTACTCAGTCAATTGCTT
TTTTATTCTTAGAAGTGTTGATTTTGAACAATTCAAAATTTCCATCAAATTAGCATTTGA
ATAAACTAGGTAAATATATCCTGCTTCGTCAATCCAGTTATTTTTCAGGGAAAGACTCAA
GCGATCTTTTAGAATTGCGTAAGCAACTTTAGTGTCAATCCGCATTTGTTTATAGCGGTC
ACTTTCAAAAAGAATTTTGGGTAATGCATAGAAGCGTTCTGACGTTTGAAATTCGTCTGC
TGTAATCATCTGAATTTTTGTCATTACTTATACCTCTTTCAGTTTTAGAATTGCGTAAGC
AACTTTAGTGTCAACCCGCATTTGTTTATAGCGGTCACTTTCAAAAAGAATTTTGGGTAA
TGCATAGAAACGTTCTGACGTTTGAAATTCGTCTGTTGTATTCATCTGAATTTTTGTCAT
TACTTATACCTCTTTCAGTCTGAAATCACCGTTGGAAGCAAAACCGACTAAGCCAAAGGC
TTCAAGTTCTTCAATACTGGTGACAGTTTCCTGACGTGATAACCCTGTTTGTTCCATCAA
AAAAGAAATAATAGTTTCTCGTGAATTTTGCTCGCTAGGTGTCATTCCTAACCTCCAAAT
TAGATTTTTTTAAACAAATAAAAGAGAACGCTCTTAACGCTCTCTTTGTAATTTTTCTAA
TCTCCCAAATCGGGACACATATGTAAAGAGTTAGAAATTTTCCCTCATAAAAAAATTAAG
CCCTATGCGTCATCTTTTCTCCGGTCAAACTTCATGCTAAAATAAGAGAATGCTTTATCA
TAAAAAGAAATTAGGAGAAAAACTAGGACTTCCAACCTTTAACCACTACTATAATATTCC
TATTACTTCCCTAGAATATAACCTTAAAAACTTAGGTCCGAGTGATACCTATATTATCAC
TTTTAAACAGGACAATAACCTCTTTGTTGTTGACATAAGACATTCGCTTGGACATACCAG
TCATTTTGATACCGTCTCCCTCTTTGAACAAGACAAGGTCTTATCAGGCATCGCTGCTGT
CCCTTTGGCCTCTGTTCATAGCATACAAATCTTGTCTTTTCCAGACAAGTTACACTCTCT
GGACCCTAGTCAGCGTCTAAAAAATCTCGTCGCTCTTTACTACAAGGATGCAGAAATCAT
GCGTTACCTCAAGACGACTAAAAATATCGGTGATCAGGTGGCAAGATATCAATTAGAGGC
TGATCGACTAGAAAGACAGGATAAGAGTTTTGACTTCTTCAAGTACGCCAGTCGTAGCAA
AATACGAGAAGAAAACGGTCTTTCGGAAGTATCCAGCAAGGACTACGACTTCATTCCTGA
TTTTCATCCCTTCTTAACCTCACCAAGAAGCCAACAGGTTCTAAGCGTACCAGTAACCTA
CTGTGATGACAAAACGAAACAGACCGCTAAAATAGACATCATGGGGTGGTATATCAAGGA
CCAACAACTTAAGATTCGTTGGAAACCCAAGTACATGCGCAAACGTCGATGGCGCTCATC
ACGTATCTCAATTGATATCGTGACCGACAACTACTTCTTCCAAGGACAAATCTATAGAGA
CAGTAGCGCCCCCATATTTCTGAACAACCTAAGCTTTGATAGCAAGATTCCTAAGAGCTT
CCTGCCGCATCTTAAAAATCAATACCAAATCTTTATGGCTCTAGTCGAAGAACAAAAAAG
ACTGGCTCTCCTACGAAAGGTCCAGTTAAACAATAAGGATTAA
