# Supplementary material for: Abundance, Diversity and Role of ICEs and IMEs in the Adaptation of Streptococcus salivarius to the Environment
Source: Genes (Basel). 2020 Aug 26;11(9):999. doi: 10.3390/genes11090999 (PMC7563491; doi:10.3390/genes11090999)
Supplement: Supplementary file 1 [file genes-11-00999-s001.zip › Supplementary files/Lao_Data_S1/dIME_SsalB50_tRNALys.fasta]

>dIME_SsalB50_tRNALys
TGCCCCCTACATGGATTTTGGAGGCTTTTTCATCTTGAAAGAAATTAAAAATATTGAAAT
ATAAGTGATTTTCGGAAGATAATTAAAGAGAATTTAAATGCAATTATTTCAAAATGGGGC
AAAAGTGGGGCAAAAACGAATAACTCTCATTTGGTTTGAAAACCTATAATATCTAATGAT
TATGCTATACTAGAAATATAGTGTTGTTATCAATAAATATCAGTGCGAGACTAATCGGAG
GATAAAATGGAAAAACAAATTAATGAAAAAATTATCGAAATGGATAGGGAATATCCCTTT
TTATTTTGCTTTAAATCAGATTTTTGGATGGAATAGTAGATGATAAGACAAAATATCTTT
GAAGATACAAAAAGACAAACGCCAAAAATGACGTTTGTCTACGTTCTGAGGTAGCCTTTA
GGCTCCCTTTTTTCTTAGAAAATACCGATGAGTAATTGCATGCCAAGACTAGTCAGGATG
ATAGCGATCCAGCAAAGGGCTCCAAGAAGAATGGATTTTCCACTGGATTTGACCATAGCA
ACGAGGTTAGTTTTGAGACCAATAGCACTCATAGCCATGATGATGAGGAATTTGGAGAGC
TGTTTGAGAGGTGAAAAGAAGCTATTGCTAACACCAAAAGAAGTAAGGACGGTGGTTAGC
AGAGAAGCTAGGATGAAGTAGAGAATGAAAACGGGGAAGATTTTTTTAAGCTTTACTCCT
TGGTTGTTGTCTTGTTGACGGCTTTGCCAATAGGAGAGGAAGAGAGTAATAGGGATAATA
GCTAAGGTACGAGTCAGTTTGACAATGGTTGCAGATTCTAGAGTATTGGTATGATACAGA
CTATCCCAGGCGCTAGCTGTGGCTGTTACAGAGGAAGTATCGTTGACCGCAGTACCCGCA
AAGAGAGCAAAACCTTCGTTGGAGAGATGGAGCCAAGAACCTAGAGTTGGAAAGATAAGA
GCTGCCAAGACATTGAAGAAAAAGATAACAGAAATGGCTTGGGCTACTTCTTTTTCCTTG
GCGTGAATAACAGGAGCAGTCGCTGCAATGGCAGAACCGCCACAGATAGAAGAGCCTACC
CCAATCAAGGTAGCTAGCTTTGTATCCATGTTAAAAAATCGTTGGAAAAAGAAAGCAATA
ATTAAAGCGATAGAAATAGTCGAAAGGATGACAGGAAGGGAAGATTTTCCAACTGCGAAA
ACTTGAGAGATATTGAGTCCAAAACCAAGTAAGATAACAGCATACTGAAGCAATTTTTTG
GAGCTATAAGTCAAACCAGCATCCAGTTGTTTATAGGGAGTGAGAAAGGGGTAGAGAATC
ATTCCGATAAAAATGGCGAAAACAGGTGCTCCCACAACAGGCAGAAAGCCTCCGAAAACC
CAAGAGATGATAGAAATGATCAGACAGACTAACAGTCCTGCCCAATTTTTTGATAGAAAT
GACATAAAAACCTCCGAAAATAAATATCCCTTATTATAATCTTATTTATCAGAAAAGTAA
AATAGAAATTAGGAATAAGGTAGTAAATTAACGGAATTTTGCGGTCAGAGAGCTTTTTGT
AATATAATAGATATATGTTCTTTGATCAATAAGGATGCAAATGTGGCATATGTTATTGAA
AAAAATGAATTTGATGAGCCTGGACATGTGAAGTAATTATGTGAGATAAGAAAATAAATA
AGAGAGTTGAAAATGTACTGATCCCAAAAGTTAGACAGAAAAAAATCTAACTTTTGAGAT
CAGTACATATCCTCGCTTTTTTAATCTAATAGGTCCTTATTTTCAATTAAGAGTTCTAGT
GGGGATTTATCTCTTGCTACAATAAAACCAGGTTCATATTGGTTATGAAATGTTCTTTTC
TGAGAAGTTGGATCAATATACAACTCATCTCCATCTTCTGTGTATAGTTGTTTGCCTCTT
GTTAGGTAAAGTAAATCCTCTAAGTACTGTCCATCAGTTTGTAGAAAATGTTCGATGTAT
TTGACAGCCTTTAAGATCTCACTTACTTTATCAGAGTATTCATTCGATTCAAGAACACTC
TTTTCTAATTCAATCTCCTTACTTGTTCCAAAAAGTTGAGTTGGAGTTGCATTAAAATAT
TCTGCTATCTTATCTAAATTTGCAAAGGTGGGGTAGCTTTTTTGTTTTTCGTAGTCAGAG
ATGGATTGTTTACCGATTCCTAAATCTTCCGCAAGTCGAGTTTGACTCACTCCTTTTTCT
ATGCGTAGTCGTGCCAAATTGGGTCCGAAATTTTGAATAATAAAGGTCATGGGAAACTCC
TGTTTTTATTTTTAACTTATTTTATCACCTATAAACTTACAAATCAAGTTTTTAGTTGAC
TATCCAAAATATTTTTTATAAAATATATTTATAACTTATAAATAAGTTATAAACGATACA
AAATAGCTCATATGTTTAGGAATAGTGAGTGAGGAGGAAGTTGAGGACGAGACTATGACT
TATGACTATTCGAAGCCTTGGAGCTAGAAATTGTGTGGACAAGGACAAGGGACGAGCCTG
ACGGGAAGTCAGGCGAAGTCCTGCAGACTGCCGTCCAGACAATTTCTAGCCAAGCAAAAG
CTGGCTATTCTAACAGCCAGCAAAAAGGTACACTTAGGACAACGTCCAAAGAACGACGGA
ACGAGCAAACGTTGATTTGACGGTGTTTCTGAGGCCTAAAAAATCTAAAAGAAGGGGGGA
CAATTTTGTTGGTTTCTATACAAGATTTAAGAAGTATTCAAGAACGATGTGAAATAGGAG
AATTAGTACAGAGGTTAGATGTCAGTATTGATAGATTAACGGTTATCTGGGATACAGACA
CTGGTTCCCTAAGACGAATTTTCAAAAATCTGAAACAGGCAATAAGTACAAGAGTTGACT
CATTTGAAATACATGATAACGTGCGAGATGATGTCTTTACTTTAGCTAAGGATTTTAATG
AGTATGATTCAATCAATATTATATTTTTCCAATTATCCACTTATGGAGGTGAACAATTGA
TTCGAATTGATTTCAATCCTAATACTTTAAAAGAATTTGATGGAATGAAAGTTTGGAGGC
AATTAATGTACTTTGCCAGATTGAATTCATTGACGGTACGTTTGTCTCGTTTTGATTTGG
CATTTGACATTTTCAACAGGCCTGAAATCGTTAATTTGCAACATATTAAAGGTGGTGTTA
CCCATAAGGTCTTCTATGGTCGAGGGAGCGAATTAGAGACGAAATATTGGGGTTCTAGCG
GTAGTAATGTACAAGTTAGGTTATATGATAAGAATAAAGAAATCATTGCTCACAAGCGAG
AAGAGAAGCTAGATTTGGATGTAAATCCGTTTTGGTGGAGACTAGAGTTCCAACTCAGAA
CCAAAGCGATTGGTGAGGAGATGGTCCAAGATATTATGAGTAGACTTGATAATTTCGGAT
TTTATAAGCTAGATCATATTCGAGTGGATCAAAGAGCATTTACAATTATCTTTCTCAACA
ATCCTGAACTGTTGTCATTGGCTTTTCCAAAATTAAAATCAGACAGCATCAAAAAGAAAA
AAACAAGAGTCCGCAAACTATTGAGAGAAGAAACGAATCAATTTGCGGAAGAATTAAAAG
AAGTATTAATACAGAATCTCCCTAAATTAAATACAGAATTACAACTACTTGTAGGTGAGT
TTCTGACTTTAGAAAATCAATAAGGAGGATAACTATGGATAATAATTTAATTAGCAACAA
AGAATTAATTGAAATGGGCTATCGCCCTCACACTGCAAATGATATCATCCATCAGGCAAG
AGAATTACTTGTATCACGAGGCTATACATTTTATAATCGCAAACGTTTGATGGTTGTTCC
AAAAAGTGTTGTAAATGAGATTCTAGGAACAGAGGTGGCGTAATATGGCAAGTGTTCGTT
ATCGAAAGCGAGGAGATAGCAACTTATGGACCTATGAAATTCGTAACGAAGGAATGTTCC
TTATATCGTCTATTTTCTATTAAAAACAGGGATGAGGTTTGGAGAGTTAATAGCGTTAAC
TTGGAATGAAGTTGACTTTGACAGAGGACTGTTAAAAACATATAGAAGGTTTAATACCCT
TTCTCATAAATTTGTCCCTCCAAAAAACAAAACGTCTATTCGTATGGTACCGATAGACGA
AGAATGTATTAAGATATTACAAGTCCTAAAAATTGAACAAGAGAAGGCTAATAAAGAGCT
AGGTATCAAGAACAGGTATAAAATGATTTTTCAGCATTATGGATATATTCATATGGTACC
AGATATTGCTAGTGTCAATAAAGCTTTGAGTGTTCTTTTAAATGAATTAGATATTTATCC
AATTATCACGACAAAAGGAGCACGTCATACCTATGGAAGTTACCTCTGGCACAAAGGATT
TGACCTTGGGGTTATTGCAAAAATTCTAGGGCATAGAGATATTTCAATGTTAGTAGAAGT
ATATGGACACACTTTAGAGGAGAAAATTTTTGAGGAATTTAATCAAATCAAAGATGTCTG
GAAAGATTGCTCATAAAAAAATATGGGGCAAATGATGGGGCAAATCAGTTATAGACAAGC
AAAAAAGCCTTTTAAATCAAGGCTTTTTCTTCTGTATTTCTATGCCCCCTACA
