# Supplementary material for: Abundance, Diversity and Role of ICEs and IMEs in the Adaptation of Streptococcus salivarius to the Environment
Source: Genes (Basel). 2020 Aug 26;11(9):999. doi: 10.3390/genes11090999 (PMC7563491; doi:10.3390/genes11090999)
Supplement: Supplementary file 1 [file genes-11-00999-s001.zip › Supplementary files/Lao_Data_S1/dIME_SsalL60_tRNALeu.fasta]

>dIME_SsalL60_tRNALeu
GCCGGCGTGGCGGAATTGGCAGACGCGCTGGACTCAAAATCCAGTGTCCGCAAGGACGTG
CCGGTTCGACCCCGGCCGCCGGTATAGTAAAAAAGACAAGGTTTTCGGACCTTGTCTTTT
TTTCTCTGTTTTAGTTGAGTTACCAATTTTTTCCATTTTAAAATAAATCATCAAGTTTAT
TAGCCAATGTTTTCTGTTTGCTAGGGTACAAATGAGAATAAGTATCAATTGTTGTTGTAA
TAGATGCGTGTCCTAATCTTTCTTTGACAACAAGATAATCTTCTCCTTGATTTATAAGTA
ATGATGCATGAGAGTGTCTTAAATCATGAATTCTTATTTTCTTTAAATCTTTATCCCTTT
CTAGTATTTGCTTAAACTTCTTATCAATCATATTTTTTGTAATTGATATTGGTGTACTCT
GTATTATTTGAAGTTCTTCAGTATTTTTCGTAAATTCCTCAAGTTTTTCTTTTTGTTTTA
CTTTCCAATCTATTAGCATTTCTGCTAATTTCTGATTTATTGTTATATTTCTAGTTCCTG
ATCGTGTTTTTGTTGTATTAATGTAGCTTGTATTATTAACAAAGTATACCGTTTTGGTAA
CGTAAATCGTATTTGTTAAAAGATTTATATCATTCCAGTTCAATGCGAGGATTTCTCCCA
TTCTCATTCCAGTAAAGAAAGCAATTACGAAAAACAGGTCATAACTTATTTCATCATCTC
GAATAAGTCCTCTAAATCTCGTGAATTCTTCTATACTCCAAAATTTAATATCAGGCTTCC
TAATTGGTAATTTTCTCAGATTCTTAACTGGATTTTTATCAATGAGTGATTTTCTTATAC
CAGTATCAAAAATTTTTTTAAGTAGAATCAGAACCTTATTAATTGTATTATAGCTTAAAA
CTTCATTTTCATTTTGTTTTTTAGGTTTTGTTTTTAGGTATTCACGAAATTCGAATATAT
GGTCATACGTTAATTTATTTAAATTTGTATTTTTAAAATATGGCTTAATATGACGCTCAT
AATTATTTCTTTGTGTACTTGTGTAGCTTACTTTTCTGCCATTTTTCAAATCATCTTCTT
CAAGTAAGTCGAATAACATATCCGTTGTTACTACAAAGTCAAATTGTTTTTCTTTTAATT
CTACAACTCTAATATGTTGTTCAAGTTCTAGGGCTTCCTTTTTAGATTTTAATCCTTTAC
GAATAATACGTATTCTTTTTTGTGTGACTGGGTGGAAACCGTTAGAAACATCAACAGTCC
ATTTACCACTTTTAGTTTTACGAATAGTCATTCATTATGCTTCTTTCTGGAGTTCAATTC
CTAGTAGTTCTTCAGCGACACTGGCTGGAATTGTACCAATCCGTTTGTTATCGTAGATAT
TAAAACCACGATTCACTAATAGTAATTTGCCAGTATGGATAATCTTTCTTGCAGTTCCTG
GAGCAAATCCAAGTTCGATAAGGTCATCTTTTGTTACAGTTTTAATCATGTGCTCTCCTT
TTCTAATTAGATTAAGTACGGGGAGGATTAACTCCCCTTGTCTTATACTTATTTTTGTTT
TACATCTACTAAATGGATAGCATCCGCCTTGTAATACATCGTTGAACTAATCATAGTAGC
TTGTAAATTGTCAAATGTAACTGGTACTTGATCCATTGCTTGGATATAGTCATTATCGAC
TAAAGCTTCTGGATTGTCTACTGAGACTTGGGTTGATTTCTTTTTGAATTGTCCATCCTT
GATCGTTACATTGTATTTCCAACCAATGATTTTATCGGTATTAAAACGTCTTTCGCTACC
ATCTCGGTTTTTGATAATTTCTCCGTTTGCATCTGCTCGGACTTCCGTTTCAAATTTTGG
AATGACTTCATCCAATTCAAATTTTGTTCCAATGTTATTGAAATTCCAGTCATTTTGTGA
GAGCATTTTTGCCATATTTAATTTCTCCTTTTGATATTTTCTTTGATTGTAGGGATTAAA
TCTTCTCTTTTAAAGAGAATTGCCCTTTCTATTAATCCACTTGCTAAATCTGGTGGATAT
TCCATATTGTTGAGTGCGAGATAGTTAGATTTCTCATACTCATGCAGTAAGTTATTGTCG
TATAGAAATTTATACGCTTTTAGAATAGCTCCAGAACCTTTATAGGTAAACCATTCTAAT
TTTTGTTCTAGTTCTGTCTTTGGTTTTGAAATAATGATAGAGACAGGTTTTGAGTGACCT
AAAAACTTTTCCCAAGATCTCAAAGGTTTTGAGAAGTGACTATCACTATAGAACCTCACT
TTTTCTTTGAGGTATCCCTTGGTAAAGTTAAGAAGATCTATTTCTGAATGCAACCATTCT
TGAATGAAGTAGTGAGCTTTTGCTTTCCTAAGTTCTAACTCAGTTCTTATCCAATTTTCT
ATATACCGCTTGCTGATCCCGAGCTTTTCAGCTTGTTCTAAGCGCTTATCGTAAATTCTA
AGTCTTTCATCATCATTGGGTTTTCTTAAATATAAGGTCTGACCGATCGTTTCATCTCCG
TAGGTATTGTAGTAGGTGCTTTTTCCATATAGAAAGCGTTTCTTCTGACAAATCTTTAGA
AGTTGATTAGGAGTGAAATAGGGTGTTTCATTAAAATCATCTATTGCAATATCAATTCGT
CTTACTGAAAAATGAATGTAATTGTAGTAGAGGTTGTTCAGAAACTGTCTTTCGGAGAGA
CTATTTGGATCTAATACCATATCTCTATAGAACTCTAGTGCCTGTCCTGACATGACAAGC
ATGTAGGACGACTCTTTCGATCCATAGTAGATACGGATATTCCCATAATGAAGCTGGCTA
TCATAGTTATAGTATTTAAGGCTCCCCTTATTCTCAATAAATAGGTCAAAGTCAAGAAAT
AGGATATCTTCGATTATTTCTTTTGGCGAAAATTCAGTCTTATCAAACTGAATTTGAATC
CAGTCAAATACAGAACGTAAATGCTCATTTTTTGCCATAGATTTTGATTCAACTTTTTGC
CTAATTTTGCCACCCTTAAAATCTCCAAAACCCTTGGTAATACTGAATTTTTTCGATGGT
ACACCTAACTTGCAGAGGGTGGTGTTACTACACACCCTATCGGTCAAAAATGGTCCGTCC
GCATCTACGCTCATTTTCGGCTTTCTGCCTCATGGCTCAGCCGAAAACTCGCTATTAGCC
GAACCTATTTTTTGACCTCTTGTTAACAAACCCTAGTAAGCCGGTTTGCATCGACTCTTC
AATATCTTGGATTTTCTTTTTTAGGTTGGAATTCTCAATTTTTATCAGTCGCATTTCTCG
CTTAAATTCCTGTTTTAAGGCGCTCAGTTCATCGTAGAGCTCATCTATTACTTGGTTTAG
GGATTCATGTTCATTGTCTGCTAGACTCCCAAATACGGCTTGTATAGCCTCTTTTAGACC
TATTTCAAGTTTTAGTTTAGCTAACTTTTGAAATTGTCTAAGGTCTTCGTCTGTAAAATC
ATAGGCAACTGTATAACTTAATTGATGAGTTCTGGGATTTCTACTGATAGGAACTTTAAT
TTTCTTAAATTCCTTGCCACTTATCTCTTTAATCAGTTGAATCCAATTTTTAAGAGTAGA
GGTAGAGTTTAGGCCAGAAATTTGATTGACTAACTCTTTATTGGTCATCTTTTTGTGAAA
CCTCCGAAATTTTCTTGTGCAACTGAAGAGTTTTCTGTGGTATAATTGTTACATAATATG
TTTTGATCTTGGAACGAACGGCACATTTGTTTCAAGATTTTTTATTTTGTCGAATCCTAC
CTCCTTTATTAAAATTTTTTAAATCGACTACTAGTTACATACGCTTTTACCTCCTTTTAT
GCTATAATATTCTCAATGGAATATTCAATCTCAAAATAAATATTCCTTATGGAATAATTC
TATTTTATACCGTTTAGAATATTTTGTCAAGCTAAAATATACGAATAAGAATATCTATAG
GAGAATTATGTATACAGAGGATTATAAATTTTCAGAGAGGTTAAAAACTCTCAGAAAATC
AAAAAAGTTAACTCAAGTACAAATATCGGAATTAATTGGAGTTCAACAAGGGACATATTC
TCGGTGGGAGAATGGAACGTTAGAACCAGGATTAGAATTCGTTGTGAAATTAGCAAATAT
CTTTGGGACTACTACAGATTATTTGCTGGGACAAAAACCTTATTCAATTATCAGTAGTTT
ACCTCTAGAACAATTAGATCTTACCAATATTGCAAACTTTTCAAAGGATGAGTTTGATAT
TTTGAAACATTCAATAGCAGTTTCGGTGGCAAGAAATAAAATAAAGGCAACAGAACTAAA
AGATAGAGTTATAGAAAAAAATCAGTTGTCAGAAAAAGATGCAGAACTTTTGAATAAGAT
TTTTGAAGAAGTTAAAACTTATTGGGAAAATTAGGAGGACGCTAGTCTTCAAAATTCCCT
CCCAAAATGTGTCCAAAATATTGACAGAATTCTAGCTTTTCATTATAGTTCTTATGGAAC
TTTTTTTCTACAACAAAATAGGCTCCATAATATCCATAGGGGATTTACCCACTACAAATA
GTATAGAGCCGGTTTTATTAATGTCCTGCATTTCCTAATAAGTTAACCATGACAACACCA
ATGATAATCAAAATTAAACCGATAATGCTATAAACATTTAGTGTTTCTTTGAAAATCATT
ACTGCGATAGAGGCTGTCAAAACTAAACCGACAGCTGACCATGTTGCATAAGCTATTCCT
AAAGGAATTTTTTGCATTGCTAGTGAGAGGAAATAGAAACAAACGCCATAGCTAAGTAGG
GCAGAAACGGTTGGAATAGGCTTTGTAAAACCGTCTGATAATTTCAAAAGGTTAGTTCCC
AATATCTCTCCTACAATGGCGATAAAAAGATAAAAGTATGACATGTCTTTAACCTCCTAT
ATGTCATGTTTTTGCTCTAAGAGCTATTATAGCTATCCGTTTTTTATAAATCTTGGCACA
AGTCATGAGAATTTGTAGTAAAACTGTGGCAGACACTTTTTCAGAACCAATAGCTGATAA
GTTTAGTATATCATAAGATAAATTTTAAAAAAAAAGTTTTGTTAGAAAATGAATTATCAA
ATTCTTGGGCTAAAGAGTTATTTTTGTTAAAATAATAAAAAACACTTACCCTAATTAAAG
GAGAAAATAAAATGATTACATTAACTGTTAATCGTACAAGTGTCTTGAATACCTCTGGAT
GAATATAACCTGTTGGGACATATCGTCTATTCTCTGATGATGCTCTTAGAACGATAAGGT
ATGGAGTGTTACCAAAAAGTTACTAAAATTTGAAAAATGAGTCTATTTTGCAAGATTCAA
AAGGCTTAAAACCCTATTAAATCAGGGTTGTAAGATTTAAATAATGGAGTTATGGAACTC
AAAATCCAGTGTCCGCAA
