# Supplementary material for: Abundance, Diversity and Role of ICEs and IMEs in the Adaptation of Streptococcus salivarius to the Environment
Source: Genes (Basel). 2020 Aug 26;11(9):999. doi: 10.3390/genes11090999 (PMC7563491; doi:10.3390/genes11090999)
Supplement: Supplementary file 1 [file genes-11-00999-s001.zip › Supplementary files/Lao_Data_S1/ICE_Ssal1001175st1_H3_rpmG.fasta]

>ICE_Ssal1001175st1_H3_rpmG
TAATCTTTACTGAAGTGAAATAGGGGTTCACTACACGTCAATAGATGTGAAAACCCTTGA
TTTTAAGCGATTCTTGAAATTCTAAATTTCACTACATTGCAATATAAATCAACCGAATCA
CTACCTTTTTCACTACCTTTTTTGAAATAAGAATAATGATTCGGATATGTAAAAGAAGAG
GAGCTTTATTGTGAAGCTCCTCTTTTTTATTTGTTCTTTTACTTACAAGTCGTAAGACCT
GGTTTGAAAATACTTTATTTCAGATAAGTTTAAGACGCTTCTTATAAATTCCTAGCAAGC
AACAACTACTTATTTGTTTCAACAAAATTAAATAAGTTTAATCAAAACAGTGGGATTACT
TTAAATATAATATTCTCAATTATAATTTACAAATAGTTTGCTTTAAATTACAGTATATAA
TAGAAAAAACAGAGGTATGAAAAAATGTTTTACTGTACGGAACTGCATTTAATCAGATAA
TAACTCGCTATGATTTAATACAATTAAGAGCCATTAAAACTTCTGCTCCCTCGTCTCTAT
TTCTAAGCTCAACTCGGCCTTTATGCAGTTTTGCAACTCTACATACAAAACTAAGTCCAA
TACCAAAATGTTGCTCTTTAACCGTTCTAGCTTTATCCATACGATAAAAGAGCTTCCCAA
AATTAGTTAAAACTTCATCTGGAAATTCAGAGCCATTATTCCATATCCCTATTTTCAATT
CCTTCCCCTCTTGCTCTACCCTAATTTTAATTTTAGGATTCTGTTTATCTGCATACTCCA
AAGCATTTGTTAAAATATTTTGTATTGCACGAATCAGAAGAGATGGATTTATATAATAGC
TTTCAGTTCCTTTCAAATTTTGTTCAAAAGAAAACTTCATCTGATTTTTTATCAAAAAAG
AGACTTCTTTCTCTAATTCATTGATAAAATCTGAAGAAGAATACTCCGTCCAACCTGTCT
CATCATCATAGTAAGTTTTAGAATAATGAATCAACTGATTAAAATAATCAAGCAAGCGTT
GACTAGCATGAACTATATCCGCTAAACATTCTTTAGACTGCTCATCTTTAGTGGAAGTGT
GCAAAAATTCTGCATTCCCTTTGATGATAGTTAGAGGTGTCTTTAAATCATGAGAAGCTG
CTGAAACCTGAAACATCAAATCTTCTTTCTGTTGCTTCTCATCATCTAATAGCTGTCGAA
TACGATTTTGCATCACAATAATGCGATTACCAGTCTCACGAAACTCCTTAACCGTTAATC
TTTCTGTACATTCGCTTTCAAGCCACATACTATTTTCATAAATCAAATTCATTTCATAAC
TTAGTTTTTTCAACAATTTACCAATGTGATAACTTATTAGAATAATCAATAAAACACAAA
TATATATCCATGATGACACATTGAAAAAAATTGATTGAACATCATTATTTTTAAGAGGCT
TCCCATCTTCATTTATTTGTATAGATACTGAAGCTAAGGGAATAAGATAGGCCATTAGTA
AGCCAAGACTAAACTGCCAAATAATTCTCCAGCAGGTTTCTCGAATTAATTGTCTAAAAC
TTTTGATTCTACCCATTGATATCCTCCACCGTACAAGGTTTTAATTGGATTTAATTGATA
AGGTTTCAGCTTTTGACGAATTTGATAAATGTACTCTGAAACCGAACGTAAAAGAGCTTC
TGAACTTTGTGGATATAAATAATTATAGATTTCCTCTATAGAATATATTTTACTTGGGTT
ACTTGCTAAAAGATTCACTATATCAAATTCCCTCCTTGTCAAGGCAATCTTATCTTCGTT
TACAAATAGTTCCTTACTATCCGTATATAGTATAAGCTTCCCAATCTTTATTTGATGAAC
ATTTCCTTTAGTCCGTTCTTCACGACGTAAGTGCATTTTAACACGTGCTAAAAGCTCTGG
CATACTAAAGGGCTTGATAATATAATCATCAGCTCCTGCATTGATCCCAGCCACCAAATC
TTCATCCATATCCTTAGCAGTTATAAAACAGATAGGAACAGATATCTGCTCGCGAATCAT
CTGACAGACTTCTAAACCACTAACAGGCATCATAATATCTAATAAAATCAAGTCAAATCC
TGTAAAATCACAAAGGTCAATCTCTTCTATGTTATTTCGTATGACTACTTCATATTTTTC
ATATTCTAGTACCTTTTTTATTAGGCGAAGAATAGCAAGATCATCATCTACCACTAAAAT
TTTATAAGCCATAACTCACGCTCCTAAATTATATTATATCATTAACTGAGAAAAAGACAG
GATAGTCCCTGTCTTTAGCGTATATTTCTTCCTATAAGTATCAGTGTAGCTAATAGAAAA
ACAATTAATAACCATACTATTTGTATCCCCAGACCTTGCCAAACTGGGTAATAAAGTGAT
AAAGGATGGATATAGTAACAGTTCATACTAGCTAGTAATGGTAAATTTCTAAAAAAAGAA
CTGAATTGTAGTAGCATTTGTCCCAAGCCCAATAAAAGAGATAAACTTATTCCCAAAATT
AAGGTAAAAGATCGGAAAATAAATACAAAAATACCACTTAAAAGAGAGAAGGTTAAAATA
GAAATACAAACTGGAAATAGGATTGTTAGAACATTTTTAATATTGCTCAAAAGATTGATA
TTGTAGTATCCTTGGGCAATTAGTATACATACTGATATTAAAGCTAGCAATAATACAATT
TCCACACATAACACAATAGCTAGTTTACATATTATAAATTTTAAACGATTTGGACATGTA
ATAAAACTTGTACGAAGGCTAGAACCTGTAAATTCTTGACCTATAAATAGTATAGCTAGA
CTAATAAAACCTGCCTGTCCTAAATAGAGACTTTGCAGTAGCTGTTCCAAAACAAAGTGT
AGGGTCAACTGATCTGGTTTACTATTTAAAAAAATAACCATCGGCGGAACACAAAGTAAT
AGAGCACCTATAATCAACCAATGCCAAGGATTCATAATAAACTTGAGATACTCACTTTTA
AATTGCTCTTTCAACTCATTCCCCTCCTCCAACATCTGACTTAAGTAACCGGTAAATTGC
CAAAACCAAGAATGACAAATTCCAACAAAGTAAAAGCAAAATATTTTGTAAGCTATTCTG
TTCTAACATTTGAGGAGATGTAGCAATCAGTCCATAGCTCAATGAAACCGGAAGAAATTT
CGCAATTGATATATGATCGGCTAAGAATGTTCCTAAATTGTAGACTTGAGGAAGCAAAAA
CAATAGGGGAACAAGGGCTTTTTTAAATGTTAAAGCCAGAATATAGGCTAAAAGCCCCAA
CAACGTCCAAGCTATACTGTCCAAAAACATATAGAACCAAACTGTCCCATTTAGTGAAAA
AAGTAATAAACCATCTTGTCCTAAAACATAATGTGTCATGTTAATCGTCAGAAATATTGA
TAGGAAGGAAATGACAAAAGAAAATACCAGCCAAACTAATGTTTTTGAAACTAGGAAAGT
ACTTCTACTCGTATTAGAGAGGAGGCTTGTGCGAATAACAGAGCCTTTATACTCTTCTGC
TCCGTAGATTGATCCTAAGATAATCATAAAAAAAACGCCAACTAAAGTAACATCAAAACC
TAAAAATTCAATAGGGGGAATAGCTTCTACTAACTCTGGGGTTGTCTCTGGGGTAGCATG
GATACCAACTGAAACAATTTGAGATGCACCAATATTTGCTAAAAACGTTTGAAATACTAG
TATCAAGAATAGTACAATATGAGTAGCTCTCTTATAAAGTAATTTCAATATTTCAGAATG
AAGAGAGTAAATAAGTGCCATGTCACTTTCCTCCCTCTGTTAATCTAAAGAAGACTTCCT
CCAGTGAAGAAAGATTTCTCATCACTTCTTGTAAAGTCCCTTTTATAAGAACTTTGCCTT
TATTTATGATGACCACATCATCTGTTACTGCTTCCACTTCCGATAATATATGAGATGATA
GCAAGACTGTCTTCCCTTCTTGAGCTTGTTTTTTTATAAACTCTCTAAACCACCGAATTC
CTCTTGGATCCAACCCATTTGTCGGTTCATCCAATATCAGATACTGAGGATCCCCTAATA
GAGCTGTTGCAATTCCCAAGCGTTGTCCTTCTCCTAATGATAATTTTCCTATTTTAGATT
TTTTCTTATGGCTAATATCCACCATATCCAAGACTTGCTCAATTCGCTGGCTGGATATTC
CATTACTAGCAGCAACAATTTTCAAATGTTGATAAACAGTCCGATCATCAGGAGCTCCGA
CACTGTCAAATGAAGCTCCTACAGTCTTTAGAGGAAATTTTAATTCCTTATAAGTTTGAT
CTCCAATTTTGGTAAGACCAGATGTTGCTTTGTCTAATCCTAATAAGATACGTAAGGTTG
AACTTTTACCAGCTCCATTTGGGCCAAGGAAAGCAGTCACTCTACCAGCTTTTGCTTCAA
AAGAAATATCTTTTAAAATTTGAGTTTGACCATATGACTTACATAGATTTTTAATGGTAA
TACTTTGTTCCATAGATTTCTCCTATTCAATTTGTTGTATCATTTGAAACAAGTATATAT
TAATCAATAATTTTCGGATTTTTTTCAGGATTTTACTTTTTGTAGAACTGTTTTTCATCA
AAATAATCTCATCAGACATATAAAACAACAGATGAATTATGGATTATCCTTTATTTCCTT
TATCATTTAAATTCTTTTCAAAACTGGAATGCGCTTCAATAATCTTATTGATTTAACAGC
TAGAATTTGTCGTAAACGGAAATAACAGACACTGATATACTCTCGTAATATTATTTGGGT
ATAATTAAAATTATAGAAGGAGGCGAAAATTATGAGAAAATTAATAGGTATACTACTATT
TTCATTATCATTAATTACATTAATTGCTTGCACTAAAAATAAGCAACAATCTCTGGATGG
CGAATACTATTGGATATCAAGTGAAAGAAATGAATTGGCATTTACTATTAAAGGAGATAA
TGCTTCCATAGAGCATGGAGAAGCCGACAGCTTTACCATTAACAAAAAAAAGAATACGAT
CGAATTAACTGGACAAAATATTGCAAATCGAACAGAAGAATATTCATTTAAAGATGGGGT
CTTTTCTGTTGATATTAGTGGAGTTAAGCACGACTACTATCTTAAAGATAGCGAAGCATA
TAAAAACGCTCTAAAACAATATGGATATAAATAACATTATTCACACCTATTTTACCGAAT
AGGTGTTTTTTTTGTGCTAAATAGATTACTTCAAAAAACTTTTAAGCTTATTCTTAACCG
AATAGCTTATATTTCATGTAAATTAGCTTAATCAAAGAAATTGGATTATATTTTATTATA
CAATGGATTCATGAATAATTTAAAAGAAGCAAATATTAGAAAAGTCATTTGGCATATTAG
ACGTCACCTAAACGAACTATTAAACTCACAGGATGAAAAATATAGGAAACATGAAATGTT
TCACCTAAGATCTAGTATTGAATGTTTAGAACGTGTAATGAACAACGAAAAACCCTATCC
ACCTATGGATAGGGAAGAAGTGTTTTAAAAGTCATTGTATCTATTATATTATAAAATTTA
GTATTAACAAAAGTATGTTTTTTAAATGATAAAAATAGATACGACCATCCCAGATAGGTT
TTCTATCCCTTTTAGAAATTTCTCTGTAATAGTGTAGGAGAGATTTTCCTCCTACAACCG
TTTCATAAGTATTAATCTATACGCTTACATATATCTTTTGGTCTCTATCCCTTTAGGTAA
AAATACCGATTTTATGGTATAATAAAGATAACGTTATACAAGGAAGTGTGCCATGACTCT
TGATGTAAATAAAGAAGAATTAACAATTTTAGGGATTCCCTTTGATAACTTTTCAGATTT
CGATACCGTCTGGTATGCTATTGGGTCATCAATGATTGAAAATTATGAACCTACTGTTCA
AGATGTGATTGATTTAAAAACTTATGTTATCAACAAACGAAAGGAATTGAATATTGGTTA
AAAATCAATACGAAGGCTATGAGTACATTGACCCCAATCACCAATATACCTATCCAAATT
CTACAGTCTTAATCAACAAACAAAATATTACAAATATTGAAGAAGCCTACCGGAATGAGC
ATTTATTCGTTACTAGAAGGCTTGCAGACTTGCGCTTGAAAACCATAGAAGTCTACTCCA
TTAGTGATATTTTAGCCATTCATAAATATTTATTTCAAGATGTCTATGCTTGGGCGGGAC
AATTTCGCAAGGTGAATATCTCAAAAAATGGGAATCCTTTTATGTCAATACAATCTTTCA
GTACTGCCCAAGCATATATAAACCGCCTTATTCATACCTATTATCAAACTGCTAATTCAA
AAGATGAGATTATTAAACAATTAGCAAAAATTCTTGATAATCTTAATTATTTCCATCCCT
TCCGAGAAGGTAATGGACGAACTCAACGAGAGGTCATTCGTTCTTTAGCACTGTCAAAAG
GATATTCTGCACAAATACGTGTGGAGCAAGATGACGAGGTTTACAATCTTTATATGGACG
GAACAGTCTATGGAGATTTAGGAAAGTTAGAAGAACTACTTGGTAAAATACTGGAAAAAT
TGTAAATTAGTCTACAAAAATACTTCTATATTTTTAAATATCCTAAATATCACAGAAAAT
TATAACTTACCAAGGTTTAAATCATAATAGATAGACAAAAAGCTTCTGAAATCTAACATT
TCAGAAGCTTTTTTCTTGTCATAAAATGGCTGCAACTATTATTATTCAATACATATTATA
TCTATTTATTAAAATAATTAATAATTAAGTAGTGGTCCGCTAAGATGAAATTCAAAATTT
GTAACATCAACTAAACCAACAACTTTGTCACTTTGATATAATTCCATCAAAAATTGTGCC
ATCTCTTCACTTGTGTGATATTTAGCAAAATGCTCATCATAATCATATTCTTTAGAATCT
GTAGCAACTTGACCGAATTCCGTTTTTGTGGCAGCTGGAGCTAAAACCTTAGCTTTTAAT
TGATGTTGATTTGCCTCTAGTTCCAATGCCAAGCCTTCTGTAAAAGCACTGACATAAAAT
TTACTTGCACAGTATGTAACTGCATTTGGAACCATCATGTATCCGCCTCTAGATGATAAG
TTAATCAATTGAGCGCCTTTACAATCTTTATAATCTCTCACATATAGAGTTGATAGAATT
GTTAAAGCTTCAATGTTTAGATGGATTAATGTTATTATCTTTTCTAAATCTTGAGATTCA
ACCTTATCATAATTTCCAAAACCAGCATTATTTATTAGCGTAGTAATGTGATATTTTTTC
AAGCTTTCATAAAGAGCAAAAACATTACTGGACTTCGATAAATCAACAACTTTAATAACA
ACATCTAAATCCGGATAATGGTTCAAAATCTCTTGCTTCAATTTTTCTAGTCGTTCTTGA
CGCCGAGCAATTAAAATAAGATTCGTTCCTAATTTTGCAAATTGTCTTGCTGTCTCCGCT
CCTATACCAGCACTGGCTCCAGTAATACAAGTATAATTCTTCGTTTGTTCCATACTATTT
TCTCCTTTACAGATTGCTATTTGCATTTTTTATAAGAGTCGCTGCTCCCATCAAGGTTCT
TGACAGCCTTATCACTAAGCCCCTTTGGAGCTCTCTATTCCTTCAAACCAATTTTTCGTC
TATATGGTATTACCTCCTCTCCTAGCTTTATATCAAATTCCTTTGATACTATGTATTTTA
CATAGTAAAGCGCACTTTATGTCAAGAGAAAACTGAAAATTTTTTAATTTTTTAAAAATT
ATGCTAAAATAATAAAAAATAAAGGGGGGAAATATTATGGCTTACTATTCTATTGGAGAA
TTTGCTAAAAAAACTGGACTTCCTATTCCCACACTTCGATACTATGAGCAAGAAAAATTG
ATTTACTCACACAGAGAAGAAAATAATCGTAGATACTATGATGACTCTGATATAGCGTGG
GCTCAATTCATTATTAGATTAAAAAAGACGGGAATGTCTATTAAAAATATGCAAGAATAC
GCTGACCTAAGATATAAAGGAGACTCCACAATTCCTCAACGACTTAGACTACTATTTTTT
CAACTTGATGAACTTCATAAGCAACAAACTGAAATTAACCAACATATTGATTTTCTTGAA
AAGAAAATTAAAACTTATTTAGGTATTAATCCTAATTAGCACCATTATTATTTTCTTTAT
CTAAAAAAGGGATTGACAATTGAACTCTTTTTATATTACTTGTTAAATGGTTGTAATTGG
GATTTTCTTAAGTTGAACTTGTAAAATAGAAGTGTATACATTTTTAATCTATAGTCGTAG
AGATTTAGTAAAACTATAGCCAAATATAGATCTTTTTCTATAATTTACTAATGTCTGTTA
TAATGGACATTATTTGAAATTTCCATTATAACAGACATTAATACAGTTTTGTAACATTAT
TTTGGTATAGTAATATTATAAAAGGAGGCGAGAAACATGAGAAAAATTGTTAGCATATTA
TTGTTGTCATTATCAATAATTACGTTAATTGCTTGCTCAAAAAACAACTACCAATCTTTA
GATGGTGAGTATTATTGGATCTCAAGTGAAAGAAACGAGTTGGCGTTTACTATTAAAGGA
GAAAATGCTTCCATTGAGCATGGAGAAGCCGACAGCTTTACCATTAACAAAAAAAAGAAT
ACGATCGAATTAACTGGACAAAATATTGCAAGTCGAACAGAAGAATATTCATTTAAAGAT
GGGGTCTTTTCTGTTGATATTAGTGGAGTTAAGTACGACTACTATCTTAAAGATAGCGAA
GCATATAATAACGCACTAAAACAATATGGATATAAATAACATCATTCACACCTATTTTCC
CGAATAGGTGTTTTTATTTGAAAAAAAGCAGAAAAAAGCGCAAAAAATCACTTCCTGTGC
TATACTGTAATTGAAAATTTTTTAATTAAAAAAGCTACATCTTCTGCAGCTTTCTAATCT
GGTGGAAAATAACCCAACTGCTCAGCGATATGAATCGCCTCCTGCCTGTTAGTCACTCCC
AATTTTGAAAAGATATTGGCCAAATGATTGGAAACTGTACGTTTACTCACATAGACCTTG
TCACAGACATCATCAATGGTCAAGCCATTTCTAACCAGTTCTAGTATCTCGATTTCTCGT
GGTGTTAGCACCTCTACCATCACTTCATCTGAAAAGACCTTACCACCTAAATAAATCTTT
TCCAGTTTTTTCACCAACTCATCTGGGTCCACACTTTTGTCCAGAAAGCCATAAGCCCCC
ATAACTTTAGCTCGGTGTTCATACATTTTTTTACTGTAACCTGTCAAAATCACAACCTTA
CTAGAACAACCATTATCGATAATCTCTTGTGCCAAGGTCAGCCCATCATCTTGATACAGA
CTCGTCAGGTTGATGTCAATCAAAATAATGTCGTAGTCATTAAAAGCAATCTCCGAAATA
GTCGAAAAATTATCCACTAACTGGACCTTTTTAATGTTTTCCGATAACTCTAAAATCATC
TTGATACTTTGGCTAAATAATTTATGATCATCAATTAACAAAATTTTCATAACACAACTC
CTTATCAATCGGGAGAGTAATTTCTACACGAAATCTCTTATTATTTTCAAAAATCTGCAT
TTGACCACCTAAAACACTAATTTTATTAGACATATTTTTCAAGCCATAACCTAAGGATTT
TTCTGTTTGAAGGAAGTCATTTTCAGAAATGATAAAAATAGCGTCATCATGCACATCAAT
CTTCAAAGAAATCCTTCCACCACTAGCGTACTTAACGGCATTGGTCGCCAACTCCTCAAC
CAGACGATAGGCAATTTTATCGTAAGGAGATAAAAGCCTAAAGTGGGCAGGAAACTGTGT
GACTACTTCATTTTCTGCGTGATAGCGTTTGACAATCCGATTAATCAGCCCTTGATACTG
GATGTCTAACTGCTCGTCTGTTTCTACCATTGGCTGATAATAATCCATCCGCTCACGAAT
CCGCTGAACCAACTCCTCTATTACCAGATTGATCTGTTCACCAAAAACTTGATTACTACT
ATATTTATTGAAATTTTTTATAGCCATAACATTTTGCAGGATTTCATTGTGAAGAAATTC
GGAGAACTGTTGTTCTGTATCTTCATTTGCCAGCAGATTTTTCACCATACGGTTACGCTT
TAAAAAGAGAACTTTTACATAATCCCTAGAATCTAGCATTTCAGCAGAACGAAAGAGGCG
AATCAATTCTTCCGAACAAATCCCGAACAATAGTAACATGATATTCAAGACCAAAAAGCT
CGTGTTTAAATCTAGACGAAAGATGATGAAAATGCCTACTAACAAAAACATAACCAGTAA
AAACAAGCGTGAAAAAGCTTTTATATAGGACAATTTTAACTCTGATACCTTTTTTTGAAG
AGAGCTGATAATTGTTTTGAAGTGTAAAAAAGCTAAGATACCAAGAATTTCTAGATACCA
GACTAGGTTCGTCACTCCTGAGACCGTCGTATTGATATACAAAAAGAAATAAGAAAGAGG
CAATATCAAAGCTAATATCCACAAATTTCGTCTCTGATACTTGAGTTTACTTTTCAACTC
TTTATGATATAAAATCAGTAAAATCAAGGGAACAAGGTTTAAAAAGAAAGACACAAACAA
GGACAGAAATAGAAAAATTGAAGGACTTAACAGATACGAACTAATGGTGATTAGTGTCAA
CACAAAGGACACACTCAACAGTTCTTCTCCTATTTTCTCTCCCAGAAAGATAATAGACAG
AGAGCTATACACCAATAAAAAAGAGTTGAGCGGATGAAGAATATCAAAAAAGTACAACAG
GGTGCTCGCAACTCCTTGATTAAAAATGGATTGCCAGCTAATGAGAAACAACATCAGGAG
CAACCAAAGTTTCAACTCACTATACCGAAAGGTCACAATATTACAAATATAACTAAATGC
AATTAAAGCAATAATTAGCAATAAAACCATCTGCAAGGAAAAATCTGTTGAAAAGTCCAG
AGGAATCCTATAATAAATATAAATCATCAAAGTTAGATGATTAAAAATCGTCAACCACCA
CAATAAAAGTGAGTTTTTCGAGAGCGATTTGACAAACTGTTTCATATATATCCACTTCCT
GAACTACTTTAATATCATTATAACACAATACCAGAATTGTCGGATAGGCAACTCTGGTAT
TTGACTTAATTTTCAATAATTTGCCAACTTACTCTGTAAGTCACTAGCAGGTAAAGGACA
AATAGTAAAACCGCTACTCCCAGATAGGTGATATCAATAGAAATGCTGGTATTAGCGAAA
TTTTCAAAATAGCCCAAAAGAGCGGTACTTAAGGCAAGCGCTAGCGGACCTGCGATGACC
AGCGGAACCAAGAAATAACTTAGAATCTGTTGCAAAAGAATAGAGCGATTTTGCTTCCTC
TTATTCCCAAGAAGATATAAGATTTGATAATCATTGACACTATCCAAAGCACTTGTAGAA
GTTTGAAGGGACAAGATACTGAGGGAAATAATGATAAAAATAACACTGACAAAAATCATG
ACAAAGACAATGACGCCCATAAATCCAAGATAAATCTCAAAAATTCTTCCTTTGGTTTGA
TAGGTGAACGGATTCAACTCTGCTCCATCACGAGTGAAGTAGTATTTTTCTATCCACTGA
CTTAAGAATGTTTCTACTTTCCGTTTGTCGATATTTTCTTTGAAATTGGCAACATAGGTC
GTGTGGTCTTCCGTCAATCCAACTACTACCGTATCTGGTACAATTAAGGTTCCTGTATCA
TTTGTACCCACTGACGATAAAAAGTAAACTGTTTCAAGTGGTTTCGAAGAGGCAAGGTTG
AGAGAATGACCGTTAATCATGAGGGTTTTGGTCGTTGATAGAAAGTCCTGGATCTGCTTG
GCAGTTCCTTTATAGTTTGCATTGACCAGAAATTGGTTATCTGCCAAGTCAACCGCTTTT
TCCCCTTGCAGTTTGCGGAGATGATTGTAGGCAGAAATTCCTAAAATCGGTACTTTTGAT
TCAGGAAGTTCCTTATCATGCGCCCATAGATTGCTAGTATCAATCAAATCTTTATAGATT
AAATCACTAGAATAGATAGGATAGCTGTACTCCTCTTTGATGAGGTTAAAGTCAAATCCA
TCTGCTTTTAATCTATCTTTGACAGATTCCTGAGAAAACTGGAACTCCTGACCACGATAG
AGATTGACAGTTACATCATAAGGTGAGTATTTGTTCAGCTCTCGGTTCATAGTCGTATAG
GCACTACCACTAAAAACTAGTAAGCTGAGAGCCAGTGTCAAGGTCAAGGATAAGACAGCC
AACGTGACCGAATTACTATCAGCTTGTTTTGAAAATTGACGGATTTTAAAAGTGTTTAAT
TTGTTATAGTAGGTTTGAGGCAGTTTTCTAAGGGAAACCAAGATAAAATGGCTCAAGGTA
TTGTAAAATAAAATCACAAAAATCACGAAGACAGATACCAGCAAGATACCCCAGCTTTTC
AAGAATGATAGATGGTGATAGTCTGAAAAATAGAGAGCACCAAAACCGATAACAGCTGTC
GAAAGAATAAAGAGAAGTGCTTGAAGAACTGGCTTGCCTTTTGCCAAGACAGATTTCTTG
ACCCCATTTTCTTGAATGAGTGCAATGATATTTTGCTTTCTAAAGGTAAGAATGTCCATG
ACACCAACAATAAAACTGGTTACCAAATAGGAATAAACTAGTAAGATGACAGACTTGCTA
TCAAAAAAAAGCAGACTACCAAAGTAATTGGCCATAAAAAACTCAGATGCAACCTTAGAT
AGAATGACCAGTAAAATCAAGCCAAGCAAGAAACCTAGAATCAAGGAAAAGATATTGACC
AGCATGGTTTCAAAGAACAGGGTACGGATAATCTGCTTCTTCTTCATTCCCAGCGTTGCA
TAAAGTCCCAGCTCTTTCTTACGACGTCCCAGGACAAAGTTTGTGGAATAAACGACGAGA
AAGGCAATCGCCGATAGAATCAGATAGGAAAGCAAGCCCATGTACTGACTCATCACCGTC
GTCAACATTTCCTTTGCCCCTGATAAACTTTGCATCACTGGATGGCTTGGTAAAGCATTA
AAAGCATAGAGCAAGCTATAAATCAAGGTTAGACTGAAAAAGTAGATGGTGTAAGTCTGT
AAATTTCGAAATACATTTCGTAAAATTAATTTTAGATACATACTCTCTTCCTCCTATCTG
GTACGGCTGTAAATCTCTTGCAAATACTGTTCATTAGATAAGCTGTTACGTTCCAAATCA
TCCATAATCTTTCCATCGCTAAGTAGCACCATCCGTGAAGAGTACTTGGCTGCGGCAGGG
TCATGCGTAACCAGTAAAATGGTAATACCAAAACTTTTATTGATTTCCTGCAAAAGTGCC
ATCAGTTTTTCAGAATTGGCAGAGTCCAAGGCTCCTGTCGGCTCATCTGCGATAATCAGT
TTAGAATCATCAATCAAGGCTCTAGCAGTTGCCACACGTTGTCGCTGGCCACCTGATAAC
TGATTAGGAAACTTATCTTTTAAGTTTTGAATGGCCAACTTATCCAAAATTTCCTCAATC
TTATCCTGATGTTTTTTGATATTTTTCCCCTGAATTTGAAGAGGTAGAATGATATTTTCA
TAGACCGTCAAGGTTTCCACCAAGTTGTAGGCTTGGAAAATATAGGAAATGTTTTTAGCA
CGATAGTCAGCTAGTTCATTTTCCTTGGCATGGATGATGTCAAAATCTTCAAATCGAATC
TCACCTGATGTTGGTTTATCAATCGTTGAAATACAGTTGAGGAGTGTTGTTTTTCCACTA
CCACTGGCACCCATAATTGCCAGAAATTCACCTTTTTCAACGGACAAGTTCACATCTAAT
AAAGCATGAACGATATTATCCCCTTGACCAAATGTTTTCGTTAATCCTGTCACAATAAGC
TGTTTCATCATTTCATTCCTCCGTTTCTTTATTACTCTCTCATTATACGGTTTCTTTCAA
GGTTTTCCATGAGTATTTTGTGCAATATATTCAAGTTATAAAAAACCGATACCTTTTTCA
GGTATCGGTCGATGTTGATTATTTGCGATCGTTTCTTTTTTTCATAAAGTAAACAATCCC
TATGACAATAACTCCTAAGACCAGTACAGGTGCATAGAATTCTAGTGTTCCAATAATTCC
TTCCATTTTATCCTCCTATCAAAAAATAGAGGTAGTTTTATCCACAGCGCACGTTTGGCG
AAGTACATTCATAAGAATATGTAAACCACCAACCACAGCGACCTTGTACTGTTAATCTAA
CAGTCGTACGTCACCCAGCAGTATATTTAATATTTAACTCTTGGCTATTAATTTCATAAT
CCAAAGAATCAATCTCAAAATGGTCTTGTTTCATTTGTATTTCTCCTCGTAAATATAACA
TCAAATCAAAGTGTTGTCAATGTTTTGTAATAAAACTCAAGAATTTTCCTTTTGTTTTAT
CTAACAACAAACATTATTTCTCGTATACTCATAGGAACAGGTGAAACACAATCCACAGCG
ACCTGCTAGTGTCATTTTAAAAGCTATGCACCACTAGCTCCTGATTTCCCGGAAAGTTCT
TGGTTTTCAACCTCGAAACTTAGAGAATCAATCTCTGGACGACTTGTATTTTTAGCCATA
AGGTTGCCTCCTTCCTTCTTTTAGATGATCATCTTTACAGTAACTAGTATAAACTCTAGT
ATTGGCTAAATAATGAGTAAATCGTGCAAGTTTCTTATTTTCGAGAAAAATTTTTATAGT
GCCCAATTAAAAAGTAGCTGAACAATCTTGATATTTGCTCTTTTTCATTTTCAAAACCAT
TTTTTTGATAGTTATTATAAATAATACTATCACCATCTTTTGTTTTAAAATATTCCTCTG
GAAAAAGCTTATTATTTTTTACTTCTAAAAGATAATCTTCTACAGATAGTTTATTCCATT
CTTTCTCTGATAAATCGTTCCAAACTTTAAATAATCTGTAATCATGGGATACTGGGGTAT
GGATGTGAAACAATGTTTTACTATATTTCCCACATTTATTTTTAGTTTTCAGTAATTCAT
CATATGCCTTTTTTATTTCATTATTTTCTTTTCCCATTTTCAATCTCCATAAACAAAAAA
ATAATACACTATTATTATTTTACATTAACAATATCACTGTTCAACAGGTAAGAAATTCCC
TACAATAATCCCTACAATTCTAGGATCTTCATCATACGAAAGAAAAATATCTCGATATTT
TGGATTGATAGAAACTAATCGTAAACCCTGTTCTTCCTGGTAAACTCTTTTAATGTATGT
CTGATTATTACAGACTACTGCATATACTGCACCATCATAATCAAACCCTGTTTCACGAAT
GAGAGCCACAGAACCATTTTGATATTTGGGTTCCATTGAGTCACCAGAAATCCATGAGGC
GAAATCGTGGGCTAGTTCTTCATCAAAATAGACAGTATCATAGTTTTGATCGTTATACAC
CGGTGAACCGATACCAGCAGACATTTGTTCGTAAACATGGTATTCGTATAGTTTTTCTGA
CATTGAAACAATGTTCTTACATTTTTCTTTTTGAACTAGGCCTCTGACATAACTAAGTGC
ATTATTCTTACCTTCATCCGATAAAGTATTATATAGTCGGACGATTTCGACCTCTGTAAA
ATAACCTTTTGGAACATTTAGAATCTGCTCCAAAAGCTTTATTTTTTCTCTAGATGGTTG
TTTTATTCCGCGTTCCCATGCAGAATAGGCCTGGTAGGTAATACCTAATTGATCTGCAAT
ATCTTTTTGAGTCATTTTTAGCTCTTTTCTACGCGCCTTTAGTTTTTCTGGTTGGTACAT
CGTTTCCCTCACATTAATAGTAATTTCAATTCAGCTTTTTGTTTTGCCTCTTTGTCCGTT
AGCTTATTTTTATCCCAAACATAAGCTATAGATTTTCCTTTGTCATAAATGAGCCATACT
CTTAAATTATTACAGTAAGTCTTTATTGTTTTCCAATTCTCTTGATCTAGAAGCTCTGGA
TATTCTTGACTAGTCACGAAGCCTTTTTTGATTACTGATTGTTCAATCTTATTGATTAGA
GAAGTCTGATAGTTGTTGAATTCCTTTATAATCTGTTCTTTGACACTGTGAAACAAAAGG
AGTAGTGTGGCATTTTGTCCATCAATATAAGCATCGATAGCCTGCTTAATGGTACTTTCT
TTTCCAGGATAATATTCTCTAAGAAGATCTAAAAGGCGATAAAACAATGCCTGTTTTGAA
ACATCCAGACTATTTTGAATCTTTTGAAAGGTGTCGCAACTATAATAAATCTTTGACAAC
AAAACAATGTCAGGCATTAATACTACAGCAGAGAAAATATTCGCTTCTCGCTCTAGTAGG
TTCTCCTGATTATCAATAGATTCTGCAAAATAAGTGCCTTCATGCTTAAGTATGAAATGC
CCCAGTTCGTGACACAGAGTAAAATTCTGCTTTACAATCGGATTATCCTTTTCATAAGAA
AAACTAATACCTAATTCATCAATAACAGTCAATCCTTCAATCTTACGATTAGAGAAGTGG
TGACTAATCACTTGAATCTGATATTCTTGAATACAGTGTTGAAAGAAGTAGTTGAAATTA
TAATTTAGTAATGAAATGTCATGATCTTTCATATACTGGTATAACACATGTTTTGTAGAC
TTACTTATTCTTGTATACAATTCATCCAAAGAATGATACCTCCTTTAAGTATAAAATACA
AAACTAAACCAATTTAGTTGAGTTTATTATATAAAAAAAGTGGATGTGTGTCCACTTTTT
TTATATTACGTTAAATATATAAACATAGTCTAATTATTTCTTTTTTTTACCAAAGCTGAA
AGTGCTATTCCTCCAAAAGTCAGCAACGCCCCTCCAATTTTATTCCTGTGTTCTCTATAA
AATCTTTCGTGCTCTCCACAGAATTTTGCTTTTGGAGAGTATACTTCTTTATTACATCTA
AAGTATTTACATGTTTTAATTTTCTCTTCTTTCATTCGTATCTTCCTCTACTAATAATGT
TTCTGAATGGTTAACCAATGCATTGATATTTTCTGAAATACTCTGTGTCAAATTTATAAA
AGAGCTGCTATTTCCTTTTGTAAAATTATCAATTTTCCAAGCTAAACTTTTTCCATCATA
TTTAGGCTCAAGTAAAGTTTGCTCAGTAAAAGCTTTGTAATTGCTTAATACAGCTATAAC
AGACTCATGTTCCTCTAATACTGTATACGCAACAACATTTAATTGCATTGCAGATGACAG
GTAACTAATTGATTGTTGAAGCAGAGTATTTATTCTTTTTGCATCTTTTGAATTGGTTTT
AATGTTGATAAAGTCTAAACCATCTGTGTAAATTGACATCATTAGTTTTGCAATGGTATT
ATTATTTTCTTTAATCGCTGAAAGTAGTAATTCTTTTTTTAATTGCTCATTTCTGGTTGC
TAAGGCCTCTACAATTAGTTGGCGAGCACTGAAAAAGCCTGAAAATCTATCATTGTATTG
CCCTTGTTCCACGCGGATAACTAGTTCATTTAAGCTTTCAATTTGTTCTGAAATAGATGC
TAGTTGCCCTTGTATTGCAGAAAGCTCAGGTAGATTCCCTAACTCTTTGACAGTCCTTTT
CTCTAAGGTTACACTACTTTTAATTTTTCCAGATTCAGTATCTTTTAATACTGCATAGGT
CTCGCCTGTCTTTTTTCGTATACCATAACTCCATTCTCCCGATTTTAACTTTTCTTTTGC
AACTTCGGATAATTTTGCAACGTATTCTACATTGTCATTATCATTCTTTTCAACAAGCTT
TTTTAATAATTTAGCTTCGGGAATATGAGCAAATAAATTATTTCTAATCTTATTAGCAAC
TACTAAAGAGGCTTCTTTTTGCAGTGGAGTTAATGAATATGATTGGAAATCATAGTTGTA
TAATTCCTTTTTTCTGACATCAACTTCAAAATGCTCCATTTTTGGTATTTCAATTTCAAA
ACTTTCCATACTTTAATCCCCATTTTTGGAACTTTAATTTAAAGTTCTATAGTTTGTATT
GTTTCTAGATCTTTGGTGACGATCGCAGTATCAAATCGTATTTCAAATAAAACTAAAGAT
TCCCCTGCAAATTCAATAGTATTTTTGTAACCTGGTACTTTAGCAATAAACTGGTCCGCC
ACTTCAAAAATAGTTCTGGTACTTTTTTGAACTAAGCCCTTAGCTTTTACGTGTTCATTT
CCAGAGTGTGGAATTGTAGTAAATGCAATATGAAAGTTTGATTCCATTTCCTTAATCTTA
TCATTATCTTTGAAAGATGCGAAATAGAGTGTATTATTGGTTGAATCAAAAACAAAATTT
ACTATTCTTACATTTGGAATATTGTTTACAGATGTCGCTAAGGCAATTTCTTTTTGTTCT
GACATTATTTTCAAAAATTCTTTTTTTACATCCATTTATAAAACACTCCTTTTAATCAAT
GAAGTTATCGAACAAAAAAGGCTAATTTTTTATTTACTTATTTTTTTAAATGCTTTTTTT
CTCTTTTCCATAAACTCGATCAACTCTTTCTTGAAAATAGCCTTTTCTTCTTCGGTTAGA
CCATTTGAATTCATACGGAAAAGAAGTTCTACATTATCTAACTCGTCTTCTTTTAGATGT
TCATCCGAATTACCAACTAAATAATCAATTGATACATTTAAAACTTGTGCAATCTTGACT
AAATTATCTTGTGTTGGTTTTTTAGCTCCACGTTCCCATGAAGCATAAGCTGGTTGCGAA
ATTCCTAGTTTTTCAGCTACATCGACTTGTGTAAGATGTGCTTGTTTTCTAAGGTTTTTT
AATCGTTCCGAAAATTCCATTTTAAACCTCTAAAATTTTTTTGTATTAATTTCAAATAAT
CTCTTGACAAATATAACCAATGGTTATATAATATAAAATATAGCCAGAAGTTATATTGGT
TTTAAAAATAATAACGCCTAACTATCGGCATTATGATCATTGACAATTAAATAAAAAGTG
CGTCTGACAACCAGAGGACTGATCATCAGAACAACACATAAACTTCGTACCTTTATTGTA
AATGTTTTGATAAGAAAAGTCAAGTCCGTTTTATGGTTGAAGTGAAGATATAAAACAAGA
CTAATTTCTTGTGGGCTTCCACGCATTTCGGACTTTCGCACTTTTCCGAATAGTAAAGTG
AACTGGCTTCGCCAAAGGGCGTAAGAGAATCCCTTGGGTATGATGAGGACTACCTGAAGA
GATTGGCTGGGAAAGCGATGGTAATTGACGCAAAGCACCTTGCTAAACGTTGCCACCGTG
GAAAGAGGGATCTTTCCAACCAAATAACTTTTCTTTACTGCTGTCTATCTAATAAGATAG
ACTTACTCTCAAGCTACTAAGTTCTTCCTTTTTTCACTTAGTAGCTTTTTACTATTATAA
TAAAGGAGAATGATATGACAAACTTTTTTCGCACTACAATGTAAACGACTCTACGATAAC
TATGAATTTACCTATGCTATGTTTAGCGAATCTGATAAACTACAGGCTAAACTCTATGCT
CAAGCTCAAATTGATTTAGACCATCTCGCAGATGATGCTCGTAGAAATGGCTATGCTCAT
GGGGATATTCAATTCTATAGTCGCATGTTTAAACGAAAACTATTTACCCACTATTACTCA
AGAGTAAAGCAACTAGCTTAACTCTTTTTATTTTACACTCAGAAAGGAAAATCTTATGAT
CTCAGAAACACTTAAAATGAAACCAGAATTTATTGGCCCTGCTTACTACGAACGTTTAGG
GAATGCTCCTAAATTTATTTTTGGAAAAGAAGGCAAATACCAACGTCATATTCTAAACAG
CGCAGAGCATGGAGCCTTTCATGTTATTACACCAGCTTCTACAACGGTCTTCCCAGAAGA
TGCTCTAGTAGAAGCGGTTAACCCAATCTTTTTCCCAGACACTGCTCTTAATGGCAATAC
TGTTGCACCATATCTCAATGTCTTTGCGGAAAAATTGGTAATCAAAAAATAAAAAATAAA
AGGAGAAAATTACATGGCTAAAATTGGATTAAACTACGGAGAAAAACTACAAATTGCAGA
TAAAACCTATCGTGTTATTACTGACGGGCTGGATGTGCCAGAAGTCCTTGGGAAATTGAC
CTTCCGTGGGATTGAAGGCCCTGATATCATCTTTGAAGTGGATCGCTCACAACGTAATCC
TGATGGATCATTTGTACAAGTCAATACAGGTGAGATCCGTGGAATTGTTGTAGGGATCCA
TTCTTCTGTCCAGCACGAAACCCTCTTTTTCACCATCGCAGATATGTCAGAGTCTGAAAT
TGAAGACTTAGGAATTAAATACCGAGAAGAGGTTGAACTAGAAGATATTGTTATCACGCA
TACCCACGTCAATCGCAATGATATCTATAAGCTTTTTGCTTCTAAAATCAAGAAAAAAGC
TGGAGGTGCACCGACTAAAGAAAACAAACCAGTAGAAAATAAGAAGGAAAACTAGGAGGT
GATACAGGATGAAACTCTTTACCTATCGGGGAAAAAGAGTTCGAGTTTTTCATCGTAAAC
TAAAGGGAATCACATGGTTTATCTGGTGGTTTCCTTTTTTGTTGGCTATTAGTTTCTACA
GCTACTTACATCTAGAAGAATTAAAAGTCCATCCTTTACCTCAAGGATATTTTCTAGGAG
CTGGACTTCTCTTTTCTTTAATCTTCTCTTGGTTTATCAATCGGGTTTGCTACAGGAAGA
TGCTCTTTTTTCAAAAGCTAAACAGCCTTCGAATTCTTTCTCGTTTTTTGCTCGAGAATA
ACCTTTATCTAGTTAAAAAGGTCAGACGTGAAAACAAGATCATTGAAAAAATCACCTTGC
CTCAAGTGTATATCAAACAGTCTCGCTACAAGATTGAAGTGAGCTTCATTCTAGAAGGCA
ATAAGTTCCAAGATCGCTTTTTAAATCTGGGAGCTACGCTTGAAGTCATGTTTAACGGGG
ACTTTCGTAATAAAACCTTTGATAACCGTTTTATCAAATATGAAATTGCTATTAACCGAA
TTGATAGCCGAATCACAATTGATGAAGTAAAAGTCAAGGGATCCAAACTCCAGCTCATGA
AAGATGTATCTTGGGATTATATTGAAGAACCTCATCTTCTCATTGGCGGTGGAACAGGTG
GAGGAAAAACAGTTGTTCTCATGACTATAATCTATGCACTAGCTAAAATTGGCTTTGTTG
ATATCTGTGATCCAAAGAATTCTGATCTAGCTGGATTAAAGAAAATTCCAGTCTTTCATG
GCCGTGTTTATACTAGTAAGGAAGATATCATCAACTGTTTTAAAGAGAATGTAGAGTTCA
TGGAAAAACGCTATGAGCGGATGTCCACTTCGCCAAGATTCCAAGCTGGAAAGAACTTTA
CTCACTATGACATGAAACCAAAATTCATCCTGGTAGACGAGTGGGCAGCCCTCATGGCCA
AGATTGATCGTGACTATAGCCAACAGTCAGAACTCATGGAATACCTCTCACAATTAGTTC
TAGAAGGTCGTCAAGCTGGAGTCTTTATCATCTTTGCTATGCAACGGCCCGATGGAGAAT
TTATCAAAACGGCTCTTCGGGATAACTTTATGAAGCGTCTTTCCGTCGGTCATTTAGAAT
CAACAGGCTATGACATGATGTTTGGAGATGCCAATAAAACCAAAGAGTTCAAAAAGCTAG
ATGAAATTAATGGTGTCAAAGTCAAAGGACGAGGCTATATCGCAAACAACGGTGAGCTGG
CTGGTGAGTTTTTCTCTCCTTATGTACCGCTTGATCAAGGTTTCTCCTTCTATGATGCCT
ACTCTAAAATTCCCATCATGGAGTTTGAAGGAGAAGAGTTCTCAGTATTTGAAGAATATA
AACCACCGCTTGAAACAATTGACCCTATAGAGGAAGAGGAGACTATAGAAAACGAATCAA
ACAAAAGACCACTCAAGGAATTTGCGGACGAACAAAATCTTAAAATGCCAACCTTACGCA
AGATTATCTATCTCTTAACAGAACAAGGGATCATCTTTGAGCGGACTGTATCCGCTATTC
TAGTGGATCCTTTTCAAGAAAAACTTCTTCTTGAAATCCTCGCTCAGTTTGAAGAGGGAG
GACGCAGGTCTTATCCAAAAGCAGTTGAAGCGACGATTGTTCATCATGGGCTAGGACAAG
GGCAAGGGCAAGCCTGACCGCAGGTCAGGCGCAGACCGTAGCCCGAAGTTTCTAGGCCAT
GATGAAACTTCAACCCCCGTTTTCTAATTCCGAGAAACTATTTGAAATAAAAAAGAATGC
TGATAAATCAACATTCTCTAACTGTATTTTTTTTATGAAGATATTAACTTTTGTCTGTTT
AGCTACCAAAAGGCTACCAATAAATTTGAATTATTTTTAATATGATTTTTAGTAATATAC
ATTATTACTGAGTTTCAATCTTTTTAACAATAGCATAAGGTTATTGTTAAAAAGGTTTAC
CTCGACAAACTAAAAGATATTATTTAGTTTATAATCGTATTATTTTATTCGCTATATCTT
CTACAAACCTCTTATCGTGTTCCACAAATATGAGTGTAGGATTTGCTTCTTTTATAATTT
CCTCAATCTGTATTCTTGATATTACATCTAAATAATTCAGTGGTTCGTCCCAAATAAATA
TATGAGCTGGCTTTGACAAACTTACAGCAATTAAAACTTTCTTTTTTTGTCCATCGCTAT
AGTTCTTCATATCTATTTCAAATAATTCTCTTGCAAAATCTAATTTTCTAAGAATTGTTT
TGCACAATGTTTCATCAACACCTTGCTTATGAATATACTCGTTTAGGCTACCTGTTAAAT
TGGATGTATCTTGAGGAACATATGATATTTTTAAATTACTTGCTAATTTTACATCACCTG
AATACTCGTGATTTAGACCTAATAAAATTTTAATCAAGGTTGATTTTCCGCTACCATTAC
CCCCATATATAGCCACTATATCACCTTGCTTTATATCAAAACTTATATTACTTAATATCT
GCTTTTTTCCATAATATGATGATAAATCGCAAACTGATATTAGAGGATTTTTGTGGTGAT
GTAACGGATGCAATAATAGACTTTCCTTTGTTTCAATATCTTTTAGTAAATTCTGTTTTT
CTTCTATTGCCTTATTTTGTCTATTCTCCAAATTCTTAGATTTTTTCATCATCTTAGCTG
ACTGATGACCTATATGCCCCTTGTCTGGTTTTACACCTGATACTTTCACGCCGTTTTTAG
TATTTTCAACTTTATCAGACCAAATTTGACTTTGTCTTGCAGCTTCTTTTAATCGTTTAA
TATCTTTTCTTAATTTCTCATTTTGACTAATCTCAAATTGGTCTTTCATCAATTTATTTT
CATACCACGATGTAAAATTTCCTGATTGGACATCAATAGAATTCCTGTTAATAGAAATAA
TATGATTGATACAATCATCTAAAAAATCTCTATCATGTGATATAAGCAAAAAACCTTTTT
TATTTTTCAGATATTCACTGACAATTTTTCTTCCGTCCATATCTAAATGGTTTGTTGGTT
CATCTATAAGTAAAAAACCATCTTCTCTTGTAAACAAAATAGCTAAAAGGATTTTTGTTT
GTTCTCCTTTAGAAAGCGTTTCAAACTTTCTGTAAATAAGACTCTCATCTACCTTTAGCA
AATGAAGTTCTCTAAATAATTTCCATTCTTCCTCATCTGATATTAGTTCTCTATATAACT
CAATCCCTAATTTTGAAGTATCACTTAAATTGGGTGGGAATTTAATAAAGTCAACACTTT
TGCTGATTTTCCCCTTATAAACTTCTTGGTTTAGAAGCAGCTTAAATAGTGTTGATTTCC
CAATTCCGTTTCTTCCTATTAGTCCTGTTTTCCAGTTCGTATCAAATGAAAATGATACAT
TTTCAAATACAGGTTTTACATAGCCATAATATGAGAAAGTAAGGTTTTCAATTTTAATTG
TTGACATAAAAACACCCCCTCAAATTCAGATTTGAGTATTTCTTTTTCCAAACTTACAAT
ATATTCTTTCAAGTTGCCTCGCCTCCTCATAAAATATCTATTTTCCTACAACGCTTTAAT
CTTCTCATTTATCAATTCAATAAACAGATTGGAGCAAATCAAGCCAAAATGACTGACTGT
CTTGTCTTTCATTGCCACGGTTTTCCCAGCGTTTAATAAATCCTTTAGCTTGCTTTTTTT
GCTCCCGGATATTATTCACTTTGTGCTCTCCAACTACCACATTATTTTGATTTATTTATG
TAATAAATCCTTTAAAGTTTTAATAATTTTGTTTTTATCTGCTTCTGTCAATTCATATTC
TCTCAATAAACTAACAATTTCTTCTAGTCCGTCATCACGTCCTTTTAAAATCTCAAAAGA
CGTACCAAAGATTTCAGCTAATTTTTCTACTGTTTCATCTTTCGGATTTCTCCCTCCATT
TTCCCACCTAGCATATTGGGCTTGAGCTACACCTAACTTTTCAGCAACTTCTGATTGAGT
AAGTCCCACTTTAAGACGGGCTTTTTTTATATTATCTTTCAACATTTTAAAATTCCTTTC
GCTTTTCTATTGACCTATAACCAAAATGGTTGTATCATAGTTATATAACCATTTTGGTTA
TATAACTAAAAGATATACATTGTAGGTAATACCAGTCCGCTTATGAATATGAAAAAACAC
CCCAGAAAGCTCTGCAAAGCATTCTGAGGCTTTCGTTTAAAACCAATTTGATTATACCAA
AATAGTAATAAAAAGTCCATAAGAAGCGAAATATGGCTAGTCTAAGGATATTATGGCTTC
TATACAGTAAATGTCAGAGAAATTGGCAATACTTACTTCTACCATTCGCCTAGTTTAGAG
ATTGTGAGACAAGAGCAAGGGCGCAAGCCGAAGGCAATGCGCCCGAAGCACGCAGTTCTC
TCAATCTCTAAGAAAAAGCTGGCGTTTCTAACAGCCAGCAAACAGATACACTTAAGGCAA
CGCCCTAAGTAACGTGTCGTCAGCAAAACTCAATAGTAACATTGACCTACGCATTTAGCA
ATTATAGAAAGGAGGCGTTACAGATGAAAAATAACCTTCAAGCACTACGAGAATATCAAA
GCCGAGTAGATTTATCAGAACTAGAAAAATCTATTTATATCAGTATTGACCGACTAACAG
TAATCCTTGATAGAGACAACTGTTCTCTAAGACGTATATTTTGGGAATTAAGAAATTCTA
TCGATTCTATTATTCAAGAATTTAGCATTCAAGCAAATCTAAAAGAAGATTATTTTACAC
TTTATAAAATGATAAATGAGGATAGTATTAATCTAATTTTCTTCCAATTATCAACCTATG
GTGGTTATCAAGTCATACGTTTAGACTTTAACCCAAACTCGCTTAAAGAATTTGGAGGTC
TTCAAGTATGGAGGCAGATTATGAATTACGCTCGATTAAATGGATTAGATGTTAGACTAT
CACGTTTAGACCTTGCTTTTGATATCTTTAACAGACCAGAAATAGTCTTTTTACAACATA
TCAAAGGTGGAGTTAGTCATAAAATATTCTATGGTAGAGGGGGAAACATAGAAAGTAAAT
ACTGGGGGGCTAGTGGTAGTAATGTTCAAGTACGTTTATACGATAAGAACATAGAGGTAC
TAAGTCATAAGAGAGCCGATAAATTAAATATCGAGAGTAAACCTTTTTGGTGGCGGTTGG
AGTTTCAACTTCGAACAAAAGCTATAAATGCAGAAACCATTTCAGAGATTTCTAAACGAT
TAGAGAATTTTAGTTTTTTTAGCCTTTCAAGTGTTCCAGATGATAGCAAAGCATTTGCTT
ATATCTTTCTCCATGCACCAGCTCTTTTACCCGAATTATTCCCCTATCTGAAACCTAACA
CTATAAGAGTCAAAAAAACTAGGCTTAGAAAACACCTAAAAGCATTTGATAGTAACTCAT
TTTCTTTAGAGCTTCAAGATGCACTAAAAAAACAAACACCTCGATTAAACAATGAATTAA
AACAATTAATAGGAGAATTCATTGAACTTACTAGTAAAGGAGAAGATAATTTATGAACGA
TAAACTAACTATGACAGTACAAGATATTATGGACTTAGGGTTCTCAAAATGGACTGCTTA
TAATATTCTACGACAAGCAAAACATATTATGGTTGAGCGTGGTTTCGATTTCTATAACAA
TAAAGGGCTCGGAACTGTTCCTGTATCAGTTGTATCAGAAATTCTTGGATTGGAGGAACT
AAATGTCAAAAACTAGATATACTGGTGTAACTAAAGACGATAAAACTGGGAAATATACTT
ATTATTTTAAAGCTGGAGTTGACCTAGCTACTGGTAAACCATATCAAGAACGCAGACGCG
GTTTTGAAACTGCAAAAGAGGCCTTTGAAGCACGAACAAGGGCATTAAATAAAGTGCATA
AAAAAGGTGGAATTAAGCACACTCAATGGACTTTTAAACAATTTATGGACGAAGTATTTA
TACCAAATTATTATGCTACTACAAGTCCAGACCTCGAACGAAGACGTCAAGTTATATTTG
ATGAATTTATCCAATATTTTGGTAAGAAAAAACCTAGAGAAATTACAACTTATGATGTAA
TAAATTATAGGAATAGTTTATTAGAAAAATATTCAAATTCATATGCAAGAAACAAAATGA
CATTGCTTAATCAAGTTTTGAAAACCGCAAAAAAATATGGGTTAATTTTCCATGAAATAC
CTACAAGTAATATCAGTCCTATTCCAATAACAAAAAAACATATAGATTTTTGGACAAAAG
ATGAATTTCAAAAAGTAATACAATCCCTTGATAAAGAGAGTTATTTTGAGCATTTTATTT
ATACGCTCTTTTGGCTTTATTATTTTACGGGAATGCGTGTAAATGAGGCGACTGCTCTTT
ATTGGGAGGATGTGGACTTTGAAAAGAAAACTCTAGCTATCAATCACAACTTACAGTATA
TAAATCGTGAAAACTGGGAACGCCGTAATAAGCTAAAAACTGAAAGCTCTCGGCGTACTA
TTGGACTAGATGATAATACTCTAAAAGTGCTTAAGGAGTGGAAAGAAAGACAAGAAAAAG
TCGATAAAATACCATTCATTCTGTCTCCCGACGGAGTTCCATATCGTAAACGTAGTATTA
GAGACCAGATTTTAAAATACTCTAAGCGTGCTGGTGTTAAATACATTCAACCAAAAGGTT
TGAGACATTCCCACGCATCATTGCTTATTAATGAATATAATGTAAATGCCCTATATATTC
AAAGACGATTAGGTCATTCTGATGTCAAAACAACACTTAGCATTTATAGTCATTTATACC
CAAACGCAGATACCGAATTAACTGATAAACTCAATCTCATATCAAATGATTTTATTGATT
AAATCTACTTAGCTACCAAAAGAGCTACCAAAAAATAAATAAGTATCTAAAAAGCCTTAT
TTTAAAGGGCTTTTTTTAAGATTTTCCCACTATTTCTAATAGGGGGGTTACATTTGGCAA
AAACGCCAAGTCCACCCCTCCTCATTCCTTATGGGAGTTGGGTTTTCAATTTTTATGAAG
TGTGTCACTTTCGTCAAAAAAGTGTGTCACTTCGTTAGAAAGAGGTGTTGCGATGAATGG
ACAAAATTAGTCCTTTTCATATTAAGAATTTCAGAAAACAAACAGGACTTAGTCAAAAAG
CATTTGCACAAGCTGTTGATCTCCCTACAAGAACCTATCGCTCTTATGAAACAGGCGAAA
GAGGACTGACGATTGATAAGTTTAGAGAACTTAAAGAAAAACTTGGTTACTATCAAGATT
GCGATAAAAACAGTCTTCGAGCTCAGATCGACTATCTACGATTGACCTTTCCTAGATTGA
AGGATTTAGATGCTTTCTGTGAAAACTTTCTTCACTGCCACCTAAGTGAATTTACAGACC
AAGAAACTCGTCTTATGAACTATACCCACTTGTGGCAACGAGGGAATATCTGGATTTTTG
ATTTCTTTGATAAGTCTGTGACCAATGACTACCAAACTTGTCTTCAACTATCCGGGCAAG
GATGCCGTGAGTTAGAACTACTTCTAGAAGACAAGGGGATCACTTGGCAGATCTTTCTTC
AAAACATTCTTTATTCCTATGAAGACGTTCGGGTGAAGCGACTCGATATCGCTCTAGATG
AACTCTATAAGGGTTATGGTCACGAGGACGAACAAATTCAAATTCCCAAATTGATTGATA
AACTCTATTCCAAAGAGATTGTCCTAGACACGATCAAGAAATGGAATATTACGGGTGGTG
GATCTTTCACAGATAATGAAGACATGGAAGCGAATCACGGCTTGTCCATTTACTTTGGGA
GCCGTCAAAGTCAACTCTATTTCAACTTTTATGAAAAGCGCTATGAAATTGCTCGAATGG
AAAACATCTCCTTGGACGAATCCTTGGAGATTTTTGGTATCTGGAATCGCTATGAACTCC
GCTTTTCAGATCAGAAAGCTCAAGGCATTGTGGAAGAATACATTAACGGTGTAGACCTCG
GAGAAATCGCTAGAGGCATCATCAATAAAGAAATCCAAGTCTATGATGGTCTCACTCGCT
TCGGAGCCTATAAACCTGATGAAAAATGGCAAAAACTCTTTGGAGGTGTTGAACCCTTGA
AACTCTCAACCAACCCACAACCATACAGTATTGAGCGAACGATTCGCTGGCTGACCTATC
AAGTTGCTAACTCCCTTGCACTAGTCACTGAAGCAGACAAGATCCTCCAAACAGAATACA
TGAAAATGATTCAGAATAGCGGAGAGATCACTGATCGAGGAAAAGCCATGCTACGACTTC
TCAAAGCCAATAAACACTATGAACACTAGAAAGGAAAAGCTATATGGAATACAAAGTAGA
AATCAATTCATTAGAAAACTTTAAAGCCTGGTCAGGTGGATTGGAAACTCTAAACACTGT
CCGTGAACGTGGTGGAGTGGATACCCTAACCGTCATTTGTGAGGATATCTTCTCTGGGAA
TACACCGACAGAAGGGCAAATCAATGACTGGCTCTGGTTTGATTCAGATTTTATCTACCA
AGCTCTAGGCTACGATGATCTGCTTGAGGCTTCTTGAGATGCTGAAGAAGATTTATCAAG
CAGATTTTCTGCTTCTTCCAGAACAAGAATTCTGGCATATGTACGTTCTCTTACGAAAAG
GAAAGGACTTCTACTATGAATGCGCTGGAAGATCTACCGAAAAACCACCAGATGCGAAAG
GTTTCTATGACTATGAACATGCCTGTTTCACGCTAGATGGTCAAGTGTTGAGCGTAAATA
AAAAAATGCGCCCCTCACTCATTACTTATATCCAAAAGACCATCAAAGACAATCAAGAAA
AATTTAGAAAGGAAATTGAAATGGCCACTAAAACTATTTTTGAAAAGAAAGTCTCTCAAG
TCACGAATGAACTGGGAGAATTACTTAAAAAGAAAGATCACAGAGAGGCTTGGACCAAGG
CTGGAGAATTAAATAGTCTCCTAAAAAAAGAAGAAGCCAAAGACCTAAAGCCTGACCTGA
TCGAAAAACTCCAAGCTGAGCTACGAGGCTACTATTACATTAATGGCGAGATCGAAAAAG
CCAATAAGCGCCTTTATGCAAAAGGATCAAAGCTCATTGAGCTTGCTGGCCTCTAAAGGA
GGATCTATGGATAAAGCTAAACGCTACTTGCTTCAAGCGAAAGAATATCTTTCACACTTT
AAAAAGGTGGAGAAAAAAGGAGGTCCACCAAAACTAAAAGTCACCAATAAAAAGACCGTC
AATATCGCAGTCATAGGAGGAATTTCTTTCCTCCTTTTTGTTGGTTTCTTGGGATCTATC
CGTGCTATCACACTCTCAAATAAGGTAAGTACACTACAAGCCCAAGTAGAATCCACCCAA
AAGCAACAGACACAGCCTATGGAGTCGAGTAGAAAATATGACTATAAACTCCAGTATTAC
TTGAATGACTACGTCTATGCCTATTTCACTCTTCCACAAGAAAGCGATAAACAAAAAGCT
CAAGTTGACTACTTAAATAAATTTTACAATTTCATCCCTGAAGTAAAATCTCAAGGGCAA
GTTCGAAATCCCAGCTCACTTGTCTATTCTCAGTTAGTGACTGTAGAAGGGAAAGTTGCG
ACCTATAAGGTTAAATACAAGGAAAGCATCCATCGGGATAACAACACAGAAGAAAAAGAA
ATTGTGACAGGTTTCAATATTCCTTTTGATGAAAAAGATGGAAAATATTACGTTTCTGGC
CTTCCTTGGTTTTCTGCCATTGAATCCTCACAAGCTGGACACTTTAGCGAAGATGATAAG
CTCCAACTCACTGCCAATGATCATTTTTCAGACAGCGAGCGAAAGAAAGTAGAGAAATTC
CTCAAGGTCTTCTTTACCAACTACACCACAAGCCAAGATAATCTTAATCTGATTGCTAAG
GATGTGGATATCATCGCAAATAGCACTTTCAAAACGATCGACTACACTTATCTCAAACAG
GACGGTGATGATTTAATCGCTTATGTCCAAGCTACCTTTGAAGTTGGAGGGACCACTCAC
TCGGAAAACTTCACCTTTACTCTCTCAGAAAAAGAAAAGACCTACTATGTCTCAAAACTA
GAACACACCATTCCACTGAATTATGCAAATGATAAAGAATAGGAGAACTCTATGAATACA
AACAATCTACGAACCTTCCTTCAAGGTGATGGAATTTGGATCCTGACAGCTATTGCCGTG
CTCTTAGCGATCAAGGCTTGGCGGAACAGCTCTTGGCTTCAACTCTTCTCTGTCGTTGGT
TTCTATGCCGTTATTGTTTCAATTGCGAAAGGACAAGATATCCTAAAAGCAGTCGGCTGG
TTCCTGCGACTCTTCGGTATTGAATCAGGACTCTAAGTATGAATGAAGAAAGACTTTATG
ATTACAGTAAGGGCCTAAATGCTCCTTATTGGATCCAAGAAATCAAGACAAAAAAGGGCA
CTCGACTATGGTACTTTGCGACACCCATGCAGTTGTCCTTTTTCATTGTTTTTATCATCG
TCTTTGTGGCCATGTTACTCTTTGGAGGTTTTATCTTTGTGCCACTCGCAAAAATCACTC
ACTCAATTTCTCTCTTGCTCTATTGGTATCTCCCTTACAAATTGGCTAAGTTCTATACTG
AATACGAGCCTCACGGTAAAAAGATGCACGTCTTTATTGGAGATTACCTAATTTACTTTT
GGGACTTTAAGATCAATAAAAAAGCTATCTACCATGAAGATCGGATAGAGCCTGTAGAAG
AAATTGTCTTTGAAAAAACAAATCTATAGAAAAGGAGGACCTATGAGTATTACTTTAACT
TATCCTATAAGGGAAACACATGAAAATCTAGCTCTCAAAAAAGATCAAACAGTCGTTGCT
TATTATCGTATTCCAAACACTCCCATCACAATTACAGATGATGAAAAAAAGGGCAAACAT
AAAATTACGGTTGCTCAAATGATGAAGAAGCTCCAGAAAAACAAGTTCTTTGAAATATCT
CTGATCCCTAAAGACTATCTCTTAGAAGAGAAAATGAGAGACTTTTCAGATGCTCTAGCA
GATGACAGTCGTGAACTAGGAGAAGAACTTCTTCTCTACACAGTGGATCGCCTAACAGAT
GAAATGGAAATCCCTTATCAGTTTGACTGGGTCGTAGGAGTGACTTTACGCAAACAAAAT
CATGGAGCTACAGTAAAAGACTTGGCCTATGAGAGCTTTAATGAGTTCACTGAAAAGATC
GCAAAGGGTCTTGGCTATGAATATGAATTATGTCCCACCTGGTATGAAGACTATAAAAGT
GATGAATTCACCATTTTCCAAGCCTTCTCAGTTCTTCGGGCAAAGCGTTTATCCAATGAA
GAACTCTTTTATTACCAGCGGATGCAATACCTCCGCTATATTCCTCACTACAAGAAGGAG
GTGCTCGCCAATCGTGCTCAATTCAATATCACAGACACCTTGATCAAAGTCTTAAAAGGT
GGCTTTCTCAAGTTAGAAAGCCCCTATGGTTCATCTTTTGTGACGATTCTTCCTGTAGGT
AAATTTCCTGTTCAATTCAATGGTTTTCACCTAGGCGAATTTATCCAACGTTTGAACTTT
CCCGTAGAACTACGAATTAAAGCGGAATTCATTGATACAGGTAAAATCAAGGGTCGAATG
GGACGCTCGAATACACGTTACAGAAACATTATGGAAGAGGCAGAAAATACCGATACTGTC
CAACAAGACGAGATCATCATGGGTTCCATCTCCCTAAAGGACTTAATGAAGAAAGTCGGA
AACAAGGAAGATATCATCGAATATGGAGCCTATCTGATTGTTTCTGCTTCTAGTGTGAAC
CAACTACGACAAAGACGGCAAGTAGTTTTGAATTACTTTGATGATATGGGCGTTGAAATC
AGTGAAGCCTCTCAAGACGGACCTTATCTCTTTCAAGCTCTGCTTTATGGAGAAAACCTC
CAAAAGAAAACTCGCACCTGGACACATATGGTCACAGCTCGTGGATTTTCAGAACTCATG
CCCTTCACCAATACCTCTTCTGGAAATCGTATCGGTTGGTATATCGGTCGAGTAGATAAC
TGGACAGGCCGTTGGGACAATATTGCAAAAGCTATTGATTCCTCAAAGAACATTGTCCTC
TACAATGCGACAGTCGGAAATAAAGAAGATATCGCTGGAAAGATCACCAAGAACCCACAC
ATCATTATTACGGGGGCAACAGGTCAAGGAAAATCCTTCCTTGCTCAGATCATCTTTTTA
AGTGTGGCTTTACAGAATGTCAAAACACTTTATATCGACCCTAAACGTGAACTTAGAAAT
CACTACCAAGAAGTGATCAACTCACCTGAATTTGCACGTCTCTATCCTGAACGCAAGAAA
CAGATTGAGAACTTTAACTTTGTGACACTGGATAGCTCACTACCATCAAACCACGGAGTC
TTAGATCCTATTGTTGTTCTAGATAAAGAACAAGCTGTAGAAGTCGCAAAAAACATGCTT
GAGTTTCTACTACAAGCTGTAGATGATGTCACGATGGATCAAAAAACAGCTATCACAGAA
GCTATTAATGCGATTGTAGAAAAACGAGTCGCTGGTGAGAAAGTCGGATTTAAACATGTC
CTAAAAGTTCTGAGAGACTCTACTTCCTCTGAAATTGCTTCGGTTGGTCGTTATCTGACC
TCAATTGTCACAAACTCTATCTTGGAACTAGCCTTTTCAGATGGGACTACTCGAGGACTT
AACTATGAATCACGAGTGACCATCCTTGAGGTCAATAACCTCAAACTACCAAAGGACGAT
TCCACAAAAATTTCAGATCATGAACGCAACTCTATCGCCCTCATGTTTGCGCTTGGTGCC
TTCTGTACCCACTTTGGAGAACGAAATGAAAATGAAGATACCATTGAGTTCTTTGATGAA
GCATGGATTCTTATGAAGTCCGCAGAAGGAAAAGCCGTTATCAAAAATATGCGTCGGATT
GGACGCTCCAAAAATAATACCTTGGCACTGATTACTCAATCTGTACATGATGCAGAAAAT
GATGATGACACAACTGGATTTGGGACCATCTTTGCCTTTTATGAAAAGTCTGAACGGGAA
GATATCCTAAAACACGTCAATCTCGAAGTCACTGAAAGCAATCTCGAATGGATTGACAAT
ATGATCTCTGGTCAATGCCTGTACTATGACGTGTATGGTAATCTCAATATGATCTCTGTA
CACAACATCTTTGAAGATATTGATATGCTTCTAAAACCAATGAAAGCTACGGTATCATCA
AGCCTTGAAAATAAATACGCTAGTTAGGAGGTGAACCCATGCAAGAAGCTTTTGACAAAC
TAAGAGGAGTTGATATCTTCTCTCTCAAATCCTATATGGAGCCTACTGGGTTCGCTTCCT
TTAATGGGGCTTGGGTTCTGATTAATGAGCTTTTCGTCAACTTCTTCTTTTTCATTCTAA
ACGCAGTGGTGGGCTTCTTTTCTTTGCTGATTCGAATTCTTGAAAAAATTGATCTCTACT
CTAGCTATAAGAACTATGTATTTAATGGAGCAATGAATATCTGGAAAGGATTTATCGGTT
CAAATGGAAGTGGAGTTGCCAAGAACTCACTTGTTTCAATGTTGCTTCTGATCTTAGCTT
TCTACCTTTTTTACCAATATTTCTTTTCCAAAGGATCCTTTTCAAGAACACTCCTTCATG
TTTTTCTAGTTCTCATCCTTGGCTTTGGTTACTTTGGAACAGTTGCAGAGACCTCTGGTG
GTCTTTATCTGCTTGATACAATCAATAATGTCTCTAAAGAGGTCACTAAAAATATCACTC
ATATTAAAGTAGAATATGGAAAAAATAAGACGATCAAAATCGGTGATTCCATGGCAGATA
GTTATATAGCAGAAACCTCTTATAAAGCCTATGTCTTTGTCAATACTGGCCAAGAAAATG
GTAAATATAAGAATAGCCAAAATGGAAAACAAGAAACTTTTGACGATAGTAAGGTATTAG
GAACAGGCGATAAAAATGGAAACTTTACAGCGGTTAAATCCAAAGACCGTTCTAAATATC
TAGATGAACTAGGCAATGGAGCTAATGAAGATGGCGAAAAGAACCGTTGGGTTTCGGCAA
TGCCTGATTTCATCTTTACTCGTATGTTTTATGTCATTTTTAAAATTTTTGACGCTTTTG
TATTAGCAATACCAGTTATTTTGATTCAAATGTTAAATGTCATTGCTCAGACACTCGTTC
TGATGATGATCCTGCTCTTTCCAATTGTGCTATTAATGTCTTTTGTGCCAAGAATGCAAG
ATTTGATTTTTGGAGTTCTAAAAGTCATGTTTGGTGGGTTACTTTTCCCAGCTATCACAA
GTCTATTAACTCTATTAGTTTTCTATATTGAGAAAATGATCGAAAACATTATCATTACAG
GCTTTGATGGCATTCTTAAAACACTCCCATCCTTGATTATCTTTGGCCTTGTTTTTAAAC
TACTCATTTCAGTCGTCTCAAAGGGACTCGTATATTTCTTTCTATGGAAATACAAAGCTG
AACTGATCCAATTCATTCTTGGATCCAAAGCTCGAATGGTTGCGAATGATATTGGAAACA
AAGTTGAAAAAGGGGTCACAAAGACCAGAGAGGTAGCTTCACAAGTACCATCGAGAAGTC
TTTCATCTGCTCAACATCTTGGGAATTTTGCCTTAGCAGGTGCTGGTTTCGGAGCCGGAA
TGGTGATGAATGCCAAAAGTCACTTCCAAAATGTCGGATCTTTCTTTACCAATAAGGGAT
CAGAGCACCAACCTGATGAAGTGCTCCCAGCAGAAACACTTGAGACTCCGATAAGTCCAG
ATGCTCCAGAACCAAGCATTCCGAAAACAAAGCAAACGCTAGAAGGGATTAAACCAGTTG
AAGAAAAAATACCACCAACTCTTTCAATGGAATCTGCAATCACAGTAGAGCCAACACCAA
GTTCAAACGAGGAATTTCAAACTCTTAAAGAAGAGTGGATTTCTCCATTTAAACAGCTCC
GCATTAATAGTATTGAGCACAAATTAGAGGAATATAAAGATCCTCAAGCCATGTACAAAG
CCCAAGGATCCAATGCCTTCACTCGTGCTTATAGGAAAACCATGACACGAGATGATAAAT
TGAGAACCAATATTGAACGAAGAGACCGATTAACAGAACGCTTAAGACAACTTAGAGGAG
AATGATATGAATACCAAGATACGCTCAAGAACTGCTTTTCCAAGAGTTCTTGAAGAAACT
CTTTATCAAGCCTACCAAGAAGGAAAACGCTCAGTCGATTTCCTTCTTTTGTTTCCGGTA
TCAGAACAAGAAAGAGACAAAATCATCTTACAGGCTAAGTCCTATTCAGTCGTTTTAGAT
GCAAAATGGCGTTTTGGGACTGTTCTGTTCACTGCTTATATAAGACATTAACTAGAAAGG
AGATTCGATGAAAAAACTAAAATGGTTTCTATTAGCCGGTCTCATTCCTCTCTTTCTACC
GGTCCTCATCATCATTATCCTTATGGGGGCTGTCGGAGGTGGTGGAACGAATGGCTCACC
TCAATCCCAAAATGGAGTGACCTATGCGGATCACTGGTCAGATGGAGATCCCTATACTCA
CAACCTACTGGTTCATCGCTTCGGTATTACAGCAGAGCAATTAGACGGCTTTTTAGATAC
GTTAGGAATCTCCTATGATAAGAACCGAATTAATGGAAAAAAGCTCCTCGAATGGGAAGC
TAAATCTAATCTTGATGTCCGTGGAATCGTTGCGATCGCACTGAATGAAAGTTCCCTTGG
AACTGCTGGGGTAGCCACTAATCCTGGAGCCAATATGTTTGGTTTTGGGGCTTATGATTC
CAATCCAGAATATGCCAATAACTTTAATGACGAGGTTGCGGTTGTCGGACTAACCCAACA
AACCATCATTGGAAATAAAAACCAAACCTTCAAAATTCAAGATGACAAGGCTAAAAAGTT
TGCGAATGGTACTCTAAATCCTTCTACCGATGGTGGTGTTTATTTCACAGATACTACAGG
ATCCGGAAAAAGACGTGCAGAAACCATGCAAAAACTGGATGCCTTCATTGATGAACATGG
AGGAACTCCAAAAGCTCCTGAACAAACTACAGGAAAAACTAGAGATGGTGGAGGAGTAAC
TTCAAACGATATCCCTGTTGGCTACAGTCTAACAACAGCTATTGACACTACTGGCTATAT
CACAAGCACTTATCCATGGGGACAATGTACCTGGTATGTCTTCAACCGTGGAAAACAAGT
CGGAGTCAACTTTGATCCATTTATGGGAAATGGTGGACAATGGATGAATAAACCAGGCTT
TACAACAACCCACACACCAACAGAGCACTCTGCTCTATCATTTAGCCCTGGACAAGCTGG
AGCTGATCCAATATACGGACACATTTCATTTGTGGAACAGGTCAAATCAGATGGTTCAAT
TCTCGTCTCAGAGTGTAATGTAAAAGGGTTAGGAATAATTAGTTACCGCACATTTGATGC
AGAAACTGCCAAACAATTTACCTATGTTATTGGACATTAGAAAGGATAATTATATGGATG
CACTACAACAAGTAAAACTAGATAAAATTGAAAATCTTCTTCAAGTATTGGTGAACCTTC
TTGACAAAAAAAGCAACTCCAATCACTTGGAAATTATAACTCAAAAAGAAGTTCTAAAAG
AATTGAATATATCACCTAACACGCTGAAGAGTTGGGAAAGAAAAGGACTAGCTCGTCTGG
AACCACCTATTGAAGGAACGAGAACAGTCTACTATAAACGGCAAGACATCATTAAATTTC
TATCAACTTAATAGTAAAGCAGGAATGCAACAAACAACTCAGGAATATGCTAAAATAAAA
TCATCTTAAAAGAAGGTGAGGGTCTTATTTTAGTCTTTTAAATATCCGAATTAAGAGGCA
ATATGAATAAAGAAACCATTCAACACAACAATAAAAAAGTTATAAAAACTACCAAGCAGA
ACGGTGAAATAAGCTATTCAATCAAAGGTGTTTATATCGGAACAGATATTAAGACTGGTA
AGCGAATTACAAGAACAATCACTGCTAAAACATTAAAAGCTTTAGATAGAAAAATTGTTG
AATCCAAAATTCAATTTGAAAAATCTGGGTCAACTATTAAAGAAACTATCCAAATTGGTA
ATTTTGAAAGTTTAGCTGAATTTTGGTTTAGCCATTTTAAAACTTGGGTATCTTCGCAAA
ACACAATAAACCGTGTTCGAGGGTACTTAGATACTTACATCATTCCACAATTTGGCAATT
ATAAACCTGAGCAGATCGAAGCATCAGATATTCAATTATGGCTAAATCGATTAGTAAAAA
AAGCCAAACAAGCAATTGAATCTGGAAAAAAACGTGCCCCGAAAGGCAGTGCAAAAGATT
TTGGTGCAATGGCACATAAAATGAGTGATATTTTTGATTTTGGAATAACAAATTGCGGTT
TGAAAACCAATCCTGCAAAGACAATCAAGATACCACCAAAACCCAAAGCCATTAAAGAAC
GTATCATGGTCCTTCATGATGAGGATTTAAAACTTTGGCTAGCTTACCTTGACACACTAC
CAAACACGAGAGCAAATCGGCGGTTTAAAATCATTTGTAATACATTACTGGCTTCAGCAC
TACGAATCAATGAACTATTAGCTTTAGAAATTACTGATCTTGATTTTGAAACTAATGAAA
TCATTGTCAATAAAACTTTAATGTGGAAAAGTGCTAATAAAAAATTGAACCAAAAAGGAG
GGATTATTTGTAAGAATTCTCCTAAAACTGATGCCGGTAATCGTAGAGTTGCTGTTCCGA
TATCAACTTTAGAAGGACTAAGGGAATTTCATCAAGAAATGAATCTCTATTTTAAAGAAC
ATCATTTACCAAGATCCAAATTGATATTTCCTACGATTTATGGAAATTATATGTGTGATA
GAAATGAGCGTGCAACTCTAAAAAAACGACTTATCGAATTGGGACTACCAAATTATGGGT
TTCACCTATTCCGACATACACATGCCTCTATGATGCTCAATGCCGGAACTAACTGGAAAG
AGCTACAACATAGGATGGGACATAAGTCTATTACCACAACTATGGATACATATGCTGAAC
TAGCACCAAAGAAAAAATTCGAAGCAGTTGATATTTTTCTGGATAAATTACAAGAACTCA
CAGATTAATACAATCACTACCTTTATCACTACCTTTTTTCTTCAAAAACCTATACTCCTT
GATATGACAAGGGGTACAGGCCGATTATTTAACCCTTACTGAGGTAAAATAA
