# Supplementary material for: Abundance, Diversity and Role of ICEs and IMEs in the Adaptation of Streptococcus salivarius to the Environment
Source: Genes (Basel). 2020 Aug 26;11(9):999. doi: 10.3390/genes11090999 (PMC7563491; doi:10.3390/genes11090999)
Supplement: Supplementary file 1 [file genes-11-00999-s001.zip › Supplementary files/Lao_Data_S1/ICE_Ssal1001175st1_H3_rpsI.fasta]

>ICE_Ssal1001175st1_H3_rpsI
AAACCAGGTCTTAAGAAAGCTCGTAAAGCTTCACAATTCTCAAAACGTTAATTATCCGCG
ATATATCAACGTTTCAAGACATTCAAGATTTTTATCTTGGGTGTTTTTTTTTGTTCAAAA
AACTAAAGTTCACCCCAAAATTCACCCCAAGTTCACCCTATTGCTTTTTGAGACTTCTAA
AGGCTATTTCTCCTGCTGTTTGATTTACTGTTTCAGTAGTATTGACATAAGTCTTCGTTA
TTTGGATGTCACTATGAGTAAGTGCTTCTGAAATAGCATTTAATGATGTTCCAGCCCGTC
TTGCCAAAGTTGCTCCAGTGTGTCTTAATTTGTGAGGAGATGCTGGAGGAAGTTCCGGAT
GTCTTCTTCGAATAGTATTCATTCGATGATTAAGATAATCAACATGAAGTGGAACGTTAA
TACCGTTTTTTCTATTGTTATATGTAAAAACGAATTGCTTTTCATTCTGTCTGATTCCAA
ACAGCTTTAGTTGCTTTTTTTGTTCTATTTTCCAATCGGTCAGGATCTTCATTAGTTCTT
TAGGAGCTTTAAATAGAGTTTTTTTATTTCCTTTGGTTGATTTCAGATTCCCGAATTTGT
CTAATGCTTGTTCAATGAGAATTTCACTTTTTTCAAAATTGATATGTTTCCATTGGAGAG
CGTAGGTTTCTGATTTTCTATCTGATAAAAAGAATGTCGTATAGAACAAAGCATAATCTT
TTAATTCCATTCGATCATTTTTTAGATCTTCATCAAATGCTTGTAGCCATTGTTTAAGTT
CCTCCTCATTTAATGCTAAGTCTTCAAACTTTTTACTTTCTTTGAGAGCTAATTTTTTAT
TAGCTTTAATTCTACTGATTGTCTTTTTAACCTTATTTACTTGTATATATTCAAGCTCTT
CTGCCCAGTCCAATACAGAATTGACGTAGCCTCTAATGGATTTAAAGTTGGCATAAGAAT
TCGATAGTGGAGTAAGAAGTGACAAAACCAGTTGTTTGTTTTCATTGAGATGATCAATAG
AATAATTACCTAGAACTGGAAGAATCTGCAAACGAAAGAGATTTTCTGTTTGAAAGACGG
TTACTTCTGTAGGTGGTTTAATAGTAGCAGTGGCTTGCCCTGCTTTATAGGGTTCTAGCC
AAATGTCTTTGTAAAAATCTTTGAATAGGATGTCTCCTTTTCTTTGAGATAAAGTAGAAG
ACCTTCCTAAACGTGCATTTTCAATGTCAACAGCTAACTTAATTTCTGCTTCCTTTGCCT
CTCTACGAGTTTTGAATCTTTTTTCAAATCGTTTACCAATTCCTAACTTTCCTTGGACGT
CATCGGGTATGTACACCCTTAGCCTATAGGATCCATTTTTTGTTTTTGAAATGCCCATTT
TTGCCTCCTTATGCGCTTATCTCTAGTCGAGTCATCCACTGATTGATACTTTCTTTGCTG
AAACGAATGGACTTTCCGACTCGAATATAGGGTAGGCCCATTGCAATCCAGATATCAAGA
GTATTATGTGAAATTCCTAGATAATGACAGGTTTGTTTTTTGTTCAGAAATGGAGTGTCT
AATCCCATATCTTCTTTGAAATGATGAATCTCATCTTTGATAAGAGTTGCAATCATTTTT
TGAATTTCTTGTGTTTGTTCTTCTGGTAATTGTACTAACATATATTGTTCTCCTTTTAAA
ATTAAAAAAACCAAGGTTTAATTTTACCTTGGTCATTATTTATTATTTTGCGCTGATAAC
TGTTCTTTAAATAGTTTATTCATTCGTTTCTGTCCCTCAGAAGAGTTGAGAGCATTTTTA
TTTATTTCACCTTTATATATTTGTTCCATTAGAATTAAGTATGCTTCACCTAAAGCGGTT
GTGACTAGGCCAGCAGTTGTACCAGAAATAACACTTCCAATACCTGTACCAACACCTGGT
ATAAATTTCAATATATTAGAGACAATAGTTTTACCGATTATTGTAGCACCACCAGATCCT
AAAGTGGAAGAAACGAAAGCTGTTAGGATTGTTTTATTAATTTCTAGTCCAAATATTACA
GTAATCGCACTAATCATAGCAACCTGAGTAGGTACTAGTAAAAATGCATCAGCAAATGGG
ATAGGAGTGAAACCTTCTCCAAAGCTTGCTGCTACCGCTGTTGCAATAGCAGCTCTAGCG
TGCTTTTTTTTGGCTTCTAGAGATACTTTTTGAATATTTTGTAATGTATCTTGAAGTTCA
GAAGGTAATACTTCAGACATTACATTTATTAAGGTATCTAACCCAAAGGCTTTTGCGACA
TATTCTTCATCAAAATCCATGTCCTGAGCAAGAATTGGTACAACTTTACAAATATCAAGA
TTTTCTTGTTCTACATGATTTTTCATTTCCAAAGCTTTTTTTCTTGGAACAGATTGTGTT
AATACTACAATTATTGGAACTTTGGAATTTCTATTTTTTTCCGAGAATTCCTTTAGCCAT
TCTACCTCAGAGCTATCAAAGGTACGATTTGCTCCGACATTAATGCAGTACCAAATACAG
TGGATTGTTTTGTTAACATCATTAGAGGAGTAACCGTCGCTTATTAATTTTATTACTTCA
TTTTTTACGTTGTCTTGTTGGTCAGAAGATAGTTCGAAACCCGGAGTATCATAAATAGTG
AGTGGATAGTCATTTTTAACAATTTTTCTGATTTCTTGTGTTACAGGTCTACCTAGACCA
GTTTCAGCAAAATTACCTCTAAATAAACTGTTGATGAGTGTACTTTTTCCTACTCCAGAT
TTACCAATGATTATTATGTTAAGCTGTTTTAAATTATTTATTTTCTCATTAATCGCATTA
ATGCATTGTTGAGCAATATTATCTGTATTAATCTGCATTGCTTTGATCCTTTTTGTAATC
AGTTTTTTTTATCAACTCATCTTCCCATGAGACACTATGATGTTGCTGATTATTTATCTT
TAATTGTTTTTTATATAAATAATTTGTAGTTTTTTTCAAGACTTTCGGTAGTAATGTTGT
GGAAACTAGTATTGCTCCAGTACCTAAAATGTATTTCATTTTAGTTTTTTTATTACTTGG
TTTCGAATTTTTCTTTGACATAATATTTCTCACTAATTTTAAGTTTTTAAGTTATTATAT
CATATAAAATATTAAAAATGCTACAAAATTTCAATGCTCTTCAAATTACTTTATTTTCCA
ATAACATATGTAAATTGTTTTGCAGTTTCTGCATCAAAAGTGCGGTAGCTAACGACTCCT
AGTCCTTTGACGTTTGATTCAGAGATAAGAATGGAGCCATCTGATTTGACTTGTTCCACA
AAGGCAATATGTCCATAGGTTGGATCTGCTCCAGCTTTTCCTGGGCTAAAAGATAGTGCG
GAGTGTTCGGTAGGGGTATGAGTTGTTTGATAACCTGGGGCATTCATCCATTGACCACCA
TTTCCCATATACTCTCCAAAGCTAACACCGACCTCTTTTCCTCGGTTATAGACAAACCAG
GTACATTGTCCCCAAGGATAAGACAGTCCTGTATAGCTTGAGGTATTGATTTCTTTGGTG
AGGCTATAGCCTTGTGGGACATCCCCAGTTGTGACACCGCCTCCGTCTCTCGTTTTTCCT
GTAGTTTGTTCAGGAGCTTTTGGTGTTCCTCCATGTTCATCTATATAGGCATCGAGTTTT
TTCATGGTTTCAGCACGCCTTTTTCCTGAGCCAGAGGTATCGGTGAAGTAGACCCCACCA
TCTGTTGACGTGTTGAGGGAACCACTCGCAAATTTTTGCGCTTTGTCATCTTGGACTTTG
AAAGTTTCATTTTTATTGCCAATGATGGTCTGATTGGTGAGTCCAACAACTGCCACTTCA
TCGTTAAAATTATTGGCGTTTTCTGGATTAGAGTCAAATGCCCCAAAACCAAACATGTTA
GCTCCAGGATTTGTCGCAACTCCAGCTGTTCCAAGTGAGCTTTCATTTAAGGCAATTGCT
ACAATGGCACGAACATCTAGATTAGACTTAGCCTCCCAGTCTAAGAGCTTTTTCCCATTG
ATGCGTTTCTTGTCATAGGAGATGCCTAAAGTATCTAAAAAACCGTCCAATTGCTCTGCT
TTAATACCATAGCGATGGACGAGTAAATTATGGGTATAGGGGTCTCCATTTGACCAGTGG
TCTGTGTAGGTTGCGCCATTTAGTGATTGAGAAGAGCCACCAGTGCTACCTCCTCCGACG
GCTCCCATAATGATGATAATGATAAAAACAGGAAAAAAGAGAGGAAGAAGGCTTGATAAT
AGATACCATTTTAGTTTTTTCATCGACTCTCCTTTCTACTTAATGTCTGATATAAGCTGT
AAATAGAACAGTCCCAAAGCGCCATTTAGCGTCTAAGACGACGGAATGAGCTTTCGTTTG
TGCAATGATCTGGTCTTTGTCTTTTTCTGAGACTGGAAATAAAAGAAGGAAATCGACGGA
GCGTTTCCCTTCTTGGTAGGCTTGATAAAGAGTTTCTTCAAGAACTCTTGGAAAAGCAGT
TCTTGAGCGTATTTTAGTATTCATTCTATTCTCCTCTCAATTGGTTTAGGCGTTGAGTTA
AACGATCTCGTCGCTCGATATTGGCTCTTATCTTATCGTCTCGTGTCATGGTCTGACGAT
AAGCACGGGTGAAGGCATTGGAACCTTGGGCTTTATACATGGCTTGAGGGTCCTTGTAAG
CATCCAATCTCCGTTCTAGGGTATTGATACGGTGTTGTTTAAATGGTGACATCCACCCTT
CTCTGAGCGTTTGGAATTCGTCCTCTGGACTAGGTATTCCTTCTGACATGATTGGTGCCT
CATTTGGAGGTGTTGGGCTCTCTTCTTCAATTGGCTTGAAGTTATCAGGTGGTGTCTGTG
TTGGAGGAATGATTGGTTCTGGAGATTCTGGGGGTGTTGGAGCCTCTGTTGGGCCAGTTG
GCATGATTGTTTCTGGTTGGCTTGGGTCTTTACGGGTGAAGAAGGAACCTGCATTTTGGA
AATGGCTCTTGGCATTCATCATCACCCCAGTCCCAAAACCAGCACCAGCCAATGTAAAGT
TTCCCAGGTGTTGAGCCGTCGCAAGGCTTCGTGTTGGAACTTGTGAGGCAACCTCTTTGG
TCTTTGTGACGCCATGTTCAACTTTAGTCCCAATATCTGTCGCAACCATTCGAGCTTTGG
AGCCAAGAATGAATTGGAGGAGTTGGCCTTTAAATCTCCAGATGAGGAAATAGATAACAC
CTTTAGAAACCACCGATACTAAGAGTTTGAAGACAAGACCAAATAAGAGAAGGGATGGTA
AGGTTTTTAGAACGCTATCAAACCCATTTGTGACCATGTTTTCTATCATTTTTTCAATAT
AGAAAATAAGGAGTGTTAAGAGAGTTGTAATTGCTGGAAAAATCAAGCCTCCAAACATAA
CTTTAAGTACTCCAAAGACTAACTCTTGCATCCGTGGAACGAAGGACATGAGAAGGACTA
CTGGGAAAAGTAGAATCATGGTGAGGACAAGGATTTGAGCTACTACATTTAAGAGCTGGA
TAAGGATAATGGGGACGGCTAATACAAAGGCTTCTACAATTTTAAAAATCACATAGAACA
TCCGAGTGAAGATGAAGTCTGGCATGGCTGAGACCCAACGGTTCTTTTCACCATCATCGT
TGGCACCATCTCCTAAATCGTCTAAATACTTGGAACGGTCTTTGGCTTTGACTGCCTTGA
AGTTCCCATTCTTATCACTCGTTCCAAGGACTTTACTGTCATCAAAGGTTTCTTCTTTCC
CGTCTTGGCTGTTCTTGTATTTTCCGTTTTCTTGGCCAGTATTGACAAAGACATAGGCTT
TATAGGATGTTTCTGCAATGTAGCTATCTGACATCGAGTTTCCAATTTTAATGGACTTGT
CTTTAGCATAGTCCACCTTAATGCCTGCAATCTTTTTGGTAACGTCTTTAGAGACGTTAT
TAACGGTATCAAGGAGATAGAGACCACCAGAAGTTCCAGCGACTGTCCCAAAGTACCCCA
GAGCTAATAGGAGTACTAAACAGACATGGAGGAGTGTTCTTGAAAAAGAGCCTTTTGAAA
AGAAATATTGATAGAACAGGTAGAAAGCTAAAACCAAAAGCAAGGTGCCTACAAGTGATT
TGTTGGTAATGTTGCCAGAATTAGAGCCCGTAAATCCGTGCCAAATACTGCTTGCTCCAT
GAAAGACATAGGTTTTATAGGTGGCATAGAGATCAATCTTTTCTAAGATGCGAATGAGGA
GGGAAAAGAAGCCAACGACGGCATTGAGAATGAAAAAGAAGAGGTTAACGAAGAGTTCAT
TAATCAGAACCCAGGCTCCATTAAAGGAGCCAAAGTTGGTTGGTTCCATGTAGGACTTTA
GGGAGAAGATATCTACTCCCTTTAGCTTGGCAAAAGCTTCTTGCATCGGTTCACCTCCTA
ACTAGCGTATTTATTTTCGAGACTTGAAGAGACTGTTGCTTTCATAGGTTTTAGAAGCAT
ATCAATATCTTCAAAGAGATTGTGGACGGAAATCATATTGAGATTACCGTAGACATCGTA
GTAAAGGCACTGTCCAGAAATCATATTATCAATCCATTCGAGGTTACTTTCCGTGACTTC
GAGATTGACGTGTCTGAGAATATCTTCACGTTCAGATTTTTCATAGAAGGCAAAGATGGT
CCCAAAACCAGTCGTGTCATCGTCATTTTCTGCATCGTGGACAGATTGTGTAATCAGTGC
CAAGGTATTGTTTTTAGAGCGTCCGATACGTCTCATGTTTTTGATTACGGCTTTTCCCTC
TGCGGACTTCATCAAAATCCATGCTTCGTCAAAGAACTCAATGGTATCTTCATTTTCATT
GCGTTCGCCAAAGTGGGTACAGAAGGCTCCAAGCGCAAACATGAGAGCAATGGAGTTTCG
TTCGTGGTCTGAAATCTTTGTAGAGTCATCTTTTGGAAGCTTGAGGTTGTTGACTTCTAG
GATAGTCACCCGTGATTCATAGTTAAGCCCTGAGGTTGTGCCATCTGAGAAAGCGAGTTC
CAAGATGGAGTTTGTCACAATGGACGTCAAGTAGCGACCAACGGAGGCAATCTCAGAAGA
GGAAGCCTTCCTTAAGTCTTCTAAGACATGCTTAAACCCGACGTTCTCACCAGCCACTCG
ACGTTCCACGATAGTATTGATGGCTTCTGTAATGGCTGTTTTCTGGTCCATCGTCACGTC
ATCGACAGCTTGTAGGAGAAACTCCAGCATGTTCTTTGCGACCTCTACGGCTTGTTCCTT
ATCAAGAACCACAATGGGGTCTAGGACTCCGTGGTTTGATGGCAGTGAGCTATCTAGTGT
TACAAAGTTAAAGTTGTCAATCTGTTTTTTGCGTTCAGGGTAGCGTTGTGCAAATTCAGG
GGAGTTGATTACTTCTTGATAGTGGTTTCTGAGTTCCCGTTTGGGGTCAATATAGAGGGT
TTTGACATTTTGTAAAGCCACACTTAAAAAGATAATCTGAGCGAGGAAAGATTTTCCTTG
TCCTGTCGCACCCGTAATAATGATATGTGGGTTCTTGGTAATCTTTCCAGCGATATCTTC
TTTGTTTCCGACTGTGGCATTGTAGAGGACGATATTTTTAGAGGAATCAATGGCTTTAGC
GATAGAGTCCCAACGCCCCGTCCAGTTATCTACTCGTCCGATATACCAACCGATACGGTT
TCCTGAGGACGTATTGGTAAAGGGCATGAGTTCTGAAAACCCACGAGCTGTAACCATATG
TGTCCATGTGCGAGTTTTCTTTTGGAGGTTTTCCCCGTAGAGTAGGGCTTGGAAGAGGTA
AGGTCCATCTTGCGAGGCTTCACTGATTTCAACACCCATATCATCAAAGTAGTTAAGGAC
TACTTGTCGTCTTTGACGAAGCTGATTGACACTAGAAGCAGAGACAATCAGATAGGCGCC
ATATTCGATGATATCTTCCTTGTTTCCGACTTTTTTCATCAGATCTTTTAGGGAGATAGA
ACCCATGATGATTTCGTCTTGTTGGACAGTGTCCGTATTTTCAGCTTCTTCCATGATGTT
TCGATAACGGGTATTGGAACGTCCCATTCTCCCCTTGATTTTGTTGGTATCAATAAATTC
TGCTTTGATGCGCAGTTCTACAGGAAAGTTCAAGCGTTGGACAAATTCTCCCAGGTGAAA
GCCGTTGAATTGCACAGGAAACTTTCCAACAGGAAGAATGGTCACAAAGGAAGAACCATA
AGGACTTTCGAGCTTGAGGAAGCCTCCTTTTAGGACTTTAATTAGGGTGTCTGTGATGTT
AAATTGGGAGCGATTAGCGAGGACCTCCTTCTTATAATGGGGAATATAGCGGAGGTATTG
CATCCGTTGGTAGTAGAAGAGTTCTTCATTGCTCAGACGTTTGGCACGTAGCACGGAGAA
AGCTTGGAAAATAGTGAATTCGTCACTTCTGTAATCGTCATACCAGGTGGGACTCAATGC
GTATTCGTAGCCAAGACCTTTTGCGATTTTCTCCGAGAAGTCATTAAAACTCTCATAGGC
CAAGTCTTTCACCGTTGCCCCGTGATTTTGTTTGCGTAAGGTCACGCCCACGACCCAATC
AAACTGATAAGGAATTTCCATTTCATCCGTGAGACGGTCAACCGTGTAAAGAAGGAGTTC
TTCTCCTAGTTCACGGCTATCATCTGCCAATGCTTCTGAAAAGTCCCTCATTTTTTCTTC
TAAGAGATAATCTTTAGGAATGAGTGAAATTTCAAAGAACTTGTTTTTCTGGAGCTTTTT
CATCATCTGAGCAACTGTGATTTTATGTTTGTCCTTTTTCTCTTCATCTGTAATGGTGAT
AGGAGTATTGGGAATGCGGTAATAAGCTACCACTGTTCGGTCTTTTTTGAGGGCCAGATT
TTCATGGGTTTCCCTAATCGGATAGGTTAAGGTAATACTCATAGGACCTCCTTTTCTATA
GTTTTGTTTTTTCAAAGACAATTTCTTCTACAGGCTCTATTCGGTCTTCATGGTAGATGG
CTTTTTGATTGAGCTTGAAATCCCAGAAGTAAATTAGGTAGTCCCCAATGAAAACGTGCA
TCTTCTTACCGTGTGGCTCATATTCGGTGTAGAATTTAGCAAGTTTATAGGGGAGGTACC
AGTAGAGCAGTAGTGAGATAGAGTGTGTGAATTTTGCGAGAGGAACCAGGATGAATCCTC
CAAATAGCAACATCGCTACAAAAACGAAGGTAAAGACAATGAAAAATGATAATTGCATCG
GTGTCGCAAAGTACCAAAGGCGAGTTCCCTTTTTTGTCTTGATTTCCTGGATCCAATAGG
GGGCGTTCAAGCCCTTACTGTAGTCATAGAGTCTTTCTTCAGCCATACTTAAAGACCTGA
ATCAATACCAAAGAGTCGTAGGAACCAGCCAACCACTTTTAGGATATCTTGTCCTTTTGC
GATTGAGACGATGACGGCGTAGAAGCCAACGACTGAGAAGAGTTGAAGCCAAGAACTGTT
TCGCCAGGCTTTAATAGCCAACAAAACAGCGATAGCGGTGAGAATCCAAATCCCATCGCC
TTGGAGGAAGGTGCGTAGATTGTCTGTATTCATAGAGTTCTCCTAATCTTTATCGTTTGC
GTAGTTGAGAGGAATGGTGTGTTCTAGTTTTGTGACATAGTAGCTCTTGTCTTTTTCTGA
GAGTGTGAAGGTGAAGTTTTCAGAGTGTGTCGTTCCTCCCACCTCAAAGGTTGCTTGTAC
ATAGGCGATGAGATCAGCCCCATCTTTCTTAAGATAGGTGTAGTCAATCGTTTTAAAGGT
GGTATTGGCTACAATTGCAACGTTTTTGGCAATGAGGTTGAGGTTGTCTTGGTTAGTGGT
ATAGTTGGTGAAGAAAACCTTGAGAAACTTTTCAACCTTTTTGTGTTGACTGTCTGAGAC
GTGGTCGTTAGCTGTTAGTTGGAGCTGATCGTCTTCGCTAAAGTGTCCAGCTTGTGAAGA
GTCAATGGCAGAGAACCAAGGAAGGCCAGAAATATAATATTTCCCATCTTTTTCATCAAA
TGGAATATTGAAACCTGTCACAATTTCTTTTTCTTCCGTGTTATTATCCCGACGGATAAT
TTCCTTGTATTTGATTTTATAGGTCGCAACCTTCCCTTCTACAGTAATTAACTGAGAATA
GAGAAGCTCACTAGGATTTCGAACTTGACCTTGGGCCTTTACATCAGGAATGAAGTTGTA
AAAGCTATTTAGGTAGTCCACTTGGGCTTGTTGTTTATCTCCTTCTTGTGGGAGGGTGAA
GTAGGCGTAGACATAGTCATTAAGGTAATACTGGAGCTTGTAGTCATATTTACGATTAGC
ATCCACAGGTTGTGCTTTTTGTTTTTGAGTCGCTTCCACTTGAGCTTGTAATTTGCCTAC
TTTATTTGAAAGTGTGATGGCACGGATGGCGCCCATAAGACCAACAAAAAGGAGGAAAGC
AATTCCTCCGATAACAGCTAGATTGACGGTCTTTTTCGTAGTGACTTTTAGCTTTGGTGG
GCCACCCTTTTTTTCCACCTTTTTAAAGTTTGAGAGGTATTCCCTTGCTTTTAGTAAGTA
ACGTTTAGCTTTTATCATAGGTCCTCCTTTTAGAGACTAGCGAGTTCAATGAGTTTAGAC
CCTTTAGCGTAGAGTCGCTTATTAGCCTTTTCAATCTCACTATTGATGTAATAGTAGCCT
CGTAACTCATTATGGAGTTGTTCGACTAACTCAGGTTTTAGGTCTTTGGCTTCTTCTTTT
TTGAGAAGAGCGTTTAGTTCTCCCGCCTTAGTCCAAGCCTGTTTGTGGTCTTTCTTTTTG
AGTAATTCTCCGAGTTCGTTGGTAACTTGTCCAACTTTGGTTTCAAACATCGTTTTAGTA
GCCATATCAATTTCCTTTCTAAAGGTTTCGTGATTGTTTTTGATGGTCTGTTGAATATAG
GCAATGAGAGAGGGCCGCATCCGTTTATTGAGACTCAGAACCTGACCGTCTAGGGTGAAA
CAGGCATGTTCATAGTCGTAGAATCCTCTATCATCTGGTGGCTTTTCGGTACACCTTCCA
GCACATTCATAGTAGAAGTCCTTTCCTTTTCTAAGGAGGATATACATGTTCCAAAACTCC
TGATCAGGAAGAAGGAGGAAGTCTGCTTGATAGATTTTCTTGAGCATGGATTAGCCCTCT
AGAAGGTCCTCGTAGCCTAGCGCCTGGTAAATAAAGTCTGTATCAAACCAAAGCCAATCA
TTGATTTGAGTGTCGGTAGGGGTGTTGCCTGAAAAGAGGTCTTCACAGATGGTCGTTAGG
GTATCTATGCCACCACGTTCACGTACAGTGTTTAAGGTACTTAGCCCACCAGACCAGGCT
TTAAAGTTGTTTAGTGAATTGATTTCGACTTTGTATTCCATAGGGATTTCCTTTCTAGTG
TTCATAGTGTTTGTTGGTTTTGAGGAGTCTTAAGATAGCCTCCCCACGATCAGTGATTTC
ACCGCTATTTTGAATCATTTTCATGTATTCTGTTTGCATGATTTTGTCTGCTTCAGAAAC
GAGTGCGAGAGAGTTTGCGACTTGATAGGTTAACCAGCGAATGGTCCGTTCGATACTGTA
GGGCTGTGGACTGGTTGAGAGTTTTAGGGGGTCAACCCCTCCAAAGAGCCTTTGCCATTT
TTCATCGGGTTTATAGGCACCAAACCGAGTGAGACCATCATAGACTTGGATTTCTTTGTT
CACGATGCCTCTTGCGATTTCTCCGAGATCCACACCATTGATGTATTCCTCTACAGCTCC
TTGGGCTTTCTGGTCTGAAAAGCGTAGTTCGTAGCGGTTCCAGATACCAAAAATCTCCAA
GGATTCTTCCAAGGAGATATTTTCCATACGAGCGATTTCGTATCGCTTTTCATAAAAGTT
GAAGTAGAGCTGACTTTGTCGGCTCCCAAAGTAAAGGGAAAGACCGTGATTAGCTTCCAT
ATCTTCGTTATCAGTGAAGGAACCCCCACCTGTGATATTCCATTTTCGAATGGTATCTAG
GACAATTTCTTTGGCATAGAGCTTATCAATGAGTTTTGGGATCTGGATATGTTCATCCTC
GTGTCCATAGCCTTTATAGAGCTCGTCTAGGGCAATATCAAGGCGTTTTACCCTAACATC
TTGGTAGGCATAGAGAATATTCTGAAGAAAGGTCTGCCAAGAAATCCCCTTGTGTTCTAA
GAGGAGTTCCATCTCTCGACAGCCTTGACCAGAGAGTTGGAGACAGGTTTGGTAGTTATT
AGTCGCAGACTTATCAAAGAAATCGAAGATCCAAATGTTTCCTCGTTGCCATAAGTGGGT
ATAATTCATGAGCCGTGTTTCTTGGTCAGTAAATTCGCTTAAGTGACAAAAAAGAAAATT
CTCACAGAAAGCTTCTAAATCCCTAAGACTAGGGAAAGTTAGTCGCAAGTAGTCGATGTG
AGCCCTAAGATTATTTTTGTGACACTCTTGATAGTAACCGAGTTTTTCTTTGAGTTCTCG
GAACTTGTCAATGGTGAGTCCTCTTTCTCCTGATTCGTAGGAGCGGTAAGTTCTTATGGG
TAAGTTAACGGCCTGTGCAAAGGATTTTTGGCTGAGGCCTGTTTGTTTTCTGAAGTTTTT
GATCTGAAAGGGACTCATTTTAGTCATTCATGGAAACACCTCCTTTTAATTAAGTGACAC
ACTTTTTGGACCAAAGTGACACACTTTCTAAATCTTGAAATCCCAACTCCCACAAGGAAT
GAGGAGGGGTGGACGTGGCACTTTGGCCAAATGTAACCCCCCTATTAGAAATCGGGGGTT
GAAGTCTCATCATGGCCTAGGAACTTCGGGCTACGGTCTGCGCCTGACCTGTGGTCAGGC
TTGCCCTTGCCCTTGTCCTAGCCCATGATGACTAAGCGTCGCTTCAACGGCTCTTGGATA
AGATTTGCGTCCTCCCTCCTCAAAGTGGATAAGACTTTCAAGAAGGAGTTCTTCTTGAAA
AGGGTCAACTAGAATGGCAGATTCCGTCCGTTCAAAAACAATGCCTTGTTCTTGTAAGAG
ATAGATGATCTTTCGAAGCGTCGCCATTTTAAGGTCCTGTTCCTCCGCAAATTCTTTGAG
AGGCCGTAGATTAGTATCAGTGTTTGGAGCTTTTTCCTCCTCTATTGGTTCAATCGGTTC
TGGTTGTTGGTGGCCTTCTCCAAAGACCTCAAATTCTTCGCCATTGAATTCCATAATAGG
GATTTTTGCGTAGGCATCATAGAAAGAGAAGCCTTTGTCAAGTGGTACGTAAGGGGAGAA
GAATTCACCAGCCAAGTCCCCGTTATTAGCAATATAGCCTCGTCCTTTAACTTTGATGCC
ATTGATTTCATCGAGTTTTTTAAACTCTTTGGTTTTATTGGCATCTCCAAACATCATGTC
GTAACCTGTTGATTCCAAGTGTCCAACTGAGAGGCGTTTCATAAAGTTATCTCGAAGAGC
TGTCTTGATAAATTCTCCATCAGGCCGTTGCATGGCAAAAATGATAAAGACACCAGCTTG
ACGGCCCTCTAGGACGAGCTGAGAGAGGTATTCCATGAGTTCAGACTGGAGGCTATAGTC
ACGGTCAATCTTGGCCATAAGGGCTGCCCACTCGTCGACGAGGATGAATTTGGGTGTCAT
GTCGTAGTGTGTAAAGTTCTTCCCAGCTTGAAATTTGGGTGAGGTGGACATGAGCTCGTA
GCGTTTTTCCATGAAGGTGACATTTTCTTTAAAACACTGGATGATATCTTCTTTACTTGT
ATAGACACGACCATGAAAGACGGGAATTTTTTTGAGTCCAGCCAGATCAGAGTTCTTTGG
ATCACAGATATCCACAAAGCCAATCTTAGCGAGAGCATAGATAATGGTCATGAGGACAAC
AGTTTTACCGCCACCAGTTCCCCCGCCAATGAGCAGGTGAGGCTCTTCGATATAATCCCA
AGTGATATCTTTCATAAGTTGGAGTTTAGAGCCTTTGACCTCTACCTCGTTAATAGTGAT
ACGGCTATCAATGCGGTTGATGGCAATGTCATAAGTGATAAACCGTTTATCAAAGGTTTT
ATTACGAAAGTCCCCATTAAACATGACTTCAAGGGTCGAGCCAAGATTAAGAAAACGGTC
CTGAAATTTATTGCCTTCTAGAATAAAACGGACTTCAATCTTGTAGCGAGACTGTTTCAA
GTACACCTGAGGAAGGACAATTTTTTCAATCGTTTTGTTTTCACGTCTGATGTTTTTTAT
CAAATAGAGATTATTTTCTATCAGAAAACGAGATAAAATCCGTAGGCTATTGAGTTTTTG
GAAGAAGACGATTTTCTCGTAGCACATGCGATTCAGTAGGTAAGCGACCAAGCAAGAAGC
AACCAGGACACCCCCGATAAAGTAAACTTGTGGCAAGGGATGATCCTTCAATTCTTCTAG
ATTGACATAACAATAATTTCCAATAGCTAACAAAGAAGGGAACCACCAGATAAACCAGGT
GATTCCCCGAATATGACGATAAAAGGCCCTAACTCTTATCCCACGATAGGTAAAGAGCTT
CATAGTGCATCACCTCCTAATTTTCTTTCTTGTTGTCTAGAGGTTTGTTTTCTTTAAGAG
GTGTCCCTCCATTCTTTTTCTTGATTTTAGAAGCAAAGAGCTTGTAAATATCATTACGGT
TAACGTGCGTATGGGTGATCACAATATCTTCTAGTTCAACCTCTTCACGGTATTTAATCC
CAAGGTCTTCAATTTCAGACTGGGCCATATCCGCAATGGTGAAGAAGAGGGTTTCATGTT
GGACAGAAGAATGTATCGCCACAACAATCCCACGGATTTCTCCTGTGTTGACTTGGACGA
ATGAACCATCAGGGTTGCGTTGGGTTCGGTCTTCTTCAAAGATGATATCAGGGCCTTCAA
TGCCACGGAAAGATAGTTTTCCAAGGACTTCAGGTACGTTTAGACCATCCGTAATGACAC
GATAGGTCTTGTCTGCAATTTGTAGTTTTTCTCCGTAGTTTAATCCAATTTTAGCCATAG
GTATTTTCTCCTTTACTTTCTTATTTTTTTAGGACCAATTTTTCCGCAAAGACATTGAGA
GCTGGAGCAACTAAGTTGCCGTTTAGAGCTGTATCTGAGAGAAAAATCGGGTTGACCGCT
TCTACGAGAGCATCTTCTGGGAAGACCGTTGTAGAAGCAGGGGTAATAACGTGGAAAGCT
CCATGCTTCTCACTATTAAGAATATGACGTTGGTATTTACCTTCTTTACCAAAGATAAAG
CGAGGGGCGTTCCCTAATTTTTCATAGTAAGCAGGACCGATAAAGTCTGGTTTCATGACA
AGTGTTTCTGGAATCATAGCATTTTCCTTTCTGATTTTGAGCAAAAGAAAAAGAGTTAAG
CTAGTTGCTTCACTCTTGAGTAATAGTGGGTAAACAATTTACGTTTAAACTGTCGACTAT
AGAACTGAATATCACCACTAGGATAGCTGTTTCTACGAGCTTCTTGGACTAAATGATTGA
GGTCAAGAAGAGCTTGTGCATAGAGTTTAGCTTGTAGTTTAGGTGAGTAGCTAAACATAC
CATAGGTGAATTCATAGTTATCATAGAGGCGTTTACATTGTAATGCGAAAAAAGTTAGTC
ATAAATTCTCCTTTATTGTAAGCGTAAAAAAGCCACTAAGATATATGGAAAACTTAGTAG
CTTGAGAGTAAGTCTATCTAGAAAAGATAGACAGCAGTAAAGAAAAGTTGTTTGGTTGGA
AAGATCCCTCTTTCCACGGTGGCAACGTTTAGCAAGGTGCTTTGCGTCAATTACCATCGC
TTTCCCGGCCAATCTCTTTAGGTAGTCCTTGTCATACCCTAGGGACTCTCTTACGCAATC
TTGCGCAACCAGTTCACTTTACTATTCGGCAAAAGTGCGAATCGTCCGAAATGCGTGGAA
GCCCACAAAATACTTGTTTTTATCTTCACTTCAACCATCAACAGACTTGACTTTTCTTAT
TCAAACAATTACAATAAAGGTACCAATCTTATGTGTTGTTTGATAATCAGACCTCTGGTT
GTCAGACGCACTTTTTATTTAATTGTCAATGATCCAGGAACTTAGCCTTGAAAGAGGTTA
TTATTTTCAAGTTAAGTACAACTATTAGTTGTTGACTACATTATACAACCTACAGTTGTA
TCTTGTCAATGGGTTATTCGAAAAAGTTAAAAAAATTTTTAGAGGTTAAAAATGGAATTT
TCGGAACGCTTAAAAAATCTTAGGAAGGAAGTAGGATTAACTCAGGTTGATGTCGCAGGA
AAACTAGGAATTTCGCAACAAGCATACGCTTCATGGGAACGTGGAGTCAAAAAACCGACA
CAAGAAAATCTAGTCAAGATTGCACAGACTTTGAAAGTATCAGTTGATTATTTAGTTGGA
AATTCGGAGGAAAAATCCGACGAGTTGGACAATATTGAACTTCTTTTCCGTATGAATTCA
AAGGGATTGACTGATGAAGAGAAGAAGGTTTTTAAAAAAGAACTAATCGAGTTTATGGAA
GAACGTAAGAAAGCTTTTGGGAATTGAAATGCCTGTTTAATAAATGTTAAGAATAGTAAA
TTCATTGTGTTCGAGAAACGGTAAAAAATTGAGAATTACTATTTTGAATCGTATAAAGTA
ATCTATGAGTAGCGAAGTATAAGTGCAGTCGAGTTTAGGCGTATTATTAGTGTAGTAATT
TATAGGAGATAAGAGACTAATGAAGTCAGGGTGGATAAATATTGAATCTTTTCTTTCGGT
TTATGAAAATGAAGAGTTATTGAAATCATATTTAAAGGTTAATAGATTGTCTAGTATTTC
CGATTTAGAAATCAGTTGCTGTAACTCTTTTTTCACACAATTGAAACTACTTTTAAGCTC
AAAACAAAAGTTTGGTTATTTATTAGATCAAACGGTTGAAGATGGTTTTAGAGAACAGTT
CGATATTTTACGATTTGCAAAGAATTCAATACTTAATGTTGAACTAAAATCTCAATATCC
TCATGATGGATTCGATGGAATTTATGATCAATTAGATAGACATACTTATTTGTTAAATAC
TTTAGGAAAAGATGTATTTGCATTTACATTTGTTTATGATACAAATGAACTATTTAAGAT
AGATCAAGGAAAACTTGTTAAGGTAGATTTTAGCGAAGTAGCAAGTAGTATAGAAGAGGA
TTATATTGAAGAAAATAGTTTGAAGCTCATAGATGCTTCTACTATATTGATTTCTCCCTA
CTCTGAGCCTGATAAATTTATAAAGTCAAGATATTTCTTAAATAACAAACAGAAGGAAAT
TAGGAATATAATAATAGGAAAGAAGAAAGGGAAGTTTAGTATTTCAGGTGGAGCTGGAAC
AGGAAAGTCTTTAGTTCTATTTGATTTAGCTAAGGAATATAATAAAAATAATTCTGTTCT
TTATATTTTTGTAGCTAATATTAGTAATTCTTCTCAATTATCTGTTCAATACGGTTTTCA
GTTTAAATCAATATCTGAGGTAAAAGGATGGAGTGTTGAGGATTATAATAAGTTTGATGT
TATTTTAATTGATGAAGCACAGAGATTAACTAAAGATCAATATGATATTTTTATTAGCTC
TACTGCAACTATTATCTTCTCTGTTGATAAAGAGCAAGTATTAAAGTATGAAGAGCAGAC
TGAGGATATTCAAACTTTATTAAATGAAAATCCAAACGTTGAAAAATATTTATTAACAAA
TCGAGTACGAAGTGATAAGGCACTATCAACTTTCATAAAAAAATTATTTGATTTGAAAGC
AAGGGGGCTTGATCCAATGGAGTTCCCCAAAGTAAATGTAGTATACTTTACGGAGATTGG
TAAAGCTCGAGAATTTATTAGAAATTGTAAAACAGTAGAAAATTATTGCTGTATCGAAAT
TGCGGAGTATACTACTGTTTCTACTCGAGTAAAGAAAAGAAAGCAGATATTATCAGACTC
TGAAAATGGATTTACTGTAATTGGTAGGGAATATGATAATGTTCTGATTCCAATAGATGA
AAGAATTCACTATAATGAAGATGCAAGATTGATTGCTGAGACCAATGAATACTACCCATA
TATTGAAATAAAAAACTTATTTGAAGGGATTACGAGAGTAAAACAGAATCTACTATTTGT
TGTAATTAATAATCCAGATATGTTTAAAATTATACAGAAAATTATTACATGGTATGAAGA
TACAAAAAGATAAATGATTTTTGTGTGGACACTCGTCCACTTTTTTTATACAATCAAACT
AAACCAAATAGGTTTAGTTTGATATATTTAGGGAGGGAAGGCTCGTTGAGTAGTCTATAT
GCAAGAGTAAGCACTGTCACAAAAAAAGAATTGTATCAGTATATAAAGGATAATAATATC
CAGCTGCTGAATTATCATTTTAATTCTTTCTTTCGGTATCATGTTAAGAAGAATAAAATT
CAAGTAATAAGCCATCATTTCACAAATCATAAAGTTGAAGGTTTAACAATAATTGATAAG
TATGGGATCAGTTTCTCCTTTGAAAAAGATAATCCAAAAGTAAAACAAAATTTTACCTTA
TGTCACGAATTAGGGCACTTTATGCTTAAACATGATGGAAATTATTTTACAGAATCAATT
GATAATCAAGAGAACTTACTAGAGCGAGAGGCCAATATCTTTTCAGCTGTGGTATTGATG
CCAGATATTGTTCTTTTATCAAAAATCTACTATAGTTGCGATACCTTCCATCAAGTGCAA
AATAGTCTCGAAGTTTCAAAGCAGGCCTTATTCTATCGCCTCTCAGATTTTCTAAGAGAA
CATTATTCTGATAACGAGGGAGAAGTCACACAAGCAATTGAGAGTTATATCGAAGGGAAG
AATGATTCTATTTTTCGTTTGTTTCATTATATTAGAGAAAAAATTATCGAGGAGTTCAAT
CAGTTTCAACCTTCCCTTATTAATCAGGTTAAGCAGAGAGTTAGAAAAGTAGGCTTTATA
ACGAGTCAAGAATATCCAGATTTATTGAATCAAGATAACTGGAAAAAGATTAAAGAAAGT
AGTGCCAATTTAAGAATATGGCTTATTTATAATAAAGGGAAGTCGATTGCGTACGTTTGG
GATAAAGAAAAATTCTCAGATAAAGAGGCAAGGAAAAAAGCAGAATTACAATTACTACTA
ATGTGAGGTGAAGTTATGTATCAACCAGAAAAAATGAAAGCTCGAAGAAAAGAGCTAAAA
ATAACGCAAAAGGATAAAGCAGATTAATTAGGAATTAGTTATCAAGCCTATTCATCATGG
GAACGAGGAGTAAAAGCACCATCTAAAAATAAAGTAAAACAGTTGGAAAAATATTCAACA
TGTCAAAAGATTATTTTACAGAAATTGGTATAGTACGTTTGTACAATGTTTTATCTGATA
AAGAACAAAATCAAGTTTTAGAATATACTCGTAAGTTAGTTCAAGAGAATTCTCGAAAAA
TTGTTACGGTTACAGAAAATCTTTATGAATACTATGTTTAAGAAAAAATGTCTATTGGGA
GTAGTACATCGGTTTATGATAATCGAAACTATAATATTGTTTATTTTGATGAAGAAGGTT
TACGCCTAGTTTCGATTAATCCAAAATATAAGGATATCTTTATCACTTATGATAAAGATT
CACGAGTAGTAGGAGTTATCGTTGGGAATTATATGCCTTTGGAGACCTAATTTATGAGTT
GTTTTGATTATTCAAGAGAGCCTAAAATGATATTACTTTCGTAGATATGAAGTCTTTCTA
TACTTGCAGAGAATGTGTATTAAGAGTTCTTCACACTTTAAAAACATCCCTATGTTTCAT
GAGTAGAGCAGATAACTTCGCAGGATTAATACTGATTCATCTCCAGTATAAAAAAGTATT
GGGAATATCAAATCTTAGGACTAACCACTTAGATTAGTGATATTTACAAATGCAATTATT
GTTGGATGGGAGTTATAAATAAGAAGTTTTGGTTATATGTTTTTAATAAAACACCTTATT
TTGTAAACTAGAACTCAATAAAAAAAGATATATGTTAAGTTTGTGTTAAAAAAATGTAAA
AACTGTGCACTTTTTTTTAATTTTGGTTGTAAGGTGATTACCAAATCTGTATAATTTAAC
AATGATAATCATCAAAAAGTGTATGAGGAGAAAGTTTATGTTGAAATATTTACAAAGCGC
TTATACAAAACTAGCTTTTGTTATGGCACTTGTTATGTATTTATCTTATGGTTTACCTAC
CCAAAGTTTAGGTAATTGGTATCTGATTTCTGTTTCACTATTTGTTTTTTTATTTTTACC
GTATTTTTCAAAAGTAAGTGAAATTGTTGAGAGTTATACAATGTTAAAAACAGCTAGCTC
GTTTATTGCAAAGTTAGCTCGATTTTTGTGGCAGTACCTATTTAATTTAGTAGTTATTTT
TATTCTAATACAAGGTTCAATAATTGATACAACAAGGTTGGTATCTGTTGGAGGTGTATG
GGGTGCTACAGCTTTAATTTCATTTGCATCCCAAGGTTTGCAGTATATTGTTATGGCTCT
CGCAAATCGTAATATAGGGAATATGTATTTTAATATAACACTTGCCTTAAGTTTGAATAT
GGCATTAGGAGCTATAGCAGCTTTGGGGTATAGAGAAGTACAGTTGTTCTATGTTGTTTT
TGGCATTATCATGGGATTTATTGGAGCTTTTTATAGTCTAATTACTGATATTATTGGAGC
ATTGCCTATTCGAGGTGGAGTAGGGATTTTTTGTGGTACATTTAATCCTGTCCATGTATC
ACACATGAAAATTTTAAAGAATTTTATAGAAAAGAGAAATTTAGAAAAAGTATACTTACA
TTCAACTGTAGTTCCCAAATTACATCAAGTTTTTTTGAAGGAGGGAACAATTAGAATAAG
AGAAATCAAAGATGGAATGAGATTTTATGAACGTACAGCTAAATCTGACTATCATATTGA
TTATTTTGCTACGGGGAATTCCTTCTATGAAGCTGAGAATCGTTATGCCATGCTTAAGGC
TGCGGTTCAAGATGTTGGATTGGCTGATAAAGTAGAAGTCTTGTTTTTACCAGAAATTTA
TGAAAAAAAAGGCTTTTATGGAATAATTGATTACGTAAAAGAAAATAATAAGGGAAAACG
AATTTATGGACTCCATGGTAGTGATGGTGGAGGACGATTGGTAAGATCTATTTATGATGA
GAAATTTATTATTCCGAATGTGATTAGAAGAACTGATAATGTATCTGCTACAGCAATTCG
TAACGGAGCAAAAGGTATGACGACTCCGACTGTGGATAAAATTCGAAATATTTTAAAAGA
TTCATATCCAAAAAAGAATGGCGATAAGTTCAAGTTTTATAATGAGACATATACTTATGA
AAACCAAAAATTATTGAAGGGGTAAGTTGTGGAGAGAAAAGTTAGCGTTAATGAAACTTT
AGGCACAGTATATGATATTGATTCAGAATATAAGTTGCTTCATGTTAGTAACAAGTATGT
GGATGAGGTAACTTTATTTGTTGCTTCTACGTATTATTTTAGTAAGGAATACACATTTAC
TGAATCATTTGATGATATTTATGAATCTTTACAAAATGCTGATGCTATTCTTGACAAAAG
TTCCGAGACATTTGTTTTGATTAATAATCAAGATGAAATCTGCTGTACAGCTAAAATTCT
AAAGAAAATGGATTGCCAATGTAGACTGCCAATTGAGAAAGAATTTGGCTTTAATTTAAA
TTATTTTGATGAAAATCATATCTATGAATTTGCGCGATTTGCTAGTAATGGGAATATATC
TTTTTCTATTATAAAAAAAATGTTATTAAAAATGATGCAATTAGTACCGATAGAAGAGAT
GCGTACCTTCGCTAGCATAGATAAGGAAGTTTGTAGAAAATTAATAAGATTAGGTTTTCC
TTTGTATGAACTTGGGACAAGTAAATTTTACATTGGTACGGAAACTGTTCCTATAGGAAT
TAATATCAGAGAATTAAAAAGTATGATGTTAGGAGTTGGGAAATGAAAAAAATATTAGAA
GCAAATAACTTAATAAAAAAATATAAGGATGAAAATATTTTAAATGGAGTAATGCTAGAC
ATTTATCAAGGTGAATTTCTTGTAATTATGGGGAGTTCAGGCAGTGGTAAAACAACGCTT
CTAAATTGTTTAAGTGGAATGGATAAAATTACTTCAGGTAGAGTCAGTATTCAAGGAGAA
AATTTCGAATCTTTGACAGATAAACAGGCATCAAATTTTCGAGCTTCTAAAGTTGGTTTT
GTTTTTCAAGAAATGAATCTTATTGATAATTTATCGGTTGAAGAGAATATATTATTACCA
AGCTTTTTAAAGAAAAATCGAAATGAAGTAGAAACTAGAAATAAATTAAGCAATTTGTTA
AGCATCATTGATTTAAAGCATCGAAGAAACAGTACTCCTAATGAATTATCTGGTGGTCAA
AAACAAAGAGTAGCAATTGCTAGAGCTTTAATCAATAATCCAGCGATAATATTTGCTGAT
GAGCCAACTGGAGCATTAAATTCAAAGAATAGCGAAAATATTTTAGATTTATTATCCGAT
ACTAATTTTAATGGTCAAACAATAGTATTGGTTACTCATGATTTAAAGACATCTCTGAGA
GCTGATAGAATTCTATATTTAAAAGATGGTAATATTTTTGGAGAATTACAGTTAGAAAAA
TTTTCGAAAGAAAAGGAATTGGAACGTGAAAGAGTAGTTTCTGATTGGTTACAAGGTATG
GGATGGTAAATATGAAATTAATTAGATTATTATTAATAAGTAACCTAAAAAAGAGGAAAG
TATTCTCAATTACAATTTTTCTTTTAACCGTTATTTTGATTGCAGTTGGAACTTCTACTT
TATCTGCAATTGAAGGCAATGGAACTATATATGAAGAAAGGTATGCAAAACATAAGGGGC
CCGATCAATTATTAAGTTTTTCAAATGAATCCTATGATAAAGATTTAAAAGGAGATTTAG
AAAAAAATAAAAAAATAAAGAGTGTAGAAGAAGTAAGGGGAATTCAAGCGAATGTAAAAG
ATAGAGATGATAAAGATGTAGTTGCTATTTTACGAAAAAATGGCGATTTCATTAAACACA
AGGTAAAAGGAAATGAAATATACGTCTCTAAATATTTTCAAAATACTGGAAAATATAAAA
TTGGTGATACTATAAAACTAAATTTATACAATTATCAAAAAAGCTTTAAAATAAAAGGTT
TTTTTGAAGATACAATATTTGGTTCTCCGATTATGAGATATAATCAGTTCATTGTTGCTG
ATAAGGAATTTGAAACAATCTCTAATCTAACTAATAATACTGGAAGTGGTAAGGTATTTT
TATTAATAAATTGGGAAAGTTCTATCAATGCTACAAATGTTGATGAATATACCAAAAATA
CACTAAAGTCCTATCCTAAGGTTGATTTAGCTGAATTTAGTTATAATAGATTTTATATAA
AGAAGGCCTATACAATGCTTCCTAGTATTATTTCTATTATTTTGCTAGTAGCTACTGCTT
TCTTAGTATTTACAACTTTATTTGTTTTAAGGTATACATTAAAAACAGCAATTAGAGCAG
ATTATAAAGAGATTGGGATTTTGAGAGCTATAGGAATGAGATATAATACAATCAGAAAAT
CATATTGTATTTTTTATGGAGGGATTATTGTTTCTGGAATATTGATTGGTAATGTTCTCT
CAAGTCTGGCAACTCCTATTCTTTTAAACTCATTTTTAAAAATTAATGGTCTCAGTAAGA
TTTCATATATTAAATATAATATAAAAGACGGAATGATTATATCCGTAGTATTTTTAGTTA
TCTGTATTCTTGTATTATTAGGAATGCTTTATAAAGTAAAAAGAATATCTCCGGTCAATG
CAATTACAAATCAAACGCAAAAGAATACTATCTCTCGTGGAAGTATTTTATCACCAAAAT
TTCTTCCATTCTTTATTAGATATGCGCTTAAGCAAATACTTTCTAAATTTAAACAATATG
TATCATTACTAATTGTAGTTATACTGTTTAGCTCGTTATTATATAGTCTTTTAGGATTAA
ACTATTCATTTTCGAAAAAAGATAATGTTTATGGAATTTTGGGATTACCGCAAAATGATT
TAGTTTTATCTTCAAATAAGATGAATGATATAGAAGAAGTCGAGCGTAAAATTGCTAATG
ATTACGATGTATCTTTTTCACAAACATTCTCTCAGACCACTTTAAAAATTGGTAATGAAA
ATGTTGTTACCATGGTTTATGGAAAAATTCCAAGTACTATTAAAGTAACAAAAGGTAATG
TACCAGTAAATAGTGATGAAATTATTATAGGAAATAATTTAGCTAAAACGTTACATAAAA
GTGTAGGAGATGAGGTCAACATAAAAACTAATAATGAGAAAGATAAAAAGTATAAAATTG
TTGGCATTTATAATTCTGTGAACAATTTAGGTAAAGAAGCATATATATTGAATTCTGGAT
ATGGAAAATTAGGTTGGCCTGTTAAGACGAATCAGAAAGTTATTCAGTTTAAAAAACATG
AGGATATTGATAAAATTCTTGATAAGAACTATAATTTAGGTACAAGTGTTATTATCTCAA
ATGCCCGTTCTAGTACTGATAATTTGATAAAAGTAATTCAAAATGCTCTGTTCTTTATTT
TGCTTATAGTATCAGTGATTTCATTAGTTCTTTCAGCTCTCATTACTTTTTTACTCACTA
TGGTTAATATAAAACAAGAGGACTCTGAACTTAAAATTAATAGACTGTTAGGTTTTACAG
TGAAGTCATTAAGATTACAATATGTATTTCGAATTGAAATTATTACAATTTTAGGCTCAA
TTTTGGGATTTGGAATATATTACTTTTTCTCAGAAAGTGTGTTGAATATGCTAACTAGTT
TACTAGGATTAAGTGAAATTGTTGTGAATTTGAACTTTTGGTCTATGGTAGTAGTTGTTG
TTTTCTTTATGGTAATTAATCTGATAATTACTTTTATTTCAACTTATAGATTGAACAAAT
ATCGTTATATAAAAAAATAAAAGAGGTATTATGTCTATTTCGTTTACTTATTGTGGAGTT
GCATGTGGAGTCCTTTCTATTGATAATAAATTTTATATTGGAATTGATCCTGATTTATCT
CCCAAAGGAACATTAGTTCAGTTTAAAGGATTTGTGTCCGAGAAACAAACTAATGTAAAT
AATGATAAGTCTCTTCTTAATAAAGTTGATGTATGGCTAATAACTCATGGTCATCAAGAT
CATTTAGATGATGTGGGAAGAAATTATTTAAAGGGTAAAACTGTAATTTCTCCTAATAAG
AAAATCTTAAATGGGATGTCTAGCTTAAATAACTTTGTTTTAAAATGGGGCGAAGAAAAG
CAGTTTTCTGTAGGTGACTATCTTATTACTATCAAAGCCATACCAGCCTATCATGCTAGT
AATTACATTATGCAAAAAATAGTTGGGAAAGTTAATGGGTATCAAATATCAATTGCAAGT
TCATCAGAAACTAAAGTGATTTATTTTACGGGTGATACTATTTTCTATTCAAATTTAACA
AAAAGTGTTCCCAAAAATATAGATGCTATTTTTGCTAATTTAGGTGCTGTAAAATCTGAT
TCGTTTGGTGGACCATTTACAATGGATTTGAAAATGTTAAACCAAATGAATGACCTACTT
CAACCTAAAAACATTTATCCAATTCATATTGAAGACTATAGTCATTATAATACGACAAAT
AAAGAAGTAGAAGCTGCAAACTATACGGTTTTATCTATTGGAGAGACTATTGATATCTAA
TTGATTAGATGAATAAACATATAGTAGAAAAGTTTTTGAATAAAAATAAGCTAAAGTGGG
TCTTAAAATAAAGTTTACTCGTGCTAATACTGATAAAAATTGGGTAGTAGAGGTAGATTT
TGTGTGGCTGTTTATTATGAAATTCGATAATTTAGAGTATTTGATGTTAACGATAATAAT
CTAAAACTCTTCGTAGATAATAATGCATTTGGATTTAGTGTTTTACTAATATTATTAAGG
TCCTAAGTTGAGTATTTATTGAATTTTTATTCTCACAATACGAGTTATTTTAAAAAAGGA
AGCTCTTTTTGAACTGCACCCCAAAAGTTAGACAGAAAAAATCTAACTTTTGGGGTGTTT
TTATTATGAAATTGACTTATGAAGATAAGGTTCAAATCTATGAACTTAGAAACCAAGGAT
ATAGCTTAGAGCAGCTTTCAAATAAATTTGAGATAAACATTTCTAATCTTAGCTATATGA
TTAAATTGATTAATCGATACGGAATAGAAATCGCCAAAAAAAGAAAGAATCGTTATTATT
CTCCTAAATTAAAACGAGAAATGATTGATAAAGTTCTGATTGGAGGTCGCTCACTGAGAA
GTGTATCTTTAGATTATACTTTACCCAATCCTTCACTGTTGAAAAATTGGATAAGTACAA
TACAAGAAAAATGGGTATACTATTGTTGAGAAAACAAGAGGAAGAGTACCTAAAATGAGA
CGTAAACGTAAGTATTCTTCATATCAGAGAGATTGGTAAGAAAGCAGAGAATCTCATTCA
ACGCCAGTTTGAAGCTGTGGGGAGTAAATTAAATTGGAACAGTAGTCAATATAGTAGACA
TTTGTCTACTATTTTTATACAATCAAAATGGTTTAGTTTGTAAGCCGTATTGTGTCATGA
ACTAGGACATTTTATTCTTAAACATGAAGAAGATTATTTAACAGAATCTATTGATAATTA
GGAAAAACTACTAGAAGAGGAGGCAAATACCTTCTCTGCTATAGGATTAATATATGACAT
TATCCTTTTATAAAAAATCTAGTATAGTTGTGAGACTTTTCAAATATTCAAAATAGTCTT
GGGTTTCAAAGCAAGCTATTGAAGCTTATATCGTTGGACAAAATAGCCCACTACTCCTTT
TTTGCAGTATCAAAGAGCAGATTATTAAAGAGTTCAACTATTACAAAGATTATCTTATCA
AGAGGATAGAGCAATTTGTGAACAAAGAAGACCTCCTAAGATACTCTAAAAGTATAGCTT
ATTTATGACAAAGGATTATATTTGGAATAGGGATAACTTAACAGATAAAGAGGTAAAACA
AAAAGCTGAATTGAAATTAATATTAATGTGAGGTAAATGATGTATCAACCTGAAAAATTG
AAGGCTCAGAGAAAAAAGCTAAAAATGACTCAAAAAGATATTGCGGATCAATTAGATATT
AGCTATCAAGCTTATTCTGCATGGGAACGAGGAGTAAAAGAGCCATCTAAAGATAAAGTA
AAACAGTTGGAAAAAATACTTAAAGTACCAATGGGATATTTTACAGAAATTGAGATTGTT
CGTCTGTATAATACATTGTCGAATAAAGGTAAAAATCAAGTAGTAGAATATGCACGTGAC
TTGGTGCAAAAAGAGAAAACTCAACAAGTAATATCTGTTTCAGAAAATCTCTACGAATAC
CATGTATACGAAAAAATGTCTGCTGGTATTGGTGCATCAGTTTACGATGATCAAAACTAC
GACACTGTTTATTTCAATAAAGAACTAGCTCATGATTTTGCCTCGTGGGTATCTGGTGAT
TCTATGGAACCCAAATATCATAACGGTTCAGTAGCTCTTATCCGTGAGACAGGTTTTGAT
TATGATGGTGCAGTTTATGCTGTAGTATGTAATAACCAAACATATATTAAACGAGTTTAC
CGTGAAGAAAATGGTTTGCGATTAGTTTCGATTAATCCAAAATATAAGGATATCTTTATC
TCTTATGATGAAGACCCAAGAGTAGTAGGAATCATTGTTGGAAATTTTATGCCGTTGAAA
GAAGGAAGAAATGGATAGAAGAAATCTATACGCAGGTGATTTACAAATAGATTACTTTTC
TGAAAGCTACTCACATTTTGAGGAAGATTTCCAAAGGTACTCTAATATGAGCGTTCCACT
AACATTTTTGACTGATGATATTCTTCGAACGATGGCATTATGTCACACTAACTACTTCAG
ATTAAATCAAGAAAATGCTAAGGATGGACGAAATCATTATTTTGTTTTTAAAGTAAAGCA
AAGGAAAGAGATGAAAAATATAAGGCTATTTGAGTATAGCCACCATTCGTTAAGCTTAGA
AGGAAAATAAAAAGTACGGAAGAGTCCGTACTTTTGTTTTTAGTCTATAGTTTTGATAAA
ATCACCAATTTTTCTAACAATCTCAGTGACCAATGCATTTCCCATAAAAAACATTCTCAT
TTTATCTGAAACTTCAACAACTGTTCCATCTTCTAGCTTTTTATACGCTGTCCAATCATC
TGGGAAATCCTGAAGACGCTCAGCTTCTATAGGAGTTAGAAGGCGGTACTTATTATTTAC
AAATAGAAAATGTGTAGAGCGATTGACAGTTCCTTCAGATGTCAACATAGTCCGTCCTGG
AAGGTTCAAATCATCATATGGTGACATTCCCCCCTCCGAGTAAATATATGTATGTCCATC
AGCTGAGGTTCTTTCTAGTTTCTTCGGCCCCCTAAGATACTGAAATTTTTCTAGCTTAGC
CTTATCCGTTAAAAAGTATTTATCAGGTACCTCAGTTTCATCTTGGAGAATTTCTCCTAG
AGTAATAGGGTTACCATCGAAGTTGGCTGCTGTTTCAATAGAGTAATATTTCCCATGACG
CATAACTCCAGTATTCCAAACCGTTCCTGTAAAGTTATCGGAAACAGCAACAATATCATC
CTCTAGTTCATAGAAAACTTGGCGATTTTTAACAGGTGCTTGTTTTATTGGAAATTGAGT
TGCAAATAATCCAGTTTGAAAAAGATAGTCATCATACTTATGTTCTTCAAAAACTATATC
CTCATTTTCATATTTGCTATCTAATGATTTCGCATATTTTGTGTCGTTTCTAAAGACGAA
AAAGAAAACTCGACGTCTTCTTTGACTTCTTCCGTAGTCAGCTGCATTAATAACACGCCA
TTCAACCGAATAACCTAAATTATTAAACGCAGTAAGCATAATTGCAAAATCTCTGCCTCG
CTGTTTAGAAGGAGCTTTTAGTAATCGGTCAACATTTTCGAGAATTAAATATTTAGGTTT
AATGATACGAGTTGCTCGGATAATCTCCCAAAAGAGCACCCCTTTCTTACCTTCAATACC
TTGTTCATTTTTTTTACTACGTGCTACGGAATAGTCTTGACAAGGAAAACCACCGACAAT
CATATCAGCATCCATCTCTGCAAATTTTTCGTCAGGGATATCTGAGATGCTGATATTGAT
ATTTTCACTATTAGGGAAGTGGTAATCATAGACTTCAAAAGCGTCTTGGGATTTGCGCGA
AGGTTCCCACTGATTACTCCATTTAGTTTTGAAAAGATTTTTATCAGCGTTTTCTAATCC
AATTCGGAAACCGCCAACGCCAGCGAATAATTCTAAAACATTCATGTGTTTCTCCTGTGT
ATTCATTTTTTAATTATACAATAACTTTTTGTATTGATCAAGGGTTAAACATTGCTTTTG
GTATAATGGTGATAGCACAAAAAGTATAAGAGGTTTTCATATGGCGAATCACATATTTAC
AGAGGAAGAAGTAGTCCGTATTTTAGATCAGGTGGTTGGTAAAACTTTAGGTCAGGTAGA
CAAAAACAATGTGTTTGATAAGACTAAAGAAAAACCCAAAATTACAGGAATTGCAGGGGA
TGTTATTGAACAATCTGTCTTTGGTTACCAAGCGGATACCAAGCAAGAAGCAGACTTATT
AATTGATGGGAGACCTGTAGAGCTTAAAACAACAGGGTTAAAAAAATCTTCTCCTAAAAG
TAAAAGCAAACATGCTTTAGAGGCGAAAGAGCCAATGAGTATAACCGCAGTTTCTGTTGA
TAAAATTGGAAGTCAAGATAATTTTTATGAATCAACTTTATGGCATAAATTAGAGGAACT
TCTACTTGTTTATTATCTTTATGATTCTGATAAAACAGTGAAAGCCTCTGAATATAGTAA
TTTTCCAATTCAAGGCTATCAATTCCTGATTTTTAGCGAAGAAGATAAAAAGGTTTTGGA
AAACGATTGGAAAATAGTAAGAGACTTTGTTCGTAATGTTGAAAAAAATGCACTTGATAA
AAGTATTGAATTCCCTAAAATTTCAAAACTGAGAACAGAAATGTCATATATGGATACAGC
ACCTAAGTATCCTCATCCTCCAAGATTTAGACTAACTAGGAGTTATGTCTCTACAATTGT
TCAACAACATTTTGGGAAAGATTTTAAACCACTTTACCCAGATAAAGAATTTACTAGTAT
AGAGGGGCTAAAAGATATTCTAGAGAAGTTAGGTAAAGAATTTATAGGTAAAAGTATAAA
AGAAATTGCTAATGAATTGAATGTGCCAATGAAACTCGCAAAAAATGGTAAAGTTTCAAA
GAGCATATCATCAATTGTTGTAGCCAATATGTTTAGTAAGGAAGCCCAAAAAATTGAGAA
GATTGCATTATTCAACAAGTTTGGGATTAAATCCAAGACGATTGTTCAAACTAGGACGGG
TGGTAGAACAGAAGATACAAAATTGTTGATGGTTGATTTCTCGGAGATAACTGATACTAC
TGTTCAATTTGAGGACAGCACATTGTATAGCTTTTTTTCAGAACAAAAAATTTTGTTTAG
TGTATTTGAGGAAGTAAATCCAGATGAGTATGAAAGCAATGTTTTTAAAGGTTTTAAGTT
GATTAGCTTTGAAGATAAATTTATTGAAAATACTGTTCGATTAGTTTGGGATAGAACACG
TTCATTAATCTTAGATAAAAAGCTAAAATTGGTTATCACAGAAGATAAAAACGGACAGCC
CATACTTAATAAAAAAGGACTTATAGAGGAGGCACCTAATTTTCCCAAGGCAAGGGAATG
TGACGTTTTCTTAAGAGGGTCAGGGAAAGATTCAACCGAAAAAACTTTTGAGATTAACGG
TTTAAAAATGTATCCTCAGTTTTACTGGATTAAGGGAAGTTATTTGGTTAAAATGTTGAA
TCAAACAGATTTTTTAGGCAAATAATATAGATAGTCTCCTATCACTTTAAAACAATAGGA
TGGATTCTAAAAGGATTCTTCAATCACCTAATTGTGATAATATTCATCTTTTGTTGGTTC
GATTACGTTTGTATAAAAGTTCTCCACTTGAGATACAAGGTAACCTTTTGATGAAACATT
TGTTTTCGTAAAAAGTTCATTGAAAGAGTCTAATGATAATAAATCATTTGATGTGATATT
GAATCGTTTTGATTTGCATAGCGAAATAATATCATTTCCAAAATTACGAAGCTCGTCATT
ATATTGATTGTTGAAAACGTTTTTTTGAATTAATATTTCAAAGTTTTTGACAAATTCATT
TAAGTTTTCGAATAGTTCATCTAAGTTTTGCATAGTATTTCCTTTCTATATATGTTCAGG
TTTAGTGCTAATTATAGGAAAATTGTTTATGTTTATTGACTATATTAAAGACGGAAAACG
TAATATTTTGATTGTATTCGCTTATCTAAAAGTAATTGGCTTAATTTCTACCAGTTTCTA
TATCCTCTCTAAAAGATAAGGAAAACACAATTCGCTTACTAAAAAATCAATAATAATTAC
CATCCTTGAAGTTAGTTTATTAGTCGAACATATAACTATTTAAGTAATAGTTAAAGTAAA
AACAGTAAGCAAAGTATTTTTATAGAAAATTCATTCTGTAGTTAACTTTATTTTACCAAA
TTATTCTTTCAGATTTGATGAGAACTTTGATAAAAAAGAAATAAATATAGATAAGTGTCG
TGTAATTAATGAACTTCTAAGCTTGCACTGAGTACAATATGCTATAATTTTGAAATATCA
ATTAAATTATTTGGTTAATGTATAGCTTGAACTTATTATAATAATCATCCAGAAGGAGGG
GTAATGAATCACCTTAAATCGTTAAAAATCAAAAATTATAAGCACATAGGAGATTCTTAT
GTTGGCTTTGAAAAAATTGATAACTTTAATATATTGGTTGGACAAAATAACATAGGAAAG
TCAACTCTATTGCAGTCAATAGAAATATTGATTTCTGGGAATGATAGTAATCGATATATA
ACTGAGAATACGAAAGTGAGATTTAGTTTTTGTCCAGAAGAAGATGATATACATCTTGTG
TTTAGAGACAATATGTATGGGGGTCATATTAGTGGTAATCATTGGGATTTTGGGAAAAAA
TATGTCGATAAGTGTATGTCTTATGACTTTAAGCCCTGGAAAACTATAGGTGAACCTCAG
ATGGTGTTATCAGATATATCAAGTATCACTTTAGAGGAATTAAATAGGAACAAAACAATA
GAAGAATTTACAGATTTGGCAAATAGATTCAAATCAAATAAGTTGAAAAGACTAAAAATA
ATAAAATTATCTGCAGATAGAAATCTAATACCCGAGGTACAAAATGGTAAAAAAACTGTA
TCTGAGGACGGAGCCGGTGCAACCAATTTATTGAGGCAATACCTGAATGTAGCTAGTCTT
CCAAATGAGATTGTCGAGGGTGATATTTTAGAGGCGTTAAACGAAATTATGAAACCGGAA
AATAATTTTACTAGGATAATGTGCCAAGAAATTGAGACAACGGATAGTTCTAATCCTATG
TGGGAAATTTTATTAGTGAATGAAAATGGGAAAATTCCTATTTCAAGTTCTGGTAGTGGT
TTAAAAACGGTCTTGTTGGTTTTGATAAAACTATTTTTGGAGACAAGGGAATATACAAGT
AATAATTTTGAATTATCAATATGTAATTCAATATTTATTTTTGAAGAATTAGAGAACAAT
TTACACCCAACTATACAGAGAAATTTGTTTGAGTTTTTGTATCAATGGGCAATCAAATAT
AATACTCAAATGTTTTTAACGACTCACTCTACTATCCCAATAAATATGTTCAGTGGGAAA
GAGAATGTAACACTTACTCATATAAAAAAAGAAAATGGCACTATTGTGACTAATTCTGCA
CTCTCATTTATTGAAAATGAAGGTATATTAATGAATTTAGGTGTTCGAGCGAGTGACATA
TTACAATCTAATGCAGTAATTTGGGTTGAAGGCCCCTCTGATAGGATTTATATAAATAGG
TGGATTGAGCTATATTCAAATGGTTCTTTAAAAGAAAATGTTCATTATCAGATTTTGTTT
TATGGGGGAAGATTACTTTCTCATTTAACTGGAGAAGTTAATGAATTAAATGAATTAATA
CAGCTATTTAGGGCTAATATTCATTCTATCATAGTGATAGATAGCGATAAAACTGGTCCT
GGCAAACGAATAAATAAAACTAAGCAAAGAATTAAGGGTGAATTTAATAAAAATAATGCT
ATAGTATGGATTACAGAAGGTAAAGAAATAGAAAACTATTTATCAAAAAACATCTTCAAA
AAAGTTTATAAGGTTGATAAACAAATAGGTAAGTTTGAAAAGATTGATGATTTTTTGAAT
GAAAATAGTAGAAGGACGAATCAGGGGAGTGATTATGTTAAGAATAAAGTCTCAGAATCA
ATTGTAATTGCAAAGGAAATGGATATGGAGGATATAGACATTCTAGATTTAGAAAAACAA
ATCAGTAATATAGTAAGTAAGATAAAGTTATGGAATGGTTTATAGAAGGTTAGAAAAACT
ATATCTGTAATATAGTTTCTTGTCACAAATGTAGAGGTTGAATTGAAACACGGAACAGTA
AGTGGCATTTTAAAAAAAGAAAAAATGCTGGTTTCAAGCATCTTTCTTTTGTGTTGATTT
ATATTGAACACTTATTTCACCTCAGTTACTCTTAATTGAATAAGAGTTTATTGTATATAG
GGAGATGGTTTTGTTTCCTTGGATAAATAGAGTGGGTGATGGGGTGTACCATTTTTGTTT
TGTTTTAAACAATATAAGTCTGAGATTAAGGAAATAACTTCTTTGCACGATTAAGTAGTC
TACCTGGATTTCCCCAACTTTTAGCGTAACTGATACATTTGTTAATTGTAGGATCATCCT
CTTTTTCATCAGCTGTAGAAGGATTCAGACCAATAAACAAAGCTGTAGGTTTAGTATCAT
CCCAATTACGAGAAAGTAAGTAACGATATTTTCTATCTTCAGATAATACAGCATCTTTTT
TCATAATTAATCTCCTTTTTTCTTCTATTGTAATACAAATGATAATTAGTTATTTAAAAT
TACCATATTAATATTTGAGGTAGTTTCCCTTATTCAATAGAACTTATACAAATTTTTTGA
AATAAACAATTAGCATGAAACTTCTGGATATTGATATAAAGCTATTCTAAGATTAATTGA
AACAAAAACTTGTCAAACCAGGCTTGAAAAAAGCCCGTAAAGCGTCACAATTTAGTAAAC
GTTAA
