# Supplementary material for: Abundance, Diversity and Role of ICEs and IMEs in the Adaptation of Streptococcus salivarius to the Environment
Source: Genes (Basel). 2020 Aug 26;11(9):999. doi: 10.3390/genes11090999 (PMC7563491; doi:10.3390/genes11090999)
Supplement: Supplementary file 1 [file genes-11-00999-s001.zip › Supplementary files/Lao_Data_S1/ICE_Ssal1270-SSAL_rpsI.fasta]

>ICE_Ssal1270-SSAL_rpsI
AAACCAGGTCTTAAGAAAGCTCGTAAAGCTTCACAATTCTCAAAACGTTAATCAACACGA
TTATATCAACGTTTACAGACATTCAAGAGTTATCTCTTGGGTGTCTTTTTTTATCAAAAA
ATCTATAGTTTCCCTGAGAATTTCCCTGAAATTTCCCTGACCTAATTTTTAAGATTCCTA
AATGCAATTTCACCAACAGTTTGATTTACTATATCTTTAGTATTAACATAAGTCTTTGTA
ATTTCTTTGTCACTATGAGTTAAGGCTTCAGAAATTGCTTCTAGTGGAACTCCAGCTTGT
TTTGCGAGTGTAGCACCAGTATGTCTTAATTTATGAGGAGATGCGGGTGCAAGTTCAGGA
TGTCTACGTCGAACGGATTTCATTCTGTAATTTAGATAATCTACATGGAGAGGTAAGTTA
ATGTTGTTTGATCTGTCATTGTAGGTAAAAACAAACTGTTTTTGATTTTGTCGTAGACCA
AATAGTTTAAGTTCTTCTTGCTGTTTGATTTTCCAATTTTCCAATAAGTCCATCAATTCA
ACTGGAGCTTTAAAAATAGTCTTTTTGTTCCCTTTTGTTGATTTGATATTACCAAAACGA
TCTAGTGCTTGCTCGATAAGTATTTCTCCAGTAGAGAAATTAATGTGTTTCCATTGCAAA
GCATAACTTTCTGATTTTCGGTCAGATAAGAAGAATGTCGTATAAAAGAGCGTGTAGTCT
TTTAGGTCTATCAGCCCATTTTCTAAATCTTTATCAAAAGCTAGTAGCCAAGATGTTAAC
TCTTCTTTATCTAGGGAAAGATCTTCCTCACGTTTGCTTTCTTTAAGGAGAATCTTTTTA
TTAGCTTTAATTCTACTAATTGTTTTTCGAAGTTTATTTGAAGGAATATAGTCTAGTTCC
TCAGCCCAATCAAACACGGAGTTAACATAGCTTCTAATCACTTTGAAATTAGCATAGCTA
TTTGCCTTGGGAGTGAGTAGTGAAAGAATAAGTTGTTTATTATTATTTAGGTATTCAATG
GAATATTTACCTAGAATAGGTAAGATATGTAGTCTGAATATGTTTTCTGTTTGAAAAATA
GTCGCCTTTGTTGGTGGTTTAATTGTAGTTGTGGTTTGACCTGCCTTGTATGGTTCTAAC
CAAATTTGTTTATAAAAGTTCTCAAAAGTGATTTCTTCCTTTTTATCAACAGGAAGATTA
TTTCTTGCTTTTTCTATATTCACTGCAAATTTAAGTTCAGCCTCTCTAGCCTCCCTTTTT
GTTTTAAAACGCTTTTCATAATATTGCCCCAGACCCAGTTTCCCTCGAACATCAGAGGGA
ACATAGATTTTTAATTGATAAGTTCCGTTTTTCGTTTTCTTAATAGACATATTTACCTCC
TTATGCGCTGATTTCTAATCTTGTCATCCATTGATTGATACTTTCCTTGTTAAAACGAAT
AGATTTTCCAATTCGGATATAGGGCAGTCCCATTGCGATCCAAATATCAAGTGTATTATT
AGAGACTCCTAGATAGTTACAAGTCTGTTTTTTGTTTAGAAAAGGGCTATCAGCCCCAAT
ATCTTCTTTAAAATGATGAATTTCATTCTTTATTAGTGTTGCAATCATTTGCTGAATTTC
TTTTGTTTGTTCTTGTGGTAATTGTACTAGCATATATTATTCTCCTCTCAAAAATAAAAA
AGAAGAGTAAAATACTCTTCTACTGTCAAAAAGATTAATTCTTTTTATCTGTTTGTGTTT
TGATAAGACCTAGCAAAGCAAGCCCAGATATTCCGAGTGCCCAATGTTTGTATGTATTAC
GACATGAATCACAAATTGGTATTCTTGTAGGTGATGAGATTATTTTTTTACATTTTTTAC
ACTTCTTCGTTTTTAGTGTCATTTTTTTTCTCCGTTTCGATTTTTGCTGTTTCAGTATTA
CTTAATTTAGTGTTACTAACTTGGTGGAATTCAATTAATTTAGTATTAATAGTATTGAAT
AAGTCAATATTGTTTTTTGTGTAGCTGTAATGATTATGGATTAATTCTAACAAACTTATT
TTTGGAATATTATTATTCGTAATCCATTTTGAATTTTTTAGGTAAGGAAGTTTCTTTGCC
AGTTCTTTTAAATAACTTACTTTGTATGGAATATCTTGTTTAGAAACTAATTCCATTGAA
CCCTCAAAAGATAGTAGCCTATCATGTGCCATTTCCTCATTATTTAATGTTAAATCTATA
TAAATTTGCATACCAACAATTTTAGTCATAATTTCTATGTCATGAAGTAAAAAATCAGCA
TGCTTTTGTAAAGAAGCTTGAAGGTATGTTGGTTGGCTGGTTTTCTTAATAATTTCATCT
CTATTTGAAATTATATCAGATTTAATGGCACTTACTGACTCTTCAAATAATGTATTTGCC
TCCTTTAGTAACTTAATTTTTTCTATAAAATCTTTGCTATTGTTGGCTTCTATAACTTTT
GTCCGAGCTGAAAAAAATGGAGATAGTATACTATTGTTTCGATCCCATAGGATCTGATAA
TCTTGGCTTTCTTTGATGTCTAACAGTAAGTTATAGATTTGTTTAAGCTGAGCTTGAGCG
ATTAGATCACTAGTGACCTGATTTTCGTTATTATTGGTCGCTTTCCTTAATGTCAAATCT
TCAACACGAGTTTTATGATCAGTTGTGTCTACAATTACAGCCCTAAGATTTCCCTCGACT
TTTCTAGATTCTCCAATTTTATAAGTACCGTCTTGAAGTTTCATTTTGGTGTCAGGAGTT
AGACTGTCAAAGTCAACCTCATATAGAGTACCATTATTGGGATCTAGTATTTTAGTGTTA
GGATTAAGATATTTATTTGAAAAGTTGATTAGGATGTTTCCCTTAGTATCAAATAGGTTT
GAGATATCAAAGGGTAAATCTTTCTCAATTATGTTTGGGAGAGCTTGTTCAAAAGGACTA
CTTATTTCAAAGATATTAAGTGATTGGATATCTGTCTTATTTATAAACAAATCAAAAGAT
TGTAAATTTTTTTTGATTAATTCTCTTTTTTGCTTCTCTGATTTAGTAACTTCATTCATT
AGATCACCTAGTCATTTTTGTATTAATTATAACATTTAGTATTGATTTTACACGTATCTA
CACTAAAAATATTAAAAATTAATATTATTAAAATCATCATCAGTGTCCAATAACATAAGT
AAATTGTTTTGCTGTTTCTGCATCAAAGGTACGGTAGCTAACGACTCCTAGACCTTTAAC
GTTTGATTCAGAGATAAGAATAGAGCCATCTGATTTGACTTGTTCCACAAAGGCAATGTG
TCCATAGGTTGGGTCTGCTCCAGCTTGTCCTGGGCTAAAAGATAGTGCGGAGTGTTCTGT
AGGGGTATGAGTTGTTTGGTAACTAGGGGCATTCATCCATTGACCACCATTTCCCATGTA
CTCTCCGAAGCTAACACCGACCTCTTTTCCTCGGTTGTAGACAAACCAGGTACATTGTCC
CCAAGGATAAGACAGTCCTGTATAGCTTGAAGTGTTGATTTCTTTGGTGAGGCTGTAGCC
TTGTGGAATATTCCCAGTTGTGATACCACCTCCGTCTCTGGCTTTTCCTGTCGTTTGTTC
AGGGGCCTTAGGTGTGCCTCCATGCTCATCGATATAAGTATCGAGTTTTTGCATGGTTTC
AGCACGCCTTTTTCCTGAGCCAGAAGTATCGGTGAAATAGACTCCCCCATCTGTTGATGT
ATTGAGAGAACCACTCGCAAATTTTTGGGCTTTGTCATCTTGGACCTTGAAGGTTTCGTT
TTTATTGCCAATGATGGTCTGATTGGTGAGTCCCACAACTGCCACTTCATCGTTAAAATT
ATTGGCGTTTTCTGGATTAGAGTCAAATGCCCCAAAACCAAACATGTTGGAGCCTGGATT
TGTAGCAACTCCAGCTGTTCCAAGTGAGCTTTCATTTAAGGCAATCGCTACAATGGCACG
AACATCTAGATTAGACTTAGCCTCCCAGTCTAAGAGCTTTTTACCATTGATGCGTTTCTT
GTCATAGGAGATTCCTAAAGTATCTAAAAACCCGTCCAATTGCTCTGCTTTAATACCATA
GCGATGGACGAGTAAATTATGGGTATAGGGATCTCCATTTGACCAGTGGTCCGTGTAGGT
TGCCCCATTTAGTGATTGAGAAGAGCCACCAGTGCTACCTCCCCCGACTGCTCCCATAAT
GATGATAATGATAAAAACAGGAAAGAAGAGAGGAATAAGACTAGATAATAGATACCATTT
TAGTTTTTTCATTGGCTCTCCTTTCTACTCAATGTCTGATATAAGCTGTAAATAGAACAG
TCCCAAAGCGCCATTTGGCATCTAAGACGACGGAATGAGCTTTTGTTTGTGCAATAATCT
GGTCTCTGTCTTTTTCTGAGACTGGAAATAAAAGAAGGAAATCGACGGAGCGTTTCCCTT
CTTGGTAGGCCTTAAAAAGTGTTTCTTCAAGCATTCTTGGAAAGGCTGTTCTTGAGCGTA
TTTTAGTATTCATTCTATTCTCCTCTCAATTGGTTTAGGCGTTGCGTTAAACGATCTCGT
CGCTCGATATTGGCTCTTATTTTATCGTCTCGTGTCATAGTCTGACGATAAGCACGTGTG
AAGGCATTAGATCCTTGAGCTTTATACATGGCTTGAGGGTCCTTGTAAGCATCCAATCTA
CGTTCTAGGATGTTGATACGGTGTTGTTTGAATGGCGAAATCCACTCTTCTCTGAGCGTT
TGGAATTCGTCCTCTGAACTAGGTGTTCCTTCTGACATGATTGGTGACTCGCTAGGAGGT
GATGGGTTCTCTTTTTCAATTGGCTTGAAGTTATCAGGTGGTGTCTGTGTTGGAGGAATG
ATTGGTTCTGGAGATTCTGGGGTTGTTGGAGCCTCTGTTGGTCCAGATGGCATAACTGTT
TCTGGTTGGCTTGGTTCTTTACGGGTAAAGAAGGAACCAGCATTTTGGAAATGGCTTTTG
GCATTCATCATCACCCCAGTCCCAAAACCAGCACCAGCCAATGCAAAGTTTCCGAGGTGT
TGAGCCGTCGCAAGGCTTCGTGTTGGGACTTGTGAAGCGACCTCTTTGGTTTTTGTGACG
CCTTGTTCAACTTTAGTGCCAATATCTGTCGCAACCATTCGAGCTTTGGAGCCAAGAATG
AATTGGAGGAGTTGGCCTTTGAATCTCCAGATGAGGAAATAGATGACACCTTTAGAAACC
ACTGATACTAAGAGTTTGAAGACAAGACCAAATAAAAGAAGTGACGGTAAGGTTTTTAGA
ACACCATCAAACCCATTTGTGACAATGTTTTCTATCATTTTTTCAATATAGAAAATAAGG
AGTGTTAAGAGAGTTGTAATCGCTGGAAAAATCAAGCCCCCAAACATAACTTTAAGAACC
CCAAAGACTAACTCTTGCATCCTTGGAATGAATGACATGAGAAGGACTACTGGAAAAAGT
AGAATCATGGTGAGGACAAGGATTTGAGCCACTACATTTAAGAGCTGGATAAGAATAATG
GGGACGGCTAATACAAAGGCTTCTACAATTTTAAAAATCACATAGAACATCCGAGTGAAG
ATGAAGTCTGGCATGGCTGACACCCAACGGTTTTTTTCACCATCATCGTTGGCGCCATCT
CCTAAATCGTCTAAATACTTGGAACGGTCTTTAGCTTTGACTGCCTTGAAGTTTCTATTC
TTATCACTAGTTCCAAGGACCTTACTGTCGTCAAAGGCTTCTTCCTTGCCATCTTGGCTG
TTCTTGTATTTTCCATTTTCTTGGCCAGTATTGACGAAGACATAGGCTTTATAGGATGTT
TCTGCAATGTAGCTATCCGACATCGATTTTCCAATTTTAATCGACTTGTCTTTGGCATAG
TCCACCTTAATTCCTGCAATCTTTTTGGTAACGTCTTTAGAGACGTTATTAACGGTATCA
AGGAGATAGAGACCACCAGAAGTTCCTGCAACTGTCCCAAAGTACCCCAGAGCTAATAGG
AGTACTAGACAGACGTGGAGGAGTGTTCTTGAAAAGGAACCTTTTGAAAAGAAATATTGG
TAGAACAGGTAGAAAGCTAAAACCAAAAGCAAGGTGCCTACAAGTGATTTGTTGGTAATG
TTGCCAGTATTAGAGCCAGTAAATCCGTGCCAAATACTGCTTGCCCCATGAAAGACATAG
GTTTTATAGGTGGCATAGAGATCAATCTTTTCTAAGATGCGAATGAGGAGGGAAAAGAAG
CCAACGACGGCATTGAGAATGAAAAAGAAGAGGTTAACGAAGAGTTCATTAATGAGGACC
CAGGCCCCATTAAAGGAGCCAAAGTTGGTTGGTTCCATGTAGGACTTTAGGGAGAAGATA
TCCACTCCCTTTAGCTTGGCAAAAGCTTCTTGCATCGGTTCACCTCCTAACTAGCGTATT
TATTTTCAAGACTTGAAGACACTGTTGCTTTCATAGGTTTTAGAAGCATATCAATATCTT
CAAAGAGATTATGAACGGAAATCATATTGAGATTACCGTAGACATCGTAGTAAAGGCACT
GACCAGAAATCATATTATCAATCCATTCGAGGTTACTTTCAGTGACTTCGAGATTGACGT
GTCTGAGAATATCTTCACGTTCAGATTTTTCATAGAAGGCAAAGATGGTCCCAAATCCAG
TCGTGTCATCGTCATTTTCTGCATCGTGGACTGATTGTGTAATCAGTGCCAAGGTATTGT
TCTTAGAGCGTCCAATACGTCTCATATTTTTGATAACGGCTTTTCCTTCTGCGGATTTCA
TTAGAATCCAGGCTTCGTCAAAGAACTCAATGGTATCTTCGTTTTCATTTCGTTCGCCAA
AGTGGGTACAAAAGGCTCCAAGTGCAAACATGAGGGCAATAGAGTTTCGTTCATGGTCTG
AAATCTTTGTGGAGTCATCTTTTGGGAGCTTGAGGTTATTGACTTCTAGTATAGTGACTC
GGGACTCATAGTTAAGTCCTGGGGTTGTGCCATCTGAGAAGGCGAGTTCCAAGATGGAGT
TTGTCACAATGGACGTCAGGTAGCGACCCACTGAGGCAATTTCAGATGAGGAAGCCTGTC
TTAAAGCTTCTAGGACATGTTTAAAGCCGACGTTTTCACCAGCTACTCGACGTTCTACGA
TAGCGTTAATGGCTTCTGTGATGGCTGTTTTCTGGTCCATCGTCACGTCATCGACAGCTT
GTAGGAGAAACTCGAGCATGTTCTTTGCGACCTCTACGGCTTGTTCCTTATCAAGGACTA
CAATGGGGTCTAGGACTCCGTGGTTTGATGGCAGTGAGCTATCGAGTGTCACAAAGTTAA
AGTTGTCAATCTGTTTTTTGCGTTCAGGGTAGCGTCGTGCAAATTCAGGGGAGTTGATTA
CTTCTTGATAGTGATTTCTAAGTTCACGTTTGGGGTCAATATAGAGGGTTTTGACATTTT
GTAAAGCCACACTTAAAAAGATAATTTGAGCGAGGAAAGATTTTCCTTGTCCTGTCGCAC
CCGTAATAATGATATGTGGGTTCTTGGTAATCTTTCCAGCGATATCTTCTTTATTTCCAA
CAGTGGCATTGTAGAGGACGATATTTTTAGAGGAATCAATAGCTTTAGAGATAGTGTCCC
AACGTCCCGTCCAGTTATCTACTCGACCGATATACCAACCGATACGGTTCCCTGAGGATG
TATTGGTAAAGGGCATGAGTTCTGAAAACCCACGAGCTGTGACCATATGTGTCCATGTGC
GAGTTTTCTTTTGGAGGTTTTCACCATAGAGTAGGGCTTGGAAGAGGTAAGGACCATCTT
GCGAAGCTTCACTGATTTCAACGCCCATATCATCAAAGTAGTTGAGAACTACTTGTCGTC
TTTGACGAAGCTGATTGACACTAGAAGCAGAGACAATCAGGTAGGCTCCATATTCGATGA
TATCTTCCTTGTTTCCGACTTTCTTCATCAAGTCTTTTAGGGAGATAGAGCCCATGATGA
TTTCATCTTGTTGGACCGTATCTGTGTTTTCAGCTTCTTCCATGATGTTTCGATAACGGG
TATTGGAACGCCCCATTCTCCCCTTGATTTTGTTGGTATCAATGAATTCTGCCTTAATGC
GTAGTTCCACGGGAAAGTTCAAGCGTTGGACGAATTCGCCTAGGTGAAAGCCGTTGAATT
GCACAGGAAACTTCCCAACAGGAAGAATGGTCACAAAGGAAGAACCATAGGGACTTTCGA
GCTTGAGGAAGCCACCTTTTAGGACTTTAATCAGGGTGTCTGTGATATTAAATTGGGAGC
GATTAGCAAGGACCTCCTTTTTGTAGTGGGGAATATAGCGGAGGTATTGCATCCGCTGGT
AGTAGAAGAGTTCTTCATTGGTCAGACGTTTAGCACGTAGAACGGAGAAAGCTTGGAAAA
TAGTGAATTCGTCACTTCTGTAATCGTCATACCAGGTGGGACTCAATGCGTATTCGTAGC
CAAGACCGTTTGCGATCTTCTCTGAGAACTCGTTAAAACTCTCATAGGCTAAATCTTTCA
CCGTTGCCCCGTGATTTTGTTTGCGTAAGGTCACTCCCACGACCCAATCAAACTGATAAG
GGATTTCCATTTCATCCGTGAGACGGTTAACCGTGTAAAGAAGGAGTTCTTCTCCTAGTT
CACGGCTATCATCTGCCAATGCTTCTGAAAAGTCCCTCATTTTCTCTTCTAAGAGATAGT
CTTTGGGAATGAGTGAAATCTCAAAGGACTTGTTTTTCTGGAGCTTCTTCATCATTTGAG
CAACTGTGATTTTGTGTTTGTCCTTTTTCTCTTCATCTGTAATAGTGATGGGAGTATTGG
GAATACGGTAATAAGCCACTACCGTTCGATCTTTTTTGAGGGCTAGATTTTCATGGGTTT
CCCTAATAGGATAGGTTAAGGTAATACTCATAGGACCTCCTTTTCTATAGTTTTGTTTTT
TCAAAGACGATTTCTTCTACAGGCTCTATTCTGTCTTCATGGTAGATTGCTTTTTTATTG
AGCTTGAAATCCCAGAAGTAAATCAGGTAGTCCCCAATGAAAACGTGCATCTTCTTACCG
TGTGGCTCGTATTCGGTGTAGAATTTAGCCAGTTTATAGGGGAGGTACCAATAGAGCAGT
AGTGAAATAGAGTGTGTTAATTTTGCGAGAGGAACCAAGATGACTCCTCCAAATAGCAAC
ATAGCTACAAAAACAAAGGTAAAGACAATGAAAAAGGACAATTGCATTGGTGTCGCAAAG
TACCAAAGGCGAGTCCCCTTTTTTGTCTTGATTTCCTGGATCCAATAGGGGGCGTTCAAG
CCCTTACTGTAGTCATAGAGTCTTTCGTCAGCCATACTTAAAGTCCTGAATCGATACCAA
AGAGTCGTAGGAACCAGCCGACCACTTTTAGGATGTCTTGTCCTTTTGCGATTGAGACAA
TGACGGCATAGAAACCAACGACTGAGAAAAGTTGAAGCCAAGAACTGTTTCGCCAAGCCT
TAATAGCCAACAAAACAGCGATAGCGGTGAGAATCCAAATCCCATCGCCTTGGAGGAAGG
TACGTAGATTGTCTGTATTCATAGAGTTCTCCTAATCTTTATCGTTTGCGTAGTTGAGAG
GAATGGTATGTTCTAGTTTTGTGACATAGTAGCTCTTATCTTTTTCTGAGAGCGTGAAGG
TGAAGTTTTCAGAGTGAGTTGTTCCTCCCACCTCAAAGGTTGCTTGTACATAGGCGATGA
GCCCAGCCTCATCTTTCTTAAGATAGGTGTAGTCAATCGTTTTAAAGGTGGTATTGGCTA
CAATAACAACGTTCTTAGCAATAAGGTTAAGGTTGTCTTGATTGGTAGTATAGTTGGTAA
AGAAGACCTTGAGGAACTTTTCGATCTTCTTGTGTTGGCTATCTGAGACGTGGTCGTTGG
CTGTGAGTTGGAGTTGGTCGTCTTCGCTAAAGTGTCCAGCTTGTGAAGACTCAATCGCTG
AGAACCAAGGAAGTCCAGAAACGTAGTATTTCCCCTCTTTTTCATCAAAGGGAATATTAA
ATCCTGTTACCAGTTCTTTTTCCTCGGTGTCTTTGTCATGTTGGATTATTTCCTTGTATT
TGACCTTGTAGGTGGCTACCTTACCTTCTACGGTGACTAATTGTGAGTAAAGCAGGGTAC
TTGGGTTACGTATTTGACCTTGTGCTTTGACATCTGGAACGAAGTTATAGAAACTGTTGA
GGTGTTCAACTTGTGCTTGTTGTTTATCCCCTTCTTGTGGGAGAGTGAAGTAGGCGTAGA
CATAGTCATTGAGGTAATACTGGAGCTTGTAGTCGTACTTGCGATTAGCGTCTATAGGCT
GTGTTTTTTGTTTTTGAGTCGCTTCCACTTGAGCTTGTAGTGTTCCCACTTTATTTGAGA
GTGTGATGGCACGGATGGCCCCCATAAGACCAACAAAAAGGAGGAAAGAAATTCCACCGA
TAACAGCTATATTGACGGTCTTTTTCGTAGTGACTTTTAGCTTTGGTGGGCCTCCTTTCT
TCTCCACCTTTTTAAAGTTTGAGAGGTATTCCCTTGCTTTTAGTAAGTAACGTTTAACTT
TTATCATAGGTCCTCCTTTTAGAGACTAGCGAGTTCAATGAGTTTGGAACCTTTGGCATA
GAGTCGCTTATTGGCTTTTTCAATCTCACTGTTGATGTAGTAGTAGCCTCGTAACTCATT
ATGCAGTTGTTCGACTAATTCAGGTTTTAGGTCCTTGGCTTCTTCTTTTTTGAGAAGAGC
GTTGAGTTCTCCAGCCTTGGTCCAAGCCTGTTTGTGGTCTTTCTTTTTGAGCAATTCTCC
AAGTTCGTTGGTAACCTGTCCAACTTTTGTTTCAAAAATCGTTTTAGTGGCCATATCAAT
TTCCTTTCTAAATGTGTCGTGATTGTTTTTGATGGTCTGTTGAATATAAGCAATGAGAGA
GGGACGCATCCGTTTATTGAGACTCAGAACCTGACCGTCTAGGGTGAAACAGGCATGTTC
ATAGTCGTAGAAGCCGCTATCATCTGGTGGCTTTTCGGTACATCTTCCAGCACATTCATA
GTAGAAGTCCTTCCCTTTCCTAAGGAGGATATACATGTTCCAGAACTCCTGATCAGGAAG
AAGGAGGAAGTCTGCTTGATAGATTTTCTTGAGCATGGCCTTAGCCCTCTAGGAGGTCCT
CGTAGCCAAGTGCTTGATAAATAAAGTCTGTATCAAACCAGAGCCAATCATTGAGTTGAG
TGTCGGTAGGAGTGTTGCCTGAAAAGAGGTCTTCACAGATGGTGGTTAGGGTATCTATAC
CACCACGTTCACGGACAGTGTTTAAGGTACTAAGGCCACCAGACCAGGCTTTAAAGTTGT
TTAGTGAATTGATTTCGACTTTGTATTCCATAAGGGATTTCCTTTCTAGTGTTTATAGTG
TTTGTTGGTTTTGAGGAGTCTTAAGATAGCCTCCCCCCGATCGGTGATTTCACCACTATT
TTGAATCATTTTCATGTATTCTGTTTGCATGATTTTGTCTGCTTCAGAAACGAGTGCAAG
AGAGTTTGCGACTTGATAGGTTAACCAACGAATGGTCCGTTCGATACTATAGGGTTGTGG
ACTGGTTGAGAGTTTTAAGGGTTCGACCCCTCCAAAGAGTTCTTGCCATTTTTCATCAGG
CTTATAGGCTCCAAAGCGAGTGACACCATCATAGACTTGGATTTCCTTGTTCACGATACC
TCTTGCGATTTCTCCGAGGTCCACGCCGTTGATGTATTCCTCCACAACTCCTTGGGCTTT
CTGGTCTGAAAAGCGCAGTTCGTAGCGGTTCCAGATACCAAAAATCTCCAAGGATTCTTC
CAAGGAGATATTTTCCATACGGGCGATTTCGTATCGCTTTTCATAAAAGTTGAAGTAGAG
CTGACTTTGACGGCTCCCAAAGTAAAGGGAAAGACCGTGATTGGCTTCCATATCCTCGTT
ATCGGTGAAGGATCCCCCACCTGTGATGTTCCATTTTCGAATGGTATCTAGGACAATTTC
TTTGGCGTAGAGTTTATCAATGAGCTTGGGAATCTGGATGTGTTCCTCCTCGTGCCCATA
ACCTTTATAGAGCTCGTCTAGGGCGATATCAAGGCGTTTTACCCTGACATCTTGGTAGGC
ATAGAGAATGTTTTGAAGAAAGGTTTGCCAGGAAATCCCCTTGTGTTCTAAGAGGAGTTC
CATCTCCCGACAGCCTTGACCAGAGAGTTGAAGACACGTTTGGTAGTTATTAGTGGCAGA
CTTATCAAAGAAATCGAAAATCCAAATGTTTCCCCGTTGCCACAAGTGGGTATAATTCAT
AAGCCGTGTTTCTTGGTCAGTAAATTCGCTTAAGCGACAAAAAAGAAAGTTCTCACAGAA
AGCTTCTAAATCCCGCAGACTAGGGAAGGTAAGTCGCAAATAGTCGATGTGAGCCCTGAG
ATTGTTTTTGTGACACTCTTGATAATAACCGAGCTTTTCTTTGAGTTCTCGGAACTTGTC
AATGGTGAGACCTCTTTCCCCTGATTCATAGGAGCGATAAGTTCTTATGGGTAAGTTAAC
TGCTTGTGCAAAGGATTTTTGGCTAAGGCCTGTTTGTTTTCTGAAGTTTTTGATCTGAAG
GGGACTCATTTTAGTCATTCATGGGAACACCTCCTTTTGACAAAGTGACACACTTTTTGG
ATCAAAGTGACACACTTTCTAAATCTTGAAATCCCAACTCCCACAAGGAATGAGGAGGGG
TGGACGTGGCACTTTGGCCAAATGTAACCCCCCTATTAGAAATCGGGGGTTGAAGTCTCA
TCATGGCCTAGGAACTTCGGGCTACGGTCTGCGCCTGACCTGTGGTCAGGCTTGCCCTTG
CCCTTGTCCTAGCCCATGATGACTAAGCGTCGCTTCAACGGCTTTTGGATAAGATTTGCG
TCCCCCCTCCTCAAAGTGGATGAGACTTTCAAGAAGGAGTTCTTCTTGAAAAGGATTGAC
TAGAATAGCAGATTCCGTCCGTTCAAAAATAATCCCTTGTTCTTGTAAGAGATAGATGAT
CTTTCGAAGTGTCGCCATTTTAAGGTCCTGTTCCTCCGCAAATTCCTTTAGAGGTCGTAG
ATTGGTTTCATTGTTTAGAGAATCTTCCTTCTCTATTGGTTCAATCGTTTCTGGTTGAGG
TTGGACTTCTCCAAAGACTTCAAATTCTTCGCCATTGTATTCCATAATGGGAATTTTTGC
GTAGGCATCGTAGAAAGAGAAGCCTTGGTCGAGTGGTACGTAAGGGGAAAAGAATTCCCC
AGCCAAGTCCCCGTTATTAGCAATATAGCCCCGTCCTTTAACCTTGACCCCATTGATTTC
ATCGAGTTTTTTAAACTCTTTGGTTTTGTTGGCATCTCCAAACATCATATCGTAACCCGT
TGATTCCAAGTGTCCAACGGAGAGGCGTTTCATAAAGTTATCCCGAAGAGCTGTTTTGAT
AAATTCTCCATCAGGCCGTTGCATGGCAAAGATGATAAAGACGCCAGCTTGACGCCCTTC
TAGGACGAGCTGAGAGAGGTATTCCATGAGTTCCGATTGAAGGCTATAGTCACGGTCAAT
CTTAGCCATAAGGGCTGCCCACTCGTCCACAAGGATGAATTTGGGTGTCATACCGTAGTG
TGTAAAGTTCTTTCCAGCTTGAAATTTGGGTGAGCTAGACATGAGCTCGTAGCGTTTTTC
CATAAAGGCGACGTTCTCTTTAAAACACTGTATGATATCTTCTTTACTTGTATAGACACG
ACCATGAAAGACAGGAATCTTTTTGAGACCAGCCAAATCAGAGTTCTTTGGATCACAGAT
ATCCACAAAGCCAATCTTAGCCAGTGCATAGATAATGGTCATAAGGACAACGGTTTTACC
GCCTCCTGTTCCCCCGCCAATGAGCAGGTGAGGTTCTTCGATATAGTCCCAAGTGACGTC
TTTCATGAGTTGGAGTTTAGAGCCCTTAACCTCTACCTCGTTAATGGTGATACGACTATC
AATGCGGTTGATAGCAATGTCATAGGTGATAAACCGTTTATCAAAGGTTTTATTACGAAA
GTCCCCATTAAACATGACTTCGAGAGTTGAGCCAAGATTGAGAAAACGGTCTTGAAATTT
ATTTCCTTCAAGGATGAAACGGACTTCAATTTTGTAACGAGAGTGTTTTAAGTAGACCTG
AGGAAGGATAATCTTTTCAATCGTTTTGTTTTCCCGCCTGATATTTTTAATCAAATAGAG
GTTGTTTTCTATCAGGAACCGAGACAAAATACGTAGACTATTGAGCTTTTGGAAGAAGAC
GATTTTCTCGTAACACATCCGATTCAGCAAGTAAGCGACCAAGCAAGAAGCAACAAGGAC
ACCCCCAATAAAATTGCCTAATGGCAAGGGATGGTCTTTCAATTCTTCGAGGTTGACATA
GCAATAATGTCCAATCGCTAATAAAGAAGGGAACCACCAGATAAACCAGGTGATTCCCCT
AATATGACGATAAAAGGCCCTAACTCTTATCCCACGATAGGTAAAGAGTTTCATAGTGCA
TCACCTCCTAGTTTTCTTTCTTGTTGTCTAGAGGTTTATTTTCCTTAAGAGGTGCCCCTC
CATTCTTTTTCTTGATTTTAGAAGCAAAGAGCTTATAAATATCATTACGGTTAACGTGAG
TGTGGGTGATCACAATATCTTCAAGTTCTACCTCTTCTCGATATTTAATCCCTAGATCTT
CAATTTCAGACTGTGCCATGTCCGCAATGGTGAAAAAGAGAGTTTCATGTTGGACAGAGG
AGTGAATCGCCACCACAATCCCACGGATTTCTCCTGTGTTGACTTGCACGAATGAGCCGT
CAGGGTTTCTTTGGGTGCGATCTTCTTCAAAGATGATATCAGGCCCTTCAATCCTACGGA
AAGATAGTTTTCCAAGGACTTCAGGTACGTTGAGACCATCCGTAATGACACGATAGGTCT
TGTCTGCAATTTGTAGTTTTTCTCCGTAGTTTAATCCAATTTTAGCCATATGTATTTCTC
CTTTACTTTCTTATTTTTTTAGGACTAATTTTTCCGCAAAGACATTGAGGGCAGGGGCAA
CTGAGTTACCATTTAGAGCCGTGTCTGAGAGAAAAATCGGTTTGACCGCTTCTACAAGAG
CATCTTCTGGGAAGACCGTTGTAGAAGCAGGTGTGATGACGTGAAAAGCGCCGTGCTTTT
CGCTATTAAGAATATGGCGTTGGTATTTACCTTCTTTGCCAAAGATAAAGCGAGGGGCAT
TTCCTAGTTTTTCATAGTAAGCAGGGCCGATAAAATCTGGTTTCATGACAAGTGTTTCTG
GAATCATAGGATTCTCCTTTCTGATTTTGAGCAAAAGAAAAAGAGTTAAGCTAATTGCTT
CACTCTTGAGTAGTAGTGGGTAAATAGTTTACGTTTAAACTGTCGACTATAGAACTGAAT
ATCACCACTAGGATAGCTGTTTCTACGAGCTTCTTGGACTAAATGATCGAGATCAAGAAG
AGCTTGTGTATAGAGTTTTGCTTGTAGTTTAGATGAATAGCTAAACATACCATAGGTGAA
TTCATAGTTATCATAGAGGCGTTTACATTGTAATGCGAAAAAAGTTTGTCATAGTTTCTC
CTTTATTGTAAGCGTAAAAAAGCTACTAAGATATAAGGAAAACTTAGTAGCTTGAGAGTA
AGTCCATCTAGAAAGATGAACAGCAGTAAAGAAAAGTTGTTTGATTGGAAAGATCCCTCT
TTCCACGGTGGCAACGTTTAGCAAGGTGCTTTGCGTCAATTACCATCGCTTGCCCGGCCA
ATCTCTTTAGGTAGTCATTGTCATACCCTAGGGATTCTCTTACGCAGTTGTGCGCAACCA
GTTCACTTTACTATTCGGCAAAAGTGCTAAATGTCCGAAATGCGTGGAAGTCCACAAAAT
ACTTGTTTTAATCTTCACTTCAACCATCAACGGACTTGACTTTACTTATCAAAACAATTA
CAATAAAGGTACGAAGTTTATGTGTTGTTCTGATGGTCAGTCCTCTGGTTGTCAGACGCA
CTTTTTATTTAATTGTCAATGATCTCACTCTGATAGTGATTATTATTTTTGTCTAAAATA
TCGCTACCAGCTATATTTATATAATATCGCCTACGGCGATATTTGTCAAGGGGTTATTTG
AAAAAAGTTGAAAATATTTTTTGAGGTTTAAAATGGAATTTTCGGAACGCTTAAAAGAGT
TAAGAAAACAAGCTCACCTGACACAAGTTGAACTAGCTAGTAAATTGGGAGTAGTCCAAT
CTTCTTATGCGGACTGGGAAAGAGGAAAGAAAAAACCAACTCAAGATAATCTAGTCAAGA
TTGCACAAATTTTAAATGTGTCAGTCGATTATTTAGTTGGTAACTCACAAGATACATCAG
ATGAATTGGACAATATTGAATTACTTTTCCGTATGAATTCAAAGGGATTGACTGAGGAAG
AGAAAGAGATATTCAAAAAAGAGTTAATTGAGTTTATGGAAGAACGAAAGAAAGCGTTTG
ATAAAGGAATGTGATTTCTATGAAAATAAAAGAATTGAGGCTTGAACGTGGTTTAACAAA
GGTTCAACTAGCAAAGGAATTAAGTGTAAATAAAAGAACCATTCTTCGATGGGAACAAGA
TATGATGAGTATGTCTTTGAAAAATGCTGTAAAGATAGCAGAATTTTTTGAAGTTAGTTT
GGATGAATTGGTTACCTAGTTATACTTTAGCTAATTATTTAATCTGTAAATAGCTAGAAA
GGGATATAAAATATTTAATGAAGATTGAAAAAAATATTACGGTTTGTTTTGATTCTAATA
TTTATGATAGTACTAATTATGATTTCGAAGGAAAATTTTATACTACGTTCAAAGGTTTAA
AAAAGAGTTATCCAAATTTAAGGGTTTATATTGAACCTATTATTTATAATGAGGTGTTGT
CACACCTTCGAGATCGAGCAAGAGATATTACCAAAGCAGTCGAAAGTTTAAGTAAGCAAA
CTAGAAGTTTAGATTTATTCTCAAACGCTATGGAAACTCTGAAAATAGAAGATTTAGAAA
GTCAGTGTTTTACTGAGTATGAAGAAAAATTTGAAGAATTTATTAAATTTTTTTCAGATG
AGGAAATTGATAAAACATTCAATTACGAAATGTCTGATATATTATCAGATTACTTTGAAG
GCTTACCTCCATTTGAAAATAAAAAGAGTAAAAAAAATGAATTCCCAGATGCTTTGATAA
TACAGGGATTAAAAAATAAGTTTCAAAATCAAGATAATTTGTTTATTGTTAGTTCTGACA
AAGGTTTTTATGAAGCTGTTAAAGATAAGATTCCGAATTGTAGAATTTTTAGTGGCTATA
CTGATTGTGCAGATTATTTGAATAGTCAGCTAAAAGAGTATAAAGGCGCTCACAAAATTG
TTGACAACCTTATTGATGCTATTAAAGAAAGCATTACTGAGCGATATAGTGAATTGCTTT
ATGATTTAGTTCCCATTGAATATGCTGAAAAATTAGGATTAGAAATTGATGACACAAATT
ATGAGAGAAGAGGTTTTACTGTATCGTGTGGTCTTGATGAGATAACGATTGATAATTTAC
GGTTTAATGATTACCGTATAAGAATATTAGATATTAATGGTGATAAAGGACGGATAACAG
CAGAAATAATATTTATGATAGACATAAATATTTCTGGATATCAATTAGGTTCAAATGATT
TATTTTTAGAAAGTCATACAATTAGTTATAAGGTTGATATTGAAGTAAATTCAGAATATA
AAGATTTAATTACTATATCTGATGCTCCAATAGTTTTAAATAAGGATAGTTTAACAAATA
GGATAGTTAAACAACATTATTTTGGATATAATTACGATGAGCCGTCGCTTCATCCAAAAA
GTAATATCTATACAATTACTTGTAACCATTGTAGCTATGTGAATAACTATGATGCGCCCT
CAATGGAAGATTTTGAAACTAGTAGTGGTGAGAGAAGTATGGGTTACGGAACATTATATG
AATTAACGATTCAGGAAAATTGTAAAAATTGTAAACAGGATTTTATCCTCAAAATAATTA
TTTCTATGTATCCTTACTTGACATTAGAATCCCAGACGATTAATTGTGAGGGAGGAGTAA
CTGATTTATCGTTTGTAGTGTCATAAATCATAATTATGTAGTTGGTTTATGTTATTAGTA
GATGTTAAACTTTTTAAACATAGTTGTTAATGATTTGGATTACTTCAAAAATATTTGTGG
ACAACCGTCCACTCTTTTTATATAATAAACTAAACCAATTAGGTTTAGTTAGGTAATGGA
TACTTAAAGGAGGTACTATTCTTTGGATGAATTGTATACAAGAGTAAGTAGTGCAACAAA
ACAAGTGTTATATCAGTATATAAAAGATTTGGATATTTCATTACTGAACTATAATTTCTC
TTATTTTTTTCAATATTGTATTCAGAAGAATCAAATCCAAGTGATAAGCCACCACTTTTC
TAATCACAAAATAGAAGGTTTGACAGTAGCTGATGAATTAGGGATTAGTTTTTCTTATGA
GCGAGAAAATCCAAAAGTAAAACAGAATTTCACACTGTGTCATGAATTAGGTCATTTTAT
TCTTCAACATGAAGGAAATTACTTTACAGAATCTATTGATAATCAAGAGAACTTGCTAGA
GCGAGAGGCGAATATTTTTTCGGCTGTGGTATTAATGCCAGATATTGTCCTTTTATCAAA
AATATACTATAGTTGCGATGCTTTCCATCAGGTACAAAATAGTCTTGAAGTTTCAAAACA
GGCTTTATTTTTTCGTCTTTTGGACTTTCTCCGGGAATATTATCCCGGTAAAGATAGTGA
AATCAAACAAGCAATTGAGACTTATATTGAAGGGGAGAACGCTTCTATTTTTCGTTTGTT
TCATAATATTAGAGAACAAATTATCAAGGAGTTCCATCAGTTTCACCCTTCTCTTATTAA
TCAGGTTAAACAGAGGGTGAGTAAAGTAGGTTTTACAACAAGTCAAGAATATCCAGATTT
ATTGAATCAAGATAACTGGAAAGCAATCAAGGAAGAAAGTATTAATTTAAAAACGTGGCT
TATTTATAATAAAGGAAAGTCAATTGCTTATGTTTGGGATAAAGAAAAATTCACAGATAA
AGAGGCAAGAAAAAAGGCAGAATTAGAATTATTATTACTGTGAGGAGAACTATGTATCAA
CCAGAAAAACTTAAAACTCGTAGAAAAGAGTTAAAAATGACTCAAAAAGATATTGCAGAT
CAATTAGGAATCAGCTATCAAGCCTATTCTGCATGGGAGCGTGGGATAAAAGAACCATCT
AAAGAGAAAGTAAACCTACTAGAACAGCTACTCAAAGCACCAAAAGGCTATTTTACAGAA
ATTGAGATTGTTCGTCTGTATAATACATTGTCGAATGAAGGTAAAAATCAAGTAGTAGAA
TATGCACGTGACTTGGTGCAAAAAGAGAAAACTCAACCAGTAATATCAGTCTCAGAAAAT
CTCTATGAATACCATGTATACGAAAAAATGTCTGCTGGTATTGGTGCATCAGTTTATGAT
GATCGAAACTACGACACTGTTTATTTTAATGAGGAACTAGCACATGATTTTGCCTCGTGG
GTATCTGGTGATTCTATGGAACCTAAATATCATAACGGTTCAGTAGCCCTTATCCGTGAG
ACAGGTTTTGATTATGATGGAGCAGTTTATGCTGTAGTATGTAATAACCAAACCTATATT
AAACGAGTCTACCGTGAAGAAGAAGGTTTACGCCTAGTTTCTATTAATCCAAAATATAAG
GATATCTTTATCACTTATGATGAAGATCCTCGAGTAGTAGGAATTATCGTTGGGAATTTT
ATGCCATTGAAAGAAGGAAGAAATGGATAGAAGAAATCTGTACGCAGGTGATTTACAAAT
AGATTACTTTTCTGAAAGCTACTCACATTTTGAGGAGGATTTCCAGAGATATTCTAATAT
GACCGTTCCTCTGACATTTTTGACTGATGATATTCTTCGAACGATGGCATTATGCCACAC
TAACTATTTCAGATTAAATCAAGAAAATGCTAAAGATGGAAGAAATCATTATTTTGTTTT
TAAAGTAAAGCAAAGGAAAGAGATGAAAAATATAAGGATATTTGAGTATAGCCACCATTC
GTTAAAAATAGAAAGATCTTAAAAGTACCGTAGTATCATACAAACATGAGTAGGGTATAG
GAGGTTCAGAGGATAGTATTGAAAGTCAAATCCCTTAAAATCAATATCTTTGATAATAAT
AAAATCTAAAAATTATTCTATGAACAAATGCATAACTTGGGTTATCAGATATGTAGAAGT
TAATTATTTGAGATTTGTGTATGAGCCATTTGAGCTTACCACACTCTTTGAAGATACTGA
AACAAGAAATATTTCAGACAGCAATTAGCTCTATCAGAGGTTAGTTTGGTTTCATCTCAT
TGCTTAAAACTAATGCATGAGGTAGTAAATCTAAAAGTATAACAAGATCCAGATATGCAA
AAATTGACGGACTTTTTTATCCGATCATAATACAGCGTCACTTAAAGTAGAACGAGATCA
AGTTAATTTCTTGTCTGATATAAGTAAAGCTCCCCAAAACACCATTATAGGTGAAGTTGG
AGAGCTATCGAGTAAAGAAATATTGGTCAAAACAGGTGATGGATGTAAGTTGGTACAGGT
TGATAATATTTTACAAATTCATCTTTTAGAGGAAGTAGCAGATGAGTTGAAGAGAACTCT
ACGAGCATAAATTGCAGATCGCTTATTTTTCTGATGAATATACCCGCTTTGAAGAAGACT
TCCAAAATTACTCAGATGTATGTTTTGCTGATATTCTTAGTAGCCTGTCTATTAACCCGA
ATAACTATTTTAAGTTGAATAAAGAGAATCCAAGGATGGCAGAGATCATTAATTTTATTT
TAAAGTGATGAAAGAAGAACAATACTTTGTTCTTTTAAATATACGAAAAATAAATTTTAA
AAATGATAGCAACGAAAATATTGAAATAATAGTAATTAAACATATGGTATAATAGAACGA
AATCAAGTAATAGTTATCGGAGTAAATAATGTCTCTTAAAGAGTATATCTTAGAAAATTT
TTCTAATTTCAATGTAGCAGTTAAATCTGAAGAAGATCTAAAAGTTAAAGTAATACTTCC
CTATTTAAAAGAATTGGGTTATGATGAATCAGAGATGCGTTTTGAATCACCAATGACTGT
TGTGATTGGTTCCAAAAAAACGACTGTATACTCAGACATTGAAATTCTAATTGGAAATCG
TGTAGAGCTTGTAATTGATATAAAAAGGCCAAAGCATTCAGTGACCCAAACTGATGTTTT
ACAAGCAGTTAGTTACGCTAAATTAATTAGTACTCCATCAGCAACTATGAGTTGTGTTAC
GAATGGGTTGAATACAATTAGTACTAACACTTTTACAGGTGAACAAGAGGTTGAAATACC
TTCTAAAAGTCAACTTTTAAAACGAATTCAGTCAACCAAGAAAAAGAGTTTTACCGATAT
TCAACTCGATGAAGTCAAAAGTGTTTTGTTAACATTAGCTGAGCCCAAGGAGTTATATAG
GCTTATAAGTTCGTCTAAAGATATAATTGAAAAGAAAGCACTTATTAGAAGTGACCAATC
ATTTAAAGAAATTACAAAAATTATTTTGGTGAAAATGAATGAAGAGCGAAGAGTTAAGGG
AGAAGAAGGACCCAATCGATTCTCTAAGCAATATTTAGAAACGTTTGGAAAGGCAAATTC
AGTCACTTGTTTGGAGGCTTTTAACCGATTATTCAACGAGGCTTTGACAAAATATCCGAA
TATTTATCCTGGTGATGAAGCAACTTTTCTGATTGAAGATGAAGATGCATTGTTAAAAGT
TGTTGATAATTTAGCACCTTTTTCATTTTTAGGAACTGGGGAAGATATAAAAGGTGCTGT
TTATGAGATTTTCTTAAAGGGGACACTGAGGGGAGAATTTGATCAATATTTTACTCCACG
TGAAATCGTTGATTTTATGGTTCAACTTGCTGATCCTCAGGTCGATGATGTTTTTATTGA
TCCTGCTTGTGGATCAGGTGGTTTTTTAATTCAGGCTTTTAATCATGTTAATAAAAAAAT
TATAAATTCGCCGGTTTCAGAATTAGAGAGAAAGAAAAAATTCAAAACCTTAATAGACAA
AAACATATGGGGGCACGAAGCAGATAAAGATCTGCATGTATTGGCAAAAATTAATTTGAT
TATGCATGGTGATGGTTGGAATAATATTTACCAAGGCGATACATTAAGAACAACTAATTT
ACAAGATGAGTATTTTGATCTTGTACTTGCCAACCCTCCGTTTACAATTAAATATGAATT
TCCTGAAGTACTTTCAAATTATGAACTAGGCTTAGCAAAGGATAAAGAGGAACTGGATAT
CCTCTTTGTAGAAAAATCTTTGCGTTTGCTAAAACCAGGGGGAGATCTGTATATCGTTCT
TCCAGAAGGTTTATTAACAAATAGATCTTATCAATATTTTAGAGAATGGATGCTAGAGAA
AGCAGATATAATATGTAGTATATCGTTACCAGAGGGAGCTTTTATTCCAATGGGAAGCTC
TGTTTCAAAAACCTGTATACTAGGTCTTAGAAAAAAATCGGACTTACCCGATTATGTTTC
ACCCACACATGCATTTTTGGGAATAGCTAAGGAAATTGGGTATGAAACAGGTAAAAAGGT
TTACAAGAAAAAAGGTGAAAATGATTTAGTTGAGTTTCTTAATGATTTTGATACAGTTTA
TGAAGAAATTCATAGAACCTCAAACGGAAATGAATATGGATGGATTTCAAGTTCAAAAAT
AACAGCACGAAGATTAGGTGCATCCCATTTATTAAATTTATTGGATGTGCAGGACGTTGA
AACAACAATCAATATTGGAAGTGTTTTATCAATTGATCAGCCTAAAGTTCCAATAAAAGA
TAGCGAAGAATATTACTATTTAGAAATACCAGACATAAGTGAATCAACTGGGGCTATTAC
GAATATAAGAAAGCTTTTGGGTAATGAGATTACAAGTAAGAGTTTAGTTGAGTTTCGACC
TGGAGATATATTGTTTTCAAGAATAAATCCAAGGAAAAATAGAATTACATTAGTTCCTGA
AATTTCTACAGATACAGATATTAAATTTGTAACCTCTGGTGAAATATATATTTTAAACAT
TAAGGAAAATAATTCTTATTTTGATGAATCGACGAAAAATGCTTTAGTACCGATCTTGCG
GAGTCCTTCGGTGAAAAATCAAATTGTTAGACTAGGGGTTGGATCTTCGAGTTCTAGGGC
TAGAGTTTATGCTGATGATTTAGAAGGTGTTAGATTACCAATTTTACCAGAAGAGACTTT
AGAAGAACTTGCTAATTTAGCGATAGAAAACTCAAATGACTTATGGCAAAATTCACAAAA
ATATTTGGATAATTTTGTGAAAATGCAGGGTTTACTTAACTTTAAGGAAGATAAAAGATC
TTATCGTTCTATCTAGTTAAAGCAGATATTAGGAGATTGCTAATGATTGATGAAAAATCA
CAAATTGTAGATGACGAATTAGACCAATCTGAAGATTTACAGTTGGCAGAAAACATTGAT
ATCTCAGATGATAATGATGAACTATATTTTAAGAAAAAAAGAGAAGATCTTGAAAAAACT
AAAATTTCAAAACAAACATGGTCTGTTCGTGAGATAAAGAAAAAAATTGATGATGGTCAA
TTGGATCTAGAGCCAGACTATCAAAGAAATATTGTATGGAATGAGGGGAAACAGGTTTCA
TTTATTGAATCTTTATTAATGGGAATTATTGTACCTCCACTTTACTTTGTAGAAGTGCCA
GGCAAAGGGCTATTGGATACGACAAAGTATGAAGTTGTGGATGGAAAACAAAGGTTAAAT
TCTATTTATCAATTTGTTACGGACAGCTTATTCTTGAAAGAACGTTATTTGGAATACTAT
GGCGACATCTATAGTAATAAAAATTTGTCGCAACTTTCGGATGAATTTGGCGAAGAAATG
CAAGAATTTGCATCTCAGACTCTAGATATCTATGTGATTACAGCTTCTTCACCGATTAAT
ACTAAGTATGATATTTTTTCAAGATTGAATAAAGGAGCGGAACCACTAAAAGTTAACGAG
ATTCGAAGAGCAGTATATCATTCTGAATTAATTGAAGAAATTGATAAATTCGTAAACATA
CAATCAAAGGATAATGCTGAAAGATATAAGAGTATATTCTCTCCGGCAAAAATTAAGCGA
TATGTTGATTATGGAGTTTTTTATAAGGCATTGAGTTTTTATTTGAGTACGAATGAAGAA
GAGAAGGTGATAGATAATTATAATTCGAGACCTCGGGAGTTAATTAATTCTATACTTTCT
AGTTTTCAGAGTACAAATCATCAAGGGAAAACAAGAAGTGTTGCCGATATTCCTTTGCAA
AACATACTGGAAAAGACATTGGATATTTTAGAATATTTTAGTGGTAAAAACTCAGAATCA
TATTTAGAGTGTTGTATTAAGGTAGCAGTAGATCAAGCTGAAGAATTTGAGAAAATAAAA
GAATCAATAAAAGATAATAAAGAGATTATTGATACATTTGAAAAGAGCAAATCGACGACA
AGTAATGTTAATAAACGTTTACAGATTGTATATTCGTTAATTAATAAGGGATAGTTATAT
GTCAAGAGATTCACTACATAAAGTCATTTTATATAATTATTTATACGAATTCTCTTCACT
AGAAAATAAAATAAAGGATAAATTTAAACAAATACTTTTAGAAAAAGATGATGAGGATAT
CAAAAATAACTTTTTATTACTGCATTTATCTGAAGAAATAAAGTTAAGCTTTACAGAAGA
TATTTCAAATAATGCATTCAAAATCAACAAGAAATCTTATAAGAGGAATATAGGTAGTGT
CAAAATTAAGTGGAATCTAAAAAAACAACTTGAATTTGCTAACAAAAACAACTTCTTATC
AGATATTTTGCCAATAGAGTTAAAGCATTTTGTAAAAAAAGAGACTATCTCTACGCATTC
ATTCCTAGTATCTTCTATACAATTGAGAAATAAACTCGCTCATGAAACTTGTGATATTAA
GATCAGAAGAGATTTAGAACTACTCTCGGATGACAAATTAAATGACTTGATCACAGGGGA
TGATGCATTCGACGAACTGTGTGATTTAGCAGAGATTGATACAATTTATAAACAGGCTTT
AACGCATTATTTCTATCTTAAAAAAATTGATGAAAAACTATCATAATAGAGAATAATCTA
TTCATAGTCATGCTTCTCAATGTGGTATAAACTATCATTTTATAAAACTATCTGAATTAC
AGCCATGTTAAACTTGTTCATACTATTTGGACTTAATGTGATTAAGTAGTGAAAAAGGAG
CTTCATGTTGAAGTTCCTTTTTAAAAGTTTCTAAATCAATAATCTTATTAAAAAGAAGTG
ACAAGGTTGATTTATATTTCACTTGTGTAGAGCTCAGATACATAATAATTTATTTTTTTG
AGCCATTTTTAGTATAGTATTGTTACATGCTTCGCTATTTTTGGGGTAATATTCACGATC
TACATCTGTTGTATTTACTGTCATAACGATATCTTTATACTGATAGTTAGTAGTTGAATC
AGAGATATTGCTACCTGAAAGGTTAAATGTATTATTTTTCTTGTTGATTGTAAAATTATC
AGCTTCACCATGCTATATAATCTCCTTTAATAGTATAGGATAGTTAATTTCGCTCACTTG
AAATCCAATAATACTCACCGTCGAGTGAATCAAGAGATTTAGAAGAATATGCAATTAATT
ATAGTAGAGATCAATAATAATATGAGACGAGTAATTTTATTTAATTCATTTATTTCCTTA
CTTTACTGTAATTTATCAAACATATATTACAGAATAATACAATAAAGCCTGTTATAATAG
ACAATGTTCAAATTGTTTTAATAATGGAAGTTTTTCTTTCGAGAAAATACATATTTTTCG
GAAAGTCAAGATTTTGTTGTTATTTATGATATACTTATACTGTAATTATATCCTTTGATG
AGGTAAAATTTATGGATAATGTAGTGAGATTACACTTGAAGACTGGGACTGACTCTAGGC
AGGAATTGGTGGATTTCTGTTTAAATAGTAAAAAACAGTATGTTGCTATTGGGTGGAGTG
GTCAGAGTGAGGATCTCTATCGTGAGAGTTTTCAAGAGTATTATCAAAGGGTTAAAGAAT
TATCTGGAAGAGCTAACCCAGCAATTAACGTTTTTAGGGATGCAAAAGTAGACGACTTAT
TCTGGACAAGAGATCTAGATGGTAGATACTGGATTTGTAGAGTTAGGTCGCCTGTTGAAG
TAGTATGTGATAAACGATTGGATATTGGAGCAGTCTTACCAGTTGAAGCTTATAATTTTG
GAATGCAAGTTCCTGGTCAAATTAAATCGTCCTTCAATAGGCCACGAGGTGGTACTGTTG
AAAGAATTCGTGATAGAACAATAATTGAGTATTCGAAAACAATTTTTAATCAATTATCAA
ACAGTAAATATTATAAGGTTATTCCATATGAGGATAATCTTTTGGATAATCTACCAGATT
TTGACTTAGAGGAACTTGTGATATCTTATTTGCAAATAGAAGAGAACTACTATGTTCTAT
CTAATTCAATAGCAAATAAATCTACTACAATTAAGATCGAGTGTGAAATGATTTCTAGGG
ATGTTTGTAACCCTAGAAAAGCGGTACTTCAAGTAAAGGGGAAAAAAGCCAAAGAACTTG
ATGCTTTAGAATTCAACCGATATGTTGAGGATGGGTATATAGTATATCTGTATGCACCTA
AAATAATCAATCTAAATCAGATTGACAATGTGGTTCGAATAACTAATGATGACCTATTAG
ATTTTTATAAGAAAAACAAACCCATACTCCCATTATCAATTACTCAGTGGGAAACTCTAT
TCGGGAGTAATAACAGCTAAGTTGTTTACTTGAAATTTCCCTCATTCAATAAAACTTATA
CAAATTTTTTGAAATAAAAAGGCAGTTGAAAACTATAGAATATTGATATTACACTATTTT
TAGTCCAACTGAAACCCATACTTTCCAAACCAGGTCTTAAGAAAGCTCGTAAAGCTAGCC
AGTTCTCAAAACGTTAA
