# Supplementary material for: Abundance, Diversity and Role of ICEs and IMEs in the Adaptation of Streptococcus salivarius to the Environment
Source: Genes (Basel). 2020 Aug 26;11(9):999. doi: 10.3390/genes11090999 (PMC7563491; doi:10.3390/genes11090999)
Supplement: Supplementary file 1 [file genes-11-00999-s001.zip › Supplementary files/Lao_Data_S1/ICE_Ssal1270-SSAL_TnGBS2.fasta]

>ICE_Ssal1270-SSAL_TnGBS2
GTATGTGTCCCATTTTGGGAGAAATTAAAATCACCAAGAGAACATAAAAGAAAGACCGAA
AAAGTGTAGCGTTTTCACTCATTTCAGTCTTGACTTTACTGTTATCTTGATGATACAATA
ATTCTAAACTGATTAAGCAAAGGTGCGCTTTGTTTAATCGGTAGGCGGAAAGGTGTTCGC
GCACCTTCCGTCTTTTTCTCGTGTTTTATCTATAAGATTATTATATCACAATTAGAGTAA
ATTGCAAGTGTTTTTGCTAAATAAAGTTTCTTAAAAGCCTATAATATCAAGGGTTCTTTT
AATTTTCTATTATCATAATTTCCTAATCATAGGCGTCAAGCCATCACGTGCAACTCTTGC
TCCAGGAATCAAATGCTCACTTTTATTTTCTCTCCTAACTAGATCAAAATGATCTAGTTT
TTTTATTTTTTTGTATTCTTTTCTCCAACTACCAAAAAATATATCTCGTAAATCTCCTGA
ATAATACAACAAAATTATTTGAGCCATTGCAACAGCACCTTCTTCTGACCAATACATACC
TCGTTTTTTCATTCGATATGTCATTTTTCTGTGTTGCGACTCCATCACACCAATGGTTAA
ATACCCTAGACCTCTATCCTTTGGTGATGCCGTATAGCTAAAGTCATTGATGATACGTTT
CTTGAAAGCCTGAAATGACCCTAACTTAGCATCTGTCTCTAATAGCGACTCTGCTGTATC
TAAAATTACCTTTAGGCCTGTCCTGTCTCTTTTCCTAATTTTCTTGACTGCAGCATCAGC
TAAATCGCAAGAAATAGGAGTAAGATTTTTCTTGATATACTCACTAACATGGTAGGGGTC
CCAAAAGTGAATATGCTCACCCTTGGAACAAAATTTCACAAATTCACGGAATGATGACGG
GGTGTAGCCTTTTCCTCCATCTGAGTTTGTGATGATAGTTGTTCCTGGTGCAAGCTCAAA
ATTAGTTGTTATATAATCAAGCAGTGTATCTTTTGCTTTTTTCACTTTTGAGTTAATAAC
TTCAAATTTATTTTGCAGTTTCTTTCTACAACTACTATCAGAACCCGTGTGTACAACAAA
ATGGCTTAATTCTATGGAGGATCGTTCCGACTTTCTCACCCAAACACCATCACCTTCAAT
ATAAATTATATCGGTCTTGATTTTTTCCTTTCGTTCGATACTTTCTGATAAAGCCCAAGA
ATCGTACTCTTCTTTTTGCTTGATGAGATTACCTGCTTCAGACACGGCCCTATGAACGAC
ATTCTTTGAAATACCAATATCTTGTAATAAATCAAATACTTCAACGACTTTACGATAGGG
CATAAACGAAGATAGAACCGTTACCAGATATAAAAACTCTTGCGAGAAACGTTGACGTGG
AACAAGCCCCAACTTCTCATCTACGGGTACCCTGATTACTCTGCCTTTTTTCCAACGGCT
TCTTGAAAAGGTCATGGTACCAAATGAAAATGTCACTGTTCGCTCTTTTTGATTGATCCT
TTTGAACCCCTGGGCCCTCATGCTTGCTGCTATTGATTTTTCATAATCAGCAACCATTTT
CAAAAAAGTTTGCTGATTATTTTCCCTCAATTTCCGCTTAAAGTCTAGTTCGTTAAATGC
TGTCATTATATTTCCCTCCCCTAACTATTATAAATTAAGGACAAAAAAATAACTCCCTCT
TAAAATGAGGGGGTTATTTTAGGATAGAACACAGTATAGAAAGTATAGAACATTTCTACA
CTTTAGTATATAAATACTCGATTTGCGTATAGAAATATTCTATACGCTATTTATTTCCAA
AATTGCCACCAATGTTTATGTATAGCATCATTTTCTATATCTTCTATACTTGTTTCTATA
AGTAAGGTGTCTTTATTATATATAATTTGGTGAAGTTGATCTATCTGCTTATCTTTTTGT
ATGATCTGTTCTTTCAAGGTCTCACAGTATTCTTTATAGATGATTTCTTCTACGCTGTTT
TCTTTATCTTCTTTATTGTTTTCTACACTAACTTCTTTATCTTTTTCTTTACGGTCTATA
CCCTCTTCTATACTTTCTATACCATCTTTATCAGTATAGAATTTTTCTTTATCCAGTATA
GAACTGATAACCAGCTGAGTGATACTGATGCCTCTTTCTTTTGCTATATCACTGATCTGT
TGTTTTTGGTCATCTGTCAGTTTGATATTGATTTGGGCCATGCCTCTTCCTTTCAATTTT
TAACGTGTCACTTTATTATAACCCTTTTTATATCTACAAAACATAAAAATAAAAAGTTTT
CTTTTTAAATCAAAATAAACAAGTATTGAATTGTCAATTAAAAATCTGCGAAACTCTTAC
GCTTTCCGTTATAGGGGTGACGCAGCCTATAGTAAGGGGTTACCTTGATATCCCATATTT
GGTCCGATACCGCCTGAAGGTTCTTTCATTGATCCCTGTCATAGAGGCAACATCTTTGTC
TGAATAACCCGACAAATATAAATCAAATGCGTGCTTAAGTCGTTCATCATCTTCTTTAAA
TAATGCTTTTCTTCCTGTGTACTTTCCTTGAGCTTTTGCTAGAGCAATTCCCTGGGCTTG
ACGTTCCTTAATACGTTCTCTTTCTGCCTGTGCCTGGTATTTGTATATTTCCAAGATCAG
GTTGTTAAGCAACCTTCTTAAATTGTCATCCTCAATCCCTCTAAGAGTTGGAAGGTTTAA
AACTTCCAGAGTTGCCCCCTTCTCTTGAATATAGTTCATTATAAACGTTAGATCCTTGTT
ATTACGGCCTAGTCTTTCCAACTCAGTCACAACAACAATATCACCTTCACGAATAAAATC
TAGTAAGGCTTTAAGCTGCGGACGTTCTTTATTCGCTCCACTTGCAGCCTCTTTAAATAT
CTTTTCTGTATCTTTCAGTTGTTCAAGCTGTCGGTCTAAATTCTGATCGATTGTACTTAC
TCTAGCGTAACCAATTCTTGCCATTTTGTCCTCCTTGTTTTGCCTAACCCTATTGTCCGT
CTATCAAAGCCTATCATAGCAATAAAATAAAAAAAGGACAATAGGCTACAGCCTATTGTC
CTTAATTAAGTGAGTTTTACTATTATAATTCATTCTGACAAACAATAACAAAAGAATATA
TACTACATCATGAATACCAAATACCCAGTTGCTTGATAGACCTGGAAAAATAGTTAATTT
AATAATTACGACAAAGAATAGAAAGGGCGTAAATAAATTGGTTAATATACACGTAACTAG
CCATAGGTATTCTTTTTCTTTCCTTTTTTTATTATTGGGTGACATAAAAAATAACAAACT
AAAAGAAATCATATTTGTAACCGAAATAGTCGATAAGAAAGTGAGGTATATTCGGAGATT
ACCAAAGTCAGTAAGGGCTATGATGCTAATTATTGCTACCAGACAAGAAAATTGCTTTTG
TGATACCATTTTAAAATTGTTTTCCAAATATAAATCTACAGTACGGAGATAGTCAAAACT
TTCTTTGTTAGCTTGACTATCTAAATTAGCTCCTTGTAAATCCCAAAATAATTTTAGGGA
AGAGAGAACAAAGAAAAAGAGCAGGCCAGAAATAATCATCTTAGGTGTTAGCTGAGGTAA
TATGAAAAACAAGTTTTTCTTTGCTAATTTCCCATAAAGTTCAATGAGAAAAAGAATTAC
AGGCCCCCATAGTGAAAAAGCAGAAATTATTGTATTTACTATCTTTATTTTTTTAGTGAG
ATTTTCCATAAATACCTCTGAGATAAAATAATTTTATTTACACTTAATTATAGCACTCTT
GAAAACAATTTTGTTCAATGGTTTCGTTCTATTCCAAGGAAGCTATAGTTGTTTTGTGGT
TTCTTTACCCTCTTTCTTGTATTGCCGTTCTTGATCTATGCTTTGATATTTAGTCAAGTT
AGCAACAACGTCATCACGTTTTTCTTTAAGAGCAGTTCTTTCCAACTGTACTTCTTCCAG
GACTTTCTTCATTTGATAAGGGTCTGTATTCTTATCAATATGATTTTTCTCAAGTATTTC
TTCAGCAACCTCTACATTAGCCAACTGACCTTGATAAGTTGATAAGGCTCCAATAATTTT
ATTGGCTTCTGAAAGACGGTCATCCAAACGGTCCAATTCAAAGTCCGTCTCTTCTAATTG
TTCCAGGAGTTTATTTTCCAGGTCTTCGTATTGTTGTGAGTTAGTAACATTGTTATCTGA
TAAAAAGTTCAATTCATCAACTAAGAGGTCCAACTTAGAAATGTATTTATTTTTCTTAAG
CAACAGATCCCCACTCTTTTGTGAAAGTTGCTTCATTACAGTTCCACCTGTGATATAGCG
ATTTTGATTTGAGTGGTCAGGATTGAGAAAGTAAAAGAAATCTTTTTGTTTAACGTAAGC
TGTGAAAGTTCCGTCCTCGTTCTGATCTAGCATCCGTGCAGGTATTTTGATTTGACCTTT
TTGGTCAATACCAAAATCAACTGTCACAAAGATACCTTGTGAGGTCACTTCATCAACTTG
CCACTCTTCAAGATCTAACTTATATTCAAAGTCTTCCTCTTTTTGTTCTTGCTCTTCCTG
GTACATTGCAGCAACATCTTCTTTGGAATAAACAACCTCATTCTTTGCTAAAGCCTTCTT
AATCTCCTCTAAAGAATATTTCCCCTTTTTGGAAAGTGTGCGATCACGGGTAAATTTTTG
TTGCCCCTTATCATCTAAACGATACTTGACATACTTTCCTGAAAAATCAACAGTTACATT
TAGACTCTTGGCTTTCTCCTTGAAATCTTCCAGGGAAAGAGAGTGCCGCAATAAAAAGTC
AAGACGTTCTTTTATTTCAACCTTATAGACGTTTTGTCTTCTCCATGCAGAATATTTTGT
ATAGCTATTATTTAGTTTTGGTTCAATAACTTTGGCACCTGCAATCTCTGCATGCTTATT
TGAAATCTCATACAACATTTTAGCTGTGTTCTTCTTCCATTGAAATTTCTTCATAGTAAC
ACTATTTGTTGTATTTAAAATAATATGATTATGCAAGTGTCCTTTATCCATGTGTGTTGC
AATAACAAACTGGTACTGTCCACCCGTCAATTCCATAATAGTTTTACGTCCTATCTCATG
TACTTCTTCAGGTGTTAAATTATCATCAGGCGCAAATGATTGAATAATATGGTGTGCTAA
AACCTTCTTAGGATCATGTAAATCAGATTGATAAGAGTTTAACCCAGAACGGCCATTAAA
TATATCTGCACTTTCTTTCATCAAAACAAAGTCGTCAAATATATTTTCTGCATCAGACTC
ATCAGTAAGATTATGACCACTGACTAGACGTTTACATAAAGTCCCGTCAATAAGCTCCAT
AGGAAACGAATCTTGTTCTAAAGTGTTTGTCTCTGCTTTCAACGTCTTTGCATCTTGTGT
GATATAGTTGATAGACCTCTTTAGGTTCTCAGTCTTTTTGATTTGGAGTACTTTCGTAAT
TGGCATTTTCTTTCAATAAATTCCCTTCTTTAAACTCGGTCATGATAGCCTTGTTCATTT
CTTTTATCTCTTGACGTAACATCTCAAAGGCTTCGGGTTCAACTGTTCCTGTTTCATGAA
TGTATCTAACAATTTGGTTAACGTTACGCCCAATAGCATTAACTTCTTTACGTAATTCCA
TTAGCTCGGAATAATCGTAGGTACTCACTTTTCCGTTAAGTGCTAAGTCAAGTAAAAATT
CTTGCATAGTTTTTCCCGACTCAGCAACTCTACGTTTAAGTTTTACTTCGTCCGTTGGTG
AAACTCTAAGTGTCTTTATCTTTGCTCTTACTCTATTTGCCATCTTCTTTTTCCTTTCGT
ATAAGTACAGTAGTTCAATTTTGACAGACATGGTTAAGTGGACTTTATGATAATTCAGGA
CCTTCAATTGTAGTGTGACTTAATCATATATGAAGCTATTTGGGAACCATTACTTTACTT
TAATATGGTACCCTCCATACTTCCAGGACACCCCTGACAGGAGGGTTAATCTCCCATCTG
GCAAGATTAGCATGTGGATAGCCACATGCTGAAATAAAAAAGAAATCGCTCAAATCAGGA
CCCCATTTAAGGCCCTGTTTTTGCGATACTTTTTTAATCTTGGGGAAGACCCCAAACCCC
TGATTTTGTCGCTTGCGCTCTCTTTAATGAGTGACACTTTTCCAAACTGCACACTCTTAT
TAAGTGTGCAGTTTTACAACTTGCACACTTTGACAATCTGGACATCTTTTTAAGATGACC
ATTTAAAATATATTTATCATTTAAGAGCCAGGTTCAAAATCAAGAATATCCTGCTTGATT
TTGGTATATTCATCATCAGTCATATTTTCAAGAACTGTTATAGTTTGTGTAAGATTTCCA
GCGAAATCTTCCCCTCCATCTTCAAAGCCATTTTGTTTAAAATCGTCTAGGTCAGCTTGT
AAGATTTTAACAAGTGCTGCTTTAGGTCTACGAACGTTCATAACATTAAGTGTCTTCTTC
CCTTGGATAAAATCTTCCATATCAAGAAGATAATCCATGAGTGTCATTTCAACAGTTGTT
TCTTGTTCTTTAGTAATCGTCATCTTTATCTTCCTCTCTTCTTTCAATTTGTGTTAGTGT
TTTTGTTCTGTCCCTTCTTGTTAAGGAATTCTTGCGGGACATTACATTTGAATTCCTTGT
GATTTTTTTGGGGCTTCGTCTTCTTCAGCAGTTTTTCCGCTAGTGCGCTTTTTTGCTTGT
GCGAGGCTATCATAAAAGGTGTTTTCTTTCATTGATACCTTATCACGGCTAACAACCTTA
TCTTCTGATAATTTTTGATATTTAGTCATAGCGTGATCGATACGCTCAATCAAACTAGCA
CTTTCTTTTTGAACAATCTCAAGTTGAGCAGTCAAACTTTCCAAACCACCTTCAGCAACA
GCCCATGAAGCTAGATAACCAAAACTTCGCTCTATACCCATATCAATACCTAGGTGTCTT
GAAACGACATAGGCAACTGACTCAGCTTGTAATTCACCAGTCGAATATTTAAGGTCAGGA
TAATTTTCAGCAATCGTTTTGTCGTTGTGTAATTCTGAGTGTGCCATTTCATGAATAAGT
GTACCGATCACTTGTGCAGGTTGTCGTTTTGCCTGATTAGAAATAACAATCTCATTTCTT
TTTGTATCATAAAAACCACCTACACCTGGTTCTGTTTGGTCAAAACGAATTGGAACACCA
TTGCTTTGTGAGATTTCTTTTAGACTACGATACATATTGTTATAGTCTTCTTTGCTGAGT
GGTGTTGTAGCATCCCCACTCATACTTGGAATATCTAATGTTTTTCCTTCTTGCGGTGTT
ACTTGAGACACATCAAATACAGGGACGCTTCTGAAGATTATTCGCTTAAGTTCTTCACCT
GTCTTAGGATCTATTTTAGGGTTCCCGTATATATCCTTGATTGTAACTTTAACAGGGGCC
TGAATATAAATAGCCTTTTGTCCTTTAACAGAACCACCACGCTTTTTCCATTGATTGAAA
GAGGCAACCAATGTTGCTTGAGGAAGTTGTGCTTTTATTAGTTGGATATTTCTAGGAGAA
TAATTGTTAAAGTCGGCCATACCGTTGAGGAATTCTTTGTAATTGTCCGAATTAAAATAG
GACTTAATTCCTTCTTTCAAATGCTCGTTAAGAGCCTTGATATCATTATTCTTAATCATG
TTGGTTACAGTCATATCACGTTGCTGCTTAGTGTAGCTATTATCAGAAGCGCTAAGTGGG
TCAGTGCCTTCTGCGACCTCTTGACCATCAGGTACTCCATCACCATCTGAGTCAGGAGAA
TAAGGGTTAGTACCTCTTGCAATTTCTACTTCATCACTTAAACCGTCACCATCTGAGTCG
AGTGTGGCTAATGATTGTTTTCGCTTGATCCCTTGTGACTCAGACTGTACTAGACTAAAA
TCATTGTTTTTCATAATTTCTAACATTTCTTTACCACCATCTGAAATATAACGCTCGTTA
ACAGAAAGGGTATCAATTTTTCCACCCTTCTTGCGATAGATACCTAAAATAGCTCTTTCT
TCAGCAGTTTCGTCCATTAGTATATTTAACGTTTTACCAGGCTTCATCAAAGAAGCAGGA
AACGTTTTGCCGTCATCTGTCCTTAAAGCAAGTACCAGCTCATTCCCTTTTGTACGAATA
GCCTTCGATGCATCCAGTCTTTGGAACTTCTTAATGTCACTTACATCATTGAAATAGAAT
GAACTTGAGTCAGCTATAGCTTTAAGCTCTGGCATAATTTGAAGTTTTGAGAACGCAGCA
TTTCTATTAGCAAGATAGATATTATCATAGTGACCTTGCCCCTGAATGATATTATCTAGG
GCTATGCTCGAAGTAATGCCTTGCTTAACAAGATAAATACCTGTTAAGTGCATGAATTGT
TTTTTCTCAAAAGTAATTTCAATAGAATTGATTTCATCTTCATCTTTGACAAAATAGGTT
ACCTTACTATCCGCAAGTGTTTCATCATACCACTTGGCTGCTTCCTGAAGATGCTGTACA
TAGTTATTTAACCTATTTAATTCACTAGCAGTAATAGGGTGATAACCCACCTTATAAATT
GACTTTGGCGCTTCAGATATGGTAAAATGAAGTAAAGGTTGAGACTGAGTTTGAGTCGGT
GACGACTCATTCAACGGTTGCGGTTTTTCCGCTTCAGGTAGAGGTGCTGCCTCCTGGTTT
CCAGGTAAATCCCCGAATTCGTTCTCAGCCTTTTTTGTATGCTCCTGAGTCTTCTCAGGG
GCTTTTTTATCTAGTTGGATAAGTCCTTTTTCAGCTTTTAGATAGTCGTTCCAGTCGTTT
TTCTTTTGCCCCTCTGTAAGTGGGGGAATATCGACTTTAACAGGGATATTCATATCTTGA
AATTTTTCTTTTATAAATTTTCGGCCTGCTTCGTCATTATCTACGGCTAGAGTAATTAAA
CCATCTTCTAGGCGTTGAGAAACGTTATCAAGCATATGCAGACGATCAATAAGCTGTCCT
AGCTCTCTTCTGTTGTCCTTTAGGACTTGTGACGGGCGATTGGGTCCAGTTGGGTCAGAA
GAGGCCATATCAGCCACATAACGGCTCACAGTGGCCTTTTTTAGCCCATCCATAGCAACA
AGTCTGACATCTTTCAGACTTTCCTTGTGGACCTCGTAATAGCTCATAAGGTCAATAGGA
GCTTCTGCAAAGACCAAGCGTTTAGGTTGGCCAATATCAAGTGTTAAACCCATCATCCCG
TCAGAGTGAGTCATGATTTTTTTCAAGCGCCCTCGTTCGTGAATATCGGGATGATTTTCA
ATTCCCTGGAGTGTTGCTCCTTTAAGCGAACCATCTACATCAAGAGACTTAAAGACTATT
ACAGGCTCAATCAAATCTCCTGTCTTATGATTAGCTTGGGCCAAGACTCCCGCTTTTAAA
AAGAGGTCTATCGTTTCATCTGATAGCCCTCTTTCATTTTTTAGATAATCACGTCCCAGG
TCAAAGTTTTTTGACTCAGAACGCTTAAGATAATAGTTAAATGGTTCTCTTTCTGGTAGG
GGCTCGACTTCAATGGTTTCAAACTCTCCTGTAATTAGGTAGTTGACAGCTTCTTTAAAA
TTTGGACGTTTTCCAGTGTTTAATTCTTGAATAACTTGTACCAGGTCAATAGTGTCACCA
CCAGTTTCTTGAGACCACCATCTAAATGTATTTCGGTCTGGGTAGAGTTTCAAAGAGTCG
TGTTCCTCCCAATGATAGACGTTTCCACGTTCTGGGATAAGTTTCATTCCAAGACCTTCA
GCAACAGCCAGAATATCTTTAGCCTTGGCTTCGTCACGTTGCTTGTTTGATAGTAGGCTT
GATAGTGCTTGTCCTCGTTCTGCTGCATTTGACATAGGTTAATTTCCTTTCTATCCGATT
TCTTTCCCTCGTTCAATTTGTTTTGTTATGGCCAGTCTCACTTTGGCCACAAAGTCCTCT
TTTTTCATTTTCCCTTCACCTATCTTGGCAAGTGCTGTTTCCCATTTACCAGTTGTTTCA
GGGTTGGTATAAGCTATATTGAGCTTATCCAAATAATGAATTAGCAATATTCCTCGTTCG
GTTGGGAATAGTTGGCCACTCTTTTTGTCCTTTGTGATATACCCTTTATCCTGGACAGAC
TTAATCATGGCATCCCGTGTAGCAGGTGTTCCCAAGCTGTACTTAGGTAACCATTTTTTC
AAAAGGCTGTTTTCAGTGATACGTTGAGGAGGTTTTGTTGCATCTTCCTTCAATTGACGT
TCTACGGCAATTTCTTGTCCCTCCTGGTATGGAGGTAAAACCTGTTCCTTACTTTGACTA
GGAAGATAGACTTGCCAACCTTTAGATAAAGTCACAGAGCCAGTTGTTTTAAACTCCTGT
CCGTTATTATCCAGGGTAATACTTGTTGACGTATACTCATAATCTGGTGCAAACATCAAT
AACGTTCTGAAGGTCACCATCTGATAGATCAGACGTTCTTCTTTTTCTAGCTCTTCCATA
TTTGGGATGATCTCGGTAGGAATAATAGCATAGTGTTCCACCACTTTTTTATCATTGACA
AAAGACTTTCTAGGGCTTCTGTTTGGCGTTTCTATGGTTTTACCAATAGCTGCTTGATAG
TCGTCAATATGCTCTACTAGGTAATCAAATTCATTAGTTGTGATAAGATTTGAGTTTGTC
CGTGGATAGGACATATAACCTTTTTGATAGAGACTTTGGATGATACTTTTTGTTCTATCA
GCATCAAATTTATAGAGTTTAGACATTTCAGCTTGAATATCTGTAAGGTTATAGAGTTTA
GGAGCTGTCTTTGATTTTTTCTCAGAAGCTACCTGGGTAATCGTTGCCCTATCTGATAAT
AATTCTAGGGCTTTTACAGCTTCTGCTTCAGTTTCAAACTTGGCTTCATGAGAGAAAGCA
ACCTGGTTTGTCTGGTCAAATAATCGGAGTTGCCAAAATGGTTTTGAAACAAAATTCTCT
ATTTCCTCGTTATTTTTAACAATTAGCGAAACAATAGGGGTCTGTACTCTTCCGACCGTC
ATACCTTTGGACTTTTCAGGAATTAGTTCATGATCTCGCATCATAAGAGTTGTAAATGGA
CTCAAATTAAAACCTACTAGCCAGTCAGCTTCTCCTCGTGCTTCTGCTTCATGGTAATAG
TTGACTGTTTCTTCAGGTCTTCTTAAGTTTCTAAATGCCATATCTAGCCCTTTTTGAGTT
AGTGAGTTGGCCCATAAACGATAACTAACCTTTTTCAAACTACCTGGTATCTTGTTGAGA
ATATAATAGGCAATTGCTTCTCCTTCACGGTCTGGGTCTGTTCCAATCATAATACTGTCA
ACGGTCTTAATAGCATTTTTGATAGCGTTGAAATTCTTCTTGGTATTTTTTTTAATTTCA
AATTCAAAATGATCGGGGAACATTGGAAGACGGTCTACGCTTTCCCAATTTTCAAAATTA
GTCCAGGGGTTAGACCGTTCAACCAAGTGTCCAACCGCAGGACGGACAAGAACCTGGGCA
GATAGTTGCTCAGAATAAACATCCCAACCAGTATCAGTCTTCTTTGGGTTTCCCAAAGCA
TTAGCATATTTTTTTGCCTGATCGGGCTTTTCTGCTAAGAGTAGTATTGTTTTCATTTTA
CTCCTCCCTTATATGCTCCGCCCTTGTTTGTTTTTAGGGCTATCTTGTAGTTTAGCGCTT
TGTTTCTCAAGAGTATCTGCAAGTTTGACCAAATACTTGTCTACCTCTCTTTCTTTAGCT
TTTGCAAGAAATCGCATTCTAGGTTCATTACCAATAGTATTCTCTTCAGCTAATGATATT
ACTCCCCGACTTGATGCGATATAGTGATCGTAAAGGCGCTTTTCAAATAATTCACCTAAA
CGACCTAGAGCTTCTGTAGTTTCTAGGTCAGCTTTAGAAGCCCTTAATCCGCCAGAAGGA
TGATTATGACTAACAATAAAGCCCTTATTTTGGTCCTTATTGACTTGATCCATAATAAAA
GCAAGGTCAACGGCTGTATTATTATAGGTACCCATAAACATATCCTTAACACCGTTAATG
TTCAATTGGTCGTCATAGGTAATAACTGTGAAAATCTCCTGCTTATTCATAGTGGCCTTC
ATACACAATAATGACTCAACTTTTTGTTCATCATAATAGACGTTTAAACCTTCGAGTTCT
TTTGCTACATAGTAGCCAACAAAGTCACTGAGTTCGGATGCTTCTGTTAACTCTTCAGGT
AAGTCATAAATACTATCATTTCCGATAATAAATTCTTTATAATCAGCCGTATGTTCATAG
CCTTTAAAGTCCAATGGTTCAGATGAATTAGCTTCCTGAGAATAGACTCTTAGCGGAAGT
ACCCCTTCTTCACCCAAGATTGATATTCTATCAATACAAACTCTAGTAGTATCTTCATAA
ACCGCTTCAAGTAAATTTATCTTATTTTTTATATCTTGGCTTAAACCTTCTTTAGAAAAG
ATATTAGGGTGATCTACAATAGCGTAAAACCTAATACCTGCTTTAAATGCAGTATTTAGG
GCTTCTTTATCTGACATATCCGCAGAAATTTTAGCGTAAAATGTAGGGTGGAGTTGAGTC
GAGAAACCAATAATATAGGCTTCGTTTTCTCCTGGAACCACTTGCTCCTGATTTACAAAA
CGAAGCAACGCATCAGAATTAAAAACTTTTGCTGTATCATAGTCAAGTTCTTGTTTCGCA
TAAGTTAAGAAATTCTGAAGGTCATCAACTCGTGGATCGTCGTTCGTAACCAGGTCATAA
AGTTCTTGGGCAGTCGTCACGCCAAAGTAATCATATAAGCTCATTTGTTATTCCTTCCAT
TTTTTATGTAATAGAAAAAGCCAAGTCTTAATTGACCTGGCTTTTATCTTTAGTTAGACT
AATAAAATTTATTTAAAAGTTCTTCCAACTCCTGGACAAGTGGATCAGTTGGATTGTTTT
GCATATAGTCAATAAGTTCATCAAAGGTACTTACCCCTAAATCTTCCATCAGGCCCTTAA
AACCTCGTGGTTTTTGTTTGATATCTTCAGTCATATAATCACCTCCGTTTCTTGTATTAT
ATCACTATCAATCTTCATCCCATGCAAAAGGCAAAACATCTTCTGTTTCTTCTAGGTCGT
CTTCTAAGACTTTTTCATGATGAATTGGCAAGACAGTTTCTTGAAATGCACTCTCAGAGG
CAATCTCAGCATTATCTTCAGAGGTCATTTCAGCTTGGTTAGTCCCTGCTTCTTCATTGC
TTGCTTGAGCTTCATTTTTAGCAATTTCAGCTTCGAGTTCAGCAGTCAAATCAACAACTG
TTTCATATTCGATATTGGCCAAAAATTCTTCAATATCAGACCCATAGCGGACATAATCAT
ACCAGTTTTTATCAGATGGACTATCCGCAAGCCAGTCTTTCATTGGGTGTAGATTTACGC
TTGTCTTTTTATCTCGACAAACATTCTGCTTGGCAATAAAGACTAAGGCTTCATCAATAC
CGATACGTGCAACCTCGTCAGGTGTCATCAAATCACGGCCTTGGCGCTGGTGAGACGTGC
TACTTGAGCCACCACGTCCACGGCTTTCAGAATAGTTCTGAATATCAATTGTTTGTTTCC
CTGCACGCATTGAGAAATACTTCATGGTGTCTTCATCATTGGTACCTAGATAAAGCAGAG
TCGCACAGTTATTTAAGATTGTTTTCCAGTCATCCTTATACAAGGCCTTTAGTTGGTTAA
TGGCTTGTAAAATAATCTTAATGGACATTTCACGGCTTCGCACAGAGGCCAAGACTTCAT
TGAAATTAGGAATACGGCCAATGTTAGCAAATTCGTCAATAATAAATTGAACATGAAGAA
GGTCCTCATAGCTGTAACCTTCACGTCTTCCCTGGATAATTGCATCAGCACCGTGGGTTA
ATTCCTCAAACATGATTGCAAAGAATGTTGAGGCTAAGAAGTTGAAAGCCTTGTTTGTTT
CTGGAATTGCAATGAAGACAGCCGTCTTTTGAGTATTCCATGTATCAATATCCATTGAGT
CTGTCTTAATCATATCAGTCACGGCTTGGTGATCAAAGACAGAATATTGTGCAGACATCA
CAGCAAGCACTGAGTTTCTTGTTTCTGCTTGAAAGTTTGCATTAAAAAGGTCCCATTGAC
GACAAGCATAGTTCCCAGGAAGTGCCTCTTCCAGCTCTTCAAACATTAGTTCTACAGGAG
CAGGAACATCTTCCTCTTTGCGCTGCAAGTTACGCAAGAGATCCCCAATCATAGATAAGT
TAGGTTCATATCCTCGAACCTGACTATCAAAATAGAGATAACCAATTAAGGCCCTGGTTA
AAAGCAAGTTGGCTTGCACCCAGAAATTTTCACCTTGGGAGTCTGATTTTTTAGTTCCTT
CAATGATAGCTTCAGTTACTCGGTCTATATCTAGTTCTGAGTGCATATACTTGAAAGGGT
TAAACGTATTTGAATTTGATAAAGTTACCAGGTCAAACACTTTAACTTGATAACCATGTT
CTTCCAACATTGTACCCACTTCATGCACTAGCAACCCTTTAGGGTCAGTAACGACATAAG
AACCGTTCATCTGCATCAGGTTAGGCTTAACATAAGTAAAGGTTTTACCATCACCAGGAA
GACCACAGGCAAGAACATTCTTGTTTAGTTGCCACTCAAAGGGGAGGCGCTTGTTGTAAA
GCCCCATCTTCACATTCTGAGTGAAAAGCATGTTATTTTCAGGCTCTTTGTCCTGAAACC
CCTGGAGTTCTCTTGGAGTCGCAAAGCGGGCCGACCCTGCTTCTTCTCCTGATCTTAGAT
TTTTTGTGGCACTCATTTTACCATAAAGAACAAGAGCAATAAAGAAACCTATAGCCAATG
CAGCAAACCCTAAAGGCTTGAAGCTAAAGAGAAAATAAGGAGGGTTAAAATAGTTTGTTA
ATGTATACTCATAAGGCATGAATAAGTGTTCTGCCGTTACAGGTGGGGACATAGAGAACA
GTGTGTAGCCACGGTTTAAAGCTAGGGCAAAGATAAGCCCTAATACCGCAAATGGCCAGA
ATTTAGGTTTTTTCTTTTGCATAAGCCCCTCCTAAACTGACTTCGTAGGCTTCTTAACTT
TAGTTCCTACTGATTGTTTTGGCGCTGCTGCCTTATGCTTAGCAATTTGTTCTTGAGGTT
TTAAGTCTTTAGGAGTCTTCTGAAGAGATTTAATTTGTTTTTTGTCGTTAATAATATCTT
CTTTTACTCTTTCAAGAGCTGCTTGAAATTGTTTTTGATCTTTCGATTTAAACCAGTAGT
TATAATTGCCATTTGCTAACTCTTCTGCATGAAATTGAATGCCATATTCTTTCAAATAGG
CTTTTAACTTATCTAGGTTCATTTCATTATTTGAGAATTGCTTGTAATCTAATGTATCGC
CTCTCTTCTTTAGGGCATCAATAGATTTTTTCTCGCCAGGACGTGCCTCAATTTTAGCAG
AAACCTTCTTACTTATATCAACAGCTCCATCTGCTAATGATTTTGCTAGAACGGAACTGA
TATTGAATAGGAGTCTAGCAGTCATCACCCCTTGATTTTTAAATTCTCTAATGGCACCTT
CTTGATCTACAACCATTTTTCTTCTCCTTTATCCTGGATAATCTGACTCTTTCGGCAACT
TAGTTACCTCATAGCCATACATAGCCTTTTTGGCTTTTTTTACAGTAAATTTGAAACGTG
ATGATTTAGTCTTATCATCTTTGTTATAACTAACAACGTAAGTCATTTCATAAGTCTGCT
TATCTTTGGTTTGTGCCTTTTCAAGCAGGACCGCTGTTGTAGTCACCTTGTCAAAAGGTT
TGTTAGAAACCTTTGAGCTAATGAAATTATTAAGGTCACTATTTGTAAGATATGCTCCAA
TAAAGTAGCGACTAAAAACATCTACTTCATGTTCATCTGACATATCATTGACAGTTGAGG
TTTGTTTTGGTGTAGACTGTGTTGTTTTAATTGCTCCCGTTTTAAGACCTACTGCAATAG
TGTGTGAAACACCTGCTCCATAGAGGGCTAAGAAGAGAACAACCAACCAAGCCACAATTT
TACCAAAACTTACAATGTTAAGTTTGCTTCCTGCATAAGATGATGAAGGAACAACATTAT
TGCTAGTAGGAAGATTTGTTTTTGTGTCTGAAATAGGTGACACTTGTTCCACTTCATCAA
TATTCACTGGGTTATTCTCTTCTGGTTCTGATACTGATTGAGGAGGAACCTTTAGGGCTT
GTTTAGGTTTCCGACGACTAAACAAGCCTCCTCCTTCAGCGGCTAAACCAAAGTCTTTCA
GAGATTGTTCAAGATTGCCTTCCGTTGGCGGAATTTCTACAGTCTTTTCTTCTAGGACTT
CATTTGTTTTAGCGTTTAAATGAGTTAATTTATAGCGCCCCATAGTGTTTGTGGCCAGGT
GTCTTGTTTCAATTTGCTCCATTTCATAGAGAAATTGAGCTCTATTTGCAAATTCGCTAA
TTTTGTTTGTCTGTAGGTTTGTAACTTGAAATGTCATTATCAATCACCCTCCTTGTAATT
CTTAAGAGCAGCATCTAATTCTTCAGGACTTATATCATAACGCTTGATTACTTCAAGACG
TGCTTCCACTTGGAGCTCTTCGACTTGCTTATTATAACCATCCAGGCGCTTCTGAATGTT
AGCAAGTTGTTGCTCCGTCTTTGCTTTTAACTCTAAAGCTCTATCTAAACGTTCCTGAAT
AGTTTTCTTTTTACGTTTAGGTTTTGTTTGTTCTACTTGTGAATTTTCTTGATAGTCGTT
CATTGTTTATATTTCCTTTCATTGTTTACGTTCAAGCATGATATTGCAGTTAGCAAAAAC
AGGATCATCAGCTAGTCCTTCTGGGTGAACATACTTATTATTAAATAAAAACTCATCGGC
ATCATAGTTTAATAAAACTGCACCGCCTTCATCTACATCTACTAGCAAACATTCAAGTTG
ATCGCAAGCCTGTTTTAGCCTGTTAGCTGTTCGTGGTTTTAACAAGCCACTGTTAGAAAT
GAGTACGCTCATCCTAATCACTGTGTTGTTTTCACTAAATTCCAAGTTTGGTTCATTGTA
GTCCAGATTATTGTCCTCCCACGCCTCTATAATGTAATCATAAAGACGTTCTAGCACTTT
CTGCCCCTTAACAACCATATAAAGATTTGGACACTCACCTAGATACATCTCAAATTGGAT
ATAACCAGTACCATAAGGAATTAAAGCCTGTACTCCTTCCCTGTTCTCATCCCTATACTG
TTTCGGTAACGTTCTGGATAATTCATCAAGCCTTTGTTTAAAATCTTTAAATTCCATCTA
ATTATTCCTCGCTGTTTAAAGAGTCTGTAGAAGTTGGTGAAGTAGCGTTTCCGCTTCCGC
TAGTACCAGTAGAAGCAGAGGCATTACTTCCAGAGCTTGAAGCACTCTCTAGTGTGCCAT
AGCTATTAGTAGTGTCTGTAACATTTGCTGAGTCTGTGACAATAAGGTAGCTCATGTTAT
TGACCTTAAACTTTTTACCATCTTTAGTAAATGTTAGGCGCAATGTATTTTTACTAGCAA
CATTTTTCTGAGCATCTTTATAGTCACCCTTATTTTTTAGGAGTGTATTTGTGTAGTTGA
TTGTGGCAATGGCCGTATTGTTCTTTTCATCAATAAAGATATCGGCTGATTTGAAAGCCT
GGTCAACTACATAACCTTTATAAGTTTGATTAACGGGTTCGTTCTCCATATTGACAACAG
ACGTATATAGACCATCAGTCATAAAAGGTTTATAACGAGAACGGTTCTCCTCTAGGTCCT
TCTTCGTATAATAAGCAATCAAGAATTTCCTGATATAGTCCTGAGTCAATTCAGTTCCTT
CAGCAACTTTTTTTGTTTTAGGGGCTGACACTTTCTGTGTTGACTTACCAATATGTCCAA
CACCGAACCCAATAACAAAGATCAGAATTACTATAATAGCAATTCCTACTCCTTTTAAAA
TTTTAACTTTAAATGTATCAATCATAATAAACCTTTCTTTCGTTGTATTTTACTGTCCAG
GAGGCATAGCAAAACTATAGTAGCTTGCATTATTGACAACCCTCCAATGGACTTTATCTT
GGACAAAGGTATAGTTAAGCTCAGAAATCAAGAATGAACCATCATCATTAACGTGCTCAA
CAAACATTACATGCCCATAGATACCTAAAGTACCGTCAAAGCCACCAGCAGTTGAACATA
CGGCCCCAACTTGAGGGGTTGAGGTTGTATGCCAACCGTTTTGAGCAACAAGGTTAGCAA
CCCAATCTTGACCGTTCCCAAGTTGTGGAGCTACATCAAGTCCCCAAGTTTCGTGGACTC
GGTTCCAAACATAGAAAGTACACTGTCCTGCAGGGTAATTATTTCCTGGATAACCTGTCA
CAGTGTTACTAGACGGTTGACCCCATTTCAGTTTACCTTCATATTCACTAGGGAAGTCCC
ATGAAGAGGCTTTAGTTCCTCCTGGCCCTGAACCTGTGCCAGAGCTCTTAGGTGTTTGAT
GGAACCAAGTCAAAGCCTGTTTTGCAATCTTTTGACGTTCGCTAATTTTATCGCCTGGAA
CACCTTCCCATTGGGAAAGAAAACGACTCGTCAGAGTATCTACATCATCATTACTTGTCA
ATACGCTTTTCAAAATATTGATATAGTAGGGGTTATCCCCTTCAAGCATGAAACGGATTT
GAGCGTCAAGTGTGTACCATTTTTTATCAATCTTCTTGGCATATTCAAGTAAAAGGGTGT
GACGTGTTGCACCATCTGCTGTATCTGTCCACTGACCTAGGCCGAGACCGCGGTGAAGGA
TATTGGGGAAACCACCACCATAAATAGCGGGCCCTCCCATATTCAACCATTCTTCATTTT
CCCATGAATCAGCAGATGCTCCGACAGGAGGCGAGAGATAATCTCCTTCTGCACGTTTAG
GCTCAATTTGAGACTCTACACCAAAACACCCTGCCATTGCAGCAATTCCGTTGTCGGTTG
CTTCAGGAAGGGACTTCTTGACTAAATCATAAAGTTGTTTTGCTCGTCCACTCATTTCAC
CTGCTGTCTCTGTCGTTGTTACTTGAGTATGTTGGCTATAGGCGACAAAAGGGAAGTAAA
AGCCAGGATTGACGATTTGCCATTTATCAATCTTCTTCCCTTTTTTATCTACGTTACGGG
TGAAGGTTCTGGCATCCTCATTATCTTCATCACGTTTTTCAAGATATTTGGCTTCGTCAT
AATACCGTTTGTCATCCTTGTCGTCTTTGTCCAAAGTCTCTTTGCGTTTAGCATAGGCAA
TTTCTTGTCCATTACCTTGAACAGACCCTAATTCAGTCCCCTCTTCAACCTTGTCTCCAG
ACTTAACACGGGCTCCTGATACGTTATAGAAAATAAACTCCGCATCATCTGTATAGATAA
TGATATTAGTCTTCTGTTTCTTTTCTTCGCTTTCCTTCTTATCCTTTGGAAGGTTCGTTT
TAAAGGTCTTTAGTGTAGATTTTCCAACCTCAACTTTTCCGTCCATAGGCGCATAAAGTT
TTTGACCTGAAGAGGCCTTAATAGTCGTGTTATAGCTAAACTTATCTTTTGCTGTATAAC
CATAACGTTTTTCTATCATGACTCCTTCAGACTGACTTTTATCATCATCAGCATTATACA
GAGGGTTTTGAAGTTCTTGCATTCCAGGATATTTCCCTGACTCCTTTGCATTTTCAAGAA
TTTCTTCATATTCTTCACGATCAGTCTTGCTGAGTTTGGTCCACTCTTTCCCGTTTGTAT
AGACATCTTTCATTGTCTTCAGGTTGTTTGGGTCTTCGTTTTCCTGCTTCCAAATATCAT
CAAGAGCATCTGAGAAATGGTTTAGGCCAAATTTCCCTGCCCATTTTCCACCATTACCAT
CTTCCCACTTGGCAGATGGTTCCCATTCTCCTCCGTAACGATAATTCATATACAACAGAA
TTTCATCAATATCTGTGTAGTATTCAACCTTATCATTCGATTTTTTACGGTCTGTCTTAG
ATAATTGGACCCAAGAGTCATTTAAACTGAAATCTGTTTGTTGGACAATGTTTGAAGAAA
ATGCCCCTGATATAATGACAATTAGAAGAAGCAAAGCTGCAACAGCAGCCACCCCCCAAC
CAATTGGTGTCGCAAAGAAAGCAATCGCTCCGTTGACAGCAGCAGCAGCAGCCTTAATGG
CTAACTGAGCTACTTGCAAGGCTCTTCTGAACCCTTTGGCACTTGCCTGAGCAGCACGCC
TGGCATTCTTCGCTGTCCTCTTTGCGACTCTTCCCGCTGATTTGGTTGAACGTTTGGCAA
AACGAGGGGCTTTAACAACCCCTTTTCCAGTTTTTTTAGCGACTTTTCCAAAACTACGCC
CTGCCTTACGAGCGCTATGTCTCATGCTATTAGCTGTTCGTAGCGCTTTAACTCCCTCAG
CCGTGTCTTCGTTTTGATTAAGAACAGTCTCAATATAAGAGCTTCCCATACTTAAACCTG
TTTTTCCAGCCATTCTTACAGTCTGACGGGTTTTTGTAGGGTTTGTCTTTTTAACTATCT
TCTTTGTCTTACGAGCAATCCTTAAGTTATCTTTATTCTTTTTCTTAAGTTTGAGAGCTT
CAGCCCCCCCTCCTTCACGATAGTTTTTAGCAGCTTCCCGATAAGCGGCCTTAGCTTTTT
TATACTCTTTATTCGCACCTCGCTGTGCAATTCGGCCTCTATTGTTATTATGCCTTTGGA
CAGCCTGACTGATTTCTTGTTTTCTTTGAGAGTATCTACTTTTTGACGATTGATTATTAC
TCAAGAAATAATCACCCCTTTCTATTTAGATATGAAAAAAGAGGTGATTATCTATCACCT
CTATGCACCTGCTTCAGAATAAGCATCTGTTGCAATTAGTTTAAATAATTTCGTAGTGCT
TGGGATTGGGTTTTCAAAAGGAACCACTGTTCCGCCTGCAATAATAAGACCTGTTCCCTT
TGCTTTAGGTTTCGTTACGTATCTTAATTGACTTTCTGTCAATTCATACATAGCTGCCAA
TTCACGGGCATCAGACCCTTTTTGTTTCAAAAGTACAACAAATTCTGAGTTGTTTAACAG
CTTACGTCCTTCAGTACGATCAAGCAACGTTTCCACGTTCTGAGTAATTCCCGTAGGGAT
TGCCCCATATTTACGGACACGGGCGTACAAGTTAGTGAAAAATAGCGCCTGATTATCAGT
TTGAAATTGGTTTTGCATTTCATCAAAGTAAATACGTGTAGTAAATTTTCCTTGATTATT
AACAACCATATTCCAAATATAGTCTTGAATAACCATCAGTGCGAAAGGCTTCAATTTCCC
ATCAAGTTTTTTCAAATTGAAGATAACAAAGCGGTCATTGATATCCACATTTGTTTCATA
AGAGAAAATATCCTGAGAACCTTTAGCATAGGTTTCAGAAGCAATTGCCATATCTCTAGC
TTCTTGTTCTGGTTGATCTAACATAATATCATGCCAATCTTTAAGAGTTGGCATACGTCC
TTTATCTTGGAAACGTTCGTAAGTTAAGTGAGTTACACGGTCAATAATAGACACCTGGGC
ATCTGTAACTTCTGTAAGTACGTTTTCAAAGAAACCAATCAACAATGAAGATTTTTGAGC
AATTGGATCTCCATCTTCAGCATCCAGTTTATCCATATCAGGCAAATCTAGTAGGTTAAG
GTGAGTCTGAGAACCTGGGTAAATATCTATCATCTGCGCTCCAAATTCTCGTCCGATATC
ACTATACTCGTCTTCAGGGTCTACTATGATGACTCTATCATATATGTTTTTCAATAATGT
TGGAATTACTTCCATTGATTTAACTGTTACCGACTTACCACTTCCTGAGCTCCCAAGAAT
AACACCTGAAGGTGTATTCAAATCACGTTGACGATCAAGGGTAATCGAATTATGGCTTAA
TTGGTTTTGCCCATAATAGACTGCCCAGGGGCTCTTACTTTGAAGGTCAACGTTCGTGAA
AGGGACCTGTGTCACAATATTAGAGGTTGTCATGTCACGCATATAATTTTGTTTCACTTC
AAGGAATGGAATACCAATCGGTAAAGTTGAATTAAGACCATTTTCTTGTTGATAAAAGGC
CACATCAAATTCTGCGCCATGCTTACGTCCAGCAGCCTTAACTCGGCTTGTAAAGTCTTC
TAACTCTTCTTCGCTATCCGCTTTAAAGAAGACTGTGAAAATGCCTGAATAAATTTTTTG
GTCATTATCCTGTATTTCAGACTTCCAAACTTCGGCTTCTTCAGCAAGTTCCGCAGCAAC
CCCACCAGTAGCAAGTTCCTGTGAAATACCATCACGAGCCCCTGCTTTTTGACTTTTAAC
CATATCCATTTTGATAGCCGCCTCTGCGTTATTGATTTTCTTCAAAGACTCACCTACATC
ATAAGGACGTGCTAAAACATTGATAACTAATTCAATACCAACATCTACGAGCGACTTAAT
CAAACGATCATTAAGGAAATTCGGATAATTTCTGACAAACATTACACGTCCAAATTGATT
ATCAATCTTCATCATTTTAGGTTGGAACCAAATTGAACCAGGTGCAATAAATGACTTGGT
ACCAAGACCACTTCGGATAAGGTCACGGTAATCAAGGTTCAAGTATGGATTACCTCTAAG
AATATCAGAGAAGATATTTAATCGCTCTGAGCCATTTAATACCTTGAAATCAACATCTAC
CGCCTGGAATTGAGCTGTAAAGTTGTTTTCAACGTCATTAAGCCTACGGTAGGCCATTTT
TCTATCTTCAGCTATTGTAGAAACTGTAACAAATTTTTTAACCTCAAAGTTATTTTGTTC
CTTATCAAAACGATCTTTAATTATTTTGTTGTATTCATCACGATAATCATTGAAACCATC
ATTTACTCTATCATAAGAAATTTGCTCTACAGCATTGTCAGGTAAAGGACGGTTAATGAC
CGTGAGTTGGTAGGTGTTATCACTGTCTAAGACATTTAAAGCATCAGCATAATAATCTAT
AATATCTGATTTTTCATCATCACTTGCAGTAATGTAGTTAGCATCCCCTAAGGCATAAGT
CCGTGAAAACTCACGACCTGTAATGTGCATGAGTCCGTCTTCAAAAAGACTTGTATACTT
AATTGTATTTTGAGTTGATTTTTTTAACGCTCTTTGTAGCTGTTTCCCACGTTCTAGCTC
CTCTTGTGTAAGAGATGGCTTAATTCCATTCGTGGACATCTTTTGCTTGCGAAAAGGCAG
AATTACCATAAGTTACCTCCTTATTTCCAAATGCTGTGAAATCATCATCAGTTTGATAGC
TTCTTTCTTGAATTGTTAATATAAATAGCAACCGTTCTTTAACAATCCCGTCTAACTTAA
GCCCATAGACAATAAAAGGCGGTGTTCCTAGAACAACCACCATATACATGTATAAGTCAG
GAATAGACCAAAAAACTGTTGGTAAGACACCAATCATAACGACAGCACCTACACCTAAGA
CCATTATAAAAATACGGGCCGTCATACCGCCTACTACCGACCTTTCATACTGGTCAATTT
CTTTTAGGAAAATCGACCCTAATTTACTTTTATTCAATCGATTAGCCTCCTTTAATTAGA
TTGTAAAAGAGATTTTGCAGTTGATTGTGAACGATATAATATCAATATAAATATCACACA
CTTACCAATATATGAGAAACCAGCCGCAAAAGTTTTCAACCAGTCAGCTTTAGCTAATTC
TACATTTTGATCTAACTTGAAAGCCTGCCAGATGACCAATAGAACAACTATTAGGACTCC
CTGAAAGGCTGTTGCAGCTGTACGCTTCAATAGATTTGTTGCAATACTTCTTGTATCATC
AGACATCCAAAAGGCAACTATCAAAGGTGATACTGCTCTAAGAACGTACAACTCAATAAA
TCTCATAAAGACCATAATATTAGTAAGCATAAGTGCAATTGCACCTGCAATATAAGCTAG
TGAATTTACAACAATTCTAATCGCCCAGTTTCCCTTTTTGAGGGCTTCAAATTCAAATAG
ATTATTTGTAATATTTGCTCCTACCATACGTGTCAGTAAATTGGTAATTTGTATAATAGC
TACAATAATTTGACTAGACATGGCTACTAAAAAGTAAGCAATAAGGTATTTTAAGGCTAC
TTCTAACATGAGGCGATATGTCATTTCTCCACCTTGTTGTTTCAAGTATTTGTACCATGA
CATCATTTCTACCAACAAGAAAAAGCTCACGATAATGAAACCAACTACCATAAAACTTGT
GTTAATTTTTATCACTGCACGGTTAGCCTCACCGTTGTATTGCCGAAGACTTTTGGTCAT
ATTTTGTACTAATTCGTCCATACTCCTCCTCTCTTGCGATTAGGCATAAAATAAAAGAGT
ATCAATTAAATGATACTCTCAATCTTCAGTTTTTTTTAAAATAGAAAAAGTAAAAAACTC
TTAAGAATAGCTCTACATCAGTATTTCTAAGAGTTTTCACTATATGGTACCCAACCTACA
AAATGGCAATCTTTCTATTGCTGGTGGGTTTGTCAACGTTCTGAACAAGTACCATAATTG
GTACTTGTTTTTTTATTTACTTAAAGAATGTAGCAATAAAATTTAAAATTAAAACAATAA
TTGTTAAACCGATAATACTACCAAATACAAGGCTATAAGCTAGGTTTAGAAATTTTGGTC
TTTTATAATCATTAGTTGTTTTATTCATAATTTTACCCCCATTTTGTTTTTTAAATTTTG
ATGGCATATTACTTTTTATATGATACTCTTCAGTTAATAAAAACGTGCAAAAGTAAAAAT
GAAACTTAAAGTTAAAGATACAATATGAATCAGAAAACCTACAATCCATAACGCAATGGA
AAATATCCAAGTTGCAACTGTAAATAGACCTAGTAAAACAGCCCAAATACATCTGAAAAA
CATACCTATTACTGAAGCGATTTTTTTTCGAACAGTGTTTTTATGTGTATAGGTGTTCTC
ATTATAAGAGGTATAGCTGTCATCATCAATTACTGATGGATTAGATGACTCATAGAGAAC
GAAAATTTCACCGTCTTTTTCAGCTTTAGCAACCTCTAAGACAGATGGTTTATGGCCGTT
AATACTTTCATAATAACTAATCCATTCTTCTCTGTTCATAATCATCAACCTCTTTCCTAA
TCTTTTTCTTATTATATCATAATTACTAATGCTTTGATATTTCTCTAAATACCTTTTAGA
ATTGAATTGAGTTGATTGCAGCAACAATTGCAGCTGCAATACTTGCTGATACAGCAGCTA
GTCCGCCACCATAAACCATACCTGCCATTCCGTTATCGGTTTGTTGTGCATTTTGGTTTT
TCTTTCCTTGGAAAAACTCAATTGCCCCTACAAATGCCCATCCTAGGCCACCAATAGCAA
CCAAAGCACCCATGACAGTAATAATTTTTGTAACAACTTCCATTTTTTAATTTCTCCTTT
GTTTCGCAAAAAAGAGGCATCAGCCTCTAGTTAGTCTTCTTCAATAATCACACAAGGTTC
ATCTTCTAGTAAGATGACTTGTGGAGCTTCTTGTTTATATTCAATCATGATAGAACCTCC
ATCTATACAAAGGACAGTTAGATTTCATAGACAGTTTATTGACTTATCTAGGTCAATATT
CAAACAAATAACGAGCCAGGGAATCTAACCCCGTTACGCTCCTAAAAGCACTCGCTACTA
ACCAATGTCTTATCGTAGTTTTTGGTTAAATGAAATCTAACTGGCTTGTATTTTAATGAT
TAGGTTTATTTATTTTCTGACATTATTATGCTATAATGTCGATGTAAGTTTTAAATTTTT
ATAAATTTTTAACTAACCCCGATGGCCGTCGGGGTTTTTTTGTGTAGAGGTTGCTGAAGA
CCTCTTCTTTAAGACGGGTTTATCAAGCCATTCAAACCGTCCTGATAATTTTTTAAAATT
TGTAATATAACGGCCGATTAAAATGTATAGCATATTAAGACCAGTTAAAATTACAAATGA
TAAAAGAATTCCTAAAATTGGTTTTAGGTAATCCATCTAGTCCTTCTTACGTTTTGGCAA
GAAACCAAGTCCTGCTGCAATAAGAAATGCGCCTAGGCTTGTAAGGCTTACTGTACGGGC
AGTGTCATCATCACCAGTGTGTGGTAACGCCTCTGTTTCGGTGGCTGCTGCTTGTTTCTC
AGTTGACGGTTTAGCTTTAGGAGCTTTATCCGTTACCTTATTTGGATCAGGAATTTGACT
GTTAGAAGCGGTTGTTTTTGACTTCACCTTCTCAGAAGTGGATGGCTTTTCCTCAGTTTT
TGGTGTTGTTGGAGGAGCTGGTGTCACAGGTGTGGTAGGTACTGTAACACCAGAAGTCCC
GTCTGATACATGACTAGCGCTCGTATCAGGAGCCTTGTCTGTTGACTTNNNNGTTGGAAC
AGTAGGAGTCACCGTCTCAGAAGTGGATGGCTTTTCCTCAGTCTTTGGTGTTGTTGGAGG
AGCTGGTGTCACAGGTGTAGTAGGTGCTGTAACACCAGAAGTCCCGTCTGATACATGACT
AGCGCTCGTATCAGGAGCCTTGTCTGNNNNNNNNNNNNNNNNNNNNNNNNNNNNNNNNNN
NNNNNNNNNNNNNNNNNNNNNNNNNNNNNNNNNNNNNNNNNNNNNNNNNNNNNNNNNNNN
NNNNNNNNNNNCTGATACATGACTAGCGCTCGTATCAGGAGCCTTGTCTGTTGACTTGTC
TGTTGGAACAGGAGCAGTCACGCTAACCGTTGGGCTAGTTGACCCGTCACTGACAGGAGT
TGTTTCATCAGCGAAAACCCCTGATGATGCAGTTGCAAGCACTGCTGTTGAGATAAGTGA
AATAAATTTTGCTTTATTCAAAGTCTCATACCTCTCTTTTCTTTTCCTTGCGGTGATAAC
CAACACCGCTTAAGCGAAGGAAGGATTGGTTGTTTTGCACAAATTTTCTTGCAATAACTA
AATTATTCCGTTTAACGACTGATATTGCTTGAAATATAGTTGCAAAAGGCACAATCTCTT
CCACGTTTACAAGTCGTCCATTTTTTCGCTCTTTTTTTTGAAGAGCTGCGAACTTTGGCC
GACATTTGGCAACGGTACCGTCTTGAAGATATAGCATTACACCACCTTCAAGACCGAGTT
GCCTGAGATCGGATAATCTCAAAAGAGTATCATTCATTTCGAACTCCTTTTTTTGCTTTT
GTTTAACCCAAAATAGTTAAATCTGCATTTTGACGTAAGGTTTATAGCTTTGTTCACCTC
GAACTCATTAAGGCTGGTAGCCACGGCCCGCTTGACCAACCACACAATTTTAACTGTGGG
TCCTACCTCGTTAGCACTTACTTCCTGTAAGTGTGCCTTTGTTATACTTGATACCAGGCG
CTAGATATACTTCTACTAGCTACGCTTTCGCCCCCATTTCTTTTTTTTATGCCTTTAGTA
TCACTAATCAGGACGAAAGATTATTATTCAGTTTTCAAGGAACATCAAGCAGTTTTAAGA
CCTGCTAAGGTCAAAGCTAAAGCAGCTTGTTACATACCAGTTGAAATCCAAGGGCCAACG
CTGTCATAAACCCATCCAACGCCGTTAGCATAGCCTTTTAGGACACTACGGTAATAGAGT
CTTCCACGAATTCGGCGGTACTCATAGTAACGTCTTACTGGAGTGTCTGCGTGTGCGACA
TTATCACCTGTCTTGTGCTGAACAGCACTGATTGTTGCACCACCCACTCCAAGGAGAGCG
ACTGCAAGCATAAGTTTGTTAGCAAATTTCATTTTGCTACCTCCTGAAAACATTTGTGAC
AGTTTAAAGACTTGCCCAGGTCATGCTTTCAAGAAGGGACTTATCTATATTTGCCAGGTC
ATCCATTAGCATTTTCTTGTTTTCGTTTCTCTTGATTAAAAACAGCTAGGATGCCATTAA
AAACAAATTCTGCAATTTTTTCTGTAGAGGATGCGTAACGCATATTTTCCAGGGCGTATT
GATAACGTTCATCAAAGTGGCGCATTACAAAGTCTGCTGAAGCTTTTGAGAACCTCTCTT
GTCTTAGACGGTCATATACAAGTCCCCAAATATAATCTCTATCGTACTGTGTCGCTTCAT
CAACTTTTCGGTTTAGCGTGTTTTGATATTTATCATCTTGACTAGGGTAAGCTATCTCCT
CGTCATCCTCAGAAGGAATGTCAGTGTCGCTAATATTAGTATCACTGTTATCAGTATCAT
TAGTGTCTGAATCTGACACCCCCCTAGTCTGAATCTGGTACCCCTCTAGTCCGAATCTGA
CACCCCCCTGGTCTAAATCTGACACCGGGGGGGTGTCAGATTCAGAGAAGTCAGTGTTTA
CAAGGGTTCTAGTAGATTTGTCGTCAATTAATTGACCTAGATATATTCTATTTGCGAGGG
TACCTTTTTGACTATTTGACTGCTTAACTTCATAAATCAAGCCGTACTCAGTCAATTGCT
TTTTAATTCTTAGAAGTGTTGATTTTGAACAATTCAAAATTTCCATCAAATTAGCATTTG
AATAAACTAGATAAATATATCCTGCTTCGTCAATCCAGTTATTTTTCAGGGAAAGACTCA
AGCGATCTTTTAGAATTGCGTAAGCAACTTTAGTGTCAATCCGCATTTGTTTATAGCGGT
CACTTTCAAAAAGAATTTTGGGCAATGCATAGAAACGTTCTGACGTTTGAAATTCGTCTG
CTGTAATCATCTGAATTTTTGTCATTACTTATACCTCTTTCAGTCTGAAATCACCGTTGG
AAGCAAAACCGACTAAGCCAAAAGCTTCAAGTTCTTCAATACTGGTGACTGTCTCCTGAC
GTGATAACCCTGTTTGTTCCATCAAAAAAGAAATAATAGCTTCTCGTGAATTTTGCTCGC
TAAGTGTCATCCCTAACCTCCAAATTAGATTTTTTTAACAAATAAAAGAGAACGCTCTTA
ACGCTCTCTTTGTAATTTTTTTATTCTTCCAAATCGGGACACATAG
