# Supplementary material for: Abundance, Diversity and Role of ICEs and IMEs in the Adaptation of Streptococcus salivarius to the Environment
Source: Genes (Basel). 2020 Aug 26;11(9):999. doi: 10.3390/genes11090999 (PMC7563491; doi:10.3390/genes11090999)
Supplement: Supplementary file 1 [file genes-11-00999-s001.zip › Supplementary files/Lao_Data_S1/ICE_Ssal34-09_Tn916.fasta]

>ICE_Ssal34-09_Tn916
AAACAAAGTATAAATTTCTAATTATCTTTTTATATTTTCTTAAATGCTCGTAAAGCCTTA
TTCTATGTGCTTTCGAGTATTTTTACTGTAGGAAGATACTTCACGTTTCTTTGCATATCT
CCTCATGTCTTAGCTGTCAGAAGTGGTAAATAAGTAGTAAATTCATTTGTACTACTAAGC
AACAAGACGCTCCTGTTGCTTCTCTTTATTCAAGCGTTTCATTTCTGCCATTGCAGAATC
GAATGTTGCATGTGCGTAATAGTTCAGCGTCATGGCTATATTAGCATGTCCCATAATGTA
CTGTAATGCCTTTGGATTCATTCCTGCATTTGCATAGTTGGTACAGAATGTATGTCGCAA
ACTATGTGGAGTGATGTGTGGCAATTTATCCTCGTTATACTTATTGTATTTCTTAACAAG
ACCTTTCATCATGCCGTTGTAATCACTTGCCACTTTTGGATAGTTCTTTCTATTAAGAAA
GAGGAAATCACTATATCCATCAATCTCAACACGCTTATCATTCTTTCGATTCGCTAACAC
TCGCTTAAATGCTTGATAGGCTTCTTCAACCATAGGAACTTGACGTTCGCCACTTTTGGT
CTTTGGTGTTTCAATGTAGTACCCAATTTCAGTATCTCTCAATAGCTGATGGTCTATATT
GACAAGACGATTCTCAAAATCTAAATCTGGAAGTGTCAAACCACCAAACTCTGAAATACG
AAGACCTGTTTTTAAGAGTATCAGAATTTCATCATAATTTTTGCTGTAGGTTTTATCAGC
TTTTGCAAAGGCTAACAGTTTTTCTTCCTGTTCTTCTGTTAGTACGGTCTTAGGGACAGT
ATCATCATCAAGAACTGCTTTCAGTTGAAAGTCAAATGGATTCTTCCGAACACAATCATC
TTGTATAGCAATATAGAATGAAGCCTTTAAAGAACGTTTGTAGTTATTGATGGTTTGATA
AGCATAACCATTTTCACTCATTCTAATAGCCCATTCTTTAGCGTCTGATGGCTTAATACT
GTCAATACTTCTTACACCTAACTTGTCTTTCTTCAAAATATCCATAAGATATTTGCGTCC
AGTTTCAGTGTTTTTTCTAACCTTTGGTCTTTGAGCGTTCTGTTTTGCGTAAAGCTGGCA
GAGTGTCATTTTCTTTCCTACAACATCAATACCATCATGAATGTCTTTCTGTAACTCTGC
GATTTTCTCTCTAAGTGAGATACAATCACGCTTTCCTGCTGGTACTCGGTCTGTAGCCAC
AAGTTTCCACGAGTAAACAAATTGCGGTTCTCCAAATGAATCTATATATTTGTATAAGTA
TCTTCCGTCTTTTCGTTGGCTCTCTCCAGTCTTTAAGATTCGACCTTTATTGTCACGTCT
TTTTTCTGACATGGCATTTGCTCCTTTCCTTTATGGAAAGAGCCTTGATACGACTTAATA
CTATTTTATCATATACAAGACCCTTTGGCGACGCTAGATTGCGTCCAATGTATCTATAAT
TTTTTCAAATTGTTTTCGTTTAATCTGAATACGATTGCCATTCATAATCAGCCAATTTGC
ATTTTTATTTTCCTCTGCCAAGCGTCGTAGCTTGTTTTCGCCAATACGAAAATATTTTGA
CGCTTCTTCAATGGTTAGGGTATAACGTTCCCAAATAGGAATGTCAGTCTGCTTCATAAA
ATCCTCCTTTCCAAATCACTTATTTGGATTTCATAAAAGTTGTTTTACCAGCAATCGAAC
AGCTTTAGCAAAGCTCACGGGAGTTCCACCCCTGCATGGTTCTCATGTAGCCATACTCAT
TGCCTGCGACGGTTTTATCACGCTCGGACTATTGACTGTATGGGAGTATCATTATCACGA
TAAGAATGTCGTTGCAGGCAATCCTGCTAAAGATTGCTTCTCGGATCACTAACATGAATC
GCTCGCTATCTTTATAAGATAGGTCATGGCGGTTAGTTCCGTTGGCTCTTTTCTTATCGA
AACGTATTCGATTACTTTTATTCAGTTTTCAAAGAACAATGGCTCGTTAGCCTATCAAAA
CACATTGAAAGCTCAATATGCTTTGGTGGAATAACAAACCTCCCTGTTCGGGAAGCGTGG
AATGGTTTAGCACGCTTCCACGAAAGGAGAGAGGATATTACTTAATTTCAAATGACAAAA
TCTTTGTAATCAGTCTGGTTTCCATTCTTCCACGTAAGACTTCATCAACGACCATACTTT
GATTGCCATATTCATCTTTCATAAGTCGTAGGGAACGCTTCGTTATGTACCCTCTGTAAT
GATGTAGAATCTGGTTAATCGCTTCGGTATCGCCATCTGTTGCCTTTACAATGAGAGGAA
AGGGAATCATAGGATATTGTGTTTTCATTCTTCAAATTCCTCCATAAACTTTTTAATTAA
GGCTAGTCCACTGGTTCTATGCCGATAGACAGTAGAACGGTTCAATTTCAACAGGTCTGC
AATTTCTGAATCGCTCATGTCCATAAAGTAAAACAGCAGTAGAATTTCACGTTTCTTGTC
TGGCAACTCACGTAATGCTTCACTCAACAAATCATTTTCAACGCCTACTGATAACCCATT
GAGTGTAAAAATCTGAAAGTCAGTTGAATAGTTATCTGTTGTCGCAAACTGGCTAACAAG
ATAATCGCCAACATCCGAAAAGGACACCTCACGCTTTGCAATCCTTGAAAGATAAAGCAT
ATAATTCTTTCGCTCGTCTTCCATAGCACGTTTACAGATATAGTCAAACTGATTTTCTAT
TGTGGTCTGAAAAGAAGATGGTTTCATGTTTCTCACCCCCTTTCTGTCTAGGAAAGGAAG
TGAGCCTTGCTCGTTTATCTCCTTTCACTCTTAGTCCCAATGTGAAAGGGGGATTTGTTG
CATTACTGATAAATAAACTTTGTAAAAAAGTTCTGAATAGCCAAAAAAGCATATAAACAG
ATTTATTTCTCTGTTTACATGCTTCTGTTATTCTATCTATATGATTTATAAAACCACATT
GGTGGACGTACTTATCTATTGCAGATAGACGACTTTTTTTGACAAGAACCCAATGTAAGG
AAATTTATTGTATATGATGTACTTCATGGCGACGTTGACCTCCAACAAACCGCCATTTGG
AAGTAATATACAATATTTTAACAGCGTAAATAGCACTACCATATAACGGTTTTTTTTATT
GGCGTTTAGTAGTGCTTTTTATTAAATATAAACCTATAAACCATATAACACGTTTTTCTA
TACCTGTTTTTAATTCAGTAGGAACAATAAAATGTATAGAGGTGGTCTACTATGCGTAAA
AAAGAAGATAAATATGATTTTAGAGCCTTTGGTTTAGCCATTAAAGAAGCTCGATTGAAA
CGAGGTTTAACTCGTGAACAAGTGGGAGCATTGATTGAAATTGACCCACGGTACTTAACT
AATATTGAAAATAAAGGGCAACACCCCAGCATACAAGTTCTTTATGACCTTGTATCGTTA
CTTCATGTTTCCGTTGATGAATTTTTCTTACCTGGGGTCCCGAGCGCTTAGTGGGAATTT
GTATCGATAAGGGGTACAAATTCCCACTAAACCAATGTTTCAAGGCCTATTTATTTTTTA
TATTCAATTCTCTTAAGTGTTTAGGAATAGATAACAAGTCAAATTTATACTCTCCAAGAA
AAGTGATATGCTCCCAATTAATAGGAGATACATGCTTCATATACTTAGTTACTTCGGGAT
CTATTTTGACGAGATAATTATAAGCTGCTTGTAAGTAGACGGCGTTCCATATACTTATTG
CATTTATTAACACATTAAGCGCACTAGCACTTTGAAGTTGTCGGCGAATATCGCGCTCCA
TAAATTTTCCGCGTCGCCCAAAAAATAGTTCTCTAGCTAAAGCATTAATCGCTTCTGTCT
TATTTAGTCCATGAGTGATCCTTCGCCGTAGCTCACTATCTGTAATATAATCTATCATAA
AAATGCTCTTTTCAATGCGACCTAGTTCTCTCAGTGCAAGAGCTACTCTATTCTTACGTG
CGTATGAGCCTAGCTTTCCTAATAGTAAAGAACTAGATACTTTTCCTGTTTGAATCGAAT
AGGCGATTCGTTTAATTTCATCATAGTTTTCTTCAATAATTTTTACATTGATTTTTCCGC
TTATATCTTCTGATAAGTTAGGGTAGTAGGAAGGTGATTTGATAGAAAATAATTGTGATT
TTTTTATATTTCTGATGCGAGGTTCAAAATCAAAGCCTAGTAATGCGGTCATTCCAAACA
CCTGATCAGAATACCCATTTGTATCAGTAAAATGTTCCTCAATATCTAGATCTGTTTCAT
GATAAAGTAGGCCATCAAGGGTATGAGTAGCTTCCCTTGTATTAGTTGAAGCAACCTCGA
TATGATGAGTCGTATGCCTATCATTTATTGATCGAATCATTGTAGCTCCTTTTTCCATAC
TTTTGTAATGTGGATTAACATCGGATTTTAGAGCTGAGACGCCCACTGGGACGCGCATTC
CGTCTGAAGCAGTGGTTTTTCCTTCACCCCAAAAGTCTGCAACAGGAAGCTTTAACTGAT
AATTAACCAAAACAGATTGAGCACGAGTCAGAGCTTCTTTATAAAAGCGCCATTGTTTGG
CATTGGCTAACTGAGAATAAGAAATTCCAGGAGTTGATTGGGCCATTTTTTCAAGACCAA
TATTCATCCCTAAACCCAGCAAAGCAGCAAAAATAATTTTTCTTTCTTGTTCACTCGGCG
GTTTCCCTGTAGAATCATGACTAAATTCTTGTGAAAAGTTGGTCCAACTGTCCACCTCAA
TTAAAAGATCACTAAGCCTTATCTTAGGAATTATTGAATAAAGTTTTTTTCTATATATTT
CTGCTTCGCTAGGTGTAACTTTTTCCAACTTTTTAAGGTTTGCTCTTGAAATTCTCTTAT
CAACTGTCGAATAAAATTGAAGCTGTAAATCTAAAATTATTTCCCGATCCTTTAAATAGT
CCTCAAACGTGTCTGGAATAGTTTCTGAATCAATACAAGCAGATAAATCAACTAAGTAAT
CATCAATATTTCGATGGATCATACTTCCTTCAACTGAAATATCTCCTGATCGAATATTGT
TCTTTAGCTCGGTGAAAGCTACTAACTCATAGTAAGACCGATCTATTTTCCCCTCTTCTG
GCCGAACAAGGCTTTTCCATTTTTTACTCACAAAATCAGTAGAAGTATCTGCCGGTATTT
TTCTTTTACCACTATTGTGTAAATCAGTTAGTTGAGTTAGGGCCATGAGGACTGGATTTG
CTGCCGGAGTTGCTTTGAACGAAAGGGTCCTCAATAACATTGGCGTGTATCTTCGGAGGT
AATTAGCTTTATTTCGAACCATTTCTAAATAGCCATGATTTTTATTACCTGTAATTTTTT
TAGCTTCTTCTCCATCTTGTACTAAATCTTCCCAAGGCATGATTCGTTCAATTTCGTCAA
AAGGATTACTATCATTATCTTTTGCAAAGTGAAGAGCATCAATTAAAGAAGCATAATGTT
CCAATTTTTTAGTAGCCAATTTTCCTTTTTCTTTTAACTGTTCTTGTGAATCACGTGTCC
CTTTGCGTTTAATACTTGCTAAAATGCGGTCATTAATCTCAATCAGTTGATCGATCAGAT
ATTGATGATGATTGACTAAAAAAGCAATAAGTAAAGAGTATCTTTTTTCAAGCTCAAAAC
GGGAGAAGTCATATGCATCATAATTTTCCCCTAGTCTAGCTAGCTGAAGAAACCTGTTCC
GATTAATATGGGAGACATTAATTGTCCCGAGTCCCATGGAAGCAATCACTTCCACTTTTT
TACAAATACTCATAAAGCTTTCTGGATTTGCCTTACCTGGAATGTCTTTTAGCCAAGCGA
GTTTAGTTATTTTCGTCTCTTCATAAATTTGAAACAAACTCTCTAGTTTTTCAATTTGTA
TATCTGTTAATGAACAGAGTAATATTGAAAATAAGTTGTTTTCTGCTTTATCTCGACAGC
GGCTTATAATGTCTTCAAGTGTAGCTATAGATGGAAAAATAATTCTTTTTCGAGTTAAGA
AATCAATTGTTTTTTTCATTAGATAGATAGAGTCATCATTTTCTAAAGCTAGTTCAATTA
AATATTCTATTAACTGTTTTTGTGTATTAGCACTACCGAATCGATGATAGTTGAATACTT
CTAAGATCTCGTTGAAGTGATTTGCACGTGTATTTCTATGATCATATGAATTTAAATCAA
TTGCATCAAGATGGAGCTGTCGACTCACATAAGAAGTTAGTCTGGTTGATTTAATCGGCC
AATTACTTAAAGAACACCCAGGATACCGGGCCAAACAAAGTTGTATCGCAAATCCTAGTT
TATTGACCTTTCCACGGTGTTGATTAATAACCTCCAGATCATAATCAGAAAAACTAAAAT
ACGCTTTAAAATCCTCTTCTGATAAGTGGTCTACAGAAAGAAGTTGTTCACGCTGTGAAG
TAGTTAAAATTCTTTTCATAGCCATATCTTAAGCATTCCTTTTATTGAGGTAACGGTAAA
AGGTTGTTTTGCTTAATTTAGAGGCATCAAGAATTTGACGAATAGAATACTCTTTGCTGT
CATACATTTTTAAAGCTAAATCAATTGATAGCTTACCTTTACTTGGACGGCCCCCTTTTT
TTCCTCGGACTCTGGCTGCCTTAAGACCAGAGTTAGTTCGTTCAATAATAATATCCCGTT
CCAGTTCTGCTAAACTAGCCATAACTCGGAAAAAGAATCTTCCCATAGACGTTGAAGTAT
CTACGTTATCTTGAATAGATATAAAATTGACACTAAGTTCTTCAAATAATTCAGAAAGTT
CAATCAAATGTTTAGTTGATCGTGAAATTCGATCTAACTTGTAAATGACAACAGAATCTC
CTTCACGTAGTAGGTTGATCATTTCTTCTAATTGCGGTCGGTCTTTTTTCGCACCAGTTA
CTTTTTCTTGAAATAATTTATCAATTCCATAATGAGTAAGTGCATCAATTTGTAAACTAA
GATTTTGATCATCCGTACTCACTCGAGCATAGCCAAAAATCATAAAAAAACCTCCTTAAT
TTTATAATTTAAATGTACCATAACTCATTAAGTATAACTATATAGGAACTATGAAAAAGG
AACGGATTTTGGTACTTGATTTACTTAAAAAACATTTAGAAAAAGCAGGAAAATGAAAAG
GTACCATAAACGGTCGTTTATGGTACCATTCAAATTTATCCTTATTGTACAAAATAACAG
CGAAATTTTTAAATCTATTCCTTATCGATACAAATTCCCCGTAGGCGCTAGGGACCTCTT
TAGCTCCTTGGAAGCTGTCAGTAGTATACCTAATAATTTATCTACATTCCCTTTAGTAAC
GTGTAACTTTCCAAATTTACAAAAGCGACTCATAGAATTATTTCCTCCCGTTAAATAATA
GATAACTATTAAAAATAGACAATACTTGCTCATAAGTAACGGTACTTAAATTGTTTACTT
TGGCGTGTTTCATTGCTTGATGAAACTGATTTTTAGTAAACAGTTGACGATATTCTCGAT
TGACCCATTTTGAAACAAAGTACGTATATAGCTTCCAATATTTATCTGGAACATCTGTGG
TATGGCGGGTAAGTTTTATTAAGACACTGTTTACTTTTGGTTTAGGATGAAAGCATTCCG
CTGGCAGCTTAAGCAATTGCTGAATCGAGACTTGAGTGTGCAAGAGCAACCCTAGTGTTC
GGTGAATATCCAAGGTACGCTTGTAGAATCCTTCTTCAACAATCAGATAGATGTCAGACG
CATGGCTTTCAAAAACCACTTTTTTAATAATTTGTGTGCTTAAATGGTAAGGAATATTCC
CAACAATTTTATACCTCTGTTTGTTAGGGAATTGAAACTGTAGAATATCTTGGTGAATTA
AAGTGACACGAATGTTCAGTTTTAATTTTTCTGACGATAAGTTGAATAGATGACTGTCTA
ATTCAATAGACGTTACCTGTTTACTTATTTTAGCCAGTTTCGTCGTTAAATGCCCTTTAC
CTGTTCCAATTTCGTAAACGGTATCGGTTTCTTTTAAATTCAATTGTTTTATTATTTGGT
TGAGTACTTTTTCACTCGTTAAAAAGTTTTGAGAATATTTTATATTTTTGTTCATGTAAT
CACTCCTGAAGTGATTACATCTATAAATAAATACAGAAGTTAAACGATTTGTTTGTAATT
TTAGTTATCTGTTTAAAAAGTCATAAGATTAGTCACTGGTAGGAATTAATCTAACGTATT
TATTTATCTGCGTAATCACTGTTTTTAGTCTGTTTCAAAACAGTAGATGTTTTATCTACA
TTACGCATTTGGAATACCAACATGACGAATCCCTCCTTCTTAATTACAAATTTTTAGCAT
CTAATTTAACTTCAATTCCTATTATACAAAATTTTAAGATAATGCACTATCAACACACTC
TTAAGTTTGCTTCTAAGTCTTATTTCCATAACTTTAGGGTTAACCATACGCAAGACCAAT
CACTCTCGGACAATACTCATGATTTTAATGATAAAATCCATGTTAAACCCATAGATAAGA
AATACACCTGCAATAACCGTTACCTGTTTGTGCCAATTTAAAAATGCACCACTTTTTTAT
AATTAAAACGGTTGAAAACTGTACCACTAATAACTCACAATAGAGAGATGTCACCGTCAA
GTTAAATGTACAAAATAACAGCGAAATTTTTAAATCTATTTCTTATCGATACAAATTCCT
CGTAGGCGCTCGGGACCCCTACCTGCTAATAACTTGGTAAAAAGCACCCGACGATTACAG
ATAGAGAAATACATGGATAGCTTTACAGACAAAGAACTATCCTTAATGGAATCTTTAGCC
AGCGGTATCAACGAAGCAAGAAACATCGAAGACTAATTAAAAGAATCCATACATAACGGA
AAGAGCCGATAAAATGAGATTGTATTAATCTCATTTTATCGGCTCTGCGTCTTTGCGTCT
GGCTCTGTAATCACAGTTACTTTGAACTGCTTTATTTCAATTAAATTTTCTTGTCTGCAT
TTCGGACAATAGAGGGGGAATTTTTTTAATTCAGTATCTTCCCTTATCTTTAATCGTGTT
TTATTTCCACATACAGGACACAATATCCACTTGTAGTTTATAATAACTATCTCCTCCTTT
ACACTTTAATTCAAATCTTTATTAAAAAATATTTCATCTTATTTAACAAGAAACCATATT
TATATAACAACATAAAATACACTAAGTTATTTTATTGAACATATATCGTACTTTATCTAT
CCGACTATTTGGACGACGGGGCTGGCAAACAGGTTCACCGGTAGTAACATGGTACCCTTT
TAACTCTGTTAAACAAACACTACGTCCATTTGTAAAGAAAGTTAAATCACTACGATATTC
TTGAATACACCGAGCAGGGATTTCTCCACTAAGAATGACCTCATTATTTTTCAATTGAGT
GTCTACGATGTTCGCACAATATTTAGGAGCATCGTTGTATGCTCGTGAAAGATATTCCTG
TGGCGCATAAATTTTAAAACTAAGATATGGCTCTAACAATTCTGTTCCAGCTTTTTTTAA
GACTTGTTCCAATACAATAGGAGCAAGCATCCGAAAATCTGCTGGGGTACTAACAGGGCT
ATAGTATAAGCCATACTTAAAACAGATTTTACAATCCGTCACATTCCAACCATATAATCC
TTGTTCGCAACCATAGCGTATCCCTTCCATAACTGCATTTTGAAATGATTGATTTAAGTA
TCCAAGAGAAACCGAGCTCTCATACTGCATTCCACTTCCCAACGGAAGCGGTGATACAGA
TAAACCAATGGAAGCCCAGAAAGGATTTGGCGGCACTTCGATGTGAATGGTATATTCTGC
ATTTTTTAACGGTCTCTCCATATAAATGACTGTAGGCTCTTTTAGTTCTATCTCCACATG
ATACTTTTCTTGCAACAGTGCACTAATCACTTCCATTTGTACTTTCCCTAAGAAAGAAAG
TATAATTTCATGTGTCGTAGAATCCACGTAATATCGTAGAAGCGGATCACTATCTGAGAT
TTCCAAAAGGGCATCAAGCAACATTTCTCTCTGTTCAGGTTTACTCGGTTCAACAGTTGT
TTGTAGTAGAGGGTGCGGATTTTCAATCTTTTTTCTCTGTGGCAATAGTTTTGTATCTCC
AAGAACACTATTTAACTTCAAAAACTCATTTTGCAAAATAACAATTTCTCCAGAATAAGC
TCTATCAATCTTACATAATTCACCATTTATTGAAGTATACATTTCTGTAACTTTTATTTT
TTCTTTTTCTGATACTCTAACCGAATCTCGTAAATGTAGTACTCCACTATAAAGGCGTAT
ATATGCAAGACGTTGTCTTTTTTTTGTATATTCAATTTTGAAAACATTTCCGCAAAGTTC
AGACGGACCTCGATGTGTTGATGAATAAAATTTATTCGTAATCACTTCTATAAGGTTATC
AATCCCTATATTGTTTTTTGCACTTCCGTGATAAACAGGGAACAGGGAACAATTATGAAA
TCTTATGCTTTCCTCTTGTTCGAGTTCCAATGCTTCTAATGATTTACCGGACATATATTT
CTCTAAAAGGTCATCGTTTCCCTCTATTACCGTATCCCATTGTTCAGATTCGGTAAAGTT
CGTCACACACATATTAGGATACAGTTCTACCTTCTGTTTGATTACAATTTCGGCAGAAAG
TTTCTCTTTAATATCCTGATAAACCGTTGATAAATCAATTCCATTTTGGTCAATCTTATT
GATAAAAAAGATTGTGGGAATCCCCATTTTCCTAAGTGCATGAAATAATATACGAGTTTG
TGCTTGTACGCCATCTTTTGCAGAAATCAGTAGAATTGCCCCATCTAAAACTGATAATGA
ACGATATACTTCTGCTAAGAAATCCATATGTCCTGGCGTGTCTATGATGTTCACCTTCGT
ATTTTCCCACTGAAAAGAGGTTATTCCTGTCTGAATTGTAATTCCTCTCTGACGTTCTAA
AAGCGTATTATCCGTCCTCGTTGTACCTTTGTCCACGCTTCCTAATTCTGTAATCGCTCC
ACTGTTATATAATAAGCTTTCTGTTAAGGTAGTTTTTCCTGCATCAACATGAGCTAAAAC
TCCAATATTAATAATTTTCATGTGATTTTCCTCCATTCAAAAACCCAAAAGGGCATAAAA
ATCCCAGTGATAAAAGTATTTATCACTGGGATTTTTATGCATAACCATAGGTATACAAAG
CATACAGATATTCTCTGGATACTTTAGAATCACATGATAAAGGTATTCTTAAACTGGGTA
CAAAAAACTAAGCCCTCCTAAAAAAGGACATCTAATTATTTGTTCCCGCTATCAAATTGA
CAGTTTATTTAAGAATACCTTGCCGCATATTTATTAACTCCTTTTAAATAGTCACTTAAA
TAATAGCACGTAAGAGCATATTTGTAAAGGAATCTCCAATTTTTTATCAAAAAGAGTACA
TGATTACAAAGTATCTGTAATCATGTACCAATATTTGTTATTTTACAATCTTCCAATTAC
TCCCGTTCTTTTCAAGTACCAAATCAAATTGAGATACCTGCGTTGCTTTGGTCTGCTGGT
CGATATACTCCACTGTCAGCGATACCGTGACTTGATTATCCTTACGATTGTGAATAGGAT
TTACCAGTTCTTGAAAGATGTACTCTTTTCCGATTGGTTTTAATATCCCGTCATTCACAT
AGTAGGAAAGTTCACTGGCTGTCGCTGTAGGATAGAGCTTGAAGAACGTCGTTAAAAACT
CATTGATTTCATTGGTTGTAATGGAATCAACCGTCCCCTCACTTTCAATGGCTTTTGGTT
TATAACTTGATTTCTTAGGTATGTTGGTAATGGTCGGATTCTTAACCAGTACCATATTTC
CAGAACCATCTACATAGACACTCACTATATAAGCAGAGTGGACGGTCTTTGTATTTTCTC
CCTCTGTAATGAGCTGGTCTACACTGTAGGTTACATTAAACTCATTGTCGCCAGTTGGCT
CTACCGTCCATATCTGAAATCCTCTTACAGAAGACGATACAGGAATATCTTTGCGTACTG
TATCAACATTGAGAGCTTGAAGTTCATCTGTCAGATAGCCTTTTAGACTTTCCATTCGAT
TATCAATGGACTTATCGGATTGCTCCCATGAATAGTAGACTTTCGCAAAGTTCTCTACAA
AATTTTCTACATGATGAGTATCAACGTATTCCTTTTCTATGATAGTTGTTTCGTGAATAG
TATGAGTATCTATAGCTGTAAAGTGCTTGAATATCGCAAAGCTGAAACTAAGCCCTAAAA
GTACCCACAAGGCAATCACAACCTTTTTATGAGGATTGACCTTATAGACACGAGGTTTCT
TTTCCTTTGGTATCTGTTTTTCTTTATTCTGATTTTTTCTAAATTTCATCATTAAATCTT
CCTTTCTCATTGTTTGATTCGTCCTGCTCCCACTAAATGCTGTTGCCAGTAGGGGCTTGT
TAAGTCGGCATAACCGATTGGGTCGCCTGCATGAAACATACGGTTATTGCCAAGGTATAT
CCCAACATGAGTAATATAAGAGCCAGCGTTATAGGTAGAATGAAAGAAAACCAAATCGCC
AGCTTGTGCTTCCGATAGTGGGATATGCTGGGTCACATCATATTGCTGTTGTGCGGTTCG
TGGTAAGTTAATTCCAGCTTTTCCATACGTCCATTGTGTCAGTCCGCTACAATCAAAAGA
AGTAGTCGGGGAAGCTCCACCGTAAACGTATCGCCAGCCCTCATATTTCAGTGCTTCGTC
CATGATGGCTTGTACCGTATCATCATCAAACTCTGTTGTGACAAGATACTGCGTTACCAG
TTGCACATAAAACATATTGCCATAGTTGTATCGCCAGCCCCCATTGATAGGTATGGCTAT
GGGATTGGGGTAAGACACTTTTTCGCCACCTGAATACTCTTTTGAGAAACTTTGAGCCAG
TTCAAAGGTATATTTATTTCCACGATTAGCCACATACCCTAAGAAACCACCACCATAATT
GTAGGACTGGATAACCGATTCTAAATCTACACTGAGCCTTTCGCTACTGGCTAATAATTC
ACTGAAATACTTCACACCTTGCTTAATGGATTCTTCTGTACTCAATGAATTAGGTGGAAG
ACCGAGGGATTCCGAGGACTGCATAACATCTTCCGCAGTACCGCCCGATTCCACCTGTAT
AATCGCAAGAAGTATGTTGACATATTCTTCAACGCCATATTCTTTGGCATATTTTTCTAC
CATAGGCTTATGAGCCAGCACTTCTGCGGAAACATTCACACCTCCATAATGAATATTGGA
AATTCCGCTGTCCTGTTCATCTGAAAATAAAATGGCAACAAACAGAAGCAGTGAGAAGAC
CATCAAGAATAATCCAGAACCACCAATCACTAAAGTTTTCAACTTCATGGTTTCTTACCG
ACTTTCTTAATGGTGGCGGTTTTGATTGGTGGTCTACTTCTTGTATTTTGTAGTGGTACT
CTTTGAACAGTAGACGGACGTTCTTTTGTGATTGGACGTTGTGAAGTTCTATCTGCTGTA
GTGGTTGAAGTTGCTGGCTTTTGAACGGTTTTTTCTTGAACGGTATTGCCTTGGCGTTCC
ACTTTTGGACTTGAAAAATCGGACTTAACTGCTGGACGCTCTTGTTTGGCTTGTTGAGAT
TCCTTATATGAAGTCTGAATATTAGACTGTTTTGAGGTCTGTTCATCATGATATTGTTCT
TGTCTTGTAGTCGGTCTTTCATGAACAGAAGAAGCAGGCTGTTTTTTCTGTTTGACCTGT
TCCATTTCAGAGCGACGCTTCGCAATGGTTTTTCGCCTTTGTTCCTGCTGTTCCTTGCGT
CCACTGGCTCTGTCCGCTTTGGTTTGAGAAATACTACTGGTTAAATCACGGACATTCTCT
TTTACTTTGGATTTTCCTTGATATACTGCATATCTTGCATTGGTCGGCAAATCTTTAACC
TGTTCTTTCAAACCACTAGCAGTGTCTACCATTCTGTCTTTGGTATCAGCTACTGTACCG
ATGGTTTGACCGATACGTTTTCCAAGTGTTGATTTTTCCTTTCCGTCTGGTCGGGAGTGA
TCTGCTTGTGTCCTTGCAGAACTCCCCGAACCCGACTGTCCTTTTTTACCTGTAACAATG
GCAGACCCAGCCCCTAGAGTAGTCATGGAACGTCCAAGTTTCCGCTGTAGACGGTGCATG
TGAGCGTGCATAAGCATACGAGGTTTTCTCATCACACGACTTCCCACACTTTGAGAATCG
TTACTCTGTAGAGAAAACATACTCATTAAATCGCCCAGCTTGAAGTAGATTCCTGCAAAG
GTCACAATCTGTAGAAAAGCAATCAAAAAGAACGGATAACCAGCCGATAAGGTATAGAGC
ATGGTTGAAATACTAAATGCTGTCGTAATAATCAATGTGATTCCAGCTCGTGTCAAAATG
GTATTAAAGAGCTTTGTTATGGCTCGTTTTGACATACCATCAAATGATGGAATCATGCTT
AAAATAAAGCTCACAGGCAGAAACATAGCATAGATGATAAAAAGTACCTGCGAGAAAATC
ATGATTCCTGTTAATAGGAATACAAATATGGAAATCCCAATATTGAAGACAAATAGGAAG
AAGACTGTACCTAAACGGTTAATGGTCTTTGTAATGGTTAGATTGGTATTGCTTCTGTCT
TCAATTTCTTCCGCAACAATTTTTTCTCTGTCTTCGCCATTGTTGGAATCTGGGCTGGTG
GAGAGCAGGCTTTCCACACGGTCAATACCGATACTTTCAATGTCTGAACTGTTGTATTGA
AGCAGTAGCCACGGTTGCTGAACCTGTATGGAAAACAGGCTATCTCTGATTAAGTCCACG
CTGTCCTTGCCTTGACTATCGGAATGGGGCATGACAATCTTCGTGCCAAGTGATAAACTG
GCATTACTGATGTCTGATGAAAAGTCATTGATTTTTTTAATGTAGTCGGGAGCGTAGGCA
ATAAAGGAAGCCGATAGGATAAACACCAGCACAAAATTCATAATGGCATGAATTGCCTTT
GTGGTTTCTCTCTTTATCAGTCCCGTATAGGCAACATAAACCCCAAGAACCAAAATCAAG
AGTAAGAGGAATCCAACATAGAAACCCTCTGTTGAAAATCCGTTTGCACTCACACCAGCT
AAGGTCTGCATATTCTTACCAATGGAATCTGCTGTAGCGGAAATGAAGTCTAAGGAATAG
GCTTCCTGTACTAAGTAACCTGTCGCATTGGAAACATACAAACTGATTGTCCAAATAAAA
TTGGTAATGGCATATAGTCCATACATGACCTGTTTTCCAATCCCGTCCGACCAGTTCCAC
GGAAGCCAGCCCCAGCTATTATCCACATAAAAATCCAGTTGATAGTTTTCAAGTGGGTAT
CGGCTGTATTCATTTGCCACATTGACCGTATCATCTACCAAGCCCGCAGCTTGAACCACC
GTTCCCAGCATGGCTAAAAGAAAAATGGCAATCACAAGTGTGAAAGCCACTGTCATTGCC
ACTTTACCTAGACGTTTCAGCGTCCAGTTTGATTTTATTCTGTTTACTATTGATGGTTTC
ACATTTACACCTCTTTTCGCACAGGTGGTCTGGTATCAAAGGCATGGAGCAGTTCTTCAA
ATACAGGGTGGAACTGTATCACACCGACACGACCATATAAATCACTGATAAGGCATTGCC
CGTTTTCCAAATCACGCAATCGCTTCTGATTGTTTTCGTCCTCTGGGTCTACACCAAAAA
AGGCTAAGGTCTTTTTAATCTCGTTAAGGTCAGTGGAACGAAATGCAAATTTTAAGCCGA
GGTTATTTTTCAGTTTTTCATCTAAGAGGTCGTCTGTATTTTGGGTCACGAAATATACCC
CAGCGTTCATAGCACGACCAGCCCGAACCAGCTTCATAGATAGTGTTTTTCCTTGTGCTA
CCTGTAAAAAGCTCCATGCTTCGTCTAAATCTACAATCTTGAAAATGCTTCGGTCTGTAT
GGATAAAGTCTAAAGCAAAGGTACTAATGACAATCAGCATAGCAACGGATAAAAGCTCCA
TAGTGGTATATTCCTCAAAGGAAGTTTCCTTGTCGGGAAGTACCAAGTCCGCAACCTGTA
TAATGTTCAGTTGTTTTTCTAAGCTGATAGACTGCTCCACATAACCATTACTGAATAATA
AATGTGCAAAGTCATAGTCTGTAAAACTTTCGATATGGTCGGCTATACTGGTACTTAGTG
GCGTATTCTCAACCCGTAATTCCTCAATCACTTTCATCAACCCTCGTACTTCACTATTGG
TTACTGCACGAATGGCTTTTCTAAGGATTGGGAAGCGTTCCCCATCACGAGAGGAAATCC
CCGTAAGGAATGTCAGAATATCAATAGCCAGTGATTCAGAATCTTTGGGATTTTTCATAA
TCACATAAGGGTCAAGTAAGCCTTTGTTTTTCTCATCAGAAGTCAGAGTGACGATATTGA
TTTCATGGGAAATCTCTGGCAAGGTTTCTTTCCATCTGCCACGTTCTGCTTTTGGGTCTA
CAATCACTGCTTGTGCCCCATAAAGCACCGCATAATAGACGATAAGGTTATTCGCAAAGG
ATTTACCACCACCCAGCGAACCAACAAAAGCCGACGCTAACGCATTGGTTACTGAACCCT
TAACCCCTTGACTGGCAAGAGCAGGTTTCAGATAGACATTGCGTCCAGTATCTAAGCTGT
AGCCAACATAAATCCCCTCATTTTCCCCCAGCATTTGAGTAGCACCAAAACCTAAACCAG
CGAGGAAATCAGAGGTCACGTATTGAATATAATCATTCATATAACGCTTGCTGGCAGGTA
AAAATTCTTCATGTAAGCCGAGCATATCCCCAAATGGTCGTACCAGTTTTACGCTTAAAT
CGTCATAAAAATCTTTCACTTCATTACAACGACGTTTGAGTTCGTCAAGATCATTTGCTG
ATACCCTTACCACATAAGACAGCTTGTACATAGATTCCTTGCTTTGGTCTAAATTGGTTT
CCAGCTCATTCACACTTTCCAGAGCTTCCGCCACATTGGAGCTGGTTTCATTATCACTTT
GCCAAGCGTGGTTATCCAAGTCTTTCAGTTCTTTCTTTTTATTGCGGACAGTAGATAGGG
CTTTACGATTCGCTACAATTTCCACATTCATTGACGTATCAATCGGGAATGTAAATTGCT
GTTGCTGGTAGTAGAAGATTTCAGAGGACGGGAAGTCCAGTTCTCCGACAATGCTGTTAA
TGGTAAAGTAAGCTACATAGACGGTTTCATCTTCCTGCTGGATTTTCAAATATCGCTGTT
TTTCTTCCACCAAACAGCGAGTAGGCTTAATCAAGTCATAGTATTTAATCAGCGTTTCAT
TATCCAGCTTTTTCTTTGATAGATGGTACTCATACTCTTCATAGGCAGTGCCTGTCTGTC
CGTAAAGGTGTTCAATCAGATAGCCGAAGTCGTCCTTATCTAACCTGCGGATTTTGAAAC
GACGAGAGATTTTATTTTCTAAGAGCTTTTCCATCTTCTGAAAACGCAGGATTTCATCAT
TACTCATACTAACAAAATCGCCCATCAGCTTATGGTTCACATCATAGACAAAATCAGACA
AAGCATTTTTTGCTTCAACGGTAAGACTTTTCATAGAAAACTCCTGATCGTTGAGAAGCA
ACTTAAAGCCGATAAAGAAACGGTAGTTCACTTGATTTTCGCCAATCATGGATATTAAAG
CGTCTGTCTGTTGGTCGATTTTGTCATAGGCAACCGCTTTGAGCTTGCCAGTGACTTCAT
TTTTGGAACGCTCTTGTGCAGAACGTATGCTGGATTCTGTACTGATTTGTAAAGCATGAA
TTTTGCCATCACGATTTTGTGCGATAAGCTGTCTGAAAGAATCATGCACTTGTATTTTCT
GTTCTGGACTTAGAAATGAGTAATTGTAAGGAACAAGCTCATAGTAAGCATAACATTCCC
CGTCTTTATTCCAGACGAGATTGTTTTCAATGTATTTAATTAGATATGCCATAAAATTCA
CTCCTAACTGCTGTAATGGCTTCTTGTGGCTGGTTTCTGCCAAGCGTTACTTTTTTTCCT
GCATAGGTCAGCTTTGGTCGCAGTGCATAAGCAATGACAGACTTCAAAAATCCATAAGGC
TTTTTACCATCAAAAGTTTTTGTAGACATAAACCATGTGAAAGCCACAGGAATCCCAAAG
TATTTGAGAAATGCTCCCTCTATCATGGAAAGAGGGGGCAAGTTGCCAAGTATCATCACT
GCAAAGAGTGACACGACAAACCATGTCATTTGCGTAAAGGTTATGGGAAACGGAAGTCTA
AAATCATTGATAGAATACAGTACCTTTTCCACAGACCAGATACTGGTATAGCTTCGTATT
TTCTTCATGTAATCAATCCTTTCATAAAAAATAGGGGTAGCTGATTGAGCCACCCCGTAA
AATAGAAAATCTGCCAGTAGTAATGTACCGACAGATTTAATAGACGATTTCAAAAATCCC
ATGATTGGTTGAGATAAACGTTCCTGAAAGGTCTAAATCCCGACCATAGGCTTGATAATC
AATATAGTTTTGAAGACTAGCTGGTACTTCGCCTAAAGCACCCGTTTCTTCAATGTAGTA
GCGTGCCACGTCATACATATCATCACAATCGGAATGAATGATAATATCCTCTTGATGTTC
GCTTAGTTCTTCAATGCTTGAAAAATGAGTGAGCAGAGCAGATAGCTCCGATTGTAATTC
TTCGGGTAATTCCGATACCATTTCCCATAGTCGATTGAGTTCGCCAATGGAAGTGTATTC
GTCAACCGTAAAGGGTAACTCGTAGTCATGAATGGCGTATTCCTCGTATTCATCATTCAA
GCCGATTTTCTCTTTGACTTCCTCAAAGTCAATGGGAAAGGTAAACCACGCACCGACCAA
TTCGCCCTCATTGTATTTGCCTAAATTCGCAATATAGACTTGCATATCGTCCATATATTC
ACGTCCTTTCTTTGTAGAGATTCAAAAATCCCTACCGCACTTCGTTTGGTGTACCATTCC
TTTGCGGAACATAAGAAAACCACTTATATTCCACAAAAGAACGGTTTTATTTAAGCACCA
ATAATGCGATTGAATAGCTCTAGTAAAATGTCTTTTACTCCAGCAGCGTTGAAGACTAAG
CCAACCGCAATAATCGCAATAATTAAAAAGCCAATCAGTTTGCTAAACTCACGCTTGAAG
CCAAGATACAAGCCAATCACAACGATTGCTAAAAGCACCAGTGATTGAGCGTTTGATAGA
AACCAGTTATAAAGGTTTTGTCCAAAATTCATAAAAATGTTCTCCTCTCTATATTCAATG
AATTTGTATTTGAGTTATTTTTTTGTTGTTATCACGTCCTGTTCTTTTACTGACTGTTGC
TTCAAAATCTGCTTGTGTCGGTCTGTCAGTTTCGCATGGTCGAGAATGTCTTTTACAACC
TGCGTCTGGTTGATTTCATCAAGTTTAATCGCAACCTTTAAGGTCGGGGCAACTTGATGA
GATAGCCAGTTCAGCGTCCTTTGGAAGGAGTAAGGCTCTGGTTTTGTGGTTAGTTTTAAT
CGTTCACGATTGTTCCCAATAAACCAAGCCCATTCTTCATTCAGTTTCCAATCAGAACGA
GGTTTGGAATCGTCTTTATCTACAAAACGGATATACCGATTGATAATTTTAAAGGCGGTA
TGCTCTGGATTGTCATAGACGAGTAAATCACGGACTGCATAATAGGCACGCTCATTTTTC
AATCGAATCTCAAAACGGTTTTTTACTTCTGCGTCTTCATTGGGAATATCATTTTTCTTG
TACTGCTCGTAGTCCTTTTCATAGATACAGAAATAAACTTCACTTTGTAATGAACCGATA
TAGAGGGTGTTTCCCATACATTCCTTTTCCTCTTTGCGTACCAGTTCGCCACTGCGATAG
CTTTTAAAACTGCGGAAGACGGAGATACATTCTTCCTGTTGGCACTTTTCAGTGAGTACA
GGGATATTTAAAATCCCTGTCTTATCGTTAATGGCAAGGTCAAGGCGTTTCATCACACCG
CCAGCCACCAAAACGTCGATAAAGAACTCATACCAGCTTCTTTGTTGTGCCAGAAGATAG
CTTTCAAATTGTCTGCACCCACGACCTTTCAATTCCACCAGAACTCCTTTGTCCAGTTCA
TGGGAGCAAAGGACGAATATGTCGCCTAAAGCATAATGCTCTGAATAAGAATAGAAACCA
TAGTCCTCATGAAGAAAATAGGACAGTTTCAGTTGTAAGATGTTTTCGACCACCTGCTGT
ACGTCTGTTGTCGGAAAGCGAATTCTTACATAATCAAACAGCATTTCAAGGGGAGCGTCG
GGATTGAAGCGTTCCAGAGCTTCCCAAAGGGACTGCTGTAAATCCTCTGATGGCTTGACT
TTTCCTGTTTCAATATCGCTTAGATACTGCCTTGTAATACCAGTCGCAACAGCTAAACGG
TTTTGAGATAGTCCATAAGCCAAGCGTTTTTCTTTTAAATGCTGTAACCAAGTTTGTTCA
TTCAGTAAAAATCCCTCCAATCAAAAAGGCGTATGTCAACTTTTAAAGCCCATTTGACAT
ACGCTGAAATTTTGTAAATCCCTTGTAACCAAAGGATTTTCTAATGTTTTTTTGACTGTT
TCCTGTCGATTTGTACCCCCCTGTTAGNNNNNNNNNNACGTAAAGGCAATAGTCCAGACA
ACGGCATGATGGAATCCTTCTTTGGCATTCTTAAGTCTGAGATGTTTTATGGTTATGAGA
AGACGTTTAAGTCAATTGAGCATTTGGAACAAGCTATTGTAGACTATATTAATTATTACA
ATAACAAACGCATTAAGATAAAACTAAAAGGACTTAGTCCTGTGCAATACAGAACTAAAT
CCTTTGCTTAAATTATTTGTCTAACTTTTTGGGGTCAGTACATTAGATACGGGGGGTTAA
GTGCTGGCGTGGCTATTGCCACACCAGCCAGCAAGATCAGTCCACACCTGCGACTTCCGC
TTCGCACGTCGCCTGCGTGGACTGTCTGCTGTTGGATAACTTTTTAATTTCCTCCAAGAA
ATCATATCCTTTTGGTACAAGGGGAGTATAAAACTCTGATATGACACTTGTTCCTACATC
AACATAGCCACGACCTTTGATTCGCTTTAAGAAGAAATCCTTTTGTACGTCACTGCCAAA
CATCATGCCATAGCCCATTTCAGACATACGACCTAAAGCCACTCTGAAATTAAACTGATC
ACGGATTCCGTCGCCTAAATATTTTGCGTCTGGACGTTGACAAGCCAGTATTAGAAAGAA
GCCAGCTTGACGACCTAACATGACAATCTGTTTCAGCTTATTCATAACTGCGGTGTTTTC
TTTTGTTCCCAGCATTTCCATGAAAGCGACGTATTCATCAAAGATTAAGAAGTGTGCCGG
GAGACCTAAGTAAGCATAATTTTTGCCAGTCTTATAGTTCTTCATCTGCTTCATTTCCTC
ACTACGTTTCATCATTTCTTCATAGAATGTTTCAATGCAAGAAAGCAAGTCTTCTTTTCT
ATAGTAGACATTTGCCATCACAGAACCTAAGTCCGCAAGATCAGCATTTTTCGGGTCAAG
AATATACAGTTTTGAATCTGTATGAAGCAAGGCTTCAATCAGTGTCAGTATAAAGTAAGT
TTTACCGCCACCTGTACCACCAGCAATCAACATATGAGGGAGCTTATCATATTCCCACCA
TACGTTTTTCATTAAGCGAAGTTTACCATCTTTAGCTTCTACTTCATCAATAGAAATACG
ACTGGCTATGGTGTCATAGAGCAAAGTATATTCCACATAGGAATCCTTTAACTCTTTATC
CGTCAGCTCACAGTACAAGCCACTCTCTAATTTCTTTTCCAAGTGTAAGAGTTGGTCTTG
ATATTTTCCCAGCGTGATTTCCACCCGTATCTGTATCAAGCCATTTTTAAGTCGATAATA
CATTTTAGGGAAGTAGGTTATCTTTTCCTTTGTACGACCAGCACTATCTTTAAAGAAACC
CTCTGTTTTGACCTGTTCAGATTCATACCACTTGTTTTCAAGTATCATCTTTGCCAGTTT
TTGACGGTGGTAAAGTTGTTTAACCGTATCATAGCGAACCCGTTTGAATACAAACGCTAC
CAGCAAGCAGATAAGAATTGCGACACTGAAACTGATAATTAAATAGGGAATGTCAATCTT
ATCTGCTTGTGATAGGTTAAAATCCTGCCAGTTGATCTGCTGGATTGTCTTCACATGAAA
CAGTCCGACAACCAGCAGGAAAACAGGCAGGAGTGACGCTATCGTAAAATGAAAGACTAA
ATCTTTACCAGATGGGCGAATCCTTTTACCACGCTGTTTCATGCGAAAAAGTCTCCTTTC
TACCTAGCGACTATTTGTCTTGTGTCGGTTCTTTCTTTGCTTGTGGTTGAGCTTTGAATG
AACTAGAATCCTTTGTCAGCACAATATCGTCTGCCTTGATATACCAGTCAACATCTGCTC
CTTGATAGGTGGCAGTAGCAACGGTGTCCGCAATGGGATTGATAAGTTCCACCCGTGCGT
TATAATCAAACTCTTTCAAAGGCACGCTGGCAGGAATACTTACTTGAATCATGCGTCCTT
GTCCTTTGGATTTTAAGTCATAGGTACGTTCCTTGATTTCATCTGAAACCGACCCGTCTT
CATTTTGGATTCTCACTTCACGACGTAGAGCAGAGAATTTCAATTCTCCAAAAGTCGTGT
CTTTATCTAATACAATGCCATTTGCTAATCTCATCATTTTTCCTCTCTTTCTTTATTCTT
TTATCATGTCGTCAGCATGTAAAAGGTAATTTGTAAAACCACGAGTGCCGATTTTGTAGC
CCTCTGCGGTAATACGTGGATTGACTAACTTCACACGTTCCTCAAAGCCGAAATGTTTTT
CGCCAGCTTCAGCAGGAAGCACCACCACAATATCATCTGCTCTTTGAACATCAGAATAGA
GATTATAGCTTCTTGATAAGACAGTTAGCCGTCCGTTGATTCTTCGCTGAACGACTTTAT
CCTCGCCAGCAAATTCTAAATTGCCGAATGTTTTTTCCATGTTGGGAATCACAAATTTAA
GTTCCATATTTTTACCTATCCTTTCTTTTTTATTGGCTGAATGAATGTTTGATGGTCTTA
AAGAGTGGGGAACGACCTTTTGATTCTTGATTTTTTGTTTTCATAAGTTCACTTCCTTTC
AAAATCGGGTAAAAAAATAGACACCTCATTTTTTGAAGTGTCTACCTATTAAATATTCAA
ATTTTATTGGAAGTATCTTTATATCTTCACTTTTCAAGGATAAATCGTCGTATCAAAGCT
CATTCATAAGTAGTAAATTAGTAGTAAATTGAGTGGTTTTGACCTTGATAAAGTGTGATA
AGTCCAGTTTTTATGCGGATAACTAGATTTTTATGCTATTTT
