# Supplementary material for: Abundance, Diversity and Role of ICEs and IMEs in the Adaptation of Streptococcus salivarius to the Environment
Source: Genes (Basel). 2020 Aug 26;11(9):999. doi: 10.3390/genes11090999 (PMC7563491; doi:10.3390/genes11090999)
Supplement: Supplementary file 1 [file genes-11-00999-s001.zip › Supplementary files/Lao_Data_S1/ICE_Ssal34-19_TnGBS2.fasta]

>ICE_Ssal34-19_TnGBS2
GTATGTGTCTTGTTTTGGGAGAAATTAAAATCACCAAGAGAACATAAAAGAAAGACCGAA
AAAGTGTAGCGTTTTCACTCATTTCAGTCTTGACTTTACTGTTATCTTGATGATACAATA
ATTCTAAACTGATTAAGCAAAGGTGCGCTTTGTTTAATCGGTAAGGCGGCAGGTGCGCGA
ACACCTTCCGTCTTTTTCTCGTGTTTTATCTATAAGATTATTATACCACAATTAGAGCAT
ATTGCAAGTGTTTTTGCTAAATAAAGTTTCTTAAAAGCCTATAATATCAAGGGTTCTTTT
AATTTTCTATTATCATAATTTCCTAATCATAGGAGTCAAACCATCACGTGCAACTCTTGC
TCCAGGGATCAAATGCTCACTTTTATTTTCTCCCCTAACTAGATCAAAATGATCTAGTTT
TTTTATTTTTTTGTATTCTTTTCTCCAACTACCAAAAAATATATCCCGTAAATCTCCTGA
ATAATACAACAAAATTATTTGAGCCATAGCAACAGCACCTTCTTCTGACCAATACATACC
CCGTTTTTTCATTCGATATGTCATTTTTCTGTGTTGTGACTCCATCACACCAATGGTTAA
ATCCCCTAGACCTCTATCCTTTGGTGATGCCGTATAGCTAAAGTCATTGATGATACGTTT
CTTGAAGGCCTGAAATGACTCTATCTTAGCATCTGTCTCTAATAGCGACTCTGCTGTATC
TAAGATTACCTTTAGGCCTGTCCTGTCTCTTTTCTTAATTTTCTTGACTGCAGCATCAGC
TAAATCGCAAGAAATAGGAGTAAGATTTTTCTTGATACACTCACTAACATGGTAGGGGTC
CCAAAAGTGAATATGCTCACCCTTGGAACAAAATTTAACAAATTCACGGAATGATGACGG
GGTGTAGCCTTTTCCCCCATCTGAGTTTGTGATGATAGTTGTTCCTGGTGCTAGCTCAAA
ATTAGTTGTTATATAATCAAGCAGTGTATCTTTAGCTTTTTTCACTTTTGAGTTAATAAC
TTCAAATTTATTTTGCAGTTTCTTTCTACAACTACTATCAGAACCCGTGTGTACGACAAA
ATGGCTTAATTCTACGGAGGACCGTTCCGACTTTCTCACCCAAACACCATCACCTTCAAT
ATAAATTATGTCGGTCTTGATTTTTTCCTTTCGTTCGATACTTTCTGATAAAGCCCAAGA
ATCGTACTCTTCTTTTTGCTTGATGAGATTACCTGCTTCAGACACGGCCCTATGAACGAC
ATTCTTTGAAATACCAATATCTTGTAATAAATCAAATACCTCAACGACTTTACGGTAAGG
CATAAAAGAGGCCAAAACAGTCACCAAGTATAGAAACTCTTGCGAAAAGCGCTGCCGTGG
AATAAGTCCTAACTGTTCGTCTAAAGGAACCCTAATGACATTTCCCTTCTTCCAACGACT
TCTTGAAAAGGTCATAGTTCCAAATGAAAAGGTTACTGTTCGTTCTTTTTCGTTAACTCT
TTTGAAGCCTTGAGCCCTCATGCTAGTTGCTATTGTCTTCTCATAAGAAGCTACCGTCTT
AAGGAATAATTGCTGATTATTGTCCCTCAATTTTTGATGAAACTCTAATTCACTAAATGA
TGCTATCATTCTTCCTCCAATATATTAAAAAAGACCTACTTATAATAGGTCATTATGTTT
ATATTTATAATTATATTTGTATTTATGTTTATAAGTTTTTGAAATAGTCATTTAGAAATG
ATGAAGCAGAGCGATAACCGTTCTCTTTTGCTAAACGATTTATCTTCTCACGTACAGAGG
GCTGTAACGTGAATTGGAACTGCTTTGTTCTTTCAAAATCTTCTACTACCTTCACTACTT
CTTGTTTTGTTTCTTTTTCTTCAGTAGCCTTCAACATTTCACTAATATTTTTATTGTTTT
TATCAAATGCCATTAGATATCCCTTTCTTAGATATAATTATAATTATAATTATATCTATG
TTTATATTTATAGTTTAGCAGCAATTTCTTCAAAAGTCACGTCAAGATCATCAAAGAATT
TTTTATTATGTTGATAAATCACCTTATCTTCTTTCATCTCAGGAAGGGAAATCTTATCCA
TCGTTGAACGGTTAAAAAGTTCTTTTTGTGGAATAAATCCAATAACATCATCTTCTTCAG
CAAGTGCTTCTATCAACTCTTTAGAAGATTTTGTGTTATGTTTAATCATGTTGCCGACAA
AGAATAGTTTGGCTGTCACAAAACTTTCTCTTGTTTTATAATCAAAAGTCTCAGCTTTCA
ACTCTTCCAGACGCTCCTTGAGATTAAACTTAGCATGATAACCGTGTTCAGAAGGAATAA
CAGGACTTATAACCGCATGACTAACAATTACCGCATTTCTAGTTGCTGTCGAAAAGTCAG
GATGACAATCAATTATAATATAATCGTATTGTCCTAAATTCTTACTTTCATAGTTATCCT
CTAACCACATGTAAAGTAGCATATCTTTATAAGACTTTGTTTCAAGGTCTTTTTCAATAT
TGTCTAGGCGGATATAACCAGGGATAAGGTCAATATTATCTTTAACATGATGGATAGTTA
CCTCACCTTTTTGTCTGAAGATATTTGCTATCGTTCCTTCAGCTTCAAAAATATTGTAGG
TTTGTGTTAGGTTGCATTGATGATCAATGTCTAAAAAAAGAACAGACTTCCCCTTTTTAG
CTAGGTCTTCCCCCAGGTTATATGCTAGAGTGGTTTTTCCCACCCCTCCTTTAATAGCAG
CAAAAGTAACGATTTTCATTTTGATGCTTCCTTTCCTTGTTTAACTATATTACTATTATA
TCATTATAATTATATTTGTCAATATAAACATCAATATAATTATAATGATATTTATATTGA
TGTTGGTTTTTGACAATAAAAAACAGTGTAGTCGCTACACTGTTCTCAAATCAATATTGC
TATCTACCTTACAGGATAATTAATACCATCTTCAGGATCTTTGTACAACCTCATATATAC
TGGTTTTCCACTCAAATCAACTTCTCTTTCAGCAGCAGCAAAAAATTCTGGATCCCAATT
CATAGGGCTATACCCTGAAACTAATGTCAAAAGATAAGCGCTTTTCCCATGAATTGTTTT
TGTCTCAACCGTAAAAAGACTAAAACTTTGTTTAGTCGAAACAAAGACGGGTTTAGGGTT
AGTTTTCTTTAATTTGTCTCCCTCAACATACTCTTCCAGGAATTCATCTAATTCCTTAAG
TTCCCAATCATGTGATTGGGCAACAATTTGATTTATCCTTGCTATATCAGAAGTGAGGAC
AAGCAAACTATCAACTCGTTGTGTATTTCTCATATTAACTTCCTCCTAATCAAGTTATAA
TGACATTATAACACAATTTCAACATCAATATAATTATAAATATATTGATTGTCAGTTGTT
CTAATAAATTCTTACGCTTTCCGTATCTTTGTATTGTTTATGTTCCAAGCTCCCCCTCCT
TCGTTTTCAGCTTACCACGCAAGCGTGGTTATTGCTGACGAAAGGAGGTGATAGCATGGA
ACAAGTAATTCTGATTCTTGTCCTCATGTACTTACTGAAGCATGAAGATAGTGAATAACG
GAAAGCATAACCCCCAAGCTTGTGAGCTTGGGGGTTCCTAAAGGGACAGCAAGACGATTA
AGTTTTCCCTGCTGTTAATAGAACAATGACGTAATCTAATTCATAATAAAAAAACGCAGG
ATAACTCCTGCGTTCTACTACGTTACGTTAAAATTTCATAACGTTTCCATGAACCTATAA
GGTGACATGGAACAAGTAATTCTGATACTGTCATTATACTAAAACTTCACTAAGTTGTCA
ACAATTTATAATTACAATTATAAATATATTTATATTTGTAATTATTGTTTTGATAAACTC
TTACGCTTTCCGTATCTTTATATTGCTTGTATTCCAAGCTCCCCCTCTTTCGTTTTCAGC
TTACCACGCAAGCGTGGTTATTGCTGACGAAAGGAGGTGATAGCATGGAACAAGTAATTC
TGATCCTTGTCCTCATGTACTTACTGAAGCATGAAGATAGTAAATAACGGAAAGCATAAC
CCCCAAGCTTGTGAGCTTGGGGGTTCCTAAAGGGACAGTAAGACGATTATATCTCTTCTA
CTGTTAAAAAATAGAAACGCAGCTCTTAGAAAAATTATCTTACTATATTGTACTTCTCTC
TATACCTTCTGAAGGTTCTTTCATTGATCCCTGTCATAGAGGCAACATCTTTGTCTGAAT
AGCCCGACAAATACAAATCAAATGCGTGCTTAAGTCGTTCATCATCTTCTGTAAATAATG
CTTTTCTACCTGTGTACTTTCCTTGAGCTTTTGCTAGAGCAATTCCCTGGGCTTGACGTT
CCTTAATACGTTCTCTTTCTGCCTGTGCCTGGTATTTGTATATTTCCAAGATCAGGTTGT
TAAGCAGCCTTCTTAAATTGTCATCCTCAATCCCTCTAAGAGTTGGAAGGTTTAAAACTT
CCAGAGTTGCCCCCTTCTCTTGAATATAGTTCATTATAAACGTTAGATCCTTGTTATTAC
GGCCTAGTCTTTCCAACTCAGTCACAACAACAATATCACCTTCACGAATAAAATCTAGTA
AGGCTTTAAGCTGCGGTCGTTCTTTATTCGCTCCACTTGCAGCCTCTTTAAATATCTTTT
CTGTATCTTTCAGTTGTTCAAGCTGTCGGTCTAAATTCTGATCGATTGTACTTACTCTAG
CGTAACCAATTCTTGCCATTTTTTCCTCCTTGTTTTGCCTAACCCTATTGTCCGTCTATC
AAAGCCTATCATAGCAATAAAATAAAAAAAGGACAATAGGCTACAGCCTACTGTCCTTCT
ATTTTTTGTTGTGACCCCATATATATAACCTCTACCTGATAATAGTCATAACCGTCTTTA
TAAAAGTGAGGAGTGTTTTCTTTTTTGAAAGGGTCTATCCGAAATTCTGATAATATTGTC
AACTTTCGTCTATTCCTTTCAAACATATCATTATAAGACAACGTCAACTCAATAAAGATG
CTATTATAGTCTTCATCTTTTTTCAAAAATAAAAATTTTGGGAAAGTCACAATTATATCA
AATGGCTCATCTACTAGCAGTTCATCACTTAAGGAAAACGGCAAACTTGTGCCAATATAT
AAATGACTCTTCTCATCCCAACTAACATCCTCTATTTTTGCTGAGTCTAGAGAAACTGCT
GTTGCCTCCCCTCTACCCTTATTTTTTATAATCATATGAAATTCTGCGTATCGATAATAG
TATGAAGCCTCCCTAACTCCTTGCTCAACTTCATTTATTGAATAACTAGATGGAAACAGA
ATAGGAATTTCTCGCCTCCCAATAAAATCCACACATCCCGTTGAAACAGAATCAATTTTC
AGAATAGGCTTATATTTGATTTCGTCATCACTCATTGATTGGCGTGTTTGATAATTCAAG
GTCATAACAACACCTACTAAGGTTATTAGGGCTCCAAAAATTGACGCATAAAACGACAAC
AAATCTCCTAAAGATAGTTCTCCAGGAAAAGCTTCTAAAAGTAAGGGGGTAATTAACGAA
AATATAATCAATAAAGCAATAAAAACAATCGTATTTTTCAAATTTTTAGTATTCATTATT
GTTATTATACCCCATTCAGTTTTCAATTCCTATTGAATGATATCTTTTAAAGCTGTTGTT
TCTTCTCTTTGTTTTGATTTTGCTGCTGTTTCTCTTGCTTAATTGTTTTGTATTTGGTTA
AGTTAGACACTACCGTATCACGTTTTTCTTTAAGAGCAGTTCTTTCTAACTGTACTTCTT
CCAGGACTTTCTTCATTTGATAAGGGTCTGTATTCTTATCAATATGATTTTTCTCAAGTA
TCTCTTCAGCAACCTCTACATTAGCCAACTGACCTTGATAAGTTGATAAGGCTCCAATAA
TTTTATTGGCTTCTGAGAGACGGTCATCCAAACGGTCCAATTCAAAGTCGGTTTCTTCTA
ATTGTTCCAGGAGTTTATTTTCCAGGGCTTGGTATTGTTGTGAGTTAGTAACATTGTTAT
CTGATAAAAAGTTCAATTCATCAACTAGGCGGTCCAACTTAGAAATGTATTTATTTTTCT
TAAGCAAGAGATCCCCACTCTTTTGTGAAAGTTGCTTCATTACAGTTCCACCTGTGATAT
AGCGATTTTGATTTGAGTGGTCAGGATTGAGAAAGTAAAAGAAATCTTTTTGTTTAACGT
AAGCTGTGAAAGTTCCGTCTTCGTTCTGATCTAGCATCCGTGCAGGTATTTTGATTTGAC
CTTTTTGGTCAATACCAAAATCAACTGTCACAAAGATACCTTGTGAGGTTACTTCATCAA
CTTGCCACTCTTCGAGATCTAACTTATATTCAAAGTCTTCCTCTTTTTGTTCTTGCTCTT
CCTGGTACATTGCAGCAACATCTTCTTTGGAATAAACAACTTCATTCTTTGCTAAAGCCT
TCTTAATCTCTTCTAAAGAATATTTTCCTTTTTTGGAAAGTGTACGATCACGGGTAAACT
TTTGCTGTCCCTTATCATCTAAACGATACTTGACATACTTTCCTGAAAAATCAACAGTTA
CATTTAGACTCTTGGCTTTCTCCTTGAAATCTTCCAGGGAAAGAGAGTGTCGCAATAAAA
AGTCAAGACGTTCTTTTATTTCAACCTTATAGACGTTTTGTCTTCTCCATGCAGAATATT
TTGTATAGCTATTATTTAGTTTTGGTTCAATAACTTTGGCACCTGCAATCTCTGCATGCT
TATTTGAAATCTCATACAACATTTTAGCAGTGTTCTTTTTCCATTGAAATTTCTTCATAG
TAACACTATTTGTTGTATTTAAAATAATATGGTTATGTAAGTGTCCTTTATCCATGTGTG
TTGCAATAACAAACTGGTACTGTCCACCCGTCAATTCCATAATAGTTTTACGTCCTATCT
CATGTACTTCTTCTGGGGTTAAATTGTCATCAGGTGAAAAGGATTGAATAATGTGGTGTG
CTAAAACTTTTTTAGGATCATGTAAATCAGATTGATAGGCGTTTAATCCAGAACGGCCAT
TAAATATATCTGCACTTTCTTTCATCAAAACAAAGTCGTCAAATATATTTTCTGCATCAG
ACTCATCAGTAAGATTATGACCACTGACTAGACGTTTACACAAAGTTCCATCAACAAGCT
CCATAGGAAATGACTCTTGTTCTGAAGAGCTAGTTTCTGCTTTTAACGTCTTTGCATCTT
GTGTGATATAGTTGATAGACCTCTTTAGGTTCTCAGTCTTTTTGATTTGGAGTACTTTCG
TAATTGGCATTTTCTTTCAATAAATTCCCTTCTTTAAATTCAGTCATGATAACTTTGTTC
ATTTCTTTTATCTCTTGACGTAACATATCAAAGGCTTCTGGTTCAACTGTTCCTGTTTCA
TGAATATATCTAACAATTTGGTTAACGTTACGTCCAATAGCATTAACTTCTTAACGTAGT
TGCATAAGTTCGGAATAGTCATAGTTATTAACTTTTCCGTTAAGTGCTAACTCTAATAGA
AATTGTTGGCGACTTTTTCCTGATTGTTCTACACGTTTTTTTAATTCTTTAACCTCTTTA
GGGTTTAGTCTTAGTTTGCATTCTATGTATCTTTCACGCTTTACCATTTGTTACATCCTT
TCATGTTTGCCTATCTTTTAGTTATTATCCTGTGTCTTAAACCTAAATAAAACCATTCTT
CATTATTTACTTGTTGTAAAAAGAGTCCAGTTTTTTTCTACTTTGGTTATGCTGAATCTA
TGGATATAGAGTGCTGGACAAACCCCATGATACAGGGGTATACTTTCTATCTGGCAAGAT
TAGCACGTGGGGCCCCACATGCTGAAATAAAAAAGAAATCGCTCAAACCAGGACCCCATT
TAAGGCCCTGTTTTTGCGATACTTTTTTAATCTTGGGGAAGCCCCCAAACCCCTGATTTT
GTCGCTTGCGCTCTCTTTAATGAGTGACACTTTTCCAAACTGTACACTCTTTTTAAGTGT
GCAGTTTTACAACTTGCACACTTTGACAATCTGGACATCTTTTTAAGATGACCATTTAAA
ATATATTTCCCATTTAAGCACCTGGTTCAAAATCAAGAATATCTTGCTTGATTTTGGTGT
ATTCAGCATCAGTCATATTTTCAAGAACTGTTATAGTTTGCGTAAGATTTTCAGCGAAAT
CTTCCCCTCCGTCTTCAAAGCCATTTTGTTTAAAATCGTCTAGGTCAGCTTGTAAGATTT
TAACAAGTGCTGCTTTAGGTCTACGGACATTCATAACATTAAGTGTCTTCTTCCCTTGGA
TAAAATCTTCCATATCAAGAAGATAGTCCATGAGTGTCATTTCAACAGTTGTTTCTTGTT
CTTTAGTAATCGTCATCTTTATCTTCCTCTCTTCTTTCAATTTGTGTTAGTGTTTTTGTT
CTGTCCCTTCTTGTTAAGGAATTCTTGCGGGACATTACATTTGAATTCCTTGTGATTTTT
TTGGGGCTTCGTCTTCTTCAGCAGTTTTTCCGCTAGTGCGCTTTTTTGCTTGTGCTAGGC
TATCATAGAAGGTATTTTCTTTCGTTGCTACCTTATCACGGCTAACAACCTTATCTTCTG
ATAATTTTTGATATTTGGTCATAGCGTGATCAATACGCTCAATCAAACTAGCACTTTCTT
TTTGAACAATCTCAAGTTGAGCAGTCAAACTTTCCAAACCACCTTCGGCAACAGCCCATG
AAGCTAGATAACCAAAACTTCGCTCTATACCCATATCAATACCTAGGTGTCTTGAAACGA
CATAGGCAACTGACTCAGCTTGTAATTCACCAGTCGAATATTTAAGGTCAGGATAATTTT
CAGCAATCGTTTTGTCATTGTGTAATTCTGAGTGAGCCATTTCATGAATGAGTGTTCCTA
TAACTTGTGCAGGTTGTCGTTTTGCCTGGTTAGAAATAACAATCTCATTTCTTTTTGTAT
CATAAAAGCCACCTACACCTGGTTCAGTTTGGTCAAAACGAATTGGAACACCATTGCTTT
GTGAGATTTCTTTCAGACTACGATACATATTGTTATAGTCTTCTTTGCTGAGTGGTGTTG
TAGCATCCCCACTCATGCTTGGAATGTCTAATGTTTTTCCTTCTTGTGGTGTTACTTGAG
ACACATCAAATACAGGGACACTTTTAAAAATCAATCGCTTAAGTTCTTCACCTGTTTCAG
GATCAATTTTAGGGTTCCCGTATATATCTTTGATTGTTACTTTAACGGGTGCCTGAATAT
AAATAGCCTTTTGCCCTTTAACAGAACCTCCACGCTTTTTCCATTGATTGAAAGAGGCAA
CCAATGTTGCTTGAGGAAGTTGTGCTTTTATTAGTTGGATATTTCTAGGAGAATAATTGT
TAAAGTCGGCCATACCGTTGAGGAATTCTTTGTAATTGTCCGAATTAAAATAGGACTTAA
TTCCTTCTTTCAAATGTTCGTTAAGAGCCTTGATATCATTATTCTTAATCATGTTGGTTA
CAGTCATATCACGTTGCTGCTTAGTGTAGCTATTATCAGAAGCGTTAAGTGGATCAGTGC
CTTCTGCGACCTCTTGACCATCAGGTACTCCATCACCATCTGAGTCAGGAGAATAAGGGT
TAGTACCTCTTGCAATTTCTACTTCATCACTTAAACCGTCACCATCTGAGTCGAGTGTGG
CTAGTGATTGTTTTCGCTTGATCCCTTGTGACTCAGACTGTACTAGACTAAAATCATTGT
TTTTCATAATTTCTAACATTTCTTTACCACCATCTGAAATATAACGCTCGTTAACAGAAA
GGGTATCAATTTTTCCACCCTTCTTGCGATAGATACCTAAAATAGCTCTTTCTTCAGCAG
TTTCGTCCATTTGTATATTTAACGTTTTACCAGGCTTCATCAAAGAAGCAGGAAACGTTT
TGCCGTCATCTGTCCTTAAAGCAAGTACAAGCTCATTCCCTTTTGTACGAATAGCCTTCG
ATGCATCCAGTCTTTGGAACTTCTTAATGTCACTTACATCATTGAAATAGAATGAACTTG
AGTCAGCTATAGCTTTAAGCTCTGGCATAATTTGAAGTTTTGAGAACGCAGCATTTTTAT
TAGCAAGATAGATATTATCATAGTGACCTTGCCCCTGAATGATATTATCTAGGGCTATGC
TCGAAGTAATGCCTTGCTTAACAAGATAAATACCTGTTAAGTGCATGAATTGTTTTTTCT
CAAAAGTAATTTCAATAGAATTGATTTCATCTTCATCTTTGACAAAATAGGTTACCTTAC
TATCCGCAAGTGTTTCATCATACCACTTGGCTGCTTCCTGAAGATGCTGTACATAGTTAT
TTAACCTATTTAATTCACTAGCAGTAATAGGGTGATAACCCACCTTATAAATTGACTTTG
GCGCTTCAGATATGGTAAAATGAAGTAAAGGTTGAGACTGAGTTTGAGTCGGTGACGACT
CATTCAAAGGTTGCGGTTGCGGTTCATCCGCTTCCGCTTCAGGTAGAGGTGCTGCCTCCT
GGTTTCCAGGTAAATCCCCGAATTCGTTCTCAGCCTTTTTTGTATGCTCTTGAGTCTTCT
CAGGAGCTTTTTTATCGAGTTGGATAAGTCCTTTTTCAGCTTTTAGATAGTCGTTCCAGT
CGTTTTTCTTTTGGCCGTCTGCAAGTGGGGGAATATCGACTTTAACAGGGATATTCATAT
CTTGAAATTTTTCTTTTATAAATTTTCGGCCTGCTTCGTCATTATCTACGGCTAGAGTAA
TTAAACCATCTTCTAGGCGTTGAGAAACGTTATCGAGCATATGTAGACGATCAATAAGCT
GTCCTAGCTCCCTTCTATTGTCCTTTAGGACTTGTGAAGGGCGATTGGGCCCAGTTGGGT
CAGAAGAGGCCATATCAGCCACATAACGGCTCACAGTGGCCTTTTTAAGCCCATCCATAG
CAACAAGTCTGACATCTTTCAGACTTTCCTTTTGGACCTCGTAATAGCTCATAAGGTCAA
TAGGAGCTTCTGCAAACACCAAGCGTTTAGGTTGGCCAATATCAAGTGTTAAACCCATCA
TTCCGTCAGAGTGAGTCATGATTTTTTTCAAGCGCCCTCGGTCGTGAATATCGGGATGAT
TTTCAATTCCCTGAAGCGTTGCTCCTTTAAGCTCCCCGTCTACATCAAGAGACTTAAAAA
CTATTACAGGCTCAATCAAATCTCCTGTCTTATGATTGGCTTGAGCCAAAACTCCTGCTT
TCAAAAAGAGGTCTATCGTTTCATCTGATAGCCCTCTTTCATTTTTTAGATAAGCACGCC
CTAGGTCAAACTCTTTTGACTCAAAACGCTTAAGATAATAGTTAAATGGTTCTCTTTCTG
GTAGAGGTTCGACTTCAATGGTTTCAAACTCTCCTGTAATTAAGTAGTTGACGGCTTCTT
TAAAATTTGGACGTTTTCCAGTGTTTAATTCTTGAATAACTTGTACCAGGCTAATAGTGT
CCCCACCTGTTTCTTGAGACCACCATCTAAATGTATTTCGGTCTGGGTAGAGCTTCAAAG
AGTCGTGTTCTTCCCAATGATAGACGTTTCCACGTTCTGGAATAAGTTTCATTCCAAGAC
CTTCAGCAACAGCCAGAATATCTTTAGACTTGGCTTCGTCTCTTTGACTGTTCGATAGTA
GATTTGATAGTGCTTGTCCTCGTTCTGCTGCATTTGACATAGGTTAATTTCCTTTCTATC
CGATTTCTTTCCCTCGTTCAATTTGTTTTGTTATGGCCAGTCTCACTTTGGCCACAAAGT
CCTCTTTTTTCATTTTCCCTTCACCTATCTTGGCAAGTGCTGTTTCCCATTTGCCAGTTG
TTTCAGGATTGGTATAAGCTATATTGAGCTTATCCAAATAATGAATTAGCAATATTCCTC
GTTCGGTTGGGAATAGTTGGCCACTCTTTTTGTCCTTTGTGATATACCCTTTATCCTGGA
CAGACTTAATCATGGCATCCCGTGTAGCAGGTGTTCCCAAGCTGTACTTAGGTAGCCATT
TTTTCAAAAGGCTGTTTTCAGTGATACGTTGAGGAGGTTTTGTTGCATCTTCTTTCAGTT
GACGTTCTACGGCAATTTCCTGTCCCTCCTGGTATGGAGGTAAAACCTGTTCCTTACTTT
GACTAGGAAGATAGACCTGCCAGCCTTTAGATAGAGTCACAGAGCCAGTTGTTTTAAATT
CTTGCCCGTTGTTATCCAGGGTAATACTTGTTGACGTGTACTCATAATCTGGCGCAAACA
TCAATAATGTTCTGAAGGTCACCATCTGATAAATCAGACGTTCTTCTTTTTCTAGTTCTT
CCATATCTGGGATAATCTCAGTAGGAATAATAGCATAGTGTTCCACCACTTTTTTATCAT
TGACAAAAGACTTCCTAGGGCTTCTGTTTGGCGTTTCTATAGTTTTACCAATAGCTGCTT
GATAGTCGTCAATATGTTCTACTAGGTAATCAAATTCATTAGTTGTGATAAGATTTGAGT
TTGTCCGTGGATAGGACATATAACCTTTTTGATAGAGACTTTGGATGATACTTTTTGTTC
TATCAGCATCAAATTTATAGAGTTTAGACATTTCAGCTTGAATATCTGTAAGGTTATAGA
GTTTAGGAGCTGTCTTTGATTTTTTCTCAGAAGATACCTGGGTAATCGTTGCCCTATCTG
ACAATAAGTCTAGGGCTTCTACAGCTTCTGCTTCAGTTTCAAACTTGGCTTCATGAGAGA
AAGCGACCTGGTTTGTCTGGTCAAATAATCGGAGTTGCCAAAATGGTTTTGAAACAAAAT
TCTCTATTTCCTCGTTATTTTTAACAATTAGCGAAACAATAGGGGTCTGTACTCGTCCGA
CCGTCATACCTTTGGACTTTTCAGGAATTAGTTCATGATCTCGCATCATAAGAGTTGTAA
ATGGACTCAAATTAAAACCTACTAGCCAGTCAGCTTCTCCCCGTGCTTCCGCTTCATGGT
AATAGTTGACTGTTTCTTCAGGTCTTCTTAAGTTTCTAAATGCCATATCTAGCCCTTTTT
GAGTTAGTGAGTTGGCCCATAAACGATAACTAACCTTTTTCAAACTACCTGGTATCTTGT
TGAGAATATAATAGGCAATGGCTTCTCCTTCACGGTCTGGGTCTGTTCCAATCATAATAC
TGTCAGCGGTCTTAATAGCATTCTTGATGGCGTTAAAATTCTTCTTGGTATTTTTTTTGA
TTTCAAAATCAAAATGATCGGGGAACATTGGAAGTCGTTCTACACTTTCCCAATTTTCAA
AATTAGTCCAGGGGTTAGACCGTTCAACCAAGTGTCCAACCGCAGGACGGACAAGGACCT
GAGCAGATAGCTGCTCGGAATAAACATCCCAACCAGTATCAGTCTTCTTTGGGCTTCCCA
AAGCATTAGCATATTTTTTTGCCTGATCGGGCTTTTCTGCTAAGAGTAGTATTGTTCGCA
TCTTATTATTCCTTTCTAAATATATGTTATGCTAATAAGGTAAATTGGTTTGTCACCTTA
CTGAATCTTTTATAATTTTCCTTTATGATATAGCTATGTTATTTTTTTTTATAAAAAAAC
AACATAATAAAGATATAATAATTAAACCACTAGAAAGAGGTAAATATCATGTCATATGAA
AAAGCGTATAGCTTAGAAGCTAATATTGATTTAACACCCTTGGAGGCACACAGACGATCC
ATCTTACCAACGGGAGATTTTAATAAACTATATGATAAGCGTGCCTTCCAGTGTGGCAGA
TTGTGCCCTTTTAAACTGACTTTGACTAATTTCGGTTTAGAGGATTATAACAAGACTCCT
CATTTTACACCTGGAGCAAGAAATCAAGTTCACGATTGTCAAAACTGCGATGTAATCGTA
AAAAATTACGAATTAAGGGAACTTGAAACTGAAAAGGAAAACCATGGATCATTTTACCGT
GATAAGAATAAGATTATTATTGATGTCGATCTTGTCAAAGGAGATTTAGCTGTTATTTCA
CAACCTAGACAGAAAGAAAAAGAGCTCCAAATGTCTGGCTCCTTATCTAACTCCAAAACA
AAGTCTAGAGAGTCCAAATATATTGATGACAAAACCTTTAAAATGCACATTAAGCAGCTG
AAAGACCTAGTTCAATATTACTTGGATGAACAGGCAGGCGAACGATACACGTTTTTCAAT
AAAAATAATGAAGAGATAAACTTATCAAAGTATTTCATTGATCTAGCAGAAGCCGGACAA
AGAAATATCAATCTTGAAGACGTCCATATCTACTTTGATAATGCTTCCGTACGATATATC
AATTTTGAGGACAAACCTGAAAATGACTATTTCCTAGTGCAGTTCAAAAGTAAATGTACT
TTGAATAATGTAACCGCCACTCCTACAATCACGATTAACAAAAAATCAGCTAGTCATCGT
GGTGTTAAATATAAACTCGATATTTTAGAAAAAGCAGCTAAGGATGGACAACCATTAAGA
TTATTTTTCTTTGGTAGGTTCAAGAAACACCCCACAAAAGATTACATCAATCCTGCTGTT
AAACATGTAGATATTCTAGATTATTTAGTTATCAGTTAAAATTTCAAAGTCCAACAATTC
TTCATAAGTAAGTTCAATGATTTTGTATGAACCTATAAACCCAAAAGTTTGTAAAAAGTG
ACTCTCAACTACACTTTTAGCTTCTTCATAGCTAAAAAATGGTTGCGTATCGCAAAACTC
ATTGGACCACGCTAAACTTCCGTTATCTTGTGGGACTAGCCAAACAGAGTTTCCCATATG
AACTAGCATAAGTACAACATAATATTTTTTATCTACTTTCTCGTTTGTTACTTGTGTTGA
CATCTTACTTCTCCTTAAATACTCCGCCCTTGTTTCTTTTTAGGGCTATCTTGTAATTTA
GCGCTTTGTTTCTCAAGACTATCAGCAAGTTTGACCAAATACTTGTCTACCTCCCTTTCT
TTAGCCATTGCAAGAAATCTCGCTCTAGGGGCACGACCAATAGTACTTTCTTGAGCTAAT
GACGTAACCCCTCTGCTTGATGCAATATAGTGATCGTATAGGCGCTTTTCAAATAATTCG
CCAAGACGTCCTAGAGCTCTTGTAGTCTCTATGTCAGCTTTAGAAGCCCTTAATCCGCCA
GAAGGATGATTATGACTAACAATAAAGCCCTTATTTTGGTCTTTATTGACTTGATCCATG
ACAAAAGCAAGGTCAACGACGGTATTACTATAGGCACCCATAAACATATCCTTAACACCG
TTAATGTTTAATTGGTCATCATAAGTGATAACTGTGAAAACCTCCTGTCTATTCATAGTA
GCTTTCATACATAATAACGACTCAATTTTTTGTTCATCATAATAAACATTTAAGCCCTCA
AGTTCTTTTGCTACATAGTAGCCAACAAAATCACTGAGTTCGGATGCTGCTGTTAGTTCT
TCAGGCAAGTCATAAATGCTATCATTTCCAATAATAAATTCTTTATAATCAGCAGTATGA
TCGTAACCCATAAAATCAACAGGTTCATATTCTTCGGCTTCATGCGAATACATTCTTAGC
GGAAGTATGCCTTCTTCACCATAAATTGATATTCTATCAAGACAGTCCCTAGCGGTATTT
CCATAAACCCCTCTAATCAATCCAATATTACAATCAATATCTCTAATTACACCATCTTGA
TCTTGAGAAAAGATATTTGGGTGATCTACAATAGCGTAAGACTTAATGTCTGCCTTAAAT
GCAATATTAAGAACCTCTTTCTCAGACATATCCCCAGAAATTTTTGCATAATATGTCGGG
CTCCGTTGAGTCGAAAAACCAATAATATAGGCTTCATTCTCCCTTGGAATCAATTGCTCA
CTATTCACAAGTTTAAATAGAGCCTCATAATTAAAAACTTTTGGTGACTCATAGCTAATT
TCTTGTTTCGCATAAGTCAGGAAATTCTGAAGGTCATCAACTCGTGGGTCATCGTTCGTT
ATCAGGTCATAAAGTTCTTGGGGGTTTGCAACGCCAAAGTAATCATATAAGCTCATTTGT
TATTCCTTCCATTTTTATGTAATAGAAAAAGCCAAGTCTTAATTGACCTGGCTTTTATCT
TTAGTTAGACTAATAAAATTTATTTAAAAGTTCTTCCAACTCCTGGACAAGTGGATCAGT
TGGATTGTTTTGCATATAGTCAATAAGTTCATCAAAGGTACTTACCCCTAAATCTTCCAT
CAGGCCCTTAAAACCTCGTGGTTTTTGTTTGATATCTTCAGTCATATAATCACCTCCGTT
TCTTGTATGATATCACTATCAATCTTCATCCCATGCAAAAGGCAGAACATCTTCAGTTTC
TTCTAGGTCATCTTCTACGACTTTTTCATGATGAATTGGTAAGACGGTTTCTTGAAATGC
ACTCTCAGAGGCAATCTCAGCATTATCTTCAGAGGTCATTGCAGCTTGAGCTTCATTTTT
AGCAATTTCAGCTTCTAGTTCAGCAGTCAAATCAACGACTGTTTCATATTCGATAGTGGC
CAAAAATTCTTCAATATCAGACCCATAGCGGATATAATCATACCAGTTTTTATCAGAAGG
GCTATCTGCAAGCCAGTCTTTCATTGGGTGTAGATTTACACTTGTCTTCTTATCACGACA
AACATTCTGCTTAGCAATAAAGACTAGGGCTTCATCAATACCGATACGTGCAACCTCGTC
AGGTGTCATCAAATCACGGCCTTGGCGCTGGTGAGACGTGCTACTTGAGCCACCACGTCC
ACGGCTTTCAGAATAGTTCTGAATATCAATTGTTTGTTTCCCTGCACGCATTGAGAAATA
CTTCATGGTGTCTTCATCATTGGTACCTAGATAAAGCAGAGTCGCACAGTTATTTAAGAT
TGTTTTCCAGTCATCCTTATACAAGGCCTTTAGTTGGTTAATGGCTTGTAAAATAATCTT
AATGGACATTTCACGGCTTCGCACAGAGGCCAAGACTTCATTGAAATTAGGAATACGGCC
AATGTTGGCAAATTCGTCAATAATAAATTGAACGTGAAGAAGGTCCTCGTAGCTGTAGCC
TTCACGTCTTCCCTGGATAATTGCATCAGCACCGTGAGTTAATTCCTCGAACATGATTGC
AAAGAATGTTGAGGCTAAGAAGTTGAAAGCCTTGTTTGTTTCTGGAATTGCAATGAAGAC
GGCCGTCTTTTGAGTATTCCATGTGTCAATACCCATGGAATCTGTCTTAATCATATCAGT
CACGGCTTGGTGATCAAAGACAGAATATTGTGCAGACATCACAGCAAGCACTGAGTTTCT
TGTTTCTGCTTGAAAGTTTGCATTAAAAAGGTCCCATTGACGACAAGCATAGTTCCCAGG
GAGTGCCTCTTCCAACTCTTCAAACATTAGTTCTACAGGAGCAGGAACATCTTCCTCTTT
GCGTTGCAAGTTACGCAAGAGGTCCCCAATCATAGAAAGATTAGGCTCATAACCTCGAAC
CTGACTATCAAAATAGAGATAACCAATTAAGGCCCTGGTTAAAAGCAAGTTGGCTTGTAC
CCAGAAATTTTCCCCCTGGGAATCTGATTTTTTAGTTCCTTCAATGATAGCTTCAGTTAC
TCGGTCTATATCTAGTTCTGAGTGCATATACTTGAAGGGGTTAAACGTATTTGAATTTGA
TAAAGTTACCAGGTCAAAAACTTTAACCTGATACCCATGCTCTTCCAACATTGTACCCAC
TTCATGGACAAGTAACCCTTTAGGGTCAGTTACAACATAAGAACCGTTCATTTGCATTAG
GTTAGGCTTAACATAAGTAAAGGTTTTACCATCACCAGGAAGACCACAAGCAAGAACATT
CTTGTTTAGTTGCCACTCAAAGGGGAGGCGCTTGTTGTAAAGCCCCATTTTCACATTCTG
AGTGAAAAGCATGTTATTTTCAGGCTCTTTGTCCTGAAACCCCTGGAGTTCTCTTGGAGT
CGCAAAGCGGGCCGACCCTGCTTCTTCTCCTGATCTTAGATTTTTTGTGGTACTCATTTT
ACTATAAAGAACAAGAGCAATAAAGAAACCTATAGCCATTGCAGCAAACCCTAAAGGCTT
GGAACTAAAGAGAAAATAAGGAGGGTTGAAATAGTTTGTTACTGTATACTCATAAGGCAT
GAATAAGTGTTCTGCCGTTACAGGTGGGGACATAGAGAACAGTGTGTAGCCACGGTTTAA
AGCTAGGGCAAAGATAAGCCCTAATACTGCAAATGGCCAGAATTTAGGTTTTTTCTTTTG
CATAAGCCCCTCCTAAACTGACTTCGTAGGCTTCTTAACTTTAGTTCCTACTGATTGTTT
TGGCGCTGCTGCCTTATGTTTAGCGATTTGTTCTTGAGGTTTTAAGTCTTTAGGAGTCTT
CTGAAGAGATTTAATTTGTTTTTTGTCGTTAATAATATCTTCTTTTACTCTTTCAAGAGC
TGCTTGAAATTGTTTTTGATCTTTTGATTTAAACCAGTAGTTATAGTTGCCATTTGCTAG
CTCTTCTGCGTGAAATTGAATGCCATATTCTTTCAAATAGGCTTTTAACTTGTCTAGGTT
CATTTCATTATTTGAGAATTGCTTGTAATCTAATGTATCGCCTCTCTTCTTTAGGGCGTC
TATAGATTTTTTCTCCCCAGGCATTGTCTCAATTTTTGATGAAACCATCTTGCGTATATC
AGCAGCTCTATCTGCTAATGATTTTGCTAGAACGCAACTGATATTGTATAGGAGTCTGGC
ACTCATCCCCCCTTGATTTTTGAATTCTCTAATGACAGCTTCTTGATCTACAACCATTTT
TCTTCTCCTTTATCCTGGATAATCTGACTCTTTTGGCAACTTAGTTACCTCATAGCCATA
CATAGCCTTTTTGGCTTTTTTTACAGTAAATTTGAAACGTGATGATTTAGTCTTATCATC
TTTGTTATAACTAACAACGTAAGTCATTTCATAAGTTTGCTTATCTTTGGTTTGTGCCTT
TTCAAGCAGGACCGCTGTTGTAGTCACCTTGTCAAAAGGTTTGTTAGAAACCTTTGAGCT
AATGAAATTATCAAGGTCACTATTTGTAAGATATGCTCCAATAAAGTAGCGACTAAAAAC
ATCTACTTCATGTTCATCTGACATATCATTAACAGTTGAGGTTTGTTTGGGTGTAGACTG
TGTTGCTTTAATTGCTCCCGTTTTAAGACCTACTGCAATAGTGTGTGAAACACCTGCTCC
ATAGAGGGCTAAGAAGAGAACAACCAACCAAGCCACAATTTTACCAAAACTTACAATGTT
AAGTTTGCTTCCTGTATAAGATGATGAAGGAACAACATTATTGCTAGTAGGAAGATTTGT
TTTTGTGTCTGAAATCGGTGACACTTGTTCCACTTCATCAATATTCACTGGGTTACTCTC
TTCTGGTTCTGATACTGATTGAGGAGGAACCTTTAGGGCTTGTTTAGGTTTCCGACGACT
AAACAAGCCTCCTCCTCCTTCGACAACACCAAAGTCTTTCAGAGATTGTTGAAGATCCCC
TTCCGTTGGGGGAATTTCTACAGTCTTCTCTTCTAGAACTTCATTTGTTTTAGCGTTTAA
ATGAGTTAATTTATAGCGCCCCATAGTGTTTGTGGCCAGGTGTCTTGTTTCAATTTGCTC
CATTTCATAAAGAAATTGAGCACGATTTGCAAATTCGCTAATTTTGTTTGTATTTAGGTT
TGTAACTTGAAATGTCATTATCAATCACCCTCCTTGTAATTCTTAAGAGCAGCATCTAAT
TCTTCAGGACTCATATCATAACGCTTGATTACTTCAAGACGTGCTTCAACTTGGAGCTCT
TCAACTTGCTTATTATAACCATCCAGGCGCTTCTGAATGGCAGCAAGTTGTTTCTCCGTC
TTGGCTTTTAACTCTAAAGCTCTATCTAAGCGTTCCTGAATAGTTTTCTTTTTACGTTTA
GGTTTTGTTTCTGTTTGTTCTACTTGTGAATTTTCTTGATAGTCGTTCATTGTTTATATT
TCCTTTCATTATTCCTCACTGTTTAAAGAGTCTGTAGAGGTTGGTGAAGTAGCGTTTCCG
CTTCCGCTAGTACCAGTAGAAGCAGAGGCATTACTTCCAGAGCTTGAAGCACTCTCTAGT
GTGCCATAGCTATTAGTAGTGTCTGTAACATTTGCTGAGTCTGTAACAATAAGGTAGCTC
ATGTTATTGACCTTAAACTTTTTACCATCTTTAGTAAATGTTAGGCGCAATGTATTTTTA
CTAGCAACATTTTTCTGAGCATCTTTATAGTCACCCTTATTTTTTAGGAGTGTATTTGTG
TAGTTGATTGTGGCAATGGCCGTATTGTTCTTTTCATCAATAAAGATATCGGCTGATTTG
AAAGCCTGGTCAACCACATAACCCTTATAAGTTTGATTAACGGGTTCATTTTCCATATTG
ACAACAGACGTATATAGACCATCAGTCATAAACGGTTTATAACGAGAACGGTTCTCCTCT
AGGTCCTTCTTCGTATAATAAGCAATCAAAAATTTCCTGATATAGTCCTGAGTCAATTCA
GTTCCTTCAGCAACTTTTTTTGTTTTAGGAGCTGACACTTTCTGTGTTGACTTTCCAATA
TGTCCAACACCGAACCCAATAACGAAGATCAGAACCACCACAATAGCAATTCCTACTCCT
TTTAAAATTTTAACTTTGAATGTATCAATCATAATAGACCTTTCTTTCATTTTATTTTAC
TGTCCAGGAGGCATAGCGAAACTGTAATAAGGTGCATTATTGACAACCCTCCAATGGACC
TTATCTTGGACAAAAGTATAGTTAAGTTCAGAAACCAAGAATGAACCATCATCATTAACG
TGCTCTACAAACATTACATGTCCATAGATGCCTAAAGTGTTATCAAACCCGCCAGCAGTT
GAACATACAGCTCCAACTTGAGGGGTTGAAGTAGTATGCCATCCGTTTTGAGCAACAAGA
TTAGCAACCCAGTCTTGACCATTCCCAAGTTGTGGAGCCACATCAAGTCCCCAAGTTTCG
TGTACTCGGTTCCAAACATAGAAGGTACACTGTCCTACAGGATAATTGTTTCCTGGATAA
CCTGTCACAGTGTTGCTAGACGGTTGACCCCATTTCAGTTTACCTTCATATTCACTAGGG
AAATCCCATGAAGAGGCTTTAGTTCCTCCTGGCCCTGAACCTGTGCCAGAGCTCTTAGGT
GTTTGATGGAACCAAGTCAAAGACTGTTTTGCAATTTTTTGACGTTCGCTGAGTTTATCG
CCTGGAACACCTTCCCATTGGGAAAGAAAACGACTCGTCAGAGTATCTACATCCTCATTA
CTTGTCAATATGCTTTTCAAAATATTGATATAGTAAGGGTTGTCTCCTTCTAGCATGAAA
CGGACTTGAGCTTCAAGTGTGTACCATTTTTTATCAATCTTCTTGGCATATTCAAGTAAA
AGGGTGTGGCGTGTTGCACCATCTGCTGTGTCCGTCCACTGACCTAGACCAATTCCACGG
CGAAGAATGTTGGGAAAACCTCCACCATAAATAGCAGGCCCTCCCATATTCAACCATTCT
TCATTTTCCCATGAGTCAGCAGATGCTCCGACAGGAGGAGAGAGATAATCTCCTTCAGCA
CGTTTAGGCTCAATTAGTGACTCTACACCAAAACACCCAGACATTGAAGCAATTCCGTTG
TCGGTTGCTTCGGGGAGGTACTTCTTAACTAAATCATAAAGTTGTTTTGCTCGTCCACTC
ATTTCACCTGCTGTCTCTGTCGTTGTCACCTGAGTGTGTTGGCTATAAGCAACAAAGGGG
AAATAAAAACCAGGATTGACGATTTGCCATTTATCAATCTTCTTCCCTTTTTTATCTACG
TTACGGGTGAAGGTTCTGGCATCCTCGTTATCATCAGGGCGTTTTTCAAGAAATTTGGCT
TCGTCATAATCTCGTTTGTCATCTTTGTCGTCTTTGTCCAAAGTCTCCTTGCGTTTAGCA
TAAGCAATTTCTTGTCCGTTACCTTGAACAGAACCTAATTCAGTCCCCTCTTCAACCTTG
TCTCCAGACTTGACACGAGTTCCTGACACATTATAGAAAATAAACTCCGCATCATCTGTA
TAGACAATGATATTAGTCTTCTGCTCCTTCTCTTCACTTTCCTTCTTATCCTTTGGAAGG
TTCGTTTTAAATGTCTTTAAGGTCGATTTTCCAACCTCAACTTTTCCATCCATAGGAGCA
TAGAGTTTTTGACCTGAAGAGGCCTTAATAGTTGTGTTATAGCTAAACTTATCCTTTGCT
GTATAACCATAACGTTTTTCAATCATGACTCCTTCAGACTGACTTTTATCATCAGCAGCA
TTATACAAAGGGTTTTGAAGCTCTTGCATTCCAGGATATTTTCCTGACTCCTTTGCATTT
TCAAGAATTTCTTCATATTCTTCCCAATCAGACTTACTAAGTTTGGTCCACTCTTTCCCG
TTTGTATAGACATCTTTCATTGTCTTCAGGTTGTTTGGGTCTTCGTTTTCCTGCTTCCAA
ATATCATCAAGAGCATCTGAGAAATGGTTTAGACCAAATTTCCCTGCCCATTTTCCACCA
TTACCATCTTCCCACTTGGCAGATGGCTCCCATTCTCCTCCGTAACGGTAATTCATATAC
AGCAGAATTTCATCAATATCCGTGTAATATTCAACCTTGTCATTCGATTTTTTACGGTCT
GTCTTAGATAATTGGACCCAGGAGTCATTTAGACTGAAATCTGTTTGTTGAACAATATTT
GACGAGAATACACCAGTGACCATGACCACAAGTAACATTAAAGCTAGAATTACAGCAACC
ACCCAACCAACTGGGGTCGCAAAGAAAGCAATCGCTCCGTTGACAGCAGCAGCAGCAGCC
TTAATAGCTAGCTGAGCCACTTGCAAGGCTCTTCTGGCTCCTTTGACACTTGCCTGAGCA
GCACGCCTAGCATTCTTAGCAGTCCTTTTTGCGACTCTTCCCACTGATTTCGTTGAACGT
TTGGCAAAACGAGAGCCCTTAACAACACCTCTACCTGTTGCTTTAGATACTCTTCCGATA
CCTCTAGCACCTTTTTTGGCACTGCGAAGGGCATTTTTTGACGTTCTCGTATGCTTTACA
ATTTCTTCTAAATCTTCGTCTTGACTTAGACCTGATGAAATATAAGAAGTGACAGCACTT
GTACCTGTGTGAGCAACAGCTCTTGTAATCTTCTTGGTATTTGTCGGGTTTGTCTTTTTA
ACTATCTTCTTTGTTTTACGAGCAATCCTTAAGTTTTCTTTACTCTTCTTCTTGAGTTTG
AGAGCTTCAGCTCCCCCTCCTTCACGATAGTTCTTAGCAGCTTCCCGATAAGCGACCTTA
GCTTTTTTATACTCTTTATTCGCACCTCGCTGTGCAATTCGGCCTCTATTGTTATTATGC
CTTTGGACAGCCTGACTGATTTCTTGTTTTCTTTGAGAGTATCTACTTTTTGACGATTGA
TTATTACTCAAGAAATAATCACCCCTTTCTATTTAGATATGAAAAAGAGGTGATTATCTA
TCACCTCTATGCACCTGCTTCAGAATAAGCATCTGTTGCAATTAGTTTAAATAATTTCGT
AGTGCTTGGGATTGGGTTTTCAAAAGGAACCACTGTTCCGCCTGCAATAATAAGACCTGT
TCCCTTTGCTTTAGGTTTCGTTACGTATCTTAATTGACTTTCTGTCAATTCATACATAGC
TGCCAACTCACGAGCATCAGACCCTTTTTGTTTCAAAAGTACAACAAATTCTGAGTTGTT
TAACAGCTTACGTCCTTCAGTACGAACAAGCAACGTTTCCACGTTCTGAGTAATTCCCGT
AGGAATTGCCCCATATTTACGGACACGGGCGTACAGGTTAGTGAAAAATAGTGCCTGATT
ATCAGTTTGAAATTGGTTTTGCATTTCATCAAAGTAAATACGTGTAGTGAATTTTCCTTG
ATTATTAACAACCATATTCCAAATATAGTCTTGAATAACCATCAGTGCGAAAGGCTTCAA
TTTCCCATCAAGTTTTTTCAAATTGAAGATAACAAAGCGGTCATTGATATCCACATTTGT
TTCATAAGAGAAAATATCCTGAGAACCTTTAGCATAGGTTTCAGAAGCAATTGCCATATC
TCTAGCTTCTTGTTCTGGTTGATCCAACATAATATCATGCCAATCTTTAAGGGTTGGCAT
ACGTCCTTTATCTTGGAAACGTTCGTAAGTTAAGTGAGTTACACGGTCAATAATAGACAC
TTGAGCATCTGTAACTTCTGTAAGTACGTTTTCAAAGAAACCAATCAACAATGAAGATTT
TTGAGCAATTGGATCTCCATCTTCAGCATCCAGTTTATCCATATCAGGCAAATCTAGTAG
GTTAAGGTGAGTCTGAGAACCTGGGTAAATATCTATCATCTGCGCTCCAAATTCTCGTCC
GATATCACTATACTCGTCTTCAGGGTCTACTATGATGACTCTATCATATATGTTTTTCAA
TAATGTTGGAATTACTTCCATTGATTTAACTGTTACCGACTTACCACTTCCTGAGCTCCC
AAGAATAACACCTGAAGGTGTATTCAAATCACGTTGACGATCAAGGGTAATCGAATTATG
GCTTAGTTGGTTTTGCCCATAATAGACTGCCCAGGGGCTCTTACTTTGAAGGTCAACGTT
GGTGAAAGGGACCTGTGTCACAATATTAGAGGTTGTCATGTCACGCATATAATTTTGTTT
CACTTCAAGGAACGGAATACCAATCGGTAAAGTTGAATTAAGACCATTTTCTTGTTGGTA
AGAGGCTACATCAAATTCTGCGCCATGCTTACGTCCAGCAGCCTTAACTCGACTTGTAAA
GTCTTCTAGCTCTTCTTCGCTATCCGCTTTAAAGAAGACTGTGAAAATGCCTGAATAAAT
TTTTTGGTCATTATCCTGTATTTCAGACTTCCAAACTTCGGCTTCTTCAGCAAGTTCCGC
AGCAACCCCACCAGTAGCAAGTTCCTGTGAAATACCATCACGAGCCCCTGCTTTTTGACT
TTTGACCATATCCATTTTGATAGCCGCCTCTGCATTATTGATTTTTTTCAAGGACTCACC
TACATCATAAGGACGTGCTAAAACATTGATAACTAATTCAATACCAACATCTACGAGCGA
CTTAATCAAACGATCATTAAGGAAATTCGGATAATTTCTGACAAACATTACACGTCCAAA
TTGATTATCAATCTTCATCATTTTAGGTTGGAACCAAATTGAACCAGGTGCAATAAATGA
TTTGGTACCAAGACCACTTCGGATAAGGTCACGGTAATCAAGGTTCAAGTATGGATTACC
TCTAAGAATATCAGAGAAGATATTTAATCGATCTGAGCCATTTAATACCTTGAAATCAAC
ATCTACCGCCTGGAATTGAGCTGTAAAGTTGTTTTCAACGTCATTAAGCCTACGGTAGGC
CATTTTTCTATCTTCAGCTATTGTAGAAACTGTAACAAATTTTTTAACCTCAAAGTTATT
TTGTTCCTTATCAAAACGATCTTTAATTATTTTGTTGTATTCATCACGATAATCATTGAA
ACCATCATTTACTCTATCATAAGAAATTTGCTCTACAGCATTGTCAGGTAAAGGACGGTT
AATGACCGTGAGTTGGTAGGTGTTATCACTGTCTAAGACATTTAAAGCATCAGCATAATA
ATCTATAATATCTGATTTTTCGTCATCGCTAGCGGTAATGTAGTTAGCATCACCCAAGGC
ATAGGTCCGTGAAAACTCACGACCTGTAATGTGCATGAGTCCATCTTCAAAAAGACTCGT
GTACTTAATTGTATTTTGAGTTGATTTTTTTAATGCTTTTTGTAGCTGTTTCCCACGTTC
TAGCTCCTCTTGTGTAAGAGGTGGCTTAATTCCATTCGTGGACATCTTTTGCTTGCGAAA
AGGCAGAATTGCCATAAGTTACCTCCTTATTATTTCCAAATGCTGTGAAATCATCATCAG
TTTGATAGCTTCTTTCTTGAATTGTTAAGATAAATAGCATTCGTTCTTTAACAATCCCGT
CCAACTTAAGCCCATAGACGATAAAAGGTGGTGTTCCTAGAACAACCACCATATACATAT
ATAGGTCAGGAATAGACCAAAAAACTGTTGGTAAGACACCAATCATAACGACAGCTCCTA
CACCTAAGACCATTATAAAAATGCGGGCCGTCATACCGCCTACAACCGATCTTTCATACT
GATCAATTTCTTTTAGGAAAATCGACCCTAATTTACTTTTATTCAACTGTATACCTCCAT
TTAGTTAGCTTGGAGAAGTGATCTTGCCATCCGTTGTGAACCTAAGAGCAACCAAACAAA
TAAAATGCACTTTCCAATATAAGAAAAACCTGATGCAAATGTTTTTATCCAATCTGCATT
AGCTAGGTCAATATCGGTTTGCACTCCGAAGGCATGCCAAATAACCAATAAAATGACAAT
CAAAAGTCCTTGGAGGGCAGCTGCGGTAGTCTTTCTCAATAAATTAGTCGCAATGCTTCT
TGTGTCATCAGACATCCAAAAAGCAACGATTAAAGGTGATACGGCTCTGTAGAGATAAAG
TTCAATAAATCTCATAAATACTAGGATATTTGTTAGCATCAAGGCTGTGGCACCGCAAAG
ATATGCTAGTGCATTTACAACCGCCCTAATGACCCAATTTCCTTTTTTAAGAGCTGTAAA
TTCAAAAAGATCATTCGATACGTTAGCTCCAACCATACGTATCAATAGACTAGTAACCTG
CATAATAGCAACAACAATTTGGCTTGACAGGGCTACTAGAAAGTATGCAATAAGATACTT
TAAAGCAACTTCTAACATGAGACGATAAGTCAGTTCTCCGCCTTGTTGCTTAAGATACTT
GTACCAGGACATCATTTCTACTAACAAAAAGAAACTAACAATAATATAACCTACTACAAC
AAAACTTTTATTAATACCAATAACAGCTTGGTTTGCAGCGCTATTATATTGCCTTAAACT
TTTTGTCATGTTTTTTATAAGTTCGTCCATAGTCCTCCCTTCATACTTTAAGGATAAAAA
AAGAAGTGTCTGAAACACTTCATGATAAATATTAACGTGATAAGAGAAAAACAAAACCTA
TGATACGTACAAAAAAGAAGAAAATGGTCAAAATAATATTAACTATAAATAAAGCAAGTG
AGAAAGCAAGTTTTACCAACCCCCATAAAAAACTGAAGATAAATGTCAGTGCATTCCAAA
GGCTTCTCCAGGCTGATTTTTTGCGATAGTTAGGACTATGATTTGAAATATAATCCTGAC
TTTCGACAGTTAAAGGAGTAGATGACTCAGAAATTACAAAAATATCACCATTTTTTTCGG
CTTCATAAACCTCTGAAATAGATGGTTTATGACCATTGATACTTTCGTAATAGTCAATCC
ATTCTTCTCTATTCATAATCATCAACCTCTTTCCTAATCTTTTTCTTATTGTATCATAAT
TATTAACGCTTTGGTATCTCTCTAAATATCTTTTAAAATTGAATTGAGTTGATTGCAGCA
ACAATTGCAGCTGCAATACTTGCTGATACAGCAGCTAGTCCGCCACCATAAACCATACCC
GCCATTCCGTTATCGGTTTGCTGTGGGTTTTGGTTCTTTTTTCCTTGGAAGAACTCAATT
GCACCTACAAATGCCCATCCTAGGCCACCAATAGCGACCAATGCACCCATGACAGTAATA
ATTTTTGTAACAACTTCCATTTTTTTATTTCTCCTTTGTTTCGCAAAAAAGAGGCATCAG
CCTCTAGTTAGTCTTCTTCAATAATCACACAAGGTTCATCTTCTAGTAAGATGACTTGTG
GAGCTTCTTGTTTATATTCAATCATGATAGAACCTCCATCTATACAAAGGACAGTTAGAT
TTCATAGACAGTTTATTGACTTATCTAGGTCAATATTCAAACAAATAACGAGCCAGGGAA
TCGAACCCCGTTACGCTCCTAAAAGCACTCGCTACTAACCAATGTCTTATCATAGTTCTT
GGTTAAATGAAATCTAACTGCTTGTATTTTAATGATTAGGTTTATTTATTTTCTGACATT
ATTATGCTATAATGTCGATGTAAGTTTTAAATTTTTATAAATTTTTAACTAACCCCGACG
GCCATCGGGGTTTTTTTGTGTAGAGGTTGCTGAAGACCTCTTCTTTAAGACGGGTTTATC
AAGCCATTCAAACCGTCCTGATAATTTTTTAAAATTTGTAATATAACGGCCGATTAAAAT
GTATAGCATATTAAGACCAGTTAAAATTACAAATGATAAAAGAATTCCTAAAATTGGTTT
TAGGTAATCCATCTAGTCCTTCTTACGTTTTGGCAAGAAACCAAGTCCTGCTGCAATAAG
AAATGCGCCTAGGCTTGTAAGGCTTACTGTACGGGCAGTGTCATCATCACCAGTGTGTGG
TAACGCCTCTGTTTCGGTGGCTGCTGCTTGTTTCTCAGTTGACGGTTTAGCTTCAGGAGC
TTTATCCGTTACCTTATTTGGATCAGGAATTTGACTGTTAGAAGCGGTTGTTTTTGACTT
CACCTTCTCAGAAGTAGATGGCTTTTCCTCAGTCTTTGGTGTTGTTGGAGGAGCTGGTGT
CACAGGTGTGGTAGGTGCTGTAACACCAGAAGTCCCGTCTGATACATGACTAGCGCTCGT
ATCAGGAGCCTTGTCTGTTGACTTNNNNNNNNNNNNNNNNNNNNNNNNNNNNNNNNNNNN
NNNNNNNNNNNNNNNNNNNNNNNNNNNNNNNNNNNNNNNNNNNNNNNNNNNNNNNNNNNN
NNNNNNNNNNNNNNNNNNNNNNNNNNNNNNNNNNNNNNNNNNNNNNNNNNNNNNNNNNNN
NNNNNNNNNNNNNNNNNNNNNNNNNNNNNNNNNNNNNNNNNNNNNNNNNNNNNNNNNNNN
NNNNNNNNNNNNNNNNNNNNNNNNNNNNNNNNNNNNNNNNNNNNNNNNNNNNNNNNNNNN
NNNNNNNNNGTCTGTTGGAACAGGAGCAGTCACGCTAACCGTTGGGCTAGTTGACCCGTC
ACTGACAGGAGTTGTTTCATCAGCGAAAACCCCTAATGATGCAGTTGCAAGCACTGCTGT
TGAGATAAGTGAAATAAATTTTGCTTTATTCAAAGTCTCATACCTCTCTTTTCTTTTCCT
TGCGGTGATAACCAACACCGCTTAAGCGAAGGAAGGATTGGTTGTTTTGCACAAATTTTC
TTGCAATAACTAAATTATTCCGTTTAACGACTGATATTGCTTGAAATATAGTTGCAAAAG
GCACAATCTCTTCCACGTTTACAAGTCGTCCATTTTTTCGCTCTTTTTTTTGAAGAGCTG
CGAACTTTGGCCGACATTTGGCAACGGTACCGTCTTGAAGATATAGCATTACACCACCTT
CAAGACCGAGTTGCCTGAGATCGGATAATCTCAAAAGAGTATCATTCATTTCGAACTCCT
TTTTTTGCTTTTGTTTAACCCAAAATAGTTAAATCTGCATTTTGACGTAAGGTTTATAGC
TTTGTTCACCTCGAACTCATTAAGGCTGGTAGCCACGGCCCGCTTGACCAACCTCACAAT
TTTAACTGTGGGTCCTACCTCGTTAGCACTTACTTCCTGTAAGCGTGCCTTTGTTATACT
TGATACCAGGCGCTAGATATACTTCTACTAGCTACGCTTTCGCCCCCATTTCTTTATTTT
ATGCCTTTAGTATCACTAATCAGGACGAAAGATTATTATTCAGTTTTCAAGGAACACCAA
GCAGTTTTAAGACCTGCTAAGGTCAAAGCTAAAGCAGCTTGTTACATACCAGTTGAAATC
CAAGGGCCAACGCTGTCATAGACCCATCCAACTCCGTTAGCATAGCCTTTTAGGACGCTG
CGGTAATAGAGTCTTCCACGAATTCGGCGGTACTCATAGTAACGTCTCACTGGAGTGTCT
GCGTGTGCGACATTATCACCTGTCTTGTGCTGAACAGCACTGATTGTTGCACCACCCACT
CCAAGAAGAGCGACTGCAAGCATAGCTTTAGCGGTAAGTTTGTTAGCAAATTTCATTTTG
CTACCTCCTGAAAACATTTGTGACAGTTTACCGACTTATCTAGGTCGTGCTTTCAAGAAG
GTACTTGCTTCTATTTGCCAGGTCATCCATTAGCATTTTCTTGCTTTCGTTTCTCTTGAT
TGAAAACAGCCAGGATGCCATTAAAAACAAATTCTGCGATTTTTTCAGTTGAATCTGCGT
AACGCATATTTTCCAATGCGTATTGATAACGGTCATCAAAATGGCGCATTACAAAATCTG
CTGAAGCTCTTGAGAACCCCTCTTGTCTTAGACGGTCATATACAAGTCCCCAAATATAAT
CTCTATCGTACTGTGTTGCTTCATCGACTTTTCTGTTAAGCGTATTTTGATAGTTATCAT
CTTGACTAGAGTGAGCCATCTCCTCGTCATCGTCAGAAGGAATATCAGTGTCACTAATAT
TAGTATCACTGTAATCAGTATCATTAGTGTCTGAATCTGACACCCCCCTAGTCTGAATCT
GGTACCCCCCTGGTCTAAATCTGACACCGGGGGGGGTATCAAGTTCAGAGAAGTCATTGT
TTACAAGGGTTCTAGTAGATTTGTCGTCGATTAATTGACCTAGATATATTCTATTTGCGA
GGGTACCTTTTTGACTATTTGACTGCTTAACTTCATAAATCAAGCCGTATTCTAAGAGTT
GCTTTTTAATTCTCAAGAGTGTAGATTTTGAGCAATTCAAAATTTCCATCAAATTAGCAT
TTGAATAAACTAGATAAATATATCCTGCTTCGTCAATCCAGTTATTTTTCAGGGAAAGAC
TCAAGCGATCTTTTAGAATTGCGTAAGCAACTTTAGTGTCAATCCGCATTTGTTTATAGC
GGTCACTTTCAAAAAGAATTTTGGGCAATGCATAGAAACGTTCTGACGTTTGAAATTCGT
CTGCTGTAATCATCTGAATTTTTGTCATTACTTATACCTCTTTCAGTCTGAAATCACCGT
TGGAAGCAAAACCGACTAAGCCAAAAGCTTCAAGTTCTTCAATACTGGTGACTGTTTCCT
GACGTGATAACCCTGTTTGTTCCATCAAAAAAGAAATAATAGCTTCTCGTGAATTTTGCT
CGCTAGGTGTCATCCCTAACCTCCAAATTAGATTTTTTTAACAAATAAAAGAGAACGCTC
TTAACGCTCTCTTTGTAATTTTTTTATTCTTCCAAATCGGGACACATAG
