# Supplementary material for: Abundance, Diversity and Role of ICEs and IMEs in the Adaptation of Streptococcus salivarius to the Environment
Source: Genes (Basel). 2020 Aug 26;11(9):999. doi: 10.3390/genes11090999 (PMC7563491; doi:10.3390/genes11090999)
Supplement: Supplementary file 1 [file genes-11-00999-s001.zip › Supplementary files/Lao_Data_S1/ICE_Ssal37-09_TnGBS2.fasta]

>ICE_Ssal37-09_TnGBS2
GTATGTGTCTTGTTTTGGGAGAAATTAAAATCACCAAGAGAACATAAAAGAAAGACCGAA
AAAGTGTAGCGTTTTCACTCATTTCAGTCTTGACTTTACTGTTATCTTGATGATACAATA
ATTCTAAACTGATTAAGCAAAGCTGCCCTTTGTTTAATCGGTAAGGCGGCAGGTGCGCGA
ACACCTTCCGTCTTTTTCTCGTGTTTTATCTATAAGATTATTATACCACAATTAGAGCAT
ATTGCAAGTGTTTTTGCTAAATAAAGTTTCTTAAAAGCCTATAATATCAAGGGTTCTTTT
AATTTTCTATTATCATAATTTCCTAATCATAGGAGTCAAACCATCACGTGCAACTCTTGC
TCCAGGGATCAAATGCTCACTTTTATTTTCTCCCCTAACTAGATCAAAATGATCTAGTTT
TTTTATTTTTTTGTATTCTTTTCTCCAACTACCAAAAAATATATCCCGTAAATCTCCTGA
ATAATACAACAAAATTATTTGAGCCATAGCAACAGCACCTTCTTCTGACCAATACATACC
ACGTTTTTTCATTCGATATGTCATTTTTCTGTGTTGTGACTCCATCACACCAATGGTTAA
ATCCCCTAGACCTCTATCCTTTGGTGATGCCGTATAGCTAAAGTCATTGATGATACGTTT
CTTGAAGGCCTGAAATGACTCTATCTTAGCATCTGTCTCTAATAGCGACTCTGCTGTATC
TAAGATTACCTTTAGGCCTGTCCTGTCTCTTTTCCTAATTTTCTTGACTGCAGCATCAGC
TAAATCGCAAGAAATAGGAGTAAGATTTTTCTTGATACCCTCACTAACATGGTAGGGGTC
CCAAAAGTGAATATGCTCACCCTTGGAACAAAATTTAACAAATTCACGGAATGATGACGG
GGTGTAGCCTTTTCCTCCATCTGAGTTTGTGATGATAGTTGTTCCTGGTGCTAGCTCAAA
ATTAGTTGTTATATAATCAAGCAGTGTATCTTTAGCTTTTTTCACTTTTGAGTTAATAAC
TTCAAATTTATTTTGCAGTTTCTTTCTACAGCTACTATCAGAACCCGTGTGTACGACAAA
ATGGCTTAATTCTATGGAGGATCGTTCCGACTTTCTCACCCAAACACCATCACCTTCAAT
ATAAATTATGTCGGTCTGGATTTTTTCCTTTCGTTCGATACTTTCTGATAAAGCCCAAGA
ATCGTACTCTTCTTTTTGCTTGATGAGATTACCTGCTTCAGACACAGCCCTATGAACGAC
ATTCTTTGAAATACCAATATCTTGTAATAAATCAAATACCTCAACGACTTTACGGTAAGG
CATAAAAGAGGCCAAAATAGTCACCAAGTATAGAAACTCTTGTGAAAAGCGTTGCCGTGG
TATAAGCCCTAATTTTTCGTCTAAAGGGACTCTAATAATATCTCCTTTTTTCCACCGACT
TCTTGAAAAAGTCATGGTGCCAAAAGAGAACGTCACTGTCCGTTCTTTTTGATTAATTCT
CTTAAAGCCTTGAGCCCTCATGCTTGCTGCTATCGTCTTCTCATAAGAAGCTACCATCTT
AAGGAAAAATTGCTGATTATTTTCCCTCAATTTTTGATGAAACTCTAATTCACTAAATGA
TGCTGTCATTTTCCCTCCAATGTATTAAAAAAGACCTACTTTTAATAGGTCAACATAATT
ATATTTATATTTATGTTTATAAGTTCTTAAAGTAGTCATTTAGAAATGATGAAGCCGAAC
GATAACCATTCTCCTTTGCTAGTAAAGCAATTTTTTCACGCACGGAAGGTTGCAGCGTGA
ATTGGAACTGCTTTGTTCTTTCAAAATCTTCTACAACCCTCACTACTTCTTGTTTTGTTT
CTTTTTCTTCAGTAGCCTTCAACATTTCACTAATATTTTTATTGTTTTTATCAAATGCCA
TTAGATATCCCTTTCCTAGAAATAATTATATTTGTGTTTATGTTTATATTTATGTTTATA
TTTATAGTTTAGCAGTAATTTCTTCAAAAGTCACGTCAAGATCATCAAAGAATTTTTTAT
TATGTTGATAAATCACCTTATCTTCTTTCATCTCAGGAAGGGAAACCTTATCCATCGTTG
AACGGTTAAAAAGTTCTTTTTGTGGAATAAATCCAATAACATCATCTTCTTCAGCTAGTG
CTTCTATCAACTCCTTAGAAGATTTTGTGTTGTGTTTAATCATGTTGCCGACAAAGAATA
GGTTAGCTGTCACAAAACTTTCTCTGGTTTTAAAATCAAAAGTCTCAGCCTTCAGCTCTT
CCATACGCTCCTTGAGATTAAACTTAGCATGATAACCGTGTTCAGAAGGAATAACAGGAC
TTATAACCGCATGACTAACAATTACCGCATTTCTAGTTGCTGTCGAAAAGTCAGGGTGAC
AATCAATTATAATATAATCGTATTGTCCTAAATTCTTACTTTCATAGTTATCCTCTAACC
ACATGTAAAGTAGCATATCTTTATAAGACTTTGTTTCAAGATCTTTTTCAATATTATCCA
GACGAATATAACCAGGGATAAGGTCTACATTATTTTTAATATGATGAATGGTCACGTCAC
CCTTTTGTCTGAAGATATTTGCGACGGTACCTTCAGACTCAAAAGTATTATAGGTTTGAG
TTAAATTACATTGATGATCGAGATCAATAAAAAGAACAGATTTTCCTTTCCTAGCTAGAT
CCTCTCCCCAATTATAAGCCAAAGTAGTTTTCCCTACACCACCTTTAATAGCAGCTAATG
TCACGATTTTCATTTGGATACTCCTTTTAATTCGATTAACTATACTATTATTATATCATT
ATAAATATATTTGTCAACATAAATATATTTATAATTATGTTTATGTTGGTTTTTGACAAT
AAAAAACAGTGTAGCAACTACACCGTTTTCAAATCAATATTGCTATCTACCTTACAGGAT
AATCAATCCCATCTTCAGGATCTTTGTACAACCTCATATATACTGGCTTTCCACTTAAAT
CAACTTGTCTTTCGGCAGCAGCAAAAAATTCTGGGTCCCAATTCATAGGACTAAAACCTG
AAACTAATGTCAAAAGATAAGCGCTTTTCCCATGAATTTTTTTAGTCTCGACCGTAAAAA
GACTAAAATTTTCTTTAGTTGAAACAAAGACAGGTTTAGGGTTAGTTTTCTTTAGTTTGT
CTCCCTCTACATACTCTTCCAGGAAATCATCTAACTCCTTAAGCTCCCAATCATGTGATT
GTGCAACAATCTGATTTATCCTTGCTATATCCGAAGTGATGACAAGTAAACTATCAACTC
GTTGTGTATTTCTCATATTAATTCCTCCTAATCAAGTTATACTCACATTATAACACAATT
TCAACATAAACATAATTATAAATATGTTGATTATTAGTTATTCTAATATATATAAAAAAA
CGCAGGATAACTCCTGCGCTCTACTACGTTACGTTGAAATTCCATAACGTTTCCATGAAC
CGATTGAGGTACATGGAACAAGTAATTCTGATACTGTTATTATACTAAAACCTTAGTAAT
TTGTCAACAAAATATAAATATAATTATGTATATAAATATATTTATATTTGCTTGTTGTTC
TAATAAACTCTTACGCTTTCCGTTATTCATGTCTGGAACAGTTCCATTCTTCCCCTCTTT
TCGTTTTCAGTTTACCACGCAAGCGTGGTTTATCACTGACGAAAAGGAGGTGATAGCATG
GAACAAGTAATTCTGATTTTAGTCCTCATGTATTTGTTAATACATGAAAATAGCGACTAA
CGGAAAGCATAACCCCCAAGCTCACGAGCTTGGGGGTTCCTAAAGGGATAGCAAGACGAT
TATATTTCTTTTACTGCTAGAAAATAGAAACGCAACTTATAGAAAAATTATCTTACTATG
TTGTACTTCTCTCTGTATCTTCTGAAGGTTCTTTCATTGATCCCAGTCATAGATGCTACA
TCTTTATCTGAATAGCCCGACAAGTACAAATCAAATGCGTGCTTAAGTCGTTCATCATCT
TCCGTAAATAATGCTTTTCTACCCGTGTACTTTCCTTGAGCTTTTGCTAGAGCAATTCCC
TGGGCTTGACGTTCCTTAATACGTTCTCTTTCTGCCTGTGCCTGGTATTTGTATATTTCC
AAGATCAGGTTGTTAAGCAGCCTTCTTAAATTGTCATTCTCAATCCCTCTAAGAGTTGGA
AGGTTTAAAACTTCCAGAGTTGCCCCCTTCTCTTGAATATAGTTCATTATAAACGTTAGA
TCCTTGTTATTACGGCCTAGTCTTTCCAACTCAGTTACAACAACAATATCACCTTCACGA
ATAAAATCTAGTAAGGTTTTAAGCTGCGGACGTTCTTTATTCGCTCCACTTGCAGCCTCT
TTAAATATCTTTTCTGTATCTTTCAGTTGTTCAAGCTGTCGGTCTAAATTCTGATCGATT
GTACTTACTCTAGCGTAACCAATTCTTGCCATTTTGTCCTCCTTGTTTTGCCTAACCCTA
TTGTCCGTTTATCAAAGCCTATCATAGCAATAAAATAAAAAAAGGACAATAGGCTACAGC
CTACTGTCCTTCTATTTTTTGTTGTGACCCCATATATCTAACCTCTACCTGATAATAGTC
ATAACCGTCTTTATAAAAGCGAGGAGTGATTTCTTTTTCTAAAGGTTCTATCCGAAATTC
TGATAATATTGTCAACTTTCGTCTATTCCTTTCAAACATATCATCATAAGACAACGTCAA
CTCAATAAAGATACTATTATAGTCTTCATCTTTTTTCAAAAATAAAAATTTTGGGAAAGT
CACAATTATATCAACTCGATCATCTATTAAGAGTTCATCACCTAAGGAAAGCGGCAAACT
TGTGCCAATATATAAATGACTTTCCTCATCCCAACTAACGTCCTCTATTTTTGCTGAGTC
TAGAGAAACTGCCGTTGCCTCCCCTCTACCCTTATTTTTGATAATCATATGAAATTCTGT
GTTTTCATTGTATTGATAATAGTACGGATCCTCCCAAACTCCTTGATCAACTTCGTTTAT
TGAATAACTAGATGGAAACAGAATATGAAGTTCTCGCCTCCCAATAAAATCCATACATTT
CGGTGAAACAGAATCAATTTTCAGAATAGGCTTATATTTGATCTCGTCATCACTCATTGA
TTGTCGTGTTTGATAATTCAAGGTCATAACAACACCTACTAAGGTTATTAGTGCTCCAAA
AATTGACGCATAAAATGACAACAATTCTCCTAAAGATAGCCCTCCAAGAAAAACTTCTAA
AAGTAAGGGGGTAATAAACGAAACCACAGTCAATAAAGTAATCAAAACAATCGTTTTTTT
CAAATTTGTAATATTCATTATTGTTATTATACCCCATTCATTTTTCAATTCCTATTGAAT
GATATCTTTTAAAGCTGTTGTTTCTTCTCTTTGTTTTGGTTTTGCTGCTGTTTCTCTTGC
TCAATTGTTTTGTATTTGGTTAAGTTAGACACTACCGTATCACGTTTTTCTTTAAGAGCA
GTTCTTTCTAACTGTACTTCTTCCAGGACTTTCTTCATTTGATAAGGGTCTGTATTCTTA
TCAATATGATTTTTCTCAAGTATCTCTTCAGCAACCTCTACATTAGCTAACTGGCCTTGA
TAAGTTGATAAAGCTCCAATAATTTTGTTAGCTTCTGAAAGACGGTCATCTAAACGGTCC
AACTCAAAATCTGTTTCCTCTAATTGTTCCAGGAGTTTGTTTTCCAGATCTTCGTATTGT
TGTGAGTTAGTGACATTGTTGTCTGATAAAAAGTTCAATTCATCCACCAGGCGGTCCAAC
TTAGAAATGTATTTGTTTTTCTTAAGCAAAAGGTCACCACTTTTTTGTGAGAGTTGCTTC
ATAACAGTTCCACCTGTGATATAGCGGTTTTGACTTGAGTGGTCAGGATTGAGAAAGTAA
AAGAAATCTTTTTGTTTGACGTAAGCGGTGAAAGTTCCGTCTTCGTTCTGATCTAGCATC
CGTGCAGGTATTTTGATTTGACCTTTTTGGTCAATACCAAAATCAACTGTTACAAAGATA
CCTTGTGAGGTCACTTCATCAACTTGCCACTTTTCGATATCTAACTTATACTCAAAGTCT
TCCTCTTTTTGTTCTTGCTCTTCCTGGTACATTGTAGCAACATCTTCTTTGGAGTAGACA
ACTTCATTCTTTGCTAAAGCCTTCTCAATCTCCTCTAAAGAATATTTTCCTTTTTTGGAA
AGTGTACGGTCACGGGTAAATTTTTGCTGTCCCTTGTCATCTAAGCGATACTTAACATAC
TTTCCTGAAAAATCAACAGTTACATTTAGTCTCTTTGCTTTTTCCTTGAAATCTTCCAGG
GAAAGAGAGTGCCGCAATAAAAAGTCAAGACGTTCTTTTATTTCGACCTTATAGACGTTC
TGTCTTCTCCAGGCTGAATATTTTGTATAGCTATTATTTAATTTTGGTTCAATAACTTTA
GCACCTGCAATCTCTGCATGCTTATTTGAAATCTCATACAACATTTTAGCTGTGTTCTTC
TTCCATTGAAATTTTTTCATAGTAACACTATTTGTTGTATTTAAAATAATATGGTTATGC
AAGTGTCCTTTATCCATGTGTGTTGCAATAACAAACTGGTACTGTCCACCTGTCAATTCC
ATAATAGTTTTACGTCCTATCTCATGTACCTCTTCTGGGGTTAAATTGTCATCAGGTGAA
AATGATTGAATAATGTGGTGTGCTAAAACTTTTTTAGGATCATGTAAATCAGATTGATAG
GCGTTTAATCCAGAACGGCCATTAAATATATCTGCACTTTCTTTCATCAAAACAAAGTCA
TCAAATATATTTTCTGCATCAGACTCATCAGTAAGATTATGACCACTGACTAGACGTTTA
CACAAAGTTCCATCAATAAGCTCCATAGGAAATGACTCTTGTTCTGACGTGCTAGTTTCT
GCTTTTAACGTCTTTGCATCTTGTGTGATATAGTTGATAGACCTCTTTAGGTTCTCAGTC
TTTTTGATTTGGAGTACTTTCGTAATTGGCATTTTCTTTCAATAAATTCCCTTCTTTAAA
CTCGGTCATGATAACTTTGTTCATTTCTTTTATCTCTTGACGTAACATCTCAAAGGCTTC
GGGTTCAACTGTTCCTGTTTCATGAATATATCTAACAATTTGGTTAACGTTACGTCCAAT
AGCATTAACTTCTTGACGTAGCTGCATAAGTTCGGAATAGTCATAGTTATTGACTTTTCC
GTTAAGTGCTAACTCTAATAGAAATTGTTGGCGACTTTTTCCTGATTGTTCTACACGTTT
TTTTAATTCTTTAACCTCTTTAGGGTTTAGTCGTAGTTTGCATTCTATGTATCTTTCACG
CTTTACCATTTGTTACATCCTTTCATGTTTGCCTATCTTTTAGTTATTATCCTGTGTCTT
AAACCTAAATAAAACCATTTTTCATTATTTACTTATTGTAAAAAGGAACCAGGTTTTTTC
TACTTTTGTTATGCCAAATCTATGGATATTTAGTGATGGACAAACCCCATGATATAGGGG
TATACTTTCTATCTGGCAAGATTAGCACGTGGGGCCCCACATGCTGAAATAAAAAAGAAA
TCGCTCAAACCAGGACCCCATTTAAGGCCCTGTTTTTGCGATACTTTTTTAATCTTGGGG
AAGACCCCAAACCCCTGATTTTGTCGCTTGCGCTCTCTTTAATGAGTGACACTTTTTCAA
ACTGTACACTCTTTTTAAGTGTGCAGTTTTACAACTTGCACACTTTGACAATATGGACAT
CTTTTTAAGATGACCATTTAAAATACATTTACCATTTAAGAGCCAGGTTCAAAATCAAGA
ATATTCTGCTTGATTTTGGTATATTCAGCATCAGTCATATTTTCAAGAACTGTTATAGTT
TGTGTGAGATTTTCAGCAAAATCTTCACCACCATCTTCAAAGCCATTTTGTTTAAAATCG
TCTAGGTCAGCTTGTAAGATTTTAACAAGTGCTGCTTTAGGTCTACGAACGTTCATAACA
TTAAGTGTCTTCTTACCTTGGATAAAATCTTCCATATCAAGAAGATAGTCCATGAGTGTC
ATTTCAACAGTTGTTTCTTGTTCTTTAGTAATCGTCATCTTTATCTTCCTCTCTTCTTTC
AATTTGTGTTAGTGTTTTTGTTCTGTCCCTTCTTGTTAAGGAATTCTTGCGGGACATTAC
ATTTGAATTCCTTGTGATTTTTTTGGGGCTTCGTCTTCTTCAGCAGTTTTTCCGCTAGTG
CGCTTTTTTGCTTGTGCTAGACTATCATAGAAGGTATTTTCTTTCGTTGATACCTTATCA
CGACTAACAACCTTATCTTCTGATAATTTTTGATATTTGGTCATAGCGTGATCAATGCGC
TCAATCAAACTAGCACTTTCTTTTTGAACAATCTCAAGTTGAGCAGTCAAACTTTCCAAA
CCACCTTCGGCAACAGCCCATGAAGCTAGATAACCAAAACTTCGCTCTATACCCATATCA
ATACCTAGGTGTCTTGAAACGACATAGGCAACAGACTCCGCTTGTAATTCACCAGTCGAA
TATTTAAGGTCAGGATAATTTTCAGCAATCGTTTTGTCATTGTGTAATTCTGAGTGAGCC
ATTTCATGAATGAGTGTTCCTATAACTTGTGCAGGTTGTCGTTTTGCCTGGTTAGAAATA
ACAATCTCATTTCTTTTTGTATCGTAAAAGCCACCTACACCTGGTTCTGTTTGGTCAAAA
CGAATTGGAACACCATTGCTTTGTGAGATTTCTTTCAGACTACGATACATATTGTTATAG
TCTTCTTTGCTGAGTGGTGTTGTAGCATCCCCACTCATACTTGGAATATCTAATGTTTTT
CCTTCTTGCGGTGTTACTTGAGACACATCAAATACAGGGACGCTTCTGAAGATTATTCGC
TTAAGTTCTTCACCTGTCTTAGGATCTATTTTAGGGTTCCCGTATATATCCTTGATTGTA
ACTTTAACAGGGGCCTGAATATAAATAGCCTTTTGTCCTTTAACAGAACCACCACGCTTT
TTCCATTGATTGAAAGAGGCAACCAATGTTGCTTGAGGAAGTTGTGCTTTTATTAGTTGG
ATATTTCTAGGAGAATAATTGTTAAAGTCGGCCATACCGTTGAGGAATTCTTTGTAATTG
TCCGAATTAAAATAGGACTTAATTCCTTCTTTCAAATGCTCGTTAAGAGCCTTGATATCA
TTATTCTTAATCATGTTGGTTACAGTCATATCACGTTGCTGCTTAGTGTAGCTATTATCA
GAAGCGTTAAGTGGGTCAGTGCCTTCTGCGACCTCTTGACCGTCAGGCACTCCATCACCA
TCTGAGTCAGGAGAATAAGGGTTAGTACCTCTTGCAATTTCTACTTCATCACTTAAACCG
TCACCATCTGAGTCGAGTGTGGCTAATGATTGTTTTCGCTTGATCCCTTGTGACTCAGAC
TGTACTAGACTAAAATCATTGTTTTTCATAATTTCTAACATTTCTTTACCACCATCTGAA
ATATAACGCTCGTTAACAGAAAGGGTATCAATTTTTCCACCCTTCTTGCGATAGATACCT
AAAATAGCTCTTTCTTCAGCAGTTTCGTCCATTAGTATATTTAACGTTTTACCAGGCTTC
ATCAAAGAAGCAGGAAACGTTTTGCCGTCATCTGTCCTTAAAGCAAGTACCAGCTCATTC
CCTTTTGTACGAATAGCCTTCGATGCATCCAGTCTTTGGAACTTCTTAATGTCACTTACA
TCATTGAAATAGAATGAACTTGAGTCAGCTATAGCTTTAAGCTCTGGCATAATTTGAAGT
TTTGAGAACGCAGCATTTCTATTAGCAAGATAGATATTATCATAGTGACCTTGCCCCTGA
ATGATATTATCTAGGGCTATGCTCGAAGTAATGCCTTGCTTAACAAGATAAATACCTGTT
AAGTGCATGAATTGTTTTTTCTCAAAAGTAATTTCAATAGAATTGATTTCATCTTCATCT
TTGACAAAATAGGTTACCTTACTATCCGCAAGTGTTTCATCATACCACTTGGCTGCTTCC
TGAAGATGCTGTACATAGTTATTTAACCTATTTAATTCACTAGCAGTAATAGGGTGATAA
CCCACCTTATAAATTGACTTTGGCGCTTCAGATATGGTAAAATGAAGTAAAGGTTGAGAC
TGAGTTTGAGTCGGTGACGACTCATTCAAAGGTTGCGGTTCATCCGCTTCAGGTAGAGGT
GCTGCCTCCTGGTTTCCAGGTAAATCCCCGAATTCGTTCTCAGCCTTTTTTGTATGCTCC
TGGGCCTTCTCAGGAGCTTTTTTATCTAGTTTGATAAGTCCTTTTTCAGCTTTTAGATAG
TCGTTCCAGTCGTTTTTCTTTTGGCCGTCTGCAAGTGGGGGAATATCGACTTTAACAGGA
ATATTCATATCTTGAAATTTTTCTTTTATAAATTTTCGGCCTGCTTCGTCATTATCTACG
GCTAGAGTGATTAAACCATCTTCCAAGCGTTGAGAAACGTTATCAAGCATATGCAGACGA
TCAATAAGCTGTCCTAGCTCCCTTCTATTGTCCTTTAGGACTTGTGACGGGCGATTGGGA
CCAATTGGGTCAGAAGAGGCCATATCAGCCACATAACGGCTCACAGTGGCCTTTTTAAGC
CCATCCATAGCAACAAGTCTGACATCTTTCAGACTTTCCTTGTGGACCTCGTAATAGCTC
ATAAGGTCAATAGGAGCTTCTGCAAACACCAAGCGTTTAGGTTGGCCAATATCAAGTGTT
AACCCCATCATTCCGTCAGAGTGAGTCATGATTTTTTTCAAGCGCCCTCGTTCGTGAATA
TCGGGATGATTTTCAATTCCCTGAAGTGTTGCTCCTTTAAGCGAACCATCTACATCAAGA
GACTTAAAGACTATTACAGGCTCAATCAAATCTCCTGTCTTATGATTAGCTTGGGCCAAG
ACTCCCGCTTTTAAAAAGAGGTCTATCGTTTCATCTGATAGCCCTCTTTCATTTTTTAGA
TAATCACGTCCCAGGTCAAAGTTTTTTGACTCAAAACGCTTAAGATAATAGTTAAATGGT
TCTCTTTCTGGTAGGGGCTCGACTTCAATGGTTTCAAACTCTCCTGTAATTAGGTAGTTG
ACAGCTTCTTTGAAATTTGGACGTTTTCCAGTGTTTAATTCTTGAATAACTTGTACCAGG
TGAATAGTGTCACCACCAGTTTCTTGAGACCACCATCTAAATGTATTTCGGTCTGGGTAG
AGTTTCAAAGAGTCGTGTTCCTCCCAATGATAGACGTTTCCACGTTCTGGGATAAGTTTC
ATTCCAAGACCTTCAGCAACAGCCAGAATATCTTTAGCCTTTGCTGAGTGGAGTTGTTTG
TTTGATAGTAGGTTTGATAGTGCTTGTCCTCGTTCTGCTGCATTTGACATAGGTTAATTT
CCTTTCTATCCGATTTCTTTCCCTCGTTCAATTTGTTTTGTTATGGCCAGTCTCACTTTG
GCCACAAAGTCCTCTTTTTTCATCTTCCCTTCACCTATCTTGGCAAGTGCTGTTTCCCAT
TTACCAGTTGTTTCAGGATTGGTATAAGCTATATTGAGCTTATCCAAATAATGAATTAGC
AATATTCCTCGTTCAGTTGGGAATAGTTGGCCACTCTTTTTGTCCTTTGTGATATACCCT
TTATCCTGGACAGACTTAATCATGGCATCCCGTGTGGCAGGTGTTCCCAAGCTGTACTTA
GGTAGCCATTTTTTCAAAAGGCTGTTTTCAGTGATACGTTGAGGAGGTTTTGTTGCATCT
TCCTTCAACTGACGTTCTACGGCAATTTCTTGTCCCTCCTGGTATGGAGGTAAAACCTGT
TCCTTACTTTGACTAGGAAGATAGACCTGCCAACCTTTAGATAAAGTCACAGATCCAGTT
GTTTTAAACTCCTGTCCGTTATTATCCAGGGTAATACTTGTTGACGTGTACTCATAATCT
GGTGCAAACATCAATAATGTTCTGAAGGTCACCATCTGATAAATCAGACGTTCTTCTTTT
TCTAGTTCTTCCATATCTGGGATAATCTCAGTAGGAATAATAGCATAGTGTTCCACCACT
TTTTTATCATTGACAAAAGACTTTCTAGGGCTTCTGTTTGGCGTTTCTATGGTTTTACCA
ATAGCTGCTTGATAGTCGTCAATATGTTCTATTAGGTAATCAAATTCATTAGTCGTGATA
AGATTTGAGTTTGTCCGTGGATAGGACATATAACCTTTTTGATAGAGACTTTGGATGATA
CTTTTTGTTCTATCAGCATCAAATTTATAGAGTTTAGACATTTCAGCTTGAATATCTGTA
AGGTTATAGAGTTTAGGAGCTGTCTTTGATTTTTTCTCAGAAGATACCTGGGTAATCGTT
GCCCTATCTGACAATAATTCTAGGGCTTTTACAGCTTCTGCTTCAGTTTCAAACTTGGCT
TCATGAGAGAAAGCGACCTGGTTTGTCTGGTCAAATAATCGGAGTTGCCAAAATGGTTTT
GAAACAAAATTCTCTATTTCCTCGTTATTTTTAACAATTAGCGAAACAATAGGGGTCTGT
ACTCGTCCGACCGTCATGCCTTTGGACTTTTCAGGAATTAGTTCATGATCTCGCATCATA
AGAGTTGTAAATGGACTCAAATTAAAACCTACTAGCCAGTCAGCTTCTCCTCGTGCTTCC
GCTTCATGGTAATAGTTGACTGTTTCTTCAGGTCTTCTTAAGTTTCTAAATGCCATATCT
AGCCCTTTTTGAGTCAGTGAGTTGGCCCATAAACGATAACTAACCTTTTTCAAACTACCT
GGTATCTTGTTGAGAATATAATAGGCAATTGCTTCTCCTTCACGGTCTGGGTCTGTTCCA
ATCATAATACTGTCAACGGTCCTAATAGCATTCTTGATGGCGTTAAAATTCTTCTTGGTA
TTTTTTTTGATTTCAAAATCAAAATGGTCGGGGAACATTGGAAGTCGTTCTACGCTTTCC
CAATTTTCAAAATTAGTCCAGGGGTTAGACCGTTCAACCAAGTGTCCAACTGCAGGACGG
ACAAGGACTTGGGCAGATAGTTGCTCGGAATAAACATCCCAACCAGTATCAGTCTTCTTT
GGGGTTCCCAAAGCATTAGCATATTTTTTTGCCTGATCGGGCTTTTCTGCTAAGAGTAGT
ATTGTTCGCATCTTATTATTCCTTTCTAAATATATGTTATGCTAATAAGGTAAATTGGTT
TGTCACCTTACTGAATCTTTTATAATTTTCCTTTATGATATAGCTATGTTATTTTTTTTA
TAAAAAAACAACATAATAAAGATATAATAATTAAACCACTAGAAAGAGGTAAATATCATG
TCATATGAAAAAGCGTATAGCTTAGAAGCTAATATTGATTTAACACCCTTGGAGGCACAC
AGACGATCCATATTACCAACGGGAGATTTTAATAAACTATATGATAAGCGTGCCTTCCAG
TGTGGCAGATTGTGCCCTTTTAAACTGACTTTGACTAATTTCGGTTTAGAGGATTATAAC
AAGACTCCTCATTTTACACCTGGAGCAAGAAATCAAGTTCACGATTGTCAAAACTGCGAT
GTAATCGTAAAAAATTACGAATTAAGGGAACTTGAAACTGAAAAGGAAAACCATGTATCA
TTTTACCGTGATAAGAATAAGATTATTATTGATGTCGATCTTGTCAAAGGAGATTTAGCT
GTTATTTCACAACCTAGACAGAAAGAAAACGAGCCCCAAATGTCTGGCCCTTTATCTAAC
TCCAAAACAAAGTCTAGAGAGTCCAAATATATTGATGACAAGACCTTTAAAATGCACATT
AAGCGGCTGAAAGACCTCGTTCAATATTACTTGGATGAACAGGCAGGCGAACGATACACG
TTTTTCAATAAAAATAATAAAGAGATAAACTTATCAAAGTATTTCATTGATCTATCAGAA
GCAGGACAAAGAAATATCAATCTTGAAGACGTCCATATCTACTTTGATAATGCTTCCGTA
CGATATATCAATTTTAAGGATAAACCTGAAAATGACTATTTCCTAGTGCAGTTCAAAAGT
AAATGTACTTTGAATAATGTAACCGCCACTCCTACAATCACGATTAACAAACAATCAGCT
AGTCATCGTGGTGTTAAATATAAACTCGATATTTTAGAAAAAGCAGCTAAAGATGGACAA
CCATTAAGATTATTTTTCTTTGGTAGGTTCAAGAAACACCCCAAAAAAGATTACATCAAT
CCTGCTGTTAAACATGAAGATATTCTAGATTATTTAGTTATCAGTTAAAATTTCAAAGTC
CAACAATTCTTCATAAGTAAGTTCAATGATTTTGTATGAACCTATAAACCCAAAAGTTTG
TAAAAAGTGACTCTCAACTACACTTTTAGCTTCTTCATAGCTAAAAAATGGTTGCGTATC
GCAAAACTCATTTGACCAAGCTAAACTTCCATTATCTTGTGGGACTAGCCAAACAGAATT
TCCCATATGAACTAGCATAAGTACAACATAATATTTTTTATCTACTTTCTCGTTGGTTAC
TTGTGTTGACATCTTACTTCTCCTTAAATACTCCGCCCTTGTTTCTTTTTAGGGCTGTCT
TGTAGTTTAGCGCTTTGTTTCTCAAGACTATCAGCAAGTTTTAACAAATACTTGTCTACC
TCCCTTTCTTTAGCCATTGTAAGAAAGCTCGCTCCAGGGGTACGTTCTTGAGCTAATGAC
GTAACCCCTCTGCTTGATGCAATATAGTGATCGTATAGGCGCTTTTCAAATAATTCGCCA
AGACGTCCTAGAGCTCTTGTAGTCTCTATGTCAGCTTTAGAAGCCCTTAATCCGCCAGAA
GGATGATTATGACTAACAATAAAGCCCTTATTTTGGTCTTTATTGACTTGATCCATGACA
AAAGCAAGGTCAACTACGGTATTACTATAGGCACCCATAAACATATCCTTAACACTGTTA
ATGTTCAATTGGTCATCATAAGTGATAACTGTGAAAACCTCCTGTCTATTCATAGTAGCT
TTCATACATAATAACGACTCAATTTTTTGTTCATCATAATAAACATTTAAGCCCTCAAGT
TCTTTTGCTACATAGTAGTCAACAAAATCACCTAGTTCGGATGCTGCTGTTAGTTCTTCA
GGCAAGTCATAAATGCTATCATTTCCAATAATAAATTCTTTATAATCGGCAGTATGTTCA
TAGCCTTTAAAATCAACAGGTCCATATTCCTCGGCTTCATGCGAATACATTCTTAGCGGA
AGTATGCCTTCTTCTCCATAAATTGATACTCTATCAAGACAGTTCCTAGCGGTATTTCCA
TAAACCCCTCTAATCAACCCAATATTACAATCAATATCTCTAATTACATCATCTTGATCT
TGAGAAAAGATATTTGGGTGGTCTACAATAGCGTAAGACTTAATATCTGCCTTAAATGCA
ATATTAAGAACCTCTTTCTCAGACATATCCCCAGAAATTTTTGCATAATATGTAGGGTTC
CGTTGAGTCGAAAAACCAATAATATAGGCTTCATTATCCCTTGGAATCAATTGCTCACTA
TTCACAAGTTTAAATAGAGCCTCAAAATTAAAAACTTTTGGCGACTCATAGCTAATTTCT
TGTTTCGCATAAGTCAGGAAATTCTGAAGATCATCAACTCGTGGATCATCGTTAGTTATC
AGGTCATAAAGCTCTTGGGTGTTTGCAACCCCAAAGTAATCATATAGGCTCATTTGTTAT
TCCTTCCATTTTTATGTAATAGAAAAAGCCAAGTCTTAGTTGACCTGGCTTTTATCTTTA
GTTAGACTAATAAAATTTATTTAAAAGTTCTTCCAACTCCTGGACAAGTGGATCAGTTGG
ATTGTTTTGCATATAGTTAATAAGTTCATCAAAGGTACTTACCCCTAAATCTTCCATCAG
GCCCTTAAAACCTCGTGGTTTTTGTTTGATATCTTCAGTCATATAATCACCTCCGTTTCT
TGTATTATATCACTATCAATCTTCATCCCATGCAAAAGGCAGAACATCTTCAGTTTCTTC
TAGTTCGTCTTCTACGACTTTTTCATGATGAATTGGTAAGACGGTTTCTTGAAATGCACT
CTCAGAGGCAATCTCAGCATTATCTTCAGGGATCATTGCAGCTTGGTTAGCCTCTACTTC
TTCGTTGCTTGCTTGAGCTTCATTTTTAGCAATTTCAGCTTCAAGTTCAGCAGTCAAATC
AACGACTGTTTCATATTCGATATTGGCCAAAAATTCTTCAATATCAGACCCATAGCGGAC
ATAATCATACCAGTTTTTATCAGAAGGGCTATCCGCAAGCCAGTCTTTCATTGGGTGTAG
ATTTACACTTGTCTTTTTATCTCGACAAACATTCTGCTTGGCAATAAAGACTAAGGCTTC
ATCAATACCGATACGTGCAATCTCGTCAGGTGTCATCAAATCACGGCCTTGGCGCTGGTG
AGACGTGCTACTTGAGCCACCACGTCCACGGCTTTCAGAATAGTTCTGAATATCAATTGT
TTGTTTCCCTGCACGCATTGAGAAATACTTCATGGTGTCTTCATCATTGGTACCTAGATA
AAGCAGAGTCGCACAGTTATTTAAGATTGTTTTCCAGTCATCCTTATACAGGGCTTTTAA
TTGGTTAATCGCTTGTAAGATAATCTTAATGGACATTTCACGGCTTCGCACAGAGGCCAA
GACTTCATTGAAATTAGGAATACGGCCAATGTTAGCAAATTCGTCAATAATAAATTGAAC
ATGAAGAAGGTCCTCATAGCTGTAACCTTCACGTCTTCCCTGGATAATTGCATCAGCACC
GTGGGTTAATTCCTCAAACATGATTGCAAAGAATGTTGAGGCTAAGAAGTTGAAAGCCTT
GTTTGTTTCTGGAATTGCAATGAAGACAGCCGTCTTTTGAGTATTCCATGTATCAATATC
CATTGAGTCTGTCTTAATCATATCAGTCACAGCTTGGTGATCAAAGACAGAATATTGTGC
AGACATCACAGCAAGCACTGAGTTTCTTGTTTCTGCTTGAAAGTTTGCATTAAAAAGCTC
CCATTGACGACAAGCATAGTTGCCAGGGAGTGCTTCTTCCAGCTCTTCAAACATTAGTTC
TACAGGGGCAGGAACATCCTCCTCTTTACGTTGCAAGTTACGCAAGAGATCCCCAATCAT
AGATAAGTTAGGTTCATATCCTCGAACCTGACTATCAAAATAGAGATAACCAATTAAGGC
CCTGGTTAAAAGCAAGTTGGCTTGTACCCAGAAATTTTCACCTTGGGAGTCTGATTTTTT
AGTTCCTTCAATGATGGCTTCAGTTACTCGGTCTATATCTAGTTCCGAGTGCATATACTT
GAAGGGGTTAAACGTATTTGAATTTGATAAAGTTACCAGGTCAAACACTTTAACCTGATA
ACCATGTTCTTCCAACATTGTACCCACTTCATGCACAAGTAACCCTTTAGGGTCAGTAAC
GACATAAGAACCGTTCATCTGCATCAGGTTAGGTTTAACATAAGTAAAGGTTTTACCATC
ACCAGGAAGACCACAGGCAAGAACATTCTTGTTTAGTTGCCACTCAAAGGGGAGACGCTT
GTTGTAAAGCCCCATCTTCACATTCTGAGTGAAAAGCATGTTATTTTCAGGCTCTTTGTC
CTGAAACCCCTGGAGTTCTCTTGGAGTCGCAAAGCGGGCCGACCCTGCTTCTTCTCCTAA
CCTTAGATTTTTTGTGGTACTCATTTTACTATAAATAGCAAGAGCAATAAAGAAACCTAT
AGCCATTGCAGCAAACCCTAAAGGCTTGGAACTAAAGAGAAAATAAGGAGGGTTGAAATA
GTTTGTTACTGTATACTCATAAGGCATGAATAAGTGTTCTGCCGTTACAGGTGGGGACAT
AGAAAAAAGTGTGTAGCCACGGTTTAAAGCTAGAGCAAAGACAAGCCCTAACACTGCAAA
TGGCCAGAATTTAGGTTTTTTATTTTGCATAAGCCCCTCCTAAACTGACTTCGTAGGCTT
CTTAATTTTAGTTCCTACTGATTGTTTTGGCGCTGCTGCCTTATGTTTAGCAATTTGTTC
TTGAGGTTTTAAGTCTTTAGGAGTCTTCTGAAGAGATTTAATTTGTTTTTTGTCGTTAAT
AATATCTTCTTTTACTCTTTCAAGAGCTGCTTGAAATTGTTTTTGATCTTTCGATTTAAA
CCAGTAGTTATAATTGCCATTTGCTAACTCTTCTGCATGAAATTGAATGCCATATTCCTT
CAAATAGGCTTTTAACTTGTCTAGGTTCATTTCATTATTTGAGAATTGCTTATAATCTAA
TGTATCGCCTCTTTTCTTTAGGGCATCTATAGATTTTTTCTCGCCAGGACGTGCCTCAAT
TTTAGCAGAAACCTTCTTACTTATATCAACAGCTCCATCTGCTAATGATTTTGCTAGAAC
GGAACTGATATTGAATAGGAGTCTGGCAGTCATCACCCCTTGATTTTTAAATTCTCTAAT
GGCACCTTCTTGATCTACAACCATTTTTCTTCTCCTTTATCCTGGATAATCTGACTCTTT
CGGCAACTTAGTTACCTCATAGCCATACATAGCCTTTTTGGCTTTTTTTACAGTAAATTT
GAAACGTGATGATTTAGTCTTATCATCTTTGTTGTAACTAACAACGTAAGTCATTTCATA
AGTCTGCTTATCTTTGGTTTGTGCCTTTTCAAGCAGGACCGCTGTTGTAGTCACCTTGTC
AAAAGGTTTGTTAGAAACCTTTGAGCTAATGAAATTATCAAGGTCACTATTTGTAAGATA
TGCTCCAATAAAGTAGCGACTAAAAACATCTACTTCATGTTCATCTGACATATCACTAAC
AGTTGAAGTTTGTTTTGGTGTAGACTGTGTTGTTTTAATTGCTCCCGTTTTAAGACCTAC
TGCAATAGTGTGTGAAACACCTGCTCCATAGAGTGCTAAGAAGAGAACCACCAACCAAGC
CACAATTTTACCAAAACTTACAATGTTAAGTTTGCTTCCTGTATAAGATGATGAAGGAAC
AACATTATTGCTAGTAGGAAAATTTGTTTTTGTGTCTGAAATAGGTGACACTTGTTCCTC
TTCATCAATATTCACTGGGTTACTCTCTTCTGGTTCTGATACTGATTGAGGAGGAACCTT
TAGGGCTTGTTTAGGTTTCCGACGACTAAACAAGCCTCCTCCTTCAGTGGCTAAACCAAA
GTCTTTCAGAGATTGTTCAAGATCGCCTTCCGTTGGGGGAATTTCTACAGTCTTCTCTTC
TAGTACTTCATTTGTTTTAGCGTTTAAATGAGTTAATTTATAGCGCCCCATAGTGTTTGT
GGCCAGGTGTCTTGTTTCAATCTGCTCCATTTCATAGAGAAATTGAGCACGATTTGCAAA
TTCGCTAATTTTGTTTGTATTTAGGTTTGTAACTTGAAATGTCATTATCAATCACCCTCC
TTGTAATTCTTAAGAGCAGCATCTAATTCTTCAGGACTCATATCATAACGCTTGATTACT
TCAAGACGTGCTTCAACTTGGAGCTCTTCAACTTGCTTATTATAACCATCCAGGCGCTTC
TGAATGGCAGCAAGTTGTTTCTCCGTCTTTGCTTTCAATTCTAAAGCCCTATCTAAGCGT
TCTTGAATTGTTTTCTTTTTGCGTTTAGGTTTTTGTTCAGTTTGTTCTTCTTGTAGTTTT
TCTTGATAGTCGTTCATTGTTTATATTTCCTTTCATTGTTTACGTTCAAGCATGATATTG
CAGTTAGCAAAAACAGGATCATCAGCTAGTCCTTCTGGGTGAACATACTTATTATTAAAT
AAAAACTCATCGGCATCATAGTTTAATAAAACTGCACCGCCTTCATCTACATCTACTAGC
AAACATTCAAGTTGATCGCAAGCCTGTTTTAGCCTGTTAGCTGTTCGTGGTTTTAACAAG
CCACTGTTAGAAATGAGTACGCTCATCCTAATCACTGTGTTGTTTTCACTAAATTCCAAG
TTTGGTTCATTGTAGTCCAGATTATCGTCCTCCCACGCCTCTATAATGTAATCATAAAGA
CGTTCTAGCACTTTCTGCCCCTTAACAACCATATAAAGATTTGGACACTCACCTAGATAC
ATCTCAAATTGGATATAACCAGTACCATAAGGAATTAAAGCCTGTACTCCTTCCCTGTTC
TCATCCCTATACTGTTTCGGTAACGTTCTGGATAATTCATCAAGCCTTTGTTTAAAATCT
TTAAATTCCATCTAATTATTCCTCGCTGTTTAAAGAGTCTGTAGAAGTTGGTGAAGTAGC
ATTTCCGCTTCCGCTAGTACCAGTAGAAGCAGAGGCATTACTTCCAGAGCTTGAAGCACT
CTCTAGTGTGCCATAGCTATTAGTAGTGTCTGTAACATTTGCTGAGTCTGTGACAATAAG
GTAGCTCATGTTATTGACCTTAAACTTTTTACCATCTTTAGTAAATGTTAGGCGCAATGT
ATTTTTACTAGCAACATTTTTCTGAGCATCTTTATAGTCACCCTTATTTTTTAGGAGTGT
ATTTGTGTAGTTGATTGTGGCAATGGCCGTATTGTTCTTTTCATCAATAAAGATATCGGC
TGATTTGAAAGCTTGGTCAACTACATAACCTTTATAAGTTTGATTAACGGGTTCGTTTTC
CATATTGACAACAGACGTATATAGACCATCAGTCATAAAAGGTTTATAACGAGAACGGTT
CTCCTCCAGGTCCTTCTTCGTATAATAAGCAATCAAGAATTTCCTGATATAGTCCTGGGT
CAATTCAGTTCCTTCAGCAACTTTTTTTGTTTTAGGGGCTGACACTTTCTGTGTTGACTT
ACCAATATGTCCAACACCGAACCCAATAACAAAGATCAGAATTACTATAATAGCAACTCC
TACTCCTTTTAAAATTTTAACTTTAAATGTATCAATCATAATAAACCTTTCTTTAGTTGT
ATTTTACTGTCCAGGAGGCATAGCAAAACTATAGTAGCTTGCATTATTGACAACCCTCCA
ATGGACTTTATCTTGGACAAAAGTATAATTAAGCTCAGAAATCAAGAATGACCCATCATC
ATTAACGTGCTCAACAAACATTACATGACCATAGATACCTAAAGTACCGTCAAAGCCACC
AGCAGTTGAACATACGGCCCCAACTTGAGGGGTTGAGGTTGTATGCCAACCGTTTTGAGC
AACAAGGTTAGCAACCCAATCTTGACCGTTCCCAAGTTGTGGAGCTACATCAAGCCCCCA
AGTTTCGTGTACTCGGTTCCAAACATAGAAAGTACACTGTCCTGCAGGATAATTGTTTCC
TGGGTAACCTGTGACAGTGTTGCTAGACGGTTGACCCCATTTTAGTTTTCCTTCGTATTC
ACTAGGGAAGTCCCAAGAAGAGGCCTTAGTGCCTCCTGGCCCTGAACCTGTTCCTGAACT
CTTAGGTGTTTGATGGAACCAGGTCAAAGCCTGTTTCGCAATCTTTTGACGTTCGCTGAT
TTTATCACCTGGAACACCTTCCCATTGAGAAAGAAAACGACTCGTCAGAGTATCTACATC
ATCATTACTTGTCAATACGCTTTTCAAAATATTGATATAGTAGGGGTTATCCCCTTCAAG
CATGAAACGGATTTGAGCGTCAAGTGTATACCATTTTTTATCAATCTTCTTGGCATATTC
AAGTAAAAGTGTGTGGCGTGTTGCGCCATCTGCTGTGTCTGTCCACTGACCTAGACCAAG
TCCACGGTGAAGAATGTTTGGAAAACCTCCACCATAAATAGCAGGGCCTCCCATATTCAA
CCATTCCTCATTTTCCCATGAGTCGGCAGAAGCTCCGACGGGAGGGGAGAGATAATCTCC
TTCAGCACGTTTAGGCTCAATTTGAGACTCTACACCAAAACACCCTGCCATTGCAGCAAT
TCCGTTGTCGGTTGCTTCAGGAAGGGACTTCTTGACTAAATCATAAAGTTGTTTTGCTCG
TCCACTCATTTCACCTGCTGTCTCTGTCGTTGTCACTTGGGTATGTTGGCTGTAAGCAAC
AAAGGGAAAGTAAAAACCAGGATTGACGATTTGCCATTTATCAATCTTCTTCCCTTTTTT
ATCTACGTTACGGGTGAAGGTTCTGGCATCCTCATTATCTTCATCACGTTTCTCAAGATA
TTTGGCTTCATCATAATATCGTTTGTCGTCTTTATCGTCTTTGTCCAAAGTCTCTTTGCG
TTTAGCATAGGCAATTTCTTGTCCGTTACCTTGAACAGACCCTAATTCAGTCCCCTCTTC
AATCTTGTCTCCAGACTTAACACGAGCTCCTGAAACGTTATAGAAAATAAACTCCGCATC
ATCTGTATAGATAATGATATTAGTCTTCTGTTTCTTTTCTTCGCTTTCCTTTTTATCCTT
TGGAAGGTTCGTTTTGAAGGTCTTTAGTGTAGATTTTCCAACCTCAACTTTTCCGTCCAT
AGGCGCATAAAGTTTTTGACCTGAAGAGGCCTTAATAGTTGTGTTATAGCTAAACTTATC
TTTTGCTGTATAACCATAACGTTTTTCTATCATGACTCCTTCAGACTGACTTTTATCATC
AGCAGCATTATACAGAGGGTTTTGAAGCTCTTGCATTCCAGGATATTTCCCTGACTCCTT
TGCATTTTCAAGAATTTCTTCATATTCTTCACGATCAGACTTACTGAGTTTGGTCCACTC
TTTCCCGTTTGTATAGACATCTTTCATTGTCTTCAGGTTATTTGGGTCTTCGTTTTCCTG
TTTCCAAATATCATCAAGAGCATCTGAAAAATGGTTTAGACCAAATTTTCCTGCCCATTT
GCCACCATTACCATCTTCCCACTTGGCAGATGGTTCCCATTCTCCTCCGTAACGGTAATT
CATGTATAGTAGAATTTCATCAATATCTGTGTAGTATTCAACCTTATCATTCGATTTTTT
ACGGTCTGTCTTAGATAATTGGACCCAAGAGTCATTTAAACTGAAATCTGTTTGTTGAAC
AATATTTGACGAGAATACACCAGTGACCATGACCACAAGTAACATTAAAGCTAGAATTAC
AGCAACCACCCAACCAACTGGTGTCGCAAAGAAAGCAATCGCTCCGTTGACAGCAGCAGC
AGCAGCCTTAATAGCTAGCTGAGCCACTTGCAAGGCTCTTCTGGCTCCTTTGACACTTGC
CTGAGCAGCACGCCTAGCATTCTTAGCAGTCCTTTTTGCGACTCTTCCCGCTGATTTCGT
TGAACGTTTGGCAAAACGAGAGCCCTTAACAACACCTCTACCTGTTGCTTTAGATACTCT
TCCGATACCTCTAGCACCTTTTTTGGCACTGCGAAGGGCATTTTTTGACGTTCTCGTATG
CTTTACAATTTCTTCTAAATCTTCGTCTTGACTTAGACCTGATGAAATATAAGAAGTGAC
AGCACTTGTACCTGTGTGAGCAACAGCTCTTGTAATCTTCTGGGTCTTTGTCGGGTTTGT
CTTTTTAACTATCTTCTTTGTTTTACGAGCAATCCTTAAGTTTTCTTTACTCTTCTTCTT
GAGTTTGAGAGCTTCAGCTCCTTCACGATAGTTCTTAGCAGCTTCCCGATAAGCGGCCTT
AGCTTTTTTATACTCTTTATTCGCACCTCGCTGTGCAATTCGGCCTCTATTGTTATTATG
CCTTTGGACAGCCTGACTGATTTCTTGTTTTCTTTGAGAGTATCTACTTTTTGACGATTG
ATTATTACTCAAGAAATAATCACCCCTTTCTATTTAGATATGAAAAAAGAGGTGATTATC
TATCACCTCTATGCACCTGCTTCAGAATAAGCATCTGTTGCAATTAGTTTAAATAATTTC
GTAGTGCTTGGGATTGGGTTTTCAAAAGGAACCACTGTTCCGCCTGCAATAATAAGACCT
GTTCCCTTTGCTTTAGGTTTCGTTACGTATCTTAATTGACTTTCTGTCAATTCATACATA
GCTGCCAATTCACGGGCATCAGACCCTTTTTGTTTCAAAAGTACAACAAATTCTGAGTTG
TTTAACAGCTTACGTCCTTCAGTACGATCAAGCAACGTTTCCACGTTCTGAGTAATTCCC
GTAGGGATTGCCCCATATTTACGGACACGGGCGTACAAGTTAGTGAAAAATAGCGCCTGA
TTATCAGTTTGAAATTGGTTTTGCATTTCATCAAAGTAAATACGTGTAGTAAATTTTCCT
TGATTATTAACAACCATATTCCAAATATAGTCTTGAATAACCATCAGTGCGAAAGGCTTC
AATTTCCCATCAAGTTTTTTCAAATTGAAGATAACAAAGCGGTCATTGATATCCACATTT
GTTTCATAAGAGAAAATATCCTGAGAACCTTTAGCATAGGTTTCAGAAGCAATTGCCATA
TCTCTAGCTTCTTGTTCTGGTTGATCTAACATAATATCATGCCAATCTTTAAGGGTTGGC
ATACGTCCTTTATCTTGGAAACGTTCGTAAGTTAAGTGAGTTACACGGTCAATAATAGAC
ACCTGGGCATCTGTAACTTCTGTAAGTACGTTTTCAAAGAAACCAATCAACAATGAAGAT
TTTTGAGCAATTGGATCTCCATCTTCAGCATCCAGTTTATCCATATCAGGCAAATCTAGT
AGGTTAAGGTGAGTCTGAGAACCTGGGTAAATATCTATCATCTGCGCTCCAAATTCTCGT
CCGATATCACTATACTCGTCTTCAGGGTCTACTATGATGACTCTATCATATATGTTTTTC
AATAATGTTGGAATTACTTCCATTGATTTAACTGTTACCGACTTACCACTTCCTGAGCTC
CCAAGAATAACACCTGAAGGTGTATTCAAATCACGTTGACGATCAAGGGTAATCGAATTA
TGGCTTAATTGGTTTTGCCCATAATAGACTGCCCAGGGGCTCTTACTTTGAAGGTCAACG
TTCGTGAAAGGGACCTGTGTCACAATATTAGAGGTTGTCATGTCACGCATATAATTTTGT
TTCACTTCAAGGAACGGAATACCAATCGGTAAAGTTGAATTAAGACCATTTTCTTGTTGG
TAAGAGGCTACATCAAATTCTGCGCCATGCTTACGTCCAGCAGCCTTAACTCGACTTGTA
AAGTCTTCTAGCTCTTCTTCGCTATCCGCTTTAAAGAAGACTGTGAAAATGCCTGAATAA
ATTTTTTGGTCATTATCCTGTATTTCAGACTTCCAAACTTCGGCTTCTTCAGCAAGTTCC
GCAGCAACCCCACCAGTAGCAAGTTCCTGTGAAATACCATCACGAGCCCCTGCTTTTTGA
CTTTTGACCATATCCATTTTGATAGCCGCCTCTGCATTATTGATTTTTTTCAAGGACTCA
CCTACATCGTAAGGACGTGCTAAAACATTGATAACTAATTCAATACCAACATCAACAAGC
GACTTAATCAAACGATCATTAAGGAAATTCGGATAATTTCTGACAAACATTACACGTCCA
AATTGATTATCAATCTTCATCATTTTAGGTTGGAACCAAATTGAACCAGGTGCAATAAAT
GACTTGGTACCAAGACCACTTCGGATAAGGTCACGGTAATCAAGGTTCAAGTATGGATTA
CCTCTAAGAATATCAGAGAAGATATTTAATCGATCTGAGCCATTTAATACCTTGAAATCA
ACATCTACCGCCTGGAATTGAGCTGTAAAGTTGTTTTCAACGTCATTAAGCCTACGGTAG
GCCATTTTTCTATCTTCAGCTATTGTAGAAACTGTAACAAATTTTTTAACCTCAAAGTTA
TTTTGTTCCTTATCAAAACGATCTTTAATTATTTTGTTGTATTCATCACGATAATCATTG
AAACCATCATTTACTCTATCATAAGAAATTTGCTCTACAGCATTGTCAGGTAAAGGACGG
TTAATGACCGTGAGTTGGTAGGTGTTATCACTGTCTAAGACATTTAAAGCATCAGCATAA
TAATCTATAATATCTGATTTTTCGTCATCGCTAGCGGTAATGTAGTTAGCATCACCCAAG
GCATAGGTCCGTGAAAACTCACGACCTGTAATGTGCATGAGTCCATCTTCAAAAAGACTC
GTGTACTTAATTGTATTTTGAGTTGATTTTTTTAATGCTTTTTGTAGCTGTTTCCCACGT
TCTAGCTCCTCTTGTGTAAGAGTTGGCTTAATTCCATTCGTGGACATCTTTTGCTTGCGA
AAAGGCAGAATTGCCATAAGTTACCTCCTTATTATTTCCAAATGCTGTGAAATCATCATC
TATCATATATGTTTTTAAATAAAGTTGGAATTATTTCCATTGAACTAACTGTTACCTTTT
TACCACTTCCTGAGCTCCCAAGAATAACACCTGAAGGTGTATTCAAATCACGTTGACGAT
TAAGTCCAAGCTTCCAAACTTCGGCTTCTTCAAAAAGTTCCGCTAGCTCCTCTTGTGTAA
GAGTTGGCTTAATTCCATTCGTGGACATCTTTTGCTTGTGAAAAGGCAGAATTGCCATAA
GTTACCTCCATGTTATTTCCAAATGCTGTGAAATCATCATCAGTTTGATAGCTTCTTTCT
TGAATTGTTAATATAAATAGCATTCGTTCTTTAACAATCCCGTCCAACTTAAGCCCATAG
ACGATAAAAGGTGGTGTTCCTAGAACAACCACCATATACATATATAGGTCAGGAATAGAC
CAAAAAACTGTTGGTAAGACACCAATCATAACGACAGTTCCTACACCTAAGACCATTATA
AAAATGCGGGCCGTCATACCGCCTACAACCGATCTTTCATACTGATCAATTTCTTTTAGG
AAAATCGACCCTAATTTACTTTTATTCAACTGTATACCTCCATTTAGTTAGCTTGGAGAA
GTGATCTTGCCATCCGTTGTGAACCTAAGAGCAACCAAACAAATAAAATGCACTTTCCAA
TATAAGAAAAACCTGATGCAAATGTTTTTATCCAATCTGCATTAGCTAGGTCAATATCGG
TTTGCACTCCGAAGGCATGCCAAATAACCAATAAAATGACAATCAAAAGTCCTTGGAGGG
CAGCTGCGGTAGTCTTTCTCAATAAATTAGTCGCAATGCTTCTTGTGTCATCAGACATCC
AAAAAGCAACGATTAAAGGTGATACGGCTCTGTAGAGATAAAGTTCAATAAATCTCATAA
ATACTAGGATATTTGTTAGCATCAAGGCTGTGGCACCGCAAAGATATGCTAGTGCATTTA
CAACCGCCCTAATGACCCAATTTCCTTTTTTAAGAGCTGTAAATTCAAAAAGATCATTCG
ATACGTTAGCTCCAACCATACGTATCAATAGACTAGTAACCTGCATAATAGCAACAACAA
TTTGGCTTGACAGGGCTACTAGAAAGTATGCAATAAGATACTTTAAAGCAACTTCTAACA
TGAGACGATAAGTCAGTTCTCCGCCTTGTTGCTTAAGATACTTGTACCAGGACATCATTT
CTACTAACAAAAAGAAACTAACAATAATATAACCTACTACAACAAAACTTTTATTAATAC
CAATAACAGCTTGGTTTGCAGCGCTATTATATTGCCTTAAACTTTTTGTCATGTTTTTTA
TAAGTTCGTCCATAGTCCTCCCTTCATACTTTAAGGATAAAAAAAGAAGTGTCTGAAACA
CTTCATGATAAATATTAACGTGATAAGAGAAAAACAAAACCTATGATACGTACAAAAAAG
AAGAAAATGGTCAAAATAATATTAACTATAAATAAAGCAAGTGAGAAAGCAAGTTTTACC
AACCCCCATAAAACACTGATGATAAATGTCAGTGCATTCCAAAGGCTTCTCCAGGCTGAT
TTTTTGCGATAGTTAGGACTATGATTTGAAATATAATCCTGACTTTCGACAGTTAAAGGA
GTAGATGACTCAGAAATTACAAAAATATCACCATTTTTTTCGGCTTCATAAACCTCTGAA
ATAGATGGTTTATGACCATTGATACTTTCGTAATAGTCAATCCATTCTTCTCTATTCATA
ATCATCAACCTCTTTCCTAATCTTTTTCTTATTGTATCATAATTATTAACGCTTTGGTAT
CTCTCTAAATATCTTTTAAAATTGAATTGAGTTGATTGCAGCAACAATTGCAGCTGCAAT
ACTTGCTGATACAGCAGCTAGTCCGCCACCATAAACCATCCCCGCCATTCCGTTATCGGT
TTGCTGTGGGTTTTGGTTCTTTTTTCCTTGGAAGAACTCAATTGCACCTACAAATGCCCA
TCCTAGGCCACCAATAGCGACCAATGCACCCATGACAGTAATAATTTTTGTAACAACTTC
CATTCTTTTATTTCTCCTTTGTTTCGCAAAAAAGAGGCATCAGCCTCTAGTTAGTCTTCT
TCAATAATCACACAAGGTTCATCTTCTAGTAAGATGACTTGTGGAGCTTCTTGTTTATAT
TCAATCATGATAGAACCTCCATCTATACAAAGGACAGTTAGATTTCATAGACAGTTTATT
GACTTATCTAGGTCAATATTCAAACAAATAACGAGCCAGGGAATCGAACCCCGTTACGCT
CCTAAAAGCACTCGCTACTAACCAATGTCTTATCGTAGTTCTTGGTTAAATGAAATCTAA
CTGGCTTGTATTTTAATGATTAGGTTTATTTATTTTCTGACATTATTATGCTATAATGTC
GATGTAAGTTTTAAATTTTTATAAATTTTTAACTAACCCCGATGGCCGTCGGGGTTTTTT
TGTGTAGAGGTTGCTGAAGACCTCTTCTTTAAGACGGGTTTATCAAGCCATTCAAACCGT
CCTGATAATTTTTTAAAATTTGTAATATAACGGCCGATTAAAATGTATAGCATATTAAGA
CCAATTAAAATTACAAATGATAAAAGAATTCCTAGAATTGGTTTTAGGTAATCCATCTAG
TCCTTCTTACGTTTTGGCAAGAAACCAAGTCCTGCTGCAATAAGAAATGCGCCTAGGCTT
GTAAGGCTTACTGTAAGGGCGGTATCATCACCAGTGTGTGGTAACGACTCTGTTTCAGCG
GCTACTGCTTGTTTGTCAGTTGACGGTTTAGCTCCAGGGGCTTTATCCGTTACCTTATTT
GGATCAGGAATTTGACTGTTAGAAGCAGTTGTTTTTGACTTCTTCGTCTTAGAAGTAGAT
GGTTTTTCCTCAGACTTTGGTGTTGTCGGAGGAGTTGGCGTTACAGGTGTGGTAGGTGCT
GTAATACCAGAAGTCCCGTCTGACACATGACTNNNNNNNNNNNNNNNNNNNNNNNNNNNN
NNNNNNNNNNNNNNNNNNNNNNNNNNNNNNNNNNNNNNNNNNNNNNNNNNNNNNNNNNNN
NNNNNNNNNNNNNNNNNNNNNNNNNNNNNNNNNNNNNNNNNNNNNNNNNNNNNNNNNNNN
NNNNNNNNNNNNNNNNNNNNNNNNNNNNNNNNNNNNNNNNNNNNNNNNNNNNNNNNNNNN
NNNNNNNNNNNNNNNNNNNNNNNNNNNNNNNNAGGTGTGGTAGGTGCTGTAATACCAGAA
GTCCCGTCTGACACATGACTAGCACTTGTATCAGGAACCTTGTCTGTTGGAACAGTAGGC
GTCACGCTAACCGTTGGGCTAGTTGACCCGTCAATAACAGGCGTTGTTTCATCAGCGAAA
ACCCCTGATGATGCAGTTGCAAGCACTGCTGTTGAGATAAGTGAAATAAATTTCGCTTTA
TTCAAAGTCTCATACCTCTCTTTTCTTTTCCTTGCGGTGATAACCGACACCGCTTAAGCG
AAGGAAGGATTGGTTGTTTTGCACAAATTTTCTTGCAATAACTAAATTATTCCGTTTAAC
GACTGATATTGCTTGAAATATAGTTGCAAAAGGCACAATCTCTTCCACGTTTACAAGTCG
TCCATTTTTTCGCTCTTTTTTTTGAATTGCTGCGAACTTTGGTCGACATTTGGCAACGGT
ACCGTCTTGAAGATATAGCATTACACCACCTTCAAGACCGAGTTGCCTGAGATCGGATAA
TCTCAAAAGAGTATCATTCATTTCGAACTCCTTTTTTTGCTTTTGTTTAACCCAAAATAG
TTAAATCTGCATTTTGACGTAAGGTTTATAGCTTTGTTCACCTCGAACTCATTAAGGCTG
GTAGCCACGGCCCGCTTGACCAACCACACAATTTTAACTGTGGGTCCTACCTCGTTAGCA
CTTACTTCCTGTAAGTGTGCCTTTGTTATACTTGATACCAGGCGCTAGATATACTTCTAC
TAGCTACGCTTTCGCCCCCATTTCTTTATTTTATGCCTTGAGTATCACTAATCAGGACGA
AAGATTATTATTCAGTTTTCAAGGAACATCAAGCAGTTTTAAGACCTGCTAAGGTCAAAG
CTAAAGCAGCTTGTTACATACCAGTTGAAATCCAAGGGCCAACGCTGTCGTAAACCCATC
CAACTCCGTTAGCATAGCCTTTTAGGACACTACGGTAATAGAGTCTTCCACGAATTCGGC
GGTACTCATAGTAACGTCTCACTGGAGTATCTGCGTGTGCAACATTATCACCTGTCTTGT
GCTGAACAGCACTGATTGTTGCACCACCCACTCCAAGAAGAGTGACTGCAAGCATAAGTT
TGTTAGCAAATTTCATTTTGCTACCTCCTGAAAACATTTGTGACAGTTTAACGACTTATC
CAGGTCATGCTTCTCAAGAAGGTGCTTGCGTTATATTCGCCAGGTCATCCATTCGTATTT
TCTTGTTTTCGTCTCTCTTGATTGAAAACAGCTAGAATGCCATTAAAAACAAATTCTGCA
ATTTTTTCTGTAGAGGATGCGTAACGCATATTTTCCAGGGCGTATTGATAACGTTCATCA
AAGTGGCGCATTACAAAGTCTGCTGAAGCTTTTGAGAACCTCTCTTGTCTTAGACGGTCA
TATACAAGTCCCCAAATATAATCTCTATCGTACTGTGTTGCTTCATCAACTTTGCGGTTT
AGCGTATTTTGATATTTATCATCTTGACTAGAGTGAGCCATTTCCTCATCATCATCAAAA
TGACTGACTTTATTATTACTCTCTTTAATCTCACTCACTTTAGTATAAGTTGAGTCGTAA
TTTGCGACTTCTTGAAGTCTGATTTCACGACTTCTTGAAGTCGTATTTTCCGACTTCCGG
AAGTCGGCTTTTTCGACTTCCGTTGATTTCACTGGGTTTAAGAGCTGTTGAGCTTCCTCA
AATTCCATATTAAGAATTTGAATATCTGTGATAGCGTTCTTGACATAGATGCGATTAGCC
TTATTTAAACCTTGTCTAACTTCATCAATCAGCCCATATTTAATTAACTCTTTTTTCAAC
TTCATGACTTTATCTCGACCACAACCAAGGTCTTCAGACAAGTCCTCAATGTTGTAATAA
ATAAAAATATCGCCCAAGTCATCCACGAATCGTAAGTCACCTTTACGAGTGCTATCAAGC
GAAGCACTTAAACGGTCACGGCAAAGCATAAACATCAACTTAGCTTCTGCTTTCAGTTTG
CGGTAATACTTAGATTTAATAACCACTTTTGGAAGTTGATAGAAATTGTCGCTATTCAAA
GCCTGCTCTAAAGAAATTCTACCGTAAGCCATTACCTTACCTCCCCAACTTTCAGCATCA
TACCACCTTGTTTAGGAAACTTAATCAAGTTATACTCTTCAAGTTCCTTCAAAGATTCAA
CTACTTTTTCACGTGACCATCCTGTATCATTCATCAATGACACAATAACCATATTTCTTG
ATTGTCTTTGTTTAGCACGTAATTTTTTCTGATTTGATTTCATAATTGAACCTCCGAGAG
TTAGTATGAGAAAAAACAAAGAGAACGCTTTCCACGTTCTCTTAATGTTATTTATCTAAT
TCTCCCAATTCAGGACACATAC
