# Supplementary material for: Abundance, Diversity and Role of ICEs and IMEs in the Adaptation of Streptococcus salivarius to the Environment
Source: Genes (Basel). 2020 Aug 26;11(9):999. doi: 10.3390/genes11090999 (PMC7563491; doi:10.3390/genes11090999)
Supplement: Supplementary file 1 [file genes-11-00999-s001.zip › Supplementary files/Lao_Data_S1/ICE_Ssal39-07_Tn916.fasta]

>ICE_Ssal39-07_Tn916
AAACAAAGTATAAATTTCTAATTATCTTTTTATATTTTCTTAAATGCTCGTAAAGCCTTA
TTCTATGTGCTTTCGAGTATTTTTACTGTAGGAAGATACTTCACGTTTCTTTGCATATTT
CCTCATGTCTTAGCTGTCAGAAGTGGTAAATAAGTAGTAAATTCATTTGTACTACTAAGC
AACAAGACGCTCCTGTTGCTTCTCTTTATTCAAGCGTTTCATTTCTGCCATTGCAGAATC
GAATGTTGCATGTGCGTAATAGTTCAGCGTCATGGCTATATTAGCATGTCCCATAATGTA
CTGTAATGCCTTTGGATTCATTCCTGCATTTGCATAGTTGGTACAGAATGTATGTCGCAA
ACTATGTGGAGTGATGTGTGGCAATTTATCCTCGTTATACTTATTGTATTTCTTAACAAG
ACCTTTCATCATGCCGTTGTAATCACTTGCCACTTTTGGATAGTTCTTTCTATTAAGAAA
GAGGAAATCACTATATCCATCAATCTCAACACGCTTATCATTCTTTCGATTCGCTAACAC
TCGCTTAAATGCTTGATAGGCTTCTTCAACCATAGGAACTTGACGTTCGCCACTTTTGGT
CTTTGGTGTTTCAATGTAGTACCCAATTTCAGTATCTCTCAATAGCTGATGGTCTATATT
GACAAGACGATTCTCAAAATCTAAATCTGGAAGTGTCAAACCACCAAACTCTGAAATACG
AAGACCTGTTTTTAAGAGTATCAGAATTTCATCATAATTTTTGCTGTAGGTTTTATCAGC
TTTTGCAAAGGCTAACAGTTTTTCTTCCTGTTCTTCTGTTAGTACGGTCTTAGGGACAGT
ATCATCATCAAGAACTGCTTTCAGTTGAAAGTCAAATGGATTCTTCCGAACACAATCATC
TTGTATAGCAATATAGAATGAAGCCTTTAAAGAACGTTTGTAGTTATTGATGGTTTGATA
AGCATAACCATTTTCACTCATTCTAATAGCCCATTCTTTAGCGTCTGATGGCTTAATACT
GTCAATACTTCTTACACCTAACTTGTCTTTCTTCAAAATATCCATAAGATATTTGCGTCC
AGTTTCAGTGTTTTTTCTAACCTTTGGTCTTTGAGCGTTCTGTTTTGCGTAAAGCTGGCA
GAGTGTCATTTTCTTTCCTACAACATCAATACCATCATGAATGTCTTTCTGTAACTCTGC
GATTTTCTCTCTAAGTGAGATACAATCACGCTTTCCTGCTGGTACTCGGTCTGTAGCCAC
AAGTTTCCACGAGTAAACAAATTGCGGTTCTCCAAATGAATCTATATATTTGTATAAGTA
TCTTCCGTCTTTTCGTTGGCTCTCTCCAGTCTTTAAGATTCGACCTTTATTGTCACGTCT
TTTTTCTGACATGGCATTTGCTCCTTTCCTTTATGGAAAGAGCCTTGATACGACTTAATA
CTATTTTATCATATACAAGACCCTTTGGCGACGCTAGATTGCGTCCAATGTATCTATAAT
TTTTTCAAATTGTTTTCGTTTAATCTGAATACGATTGCCATTCATAATCAGCCAATTTGC
ATTTTTATTTTCCTCTGCCAAGCGTCGTAGCTTGTTTTCGCCAATACGAAAATATTTTGA
CGCTTCTTCAATGGTTAGGGTATAACGTTCCCAAATAGGAATGTCAGTCTGCTTCATAAA
ATCCTCCTTTCCAAATCACTTATTTGGATTTCATAAAAGTTGTTTTACCAGCAATCGAAC
AGCTTTAGCAAAGCTCACGGGAGTTCCACCCCTGCATGGTTCTCATGTAGCCATACTCAT
TGCCTGCGACGGTTTTATCACGCTCGGACTATTGACTGTATGGGAGTATCATTATCACGA
TAAGAATGTCGTTGCAGGCAATCCTGCTAAAGATTGCTTCTCGGATCACTAACATGAATC
GCTCGCTATCTTTATAAGATAGGTCATGGCGGTTAGTTCCGTTGGCTCTTTTCTTATCGA
AACGTATTCGATTACTTTTATTCAGTTTTCAAAGAACAATGGCTCGTTAGCCTATCAAAA
CACATTGAAAGCTCAATATGCTTTGGTGGAATAACAAACCTCCCTGTTCGGGAAGCGTGG
AATGGTTTAGCACGCTTCCACGAAAGGAGAGAGGATATTACTTAATTTCAAATGACAAAA
TCTTTGTAATCAGTCTGGTTTCCATTCTTCCACGTAAGACTTCATCAACGACCATACTTT
GATTGCCATATTCATCTTTCATAAGTCGTAGGGAACGCTTCGTTATGTACCCTCTGTAAT
GATGTAGAATCTGGTTAATCGCTTCGGTATCGCCATCTGTTGCCTTTACAATGAGAGGAA
AGGGAATCATAGGATATTGTGTTTTCATTCTTCAAATTCCTCCATAAACTTTTTAATTAA
GGCTAGTCCACTGGTTCTATGCCGATAGACAGTAGAACGGTTCAATTTCAACAGGTCTGC
AATTTCTGAATCGCTCATGTCCATAAAGTAAAACAGCAGTAGAATTTCACGTTTCTTGTC
TGGCAACTCACGTAATGCTTCACTCAACAAATCATTTTCAACGCCTACTGATAACCCATT
GAGTGTAAAAATCTGAAAGTCAGTTGAATAGTTATCTGTTGTCGCAAACTGGCTAACAAG
ATAATCGCCAACATCCGAAAAGGACACCTCACGCTTTGCAATCCTTGAAAGATAAAGCAT
ATAATTCTTTCGCTCGTCTTCCATAGCACGTTTACAGATATAGTCAAACTGATTTTCTAT
TGTGGTCTGAAAAGAAGATGGTTTCATGTTTCTCACCCCCTTTCTGTCTAGGAAAGGAAG
TGAGCCTTGCTCGTTTATCTCCTTTCACTCTTAGTCCCAATGTGAAAGGGGGATTTGTTG
CATTACTGATAAATAAACTTTGTAAAAAAGTTCTGAATAGCCAAAAAAGCATATAAACAG
ATTTATTTCTCTGTTTACATGCTTCTGTTATTCTATCTATATGATTTATAAAACCACATT
GGTGGACGTACTTATCTATTGCAGATAGACGACTTTTTTTGACAAGAACCCAATGTAAGG
AAATTTATTGTATATGATGTACTTCATGGCGACGTTGACCTCCAACAAACCGCCATTTGG
AAGTAATATACAATATTTTAACAGCGTAAATAGCACTACCATATAACGGTTTTTTTTATT
GGCGTTTAGTAGTGCTTTTTATTAAATATAAACCTATAAACCATATAACACGTTTTTCTA
TACNNNNNNNNNNNNNNNNNNNNNNNNNNNNNNNNNNNNNNNNNNNNNNNNNNNNNNNNN
NNNNNNNNNNNNNNNNNNNNNNNNNNNNTTTGGTTTAGCCATTAAAGAAGCTCGATTGAA
ACGAGGTTTAACTCGTGAACAAGTGGGAGCATTGATTGAAATTGACCCACGGTACTTAGC
TAATATTGAAAATAAAGGGCAACACCCCAGCATACAAGTTCTTTATGACCTTGTATCGTT
ACTTCATGTTTCCGTTGATGAATTTTTCTTACCTGCTAATAACTTGGTAAAAAGCACCCG
ACGATTACAGATAGAGAAATACATGGATAGCTTTACAGACAAAGAACTATCCTTAATGGA
ATCTTTAGCCAGCGGTATCAACGAAGCAAGAAACATCGAAGACTAATTAAAAGAATCCAT
ACATAACGGAAAGAGCCGATAAAATGAGATTGTATTAATCTCATTTTATCGGCTCTGCGT
CTTTGCGTCTGGCTCTGTAATCACAGTTACTTTGAACTGCTTTATTTCAATTAAATTTTC
TTGTCTGCATTTCGGACAATAGAGGGGGAATTTTTTTAATTCAGTATCTTCCCTTATCTT
TAATCGTGTTTTATTTCCACATACAGGACACAATATCCACTTGTAGTTTATAATAACTAT
CTCCTCCTTTACACTTTAATTCAAATCTTTATTAAAAAATATTTCATCTTATTTAACAAG
AAACCATATTTATATAACAACATAAAATACACTAAGTTATTTTATTGAACATATATCGTA
CTTTATCTATCCGACTATTTGGACGACGGGGCTGGCAAACAGGTTCACCGGTAGTAACAT
GGTACCCTTTTAACTCTGTTAAACAAACACTACGTCCATTTGTAAAGAAAGTTAAATCAC
TACGATATTCTTGAATACACCGAGCAGGGATTTCTCCACTAAGAATGACCTCATTATTTT
TCAATTGAGTGTCTACGATGTTCGCACAATATTTAGGAGCATCGTTGTATGCTCGTGAAA
GATATTCCTGTGGCGCATAAATTTTAAAACTAAGATATGGCTCTAACAATTCTGTTCCAG
CTTTTTTTAAGACTTGTTCCAATACAATAGGAGCAAGCATCCGAAAATCTGCTGGAGTAC
TAACAGGGCTATAGTATAAACCGTACTTAAAACAGATTTTACAATCCGTCACATTCCAAC
CATATAATCCTTGTTCGCAACCATAGCGTATCCCTTCCATAACTGCATTTTGAAATGATT
GATTTAAGTATCCAAGAGAAACCGAGCTCTCATACTGCATTCCACTTCCCAACGGAAGCG
GTGATACAGATAAACCAATGGAAGCCCAGAAAGGATTTGGCGGCACTTCGATGTGAATGG
TATATTCTGCATTTTTTAACGGTCTCTCCATATAAATGACTGTAGGCTCTTTTAGTTCTA
TCTCCACATGATACTTTTCTTGCAACAGTGCACTAATCACTTCCATTTGTACTTTCCCTA
AGAAAGAAAGTATAATTTCATGTGTCGTAGAATCCACGTAATATCGTAGAAGCGGATCAC
TATCTGAGATTTCCAAAAGGGCATCAAGCAACATTTCTCTCTGTTCAGGTTTACTCGGTT
CAACAGTTGTTTGTAGTAGAGGGTGCGGATTTTCAATCTTTTTTCTCTGTGGCAATAGTT
TTGTATCTCCAAGAACACTATTTAACTTCAAAAACTCATTTTGCAAAATAACAATTTCTC
CAGAATAAGCTCTATCAATCTTACATAATTCACCATTTATTGAAGTATACATTTCTGTAA
CTTTTATTTTTTCTTTTTCTGATACTCTAACCGAATCTCGTAAATGTAGTACTCCACTAT
AAAGGCGTATATATGCAAGACGTTGTCTTTTTTTTGTATATTCAATTTTGAAAACATTTC
CGCAAAGTTCAGACGGACCTCGATGTGTTGATGAATAAAATTTATTAGTAATAACTTCTA
TAAGGTTATCAATCCCTATATTACTTTTTGCACTTCCATGATAAAGAGGGAACAGAGAAC
AATTCTGAAATCTTATGCTTTCCTCTTGTGCGAGTTCCAATGCTTCTAATGATTTACCGG
ACATATATTTCTCTAAAAGGTCATCGTTTCCCTCTATTACCGTATCCCATTGTTCAGATT
CGGTAAAGTTCGTCACACACATATTAGGATACAGTTCTACCTTCTGTTTGATTACAATTT
CGGCAGAAAGTTTCTCTTTAATATCCTGATAAACCGTTGATAAATCAATTCCATTTTGGT
CAATCTTATTGATAAAAAAGATTGTGGGAATCCCCATTTTCCTAAGTGCATGAAATAATA
TACGAGTTTGTGCTTGTACGCCATCTTTTGCAGAAATCAGTAGAATTGCCCCATCTAAAA
CTGATAATGAACGATATACTTCTGCTAAGAAATCCATATGTCCTGGCGTGTCTATGATGT
TCACCTTCGTATTTTCCCACTGAAAAGAGGTTATTCCTGTCTGAATTGTAATTCCTCTCT
GACGTTCTAAAAGCGTATTATCCGTCCTCGTTGTACCTTTGTCCACGCTTCCTAATTCTG
TAATCGCTCCACTGTTATATAATAAGCTTTCTGTTAAGGTAGTTTTTCCTGCATCAACAT
GAGCTAAAACTCCAATATTAATAATTTTCATGTGATTTTCCTCCATTCAAAAACCCAAAA
GGGCATAAAAATCCCAGTGATAAATACTTTTATCACTGGGATTTTTATGCATAACCATAG
GTATACAAAGCATACAGATATTCTCTGGATACTTTAGAATCACATGATAAAGGTATTCTT
AAACTGGGTACAAAAAACTAAGCCCTCCTAAAAAAGGACATCTAATTATTTGTTCCCGCT
ATCAAATTGACAGTTTATTTAAGAATACCTTGCCGCATATTTATTAACTCCTTTTAAATA
GTCACTTAAATAATAGCACGTAAGAGCATATTTGTAAAGGAATCTCCAATTTTTTATCAA
AGAGAGTACGTGATTACAAAATAGCTGTAATAATGTACCAATATTTGTTATTCTATAATC
TTCCAATTACTCCCGTTCTTTTCAAGTACCAAATCAAATTGAGATACCTGCGTTGCTTTG
GTCTGCTGGTCGATATACTCCACTGTCAGCGATACCGTGACTTGATTATCCTTACGATTG
TGAATAGGATTTACCAGTTCTTGAAAGATGTACTCTTTTCCGATTGGTTTTAATATCCCG
TCATTCACATAGTAGGAAAGTTCACTGGCTGTCGCTGTAGGATAGAGCTTGAAGAACGTC
GTTAAAAACTCATTGATTTCATTGGTTGTAATGGAATCAACCGTCCCCTCACTTTCAATG
GCTTTTGGTTTATAACTTGATTTCTTAGGTATGTTGGTAATGGTCGGATTCTTAACCAGT
ACCATATTTCCAGAACCATCTACATAGACACTCACTATATAAGCAGAGTGGACGGTCTTT
GTATTTTCTCCCTCTGTAATGAGCTGGTCTACACTGTAGGTTACATTAAACTCATTGTCG
CCAGTTGGCTCTACCGTCCATATCTGAAATCCTCTTACAGAAGACGATACAGGAATATCT
TTGCGTACTGTATCAACATTGAGAGCTTGAAGTTCATCTGTCAGATAGCCTTTTAGACTT
TCCATTCGATTATCAATGGACTTATCGGATTGCTCCCATGAATAGTAGACTTTCGCAAAG
TTCTCTACAAAATTTTCTACATGATGAGTATCAACGTATTCCTTTTCTATGATAGTTGTT
TCGTGAATAGTATGAGTATCTATAGCTGTAAAGTGCTTGAATATCGCAAAGCTGAAACTA
AGCCCTAAAAGTACCCACAAGGCAATCACAACCTTTTTATGAGGATTGACCTTATAGTAG
ACACGAGGTTTCTTTTCCTTTGGTATCTGTTTTTCTTTATTCTGATTTTTTCTAAATTTC
ATCATTAAATCTTCCTTTCTCATTGTTTGATTCGTCCTGCTCCCACTAAATGCTGTTGCC
AGTAGGGGCTTGTTAAGTCGGCATAACCGATTGGGTCGCCTGCATGAAACATACGGTTAT
TGCCAAGGTATATCCCAACATGAGTAATATAAGAGCCAGCGTTATAGGTAGAATGAAAGA
AAACCAAATCGCCAGCTTGTGCTTCCGATAGTGGGATATGCTGGGTCACATCATATTGCT
GTTGTGCGGTTCGTGGTAAGTTAATTCCAGCTTTTCCATACGTCCATTGTGTCAGTCCGC
TACAATCAAAAGAAGTAGTCGGGGAAGCTCCACCGTAAACGTATCGCCAGCCCTCATATT
TCAGTGCTTCGTCCATGATGGCTTGTACCGTATCATCATCAAACTCTGTTGTGACAAGAT
ACTGCGTTACCAGTTGCACATAAAACATATTGCCATAGTTGTATCGCCAGCCCCCATTGA
TAGGTATGGCTATGGGATTGGGGTAAGACACTTTTTCGCCACCTGAATACTCTTTTGAGA
AACTTTGAGCCAGTTCAAAGGTATATTTATTTCCACGATTAGCCACATACCCTAAGAAAC
CACCACCATAATTGTAGGACTGGATAACCGATTCTAAATCTACACTGAGCCTTTCGCTAC
TGGCTAATAATTCACTGAAATACTTCACACCTTGCTTAATGGATTCTTCTGTACTCAATG
AATTAGGTGGAAGACCGAGGGATTCCGAGGACTGCATAACATCTTCCGCAGTACCGCCCG
ATTCCACCTGTATAATCGCAAGAAGTATGTTGACATATTCTTCAACGCCATATTCTTTGG
CATATTTTTCTACCATAGGCTTATGAGCCAGCACTTCTGCGGAAACATTCACACCTCCAT
AATGAATATTGGAAATTCCGCTGTCCTGTTCATCTGAAAATAAAATGGCAACAAACAGAA
GCAGTGAGAAGACCATCAAGAATAATCCAGAACCACCAATCACTAAAGTTTTCAACTTCA
TGGTTTCTTACCGACTTTCTTAATGGTGGCGGTTTTGATTGGTGGTCTACTTCTTGTATT
TTGTAGTGGTACTCTTTGAACAGTAGACGGACGTTCTTTTGTGATTGGACGTTGTGAAGT
TCTATCTGCTGTAGTGGTTGAAGTTGCTGGCTTTTGAACGGTTTTTTCTTGAACGGTATT
GCCTTGGCGTTCCACTTTTGGACTTGAAAAATCGGACTTAACTGCTGGACGCTCTTGTTT
GGCTTGTTGAGATTCCTTATATGAAGTCTGAATATTAGACTGTTTTGAGGTCTGTTCATC
ATGATATTGTTCTTGTCTTGTAGTCGGTCTTTCATGAACAGAAGAAGCAGGCTGTTTTTT
CTGTTTGACCTGTTCCATTTCAGAGCGACGCTTCGCAATGGTTTTTCGCCTTTGTTCCTG
CTGTTCCTTGCGTCCACTGGCTCTGTCCGCTTTGGTTTGAGAAATACTACTGGTTAAATC
ACGGACATTCTCTTTTACTTTGGATTTTCCTTGATATACTGCATATCTTGCATTGGTCGG
CAAATCTTTAACCTGTTCTTTCAAACCACTAGCAGTGTCTACCATTCTGTCTTTGGTATC
AGCTACTGTACCGATGGTTTGACCGATACGTTTTCCAAGTGTTGATTTTTCCTTTCCGTC
TGGTCGGGAGTGATCTGCTTGTGTCCTTGCAGAACTCCCCGAACCCGACTGTCCTTTTTT
ACCTGTAACAATGGCAGACCCAGCCCCTAGAGTAGTCATGGAACGTCCAAGTTTCCGCTG
TAGACGGTGCATGTGAGCGTGCATAAGCATACGAGGTTTTCTCATCACACGACTTCCCAC
ACTTTGAGAATCGTTACTCTGTAGAGAAAACATACTCATTAAATCGCCCAGCTTGAAGTA
GATTCCTGCAAAGGTCACAATCTGTAGAAAAGCAATCAAAAAGAACGGATAACCAGCCGA
TAAGGTATAGAGCATGGTTGAAATACTAAATGCTGTCGTAATAATCAATGTGATTCCAGC
TCGTGTCAAAATGGTATTAAAGAGCTTTGTTATGGCTCGTTTTGACATACCATCAAATGA
TGGAATCATGCTTAAAATAAAGCTCACAGGCAGAAACATAGCATAGATGATAAAAAGTAC
CTGCGAGAAAATCATGATTCCTGTTAATAGGAATACAAATATGGAAATCCCAATATTGAA
GACAAATAGGAAGAAGACTGTACCTAAACGGTTAATGGTCTTTGTAATGGTTAGATTGGT
ATTGCTTCTGTCTTCAATTTCTTCCGCAACAATTTTTTCTCTGTCTTCGCCATTGTTGGA
ATCTGGGCTGGTGGAGAGCAGGCTTTCCACACGGTCAATACCGATACTTTCAATGTCTGA
ACTGTTGTATTGAAGCAGTAGCCACGGTTGCTGAACCTGTATGGAAAACAGGCTATCTCT
GATTAAGTCCACGCTGTCCTTGCCTTGACTATCGGAATGGGGCATGACAATCTTCGTGCC
AAGTGATAAACTGGCATTACTGATGTCTGATGAAAAGTCATTGATTTTTTTAATGTAGTC
GGGAGCGTAGGCAATAAAGGAAGCCGATAGGATAAACACCAGCACAAAATTCATAATGGC
ATGAATTGCCTTTGTGGTTTCTCTCTTTATCAGTCCCGTATAGGCAACATAAACCCCAAG
AACCAAAATCAAGAGTAAGAGGAATCCAACATAGAAACCCTCTGTTGAAAATCCGTTTGC
ACTCACACCAGCTAAGGTCTGCATATTCTTACCAATGGAATCTGCTGTAGCGGAAATGAA
GTCTAAGGAATAGGCTTCCTGTACTAAGTAACCTGTCGCATTGGAAACATACAAACTGAT
TGTCCAAATAAAATTGGTAATGGCATATAGTCCATACATGACCTGTTTTCCAATCCCGTC
CGACCAGTTCCACGGAAGCCAGCCCCAGCTATTATCCACATAAAAATCCAGTTGATAGTT
TTCAAGTGGGTATCGGCTGTATTCATTTGCCACATTGACCGTATCATCTACCAAGCCCGC
AGCTTGAACCACCGTTCCCAGCATGGCTAAAAGAAAAATGGCAATCACAAGTGTGAAAGC
CACTGTCATTGCCACTTTACCTAGACGTTTCAGCGTCCAGTTTGATTTTATTCTGTTTAC
TATTGATGGTTTCACATTTACACCTCTTTTCGCACAGGTGGTCTGGTATCAAAGGCATGG
AGCAGTTCTTCAAATACAGGGTGGAACTGTATCACACCGACACGACCATATAAATCACTG
ATAAGGCATTGCCCGTTTTCCAAATCACGCAATCGCTTCTGATTGTTTTCGTCCTCTGGG
TCTACACCAAAAAAGGCTAAGGTCTTTTTAATCTCGTTAAGGTCAGTGGAACGAAATGCA
AATTTTAAGCCGAGGTTATTTTTCAGTTTTTCATCTAAGAGGTCGTCTGTATTTTGGGTC
ACGAAATATACCCCAGCGTTCATAGCACGACCAGCCCGAACCAGCTTCATAGATAGTGTT
TTTCCTTGTGCTACCTGTAAAAAGCTCCATGCTTCGTCTAAATCTACAATCTTGAAAATG
CTTCGGTCTGTATGGATAAAGTCTAAAGCAAAGGTACTAATGACAATCAGCATAGCAACG
GATAAAAGCTCCATAGTGGTATATTCCTCAAAGGAAGTTTCCTTGTCGGGAAGTACCAAG
TCCGCAACCTGTATAATGTTCAGTTGTTTTTCTAAGCTGATAGACTGCTCCACATAACCA
TTACTGAATAATAAATGTGCAAAGTCATAGTCTGTAAAACTTTCGATATGGTCGGCTATA
CTGGTACTTAGTGGCGTATTCTCAACCCGTAATTCCTCAATCACTTTCATCAACCCTCGT
ACTTCACTATTGGTTACTGCACGAATGGCTTTTCTAAGGATTGGGAAGCGTTCCCCATCA
CGAGAGGAAATCCCCGTAAGGAATGTCAGAATATCAATAGCCAGTGATTCAGAATCTTTG
GGATTTTTCATAATCACATAAGGGTCAAGTAAGCCTTTGTTTTTCTCATCAGAAGTCAGA
GTGACGATATTGATTTCATGGGAAATCTCTGGCAAGGTTTCTTTCCATCTGCCACGTTCT
GCTTTTGGGTCTACAATCACTGCTTGTGCCCCATAAAGCACCGCATAATAGACGATAAGG
TTATTCGCAAAGGATTTACCACCACCCAGCGAACCAACAAAAGCCGACGCTAACGCATTG
GTTACTGAACCCTTAACCCCTTGACTGGCAAGAGCAGGTTTCAGATAGACATTGCGTCCA
GTATCTAAGCTGTAGCCAACATAAATCCCCTCATTTTCCCCCAGCATTTGAGTAGCACCA
AAACCTAAACCAGCGAGGAAATCAGAGGTCACGTATTGAATATAATCATTCATATAACGC
TTGCTGGCAGGTAAAAATTCTTCATGTAAGCCGAGCATATCCCCAAATGGTCGTACCAGT
TTTACGCTTAAATCGTCATAAAAATCTTTCACTTCATTACAACGACGTTTGAGTTCGTCA
AGATCATTTGCTGATACCCTTACCACATAAGACAGCTTGTACATAGATTCCTTGCTTTGG
TCTAAATTGGTTTCCAGCTCATTCACACTTTCCAGAGCTTCCGCCACATTGGAGCTGGTT
TCATTATCACTTTGCCAAGCGTGGTTATCCAAGTCTTTCAGTTCTTTCTTTTTATTGCGG
ACAGTAGATAGGGCTTTACGATTCGCTACAATTTCCACATTCATTGACGTATCAATCGGG
AATGTAAATTGCTGTTGCTGGTAGTAGAAGATTTCAGAGGACGGGAAGTCCAGTTCTCCG
ACAATGCTGTTAATGGTAAAGTAAGCTACATAGACGGTTTCATCTTCCTGCTGGATTTTC
AAATATCGCTGTTTTTCTTCCACCAAACAGCGAGTAGGCTTAATCAAGTCATAGTATTTA
ATCAGCGTTTCATTATCCAGCTTTTTCTTTGATAGATGGTACTCATACTCTTCATAGGCA
GTGCCTGTCTGTCCGTAAAGGTGTTCAATCAGATAGCCGAAGTCGTCCTTATCTAACCTG
CGGATTTTGAAACGACGAGAGATTTTATTTTCTAAGAGCTTTTCCATCTTCTGAAAACGC
AGGATTTCATCATTACTCATACTAACAAAATCGCCCATCAGCTTATGGTTCACATCATAG
ACAAAATCAGACAAAGCATTTTTTGCTTCAACGGTAAGACTTTTCATAGAAAACTCCTGA
TCGTTGAGAAGCAACTTAAAGCCGATAAAGAAACGGTAGTTCACTTGATTTTCGCCAATC
ATGGATATTAAAGCGTCTGTCTGTTGGTCGATTTTGTCATAGGCAACCGCTTTGAGCTTG
CCAGTGACTTCATTTTTGGAACGCTCTTGTGCAGAACGTATGCTGGATTCTGTACTGATT
TGTAAAGCATGAATTTTGCCATCACGATTTTGTGCGATAAGCTGTCTGAAAGAATCATGC
ACTTGTATTTTCTGTTCTGGACTTAGAAATGAGTAATTGTAAGGAACAAGCTCATAGTAA
GCATAACATTCCCCGTCTTTATTCCAGACGAGATTGTTTTCAATGTATTTAATTGGATAT
GCCATAAAATTCACTCCTAACTGCTGTAATGGCTTCTTGTGGCTGGTTTCTGCCAAGCGT
TACTTTTTTTCCTGCATAGGTCAGCTTTGGTCGCAGTGCATAAGCAATGACAGACTTCAA
AAATCCATAAGGCTTTTTACCATCAAAAGTTTTTGTAGACATAAACCATGTGAAAGCCAC
AGGAATCCCAAAGTATTTGAGAAATGCTCCCTCTATCATGGAAAGAGGGGGCAAGTTGCC
AAGTATCATCACTGCAAAGAGTGACACGACAAACCATGTCATTTGCGTAAAGGTTATGGG
AAACGGAAGTCTAAAATCATTGATAGAATACAGTACCTTTTCCACAGACCAGATACTGGT
ATAGCTTCGTATTTTCTTCATGTAATCAATCCTTTCATAAAAAATAGGGGTAGCTGATTG
AGCCACCCCGTAAAATAGAAAATCTGCCAGTAGTAATGTACCGACAGATTTAATAGACGA
TTTCAAAAATCCCATGATTGGTTGAGATAAACGTTCCTGAAAGGTCTAAATCCCGACCAT
AGGCTTGATAATCAATATAGTTTTGAAGACTAGCTGGTACTTCGCCTAAAGCACCCGTTT
CTTCAATGTAGTAGCGTGCCACGTCATACATATCATCACAATCGGAATGAATGATAATAT
CCTCTTGATGTTCGCTTAGTTCTTCAATGCTTGAAAAATGAGTGAGCAGAGCAGATAGCT
CCGATTGTAATTCTTCGGGTAATTCCGATACCATTTCCCATAGTCGATTGAGTTCGCCAA
TGGAAGTGTATTCGTCAACCGTAAAGGGTAACTCGTAGTCATGAATGGCGTATTCCTCAT
ATTCATCATTCAAGCCGATTTTCTCTTTGACTTCCTCAAAGTCAATGGGAAAGGTAAACC
ACGCACCGACCAATTCGCCCTCATTGTATTTGCCTAAATTCGCAATATAGACTTGCATAT
CGTCCATATATTCACGTCCTTTCTTTGTAGAGATTCAAAAATCCCTACCGCACTTCGTTT
GGTGTACCATTCCTTTGCGGAACATAAGAAAACCACTTATATTCCACAAAAGAACGGTTT
TATTTAAGCACCAATAATGCGATTGAATAGCTCTAGTAAAATGTCTTTTACTCCAGCAGC
GTTGAAGACTAAGCCAACCGCAATAATCGCAATAATTAAAAAGCCAATCAGTTTGCTAAA
CTCACGCTTGAAGCCAAGATACAAGCCAATCACAACGATTGCTAAAAGCACCAGTGATTG
AGCGTTTGATAGAAACCAGTTATAAAGGTTTTGTCCAAAATTCATAAAAATGTTCTCCTC
TCTATATTCAATGAATTTGTATTTGAGTTATTTTTTTGTTGTTATCACGTCCTGTTCTTT
TACTGACTGTTGCTTCAAAATCTGCTTGTGTCGGTCTGTCAGTTTCGCATGGTCGAGAAT
GTCTTTTACAACCTGCGTCTGGTTGATTTCATCAAGTTTAATCGCAACCTTTAAGGTCGG
GGCAACTTGATGAGATAGCCAGTTCAGCGTCCTTTGGAAGGAGTAAGGCTCTGGTTTTGT
GGTTAGTTTTAATCGTTCACGATTGTTCCCAATAAACCAAGCCCATTCTTCATTCAGTTT
CCAATCAGAACGAGGTTTGGAATCGTCTTTATCTACAAAACGGATATACCGATTGATAAT
TTTAAAGGCGGTATGCTCTGGATTGTCATAGACGAGTAAATCACGGACTGCATAATAGGC
ACGCTCATTTTTCAATCGAATCTCAAAACGGTTTTTTACTTCTGCGTCTTCAATGGGAAT
ATCATTTTTCTTGTACTGCTCGTAGTCCTTTTCATAGATACAGAAATAAACTTCACTTTG
TAATGAACCGATATAGAGGGTGTTTCCCATACATTCCTTTTCCTCTTTGCGTACCAGTTC
GCCACTGCGATAGCTTTTAAAACTGCGGAAGACGGAGATACATTCTTCCTGTTGGCACTT
TTCAGTGAGTACAGGGATATTCAAAATCCCTGTCTTATCGTTAATGGCAAGGTCAAGGCG
TTTCATCACACCGCCAGCCACCAAAACGTCCATAAAGAACTCATACCAGCTTCTTTGTTG
TGCCAGAAGATAGCTTTCAAATTGTCTGCACCCACGACCTTTCAATTCCACCAGAACTCC
TTTGTCCAGTTCATGGGAGCAAAGGACGAATATGTCGCCTAAAGCATAATGCTCTGAATA
AGAATAGAAACCATAGTCCTCATGAAGAAAATAGGACAGTTTCAGTTGTAAGATGTTTTC
GACCACCTGCTGTACGTCTGTTGTCGGAAAGCGAATCCTTACATAATCAAACAGCATTTC
AAGGGGAGCGTCGGGATTGAAGCGTTCCAGAGCTTCCCAAAGGGACTGCTGTAAATCCTC
TGATGGCTTGACTTTTCCTGTTTCAATATCGCTTAGATACTGCCTTGTAATACCAGTCGC
AACAGCTAAACGGTTTTGAGATAGTCCATAAGCCAAGCGTTTTTCTTTTAAATGCTGTAA
CCAAGTTTGTTCATTCAGTAAAAATCCCTCCAATCAAAAAGGCGTATGTCAACTTTTAAA
GCCCATTTGACATACGCTGAAATTTTGTAAATCCCTTGTAACCAAAGGATTTTCTAATGT
TTTTTTGACTGTTTCCTGTCGATTTGTACCCCCCTGTTAGATACGGGGGGTTAAGTGCTG
GCGTGGCTATTGCCACACCAGCCAGCAAGATCAGTCCACACCTGCGACTTCCGCTTCGCA
CGTCGCCTGCGTGGACTGTCTGCTGTTGGATAACTTTTTAATTTCCTCCAAGAAATCATA
TCCTTTTGGTACAAGGGGAGTATAAAACTCTGATATGACACTTGTTCCTACATCAACATA
GCCACGACCTTTGATTCGCTTTAAGAAGAAATCCTTTTGTACGTCACTGCCAAACATCAT
GCCATAGCCCATTTCAGACATACGACCTAAAGCCACTCTGAAATTAAACTGATCACGGAT
TCCGTCGCCTAAATATTTTGCGTCTGGACGTTGACAAGCCAGTATTAGAAAGAAGCCAGC
TTGACGACCTAACATGACAATCTGTTTCAGCTTATTCATAACTGCGGTGTTTTCTTTTGT
TCCCAGCATTTCCATGAAAGCGACGTATTCATCAAAGATTAAGAAGTGTGCCGGGAGACC
TAAGTAAGCATAATTTTTGCCAGTCTTATAGTTCTTCATCTGCTTCATTTCCTCACTACG
TTTCATCATTTCTTCATAGAATGTTTCAATGCAAGAAAGCAAGTCTTCTTTTCTATAGTA
GACATTTGCCATCACAGAACCTAAGTCCGCAAGGTCAGCATTTTTCGGGTCAAGAATATA
CAGTTTTGAATCTGTATGAAGCAAGGCTTCAATCAGTGTCAGTATAAAGTAAGTTTTACC
GCCACCTGTACCACCAGCAATCAACATATGAGGGAGCTTATCATATTCCCACCATACGTT
TTTCATTAAGCGAAGTTTACCATCTTTAGCTTCTACTTCATCAATAGAAATACGACTGGC
TATGGTGTCATAGAGCAAAGTATATTCCACATAGGAATCCTTTAACTCTTTATCCGTCAG
CTCACAGTACAAGCCACTCTCTAATTTCTTTTCCAAGTGTAAGAGTTGGTCTTGATATTT
TCCCAGCGTGATTTCCACCCGTATCTGTATCAAGCCATTTTTAAGTCGATAATACATTTT
AGGGAAGTAGGTTATCTTTTCCTTTGTACGACCAGCACTATCTTTAAAGAAACCCTCTGT
TTTGACCTGTTCAGATTCATACCACTTGTTTTCAAGTATCATCTTTGCCAGTTTTTGACG
GTGGTAAAGTTGTTTAACCGTATCATAGCGAACCCGTTTGAATACAAACGCTACCAGCAA
GCAGATAAGAATTGCGACACTGAAACTGATAATTAAATAGGGAATGTCAATCTTATCTGC
TTGTGATAGGTTAAAATCCTGCCAGTTGATCTGCTGGATTGTCTTCACATGAAACAGTCC
GACAACCAGCAGGAAAACAGGCAGGAGTGACGCTATCGTAAAATGAAAGACTAAATCTTT
ACCAGATGGGCGAATCCTTTTACCACGCTGTTTCATGCGAAAAAGTCTCCTTTCTACCTA
GCGACTATTTGTCTTGTGTCGGTTCTTTCTTTGCTTGTGGTTGAGCTTTGAATGAACTAG
AATCCTTTGTCAGCACAATATCGTCTGCCTTGATATACCAGTCAACATCTGCTCCTTGAT
AGGTGGCAGTAGCAACGGTGTCCGCAATGGGATTGATAAGTTCCACCCGTGCGTTATAAT
CAAACTCTTTCAAAGGCACGCTGGCAGGAATACTTACTTGAATCATGCGTCCTTGTCCTT
TGGATTTTAAGTCATAGGTACGTTCCTTGATTTCATCTGAAACCGACCCGTCTTCATTTT
GGATTCTCACTTCACGACGTAGAGCAGAGAATTTCAATTCTCCAAAAGTCGTGTCTTTAT
CTAATACAATGCCATTTGCTAATCTCATCATTTTTCCTCTCTTTCTTTATTCTTTTATCA
TGTCGTCAGCATGTAAAAGGTAATTTGTAAAACCACGAGTGCCGATTTTGTAGCCCTCTG
CGGTAATACGTGGATTGACTAACTTCACACGTTCCTCAAAGCCGAAATGTTTTTCGCCAG
CTTCAGCAGGAAGCACCACCACAATATCATCTGCTCTTTGAACATCAGAATAGAGATTAT
AGCTTCTTGATAAGACAGTTAGCCGTCCGTTGATTCTTCGCTGAACGACTTTATCCTCGC
CAGCAAATTCTAAATTGCCGAATGTTTTTTCCATGTTGGGAATCACAAATTTAAGTTCCA
TATTTTTACCTATCCTTTCTTTTTTATTGGCTGAATGAATGTTTGATGGTCTTAAAGAGT
GGGGAACGACCTTTTGATTCTTGATTTTTTGTTTTCATAAGTTCACTTCCTTTCAAAATC
GGGTAAAAAAATAGACACCTCATTTTTTGAAGTGTCTACCTATTAAATATTCAAATTTTA
TTGGAAGTATCTTTATATCTTCACTTTTCAAGGATAAATCGTCGTATCAAAGCTCATTCA
TAAGTAGTAAATTAGTAGTAAATTGAGTGGTTTTGACCTTGATAAAGTGTGATAAGTCCA
GTTTTTATGCGGATAACTAGATTTTTATGCTATTTT
