# Supplementary material for: Abundance, Diversity and Role of ICEs and IMEs in the Adaptation of Streptococcus salivarius to the Environment
Source: Genes (Basel). 2020 Aug 26;11(9):999. doi: 10.3390/genes11090999 (PMC7563491; doi:10.3390/genes11090999)
Supplement: Supplementary file 1 [file genes-11-00999-s001.zip › Supplementary files/Lao_Data_S1/ICE_Ssal40-02_rpmG.fasta]

>ICE_Ssal40-02_rpmG
TTTACTGAGGTTAAATAAGGATTCAATACGAATCAATACAAAAGAAAAACGCTGTTTTCA
AGCGTTTTTTCTTTTTGTCAAAAGTAATATAATGCACTGCATTTCAATTTAAACTCTACC
TTTTTCTCTACCTTTTTTCTTAAAATATGATTTGATAAGATCATGTTTCAAGTGGAATTA
GGATCTTAAACACTTTACGATTCTCTTTTTAAACACTTTGTTATAACTATATTACAAGAG
GTAAACTCAAATTTCCTGACCTACTCTCTAAATATAATTAATCACCTTTAACTTCGTTTC
TTTAGTTACTGGGTATTTTTTACTCTTTCAATTATCTCTTCACAATTGAATTTGATAAAA
TATAATAGTTTTCTCGTATTTTAAGGTGTACAATTACTATTTCTTCTAAATCAAAATCTC
GTAGACTATCTAGGATACTGCTCCCATCCGTCTACAATTAATCAGCTCTATCTCTATACT
TAATAAAGTATAGTATAGTAAAGAAAAAATCAATGAAAACGAGGCATATTATATCTTCTT
TTATTAATTCCGATGCGACTACTTTAAGTATTTTTTTTTATTTGTAATTGTTATTATTCA
ATAAAAATGATAAAATGACATGATTAAGGAGAGAGAATGACAACACCAACTATACTTAAT
TATCAAGGAAATAAATCTTCATTGATACCTTTTTTAAAGAAGAATCTCCAAAAATATTTA
CAACCAGGAGATGTGTTTTTTGATATTTTTTCGGGATCTGGCAGTGTTGGAGCAGCATTT
AAAAATGAAAATATAATTTTTGCTAATGATGCTGAAATTTATGCATCAATGATTTCATCT
GCTCTTTTAAATACTCCAGACAAGAATGTTTTAAAAGCTGTTCTAAGCGAATTTTCTGAT
ATTTTTAATGAAAAAATCAAGAAAAATTTAAACAAATTTGAAACACATGTGGCAAACGAA
AGAAAATTAATCCAAACAAGAAATAACGATGGTCTAATAGCTTTATATAAAAATTTCCCT
ACAATCTGGAACGGGATTGACGAAATTAGCGTTGAAAAACTACGTACACAAGGAGAGTAT
AATTTATTTACTTATTATTACTCGGGATCTTATTTTGGAATCGAACAATCTATTACAATC
GACACTATTGTAGAAACTATACATTCATTTCAGAATAAATCAGTTGTAGATACACTGTTT
AGCTGTCTATTCTTTGCAATGAAAGAAACTGTTTTTGCTAAAGACGGACATATGGCACAA
CCTCTAAGTCCAGTAAAGAACATAGCAAGACATCTAAAACAAAGAAGCAAAAGTATTTTC
CCTCTATTAATAAAGAAACTTGGCGAGTTCGTTGTCTTTAGTTCTACAGAAAAGCATAGC
AATGAATCTAAACATAAAATCTACAATCTAGATATTAAAGATATCACTAAGGGAGAAATC
TTTAATAATAAAAAAATAAAAATGATTTACGCTGATCCACCATACACCGACATGCAATAT
TCTAGGTATTACCATTTGCTTAATGTTGCTGCTAATTATGATTTCCCCATGCCTACGATT
TCAAGAGGAAAATTTACATCCGGTTTATACACAGAAGGTAGGAATCAGTCAGATCTTAGT
AAAAAAAGTACTGCAAAGCTCAGAATTAAAGAACTTTGTCGATATTGTAAGGATAATAAT
ATTACTTTAGCACTCAGCTATGCATATCCAGAAGATCGCATCAATCAGAAAACAAATAGA
TACACAGTGTCTATTGAAGATCTTATTAGTTTGGCTAAACACATTTTTGGAAGTAACAAT
GTTAGCATCGCTGAAGAAAGCTATAAACATGCAAACCATAGAAACAGTACTACTAAGAAC
GTTTTTGAATACTTAATCATTTGTGGCCCATCTTCATCAGAAAACGAAGAACCAAATTCT
TTATTGAATCTAAGATATGATCTAAAAACAACTACTCCAACATCAAAAAATCCAATTTAC
AATACACATCTATACTGGTCCCAAAAGTCCTTTAATATAATTGATAAATTAATTCAGTAC
TTATCCAAAGAGGGCGATACCATTTTTGATCCATTTATGGGTTCCGGAGTGACAATCTTA
GAATCAATTAAGAATCCACTAAACCGTAAGGCAATTGGGTGTGATATTAATGATATGCCT
AGTTTCATTGTAAATAATATTATTAATAATTTTCAAACGAGCGATTTAATAGAAATTTTC
GATCAGCTTGAAAAAAAACTTGAAGAACTAACTTTTTACTATACCACAAATTGTACAAAT
TGTGATTGCAACAATGCAATAATTACTAAAGTTGTTTTCGATAAACCTTCTAGAACTATT
AATGACTATAATATCAAAGCTATAAACTACAACTGCCCTAACTGTGGAAAAAATGTTAAA
GAAGCCGATAAGCTGGATAAAGAAAAGATGTTAAGCTTAATTTGTAAAGACTTTATACAA
GATGAAAGACTCATACAAAATAGCAAAATAGCAGTTGGAAATAATGATCATTTATCAGAT
TTATTTACACCTCGAAACTTTTCTGTTCTCAACGAAATAGTTTCGTTCATTAGATCTTCG
AAAAATCCAGATATACTAAACTATCTACTTATGTCTTGCATTCATTTATGTAAAATCACT
GATCTACACTCTAACTCTCAATGGCCCCTCTGGATTCCAAAAAAGAATTGTGTAGAAAAA
AATATTCTAGATTTATTAAAAAAAAGAATAAAGAAGATAATTACAGCTTCAAATTATACT
AAAAAAAACTATTCTAAGTCTCAAATAGTTTCATCTTTCACTGATTTAACCCCCAACTCC
GCTCTACTATTAACCAAAGGGAGTCAGAATATAACACATGATGAAATACCAGACAATTCA
GTAGATTTAATCATAACGGATCCACCATATAAAGATCAGGTTTTGTATTCTGAATACATG
CAATTATATAAACCCATTGTTAACCTAAATTTTAATTTAGAAGACGAAATTGTTGTCTCT
CCCTCACCAATTCGAAAAAGAGGGGAGTCAGAATATTTTGAGCTTTTAGACCAAGTTTTT
AATATGTGTGAAAAAAAATTAAAGCAAGATTCTATTATGTGTCTATTCTTCCATGATAGT
AATTTAACTGTCTGGGTCGAATTAATTGAGATTTTAGAGAAAAATGGATTTAAATATATT
TCTCAGGAACATATAAAAAAAACTAAGACAATAAAAAATATAATTAGCCCCAAAAAATCA
TTATCCGGTGATGCGGTTCTATTTTTTGAAAATACAAAAAATAGAATTTGTACATATAAC
TCAAACATAACACCCGAGGAGATTGCTCACAATATATATCTAGAGGCAAAAAAATTACTC
GAAATTAACGGTGAATTATCTACTCCAGAGTTATATGATTTTGGTTTAATGGAAGTTTTG
ATAAGCAACGGTTGGTTAAAAATTCTCTCAAAAAAATATAAAACCTTAGTTGATATTTTC
GAAGAGCATTTTATTTGGAATAAAGTAACAGCAAAATGGCACCTTCAATAAAGAAGATGC
CATTTTTTAAATATTAGAATTGTAATACTTGCCCTTAAAGTACTTGTCTAACTTTTGTAA
CAACTCATGTCCATTAACAATAATTACACCTTGAGTTTTCGCTACTTTTTTAGCATCATT
AGTATAATCAGATGTAGTATAACAAGCTATTTGATGTGCTCCCAATCTCTCTCTTTCTGA
TACTAAACGTTGCAGTGGTGTTGAACCTACATTACTAACCCAACGTTTACATTGAACAAG
CCAAAAATCTTTAGAGTTGCCATTAAATTTCTGTGCTACAACGTCAACTCCCATATCACC
ACTACCACCTTTTCGATGAACATTTACAAACCCTTCTTTTTCTAGTAGTAGTTTGCATAA
ATCCTCAAAATCATATGGGTCCATTGTAGCTATATCAACAGCATTTTGGTTAATATTTTT
AGGTAATGATTTTCTAACATAAAAATCACCATCAATGTCAGTCTTATCAGCCACCAAAGA
AGATAGTTCTTCAATGTTTTTATCATCATTGATTATATCAAGTAACGTTTGATTATTTCC
ATCTGATAAATCATCAATTAGTTCTAAGTAGAGTTCCTCAAGTACAAATTTATTTTGTTT
TTTCAAAAGTTTCTCTACATAAACAGGAACTAACTCATATAATTTTTTAAATAGAGTTGA
ATCGTCCTCTTGGTCAAGATATAGAACATTTTTAGATAGTTGAACTTCTTGATTAGTTGA
AATATAAAAATTTTGTTCTATAACCTCTTTTAGACGGTTAATGATTTTTGGAGTAACATG
TTCACCAGAAGAAGAAATGCTCTTAGAAATATCCAGAATTAATTCAGTAAGAGTAATTGG
ATTATCTTTCAAACTTTTGAGTTTTTTATAAACAATATCTATTACTTTTGCTTCATAATT
CTCGTTATTAATATAGAGGTATCTATCATTATCATTTAGTTTTTGAAAAACAATGACCAC
TTCGTTAATTAATGTATTACGAAAAGCAGATTGTTTTCTCAACGTCGGGTCTTTCTTTTC
GACACTAATTCGAGAAATATATTCAAAACCATTTTTTCTAGCTAAATCAATGATTTTCCC
AAAAACATTAAAGTATTTCTTTTTACCTAACTTAGTAAAGAATACCACAGGGGCACCTTC
AGGAAGAACCTCCCCAAAGCTTTTAAACATCTGATCTAAGTCAATAACGTAATTTTCTAA
ATTTTTATTTTTCCTCTTAGGAGCATTAGTTACAACAATTTCATCTTCTAACATATGATT
AGATAATGTGAAATCAGATTTATTTTCGGCAAAATGTTGCAACCAAATTCTAAACAACTG
ATTTCGCTCCAAATACGGAACCTGATCAGTGTAAGGAAAGTCTGTAAAAATAGCATCTAC
CTTCAAGGCTGGATGTTTTTTCAGGTAGGTCAAGTAATCAGAATTAAAGATTGAATAATT
ATCTGAACCTGAGAAATTATCGACTAGCACATTAGCGAACTTATTTTGAAACTTTTTAAA
GTTATCAATTTTTTTCTCAAACAAGTACCAGACATTCATATCCTGTGCTTTTTCTAATAC
AACATGATACAAAATATCTGTAGCACTTCCATACATCGCCACTTTTGCTAGACTTAATGA
AGAAACTAGACAAAACTGTAGGAAATCCTTTGAGTTTGAAGGATTTAATTTAGAGATGGA
TTCTTGTAACGCCAATAGTGCAAGTTTATTTCGATGGGAGAAAAATGTATCATATTTATC
CGCTCCTGTAGAACGAGTAATATTAATACGACTATTTTCAATTAATGAATCCGTTGGAAA
TTTATCTACTGAGAGCTTCATTTGATCCTGAATCTTCTGCCAATCTTCTTCTGTAAAACT
CTTGTCCCTATTTCCACAAATAGGACATTTATACAATAGTTTTACGTTCTTTCCATCTTT
GATCTCTCGATTTGCTTCTGGATGAAAATAGCCTTCTTTCCCATTTTGGGGGTCAAATAA
TAGTTTTTTTATATAATTTTTTTCCCCACAGCATTCTGTTTCATACAGAGAAAGTATAAA
ATCTTTTGAATTGTTTTCAATGTATTTTATAGCATTGTTCAATTCATCTTTGTCTACTTT
TTCAAATAATACCCTATCCATTGCAAATGTAAAATTATCTAGTTCTGTACCAATTAATTG
TCGGTCAGCTAAATGGCAACCGATAATAGATGTACCACTGCCGATAAATGGATCAAAGAT
AACATCTCCGGATTTTGTTAAAGCCTCTAGTACTTTCGAAATAACCTCAGGGGATTTTCT
CCCTTTAAATGAAAATGTTCTCTTCATCTCAATCGGAATATTATTTTCCGTATTCTGAAG
TACATTAGACAACGCTTCAACATTCTTTTGTGAATTAATCTTTTTTTTCATTTGTTTCCT
CCATTATTGTAGCTGTTTCAACTGATAAAATTTTAGCAATTTTATCAATTTTCTCTAAAC
TTATTGAACTTTTTTTAGTAATTAAAGTTTCTCGATAAGAGCGGTAGGACATAAATTCTT
CATCAAAATATTTTGGAAAATCCTTTCTTTGGCGATTATATTTCTCAAAATTCAAATAAA
AGATTTCAACAATATTATCTTTCCAAATAGGCGTCCTATCCAAAGAAAATTCAAGTTCTT
CAATCACTAATTGTGACGGATGAATGGACATATAATACCCCAGTAATTCGAGTTGATGTA
AGCTAGGCGTTGATCTTCCACAAGACCAATTTTTCAATACGTCAATCGATATGACAGGAT
CATTTATATATCTTGCTATCGACTTTAGTGAATCTAATTTAGAATCCTTCAATCGATAAT
ATTTGTAGATATTTTGTACAACAATACTTGTACTAGATTTTTTATTCATACCTAGATTTT
ACAATAAAATTTTAGTTGCATACTAACGTTTTTATACACCGTTATTTTTGGTTTGTGTTT
TGTTAAGCTTATGTTACTTATGAAGAACTTATTAAAAACTATAGTAAACATTGAATGAAA
TTACTTTTCACTACAGAAAAAACGAACAAACTAACATATCTATCTTCAGAAATGTTAATT
TGTTCGTTTTGTTTTTTCTAAGATTTAAATTGATCACATATTCCAATACTATTTTGTAAA
TTATAGAAAGAAATTATCTAAGAATTTATCTATATGGAATTTTTGATGATTTAATATCTA
TATTTGGATCTAAATAATTGATATACGGTCCAAGAAAATCAATATCTATTGCTTTGGGAC
CAATAATTACTTCATTGTATTTACTACCAGAATATAGTACATTTAAATATATATAGAGAA
AAGGAAATGGATAATCTTTATTCTTTTCACATTTAATTTCATACTTAAATTGATCAGTAT
TGGATACCACAATTCTGTACTCTTCTTCATATGAATAATCTATAGTTTTAAACAGAAAAC
TAATATCTTGTTGAATTGAAGAAATAATTTCTGGATACATATCACTTCGCGTATTTTTTA
ATTCTTCACATAATTTTCGTAATTCCTCTAAATCATTTTTCAATTCCGTCTCATCTTCTT
CGTCCATATGGCTTACATGTACTTTACCCTCTGAGTCAAGGTAGCAAACTCGATATATAT
CAGCTTCAGAACTCGAAATTATTGAATTTAAATACTCGTTATCTAATCTGATAAAAGCAC
CTGCCCCATTATCTCCGTACTGTTGCCACATTGGAAGAATATCAACATTTGGAGTAACGC
ACATCATATAAATTGAGGAAGGTAAAAAAGCCTCTTGTTCGTATGTATCATCTAAATATC
TAGTTATTACTTTACCTTCAAGTGGATCATTCATCAATCTAGAATTAGTTAGTCTCAAGC
AGCTATTTTGATTCAGGTCATCGGTATCATTAGTGTTTGTACTATTATTCGTTATTTCAT
CGTTACCACTAATTTCTTTATTTTGATTTTCTAACAGAATCCTTAGTGTAGCAATTGAAG
TATAGTGTCCTAAGTGAATATTTTTCTCTTTCAAAAAATCTTCTTTAACCGATAAAAAAT
CTTTAATTTTTTTTATTTTTTCTAAAGCTTTGTCCACCCCCTCATTTAACTTTAAAATTT
CTTTTTGTATAGTTGGACTTTTATCATACTTTGTTTTAATTTTTTTGACAATATCCTTAT
ATTTCAGATATTTTTCCTTATCTTTATTAATACACGCATATATGAAGTACAAGAATAAAA
TAGTTGCAGCACTAGAATTCATTCTATCAAAATATTTCTCATATAATTTAGTATATTTTT
TCGCAAACTCTTCATTAGCATATAAATTTTCTGATTTAGGTATGTCCAGATAGTCCTCTT
TATCAGTAAATTCAAAAACTAATTGAGACACCTCCATCAAATATTCCGAAATTATTCCCA
TCGAAATGCTTGAAAATTCAGTTTCACCAAGTTTTTCTTTAAATTGAGTAAGGTTTTTTT
TAAAAAGTACAATATCCCCTAGTTTATCCGCCAAAGTTTTGTACTTGACGTTATTATTCA
AAAAATAATAATAATAAACTGATGTTCCAAAGGAATAAACTAATCCAGTCTTATCAAAAT
CCGAGAGTTTTTGATATTTTCTCGAAGACAATTCATTATAATCTGTTTCATTAATAAAAA
ATAATTTGATACCTCCAATTAGTTGATTCATCCTTATTCCATTACTCCTATAGTAATAAT
AGATATCTAAAGTTATATTTTTATCTTCTACACCATTTGTTTTTTTTGGAAAAAAACAGA
AAGTAGGTGCGTTTCCCCCATCATATTCAAAATTTTCTTTTGAAGAATCTTTTTCCCAAA
AAAATAATCTAGTATCCATAGTAATACCACCTTAATAATATAATTTACTAAATAACTCAA
TTATATATTTTTTTATGATATTAATAAATAGAATATTGAAGCGTACTCCCCTCACCCCCA
AAAATTCTTTTTTCTCTGAATAACATAGGATAATTCCACTTTTGGTTTAATTTAAGGTTA
TTTCAAAATAGCATTATAGAACTCATAAACTGTTTTAGAGCTACTCTATTATTGATATTG
GAATCCTCAGTAATAGTAAAAATTATTGTCCTATCCACAATATAGCAAGATTAGTATGTA
TTAAACTCTCCTAAGGTCAGATATCTGGTATTTGATTAGTTCTATTTCAATATGTTTTCT
TGTAATTGATAAATCAATCACTTAAGACTTTCGTGGACACTAAAATACCACAGAAATTCT
CTCTAACGGCATAAAATTCCCAACGATAATTCCTACTACTCGTGGATCTTCATCATAAGT
GATAAAGATATCCTTATATTTTGGATTAATAGAAACTAATCGCAAACCATTTTCTTCACG
GTAAACTCGTTTAATATAGGTTTGGTTATTACATACTACAGCATAAACTGCTCCATCATA
ATCAAAACCTGTCTCACGAATAAGAGCTACTGAACCATCTTTATATTTTGGTTCCATAGA
ATCTCCAGATACCCATGAAGCAAAATCATGAGCTAGTTCTTCATTGAAATAAACAGTATC
ATAGTTTCTATCATCATAAACTGATGCTCCAATACCAGCAGACATTTTTTCGTAAACATG
GTACTCGTAAAGATTTTCTGAGACTGATATTACTTGTTGAGGTTTCTCTTTTTGAACCAA
GTCACGAGCATATTCTACTACTAGATTTTTACCTTTATTCGATAATGTATTATACAGACG
AACAATCTCAATTTCTGTAAAGTAACCTTTTGGTACTCTTAGTATTTGTTCTAGTCGTTG
GACTTTCTCCTTGGATGGTTCTTTTACTCCCCGTTCCCATGCTGAATAAGCTTGATAGCT
AATTCCTAATTGATCCGCTATATCTTTTTGAGTCATTTTTAGCTCTTTTCTACGAGCTTT
TAGTTTTTCTGGTTGATACATAGTTCACCTCACATTAATAGTAGCTGTAATTCTGCCTTT
TTTCTTGCCTCTTCATCTGAGAATTTTTCTTTATCCCAAACATATGCAATCGACTTTCCC
TTGTTATAAACAAGCCACGTTTTTAAATTGCCATTATTATCTTTAATTGCTTCCCAGTTA
TCTTGGTTTAATAAACTTGGGTATTCTTGGCTTGTTACAAAACCTAGTTTACTCACTCTC
TGCTTAACCTGATTAATAAGAGAAGGTTGAAACTGATGGAACTCCTCGATAATTTGTTCT
CTAATATCATAAAACAAACGAAAAATAGCAGCATTCTTCCCTTCAATGTAAGTTTCAACC
GCTTGTTTGATTTCACTATCTTTATCAGGATAATATTCCCGTAGAAAGTCCAAAAGACGA
AAAAATAAAGCCTGTTTTGAAACTTCTAGACTATTTTGTACTTGATGGAAAGTATCGCAA
CTATAGTAGATTTTAGAAAGAAGGACAATGTCAGGCATTAATACTACAGCCGAAAAGATA
TTCGCCTCTCGCTCTAACAAGTTCTCTTGATTATCAATCAATTCTGCAAAATAATTTCCA
TCATGTTTAAGAATAAAATGTCCTAACTCATGACACAGTGTAAAATTCTGCTTTACCTTT
GGATTATCTATCTCAAAAGAGAAACTGATTCCCAATTCATCAACTACTGTTAGTCCTTCA
ATTTTATGACTTGAAAAATGATGAGGAAGTACTTGAATATTGTTTATTTGAATACAGAAT
TGAAAAAAATAATCAAAACGATAATTCAGTAAGGAAATATTTTGGTCTTTCATAAACTGA
TATAATGTCTGTTTCGTTGCATTACTTACTCTTGTATACAGTTCATCCAAAGAATAGTAC
CTCCTTTAAGTGTTACTCTTAAAACTAAACCATTTCGGTTGAGTTTATTGTATAAAAAAA
GTGGACGTTTGTCCACTAGATTATTCACCCCTTCTTATTAATAGAACCATCCTCGTCTTT
ATCCTCCTTAGATGAAAAATTATCAACATCTTGAACAGTTCCCTCCAATGTTTGTAACCG
GCTAATAGTATTTTTATTAGAAAATTCCGCATTATCTATACTATTTACAAGATCTTGCGG
TGTATCTGAAACAGCTAATTCTCCTGTCTTTCCCATTATTTCTGCTAAGCTATGACTTCG
TTTTCCCTGTTTCTTAAAAATTTGCATATCTCTATTCTCCTTTAATGATATTTTGTTTCG
TACAGTATCTGTATTAAATAAACTTAATTTATCAAACCAAAGTCTTTTCAAAAAGTTCAT
CCAAACTAATTTCAAAAAACTCTGCTAACCTCACTGCATGTCTCAAAGACATACACATCA
TATCTTGTTCCCATCTTAGAATAGTTCTAACACTTACTCCAAGTTCTCTAGCTAGTTGTG
CTTTAGATAAACCTCGTTCTAGTCTCAATTTTGTAATACTCATAGTTCATCAATTTTCCT
TATTAAAAGTCTTCTTTCGTTCTTCCATGAACTCAATTAGCTCTTTCTTGAAAACTGCTT
TTTCTTCTTTTGTCAATCCTTTTGAATTCATACGGAAAAGCAGTTCAATATTATCCAACT
CATCTGTTTTCTCCTCTGAATTACCAACTAGATAATCCACTGATACATTCAAAATTTGTG
CAATCTTTACAAGATTTGCTTGTGTTGGTTTCTTCTTACCTCTTTCCCAATCTGCATAGG
AAGACTGAACTATTCCCAATTTACCAGCTAGTTCAACTTGTGTCAAGCCAGCTTGTTTTC
TTAGCTTTTTTAAGCGTTCCGAAAATTCCATTTTTACCCTCTAAAAATATTTATAACTTT
TTTCAAACAACCTCTTGACAAATATCGCCATAGGCGATATTATATAAATATAGCTGGTAG
CGATATGTCTGGTAAAAATAATAGTCACTATCAGAGTGAGGTCATTGAAAACTAAATAAA
AAGTGCGTCTGACAACCAGAGGACTGACTATCAAACTACACTAAACTTCGTACCTTTATT
GTAATCGTTTTGATAAGTAAAGTCAAGTCCGTTTATGGTTGAAGTGAAGATAAAAACAAG
TATTTTGTGGGCTTCCACGCATTTCGGACATTAGCACTTTTGCCGAATAATAAAGTGAAC
TGGTTTCGCAAGATTGCGTAAGAGAATCCCTTGGGTATGACAATGACTACCTAAAGAGAT
TGGCCGGGCAAACGATGGTAATTGACGCAAAGCACCTTGCTAAACGTTGCCACCGTGGAA
AGAGGAATCTTTCCAACCAAACAACTTTTCTTTACTGCTGTCTGTCTTTTGAGATGGACT
TACTCTCAAGCTACTAAGTCTTCCTTATATCTTAGTAGCTTTTTTACGCTTACAATAAAG
GTGAAATTATGACTAACTTTTTTCGCATTACAATGTAAACGCCTCTACAATAACTATGAA
TTCACCTATGATATGTTTAGCTACTCGCCTAAACTACAAGCTAAACTCTATACACAAGCT
CTTCTTGACTTAGACCATTTAGTTCAAGAAGCCCGCAGAAATAGCTATCCTAGTGGTGAT
ATTCACTTCTATAGTCGACAGTTTAAACGTAAACTGTTTACCCACTACTACTCAAGAGTG
AAGCAATTAGCTTAACTCTTTTTCTTTTGCTCAAAATCAGAAAGGAGAATCCTATGATTC
CAGAAACACTTGTTATGAAACCAGATTTTATTGGGCCTGCTTACTACGAAAAATTAGGAA
ATGCCCCTCGCTTTATCTTTGGAAAAGAAGGTAAATACCAACGCCATATTCTTAATAGCG
AAAAGCACGGAGCTTTCCACGTTATTACCCCTGCTTCTACAACGGTCTTCCCAGAAGATG
CCCTTGTAGAAGTGGTTAACCCGATTTTTCTCTCAGACACGGCTCTAAACGGGAACTCAG
TTGCCCCAGCCCTCAATGTCTTTGCGGAAAAATTAGTCCTAAAAAAATAAGAAAGTAAAG
GAGAAATACATATGGCTAAAATTGGATTAAACTACGGAGAAAAACTACAAATTGCGGACA
AGACCTATCGTGTTATTACGGATGGTCTAAACGTGCCAGAAGTACTTGGAAAGCTCTCTT
TCCGTGGGATTGAAGGCCCTGATATCATCTATGAAGAAGACCGTACCCAACGAAACCCTG
ATGGCTCTTTCGTCCAAGTCAATACAGGAGAAATACGTGGGATTGTTGTGGCAATTCACT
CTTCTGTCCAACACGAAACCCTCTTTTTCACCATTGCTGATATGGCACAGTCTGAAATCG
AAGACCTAGGCATTAAATACCGAGAAGAAGTTGAGCTGGAAGATATTGTGATCACCCATA
CGCACGTTAACCGTAATGATATTTACAAGCTCTTTGCTTCTAAAATCAAAAAAAAGAATG
GAGGGGCACCTCTTAAGGAAAACAAACCTTTAGACAACAAGAAAGAAAACTAGGAGGTGA
TGTACTATGAAGCTCTTTACCTATCGTGGGATAAGAGTTAGAGCCTTTTATCGTCATATT
CGGGGAATCACCTGGTTTATCTGGTGGTTCCCTTCTTTGTTAGTGATTGGAAATTATTGC
TATCTTCACCTAGAAGAATTGAAAGACCATCCCTTGCCACAAGTTTACGTTATCGGGGGT
GTTCTTGTTGCTTCTTGCTTGGTCGCTTACCTACTGAATCGCATGTGCTACGAGAAAATC
GTCTTCTTCCAAAAGCTCAATAGCCTACGGATTTTGTCTCGCTTCCTGATAGAAAATAAC
CTCTATTTGATTAAGAATATCAGGCGTGAAAACAAAACGATTGAAAAGATTGTTCTTCCT
CAGGTGTACTTGAAACAGTCTCGCTACAAGATTGAAGTCCGTTTTATCCTAGAAGGGAAT
AAATTTCAGGACCGTTTTCTCAATCTTGGGTCGACTCTCGAAGTCATGTTTAACGGGGAC
TTTCGCAATAAAACCTTTGATAAACGTTTCATCACCTATGACATTGCCATCAACCGCATT
GATAGTCGTATCACCATTAATGATGTCGAGGTCAAGGGCTCTAAACTCCAACTTATGACA
GACGTCACTTGGGACTATATTGACGAACCTCACTTGCTCATTGGTGGGGGAACTGGTGGC
GGTAAAACCGTTGTCCTTATGACCATTATCTATGCACTCGCTAAGATTGGCTTTGTGGAT
ATCTGTGACCCAAAGAACTCTGATCTGGCTGGACTCAAAAAGATTCCTGTCTTTCATGGT
CGTGTCTATACAAGTAAAGAAGATATCATCCAGTGTTTTAAAGAAAATGTCGCCTTCATG
GAAAAACGCTACGAGCTCATGTCTAACTCACCCAAATTTCAAGCTGGCAAGAACTTTACG
CACTACGACATGACACCAAAATTCATCCTCGTCGATGAGTGGGCAGCTTTGATGGCCAAG
ATTGACCGTGACTACAACCTCCAGTCTGAACTCATGGAATACCTCTCACAACTCGTGCTA
GAAGGTCGTCAAGCTGGCGTCTTTATCATCTTTGCCATGCAACGGCCTGACGGTGAATTT
ATCAAGACAGCTCTTCGAGATAACTTTATGAAACGTCTCTCCGTTGGCCACTTGGAATCA
ACGGGTTACGACATGATGTTTGGAGATGCTAATAAAACCAAGGAGTTTAAAAAGCTCGAT
GAAATCAATGGCGTCAAAGTTAAAGGACGAGGTTATATTGCAAATAACGGAGACTTGGCT
GGGGAATTCTTCTCCCCTTACGTACCACTCGACCAAGGCTTCTCTTTCTATGATGCCTAC
GCAAAAATCCCTATTATGGAATTTAATGGCGAAGAATTTGAAGTCTTTGGAGAAGACCAC
CAACAATCAGAACCGATTGAACCAATAGAGGAGGAAGAAGCTCTAAACAATGAAACAAAT
GGACGTCCGCTCAAGGAATTTGCGGAGGAACAGGATCTCAAAATGGCGACGCTTCGAAAG
ATTATTTATCTCTTGCAAGAACAAGGGATTGTTTTTGAACGGACGGAATCTGCCATTCTA
GTCAATCCTTTTCAAGAAGAACTCCTTCTTGAAAGTCTTATCCACTTTGAGGAGGAGGGA
CGCAAATCTTATCCAAAAGCCGTTGAAGCGACGCTTAGTCATCATGGGCTAGGACAAGGG
CAAGGGCAAGCCTGACCACAGGTCAGGCGCAGACCGTAGCCCGAAGTTCCTAGGCCATGA
TGAGACTTCAACCCCCGATTTCTAATAGGGGGGTTACATTTGGCCAAAGTGCCACGTCAA
CCCCTCCTCATTCCTTGTGGGAGTTGGGATTTCAAGATTTAGAAAGTGTGTCACTTTGGT
CCAAAAAGTGTGTCACTTAGTCAAAAGGAGGTGTTCCCATGAATGACTAAAATGAGTCCC
TTTCAGATCAAAAACTTCAGAAAACAAACAGGCCTTAGCCAAAAAGCCTTTGCACAAGCA
GTTAGCTTACCCGTAAGAACTTACCGCTCCTATGAATCAGGGGAAAGAGGTCTCACCATT
GACAAGTTTCGAGAACTCAAAGAAAAACTCGGTTATTATCAAGAGTGTCACAAAAACAAT
CTCAGGGCTCATATCGACTACTTGCGACTAACCTTCCCTAGTCTTAGGGATTTAGAAGCT
TTCTGTGAGAACTTTCTTTTTTGTCACTTAAGCGAATTTACTGACCAAGAAACACGGCTC
ATGAATTATACCCACTTGTGGCAACGAGGAAACATTTGGATTTTCGATTTTTTTGATAAG
TCTGCGACCAATAACTACCAAACGTGTCTCCAACTCTCTGGTCAAGGCTGTCGGGAGATG
GAACTCCTCTTAGAACACAAGGGGATTTCTTGGCAGACCTTTCTTCAGAATATTCTCTAT
GCCTACCAAGATGTCAGGGTAAAACGCCTTGATATCGCCCTAGACGAGCTCTATAAAGGC
TATGGTCACGAGGAGGAACATATCCAGATCCCAAAGCTCATTGATAAGCTCTATGCCAAA
GAGATTGTACTAGATACTATCAAAAAATGGAATATCACTGGTGGAGGTTCCTTCACCGAT
AATGAGGACATGGAAGCCAATCACGGGCTTTCCCTATACTTTGGGAGCCGACAAAGTCAA
CTCTACTTCAACTTTTATGAAAAGCGATACGAAATCGCCCGTATGGAAAATATCTCCTTG
GAAGAATCCTTGGAGATTTTTGGTATCTGGAACCGCTATGAACTACGCTTTTCAGACCAG
AAAGCCCAAGGGGTTGTGGAGAAATACATCAACGGGGTAGATCTCGGAGAAATCGCAAGA
GGTATCGTAAACAAGGAAATCCAAGTCTATGATGGTGTCACCCGTTTTGGAGCCTATAAG
CCCTATGAAAAATGGCAAAGGCTCTTTGGAGGGGTCGAACCCTTAAAACTCTCAACCAGT
CCTCAACCCTACAGTATCGAACGGACCATTCGCTGGTTAACCTATCAAGTCGCAAACTCT
CTCGCACTCGTTTCTGAAGCAGACAAAATCATGCAAACAGAATACATGAAGATGATTCAA
AATAGCGGTGAAATCACCGATCGTGGGGAGGCTATCTTAAGACTCCTCAAAACCAACAAA
CACTATGAACACTAGAAAGGAAATCCCTTATGGAATACAAAGTCGAAATCAATTCACTAA
ACAACTTTAAAGCCTGGTCTGGTGGCCTGAGTACCTTAAACACTGTCCGTGAACGTGGTG
GGATAGATACCCTAACCACCATCTGTGAAGACCTCTTTTCCGGGAATACCCCCACCGACA
CTCAAATCAATGATTGGCTTTGGTTTGAGACAGACTTTATTTACCAAGCACTAGGCTACG
AGGACCTCCTAGAGGGCTAATTCATGCTCAAAAAAATCTATCAAGCAGACTTCCTCCTTC
TTCCGGATCAGGAGTTCTGGAACATGTATATTCTCCTTAGAAAAGGGAAGGACTTCTACT
ATGAATGTGCTGGAAGATGTACTGAAAAGCCACCAGATGACAGGGGCTTCTACGACTATG
AACATGCCTGTTTCACCCTAGACGGTCAAGTTCTGAGTCTCAATAAACGGATGCGTCCCT
CTCTCATTGCCTATATTCAACAGACCATCAAAAACAATCACGAAACCTTTAGAAAGGAAA
TTGATATGGCCACTAAAACGATGTTTGAAACCAAAGTCGGACAAGTTACCAACGAACTTG
GAGAACTACTCAAAAAGAAAGACCACAAACAGGCTTGGACCAAGGCTGGAGAACTCAACG
CTCTGCTCAAAAAAGAAGAAGCCAAGGACCTAAAGCCTGAATTAGTCGAACAACTTCACA
ATGAGTTACGAGGCTACTATTACATCAATAGTGAGATTGAAAAAGCCAATAAGCGACTCT
ATGCCAAAGGTTCTAAACTCATTGAACTCGCTAGTCTCTAGAAGGAGGACCTATGATAAA
AGCTAAACGACACTTACTAAAAGCAAGAGAATACCTCTCAAATTTTAAAAAGGTGGAAAA
GAAAGGAGGCTCACCAAAGCTAAAAGTCACTACGAAAAAAACTGTCAATATAGCTGTTGT
CGGAGGAATTTCTTTCCTCCTTTTTGTTGGTCTTATGGGTGCCATTCGTGCCATCACACT
CTCAAATAAAGTGGGAACCCTACAAGCTCAAGTGGAAGCAGCTCAAAAACAAAAAGCACA
ACCTGTTAACGCTAATCGTAAGTACGACTACAAGCTCCAGTATTACCTCAATGACTATGT
CTACGCCTACTTCACCCTCCCACAAGAAGGGGATAAACAACAAGTTCAAGTCGAACACCT
TAACAGTTTTTATAACTTCGTTCCAGACGTCAAAGCACAAGGTCAAGTACGTAACCCAAG
TACCTTGCTTTACTCACAATTAGTCACGGTAGAAGGTAAGATAGCCACCTACAAGGTCAA
ATACAAAGAAATAATCCAACATGACAAAGACACCGATGAAAAAGAACTGGTAACGGGATT
TAATATTCCCTTTGATGAAAAAGAAGGGAAATACTACGTTTCTGGACTCCCTTGGTTCTC
AGCCATTGACTCTTCACAAGCTGGACACTTTAGCGAAGACGATCAACTCCAACTCACAGC
TAACGACCACGTCTCAGATAACCAACACAAGAAGGTTGAAAAGTTCCTCAAGGTGTTCTT
TACCAACTATACCACTAACCAAGACAACCTCAACCTCATTGCCAAGAACGTTGCTATTGT
AGCCAATACCACCTTTAAAACAATTGACTACACCTATCTTAAGAAAGATGGGGCTGGGCT
CATCGCCTATGTACAAGCAACCTTTGAGGTAGGAGGAACGACTCACTCTGAAAACTTCAC
CTTCACGCTCTCAAAAAAAGACAAGAGCTACTATGTCACAAAACTAGAACACACCATTCC
TCTCAACTACGCAAACGATAAAGATTAGGAGAACTCTATGAATACAGACAATCTACGCAC
CTTCCTCCAAGGCGATGGGATTTGGATTCTCACCGCTATCGCTGTTTTGTTGGCTATTAA
AGCTTGGCGAAACAGTTCTTGGCTTCAACTCTTCTCAGTCGTTGGCTTCTATGCCGTCAT
TGTCTCAATCGCAAAAGGACAAGACATCCTAAAAGTGGTCGGCTGGTTCCTACGACTCTT
TGGTATTGATTCAGGACTTTAAGTATGACTGACGAAAGACTCTATGACTACAGTAAGGGC
TTGAACGCCCCCTATTGGATCCAGGAAATCAAGACAAAAAAGGGGACTCGCCTTTGGTAC
TTTGCGACACCAATGCAATTGTCCTTTTTCATTGTCTTTATCTTCGTTTTTGTGGCCATG
TTGCTATTTGGAGGAGTCATCCTGGTTCCTCTCGCAAAGCTCACACACTCTATTTCACTA
CTGCTCTACTGGTACCTCCCCTATAAACTAGCTAAATTCTATACCGAATACGAACCACAC
GGTAAGAAAATGCACGTTTTCATTGGGGACTACCTGATTTATTTCTGGGATTTCAAGCTC
AATAAAAAAGCGATCTACCATGAAGACCGAATAGAGCCAGTAGAAGAAATCGTCTTTGAA
AAAACAAAACTATAGAAAAGGAGGTCCTATGAGTATTACCTTAACCTATCCTATTAGGGA
AACCCATGAAAATCTAGCCCTCAAGAAAGATCGAACGGTAGTAGCTTATTACCGTATTCC
CAATACTCCTATCACCATTACGGATGAAGAGAAAAAGGACAAACACAAAATCACGGTTGC
TCAGATGATGAAGAAACTCCAGAAAAACAAGTCCTTTGATATTTCACTCATTCCCAAAGA
CTATCTCTTAGAAGAGAAGATGAGGGATTTTTCAGAAGCATTGGCAGATGATAGCCGTGA
ACTAGGAGAAGAGCTCCTTCTTTACACGGTTGACCGTCTCACGGATGAAATGGAAATTCC
TTATCAGTTTGATTGGGTTGTGGGAGTGACCTTACGCAAACAAAATCATGGGGCAACGGT
GAAAGACTTGGCCTATGAGAGTTTTAACGAGTTCTCAGAGAAAATCGCAAAAGGTCTTGG
CTACGAATACGCATTGAGTCCCACCTGGTATAACGATTACAGAAGTGACGAATTCACTAT
TTTCCAAGCTTTTTCCGTCCTACGTGCTAAACGTCTGACCAATGAAGAACTCTTTTACTA
CCAGCGGATGCAATACCTCCGCTATATTCCCCATTACAAGAAGGAGGTCCTCGCTAATCG
CTCCCAATTTAATATCACAGACACCCTGATTAAAGTCCTAAAAGGAGGCTTCCTCAAGCT
CGAAAGTCCTTATGGGTCTTCCTTTGTGACCATTCTTCCTGTTGGAAAATTTCCTGTGCA
ATTCAACGGCTTTCACTTAGGCGAATTCGTCCAACGCTTGAACTTTCCTGTAGAACTACG
CATCAAAGCAGAATTCATTGATACCAACAAAATCAAGGGGAGAATGGGGCGTTCTAATAC
CCGTTATCGAAACATCATGGAAGAAGCTGAAAACACAGACACCGTCCAACAAGACGAAAT
CATTATGGGTTCTATCTCCCTAAAAGACCTGATGAAGAAAGTCGGAAACAAGGAAGATAT
CATCGAATATGGCGCCTATCTCATCGTTTCGGCTTCTAGTGTCAATCAGCTTCGTCAAAG
ACGACAAGTAGTTCTCAACTATTTTGATGATATGGGCGTTGAAATCAGTGAAGCCTCTCA
AGATGGACCATACCTCTTTCAAGCCTTACTCTATGGTGAAAACCTCCAAAAGAAAACTCG
CACATGGACACATATGGTCACAGCCCGTGGTTTTTCAGAACTTATGCCCTTTACCAATAC
ATCCTCAGGGAACCGTATCGGTTGGTATATCGGCCGAGTGGACAACTGGATAGGTCGTTG
GGACTCTATCACTAAAGCCATTGATTCCTCTAAAAATATCGTCCTCTACAATGCCACAGT
CGGTAATAAAGAAGATATCGCTGGAAAGATTACCAAGAACCCACATATCATTATTACGGG
TGCGACAGGACAAGGAAAATCTTTCCTCGCTCAGATTATCTTTTTAAGTGTGGCTTTACA
AAATGTCAAAACCCTCTATATTGACCCCAAACGTGAACTCAGAAATCACTATCAAGAGGT
AATCAATTCCCCTGAATTTGCACGACGCTACCCTGAACGCAAAAAACAGATTGACAACTT
TAACTTTGTGACGCTAGATAGCTCACTACCATCAAACCACGGAGTTCTAGACCCCATTGT
GGTCCTTGATAAGGAACAAGCTGTAGAGGTCGCAAAGAACATGCTTGAGTTTCTACTACA
AGCTGTCGATGACGTGACGATGGACCAAAAAACAGCCATCACAGAAGCCATCAATACTAT
CGTGGAGCGTCGAGTGTCTGGTGAAAACGTCGGGTTTAAACATGTCCTAAAAGTGCTTAG
AGACTCCACTTCCTCTGAAATCGCTTCGGTTGGTCGTTATCTTACATCAATTGTGACGAA
TTCTATCTTGGAACTAGCCTTCTCAGATGGCACAACTCCAGGACTTAACTATGAGTCCCG
AGTCACTATTCTAGAAGTCAATAACCTCAAGCTCCCAAAGGATGACTCCACAAAGATTTC
AGACCACGAACGGAACTCTATCGCCCTCATGTTTGCACTTGGGGCCTTTTGTACCCACTT
TGGCGAACGCAATGAAAATGAAGATACCATTGAGTTCTTTGACGAAGCTTGGATTCTCAT
GAAATCCGCAGAAGGAAAAGCCGTTATCAAAAATATGAGACGTATCGGACGCTCTAAAAA
TAATACCTTGGCACTGATTACACAATCTGTACATGATGCAGAAAACGACGATGACACGAC
TGGATTTGGGACCATCTTTGCCTTCTATGAAAAGTCTGAACGTGAAGATATTCTCAGACA
CGTCAATCTCGAAGTCACTGAAAGCAACCTCGAATGGATCGATAATATGATTTCTGGTCA
GTGCCTTTACTACGATGTCTACGGTAATCTCAATATGATTTCCGTCCACAATCTCTTTGA
AGATATTGATATGCTTCTAAAACCTATGAAAGCAACAGTGTCTTCAAATCTCGAAAATAA
ATACGCTAGTTAGGAGGTGAACCGATGCAAGAAGCTTTTGCCAAGCTAAAGGGAGTGGAT
ATCTTCTCCCTAAAGTCCTACATGGAACCAACCAACTTTGGCTCCTTTAATGGGGCCTGG
GTTCTGATTAATGAACTCTTCGTTAACCTCTTCTTTTTCATTCTCAATGCCGTCGTTGGC
TTCTTTTCCCTCCTCATCCGCATCTTAGAAAAGATTGATCTCTACGCCACCTATAAAAAC
TATGTCTTTCATGGGGCAAGCAGTATTTGGCACGGATTTACTGGCTCTAATACTGGCAAC
ATTACCAACAAATCACTTGTAGGCACCTTGCTTTTGGTTTTAGCTTTCTATCTGTTCTAT
CAATATTTCTTTTCAAAAGGCTCCTTTTCAAGAACACTCCTTCATGTCTGTCTAGTACTC
CTATTAGCTCTGGGGTACTTTGGGACTGTTGCTGGAACCTCTGGTGGGCTTTATCTCCTT
GATACCGTTAATAATGTCTCTAAAGACGTTACCAAAAAGATTGCAGGCATTAAGGTGGAC
TATGCCAAAGACAAGTCTATTAAAATTGGAAAATCGATGTCAGATAGCTATATTGCAGAA
ACGTCCTATAAAGCCTATGTCTTTGTCAATACTGGCCAAGAAAATGGAAAATACAAGAAC
AGCCAAGACGGGAAAGAAGAAGCCTTTGACGACAGTAAAGTCCTTGGAACTAGTGATAAG
AATGGGAACTTTAAGGCTGTCAAAGCCAAAGACCGTTCCAAGTATTTAGACGATCTAGGA
GACGGAGCCAACGATGATGGTGAAAAGAACCGTTGGGTGTCAGCCATGCCAGACTTCATC
TTCACTCGGATGTTCTATGTGATTTTTAAAATTGTAGAAGCTTTTGTATTAGCCGTCCCC
ATTATCCTTATCCAGCTCTTAAATGTGGTGGCTCAAATCCTTGTTCTCACCATGATTCTA
CTTTTTCCAGTAGTCCTTCTCATGTCATTCGTTCCAAGGATGCAAGAGTTGGTCTTTGGA
GTGCTTAAAGTTATGTTCGGGGGCTTGATTTTTCCAGCGATTACAACTCTCTTAACACTT
CTTATTTTCTATATTGAAAAAATGATAGAAAACATCGTCACGAATGGGTTTGATGGTGTT
CTAAAAACCTTGCCGTCCCTTCTCTTATTTGGTCTTGTCTTCAAACTCTTAGTATCTGTG
GTTTCTAAAGGTGTCATCTATTTCCTCATCTGGAGATTTAAAGGTCAACTCCTCCAATTC
ATTCTTGGCTCCAAAGCTCGAATGGTTGCGACAGATATTGGGACTAAAGTTGAACATGGA
GTTACAAAGACCAAAGAGGTTGCTTCACAAGTTCCAACACGAAGCCTTGCGACGGCTCAA
CACCTAGGAAACTTTGCATTGGCTGGGGCTGGTTTTGGGACTGGGGTGATGATGAATGCC
AAGAGTCATTTCCAAAATGCAGGCTCCTTCTTTACTCCTAAGGAACCAAGCCAACCGGAA
ACTGTCATGCCATCTGGGCCAACAGAGGCTCCAATAACGCCAGAAGATCCAGAACCAATC
ATTCCTCCAACACAGACACCACCTGATAACTTCAAGCCAATTGAAGAAGAAAAACCAACA
CCTCCAAGTGAGTCACCAATCATGTCAGAAGGAACACCTAATCCAGAGGACGAATTCCAA
ACGCTCAGAGAAGAGTGGATGTCACCATTCAAAAAACACCGTATCAATACCCTAGAACGT
AGATTGGATGCTTACAAGGACCCTCAAGCCATGTATAAAGCCCAAGGTTCCAATGCTTTC
ACCCGTGCTTATCGTAAGACCCTGACACGAGACGATAAAATAAGAGCCAATATCGAGCGA
CGAGATCGTTTAACGCAACGCCTAAACCAATTGAGAGGAGAATAGAATGAATACTAAAAT
ACGCTCAAGAACTGCCTTTCCAAGAATACTTGAAGAGATACTTTTTAAGGCCTACCAAGA
AGGGAAACGCTCCGTCGATTTCCTTCTTTTATTTCCAGTCTCAGAAAAAGACAAAGACCA
GATCATTGCACAAACAAAAAACCATTCCGTCGTCTTAGATGCCAAATGGCGCTTTGGGAC
TGTTCTATTTACAGCTTATATCAGACATTAAGTAGAAAGGAGAGCCAATGAAAAAACTAA
AATGGTATCTATTATCTAGTCTTATTCCTCTCTTTTTTCCTGTTTTTATCATTATCATCA
TTATGGGAGCAGTCGGAGGAGGTAGCACTGGAGGCTCTTCTCAATCACCAAATGGTGCAA
CCTATACGGACCACTGGTCAAATGGAAATCCCTATACCCATAATTTACTCGTCCATCGCT
ATGGTATTAAAGCAGAGCAATTGGACGGTTTTTTAGATACTTTAGGAATCTCCTATGACA
AGAAGCGCATCAATGGGAAAAAGCTCCTAGATTGGGAGGCTAAGTCTAATCTAGATGTTC
GTGCTATTGTAGCGATTGCCTTAAATGAAAGCTCACTTGGAACAGCTGGAGTCGCTACTA
ATCCTGGATCCAACATGTTTGGTTTTGGGGCATTTGACTCTAATCCAGAGAATGCCAATA
ATTTTAACGATGAAGTGGCCGTTGTTGGACTCACCAATCAGACCATCATTGGCAATAAAA
ATGAGACCTTCAAAGTCCAAGATGACAAAGCTCAAAAATTTGCGAGTGGTTCCCTCAATA
CGTCAACAGATGGTGGAGTCTACTTCACCGATACTTCTGGCTCAGGGAGAAGACGAGCTG
AAACTATGCAAAAACTCGACACTTATATCGATGAGCATGGTGGCACACCAAAAGCCCCTG
AACAAACGACAGGAAAAACCAGAGACGGAGGCGGTGTTACAACTGGGGATGTCCCACAAG
GCTACAGCCTCACCAAAGAAATCAATACCTCAAGCTATGCAGGTCTGTCTTATCCTTGGG
GACAATGTACCTGGTTTGTCTATAACCGAGGAAAAGAAGTCGGTGTTAACTTCGGAGAGT
ACATGGGAAATGGTGGCCAATGGATGAATGCCCCTGGTTACCAAACAACTCATACCCCTA
CCGAACACTCCGCACTATCTTTTAGCCCAGGACAAGCTGGAGCAGATCCAACCTATGGTC
ACATTGCCTTTGTGGAACAAGTCAAATCAGATGGCTCCATTCTTATCTCTGAATCAAACG
TCAAAGGCCTAGGAGTCGTTAGCTACCGCACTTTTGATGCAGAAACAGCAAAACAATTTA
CTTATGTTATTGGAAAATAGAAAGGATAATAATATGGATACACTGCAACAAGTAAAACTA
GAAAAAATTGAAGGTCTACTACAAGTTTTAGTAAATCTTCTTGATAAAAAAACTGATACA
AGTCATCTCGAAATTATGACTCAAAAACAAGTTCTCAAAGAACTTAATATTTCTCCAAAT
ACACTCAAAAGTTGGGAACGCAAAGGATTACCACGCCTTGAACCTCCTATCGAAGGAACA
CGAACTGTATATTATAAACGTGGTGACATCTTAAAATTCTTGACCATTTAAGGAAAAAAC
ATGCAGATAGAAACCATAGAAAGAAACAATAAAAAAGTTCTTAAGAAAACAAAAAAAGAT
GGCACAATAACTTACTCTATGAAGGGGGCCTATCTAGGAACTGACAAAAAAACAGGAAAG
CAAGTTACAACAACCATAACAGCCCCTACTCTAAAGGCACTAGATCGTAAATATTTAGAG
GCTAAAAGGAAATTTGAAGAGAATGATTCTACTCGAAAAAACACTGTATCTATCGGCACT
ATACAAGAACTGTCTGAAATTTGGTATAACAGTTATAAATCATGGGTTTCTTCAGATAAT
ACACGAAATAAAGTGAGGGGATATTTAGATACCTATATCATCCCAAAATTTGGTGATTAT
AAGATGGATGCTATAGAGTCTACGGAAGTACAGAAATGGGTTGACCAGTTAGCAGAACAA
GCACGAATTGAAGTCAACAAAGGTAAACGTAAGGCGGATAAAGGAAAAGCTTCTGATTAT
GGAGCTATCATTCATAAACTAATAGATATCCTTGACTTTGGAATGGTACACTTCAACTTA
AAGAAAAATCCTGCTAAGCAAGTTAGAATACCACCAAAACCAAAGCCAGCTCAAAAAAGA
ATTCAAGTTCTTCATGAGCAAGATATCGCCATATGGCTGAATTATTTAGATACACTGCCT
AATACAAGAGCAAACAGACGATTTAAAATCATCTGTAACACTCTTCTTGCCTCAGCTTTG
AGAATCAATGAACTATTAGCACTAGAAATTGATGATTTACTTTTTGATACTTCAGAAATA
AACGTCAGTAAGACTCTCATGTGGAAGAAAGGGGATAAAAAATTAGGCACTAAAGGAAAG
GTTGTTTGTAAAAATTCTGCGAAAACTGATTCAGGAAATCGTAAAGTTTCAGTCCCAATT
AGCATCCTTCAAGACCTCAGAGACTTTAATAATGAAATGAATAGCTATTTTGAAAAACAT
GGGCTACCAAAATCTAAACTAATATTTCCAACAATCTATGGAAATTACATGACTGATCGA
AATGAACGAGCTACACTTACCAGACGTTTACATGAAATAGGTTTACCCAATTACGGCTTT
CACTTATTCCGTCATACCCACGCTTCCTTAATGCTCAATTCTGGAGCAGATTGGAAAGAA
TTACAAGAACGAATGGGACACAAATCTATTTCAACTACGATGGACATATACGCTGAATTA
GATCCTAATCGTAAGAATGAAGCAGTCGATATTTTGATGAAACGTCTTGCAAAAATAAAA
GGTGATAATTAACAGTAATTTAAACTCTACCTTTTTCTCTACCTTTTCATTCTCGAAAAA
TAAAATATTATTCAGAACATGATAATATCAAGGTTTATAGGGTTGTGAAAAAGATATTAT
TTAATACTTACTGAGGTAAAATAA
