# Supplementary material for: Abundance, Diversity and Role of ICEs and IMEs in the Adaptation of Streptococcus salivarius to the Environment
Source: Genes (Basel). 2020 Aug 26;11(9):999. doi: 10.3390/genes11090999 (PMC7563491; doi:10.3390/genes11090999)
Supplement: Supplementary file 1 [file genes-11-00999-s001.zip › Supplementary files/Lao_Data_S1/ICE_Ssal7073_rpsI.fasta]

>ICE_Ssal7073_rpsI
AAACCAGGTCTTAAGAAAGCTCGTAAAGCTTCACAATTCTCAAAACGTTAATTATCCGCG
ATATATCAACGTTTCAAGACATTCAAGATTTTTATCTTGGGTGTCTTTTTTTGTCCAAAA
ATCAAAAGTTTCCACCAAAATTTCCACCATATTCCCACCATTACTTTTTGAGGTGCCTGT
AAGCAGTCTCTCCAGCTGTCTGTGAAACAGTGCTAGTGGTATTGATATAAGTTTTTGTGA
TTGACTGGTCACTATGAGTTAATGCCTCAGATATTTCTTCTAGTGAACGTCCTGCTTTTT
TGGCTAGTGTTGCCCCAGTATGTCTAAGTTTATGTGGTGTAGCAGGTGCTAGTTCTGGAT
GCCGTCTTTTAATAGAGTTCATCCGATAATTGAGGTAGTCAATATGCAAGACAATGTTTA
TATTATTTTGTCTATCATTATAGGTAAATACAAACTGATTATTTGTTTGCTTGATACCAA
ACTGTTTTAGTTCTTCCCGCTGTAAGACTTTCCATTTTTGCAATAGTTCCATCAATTCAG
TAGGAGCATTGAATAATGTTCGTTTGCCTCCCTTTGTCGCTTTTACATTTCCGAAACGGT
CTAATGCATTTTCGATTAGTATTTCGTTGTTTTTGAAATTGATATGTTTCCATTGAAGTG
CATAAGATTCAGACTTTCTATCGGAGAGAAAGAATGTTGTATAGAATAGGACATAATCTT
TAAATTCTAGTAATCCTTTTTCTAAATCATCGTCAAAGGCTTGCAGCCAAAAACGTAATT
CGTCTTCATCTAACGCTAAATCTTCTTCACGCTTATTCTCTTTTAGGATTTGCTTTTTAG
TTGCTTTAATACGACTAATCGTTTTGTGTAGTCGATTGACTGGGATGTATTCCAGTTCTT
CCGCCCAGTCAAAAACTGAGTTAATGTAACCACGGAGAGCCTTGAAATTTGCATAACTAT
TTGCTTTTGGTGTCAGTAATGACAATACTAATTGTTTGTTTTCGTTAAGATAACTCAAGG
AGTATTTACCTAGAATGGGTAAAATATGTAGTCTAAAGAGATTTTCGGTTTGGAAGATTG
TTGCAGCTGTAGGAGGTTTATTCGTATTAGTTGTTTGCCCAGCTTTATAGGGTTCGAGCC
AAACCTCTTTATAGAAATCAGAAAAAAGTATGTCCTCTTTCTTGAGAGGCTGTCGAAAGT
GTTTGTTGTGCCTTGCTTTTTCAATATCAACTGATAGCTTTAATTCTGCTTCTTTCGCCT
CACGTCTAGTCTTAAATCGTTTCTCATATAGCTTACCTAGTCCCAGTTTTGATTGGGTAT
CTTCTGGAATATAAACTCTAAGCTGATAGGTGCCATTTTTAGTTTTCTTTATTGACATCG
GTGTTCCTTTCTAGGCAGAGATTTCAAGTCTTGCCATCCAATGATTGACGCTTTCCTTAT
TGAATCGTATGGATTTACCGATTTTGATATATGGCAGTCCCATTGAAATCCACAGGTCAA
GAGTGTTATTGGAAATTCCTAGATAACCACAGGTTTGTTTTTTGTTCAGAAATGGAGTGT
CTAATCCCATATCTTCTTTGAAATGATGAATCTCATCTTTGATAAGAGTTGCAATCATTT
TTTGAATTTCTTGTGTCTGTTCTTCTGGTAGTTGTACTAACATTATTATCTCCTTCCTAA
TGTCCTAAAACATATGTAAATTGTTTGGCAGTTTCTGCATCAAAAGTGCGGTAGCTAACG
ACTCCTAGTCCTTTGACGTTTGATTCAGAGATAAGAATGGAGCCATCTGATTTGACTTGT
TCCACAAAGGCAATGTGACCATAGGTTGGATCTGCTCCAGCTTGTCCTGGGCTAAAAGAT
AGTGCGGAGTGTTCAGTAGGGGTATGAGTTGTTTGATAACCTGGGGCATTCATCCATTGA
CCACCATTTCCCATATACTCTCCAAAGCTAACACCGACCTCTTTTCCTCGGTTATAGACA
AACCAGGTACATTGTCCCCAAGGATAAGACAGTCCTATATAGCTTGAGGTATTGATTTCT
TTGGTGAGGCTATAGCCTTGTGGGACATCCCCAGTTGTGACACCGCCTCCGTCTCTCGTT
TTTCCTGTCGTTTGTTCAGGGGCTTTTGGTGTACCTCCATGCTCATCGATATAAGTATCG
AGTTTTTGCATGGTTTCAGCACGCCTTTTTCCTGAGCCAGAGGTATCGGTGAAGTAGACC
CCACCATCTGTTGACGTGTTGAGGGAACCACTCGCAAATTTTTGCGCTTTGTCATCTTGG
ACTTTGAAGGTTTCATTTTTATTGCCAATGATGGTCTGATTGGTGAGTCCAACAACGGCC
ACTTCATCGTTAAAATTATTGGCGTTTTCTGGATTAGAGTCAAATGCTCCAAAACCAAAC
ATGTTGGAACCAGGATTTGTCGCAACTCCAGCTGTTCCAAGTGAGCTTTCATTTAAGGCA
ATCGCTACAATGGCACGAACATCTAGATTAGACTTAGCCTCCCAATCTAGGAGCTTTTTC
CCATTGATGCGTTTCTTGTCATAGGAGATGCCTAAAGTATCTAAAAAGCCGTCTAATTGC
TCTGCTTTAATACCATAGCGATGGACGAGTAAATTATGGGTATAGGGGTCTCCATTTGAC
CAGTGGTCTGTGTAGGTTGCGCCATTTAGTGATTGAGAAGAGCCACCAGTGCTACCTCCT
CCGACGGCTCCCATAATGATGATAATGATAAAAACAGGAAAAAAGAGAGGAAGAAGGCTA
GATAATAGATACCATTTTAGTTTTTTCATCGACTCTCCTTTCTACTTAATGTCTGATATA
AGCTGTAAATAGAACAGTCCCAAAGCGCCATTTAGCGTCTAAGACGACGGAATGAGCTTT
CGTTTGTGCAATGATCTGGTCTTTGTCTTTTTCTGAGACTGGAAATAAAAGAAGGAAATC
GACGGAGCGTTTCCCTTCTTGGTAGGCCTTAAAAAGTGTCTCTTCAAGCATTCTTGGAAA
GGCTGTTCTTGAGCGTATTTTAGTATTCATTCTATTCTCCTCTCAATTGGTTTAGGCGTT
GAGTTAAACGATCTCGTCGCTCGATATTGGCTCTTATCTTATCGTCTCGTGTCATAGTCT
GACGATAAGCACGAGTGAAGGCATTGGAACCTTGGGCTTTATACATGGCTTGAGGATCCT
TGTAAGCATCCAATCTCCGTTCTAGGGTATTGATACGGTGTTGTTTGAATGGTGACATCC
ACTCTTCTCTGAGCGTTTGGAATTCGTCTTCTGGACTAGGTATTCCTTCTGACATGATTG
GTGTCTCATTTGGAGGTGTTGGGCTCTCTTCTTCAATCGGCTTGAAGTTATCAGGTGGTG
TCTGTGTTGGAGGAATGATTGGTTCTGGATATTCTGGCGTTATTGGAGCCTCTGTTGGTA
CAGATGGCATGGCAGTTTCCGGTTGACTTGGTTCTTTACGGGTAAAGAAGGAACCAGCAT
TTTGGAAATGGCTCTTGGCATTCATCATTACTCCAGTCCCAAAACCGGCTCCAGCTAATG
TAAAGTTTCCGAGGTGTTGAGCCGTCGCAAGGCTTCGTGTTGGGACTTGTGAAGCAACCT
CTTTGGTCTTTGTGACGCCATGTTCAACTTTAGTCCCAATATCTGTCGCAACCATTCGAG
CTTTGGAGCCAAGAACGAATTGGAGGAGTTGGCCTTTAAATCTCCAGATGAGGAAATAGA
TGACACCTTTAGAAACCACCGATACTAAGAGTTTGAAGACAAGACCAAATAAGAGAAGGG
ATGGTAAGGTTTTTAGAACTCCATCAAACCCATTTGTGACGATGTTTTCTATTATTTTTT
CAATATAGAAAATAAGGAGTGTTAAGAGAGTTGTAATTGCTGGAAAAATCAAACCTCCAA
ACATAACTTTAAGCACTCCAAAGACCAACTCTTGCATCCTTGGGACGAATGACATGAGAA
GGACTACTGGGAAAAGTAGAATCATGGTGAGGACAAGGATTTGAGCTACTACATTTAAGA
GCCGGATAAGGATAATGGGGACGGCTAATACAAAGGCTTCTACAATTTTAAAAATCACAT
AGAACATCCGAGTGAAAATGAAGTCCGGCATAGCTGATACCCAACGGTTCTTTTCACCAT
CATCGTTGGCTCCGTCTCCTAAATCGTCTAAATACTTGGAACGGTCTTTGGCTTTGACAG
CCTTAAAATTTCCATTCTTATCACTAGTTCCAAGGACTTTACTGTCGTCAAAGGCTTCTT
CTTTCCCGTCTTGGCTGTTCTTGTATTTTCCATTTTCTTGGCCGGTATTGACAAAGACAT
AGGCTTTATAGGACGTTTCTGCAATGTAGCTATCCGACATCGATTTTCCAATTTTAATCG
ACTTGTCTTTGGCGTAGTCCACCTTAATACCTGCAATCTTTTTGGTAACGTCTTTAGAGA
CGTTATTGACGGTATCAAGGAGATAGAGCCCACCAGAAGTTCCAGCAACTGTCCCAAAGT
ACCCCAGAGCTAATAGAAGTACTAGACAGACATGAAGGAGTGTTCTTGAAAAGGAGCCTT
TTGAAAAGAAATACTGGTAGAACAGGTAGAAAGCTAAAACCAAAAGCAAGGTGCCTACAA
GTGATTTGTTGGTAATGTTGCCAGAATTAGAGCCCGTAAATCCGTGCCAAATACTGCTTG
CTCCATGAAAGACATAGGTTTTATAGGTGGCGTAGAGATCAATCTTTTCTAAGATGCGAA
TGAGGAGGGAAAAGAAGCCAACGACGGCATTAAGAATGAAAAAGAAGAGGTTTACGAAGA
GTTCATTAATTAGGACCCAGGCTCCATTAAAGGAGCCAAAGTTGGTTGGTTCCATGTAGG
ACTTTAGGGAGAAGATATCCACTCCCTTGAGCTTGGCAAAAGCTTCTTGCATCAGTTCAC
CTCCTAACTAGCGTATTTATTTTCGAGACTTGAAGAGACTGTTGCTTTCATTGGTTTTAG
AAGCATGTCAATATCCTCAAAGAGATTATGGACGGAAATCATATTAAGATTACCGTAGAC
ATCGTAGTAAAGGCACTGACCAGAAATCATATTATCAATCCATTCAAGGTTACTTTCAGT
GACTTCGAGATTGACGTGTCTGAGAATATCTTCACGTTCAGATTTTTCATAGAAGGCAAA
GATAGTCCCAAATCCAGTCGTGTCATCTTCATTTTCTGCATCGTGGACAGATTGTGTAAT
CAGTGCTAAGGTATTGTTTTTGGAGCGTCCAATACGTCTCATATTTTTGATAACGGCTTT
TCCCTCTGCGGACTTCATGAGAATCCAAGCTTCGTCAAAGAACTCAATGGTATCTTCATT
TTCATTGCGTTCTCCAAAGTGGGTACAAAAGGCCCCAAGCGCAAACATGAGGGCAATAGA
GTTCCGTTCGTGGTCTGAAATCTTTGTGGAATCATCCTTTGGGAGCTTGAGGTTATTGAC
TTCTAGGATAGTGACTCGGGACTCATAGTTAAGACCTGGTGTGCTACCATCTGAGAAAGC
GAGTTCCAAGATGGAGTTTGTCACAATGGACGTCAGGTAGCGACCCACTGAGGCAATTTC
AGATGAGGAAGCCTGTCTTAAGGCTTCTAGGACATGTTTAAAGCCGACGTTTTCACCAGC
TACTCGACGTTCTACGATAGCATTGATGGCTTCTGTGATGGCTGTTTTCTGGTCCATTGT
GACATCATCTACGGCTTGTAGTAGAAACTCAAGCATGTTCTTTGCGACTTCTACAGCTTG
TTCCTTATCAAGGACAACAATGGGGTCTAGAACTCCGTGGTTTGATGGCAGTGAGCTGTC
TAGTGTCACAAAGTTAAAGTTGTCAATCTGTTTTTTGCGTTCAGGGTAGCGTCGTGCAAA
TTCAGGGGAATTGATTACCTCTTGATAGTGATTTCTAAGTTCTCGTTTGGGGTCAATATA
GAGGGTTTTGACATTTTGTAAAGCCACACTCAAAAAGATAATCTGAGCGAGGAAAGATTT
TCCTTGTCCTGTCGCACCCGTAATAATGATATGTGGGTTCTTGGTAATCTTTCCAGCGAT
ATCTTCTTTGTTTCCGACTGTGGCATTGTAGAGGACGATATTTTTAGAGGAATCAATGGC
TTTAGCGATAGAGTCCCAACGTCCCGTCCAGTTATCTACTCGTCCTATATACCAACCGAT
ACGGTTTCCTGAGGACGTATTGGTAAAGGGCATGAGTTCTGAAAACCCACGGGCTGTGAC
CATATGTGTCCAAGTACGTGTTCTCTTTTGGAGGTTTTCCCCGTAGAGTAGGGCTTGAAA
GAGGTAAGGACCATCTTGTGAAGCTTCACTGATTTCAACACCCATATCATCAAAATAGTT
GAGAACTACTTGTCGTCTTTGACGAAGCTGATTGACGCTAGAAGCAGAGACGATTAGATA
GGCTCCATATTCAATGATCTCTTCCTTGTTTCCAACTTTCTTCATCAAGTCTTTTAGGGA
GATAGATCCCATGATGATTTCATCTTGTTGGACGGTGTCCGTATTTTCAGCTTCCTCCAT
GATGTTTCGATAACGGGTATTGGAACGTCCCATTCTCCCCTTAATTTTGTTGGTATCAAT
GAATTCTGCCTTGATGCGTAGTTCTACGGGAAAGTTCAAGCGTTGGACAAATTCGCTTAG
GTGAAAGCCGTTGAATTGCACGGGAAACTTTCCAACAGGAAGAATAGTCACAAAAGAGGA
ACCATAAGGACTTTCGAGCTTGAGGAAGCCTCCTTTTAGGACTTTAATCAGGGTGTCTGT
GATATTAAATTGGGAGCGATTAGCAAGGACCTCCTTTTTGTAGTGGGGAATATAGCGGAG
GTATTGCATCCGCTGGTAGTAAAAGAGTTCTTCATTGGTCAGACGTTTGGCACGTAGTAC
AGAGAAGGCTTGGAAAATAGTGAATTCGTCACTTCTGTAATCGTCATACCATGTGGGACT
CAATGCGTATTCGTAGCCAAGACCTTTTGCGATTTTCTCCGAGAACTCATTAAAACTCTC
ATAGGCCAAGTCTTTCACCGTTGCCCCGTGATTTTGTTTGCGTAAGGTCACTCCCACGAC
CCAGTCAAACTGATAAGGAATTTCCATTTCATCCGTGAGACGGTCAACCGTGTAAAGAAG
GAGTTCTTCTCCCAGATCACGGCTATCATCTGCCAATGCTTCTGAAAAGTCCCTCATTTT
CTCTTCTAAGAGATAATCTTTAGGAATGAGTGAAATCTCAAAGGACTTATTTTTCTGGAG
CTTTTTTATCATTTGAGCAACTGTAATCTTGTGTTTGTCCTTTTTCTCTTCATCTGTAAT
GGTAATGGGAGTATTGGGAATACGGTAATAGGCTACCACCGTTCGATCTTTTTTGAGGGC
TAGATTTTCATAGGTTTCCTTAATGGGATAGGTTAAGGTAATACTCATAAGACCTCCTTT
TCTATAGTTTTGTTTTTTCAAAGACAATTTCTTCTAATAGCTCTATTCGGTCTTCATGGT
AGATTGCTTTTTTATTGAGCTTGAAATCCCAGAAGTAAATCAGGTAGTCCCCAATAAAAA
CGTGCATCTTCTTACCGTGTGGCTCGTATTCGGTGTAGAATTTAGCAAGTTTATAGGGGA
GGTACCAGTAGAGCAGTAGTGAAATAGAGTGTGTGAGTTTTGCGAGGGGAACCAGGATGA
CTCCTCCAAATAGCAACATAGCTACAAAAACGAAGGTAAAGACAATGAAAAAGGACAATT
GCATTGGTGTCGCAAAGTACCAGAGGCGAGTCCCCTTTTTTGTCTTGATTTCCTGGATCC
AATAGGGGGCATTCAAGCCCTTACTGTAGTCATAGAGTCTTTCTTCAGCCATACTTAAAG
TCCTGAATCGATACCAAAGAGTCGTAGGAACCAGCCGACCACTTTTAGGATGTCTTGTCC
TTTTGCGATTGAGACAATGACGGCATAGAAACCAACGACTGAGAAAAGTTGAAGCCAAGA
ACTGTTTCGCCAAGCCTTAATAGCCAACAAAACAGCGATAGCGGTGAGAATCCAAATCCC
ATCGCCTTGGAGGAAGGTACGTAGATTGTCTGTATTCATAGAGTTCTCCTAATCTTTATC
GTTTGCGTAGTTGAGAGGAATGGTGTGTTCTAGTTTTGTGACATAGTAGCTCTTGTCTTT
TTCTGAGAGCGTGAAGGTGAAGTTTTCAGAGTGTGTCGTTCCTCCCACCTCAAAGGTTGC
TTGTACATAAGCAATGAGACCAGCCCCATCTTTCTTAAGATAGGTGTAGTCAATCGTTTT
AAAGGTGGTATTAGCTACAATAGCAACGTTCTTAGCAATAAGGTTTAGGTTATCTTGGTT
AGTGGTATAGTTGATAAAGAAAACCTTGAGGAACTTTTCAACCTTCTTGTGTTGCCTGTC
TGAGACGTGGTCGTTGGCTGTGAGTTGGAGTTGATCGTCTTCGCTAAAGTGTCCAGCTTG
TGAAGAGTCAATCGCTGAGAACCAAGGGAGTCCAGAAATGTAATATTTCCCTTCTTTTTC
ATCAAAGGGAATATTAAATCCCGTTACCAGTTCTTTTTCCTCAGTGTCTTTGTCATGTTG
GATTATTTCCTTATATTTGACCTTGTAGGTGGCTACCTTACCTTCTACCGTGACTAATTG
TGAGTAGAGCAAGGTACTTGGGTTACGCACTTGACCTTGTGCTTTGACGTCTGGAACGAA
GTTATAGAAACTGTTGAGGTGTTCGACTTGTGCTTGTTGTTTATCCCCTTCTTGTGGGAG
GGTGAAGTAGGCGTAGACATAGTCATTGAGGTAATACTGGAGCTTGTAGTCATACTTGCG
ATTAGCGTCAACAGGCTGTTCTTTTTGTTTTTGAGTCGCTTTCACTTGAGCTTGTAGTGT
TCCCACTTTATTTGAGAGTGTGATGGCACGGATGGATCCCATAAGACCAACAAAAAGGAG
GAATGAAATTCCTCCGATAATAGATAGATTGACGGTCTTTTTAGTGGTGACTTTTAGCTT
TGGTGGACCTCCTTTCTTCTCTACCTTTTTAAAATTTGAGAGGTATTCTCTTGCTTTTAG
TAAGTATCGTTTAGCTTTTATCATAGGACCTCCTTCTAGAGACTAGCGAGTTCAATGAGT
TTAGAACCTTTAGCATAGAGGCGTTTATTGGCTTTTTCAATCTCACTGTTAATGTAGTAG
TAGCCTCGTAATTCATTGTGGAGTTGTTCCACTAATTCAGGCTTTAGGTCTTTGACTTCT
TCTTTTTTGAGAAGGGCATTTAGTTCTCCCGCCTTGGTCCAAGCTTGTTTGTGGTCTTTC
TTTTTGAGTAATTCTCCAAGTTCGTTGGTAACCTGTCCAACTTTTGTTTCAAACATCGTT
TTAGTAGCCATATCAATTTCCTTTCTAAATGTTTCGTGATTGTCTTTGATGGTCTGTTGA
ATATAAGCAATGAGAGAGGGACGCATCCGTTTATTGAGACTCAGAACCTGACCGTCTAGG
GTGAAACAGGCATGTTCATAGTCGTAGAAGCCCCTATCATTTGGAGGTTTTTCGGTACAT
CTTCCAGCACATTCATAGTAGAAATCCTTCCCTTTTCTAAGGAGGATATACATGTTCCAA
AACTCCTGATCAGGAAGAAGGAGGAAGTCTGCTTGATAGATTTTCTTGAGCATGTATTAA
CCCTCTAGGAGGTCCTCGTAGCCTAGTGCTTGGTAAATAAAGTCTGTATCAAACCAGAGC
CAATCATTGATTTGAGTGTCGGTAGGGGTATTCCCAGAAAAGAGGTCTTCACAGATGGTG
GTTAGGGTATCTATACCACCACGTTCACGGACAGTGTTTAAGGTACTCAGTCCACCAGAC
CAGGCTTTAAAGTTGTTTAGTGAATTGATTTCGACTTTGTATTCCATAAGAGATTTCCTT
TCTAGTGTTCATAGTGTTTGTTGGTTTTGAGGAGTCTTAAGATGGCCTTCCCACGATCAG
TGATTTCACCACTATTTTGAATCATTTTCATGTATTCTGTTTGCATGATCTTGTCTGCTT
CAGAAACGAGTGCAAGAGAGTTTGCGACTTGATAGGTTAACCAGCGAATGGTCCGTTCGA
TACTGTAGGGTTGTGGACTGGTTGAGAGTTTTAGGGGTTCAACCCCTCCAAAGAGCCTTT
GCCATTTTTCATCGGGCTTATAGGCTCCAAACCGGGTAACACCATCATAGACTTGGATTT
CCTTGTTCACGATGCCTCTTGCGATTTCTCCGAGGTCTACTCCGTTGATGTATTCCTCCA
CAACCCCTTGGGCTTTCTGGTCTGAAAAGCGTAGTTCGTAGCGGTTCCAGATACCAAAAA
TCTCCAAGGATTCTTCCAAGGAGATATTTTCCATACGGGCGATTTCGTATCGCTTTTCAT
AAAAATTGAAGTAGAGCTGACTTTGACGACTCCCAAAGTAAAGGGAAAGACCGTGATTAG
CTTCCATATCGTCGTTATCGGTGAAGGAGCCCCCACCTGTGATATTCCATTTTCGAATGG
TATCTAGGACAATTTCTTTGGCATAGAGCTTATCAATGAGCTTTGGGATCTGGATATGTT
CCTCCTCATGCCCATAGCCTTTATAGAGCTCATCTAGGGCGATATCAAGGCGTTTTACCC
TGACCTCTTCGTAAGCATAGAGAATATTTTGAAGAAAGGTATGCCAAGAAATCCCCTTGT
GTTCTAAGAGGAGTTCCATCTCTCGACAACCTTGACCAGAGAGTTGTAGACAAGTTTGGT
AGTTATTGGTCGCAGATTTATCAAAGAAATCGAAAATCCAAATGTTTCCCCGTTGCCACA
AGTGGGTATAATTCATAAGCCGTGTTTCTTGGTCAGTGAATTCGCTTAAGTGACAAAAAA
GAAAGTTCTCACAGAAAGCTTCTAAATCTCGGAGACTAGGGAAAGTTAATCGCAAGTAGT
CGATGTGAGCCCTGAGATTGTTTTTGTGACACTCTTGATAGTAACCGAGTTTTTCCTTGA
GTTCTCGGAACTTGTCAATGGTGAGACCTCTTTCCCCTGATTCATAGGAGCGGTAAGTTC
TTATCGGTAAGTTAACTGCTTGTGCAAAGGACTTTTGGCTAAGGCCTGTTTGTTTTCTGA
AGTTTTTGATCTGAAAGGGACTTATTTTAGTCATTCATGGGAACACCTCCTTTTGATTAA
GTGACACACTTTTTTGACCAAAGTGACACACTTTCTAAATCTTGAAATCCCAACTCCCAC
AAGGAATGAGGAGGGGTGGACGTGGCACTTTGGCCAAATGTAACCCCCCTATTAGAAATC
GGGGGTTGAAGTCTCATCATGGCCTAGGAACTTCGGGCTACGGTCTGCGTCTGACCTGTG
GTCAGGCTTGCCCTTGCCCTTGTCCTAGCCCATGATGACTAAGCGTCGCTTCAACGGCTT
TTGGATAAGATTTGCGTCCTCCCTCCTCAAAGTGGATGAGACTTTCAAGAAGAAGTTCTT
CTTGAAAAGGGTTGACTAGAATGGCGGATTCCGTCCGTTCAAAAACAATGCCTTGTTCTT
GCAAGAGATAAATAATCTTTCGAAGTGTCACCATTTTAAGGTCCTGTTCCTCCGCAAACT
CCTTGAGCGGACGTCCGTTGGTTCCAGTGTCTAGAGCTTCTTCCTCCTCTATTGGTTCAA
TCGGTTCTGATTGTTGGTGGCCTTCTCCAAAGACTTCAAATTCTTCGCCATTAAATTCCA
TAATAGGGATTTTTGCGTAGGCATCATAGAAGGAGAAGCCTTGGTCGAGAGGTACGTAAG
GGGAGAAGAATTCGCCAGCCAAGTCACCGTTATTAGCGATATAGCCTCGTCCTTTAACTT
TGACGCCATTGATTTCATCGAGCTTTTTAAACTCCTTGGTTTTGTTAGCATCTCCAAACA
TCATATCGTAACCCGTTGATTCCAAGTGACCAACTGAGAGACGCTTCATAAAGTTATCTC
GAAGAGCTGTTTTGATAAACTCACCGTCAGGTCGTTGCATGGCAAAGATGATAAAGACAC
CAGCTTGACGGCCCTCTAGGACGAGTTGAGAGAGGTATTCCATGAGTTCCGATTGGAGGC
TATAGTCACGGTCAATCTTAGCCATAAGGGCTGCCCACTCGTCCACAAGGATGAATTTGG
GTGTCATACCGTAGTGCGTAAAGTTCTTCCCAGCTTGGAATTTAGGTGACGTAGACATGA
GCTCGTAGCGTTTTTCCATGAAGTCAACATTTTCTTTAAAACACTGGATGATATCCTCTT
TACTTGTATAGACACGACCATGAAAGACAGGAATCTTTTTGAGACCAGCTAAATCAGAGT
TCTTTGGATCACAAATATCTACAAAGCCAATCTTAGCGAGTGCATAGATAATGGTCATAA
GGACAACGGTTTTACCGCCACCAGTTCCCCCGCCAATGAGCAGGTGAGGCTCTTCAATAT
AATCCCAAGTGACGTCATTCATAAGTTGGAGTTTAGAGCCCTTGACTTCGACCTCATTAA
TGGTGATACGACTATCAATACGGTTGATGGCAATATCATAGGTGATGAAACGTTTATCAA
AGGTTTTATTGCGAAAGTCTCCGTTAAACATGACTTCGAGAGTCGACCCAAGATTGAGAA
AACGGTCCTGAAATTTATTCCCTTCTAGGATAAAATGGACTTCAATCTTGTAGCGAGACT
GCTTCAGGTACACCTGAGGAAGGACAATCTTTTCAATCGTTTTGTTTTCACGTCTGATAT
TTTTAATCAAATAGAGGTTATTTTCTATCAGGAAGCGAGACAAAATCCGTAGGCTATTGA
GCTTTTGGAAGAAGACGATTTTCTCGTAACACATGCGATTTAGTAGGTAAGCAATCAAAC
AAGAAGCAACAAGGATACCCCCAATATAGTAAATTTGTGGCAAGGGGTGGTCTTTTAATT
CTTCTAGGTTAAGATAACAATAATTTCCAATCGCTAACAAAGAAGGGAACCACCAGATAA
ACCAGGTGATTCCCCGAATATGACGATAAAAGGCCCTAACTCTTATCCCACGATAGGTAA
AGAGTTTCATAGTATATCACCTCCTAGTTTTCTTTCTTGTTGTCTAGAGGTTTATTTTCC
TTGATGGGTGTTCCTCCACTTTTTTTCTTGATTTTAGAAGCAAAGAGCTTGTAAATATCA
TTACGGTTAACGTGCGTATGGGTAATCACAATATCTTCCAGCTCTACCTCTTCTCGGTAT
TTAATGCCTAGATCTTCAATTTCAGACTGCGCCATATCAGCAATGGTGAAAAAGAGGGTT
TCGTGTTGGATAGAAGAGTGAATCGCTACAACAATACCACGGATTTCTCCTGTATTGACT
TGAACGAAAGAGCCGTCAGGGTTGCGTTGGGTGCGGTCTTCTTCATAGATGATATCTGGC
CCTTCAATGCCACGGAAAGAGAGCTTTCCAAGGACTTCAGGCACGTTTAGACCATCTGTA
ATGACACGATAGGTCTTGTCTGCAATTTGTAGTTTTTCTCCGTAGTTTAATCCGATTTTA
GCCATATGTATTTCTCCTTTACTTTCTTATTTTTTTAGGACCAATTTTTCCGCAAAGACA
TTGAGGGCTGGGGCAACTGAATTGCCGTTTAGAGCCGTATCTGAGAGAAAAACCGGGTTG
ACGGCTTCTACGAGAGCGTCTTCTGGGAAGACCGTTGTAGAAGCAGGGGTAATAACGTGG
AAAGCTCCGTGCTTTTCGCTATTAAGGATATGGCGTTGGTATTTGCCTTCTTTCCCAAAA
ATAAAGCGAGGCGCATTCCCTAATTTTTCGTAGTAGGCAGTGCCGATAAAATCTGGTTTC
ATAACAAGTGTTTCTGGAATCATAGGATTCTCCTTTCTGGTTTAAAGCAAAAGAAAAAGA
GTTAAGCTAATTGCTTCACTCTTGAGTAATAGTGGGTAAATAGTTTCCGTTTAAACTGTC
GGCTATAGAACTGAATATCACCGCTAGGGTAGTTGTTTCTGCGAGCTTCTTGGACTAAAT
GATTGAGGTCAAGAAGAGCTTGTGTATAGAGTTTTGCTTGTAGTTTAGGCGAGTAGCCAA
ACATGGCATAGGTGAATTCATAGTTATCATAGAGACGTTTACATTGTAATGCGAAAAAAG
TTTGTCATAGGGTTTCTCCTTTATTGTAAGCATAAAAAAGCTACTAAGATATAAGAAAGA
CTTAGTAGCTTGAGAGTAAGTCTATCTAAAAGATAGACAGCAGTAAAGAAAAGTTGTTTG
GTTGGAAAGATCCCTCTTTCCACGGTGGCAACGTTTAGCAAGGTGCATTGCATGAATTAC
CATCGCTTTCCCGGCCAATCTCTTTAGGTAGTCCTTGTCATACCCTAGGGATTCTCTTAC
GCAATCTTGCGCAACCAGTTCACTTTACTATTCGGCAAAAGTGCTAATGGTCCGAAATGC
GTGGAAGCCCACAAATACTTGTTTTAATCTTCACTTCAACCATTAACGGACTTGACTTTA
CTTATCAAAACAATTACAATAAAGGTACGAAGTTTAGTGTAGTTTGATAGTCAGTCCTCT
GGTTGTCAGACGCACTTTTTATTTAATTGTCAATGATCTCACTCTGATAGTGATTATTAT
TTTTTTAAAAATATCGCTATCAGCTATATATATATAATATCGCTGTAGGCGATATTTGTC
AAGGGTTATTTGAAAAAAAGTAAAAAATATTTTTTGAGGTTTAAAATGGAATTTTCGGAA
CGCTTAAAAGAGCTAAGAAAACAAGCTCATCTGACACAAGTTGAACTAGCCGGTAAATTG
GGAATAGTCCAATCTTCTTATGCAGACTGGGAGAGAGGAAGGAAAAAACCAACACAAGAT
AATTTAGTTAAGATAGCTCAGGTTTTGAATGTATCTGTTGATTATTTAGTTGGAAATTCA
GAGAAGAAAGCAGATGAGTTAGATAATATTGAATTGCTTTTTCGTATGAATTCAAAGGGA
TTGACTGAAGAAGAAAAAAAAGTTTTTAGAAAAGAGTTGATAGAGTTTATGGAAGAACGG
AAGAAAGCGTTTAATAAAGGGAATTAGGAAGCATATGATTAAAAGATATAGTAAATTGAA
CGAGTTGGTAAGAAGACTAAAAAAGGATGAAAAGAAGTCTGGAGAAAAATATTATTACAG
AGGTCAAATCCATTGTTGGCCCATCCAGTCATCAGTTTCTCGTGTTAATAATAGTCCCGA
AGAAATCGAAAAAACAGAATTCTTTGTGAAGAAACTTAGAGAAAATAGAACCTTAAATTT
ACAAAATGATGATGAATACTTGAATAAATGTCTTGCTATAGCTCAACATTACGGATACAA
AACAGACTTCATAGACTTTACGACTAGTATTGAGGTGGCAGCCTATTTTGCAACGGATGG
AATAGGAATGCATCCAGAATATAAATATGGTTATTTATGGAGAATTTCGGGAAAGGAAAT
AGAATCTATAAAGTCTGTCATTAAAAAAGCTGTCAGACTGCTTGAACAAACTAATAGCTT
AACAAATTTTCAAAAAGAGAATCTTGAAAGATTAAAGACTGCTGATTATAATCCTTTCTT
TGATTTCTCTATTCCTGAACTATCAAGAATGAACAATCAAAAAGGGATATTTCTTTGGGA
TTTTTTAAATATAGTTACATTCTATTACTTTAAGGATAGAGAAGCAGACTTTGAATTTAG
ACATGATGGACAGGTATACTCAAGTAATACAATAAATACAGAGATTATTTATCCTAAACC
TAATGTACTAGAATCAGAAATAGAACGGTTCAAATCAATTGAAGCAATGAAAGAATTTAA
AACGTCAGATATTTTCAAAGAAGCTAATAAATTAGTCTTGAGACCACGAAATTCTCTTAC
TTCTTGCTACTTAAGAGATAATAAATGGCCTTGTGATTTCGGTAAAACTTCGGGATTATT
TGAGCGCTCGATTAAGGAAAATATAGTAAAAAAAGTAAATATAGAAAATGATGAAAATAA
TTTAGTAAATATTATAAGAAACAATCGTAATAATATAGAAAATGGAACAAAAATATCAGT
TGATATTGGAAATTCGAATTTAAACAGTATTATTAATGAAACAATTGATACATTGGTTTA
CTTTCCGTACACTGAATCAGAGATAAAAGAAGTAGTCAAAAATATTGTTGAGTTTAATAA
AATTAATGATAGTAATGTATCAGAATTGCTTTATATAGGAATGAAAGACTCTATGGGGGT
AGAAAGCTATGGATATGTTCCGTTTAATATCATAGAAGAAATTATGGAAAAGAAAAGGAA
AGAAATTAAAGAGAGTAATGATAAAAATCTTTCCAGTGAACTACAGCAAATGATAGATAA
AAAGTACACTTGGAAATTATTTTTAGATTTAAGTCGTTACCCTAAAAAAGTATTTGAGTT
TTCAGAGATAAAAAATATCTTTATTCAATATATATTACCTTATCAATTTTTATATAGATC
CAAAGAGTATAGAATTTATGTTCCGACTTTCTTAGAGATTTTTGGTCCAGAGTGAATATA
AATTATTGTGGACAAGCGTCCACTTTTTTTATATACTAAACTCAACCTAAAAGGTTTAGT
TAGTTTGTAGGTTGTACTTAAAGGAGGTACCATTCTTTGGATGAATTGTATACAAGAGTA
AGCAGTGCAACAAAACAGGAGTTATATCAGTATATGAAGGATGACGATATTTCATTATTA
GGTTATAATTTCACTTATTTTTTTCAATATTGCATTGAAGAGAATCAAATCCAAGTGATT
AGCCACCACTTTTCTAATCACAAGATAGAAGGCTTGACAGTAGTTGATGAATTGGGAATC
AGTTTTTCTTATGAGATAGATAATCCAAAGGTAAAACAGAATTTTACCTTATGTCATGAG
TTAGGACATTTTATTCTTAAACATGATGGAAATTATTTTGCAGAATCAATTGATAATCAA
GAGAACTTGCTAGAGCGAGAAGCGAATATTTTTTCCGCTGTAGTGCTAATGCCTGATATT
GTTCTTCTATCAAAAATCTACTATAACTACGAGACTTTTCAACGAGTACAAAATAGTCTC
GAAGTTTCAAAACAGGCTTTGTTTTTTCGTCTTTTGGACTTTCTACGGGAATATTATCCT
GACAAAGATAGTGAAGTCAAACAAGCAGTTGAGGCCTATATTGAAGGGAAAAACGCTTCT
ATTTTTCGTTTGTTTCATGATATTAGAGAAAAAATTATAGAGGAGTTCCATCAGTTTCAA
CCTTCCCTTATTAATCAGGTTAAGCAGAGAGTGAGTAAAGTAGGTTTTACAACGAGTCTA
GAATACCCAGATCTCTTGATTCAAGATAACTGGAAAGCAATAAAAGCAAGCAGTATCAAT
TTAAAAACGTGGCTTGTTTATAACAAAGGAAAGTCTATTGCCTATGTCTGGGATAAAGAA
AAATTCTCAGATGAAGAGGCAAGAAAAAAGGCAGAATTACAGTTACTATTAATGTGAGGT
GAAATATGTATCAACCAGAAAAACTAAAAGCTCGTAGAAAAGAGCTAAAAATGACTCAAA
AAGATATAGCGGATCAATTAGGAATCAGCTATCAAGCCTATTCTGCATGGGAACGAGGCG
TAAAAGCACCATCCAAAGATAAAGTAAATCAGCTAGAACAAATACTCAGAGTACCAAAAG
GCTATTTTACAGAAATTGAGATTGTTCGTCTGTATAATACATTGTCGAATAGAGGTAAAA
ATCAAGTAGTAGAATATGCACGTGACTTGGTACAAAAAGAGACAACTCAAAAAGTGATAT
CAGTTTCAGAAAATCTCTATGAGTACCATGTTTACGAAAAAATGTCTGCTGGTATTGGTG
CATCAGTTTATGATGATAGGGATTATGATATTGTCTACTTTGATGAAGAATTAGCTCATG
ATTTTGCCTCTTGGGTATCTGGGGATTCCATGGAACCCAAATATCATAATGGTTCAGTAG
CTCTTATCCGTGAGACAGGTTTTGATTATGATGGGGCAGTCTATGCTGTAGTATGTAATA
ACCAAACCTATATTAAACGAGTTTACCGTGAAGAAAATGGTTTGCGATTAGTTTCTATTA
ATCCAAAGTACAGGGCTATCTTTCTCCCATATGATGAAGACCCACGAGTAGTAGGAATCA
TTGTTGGGAATTTCATACCATTGAAAGAAAGGAGAAGCAAGCGATAAACTACTAAAACAG
ATATTTTAGATAAAAGTACTCTCAAGTATATCAAGGTATTTGATGGAAAATAGTTTGGGT
TCCATAGTCAAACTAAGGAAATTGTCTTTTTTTGAACTAAAGTTTAGTGTAAAAAGTGTA
TACTAAACCAACACCGTATCTGGTGATTTTTTTGCTAAGGCGTTACAATAATATGGCATA
AACGATTTTACCGATTTTGGGTAGAAGTATAATCGTAAAGTTTGTTATGCGTTATGAGGT
AATACATTGTTCTAATGAGACGATGTATAGAGGCAATCGTGTGTGGTTTGGTTGAAGTCA
CTTGCGATTGTCTTTTCCATTTTAGTTTTACCTTAATTCGCTTGTTGTAATAATCAATAT
GGTCTACAATAGTTTGTTTCAATTGGTTAATTGACTTAAACATCTTCTCATAACCATAAA
ACATTGCCGATTTCAAAATACCAAAGAAGGATTCCATTATACCCTTTTATGTACTAATCC
CTTTACGTGACATGTATAATTGGCTCTTTTTATCCCTTGAACATATAATTTAAGTACCTT
GAATATACAATATAAGTGCACAATAAAAACTCATAAGATTTTCTAGTAAAATAGAATTGA
ACGAACTAATTAAATTACTTTTAGAAGAATGTCGAAAGGAAATTCTGTTACCAAATCTCG
GACAATTTCCATTTTTCTTTTTGTTCTTTGGAGCACTCTCAACTTTTTTAGAACAGCATT
CTCCGCTCTCAAGTACTCATTTTCTGCTTGAAGACGTTCTAATTCTGTCATCTTTTTTCG
TTTTTTTCTTTGGTTTACATCCTATTTTAGGTGGTTTCCTTCTTATTTTTTCGACAATAG
TATACTCGTTTTTCTTATATTGTATTATCCAATTTGGAAGTCATCTACTATTAGGATAGC
ATAATCTAGAGATACACTTCTTTGTGAACGACCTTCAAGCAGAAGTTTATCAATGATTTT
TTATTTTAATTCAGGAGAATAGTAATGATTCCTTCCTTTTTGACGGCCCTTATTCCATAA
CGGTCAATTAATCTCACCATGTACTTTAGATCAGAAACATCTACTCCAAAATGATTCGAA
AATCGCTTAAAGCTTTCCCCTTCCTTTCTAAGTTTATAGATCTGACAGTTGTCCTTATAA
GTCAATTTCATAAAAAAAAACACCCCAAAAGTTAGACAGAAAAAAATCTAATTTTTGGGG
TTCAGTTCAATGATAGAGAAAGAGATTAATTTATTTTCACAAACAAAACATAGTTCAAGT
AATCTCCAAACTCTTATTTATCCATTTTTATGCGAGGCCTTTTCACCTATTAAATTGGTG
CTATTACTAAAAAAAGCAACGAAATTCTAATTCTGAACTAATTCTGAACTTAATATAATA
TATTAAGTATGTTCGATAGAACAAATAAATTATTAAGGAGGTACTCAAATGAGTACAAAA
GATTTTAACTTGGACTTGGTAGAAGTCTCAAAAAGCAATACCGGGGCTTCAGCTCGTATT
ACTAGCTATTCACTTTGTNNNNNNNNNNNNNNNNNNNNNNNNNNNNNNNNNNNNNNNNNN
NNNNNNNNNNNNNNNNNNNNNNNNNNNNNNNNNNNNNNNNNNNNNNNNNNNNNNNNNNNN
NNNNNNNNNNNNNNNNNNNNNNNNNNNNNNNNNNNNNNNNNNNNNNNNNNNNNNNNNNNN
NNNNNNNNNNNNNNNNNNNNNNNNNNNNNNNNNNNNNNNNNNNNNNNNNNNNNNNNNNNN
NNNNNNNNNNNNNNNNNNNNNNNNNNNNNNNNNNNNNNNNNNNNNNNNNNNNNNNNNNNN
NNNNNNNNNNNNNNNNNNNNNNNNNNNNNNNNNNNNNNNNNNNNNNNNNNNNNNNNNNNN
NNNNNNNNNNNNNNNNNNNNNNNNNNNNNNNNNNNNNNNNNNNNNNNNNNNNNNNNNNNN
NNNNNNNNNNNNNNNNNNNNNNNNNNNNNNNNNNNNNNNNNNNNNNNNNNNNNNNNNNNN
NNNNNNNNNNNNNNNNNNNNNNNNNNNNNNNNNNNNNNNNNNNNNNNNNNNNNNNNNNNN
NNNNNNNNNNNNNNNNNNNNNNNNNNNNNNNNNNNNNNNNNNNTGCATTACTGGTGTACT
TATGGGATGTCACATCCAAAGTATTGGATGTAATGTTCATGTCCATGTCAGTAAATAGCG
TAATAATAGTTTAGAAAATATTCTAGTCTTATTAAGAGAGTTTCATCGCTGAAGTATTAA
AGGTAAACATAAGTCCTCATTGTGTATAAATAATAGAAGATCAAGAAATAAGGAATTCTG
TATATTATCTTACAAATATTTATTAATATAAAGTTACTACACACGCACTATGGTAACAGA
TTAGTACTTAATTAGCAAGTATTCTGTACTATACTGATAAATTATTAAGGAGGTGCTTAA
ATGGCTACAAAAGATTTTAATTTAGACTTGGTAGAAGTCTCAAAAAGCAATAATGGAGCT
TCAACTCGAATTACTAGTCATTCATTTTGCTCACAAGCTTGTAAGACTTATAAGATTTTA
GGATGTAATTTACTAACACACGGATGTAGGTTTCCTAGGTAGGAAGACGCTGAAATATTT
TGTTGGATAGTGCATTTTTACACTATCCTATTTTTATAAGTTACTGGAAATAGGTATTTA
ATAATTTATAAAAGTAATAAAGGAGTCATTATTTTGATTAATTCATTTGAAGCTAGAGAT
TTTTTAGTTAGAAATACATATTGTTCATATAAAAATGAAGAATTTATATCGTACCAACAA
TTAGTTGAAAACTGTTTATTAGATCAGGTGTTCTTAGAACAGTTAGCCTTAGCTAATCCT
AAGCTATTCGAGACGTTAAAAAGATATAGTTTTGGCAATCTAAAAAAGAAGAGAGAAAAA
AGTTTATTTTCGTCTATTTTTAAGTACTATAAGAGGAGTTTTCAACGCTCAACGCCATTT
GGTTTATTCAGTGAAACTTCAATTGGAAAATTTGCTGAAGAAGGACAAAGTAGCTTATCC
TCTAATACTATTAAATGTGTTTCACTTGACAGTCAGTGGCTAATAGAACTTGTCTATAAA
TTAGAGAATGAATTTTATGAGTCACTTTCATTTAGTATTAATGGTTCGAACTTTGAATCA
GGTGATCGTATTTTTCAACTTTATACAGTGAATAACACAGATTTAGAAGAAATTAATATC
AAATTAACTAATGTTTATAAAATTATTGAAGAAGCTTGTAGAGATAAGTTCTGTAGTTAT
TCAGTTATCTTAGATAAAATTTTAAAAGAGTATGGACTTGAGTATCGCAGTTTGGCAGAA
CAGTATATTTTGGGTCTAATTAAGAACCATTATTTATTATCTAATTTACAGAAAGACTTA
GTTTCGAGATTTAATCAAGAGAATTTTATAAGAATACTTCAGAATATTGACTATGAGGAT
AAATATACTTCTTCTTTCAAACAAATAGTAAGTTTAATTAATGAGTATAAAACCCTTAAA
ATCGGAAAAGGAACAAACTTGTTGTTGGACATTTATCAAAAAATGTCTAGTCTAGTTGAA
AATGAAAATTATCTTCAAGTTGATTTGTTAAGTGATTCTAAGGTTAAACTAAACGTTCAA
CATAAGAAGGAACTTGAACGTTTTGCTAACTTTATAGGAAATACACAAAAGTCAGTTAGA
CGCAGCTATTTGGATGATTATAGAGATAAGTTTATCGAGAAATATGGAGTTGATCAAGAG
GTTCCGTTATTAGAATTATTAGATCCTACGTTTGGAATCGGTGCTCCGTATGGTTATGTC
CATCCAAAAAGCAATTTCTACGAGAATGAACCGCTTACAGAGTTTTATAGTACTCAGGAG
CAAAGTAAATATCTGAGTGAATATATCCATTCAATTAGAGAAAATGTAGATATAGACTTA
GAAAAATTTGAGGATTATTATCAACTAGAAGAGAATAATAAGTTTAATTTGCAAGGTTTG
GAATTATTTTTTAATATTGTCGAAAATAATGGAAAACCAGCTTTCTCATTAAGTAATATT
GTTGGTGGAAGTGATATTGGTAGTGCATCAGGACGTTTTTCAATTTTATCAGATGAACTT
AGGAAATATCAAAAATCATTATTAGATTTTATTGAAGAAGAGGATTCAACTAAGAAAATT
ACGTCCTGTGAGATTGAATTTATTCCTGAAAATTTAAGACATCGGAATATCATGAGAACA
ATGAATGTAAGAGATAAAACTCTTTCTTTATTTACTAATAATAGTAAGAAACAAATTCAT
TTGAAAGATATTTATATTGGTATAAATAATGAAGAAAAATTTTACGCCAAAGATATAATA
AATAATGATATTGTAAAGTTTCATGTTACGAATATGTATAATAAAATGTTATTTTGTAAT
GAAATTCGTTTTTTGTATGAAATTTCTTTAGATATTGATTCTATCAATTTACCATGGGAA
TTAATATATAGCAATTTCGATTATGTACCTAGAATTATGTTTGGTGATATTATAGTTGCT
CCTGCTAGATGGAAAATTTGTGAAGGAGATATCGAGAAACTTTCTGATATTAATACCTTT
TTCATAAATAAGCGAATCCCTCAGAAATTTTATCTTATCAATGGAGATAATAGGATTTTA
CTTTCACGTAAAGACAAATTAGACGTTGAATTTATTAAAAATGAGCTAATAAAAAAATTA
AAAAAAGATAGTATCGTAGAATTACAAGAATATATTCAGGATTTTGGAATTTTTACAAAG
GAAGTGACTGACAGAGTAGCTGACGTAGTAATTCCGTTTGTTAATAATGTGAAAAAAGAT
ATTGGTATAACTGCACATGCTAAGAGAATAGATATAGAATCACGAGAAAAATTACCTTTT
GATGAATGGTTATATTTGAAATTATATATTGGAGATAATAGGCAAAATGAGTTTATTAAA
GAATATCTACCTAATATTCAAGAGGTAGTTGATAGCTATCAAGGAGAATTGTTTTATCTT
AGGTATGCTGATCCCAATTCACATATTCGACTACGCATGAAGTGTGATAATTTATTTGAT
TTGTATAAACAAATTTTAAATATTATCTCTGAAGGAAGAAAGAATCGTTTGATTTCGAGT
GTAGATATTTCTACATATGATCGTGAGATTGAGAGATATGGTGGCGAGGATCTGCTGTTG
GAAGCCGAAAAAATTTTTTGTACTGATTCAAGATTGATGCCACGATTATTGAAGATTTGT
GAAACAAATGAAATGGGGTTTAACTTAGACAGTCTGTCCATTGTAAGTGTTTATTTGTAT
CTTGTATTCTTCTTTGATAATGACCTTCATGAGATTATTTCTTTCTTAGAGACAGTGAGT
CCTAAGAGAAATGATAAAAATAAAGATATAAATAGTGATGTTAAGGAGTATCAGAAAATT
ATTGAAGCTAATTGTAATGAAAAATTCTTTCTATGCTTAAAAAATCCAATAAAAAGCTTA
AACAATAAAATGTTACTAAATAAACTTACAAAGCAACAACATTATTCGATAATTGATAGT
ATTATTCATGTTCATAATAATCGTTTAATTGGGATTGATAGAGAAAAAGAAAAATATATT
TATTTTGTTCTTCGACGCATATTCATTAGTAAAACACATATTAAGTAGGAGTATATAATG
GACAAAATCGAGAGCCTGACTGCAAAACAGTTTATTAGGACTATACTTACTATTCCAAAT
ACATTGAAATTGATTTTCAATATTGAAAAAAGATATGCGATTTATTTAATTATTTTAAAT
GTTTTGACAGCGATGTCTTCATTGGTTAGTCTTATTATTTTTCAAGAATTGATTAATTCT
ATTTATTTATCATCAAGTTATTTAATTTTTGTAGTAATTATTTATTTTATTTTGCAAATA
CTTATCTCATTGTTGGGTCAAGTTGAGAGTTATATTGATGGGAAATTTAATTTCAATCTG
TCCTATAGTATTGATAGAAAATTAATGGAAACGATTAACTCCCTTGAGTTAAGTGAACTT
GAGCAGTCTGATATGTATAACATTATTGAGAAAATAACTCAAGAAAGCACCTATAAACCA
TATCAATTATTTAATGCAATCTTACAGGTGCTATCATCAGTAGTTACGATGATATCTAGC
TTGATATTCATTGCAACATGGAATATCAGTATGGCTATGTTATTAGGAGTTATTCCTATT
ATTTCTTTAGTAATGTTTTTGAGGATTGGTCAATTAGAATTTTTGGTTCAATGGGAGAGA
GCTAATGAAGAACGGGAGACATGGTACATAAGATATCTACTTACTCATGATTTTTCATTT
AAAGAGATTAAGATAAATGATTTAAGTAGTTATTTTATTGAGAAATTTTCAAAATTTAAA
CAAAGCTTTATCAAGCAGGATCTTAAGATTGCTAGAAAAAAAGCATATTTTAATATAATC
TTAGGTATCATATTAAATACAATTAATTTATTTATTGCTTTATCAATTATTATTTATGTA
AGAGCAGGAAAACTTCTTATAGGTAATTTTGTTAGTTTAATACAGGTTGTTGCACGAGTG
AATAGTTCCTCACAGTCATTAATTCAAAATATCTATATAGTGTATAATACAAGTTTATTT
ATCGAGCAATTATTTGAATTTATGGAGACTAATAATGTAAAGAAAGAGAACAAACAAGCT
AATATTACGCATCTAAATAAGTTAGATGAAATTAATATTCATCAACTTAACTACAGATAC
CCAAATACAGAAGATTATGCTTTAAAAGACATCAATTTATCCTTTACAAGGGGTGAATTA
GTAGCTATTGTTGGTGGAAATGGCTCAGGTAAGAGTACACTGGTTAAATTAATTTCAGGA
TTATATACACCATCAAGTGGTGTAATAGAATATGATGGTATGTCCGGAAAATTTTTGGAT
GATACATTCTATAAAGAGAATATATCAGTGCTTTTTCAAGATTATGTTAAGTATGAGTTA
TCATTAAGAGAGAATATAGGACTGAGTGATACTAATTCGATGAGAAAGGACCACGAAATT
ATTCAATTATTAGAAAAATTGGGACTAGATTTTCTTAAAGTTAATGGTAGCTATGATCTT
GATTTACAATTAGGTACATGGTTTAGAAATGGTAGACAACTGTCAGGAGGGCAGTGGCAA
AAAATTGCTCTAGCAAGAACTTTCTTTAAAAAATCATCCATCTATATTTTAGATGAACCA
AGTTCGGCCCTTGATTCAATATCTCAAAAAGAAATTTTTGATCATTTCATTGAGTTGTCA
AAAAATGATATCTCTATTTTTGTATCACATGATTTAGAAGCAGCTAAAATAGCAGATAGA
ATTATTGTTATGAGAAAAGGAAAAGTTGAGGACATTGGAACACACAGTGAATTATTTTCA
CGATGTAAGTATTATAAAGAACTATATAAATCACAGCAGTATGAGGAAATAAATGAATAC
GGAATTAAAACAACAGGCTATAGAGAAGATTATTGAAAAGTGGGATCGTAAACTTATCGA
AAATAGAAATGAAATGGACTTCACGGAGCTAACATTTTCAAGTGGTATACCAGGAGTTGT
TCTCTTACTAGCGGAGTATGGTCTCCGAGAGGGGTTTCCAAATTATAGCAATAAAATAGA
AACTTACATCGAGTATATGGTTTATAAATTATCCAGATATGGTATGTTGACTGGTTCAAT
TTATTCCGGAGCTAGCGGAATAGCATTAAGTATTCTTCATTTACAAGAGCAACCTAATTA
TCATAATCTTTTTAATAGTCTTAATGACTATATAGTATATTATGTTGAGGAGCAAATTAA
ATCTATTGATATTGATGAAATCTCACCTCTAGATTATGATATTATTGAGGGATTGGCAGG
AATACTGAACTATTTACTTCTCCTAAACGATTCTCACTATGATGAGCAGAAAGTAAAGAT
TGTAAATTACTTATCAAACTTAGCTAATATGGAAGATAAGCTATTAAAATTTTATATCAA
ATCAAATAATCAAATGTCTGAATTGGAGAATAATGTATATCCAACGGGATGCCTTAACTT
AGGACTAGCTCACGGCCTTTCTGGTGTTGGTTGCGTTTTATGCTATGCGTATAGGAAGGG
ATTTGGGAATAATCAGACTTTAATAGCAATTAAGAATATTCTCAATATATATGAAGATTT
TGAATTGACGGATTGGCAACCGTTTATTTGGAAAGATTCTTTAACTAAGGAAGAGATTAC
TACTAATAAGATTATCCATCAGGCAAACTTTATAAGAGATGCGTGGTGTTATGGTAGTCC
AGGTATAAGCTTATTTTACTTATATAGTGGATTAATTTTAAATGATACCTACTTAAAAGA
CAAGGCGGAAAAAATATTAAAGGCATCTATGGATAGATTATATGGTGTAGACACAAATAT
GCTTTGTCATGGTTATACTGGAATAATTCAAATCTGTTCATTATTTAAAAAAATTCTTGG
AACGAATTCTTTTAATAACTATATTGAAGAGTTTATTGGGAAAGAGGATGAAGTAATAAA
GAGTTTTGGAGACGATGAATTAGAGTTTCTTGAAGGACTGAGTGGATGTTTACTTGCTTT
TAATGAACTTGAAGATTCGACAAAATTGTCATATTGGAAACAACCATTACTACTTTTTGA
AGATTTTAGCTAGAAAGGAATATAAATGGGACGACGAACAAGCATTATAGTGTCTATTTT
ACTTGTATTGTTGACAGGATGTGGACTAAATAATACGGAGAAAATAGAGTTTTCTAAAAC
AGATTTTAGACATATAACGTTTAATCACAAAGATTATTCAATCACTGATAATGAAATTTC
TAAAGATAATATAAGGAATGTTTTGGTAAAAGACTATAAAGTGATTTGGATTAACTCTCA
TACAGGAAAAATTCTCTCAAAAGTATCAAATAACAGTTGTACACTGGCAATAATGAATAT
ATTTCAAACAAGTGATAAACTACTGTGTATTGGTATTGATGATAAGTATTTTCAAATTGC
TCCGAAAGATCAAACATCTAATCTGTTAAATATATCTAGATTCAGTAGCAAAAACACAAA
TATTGAATTGGACAGTGGAGACGATATTTTAATCGATGATAATAATTGTAGGAGAATATT
CTACCGAGGAGAAGCTTATTACATAACAAGTGAAGAAGTATCGAGTGATAAGGTAGGAGT
TTATATTGACAATTTGGCAGAGGTAAGACTCTTTGATGCTGAGACTGGAAAGAAAATTTC
GAATGAGGAGCGTTATGCAATTTATAATAAGGGAGAAGCTAAAGATCGAGTGAATTGGTT
TTATGGAGAAGTATATTCCATAAAGAATTCAAAAGATGATGAGTCCCTTGTGGTTAAGAT
TAATAATGTTTACAGGCGTGCAATGAAGGAAGAGTAGGATGAAAAGAATCATAGTTTTAT
TGTTTTTGGTAACTTGTATTGGGACAGTAGGAGTAAGCTATGCAGATACCGAAGATGAAC
CAGGTGGTCCGATAGTTTCTACAAAAGTATTTACAGATGGAGAATTACAAAACAAGAGGG
AAAACTCTTCAGAAAATAAGAATATCAATTCAGATTCAAATCGATTAAATGATACTAGTA
ATCAAACTGGCTTAAGGGATGACTTGTCAACTGATAGTGATAATGCTGATAGTACACTGA
TAAATGAAGAGAGTCATAGTTTTTGGAATTATCAGTGGGACATGCAGTATGTTACCGATA
ATGGTAAAAGCTATGAACAATACACTCCTTCTAAGGATATTTCTGTTGGAGTAATCGATT
CAGGTATTACTTTGGATCATCCGGATTTAACTAATAGTTTAGGTAGCCATTTAGAAAATT
TTGTTCCCCAAAATGGTTTTGATGGTGAAGAACAAGAAGAAACAGGGGTGCTAAATTATG
TCAATGATAAATTGGGACATGGTACCGAAGTTGTAGGGCAGATAACAGCGAATGGACGAG
TTTTGGGAGTCTCCCCAGGTATCATTGTAAATATTTATCGTGTCTTTGGAGATTCACTTG
CTGATCCTAAATGGATTAATAGGGCAATAAGAAAAGCAGCTGATGATGGTAATAAAGTTA
TTTCACTTAGTATGGGACAATATTTATTAATTTCAGGTTCTTATGATGATGGAACGAATG
ATTTGGAGACTTATGTTATATATAAAGATGCCATTGATTATGCAAGTGAGAAAGGATCCA
TTGTAGTTGCTTCTCTAGGGAATGAGGGTTTAAATGAACAAGATAATTCACAAATGTTGC
ATTATCTTAGCAGTTTTCATCATGTAAAAGAAGCAGGGATAGTAGTGGATGCGCCTTGCA
TATTCGACCAGGTTGTTGCGGTCGGAGGACTCGATATGTATGGGAATATTTCAGACTTTA
GTAACTTCACTGATAAAGCAATCTATGCTCCTGCGGGTTCAACAATTAATCTTAAAAAGT
ATGGTCCTATAGAATTTTTAAATAAAGGTTTCTATTTAAAAGATTGGATTTTTACAACTA
GTTCTACAGGGTGGTATCAGTATGTGTATGGAAATTCTTTTGCTGCTCCGAAAGTTGCTT
CAGCTATAGCATTAATAGCAGATAAGTATCATATTACGTCACCAGAACAATTGAAACAAT
TTCTTTTTAAAAACTCACCGACTATTAACGGAAATAAGGTACTAAAATTAACTGATCTTT
TGAATGTGGGAAATGCAGATATGTTTCTCTATATGAGTATAGAAAATAGTATATCAAACT
TTAATATATATTCTAAGTCGAGTATTGATCATTCAAAGATAACACTTCAATTAAAGGATG
TCCCGAAACAACTTTCTTATATTATTACCGATACTAGTATTGATCATCTGAATAATAAAA
TGTTGCCTCCGATGGGTGAGAAGGTAGGCTCTGATATATTGCTAATTGGTTTTTTGATGA
TTGATTTGTCTGCATTATTAATTTGTAATAATTTAATTATAAAGTATAATAGTGATAAGG
AGGTAGAAAGTGCATAAAATTCTTATTGTAGATGATGATATTGATATTTTAAAAATGATG
GAATCAGCTCTTCGATTAAAAAACTATAAGGTGGAGACGCGATCAGAAATTAATGTTCCA
GTACGAACTCAAGAATTTCAAGGATTTGATGTTATATTATTAGATATTATGATGTCGAAC
ATTGAAGGGACAGATATCTGTAAATGTATCAGAGATTCTATTTCAACTCCAATAATTTTT
GTTAGTGCTAAAAATGATGAAAGAGATATTTTAACTGGATTCGACGTAGGTGGTGATGAC
TACATTACTAAACCCTTTAGTTTAAAACAGCTAGTTGCCAAAGTAGAAGCAAATATTAAG
CGTGAGGAGCGTCGTAGGGGGATACACCAAACCTTTACTGATGTTAGACGTGACTTTGGA
CCTTTAACCTTCTATCTCGAAGAGAATCGTGTTTGCATTGATGGTAAAACGATTCCCTTT
ACTAGTAGGGAATACGATATTTTGGAACTTTTATCAAGCCATCCTAGAAAAGTATTTACA
ATTGATGATATTTATACACGTGTTTATGATGAGGATGCGGATGCACTTCTTCGTTCTATT
TCGGAATATATTTATCAAATAAGAAAAAAACTATCATGTTATGGTGTAGAACCTATAAAA
ACCGTTAGAGGTAAGGGGTACCAGTGGAATGTTTAAACGATACTCTATACGCCAACGTAT
TTGGCAATTTATTGTTGAAATCATAACTGGTTCTCTTCTTGTGATTACTCTTACCATGGG
TATGGGAGTATTGTTGAAACAAACGGGACAACTGACCTTACCATCTTCTTCGAGTTTCTC
GGTTGATTTGGGTGATGTCTCTATATCAGCAATTAACCAAAAAATGAGGCACATTCCTTA
TGACTATGTAATCTTTGATAAAAAATCAGGTAATATTTTGGGTGGAACCTATCAAAAAAG
TGATTTACTAGCATATAAACTTGCAAATAACAATAGTGGAGATGTTGAAAAAAAGGGGGT
TACTTATACCTATGCAAGTAACGAGGCAGTATCTATAGTTGTAAGACATAGCACTCTTCC
AGAATTTACCAATGCTAGACTACGCCATATTAGTTATAACAAGTTTTCCTATGTAACTGT
AATTGTTGGAATTTTCTTAATAATTGTTGTTTCGGTATATCGTTTAGCTAGGGAATATCA
GGCTAATTTTAAAGAAATTCAAAAACTAGCATTAAATATGGGAAAATCAACTCTAGATTT
TAACAACCATTTAAAAATATTAGAATTTAACGATATTTTGAACAATCTAACAGAAAAAAA
TAACGAATTAGTATATTTAATAAATAAAGAGAGACATGAAAAAGAAGATTTATCATTTCA
AGTAGGAGCGCTTTCACATGATGTAAGAACACCCTTGACTGTTCTGAAGGGTAATATAGA
GCTTTTGGAAACGACGATTATTTCTAAGGAACAAAGTGAGTTTTTAGAAGCTATGAAGCG
TTCATTGTTACGATTTGATAATTATTTTTCTCAAATGATGGATTATACTAAATTATTAAA
TGAAGATGATCATAAGGAGTATATTTCGTTAGAATTATTTTTATCAGATACATGCTTATT
ATTAAAGGAGTTTGCTAATACGTATGGTGTTTCCTATCATGAAGATATTCAAGTCCATAA
CTTAGATATTTATATCAATAGTCATGCTTTGTCAAGAGCGATAACTAATATTTTTGTAAA
TGCATGCCAATATGCTAGAAAAGGTAGTAAACAGGTTTATTTAAACGTATATTTGAAACA
AGATAGGTTATGCTTTTCAATATGGAATAATGGGGAACCATTTTCTGAAGGTGCAAAAGA
AAATGCGAGTAAGCTATTTTATACAGAGGATTCTGGAAGGACTGGTAAACATTATGGGAT
AGGCTTAGCTTTTGCTAAAGAAGTAGCTTTCAGACATGATGGAATTTTAGAGTTGAGAAA
TCCCCCAGGGGGTGGAGCAGAAGTGATTTTACAAATTAAAGTATGATACGAGAAAGGTTG
AAGCAAATGATAAACTACCCAAAAGAGATATTTTAGATAAAAGTGCTCTCAAGTATCTGC
TGACTCCAAAAAAATTAGACAAATAATTTAAGTGGCTCTTTTCTACCATTTGTCAAGTCT
ATCATGAAATATGACAGTAGCTTTTCTGAAGTCGCTGTCTTATTTTTAACACTTATTTAG
CTATAAAAGGGCATGCAAAATAACACCTCATCTAGGTATTTTTAAACAAGGTGTTACAGT
AATACAGCATAGACAACTATATCGATTATGGGCGGAAGAGTAATCGTAAAGTTTGTTATG
CGTAATGAGGTAATAGTAATGAGGTAATACATTGTCCGAATGAGACGATGTATAGAGACA
ATCGCATGTGGCTTGGTTGAAGCTATTGTGGCTCTCTGTCAACTGTAGTGGGTAACGAAA
AGCTAACATCTAGAGAAGACCGGATAGGGAGCCCACTGAAAAAGTAATCTCTACAGTTTA
AATAAAATAAAAAGGAGTAATCTACCTAAATATGAGATAGATTTCTCCTTTTGTTTACTT
ATTTTGAATTTATTAAAGTTATAATCCTCTTCATATTGACCCCGAATATAGTTGTTGTCG
CTTGTAACACCATATTGAAAAGACCTGATGCTCTAGCCATATCAAGACTATGTTTGTGTT
TAAGTTCCGCATTTTGAAGGGCAGATTTGACAATACTTAATATCAAAACAGTGGGTTTCC
TGAGAATTATATTTCCCCGTTGTTCTTCCTATCTTAGCTTTCTTTAGTATCTGGACAAAC
AAAGAGACCTGCATCCTTGTTATAGAAGAATTCATCTTCTTTCCGACGAAAGCCTCTTGA
AACAGCAGGATGTAGCTTAGCGACTAAATGCACACATTCTTTTTTGGTAAATTGAATATT
ATCTTTCCCAGAATAGGCCTTATCCCCTAGAATAGCTTCTTTGCTTACACCATTATCCTT
AGATTTATGATAGAGTTCTTCTAAGACAGGACTATCACTTTTTTCACTGGATGTCACGAC
ACAGGCTGTGATCACACGTTCATCTGTCATGGCGAGATGCTCTTTATAGCCATAAAAGGA
ACTATTCGCAGATTTATGGTCAAGACGATCTTCTTCTTTAACAGAGGATACCAAGTGTTC
TAAATCATCCTCCATAGCTTCTTTAAGGTAATTTAATTTTTGCGAAACCGCAAGTAAAGT
TATCAATTCTTTATGTTTTTCTAGGACTGATACCAACTCTTGTATATATCTTAATTCATC
TTCAAAATTATCTTCTTGAGGCTTGCTAGGAAACTTCTTTGATATCTTCTGAGCATTGGT
AAATTGTTTTACGCAAGACTTTTGAGTGTTCACGGAGAACCTCTTGGGGTTTCTTATGAT
TGTAGTGAGCTTTAGTATGGTCGCATCCATAATGAGAATTTTACTTTTAATCAAGCTATG
CTCAAGAGCGCTTTGTACAGATTTAGTGATGAGTAAATCAAGTAATCGTTCATCTTTGAT
TCGAAGTTTGCGAAATTTAGTCAATGAAGAGGGTTCAATAATGCTATCCTCTAGAGATAG
ACCAAGGAAGTATTTAAAAGCCATATTAGAAAAGGACTCCACATCGGATAACTTATAGAT
GTCTTTTAATAAGAGATATTTGAACATCATAATCGACGAATAAGTTTTACGTCCAAAGTC
AGGACGAAAATTCTTTTCTAACTCATCGTAAATAAAGCTAAAATCACAGATTTCCGTTAG
CTGACGCAAAAAATGATTCTTTGGAACAACAATATCATATAGACTGGAATAGGGACTAAC
TTCTAAAGTTAACTGATTATCAAGTATACAATCACCTCGAGTTTAGTATAACAAAAAAGC
CATCGATTGATGACTTTTTCAGTGGGCTCCCGGCTAGGTCTTCTCTTTTTTTATGTTCAG
AGTCATGAATACACGCTTCTTAAAGCTGATGAAGTTTCTAAAACCGAAGCCCAGGCGTTT
GATGTCTTTGATCAACTTATTAGTTGCTTCGAGTTTCGCGTTTGAATAGTCTGTTTCTAG
TGCATCTTTGATGTATTATTTGTATTTAAAGTTTACAAAATAGATAAATAATAGCGTGAT
TCCTACAAGCCAATAAGGAAGAGTGTTGAGTGGAGTCCACTCTGTAGTGAGAACACTGTT
AATAGGAAAAGTAATAGGAAGCCAATGAATAGTTAAGAAGACTTTATTACTAGCGAAAAT
AATAAAAATGATTTCAACCATAGAAATAACGATGTTACTCGTACTATTTAGACAAACTTG
TATAAAATAATGAAAATGATTAAGAAAGACAATTAGCATCCAACTTGATATCATTAGCAG
GAGACCATTAATCCAATTCTTAAGGAGGAGGTTTATGATTAACCACCCAAATAAAGAAGG
CAGGGTAAGGACTAAGTCTGTTATTAAAAGTTTGACTAGCCACAGGAGTCTTTTCTTAGG
GTAACTAGAGATTTCTTGATAATGATTAGCGAGTTTTTCTTGTTCAATTCCTAAAATGGA
TAAGAAAGCTGTCAATAGAGGATAACATAAAAAGGATAAGATAGCTAGATTAGTTAGAGA
AATGCCATTAGGGACGAATCTTACATAGAGGGGAATTGAAAGAGTTTGTAGTATAGAAAA
ACTGATAATAAGATAGAGACATGTAGTATTCTTTAATTTAAGTAACTCACTCCGTAGCAT
TTGACTCCCTCCTTTTTAGGACATATGATAAAAGTAATGTCATTATCATTGATAAAATAA
TAATAAGTGACACTTGCAAAATGCTGGTTTGGTTTTGATTTGTAATAACGTCGCCCGATG
GTTTAAGGTTTAATAAAAATTGAGCTATTTTATAGTGATAGGTATAGGGCAAGACGAACC
AGAGTGGACTTTGAGCAATAAATGGTGCTATTAAAAGACAAACCAGTGTATTAAGCGCTA
ATAGAATGAAATGACTCATGTATTTAGACATCAGATACAGAAAAGGAATATTCCATAAAG
TTGTCATCCAAATTAAGATTAATGAAGTAGATGTTTTAGTAATGTTTATTGGGATAATAT
CTGTGTAAATAAAAGCAACGAGATACAGGAAAGCTAGTAAGAATAAACTAGAAATCAATG
TTCTCATTCCGATAAGCACCATTTTCATCAAGGTAATTTTCCAAGTGAAATGCTTGTTAG
TAATATTTTGAAAATACCCTGCCTGATCTTCCAAACGTCTATCAACTATGAATAAAAGAC
CATTTACGAGATATAAAAAGATAGCTTCCCACCAATAGACTGAAAAAGGAACAAAAATCT
GTAGTCCTCCCATTAAAAAGGCTATTAGGACAGTTAAAAACGGTATGATAATTAAGAATC
TATTGGATCCTAAATGTCGTAATTTGAGCAATTCTGAGTAGAATATCTTTTGCATATCAG
TACCCCCTATGAACGATTTTAAAGAATAAACTTTCCAGACTATCTACATTCTTATTCTTA
CCGTCATATTGTATCTTTCCTTGATGTAGAATTAGAATGTGATCGGCAATTTTGCTGATT
TCTAAAAGTTGATGGCTAGAAATCAGAATTGTCATCCCTGTTACTTTTAATGAACGAATA
AGGTTTAACAGTTCGTTTATACCATCAGGATCAAGTCCATTAGTAGGCTCATCGAGAATT
AAAAATTGGGGATCAGTTAAAATAGCCATGCCAATTCCTAGTCTCTGCTTCATCCCTAAT
GAAAATTTACCCGCTTGTTTTTTCCCGGTGTTAGAAAGACCAATTATTTCTAAGGTTTCA
AAAATTTTTGAATCAGGAATGTCATATAATAGCGCTTTCGTTTTTAAATTGTCATAGGCT
GAAAGGTTATGATAAATAGCAGGTGTTTCAATTAATGCGCCTAATGATTGTTTGTTTTTT
GATAATCCATCAAATTGAATCTCTCCATCACTTTTTGGAACCAAACCAAAGAGAATTTTC
ATCAGAGTTGACTTACCAGCACCATTAACCCCTAATAGACCACAAATTGTACCCGATTCA
ATGGTAAAAGTGACATTGTCCAATATAGTTTTATCTTTATAGGATTTTGAAAGTTGATTG
ATATTTATTTGCATGTGAATGCCTCCTATCAGTTATTGTTACATTCATTATAAGATCTGA
TTTTCAGAGTTATGTCAGAAATAACTGTTTAAATGGAAGAATTGACTGCATCTTCATAGC
TAGATTGACTATTTAGTGAATTATTAAGGAACTTATATTGAATTACTCAAAAGTTAGCAG
TATTTATAAAATTTCTATGGTACTAACTTGGTAGCATAAATTTTTCCAATATTATAGGAT
CAATTCAATATTACAGGTAGAAATATTGTATCAGTCTTGAAAAATACTGTGTTAGGTCAT
TACAGTACCAAAATAAAGCACATTAATCTTTTTATTGAAGATGGGGAGTTTAAATGGATT
ATCTATTAAAAATCGTTTTACAATCTTTGACATGAGCTACGATTATGTATTTGGAAAGTT
ATATTTAGAAATTGAATAATACTGGTTGAATATTTCTGGTGAAGATGCCCAGAGCGTGAA
TATGTGATAACATATATTTTTACTAAATTTGTATCTTTAGTTAGAATGTTAAATTAACAG
AATAGATATTAGTGACTACTGTTCATATTGAGAAAATTTCAGAGAAACTCTACTTTTGAT
ATGGTTTGAAATTAATTTTTGAATTGGAACTATTATAAAGTGGTAGAGATACTAAACTAT
GTAAACAAATATTTGTTGGAATTTCCCTCATCTAGTAATACCTATTAAAATTTTTTGAAT
TAAAGAAGTAGTATAAAACGGTTAGATGTTAATATATGGCTATTCTAAAACTATATGAAA
TTTAACCCTGTCAAACCAGGCTTGAAGAAAGCTCGTAAAGCATCACAATTCTCAAAACGT
TAA
