# Supplementary material for: Abundance, Diversity and Role of ICEs and IMEs in the Adaptation of Streptococcus salivarius to the Environment
Source: Genes (Basel). 2020 Aug 26;11(9):999. doi: 10.3390/genes11090999 (PMC7563491; doi:10.3390/genes11090999)
Supplement: Supplementary file 1 [file genes-11-00999-s001.zip › Supplementary files/Lao_Data_S1/ICE_Ssal726-SSAL_Tn916.fasta]

>ICE_Ssal726-SSAL_Tn916
AAAATAGCATAAAAATCTAGTTATCCGCATAAAAACTGGACTTATCACACTTTATCAAGG
TCAAAACCACTCAATTTACTACTAATTTACTACTTATGAATGAGCTTTGATACGACGATT
TATCCTTGAAAAGTGAAGATATAAAGATACTTCCAATAAAATTTGAATATTTAATAGGTA
GACACTTCAAAAAATGAGGTGTCTATTTTTTTACCCGATTTTGAAAGGAAGTGAACTTAT
GAAAACAAAAAATCAAGAATCAAAAGGTCGTTCCCCACTCTTTAAGACCATCAAACATTC
ATTCAGCCAATAAAAAAGAAAGGATAGGTAAAAATATGGAACTTAAATTTGTGATTCCCA
ACATGGAAAAAACATTCGGCAATTTAGAATTTGCTGGCGAGGATAAAGTCGTTCAGCGAA
GAATCAACGGACGGCTAACTGTCTTATCAAGAAGCTATAATCTCTATTCTGATGTTCAAA
GAGCAGATGATATTGTGGTGGTGCTTCCTGCTGAAGCTGGCGAAAAACATTTCGGCTTTG
AGGAACGTGTGAAGTTAGTCAATCCACGTATTACCGCAGAGGGCTACAAAATCGGCACTC
GTGGTTTTACAAATTACCTTTTACATGCTGACGACATGATAAAAGAATAAAGAAAGAGAG
GAAAAATGATGAGATTAGCAAATGGCATTGTATTAGATAAAGACACGACTTTTGGAGAAT
TGAAATTCTCTGCTCTACGTCGTGAAGTGAGAATCCAAAATGAAGACGGGTCAGTTTCAG
ATGAAATCAAGGAACGTACCTATGACTTAAAATCCAAAGGACAAGGACGCATGATTCAAG
TAAGTATTCCTGCCAGCGTGCCTTTGAAAGAGTTTGATTATAACGCACGGGTGGAACTTA
TCAATCCCATTGCGGACACCGTTGCTACTGCCACCTATCAAGGAGCAGATGTTGACTGGT
ATATCAAGGCAGACGATATTGTGCTGACAAAGGATTCTAGTTCATTCAAAGCTCAACCAC
AAGCAAAGAAAGAACCGACACAAGACAAATAGTCGCTAGGTAGAAAGGAGACTTTTTCGC
ATGAAACAGCGTGGTAAAAGGATTCGCCCATCTGGTAAAGATTTAGTCTTTCATTTTACG
ATAGCGTCACTCCTGCCTGTTTTCCTGCTGGTTGTCGGACTGTTTCATGTGAAGACAATC
CAGCAGATCAACTGGCAGGATTTTAACCTATCACAAGCAGATAAGATTGACATTCCCTAT
TTAATTATCAGTTTCAGTGTCGCAATTCTTATCTGCTTGCTGGTAGCGTTTGTATTCAAA
CGGGTTCGCTATGATACGGTTAAACAACTTTACCACCGTCAAAAACTGGCAAAGATGATA
CTTGAAAACAAGTGGTATGAATCTGAACAGGTCAAAACAGAGGGTTTCTTTAAAGATAGT
GCTGGTCGTACAAAGGAAAAGATAACCTACTTCCCTAAAATGTATTATCGACTTAAAAAT
GGCTTGATACAGATACGGGTGGAAATCACGCTGGGAAAATATCAAGACCAACTCTTACAC
TTGGAAAAGAAATTAGAGAGTGGCTTGTACTGTGAGCTGACGGATAAAGAGTTAAAGGAT
TCCTATGTGGAATATACTTTGCTCTATGACACCATAGCCAGTCGTATTTCTATTGATGAA
GTAGAAGCTAAAGATGGTAAACTTCGCTTAATGAAAAACGTATGGTGGGAATATGATAAG
CTCCCTCATATGTTGATTGCTGGTGGTACAGGTGGCGGTAAAACTTACTTTATACTGACA
CTGATTGAAGCCTTGCTTCATACAGATTCAAAACTGTATATTCTTGACCCGAAAAATGCT
GACCTTGCGGACTTAGGTTCTGTGATGGCAAATGTCTACTATAGAAAAGAAGACTTGCTT
TCTTGCATTGAAACATTCTATGAAGAAATGATGAAACGTAGTGAGGAAATGAAGCAGATG
AAGAACTATAAGACTGGCAAAAATTATGCTTACTTAGGTCTCCCGGCACACTTCTTAATC
TTTGATGAATACGTCGCTTTCATGGAAATGCTGGGAACAAAAGAAAACACCGCAGTTATG
AATAAGCTGAAACAGATTGTCATGTTAGGTCGTCAAGCTGGCTTCTTTCTAATACTGGCT
TGTCAACGTCCAGACGCAAAATATTTAGGCGACGGAATCCGTGATCAGTTTAATTTCAGA
GTGGCTTTAGGTCGTATGTCTGAAATGGGCTATGGCATGATGTTTGGCAGTGACGTACAA
AAGGATTTCTTCTTAAAGCGAATCAAAGGTCGTGGCTATGTTGATGTAGGAACAAGTGTC
ATATCAGAGTTTTATACTCCCCTTGTACCAAAAGGATATGATTTCTTGGAGGAAATTAAA
AAGTTATCCAACAGCAGACAGTCCACGCAGGCGACGTGCGAAGCGGAAGTCGCAGGTGTG
GACTGATCTTGCTGGCTGGTGTGGCAATAGCCACGCCAGCACTTAACCCCCCGTATCTAA
CAGGGGGGTACAAATCGACAGGAAACAGTCAAAAAAACATTAGAAAATCCTTTGGTTACA
AGGGATTTACAAAATTTCAGCGTATGTCAAATGGGCTTTAAAAGTTGACATACGCCTTTT
TGATTGGAGGGATTTTTACTGAATGAACAAACTTGGTTACAGCATTTAAAAGAAAAACGC
TTGGCTTATGGACTATCTCAAAACCGTTTAGCTGTTGCGACTGGTATTACAAGGCAGTAT
CTAAGCGATATTGAAACAGGAAAAGTCAAGCCATCAGAGGATTTACAGCAGTCCCTTTGG
GAAGCTCTGGAACGCTTCAATCCCGACGCTCCCCTTGAAATGCTGTTTGATTATGTAAGG
ATTCGCTTTCCGACAACAGACGTACAGCAGGTGGTCGAAAACATCTTACAACTGAAACTG
TCCTATTTTCTTCATGAGGACTATGGTTTCTATTCTTATTCAGAGCATTATGCTTTAGGC
GACATATTCGTCCTTTGCTCCCATGAACTGGACAAAGGAGTTCTGGTGGAATTGAAAGGT
CGTGGGTGCAGACAATTTGAAAGCTATCTTCTGGCACAACAAAGAAGCTGGTATGAGTTC
TTTATGGACGTTTTGGTGGCTGGCGGTGTGATGAAACGCCTTGACCTTGCCATTAACGAT
AAGACAGGGATTTTGAATATCCCTGTACTCACTGAAAAGTGCCAACAGGAAGAATGTATC
TCCGTCTTCCGCAGTTTTAAAAGCTATCGCAGTGGCGAACTGGTACGCAAAGAGGAAAAG
GAATGTATGGGAAACACCCTCTATATCGGTTCATTACAAAGTGAAGTTTATTTCTGTATC
TATGAAAAGGACTACGAGCAGTACAAGAAAAATGATATTCCCATTGAAGACGCAGAAGTA
AAAAACCGTTTTGAGATTCGATTGAAAAATGAGCGTGCCTATTATGCAGTCCGTGATTTA
CTCGTCTATGACAATCCAGAGCATACCGCCTTTAAAATTATCAATCGGTATATCCGTTTT
GTAGATAAAGACGATTCCAAACCTCGTTCTGATTGGAAACTGAATGAAGAATGGGCTTGG
TTTATTGGGAACAATCGTGAACGATTAAAACTAACCACAAAACCAGAGCCTTACTCCTTC
CAAAGGACGCTGAACTGGCTATCTCATCAAGTTGCCCCGACCTTAAAGGTTGCGATTAAA
CTTGATGAAATCAACCAGACGCAGGTTGTAAAAGACATTCTCGACCATGCGAAACTGACA
GACCGACACAAGCAGATTTTGAAGCAACAGTCAGTAAAAGAACAGGACGTGATAACAACA
AAAAAATAACTCAAATACAAATTCATTGAATATAGAGAGGAGAACATTTTTATGAATTTT
GGACAAAACCTTTATAACTGGTTTCTATCAAACGCTCAATCACTGGTGCTTTTAGCAATC
GTTGTGATTGGCTTGTATCTTGGCTTCAAGCGTGAGTTTAGCAAACTGATTGGCTTTTTA
ATTATTGCGATTATTGCGGTTGGCTTAGTCTTCAACGCTGCTGGAGTAAAAGACATTTTA
CTAGAGCTATTCAATCGCATTATTGGTGCTTAAATAAAACCGTTCTTTTGTGGAATATAA
GTGGTTTTCTTATGTTCCGCAAAGGAATGGTACACCAAACGAAGTGCGGTAGGGATTTTT
GAATCTCTACAAAGAAAGGACGTGAATATATGGACGATATGCAAGTCTATATTGCGAATT
TAGGCAAATACAATGAGGGCGAATTGGTCGGTGCGTGGTTTACCTTTCCCATTGACTTTG
AGGAAGTCAAAGAGAAAATCGGCTTGAATGATGAATATGAGGAATACGCCATTCATGACT
ACGAGTTACCCTTTACGGTTGACGAATACACTTCCATTGGCGAACTCAATCGACTATGGG
AAATGGTATCGGAATTACCCGAAGAATTACAATCGGAGCTATCTGCTCTGCTCACTCATT
TTTCAAGCATTGAAGAACTAAGCGAACATCAAGAGGATATTATCATTCATTCCGATTGTG
ATGATATGTATGACGTGGCACGCTACTACATTGAAGAAACGGGTGCTTTAGGCGAAGTAC
CAGCTAGTCTTCAAAACTATATTGATTATCAAGCCTATGGTCGGGATTTAGACCTTTCAG
GAACGTTTATCTCAACCAATCATGGGATTTTTGAAATCGTCTATTAAATCTGTCGGTACA
TTACTACTGGCAGATTTTCTATTTTACGGGGTGGCTCAATCAGCTACCCCTATTTTTTAT
GAAAGGATTGATTACATGAAGAAAATACGAAGCTATACCAGTATCTGGTCTGTGGAAAAG
GTACTGTATTCTATCAATGATTTTAGACTTCCGTTTCCCATAACCTTTACGCAAATGACA
TGGTTTGTCGTGTCACTCTTTGCAGTGATGATACTTGGCAACTTGCCCCCTCTTTCCATG
ATAGAGGGAGCATTTCTCAAATACTTTGGGATTCCTGTGGCTTTCACATGGTTTATGTCT
ACAAAAACTTTTGATGGTAAAAAGCCTTATGGATTTTTGAAGTCTGTCATTGCTTATGCA
CTGCGACCAAAGCTGACCTATGCAGGAAAAAAAGTAACGCTTGGCAGAAACCAGCCACAA
GAAGCCATTACAGCAGTTAGGAGTGAATTTTATGGCATATCCAATTAAATACATTGAAAA
CAATCTCGTCTGGAATAAAGACGGGGAATGTTATGCTTACTATGAGCTTGTTCCTTACAA
TTACTCATTTCTAAGTCCAGAACAGAAAATACAAGTGCATGATTCTTTCAGACAGCTTAT
CGCACAAAATCGTGATGGCAAAATTCATGCTTTACAAATCAGTACAGAATCCAGCATACG
TTCTGCACAAGAGCGTTCCAAAAATGAAGTCACTGGCAAGCTCAAAGCGGTTGCCTATGA
CAAAATCGACCAACAGACAGACGCTTTAATATCCATGATTGGCGAAAATCAAGTGAACTA
CCGTTTCTTTATCGGCTTTAAGTTGCTTCTCAACGATCAGGAGTTTTCTATGAAAAGTCT
TACCGTTGAAGCAAAAAATGCTTTGTCTGATTTTGTCTATGATGTGAACCATAAGCTGAT
GGGCGATTTTGTTAGTATGAGTAATGATGAAATCCTGCGTTTTCAGAAGATGGAAAAGCT
CTTAGAAAATAAAATCTCTCGTCGTTTCAAAATCCGCAGGTTAGATAAGGACGACTTCGG
CTATCTGATTGAACACCTTTACGGACAGACAGGCACTGCCTATGAAGAGTATGAGTACCA
TCTATCAAAGAAAAAGCTGGATAATGAAACGCTGATTAAATACTATGACTTGATTAAGCC
TACTCGCTGTTTGGTGGAAGAAAAACAGCGATATTTGAAAATCCAGCAGGAAGATGAAAC
CGTCTATGTAGCTTACTTTACCATTAACAGCATTGTCGGAGAACTGGACTTCCCGTCCTC
TGAAATCTTCTACTACCAGCAACAGCAATTTACATTCCCGATTGATACGTCAATGAATGT
GGAAATTGTAGCGAATCGTAAAGCCCTATCTACTGTCCGCAATAAAAAGAAAGAACTGAA
AGACTTGGATAACCACGCTTGGCAAAGTGATAATGAAACCAGCTCCAATGTGGCGGAAGC
TCTGGAAAGTGTGAATGAGCTGGAAACCAATTTAGACCAAAGCAAGGAATCTATGTACAA
GCTGTCTTATGTGGTAAGGGTATCAGCAAATGATCTTGACGAACTCAAACGTCGTTGTAA
TGAAGTGAAAGATTTTTATGACGATTTAAGCGTAAAACTGGTACGACCATTTGGGGATAT
GCTCGGCTTACATGAAGAATTTTTACCTGCCAGCAAGCGTTATATGAATGATTATATTCA
ATACGTGACCTCTGATTTCCTCGCTGGTTTAGGTTTTGGTGCTACTCAAATGCTGGGGGA
AAATGAGGGGATTTATGTTGGCTACAGCTTAGATACTGGACGCAATGTCTATCTGAAACC
TGCTCTTGCCAGTCAAGGGGTTAAGGGTTCAGTAACCAATGCGTTAGCGTCGGCTTTTGT
TGGTTCGCTGGGTGGTGGTAAATCCTTTGCGAATAACCTTATCGTCTATTATGCGGTGCT
TTATGGGGCACAAGCAGTGATTGTAGACCCAAAAGCAGAACGTGGCAGATGGAAAGAAAC
CTTGCCAGAGATTTCCCATGAAATCAATATCGTCACTCTGACTTCTGATGAGAAAAACAA
AGGCTTACTTGACCCTTATGTGATTATGAAAAATCCCAAAGATTCTGAATCACTGGCTAT
TGATATTCTGACATTCCTTACGGGGATTTCCTCTCGTGATGGGGAACGCTTCCCAATCCT
TAGAAAAGCCATTCGTGCAGTAACCAATAGTGAAGTACGAGGGTTGATGAAAGTGATTGA
GGAATTACGGGTTGAGAATACGCCACTAAGTACCAGTATAGCCGACCATATCGAAAGTTT
TACAGACTATGACTTTGCACATTTATTATTCAGTAATGGTTATGTGGAGCAGTCTATCAG
CTTAGAAAAACAACTGAACATAATACAGGTTGCGGACTTGGTACTTCCCGACAAGGAAAC
TTCCTTTGAGGAATATACCACTATGGAGCTTTTATCCGTTGCTATGCTGATTGTCATTAG
TACCTTTGCTTTAGACTTTATCCATACAGACCGAAGCATTTTCAAGATTGTAGATTTAGA
CGAAGCATGGAGCTTTTTACAGGTAGCACAAGGAAAAACACTATCTATGAAGCTGGTTCG
GGCTGGTCGTGCTATGAACGCTGGGGTATATTTCGTGACCCAAAATACAGACGACCTCTT
AGATGAAAAACTGAAAAATAACCTCGGCTTAAAATTTGCATTTCGTTCCACTGACCTTAA
CGAGATTAAAAAGACCTTAGCCTTTTTTGGTGTAGACCCAGAGGACGAAAACAATCAGAA
GCGATTGCGTGATTTGGAAAACGGGCAATGCCTTATCAGTGATTTATATGGTCGTGTCGG
TGTGATACAGTTCCACCCTGTATTTGAAGAACTGCTCCATGCCTTTGATACCAGACCACC
TGTGCGAAAAGAGGTGTAAATGTGAAACCATCAATAGTAAACAGAATAAAATCAAACTGG
ACGCTGAAACGTCTAGGTAAAGTGGCAATGACAGTGGCTTTCACACTTGTGATTGCCATT
TTTCTTTTAGCCATGCTGGGAACGGTGGTTCAAGCTGCGGGCTTGGTAGATGATACGGTC
AATGTGGCAAATGAATACAGCCGATACCCACTTGAAAACTATCAACTGGATTTTTATGTG
GATAATAGCTGGGGCTGGCTTCCGTGGAACTGGTCGGACGGGATTGGAAAACAGGTCATG
TATGGACTATATGCCATTACCAATTTTATTTGGACAATCAGTTTGTATGTTTCCAATGCG
ACAGGTTACTTAGTACAGGAAGCCTATTCCTTAGACTTCATTTCCGCTACAGCAGATTCC
ATTGGTAAGAATATGCAGACCTTAGCTGGTGTGAGTGCAAACGGATTTTCAACAGAGGGT
TTCTATGTTGGATTCCTCTTACTCTTGATTTTGGTTCTTGGGGTTTATGTTGCCTATACG
GGACTGATAAAGAGAGAAACCACAAAGGCAATTCATGCCATTATGAATTTTGTGCTGGTG
TTTATCCTATCGGCTTCCTTTATTGCCTACGCTCCCGACTACATTAAAAAAATCAATGAC
TTTTCATCAGACATCAGTAATGCCAGTTTATCACTTGGCACGAAGATTGTCATGCCCCAT
TCCGATAGTCAAGGCAAGGACAGCGTGGACTTAATCAGAGATAGCCTGTTTTCCATACAG
GTTCAGCAACCGTGGCTACTGCTTCAATACAACAGTTCAGACATTGAAAGTATCGGTATT
GACCGTGTGGAAAGCCTGCTCTCCACCAGCCCAGATTCCAACAATGGCGAAGACAGAGAA
AAAATTGTTGCGGAAGAAATTGAAGACAGAAGCAATACCAATCTAACCATTACAAAGACC
ATTAACCGTTTAGGTACAGTCTTCTTCCTATTTGTCTTCAATATTGGGATTTCCATATTT
GTATTCCTATTAACAGGAATCATGATTTTCTCGCAGGTACTTTTTATCATCTATGCTATG
TTTCTGCCTGTGAGCTTTATTTTAAGCATGATTCCATCATTTGATGGTATGTCAAAACGA
GCCATAACAAAGCTCTTTAATACCATTTTGACACGAGCTGGAATCACATTGATTATTACG
ACAGCATTTAGTATTTCAACCATGCTCTATACCTTATCGGCTGGTTATCCGTTCTTTTTG
ATTGCTTTTCTACAGATTGTGACCTTTGCAGGAATCTACTTCAAGCTGGGCGATTTAATG
AGTATGTTTTCTCTACAGAGTAACGATTCTCAAAGTGTGGGAAGTCGTGTGATGAGAAAA
CCTCGTATGCTTATGCACGCTCACATGCACCGTCTACAGCGGAAACTTGGACGTTCCATG
ACTACTCTAGGGGCTGGGTCTGCCATTGTTACAGGTAAAAAAGGACAGTCGGGTTCGGGG
AGTTCTGCAAGGACACAAGCAGATCACTCCCGACCAGACGGAAAGGAAAAATCAACACTT
GGAAAACGTATCGGTCAAACCATCGGTACAGTAGCTGATACCAAAGACAGAATGGTAGAC
ACTGCTAGTGGTTTGAAAGAACAGGTTAAAGATTTGCCGACCAATGCAAGATATGCAGTA
TATCAAGGAAAATCCAAAGTAAAAGAGAATGTCCGTGATTTAACCAGTAGTATTTCTCAA
ACCAAAGCGGACAGAGCCAGTGGACGCAAGGAACAGCAGGAACAAAGGCGAAAAACCATT
GCGAAGCGTCGCTCTGAAATGGAACAGGTCAAACAGAAAAAACAGCCTGCTTCTTCTGTT
CATGAAAGACCGACTACAAGACAAGAACAATATCATGATGAACAGACCTCAAAACAGTCT
AATATTCAGACTTCATATAAGGAATCTCAACAAGCCAAACAAGAGCGTCCAGCAGTTAAG
TCCGATTTTTCAAGTCCAAAAGTGGAACGCCAAGGCAATACCGTTCAAGAAAAAACCGTT
CAAAAGCCAGCAACTTCAACCACTACAGCAGATAGAACTTCACAACGTCCAATCACAAAA
GAACGTCCGTCTACTGTTCAAAGAGTACCACTACAAAATACAAGAAGTAGACCACCAATC
AAAACCGCCACCATTAAGAAAGTCGGTAAGAAACCATGAAGTTGAAAACTTTAGTGATTG
GTGGTTCTGGATTATTCTTGATGGTCTTCTCACTGCTTCTGTTTGTTGCCATTTTATTTT
CAGATGAACAGGACAGCGGAATTTCCAATATTCATTATGGAGGTGTGAATGTTTCCGCAG
AAGTGCTGGCTCATAAGCCTATGGTAGAAAAATATGCCAAAGAATATGGCGTTGAAGAAT
ATGTCAACATACTTCTTGCGATTATACAGGTGGAATCGGGCGGTACTGCGGAAGATGTTA
TGCAGTCCTCGGAATCCCTCGGTCTTCCACCTAATTCATTGAGTACAGAAGAATCCATTA
AGCAAGGTGTGAAGTATTTCAGTGAATTATTAGCCAGTAGCGAAAGGCTCAGTGTAGATT
TAGAATCGGTTATCCAGTCCTACAATTATGGTGGTGGTTTCTTAGGGTATGTGGCTAATC
GTGGAAATAAATATACCTTTGAACTGGCTCAAAGTTTCTCAAAAGAGTATTCAGGTGGCG
AAAAAGTGTCTTACCCCAATCCCATAGCCATACCTATCAATGGGGGCTGGCGATACAACT
ATGGCAATATGTTTTATGTGCAACTGGTAACGCAGTATCTTGTCACAACAGAGTTTGATG
ATGATACGGTACAAGCCATCATGGACGAAGCACTGAAATATGAGGGCTGGCGATACGTTT
ACGGTGGAGCTTCCCCGACTACTTCTTTTGATTGTAGCGGACTGACACAATGGACGTATG
GAAAAGCTGGAATTAACTTACCACGAACCGCACAACAGCAATATGATGTGACCCAGCATA
TCCCACTATCGGAAGCACAAGCTGGCGATTTGGTTTTCTTTCATTCTACCTATAACGCTG
GCTCTTATATTACTCATGTTGGGATATACCTTGGCAATAACCGTATGTTTCATGCAGGCG
ACCCAATCGGTTATGCCGACTTAACAAGCCCCTACTGGCAACAGCATTTAGTGGGAGCAG
GACGAATCAAACAATGAGAAAGGAAGATTTAATGATGAAATTTAGAAAAAATCAGAATAA
AGAAAAACAGATACCAAAGGAAAAGAAACCTCGTGTCTATAAGGTCAATCCTCATAAAAA
GGTTGTGATTGCCTTGTGGGTACTTTTAGGGCTTAGTTTCAGCTTTGCGATATTCAAGCA
CTTTACAGCTATAGATACTCATACTATTCACGAAACAACTATCATAGAAAAGGAATACGT
TGATACTCATCATGTAGAAAATTTTGTAGAGAACTTTGCGAAAGTCTACTATTCATGGGA
GCAATCCGATAAGTCCATTGATAATCGAATGGAAAGTCTAAAAGGCTATCTGACAGATGA
ACTTCAAGCTCTCAATGTTGATACAGTACGCAAAGATATTCCTGTATCGTCTTCTGTAAG
AGGATTTCAGATATGGACGGTAGAGCCAACTGGCGACAATGAGTTTAATGTAACCTACAG
TGTAGACCAGCTCATTACAGAGGGAGAAAATACAAAGACCGTCCACTCTGCTTATATAGT
GAGTGTCTATGTAGATGGTTCTGGAAATATGGTACTGGTTAAGAATCCGACCATTACCAA
CATACCTAAGAAATCAAGTTATAAACCAAAAGCCATTGAAAGTGAGGGGACGGTTGATTC
CATTACAACCAATGAAATCAATGAGTTTTTAACGACGTTCTTCAAGCTCTATCCTACAGC
GACAGCCAGTGAACTTTCCTACTATGTGAATGACGGGATATTAAAACCAATCGGAAAAGA
GTACATCTTTCAAGAACTGGTAAATCCTATTCACAATCGTAAGGATAATCAAGTCACGGT
ATCGCTGACAGTGGAGTATATCGACCAGCAGACCAAAGCAACGCAGGTATCTCAATTTGA
TTTGGTACTTGAAAAGAACGGGAGTAATTGGAAGATTATAGAATAACAAATATTGGTACA
TTATTACAGCTATTTTGTAATCACGTACTCTCTTTGATAAAAAATTGGAGATTCCTTTAC
AAATATGCTCTTACGTGCTATTATTTAAGTATCTATTTAAAAGGAGTTAATAAATATGCG
GCAAGGTATTCTTAAATAAACTGTCAATTTGATAGTGGGAACAAATAATTGGATGTCCTT
TTTTAGGAGGGCTTAGTTTTTTGTACCCAGTTTAAGAATACCTTTATCATGTGATTCTAA
AGTATCCAGAGAATATCTGTATGCTTTGTATACCTATGGTTATGCATAAAAATCCCAGTG
ATAAAAGTATTTATCACTGGGATTTTTATGCCCTTTTGGGTTTTTGAATGGAGGAAAATC
ACATGAAAATTATTAATATTGGAGTTTTAGCTCATGTTGATGCAGGAAAAACTACCTTAA
CAGAAAGCTTATTATATAACAGTGGAGCGATTACAGAATTAGGAAGCGTGGACAAAGGTA
CAACGAGGACGGATAATACGCTTTTAGAACGTCAGAGAGGAATTACAATTCAGACAGGAA
TAACCTCTTTTCAGTGGGAAAATACGAAGGTGAACATCATAGACACGCCAGGACATATGG
ATTTCTTAGCAGAAGTATATCGTTCATTATCAGTTTTAGATGGGGCAATTCTACTGATTT
CTGCAAAAGATGGCGTACAAGCACAAACTCGTATATTATTTCATGCACTTAGGAAAATAG
GTATTCCCACAATCTTTTTTATCAATAAGATTGACCAAAATGGAATTGATTTATCAACGG
TTTATCAGGATATTAAAGAGAAACTTTCTGCCGAAATTGTAATCAAACAGAAGGTAGAAC
TGTATCCTAATATGTGTGTGACGAACTTTACCGAATCTGAACAATGGGATACGGTAATAG
AGGGAAACGATGACCTTTTAGAGAAATATATGTCCGGTAAATCATTAGAAGCATTGGAAC
TCGAACAAGAGGAAAGCATAAGATTTCAGAATTGTTCTCTGTTCCCTCTTTATCATGGAA
GTGCAAAAAGTAATATAGGGATTGATAACCTTATAGAAGTTATTACTAATAAATTTTATT
CATCAACACATCGAGGTCCGTCTGAACTTTGCGGAAATGTTTTCAAAATTGAATATACAA
AAAAAAGACAACGTCTTGCATATATACGCCTTTATAGTGGAGTACTACATTTACGAGATT
CGGTTAGAGTATCAGAAAAAGAAAAAATAAAAGTTACAGAAATGTATACTTCAATAAATG
GTGAATTATGTAAGATTGATAGAGCTTATTCTGGAGAAATTGTTATTTTGCAAAATGAGT
TTTTGAAGTTAAATAGTGTTCTTGGAGATACAAAACTATTGCCACAGAGAAAAAAGATTG
AAAATCCGCACCCTCTACTACAAACAACTGTTGAACCGAGTAAACCTGAACAGAGAGAAA
TGTTGCTTGATGCCCTTTTGGAAATCTCAGATAGTGATCCGCTTCTACGATATTACGTGG
ATTCTACGACACATGAAATTATACTTTCTTTCTTAGGGAAAGTACAAATGGAAGTGATTA
GTGCACTGTTGCAAGAAAAGTATCATGTGGAGATAGAACTAAAAGAGCCTACAGTCATTT
ATATGGAGAGACCGTTAAAAAATGCAGAATATACCATTCACATCGAAGTGCCGCCAAATC
CTTTCTGGGCTTCCATTGGTTTATCTGTATCACCGCTTCCGTTGGGAAGTGGAATGCAGT
ATGAGAGCTCGGTTTCTCTTGGATACTTAAATCAATCATTTCAAAATGCAGTTATGGAAG
GGATACGCTATGGTTGCGAACAAGGATTATATGGTTGGAATGTGACGGATTGTAAAATCT
GTTTTAAGTACGGTTTATACTATAGCCCTGTTAGTACTCCAGCAGATTTTCGGATGCTTG
CTCCTATTGTATTGGAACAAGTCTTAAAAAAAGCTGGAACAGAATTGTTAGAGCCATATC
TTAGTTTTAAAATTTATGCGCCACAGGAATATCTTTCACGAGCATACAACGATGCTCCTA
AATATTGTGCGAACATCGTAGACACTCAATTGAAAAATAATGAGGTCATTCTTAGTGGAG
AAATCCCTGCTCGGTGTATTCAAGAATATCGTAGTGATTTAACTTTCTTTACAAATGGAC
GTAGTGTTTGTTTAACAGAGTTAAAAGGGTACCATGTTACTACCGGTGAACCTGTTTGCC
AGCCCCGTCGTCCAAATAGTCGGATAGATAAAGTACGATATATGTTCAATAAAATAACTT
AGTGTATTTTATGTTGTTATATAAATATGGTTTCTTGTTAAATAAGATGAAATATTTTTT
AATAAAGATTTGAATTAAAGTGTAAAGGAGGAGATAGTTATTATAAACTACAAGTGGATA
TTGTGTCCTGTATGTGGAAATAAAACACGATTAAAGATAAGGGAAGATACTGAATTAAAA
AAATTCCCCCTCTATTGTCCGAAATGCAGACAAGAAAATTTAATTGAAATAAAGCAGTTC
AAAGTAACTGTGATTACAGAGCCAGACGCAAAGACGCAGAGCCGATAAAATGAGATTAAT
ACAATCTCATTTTATCGGCTCTTTCCGTTATGTATGGATTCTTTTAATTAGTCTTCGATG
TTTCTTGCTTCGTTGATACCGCTGGCTAAAGATTCCATTAAGGATAGTTCTTTGTCTGTA
AAGCTATCCATGTATTTCTCTATCTGTAATCGTCGGGTGCTTTTTACCAAGTTATTAGCA
GGTAGGGGTCCCGAGCGCCTACGAGGAATTTGTATCGATAAGAAATAGATTTAAAAATTT
CGCTGTTATTTTGTACATTTAACTTGACGGTGACATCTCTCTATTGTGAGTTATTAGTGG
TACAGTTTTCAACCGTTTTAATTATAAAAAAGTGGTGCATTTTTAAATTGGCACAAACAG
GTAACGGTTATTGCAGGTGTATTTCTTATCTATGGGTTTAACATGGATTTTATCATTAAA
ATCATGAGTATTGTCCGAGAGTGATTGGTCTTGCGTATGGTTAACCCTAAAGTTATGGAA
ATAAGACTTAGAAGCAAACTTAAGAGTGTGTTGATTGTGCATTATCTTAAAATTTTGTAT
AATAGGAATTGAAGTTAAATTAGATGCTAAAAATTTGTAATTAAGAAGGAGGGATTCGTC
ATGTTGGTATTCCAAATGCGTAATGTAGATAAAACATCTACTGTTTTGAAACAGACTAAA
AACAGTGATTACGCAGATAAATAAATACGTTAGATTAATTCCTACCAGTGACTAATCTTA
TGACTTTTTAAACAGATAACTAAAATTACAAACAAATCGTTTAACTTCTGTATTTATTTA
TAGATGTAATCACTTCAGGAGTGATTACATGAACAAAAATATAAAATATTCTCAAAACTT
TTTAACGAGTGAAAAAGTACTCAACCAAATAATAAAACAATTGAATTTAAAAGAAACCGA
TACCGTTTACGAAATTGGAACAGGTAAAGGGCATTTAACGACGAAACTGGCTAAAATAAG
TAAACAGGTAACGTCTATTGAATTAGACAGTCATCTATTCAACTTATCGTCAGAAAAATT
AAAACTGAACATTCGTGTCACTTTAATTCACCAAGATATTCTACAGTTTCAATTCCCTAA
CAAACAGAGGTATAAAATTGTTGGGAATATTCCTTACCATTTAAGCACACAAATTATTAA
AAAAGTGGTTTTTGAAAGCCATGCGTCTGACATCTATCTGATTGTTGAAGAAGGATTCTA
CAAGCGTACCTTGGATATTCACCGAACACTAGGGTTGCTCTTGCACACTCAAGTCTCGAT
TCAGCAATTGCTTAAGCTGCCAGCGGAATGCTTTCATCCTAAACCAAAAGTAAACAGTGT
CTTAATAAAACTTACCCGCCATACCACAGATGTTCCAGATAAATATTGGAAGCTATATAC
GTACTTTGTTTCAAAATGGGTCAATCGAGAATATCGTCAACTGTTTACTAAAAATCAGTT
TCATCAAGCAATGAAACACGCCAAAGTAAACAATTTAAGTACCGTTACTTATGAGCAAGT
ATTGTCTATTTTTAATAGTTATCTATTATTTAACGGGAGGAAATAATTCTATGAGTCGCT
TTTGTAAATTTGGAAAGTTACATGTTACTAAAGGGAATGTAGATAAATTATTAGGTATAC
TACTGACAGCTTCCAAGGAGCTAAAGAGGTCCCTAGCGCCTACGGGGAATTTGTATCGAT
AAGGAATAGATTTAAAAATTTCGCTGTTATTTTGTACAATAAGGATAAATTTGAATGGTA
CCATAAACGACCGTTTATGGTACCTTTTCATTTTCCTGCTTTTTCTAAATGTTTTTTAAG
TAAATCAAGTACCAAAATCCGTTCCTTTTTCATAGTTCCTATATAGTTATACTTAATGAG
TTATGGTACATTTAAATTATAAAATTGGCACTGCACCCCAATAATGGGACAAGAGAAAAA
ACCTCTTATGCGACCAGTTTTCTGTACTCTACAGGAGACTGGTCATTTAATCTCTGTTGA
ATTCTAGTTTCATTATAAAATATGATGTAATTTTTAACAATATCTGTTATACTATCTTTA
GTTAGGTTTCTCCACTTATGGAGATAGAAGGTTTCAGACTTTAGGATGGAATGAAACCAT
TCGATACAGGCATTATCTGCTGGTGTTCCTTTTCGGGACATAGAGCGGGTGATGCCTTTT
TCTGTACAAGCTTGATAGTAGGCTTTTGAGGTGTAGACAGATCCCTGGTCGCTGTGTAAA
AGTGCTCCTTGAGGTAGCTCAAGTTGATGAAGTGTGTCGAGTACAAAGTCCGTATCTTGA
CACTCGGAGATGCTATAAGCTACTATTTCACGATTATAGAGATCCATGATCGAAGATAGA
TAAAGTCTACAGTTTCCAAAGTAGAGGTAGGTGATGTCTGTGACAAGCTTCTCCATAGGC
TTGTCTGCCTGAAAATCACGATCTAGCTTATTGTCTGTTACATGGTAAGGCTTCCCTAAT
TTAGGTCCCTTCTTGGGACGGACACGGCAAAGGCAGCCCTTTTCCTTCATGATACGATAG
ACCTTCTTGCGATTAACGACGAGGTTATAAACTTTCTTTAGTAAGCGAGTGATGGTTCGA
TAGCCGTAAATAAAGCGATTTGCCATACAGAGTTGTTCGATTTTATCTGCTATTTCGTCT
CTTTTCTGAGAATTCTTACACTCCTGTTTCCAGCGATAAAAGGTGGAGCGTTTGACTCCG
AAACACTCTAAAATAATAGATACAGGGCACGTTTTCTTATACTCTTCTACTAGCTTGATA
AGACTTACTTTGTCGATTTTCTTACCAAGCTCTGATACTTTTTTAGTAATTCTACCTGCA
AACGTAACTGTTCCACTTCAGATAATTGTTTCATTCCTTTACCATAAGTATATTGTTTCC
CCACAGGTTGGTGGAAACGGTACAATTCATCATTCTGATACCAACGCCACCAGGTCTTGA
CCTGACTAGCATTTTTGATACCGAGGGTATCCATGATAACCTTATTTGATTTACCTGCCT
TCTTCATTTCGATACAGGCTAGCTTAGTTTCTACTGAATATGCTTTTTTGACCATAATAA
AACACTCCTGTTTCTAGTTTACCAGATTTCAACAGGAGTGTTTTCTTGTGTCTCATTTTA
TGGGTGCAGTGCCATTAAGGAGGTTTTTTTATGATTTTTGGCTATGCTCGAGTGAGTACG
GATGATCAAAATCTTAGTTTACAAATTGATGCACTTACTCATTATGGAATTGATAAATTA
TTTCAAGAAAAAGTAACTGGTGCGAAAAAAGACCGACCGCAATTAGAAGAAATGATCAAC
CTACTACGTGAAGGAGATTCTGTTGTCATTTACAAGTTAGATCGAATTTCACGATCAACT
AAACATTTGATTGAACTTTCTGAATTATTTGAAGAACTTAGTGTCAATTTTATATCTATT
CAAGATAACGTAGATACTTCAACGTCTATGGGAAGATTCTTTTTCCGAGTTATGGCTAGT
TTAGCAGAACTGGAACGGGATATTATTATTGAACGAACTAACTCTGGTCTTAAGGCAGCC
AGAGTCCGAGGAAAAAAAGGGGGCCGTCCAAGTAAAGGTAAGCTATCAATTGATTTAGCT
TTAAAAATGTATGACAGCAAAGAGTATTCTATTCGTCAAATTCTTGATGCCTCTAAATTA
AGCAAAACAACCTTTTACCGTTACCTCAATAAAAGGAATGCTTAAGATATGGCTATGAAA
AGAATTTTAACTACTTCACAGCGTGAACAACTTCTTTCTGTAGACCACTTATCAGAAGAG
GATTTTAAAGCGTATTTTAGTTTTTCTGATTATGATCTGGAGGTTATTAATCAACACCGT
GGAAAGGTCAATAAACTAGGATTTGCGATACAACTTTGTTTGGCCCGGTATCCTGGGTGT
TCTTTAAGTAATTGGCCGATTAAATCAACCAGACTAACTTCTTATGTGAGTCGACAGCTC
CATCTTGATGCAATTGATTTAAATTCATATGATCATAGAAATACACGTGCAAATCACTTC
AACGAGATCTTAGAAGTATTCAACTATCATCGATTCGGTAGTGCTAATACACAAAAACAG
TTAATAGAATATTTAATTGAACTAGCTTTAGAAAATGATGACTCTATCTATCTAATGAAA
AAAACAATTGATTTCTTAACTCGAAAAAGAATTATTTTTCCATCTATAGCTACACTTGAA
GACATTATAAGCCGCTGTCGAGATAAAGCAGAAAACAACTTATTTTCAATATTACTCTGT
TCATTAACAGATATACAAATTGAAAAACTAGAGAGTTTGTTTCAAATTTATGAAGAGACG
AAAATAACTAAACTCGCTTGGCTAAAAGACATTCCAGGTAAGGCAAATCCAGAAAGCTTT
ATGAGTATTTGTAAAAAAGTGGAAGTGATTGCTTCCATGGGACTCGGGACAATTAATGTC
TCCCATATTAATCGGAACAGGTTTCTTCAGCTAGCTAGACTAGGGGAAAATTATGATGCA
TATGACTTCTCCCGTTTTGAGCTTGAAAAAAGATACTCTTTACTTATTGCTTTTTTAGTC
AATCATCATCAATATCTGATCGATCAACTGATTGAGATTAATGACCGCATTTTAGCAAGT
ATTAAACGCAAAGGGACACGTGATTCACAAGAACAGTTAAAAGAAAAAGGAAAATTGGCT
ACTAAAAAATTGGAACATTATGCTTCTTTAATTGATGCTCTTCACTTTGCAAAAGATAAT
GATAGTAATCCTTTTGACGAAATTGAACGAATCATGCCTTGGGAAGATTTAGTACAAGAT
GGAGAAGAAGCTAAAAAAATTACAGGTAATAAAAATCATGGCTATTTAGAAATGGTTCGA
AATAAAGCTAATTACCTCCGAAGATACACGCCAATGTTATTGAGGACCCTTTCGTTCAAA
GCAACTCCGGCAGCAAATCCAGTCCTCATGGCCCTAACTCAACTAACTGATTTACACAAT
AGTGGTAAAAGAAAAATACCGGCAGATACTTCTACTGATTTTGTGAGTAAAAAATGGAAA
AGCCTTGTTCGGCCAGAAGAGGGGAAAATAGATCGGTCTTACTATGAGTTAGTAGCTTTC
ACCGAGCTAAAGAACAATATTCGATCAGGAGATATTTCAGTTGAAGGAAGTATGATCCAT
CGAAATATTGATGATTACTTAGTTGATTTATCTGCTTGTATTGATTCAGAAACTATTCCA
GACACGTTTGAGGACTATTTAAAGGATCGGGAAATAATTTTAGATTTACAGCTTCAATTT
TATTCGACAGTTGATAAGAGAATTTCAAGAGCAAACCTTAAAAAGTTGGAAAAAGTTACA
CCTAGCGAAGCAGAAATATATAGAAAAAAACTTTATTCAATAATTCCTAAGATAAGGCTT
AGTGATCTTTTAATTGAGGTGGACAGTTGGACCAACTTTTCACAAGAATTTAGTCATGAT
TCTACAGGGAAACCGCCGAGTGAACAAGAAAGAAAAATTATTTTTGCTGCTTTGCTGGGT
TTAGGGATGAATATTGGTCTTGAAAAAATGGCCCAATCAACTCCTGGAATTTCTTATTCT
CAGTTAGCCAATGCCAAACAATGGCGCTTTTATAAAGAAGCTCTGACTCGTGCTCAATCT
GTTTTGGTTAATTATCAGTTAAAGCTTCCTGTTGCAGACTTTTGGGGTGAAGGAAAAACC
ACTGCTTCAGACGGAATGCGCGTCCCAGTGGGCGTCTCAGCTCTAAAATCCGATGTTAAT
CCACATTACAAAAGTATGGAAAAAGGAGCTACAATGATTCGATCAATAAATGATAGGCAT
ACGACTCATCATATCGAGGTTGCTTCAACTAATACAAGGGAAGCTACTCATACCCTTGAT
GGCCTACTTTATCATGAAACAGATCTAGATATTGAGGAACATTTTACTGATACAAATGGG
TATTCTGATCAGGTGTTTGGAATGACCGCATTACTAGGCTTTGATTTTGAACCTCGCATC
AGAAATATAAAAAAATCACAATTATTTTCTATCAAATCACCTTCCTACTACCCTAACTTA
TCAGAAGATATAAGCGGAAAAATCAATGTAAAAATTATTGAAGAAAACTATGATGAAATT
AAACGAATCGCCTATTCGATTCAAACAGGAAAAGTATCTAGTTCTTTACTATTAGGAAAG
CTAGGCTCATACGCACGTAAGAATAGAGTAGCTCTTGCACTGAGAGAACTAGGTCGCATT
GAAAAGAGCATTTTTATGATAGATTATATTACAGATAGTGAGCTACGGCGAAGGATCACT
CATGGACTAAATAAGACAGAAGCGATTAATGCTTTAGCTAGAGAACTATTTTTTGGGCGA
CGCGGAAAATTTATGGAGCGCGATATTCGCCGACAACTTCAAAGTGCTAGTGCGCTTAAT
GTGTTAATAAATGCAATAAGTATATGGAACGCCGTCTACTTACAAGCAGCTTATAATTAT
CTCGTCAAAATAGATCCCGAAGTAACTAAGTATATGAAGCATGTATCTCCTATTAATTGG
GAGCATATCACTTTTCTTGGAGAGTATAAATTTGACTTGTTATCTATTCCTAAACACTTA
AGAGAATTGAATATAAAAAATAAATAGGCCTTGAAACATTGGTTTAGTGGGAATTTGTAC
CCCTTATCGATACAAATTCCCACTAAGCGCTCGGGACCCCAGGTAAGAAAAATTCATCAA
CGGAAACATGAAGTAACGATACAAGGTCATAAAGAACTTGTATGCTGGGGTGTTGCCCTT
TATTTTCAATATTAGTTAAGTACCGTGGGTCAATTTCAATCAATGCTCCCACTTGTTCAC
GAGTTAAACCTCGTTTCAATCGAGCTTCTTTAATGGCTAAACCAAAGGCTCTAAAATCAT
ATTTATCTTCTTTTTTACGCATAGTAGACCACCTCTATACATTTTATTGTTCCTACTGAA
TTAAAAACAGGTATAGAAAAACGTGTTATATGGTTTATAGGTTTATATTTAATAAAAAGC
ACTACTAAACGCCAATAAAAAAAACCGTTATATGGTAGTGCTATTTACGCTGTTAAAATA
TTGTATATTACTTCCAAATGGCGGTTTGTTGGAGGTCAACGTCGCCATGAAGTACATCAT
ATACAATAAATTTCCTTACATTGGGTTCTTGTCAAAAAAAGTCGTCTATCTGCAATAGAT
AAGTACGTCCACCAATGTGGTTTTATAAATCATATAGATAGAATAACAGAAGCATGTAAA
CAGAGAAATAAATCTGTTTATATGCTTTTTTGGCTATTCAGAACTTTTTTACAAAGTTTA
TTTATCAGTAATGCAACAAATCCCCCTTTCACATTGGGACTAAGAGTGAAAGGAGATAAA
CGAGCAAGGCTCACTTCCTTTCCTAGACAGAAAGGGGGTGAGAAACATGAAACCATCTTC
TTTTCAGACCACAATAGAAAATCAGTTTGACTATATCTGTAAACGTGCTATGGAAGACGA
GCGAAAGAATTATATGCTTTATCTTTCAAGGATTGCAAAGCGTGAGGTGTCCTTTTCGGA
TGTTGGCGATTATCTTGTTAGCCAGTTTGCGACAACAGATAACTATTCAACTGACTTTCA
GATTTTTACACTCAATGGGTTATCAGTAGGCGTTGAAAATGATTTGTTGAGTGAAGCATT
ACGTGAGTTGCCAGACAAGAAACGTGAAATTCTACTGCTGTTTTACTTTATGGACATGAG
CGATTCAGAAATTGCAGACCTGTTGAAATTGAACCGTTCTACTGTCTATCGGCATAGAAC
CAGTGGACTAGCCTTAATTAAAAAGTTTATGGAGGAATTTGAAGAATGAAAACACAATAT
CCTATGATTCCCTTTCCTCTCATTGTAAAGGCAACAGATGGCGATACCGAAGCGATTAAC
CAGATTCTACATCATTACAGAGGGTACATAACGAAGCGTTCCCTACGACTTATGAAAGAT
GAATATGGCAATCAAAGTATGGTCGTTGATGAAGTCTTACGTGGAAGAATGGAAACCAGA
CTGATTACAAAGATTTTGTCATTTGAAATTAAGTAATATCCTCTCTCCTTTCGTGGAAGC
GTGCTAAACCATTCCACGCTTCCCGAACAGGGAGGTTTGTTATTCCACCAAAGCATATTG
AGCTTTCAATGTGTTTTGATAGGCTAACGAGCCATTGTTCTTTGAAAACTGAATAAAAGT
AATCGAATACGTTTCGATAAGAAAAGAGCCAACGGAACTAACCGCCATGACCTATCTTAT
AAAGATAGCGAGCGATTCATGTTAGTGATCCGAGAAGCAATCTTTAGCAGGATTGCCTGC
AACGACATTCTTATCGTGATAATGATACTCCCATACAGTCAATAGTCCGAGCGTGATAAA
ACCGTCGCAGGCAATGAGTATGGCTACATGAGAACCATGCAGGGGTGGAACTCCCGTGAG
CTTTGCTAAAGCTGTTCGATTGCTGGTAAAACAACTTTTATGAAATCCAAATAAGTGATT
TGGAAAGGAGGATTTTATGAAGCAGACTGACATTCCTATTTGGGAACGTTATACCCTAAC
CATTGAAGAAGCGTCAAAATATTTTCGTATTGGCGAAAACAAGCTACGACGCTTGGCAGA
GGAAAATAAAAATGCAAATTGGCTGATTATGAATGGCAATCGTATTCAGATTAAACGAAA
ACAATTTGAAAAAATTATAGATACATTGGACGCAATCTAGCGTCGCCAAAGGGTCTTGTA
TATGATAAAATAGTATTAAGTCGTATCAAGGCTCTTTCCATAAAGGAAAGGAGCAAATGC
CATGTCAGAAAAAAGACGTGACAATAAAGGTCGAATCTTAAAGACTGGAGAGAGCCAACG
AAAAGACGGAAGATACTTATACAAATATATAGATTCATTTGGAGAACCGCAATTTGTTTA
CTCGTGGAAACTTGTGGCTACAGACCGAGTACCAGCAGGAAAGCGTGATTGTATCTCACT
TAGAGAGAAAATCGCAGAGTTACAGAAAGACATTCATGATGGTATTGATGTTGTAGGAAA
GAAAATGACACTCTGCCAGCTTTACGCAAAACAGAACGCTCAAAGACCAAAGGTTAGAAA
AAACACTGAAACTGGACGCAAATATCTTATGGATATTTTGAAGAAAGACAAGTTAGGTGT
AAGAAGTATTGACAGTATTAAGCCATCAGACGCTAAAGAATGGGCTATTAGAATGAGTGA
AAATGGTTATGCTTATCAAACCATCAATAACTACAAACGTTCTTTAAAGGCTTCATTCTA
TATTGCTATACAAGATGATTGTGTTCGGAAGAATCCATTTGACTTTCAACTGAAAGCAGT
TCTTGATGATGATACTGTCCCTAAGACCGTACTAACAGAAGAACAGGAAGAAAAACTGTT
AGCCTTTGCAAAAGCTGATAAAACCTACAGCAAAAATTATGATGAAATTCTGATACTCTT
AAAAACAGGTCTTCGTATTTCAGAGTTTGGTGGTTTGACACTTCCAGATTTAGATTTTGA
GAATCGTCTTGTCAATATAGACCATCAGCTATTGAGAGATACTGAAATTGGGTACTACAT
TGAAACACCAAAGACCAAAAGTGGCGAACGTCAAGTTCCTATGGTTGAAGAAGCCTATCA
AGCATTTAAGCGAGTGTTAGCGAATCGAAAGAATGATAAGCGTGTTGAGATTGATGGATA
TAGTGATTTCCTCTTTCTTAATAGAAAGAACTATCCAAAAGTGGCAAGTGATTACAACGG
CATGATGAAAGGTCTTGTTAAGAAATACAATAAGTATAACGAGGATAAATTGCCACACAT
CACTCCACATAGTTTGCGACATACATTCTGTACCAACTATGCAAATGCAGGAATGAATCC
AAAGGCATTACAGTACATTATGGGACATGCTAATATAGCCATGACGCTGAACTATTACGC
ACATGCAACATTCGATTCTGCAATGGCAGAAATGAAACGCTTGAATAAAGAGAAGCAACA
GGAGCGTCTTGTTGCTTAGTAGTACAAATGAATTTACTACTTATTTACCACTTCTGACAG
CTAAGACATGAGGAAATATGCAAAGAAACGTGAAGTATCTTCCTACAGTAAAAATACTCG
AAAGCACATAGAATAAGGCTTTACGAGCATTTAAGAAAATATAAAAAGATAATTAGAAAT
TTATACTTTGTTT
