# Supplementary material for: Abundance, Diversity and Role of ICEs and IMEs in the Adaptation of Streptococcus salivarius to the Environment
Source: Genes (Basel). 2020 Aug 26;11(9):999. doi: 10.3390/genes11090999 (PMC7563491; doi:10.3390/genes11090999)
Supplement: Supplementary file 1 [file genes-11-00999-s001.zip › Supplementary files/Lao_Data_S1/ICE_Ssal85-04_Tn916.fasta]

>ICE_Ssal85-04_Tn916
GGATACGACCTTTCAAGAGGGTTTCAATAGCATCATAATATGGTGATTTTTTAGCCATAT
ATTGACCATCATCTGTGTACATGTCTCCATAGTAAACACGTGGCACAGTGTCCTTATGCG
TAAGCATCAAGGCATATGCTGATGGGATGTTATATTGTGTGTATTGCTTGTTAGCACTAC
GCATGTCTCTGTTGTAGATTTCAAAGGCTTTCTTCATTTCATCAAGAGTGAAGGTATTCC
CTGTTGATTGAGGGTTGATTTCATTTTTGATGATTTGACCAATGATTGATTGTACCTCTG
AATCGTGGGCACGAACAAATGAGTAGTTAGCCATACGTTTAGAGTTTTTACCACTTTCAG
AACGGTCATTTAAACTATTTGAAATGAGTGGTTCAACTCCTGAACGGTTACCAATTGGAC
GCAAGAGTGAATATACCAATGCCAAGTGCATAGGGTCATCCATTGGCAATTGAGCACCTT
TGGTGTCTTCATTGTAGTAGGCATCATTGTGAGACCATGCTTCCAAGATAGACAAGTGCT
TAATAGCTTGTTCTTGGCTTTGATCAGAACCATACTTAGCTTTGAAGTAATCTGAAGCAA
TTTGGAGAAGGTCAGCATTGACATTATCCACGGCATCGACACGAACACCATCAAAGTTTT
CATCTTCAGAACCACCAGTGATAGTACCGATGTTCATGATGTAGTGGAGCCAGTTCAACT
GCTCAGCTTGAACCGCTGGGTTTGAGTTGTCGATATCATTAGCCAACAAGAACTCGAAAC
CACCGTTACTTGTATCCTTAGTATACTTAGGATTGTGTTTACCTGTTTGGCTAGTTGGTG
TGCGGTTCAAGAGACGATAGTCAGAGTTAGCATGACTTGTACGACTATCGTTGTTATAGA
GAAGGGCACCACCTTGCAAGTGGTCACTATTATCAAGATTTTCAGAAGTTGAATTCCAAC
CTGGTTGGGTCTTCACGAAATTTTTGATAGTTGTACGCAACCAGTCAGTGTTACCTTCAC
GCGCAATACGTTCTTCAATACGTTTTTGAACTTCAAGCGCTGCTTGGTCCATTTGGGTTT
GTGAGCTGAATGACGTATAGGTCTGATTGGTACCGAGACCTTGCTCCTTCATGTAGTTGA
GGTAGCTCGCTTGGATAGCCTTGCTTGGCCACCAAACTGTAAGCAATGGACGTTTGTCAT
TTTCAGTTGAAGCAGTCCACTCTTTACCATCTTTCAAGATTTCTTTTGGACGGTACCATG
TGTTGGCAGTGAAGTAACCATCAACAAGTTCGATATCTTTATCAGTTGTACCATAAAAGG
CATTTTTATCACCATTTACAGTAACGTTTGTGTTTGTGCTATCAGCTGATGAACCTGTTC
CACCGTTCTTGTCGAAACGGTATTCTTTTTGGTTAGACAATTCACCAGTTTCAGCGTTGA
AGTATTGGCTTCCGCCGTTACGTTCAAGGACATAGTTCTTACGAATAGTGCCGTCATCTT
CAACGTAGTATTGTTTTCCATCAATTGTTTTGATGTGACTTGGACCATCAGTTACGACAG
TGTTAGTTGCTGGAAGGTCGTTGTTTACTACTGTGACAGTATTGTTGGCATTGTTAGTAT
TGCCGTTAACTGGGGTAGCACGACGGCCTCCTGTAGGACCACGGCGAGCACCAGTCGCAC
GACGTTCACGTGTCGCTGCGCGATCAGCAACTGTTGTTGTGTCAGTTGTAGTGTTGTTAT
TTGTTGTATCAACAGCTGTATCATTGGTTGCTGTTGTATCTGTTGTAGTTGCCGCACGAT
CAGTACCGACTGTCGCTGCCGTATCAACAGCATTCGCTGCAACTGTATTTGTTGTATCAG
TTGTCAAATCGAAAGTTGCTGTTGGAGCTGCTTGGTCAGTTGTGACATCATTTGTCGTTG
CAACTGCTGTAGTTGGATCCTGAGCAGCCGTTGTATCGTTAGATACAGTACCCGTATCAA
CAGTAATATCGGGGATGGCTACAGTAGCATCCGTGTGTTCGTCGGCCTGAACGACACCGT
CGTTAGTTCCTAAAGAAACCGCTGAGACTGCACCGAGCGACATTCCTGTAACTGCGATGG
TTACCCATTGTTTCTTAACTTTGTGCATTTTATAATGTACTTTTTTGTCCATAATAAAAA
GACTCCTTTTTCCCATTTATAGCTTCATTCTAAATCATTGAAAGCTTTTTTTCAATAAGA
TTCGATAAATTTTCATAATTTTTAGAAAAGTCCTTTTATTGCTTTAATAACATTAGTTTT
AAATGAGTGTTTAGAATTATAAACATGCTCATTTTAGTTCGTTGAGAAACAGATAACTGA
CACTCTATGGCTATTTAGAATGATTATTGATAAGACCTCCTTTTAATGGGATTACAAGGA
AATCTAATGAAAATTCACAAAATCCTTAAAGCACTTCTCTCAAAGCGACCAAAAATACTA
TCCTTACCAAACCATTAGGTCTGTTAGGATAGTATTTTTTTTAGACTATCTTCTCATACA
AAAACTAAATTCTAACTATCTAAGCTATTCATTACTTACTGAGGTGTCAGAGGGTCAAGT
TTGGTTACTCTAGTGCTAATTAAAAATACTCTTTCCCATCAAAAACAAAGGGAACAAAAA
CCAGATAATTCATCATAAAAAAATGCCTCAAATGCCTATCTACCCTGCTGAAAACAAGGA
AAACGGAGTATAATAAAGGTGAAAAGAGTTAAACTATTTAGCAACAAATAGAGGGGTCGG
TGAGAAAGATGTCAGTACAACATACAAACTTGGACACAAGCCAAGATAAGGCTAAGCCTG
GTCAAGAGTTCAATAATCAAGAGCTCATTAAGAATAATTCTCCAGACAACAGGGTTGCTT
CTATTCTCCTTGCAGTCGCCTTTTATTTAGCTATCGTTTATCTTGCCTTATTTTTGCTCT
TAGGCCTGTCAAATCCTTGGGGAATAGTTATAATAATTTTCCTAGCACCTAATTTGATTA
GTTTTATCATCGCAACTATCTTAACAGGAATAGGACGTAAAAAAGGTAATAAAAACTTTC
TATACACCAGTATTATTTTTTACCTAGTCTCAATTTTTTTGGCCTATGACCCTGACTGGG
GAGTTTTTCGAGTTGTACCGATTCTGTTGACTATTCTTGTAACAGTGGGAACTGTGATGT
ATAAACAAGATAATGAGCAAGACAACAAATAAGAGAGCATGTTCAAGTGGTCTCTTATTT
TTATGTAGTCATTAGTATTTCAAAAAGTCAGTTCCATTTTGAAACTTTCACAACATCTCC
AAATCAAAAAAACACCTCCTAGCTAGAATGGTTATCTAACATGAAGGTGTTTTTTATTGT
GCTTATCTGAGCATTGTAAAGACTTCTACAATCCTGAAATACGAATAATCTTCGTCCTAT
TCTTCATTTTTCTTACGTTTGGCAAGAAATCCAAGACCAGTTGCAGTTGCCAAGGCACCC
AAGGCCATACCTAATGATGAGTTTTCCTCACCAGTCTTCGGAAGCGCTTGGCTACCACGT
TTGTGCTTAGGATTTCTCACTTCAGAAGTTGATTCTGAAGTAGACACTGAAGCACTTGTT
GATGCTGAGGCTGAAAGACTTGCTGATGTACTCAATGAAGTTGAGGTGCTTGTTGAGGTG
CTTGTGCTTTGCGATTCGCTCAACGATACAGACTCACTTGTAGAAATCGAAGAACTTACT
GAGGCTGATGCTGAATTAGACACTGATTGTGATTCAGACACAGACGCACTCGCTGAAACG
GACTCTGAGTTCGATACTGATTGCGACTCTGAAGTTGATACTGAGGCAGATGTACTTGCT
GACGCTGATGTAGACAATGACTCAGATACACTTGTTGAGGCTGAAAGACTTGCCGAGGTA
CTCAATGAAGTTGAGATACTTGTTGAAGTGCTGGTGCTTTCAGAGGCACTCAAGAATGCC
GATGTAGAGGCTGACTCGGATACTGAAACGCTTGATGAAGCAGTTTCTGAGGCAGATGCA
CTTGCACTCTGCGATTCGCTCAACGATACAGACTCACTTGTAGAAATCAAAGAACTTACT
GAGAGTGACTCACTCAGTGATACTGAGTTTGAAACAGATTCTGATTCAGACACTGATGCA
CTCGCTGATGCACTTTCAGAATTAGAAACTGATTGTGACACTGAAACTGAAGCGCTCAAT
GAGGCTGACGCTGAAGCGGATGCAGACAATGACTCAGATACACTTGTTGAGGCTGAAAGA
CTTGCCGATGTACTCAATGAAGTTGAGATACTTGTTGAAGTGCTTGTGCTTTCAGAGGCA
CTCAAGAATGCCGATGTAGAAGCGGACTCTGAGGCTGACGCAGATGCACTTGCACTTTGC
GATTCGCTCAACGATACAGACTCACTTGTAGAAATCGAAGCACTTACTGAAGTTGATACT
GATGCAGACGCTGAAGCGGATGTGCTGGCTGAGGCTGATGCAGATACTGAAGCTGATGTG
CTTGTGCTTTCAGAGGCACTCAAGAATACTGATATAGATGCTGACTCGGATACTGAAACG
CTTGTTGAAGCAGTTTCTGAGGCAGATGCACTTGCTGATGCTGACGCAGAGACTGAGTTT
GATCCAGACTGTGATTCTGAGACTGAGGCACTTGATGATGCTGACTCGGAATTAGAGACT
AATTGTGATTCACTGATTGAAGCACTTACTGATGCACTTTCAGAATTAGAAACTGATTGC
GACACTGAAACTGAAGCGCTCAATGACACCGACTCTGATGCGCTGACTGATTCTGACACT
GAGGCTGACGCAGAGACTGATGCGGATGTGCTTGCTGATTCCGACACAGATTCAGAAACT
GATGTGCTAACGGATTCTGATACAGACGCACTTGTTGATGCAGACTCGGAATTAGAGACT
GATTGTGATTCTGAGATTGAAGCACTTACTGACGCTGACTCGGAGTTTGAGACAGACTGT
GATTCAGACACCGATGCACTCTCTGAGGCTGACTCGGAATTAGACAATGATTGTGATTCT
GAGATTGAAGCACTTACTGACGCTGACTCGGAGTTTGAGACAGACTGTGATTCAGACACC
GATGCAGTCTCTGAGGCTGACTCGGAATTAGAAACTGATTGTGATTCTGAAACAGATGTA
CTCAATGACGCCGACTCACTCAATGATGCTGAGTTAGATGTCGAAAGCGACTCACTAGCT
GAAATGAAGCTTGAAGCTGAGTTCGAAATAGATTCAACAGTTGAAATAATCGCAGAAATT
GAAGCACTGAAGGCTTGAGACTGGCTTTCAAATGCAGAAGCACTCAATGAGCTTGATGTA
ATCAATGATGCTGACTCGGAAGTCGAGATTGATGCACTTGTGCTTTGTGATTCACTCAAT
GATGCTGACTCACTAGCTGAAATTGAAGCACTTACTGACGCTGATTCTGAAGTTGAAGCA
GATTGTGATTCTGAGATTGATTCACTTACTGACGCTGATTCTGAAGTTGAAGCAGATTGT
GATTCTGAGATTGATTCACTTACTGACGCTGACTCTGAATTTGAGACAGACTGTGATTCT
GAAACTGATGCACTTTCTGAAGCTGATTCTGAGTTAGACACTGATTGTGATTCTGAAACT
GATGCACTTTCTGAGGCTGATTCTGAGTTTGATACAGACTGTGATTCAGAAACTGACGCA
CTCTCTGACGCTGATTCTGAAGTTGAAGCAGACTGTGATTCAGAAACTGACGCACTCTCT
GACGCTGATTCTGAAGTTGAAGCAGACTGTGATTCTGAAACTGACGCACTCGCTGAGGCT
GATTCTGAGTTAGACNNNNNNNNNNNNNNNNNNNNNNNNNNNNNNNNNNNNNNNNNNNNN
NNNNNNNNNNNNNNNNNNNNNNNNNNNNNNNNNNNNNNNNNNNNNNNNNNNNNNNTGAAA
CTGAGGCACTTTCTGAAGCTGATTCTGAGTTTGACACGGATTGTGATTCTGAAATTGACG
CACTCTCTGAAGCGGATTCTGAGTTTGACACGGATTGTGATTCTGAAACTGATGCACTTT
CTGAGGCTGATTCTGAGTTTGACACTGATTGTGATTCTGACACAGACGAGCTTGTTGAAA
CGGACTCACTCAAAGAACTTGAAACGCTCGCCGATTTTCCAGCACTCAAAGACGCACTCG
TTGAGGCGGATTCACTTTGTGAAACGCTGGTCTTCAAGGACTCACTCAAAGAACTTGAAA
CGCTCGCCGATTTCACGGTACTCAAAGACGCACTTGTTGATGCGGATTCACTTTGTGAGA
CACTCGTCTTCAAAGACTCACTCAAGGAGCTTGAAATGCTCTCAGATTTCACGGTACTCA
AAGACGCGCTTGTTGAAGCAGATTCACTTTGTGAGACGCTGGTCTTCAAAGACTCACTCA
AGGAACTTGAAACGCTCTCAGATTTCACGGTACTTAAAGACGCACTTGTTGATGCGGATT
CACTTTGTGAAACGCTGGTCTTCAAGGACTCACTTAATGAACTTGAAACGCTCGCCGATT
TCTCAGCACTCAAAGACGCACTTGTTGAAGCAGATTGACTTTGTGAGACGCTCGTCTTCA
AAGACTCACTCAAGGAACTTGAGACACTCGCTGACTTCACAGTACTCAAAGACGCACTTG
TTGAAGCGGATTCACTTTGTGAGACGCTCGTCTTCAAAGACTCACTCAAGGAGTTTGAAA
CGCTCGCTGACTTCACAGTACTCAAAGACGCACTTGTTGAAGCGGATTCACTTTGTGAGA
TGCTAGTCTTCAAGGATTCACTCAAGGAGGTTGAAACGCTCTCAGATTTCACGGTACTCA
AAGACGCACTTGTTGAAGCGGATTCACTTTGTGAGACGCTTGTCTTCAAGGACTCACTCA
AGGAACTTGAGACACTCGCTGACTTAGCAGCACTTAAAGACGTACTTGTTGAGGTGGATT
CACTTTGAGATTGGCTTGTCTTCAAAGACTCACTCAAAGAACTTGAAACACTCGCTGACT
TCACAGTACTCAAAGACGCACTCGTTGATGCTGACTGACTTCGAGATTGACTTGTCTTCA
AGGATTCACTCAAAGAACTTGAGACACTCGCTGACTTCACAGTACTCAAAGACGCACTTG
TTGATGCAGATTGACTTCGAGATTGGCTGGTCTTCAAAGATTCACTCAAAGAACTTGAAA
CACTTTTTGAGGCTACCGTGCTCAATGAAAGGCTGGTCGATGCAGATTGCTTAACAGACT
CACTTCGACTTTGAGAAATAGATTCCTGCTTAGACTGACTGGCACTTTGCGACACTGACT
CGCTGTAATCACTATCCGACAATTTCACCGTCACAACATTGGTCGTACTATCTTTATAAG
TAATCGTTACCGTACCATCACTATTAACCGTATAAGACTTAATACGGTTGGCGACCTCTG
GATTCAAGGCAGACACTGCCGCAATAATCTTACTCTTATCTGCGTCTGTTAGGGCAGTCA
GGCTGGTCACCTGAATAGTACTTGTCGGCGTCACACCCGGTGTACGATCTGACAAGCGAC
CCTGAGTAATACGAATCTCACCCAAACCATTTGGACGGTTCATATTTGACGCATTGTCAA
TAGCAGCAACATTACGTTGCCATGTGTTTCGGAAAGAATGATAAAGGTCATCCTTCAAAT
GAATGGTCGTTGTGATGGTTGCAGGATTATCAGTCGTTGCTGTGATATCTCCCGTAATCG
GTGCAATATTACCTGTTCCATACTGGCTACTACCAAAGAAATTGCCGTTCAAGGCATTGT
CATCCAAGTCGGCTCTTGCAACGACTTTCATTTCTTTAAGCTTACCACTGTCATCTGTAG
CCGTGAAAGTCAAAACAGCATCATCGCCAGCATAGATGGTATAGTTTTTCCCACCACCTT
CGAGAGGCGTAGACTTAGGTTCCACACCATCGACAGTCAACTTAGCCGTCACTTCAGGAC
GCGTCCCATCCGTTACAGCCACGGAATTGCTGGCATCTGAGTATACCGCATAATCATCAT
ACATGATGCGAGCTTTGGCTGTTACACCACCTGTTTGTAACTTAACTGTCGGCGTCACAA
TCGCTTGACCCGAAGCATCTGCCACTGCTGTTCCCACTTCGTCGTCATTATTGTATAGAA
CGACTGTAGAACCTGGCTCAGCTCCTGTCACCGTTACAGGTGCCTGCGTGTAAGCCTTGT
CCAATAATCTCGTTTCAACCGTTGGTGCTGCAAGTCGCTTCACTGGAGCCGTCACATCAT
TTGTGGTGTTATCTTTATAAGTAATAGTCACCACACCAGATGATGAAACCGAATAAGATT
TAAAATCCTTTGAAGTGGCAATATTTGGGTTAGCAGTCTTAAAGGCCTCCCAAACCTTAT
CTTTTTCGGCTTGAGCGAGATTACTTGTGTCATTAACAAAAGTACTCGTTGTCACAGCCG
TAATCGGGTTTCGAATGCCATCATTTTGAGGCAAAACCTGAATACGAAGCGTACGTGTCA
CTGACTGCCTAGCCGTATTAGTCACTACAAAAGAAACATTATAAATTTTCCCAGGCGTTA
CGACCTCTGTCTGCCCAACAGTCCCCACAATATTAAAGGCGACTGCACTATTTTTCAATG
CAGAGGTCTGAGGCACGTTAATCCCATTCACACGATCACTACCAGAAGCGTAGCCAATAC
TTTTAATACTATTTCGTGTAGGAATGGTTTCAACAACATTATAAGCCTGATTGATGTAGT
CAGAGTTATAAACAGAAATCAAGGCATTGTTAGCCAGACCTAAATTATACTGAGGCGCAC
GGAGATTGCTATTAGCATCAATACGAGAACCATTACGAGGATCACGCTGACCAGATGTCG
CACGAAGCACCGCATTGGCAAGACTATTTCTAGCTTGACGAGCCTGAGCAATCGTAGGCG
TCACATCACTATCACGATCAGCCAGACTGACACGAATGGCATCCAGGGCTTTATCTCCCT
TAAGAATAGCAGCATCCGTATTTGGCAAATCAACAGCTTGAGCTTTATAGGTATAAATGT
CTAAGGCTAAATCTTTGAGACGCTTTTCTTGTTCTAAACGCTCAGCATCAGCCACAACCG
AGGCAGCTAGCAGCCCAGTCGCCGTATCAGATAATTGGCGATTCGTTTGCACTTCAGATG
TCAAGGAAGCCTTTAAAAAAGTTGACTCTGAGCTGACAAGGTATAGCCCTACTTTAGTGT
CGCTACTACTATCACTCTTGCTAACTGACTGAACAGATGTACTCGTACTATGCTCTGAAC
TTTCTCTAAGCGTATTCTCAGACTGACTGTGAGAAAAGGAATCCGTCTGACTTACTGATT
CCGACTTAGAAGCTAGGGAAGCTGACAAGGAAGCAGAAAGCGAGGCACTCAATGACAAGG
ATGTCGATCTTGAAGCTAATTCAGAAGCAGACACCGACTGGCTGCGTGATAAAGACTCAC
TCAAAGAAGCCTCTGAAGTCTGACTTGACGCAGTTTCTGATGACTCTTGACTATTTACTT
GACTCTCTTGAACACTGGACACAGACTCCATATTTCCAAGAACAACGGAATCAGATGCAG
CCAAGAGATCAGTCTTAGCTCCTGCTTCACTTTCCAAAATCGGCTGATCAGTCATTTCAT
CCGCATGAGCTACTTGAGTCGCAACAGAACCACCTAACAAGGCCCCCGTTGCAAGCACTC
CCTTAAGCACTGTCTGACCTGAAAAAGCAGGTGCATCCACCTCTACCTGATGGCCAGCAA
CAGACGGTGTATCCACGCCTCCTCTAAGCACCTTGAAAAGACCAAAATTCGACGTTGCCG
CACGAAGCCAGTGCTTCCCTGACTTAACCAATTTAAAGCGTGTCACACGATTGGTTTCAC
GATATTGACCTTCATTCCTTCTAAAAAACATATAAACTCCATTTATTTTTGATTAAAACA
CTCCTTTAAATTTTATCATAAAATTAAGCAAAAAATCTCATTTCGAGATTGCTTTCTAGC
GATTAATCCTTTCTTTCATATCTCTAAAAATACGATAATAATGGTAACCCTAAGACTTAT
TAAAACTACTTGTATTTTTAGAATATCAGACTAAAAAAATCCCCTACCAATTAGGAAATC
ACTCTAATCGATAGGGGATATTTGATTATCTCGCTAGAAGATAATGATTAAACTTACTAA
GACTTAGAAGTCTTCACTTTCTTCTTCATCTTTCTTACGTTTAGCAAGAAAGGCGAGACC
TGTTGCAGTTGCCAAAGCACCAAATGCCATTGACAATGATGAGTTTTCCTCACCAGTCTT
AGGAAGCGCTTGGCTACCACGTTTGTGCTTAGGATCTTTCACTTCAGAAGTTGATTCTGA
GGCACTCAATGAGGCAGACACTGAAGCTGATTCAGATGCGCTTACAGATTCTGAGACAGA
GACTGAAGCAGATGTGCTTGCGCTTTGCGACTCGTTCAATGACACAGACTCGCTTGTAGA
AATCGAAGTACTTACTGAGGCTGATTGTGATTCACTCAATGAGACACTCAATGATGTTGA
AATACTTGTTGAAGCACTTGTGCTTTCAGAGGCACTCAAGAATGCTGATGTAGAAGCTGA
CTCTGATACAGAAGCGGATGCGCTCGCTGACGCTGACTCTGATACAGAAACTGATGTGCT
CTCTGATTCTGATACAGACATACTTGCACTTTGTGATTCACTCAATGAGACACTCAATGA
TGCTGACTCTGATACTGAAACGCTTGATGATGTACTGATAGAATCTGAGGCAATGACGCT
TTCAATATCTAGGCTTTCAAGTGATAGAATGGCTGGCTGACCTTTACTTGAAATTACAGA
ATTAGAAGCCGAAATAGAGGCGCTTGCTGACTCTGAAGAACTTGCTGAAGCTGACTCAGA
TGCACTTGCTGACTCAGATGCACTTGCTGACTCAGATGCACTTGCTGACGCTGACGCACT
TGCTGACTCAGATGCACTTGCTGACTCAGATGCACTTGCTGACGCTGATGCACTTGCTGA
CGCTGATGCACTTACAGAGGCTGAGGCGCTTACTGACTCAAACGCACTTGCTGNNNNNNN
NNNNNNNNNNNNNNNNNNNNNNNNNNNNNNNNNNNNNNNNNNNNNNNNNNNNNNNNNNNN
NNNNNNNNNNNNNNNNNNNNNNNNNNNNNNNNNACTTGCTGATTCTGAAGTACTTGCTGA
AGCCGAGGCACTTACTGACTCAGATGCTGACGCTGATTCTGAAGTACTTGCTGATTCTGA
AGTACTTGCTGATTCTGAAGTACTTGCTGATGCTGAAGCACTTGCTGATTCTGAAGCACT
TGCTGATTCTGATGTACTTGCTGACTCAGACGCACTTGCTGATTCTGAAGTACTTGCTGA
TTCTGAAGTACTTGCTGAAGCCGAGGCACTTACTGACACAGATGCTGACGCTGAGGCTGA
CGCACTTGCTGACGCTGACGCACTTGCTGAAGCTGAGGTGCTTGCTGACTCAGAGGCGCT
TGCTGAAGCTGAGGTGCTTACTGACTCAGAAGCGCTTGCTGATTCTGATGTACTTGTTGA
CTCAGACGCACTTGCTGACGCTGAGGCACTTGCTGACTCTGATGTACTTGCTGACGCTGA
GGCGCTTGCTGACTCTGAAGCACTTGCTGAAGCCGAGGCACTTGCTGACTCAGACGCACT
TGCTGAGGCTGACGCACTTGCTGACTCTGATGTACTTGCTGAAGCTGACGCACTTGCTGA
CTCAGACATTCGCTGACTCGTTGATTGACTCTGAGACAAGCTTATTCGAGCTGAGGCGCT
AGCAGATCTACTTGCACTTGTCGATAAAGATTGACTTATCGAACTAGACAAACTTTGCGA
TCTTGATGTACTCAATGAAGCACTTGTACTTGCTGATTGTGATAGTCGCTGACTCGTTGA
TTGACTCTGGGATAAGCTTGTTCGAGCTGAGGCGCTAGCAGATCTACTTGCACTCGTCGA
TAAAGATTGACTTATCGAACTAGAAAGACTTTGCGATCTTGATGCACTCAATGAAGAACT
TGTACTTGCTGATTGTGATAGTCGCTGACTCGTTGATTGACTCTGAGACAAGCTTGTTCG
AGCTGAGGCGCTAGCAGATCTACTTGCACTCGTCGATAAAGATTGACTTATCGAACTAAA
AAGACTTTGCGATCTTGATGTACTCAATGAAGAACTTGTACTTGCTGATTGTGATAGTCG
CTGACTCGTTGATTGACTCTGAGACAAGCTTATTCGAGCTGAGGCGCTAGCAGATCTACT
TGCACTCGTCGATAAAGATTGACTTATTGAGCTTGATAAACTTTGCGAATTAAATGCACT
CAATGAAGAACTTGTACTCACCGACTGTGATATTCGATGACTTGTAGATTGACTCTGGGA
TAAGCTTGTCCGCAATGATTCGCTAGTGGATAAAGATCTGCTAGTTTCATTTGACTTTCT
AATAGATTCTGAGGCCTCTGTCGAAAGAGATTGCGAAACTGATTTCGAAGTAGCCTGACT
CTTAGAGATAGAATTTGAAACTACTGTGGACTGAACAATAGATAAACTTTGTGAGAGACT
ACGGGATTGACTAGTAGTATCTGATTCAACAATTTTACCATTTAAATAGTTAGTAAAAGT
AGGATCATCGTCCGCACCTACATAAGGTGTAAAGGTAAAGGAAGTATCTTCACCATTGAT
AGGAACAGTCCACGTTGAGGTTAATCCATAGCCTTGTCTTGCAAAGTAGCCGGTTAGTTG
TGCACCATTTGCCCATGTATATCCAGGATTCTTGGCATCAATAGGAGTAGTATTATCTCT
AAGCCTATTGTTATTTGTAAATCTAGCCCCTGAAGAATCGGTAAGATAACTTGTTACACT
TGATGGTGTACCCAAACCTTTCCCAAGTGTAAACATTGGTTGTGTCGAATTCGCACCTGT
TCCAGTATTATATAGTGTGTGGTTATATCCTATTTTTGTATGTTTCTCGATTGTCGAGGT
TGCTGGATTATCATATGAAATATTATAGACAAATGTGAGTTTCTTTCCATCGTTTTTCAC
TGTCAATTTATAATAGATTGGGACATTATAAACTGTATCTGTCCCACTTCCAATATAAAC
CTTAGTTTCACCTTTAGCTAAATTAAGGTTTGAAGTAATTGCTGGGCTACCACTAACTGT
AGAGTTTCCGTTAAAACCAGCATTTGTAATCTTGGTCATCATCCCGTCAACAGCGTTACT
AAGGCGCTCACGTTGTTCAGCATAAGCAGCGTTTGTTGCTGATGCAGCAAGCAAGGTTGT
TGATTTGGCAACTTCTTCCTGAACTGACGCAATAGCTGTTTGGATTTCAGCTTTCGCAGC
TGTATCTGTTAATTTTGCTTGGTAATTTTTAGCAATATTAACGAGCAATTCTGCTTCTGA
AACGTTTTGATCAAAGATTGTTTTTTCATCATCTTGAGTCGCAGTATCAGAGGTAGTTGA
ACTTGTTGAAGTTGCTGATTCTGAAACTGATTCTGAGTTTGAACCACTAACATTTTCAGT
GTGAGACTGGCTCTCAGAGGTTGAGTATTCCTTACTTAGAGATGCTGATTCTGAGATAGC
TTGTGACAATTCAGCTGATACCGATTGGGATACAGATTGTGACACTGATTGTGATAATGA
TACAGATGCATCTGTGCTTGCTTGGGTGTCAACTGAAGAACTGGTAGACTCTTGACTTGT
TGACGCTACCACAGAAGCTTCAGAAACAGACGCTGTACTCAATACAACTGAGTCAGAGTT
AGCTGTCACATCTTGATTAGCAGTTAGCTGTCTCTCCAAAGCAGGGCTTGTCATCTCCTC
GGCTTGAGCAGTGTAAGTCGTAACTGCACCTCCAGCCAATGCACCCGCAGCCGCAATTCC
TTTTAGTAATGCTTGACCTGAGAGAACTGGTGTTTTTTCCTCAACACTTTGCGCTGAAAC
TGACGGCGCATCTGCACTTCCTTTAACAACTTTGAAAAGTCCAAAGTTAGCAGTTGCTGC
ACGAAGCCAGTTTTTTCCTGATTTGATAAGTTTGAAACGAGTTACGCGATCTGTTTCGCG
ATATTTACCTGCATTTCGTCTGAAAAACATATTTGCCCCATTCTACCTTTACCCCATTGA
TAGAAATCTTTATCACATTATAACATAACTTTTCTAATAATCGAGAGATTCTCACTCAAA
ATGAAAATCTTGGAAAAAAATTAAACTTATACAATTAGAGCTCAAAACATTTATTTTATA
ATGTTTCACTTACTTTATTAGTGCCGTTTTTTTCGATTTATAACAAATATTAGAAAATCA
AACTTTTTTCTTTCAAAATATTTATCAATATAAAAATTAATTAATACAGATTTTGTTGAT
TTGTAAAAAAAGATAAAATAATATTTAATTTATTAAAAATATTGATTTGACAATAGAATG
AAAAATAAAACTATAAAATACTTGATAAATAAATTATTTTACTTAAAAAAAAATATTTAG
TACATGTACCAGATTAAAAAGTCTTATTATAGAGTGAGAAACTTGTTACTACTTGCAATA
CAATTTTGAAAAGTCATAATTACATAACAATTTCAAAAGTTTTAGTTTATATTTAAGAAA
CACTCTAAAACTATTTAAAGAGAAAGATAAAAAATAAATGAACGAATTACCTGAGTTAGT
ATTATCTCCCTATCGTAACAAATAAAACATACTAAGATTAGTAGTGAGGAAATCTCCGAT
GGGAGAAAGTACTCACTACTTTTTCGTTATGTTAAAGTAGAGGTGTCTTGTTAAGTCGAT
GAGTCCTTTGGCGCTAGACGTCGTAACTAANNNNNNNNNNNNNNNNNNNNNNNNNNNNNN
NNNNNNNNNNNNNNNNNNNNNNNNNNNNNNNNNNNNNNNNNNNNNNNNNNNNNNNNNNNN
NNNNNNNNNNAAGAGTAACTTCTACAGTTGAACCGGCTTCGGCTGTACCTGTGACGGCTG
TAGCACCTGCGGTAACTGGGTTCACAGTTGGGGCTACTGGGGGGGTAACATCTGCTTGAC
TGACAGTTTGGGCTGGTGTTAAGGTAGCTGTTGAACCATTTGAGTAGGTTAATGTTGTGG
AACCGTCTTGACCTACTTCAACCCTAGTTGCTGTTGGGTTAGCTGTTTCTACAGCTTTCT
TAACTGCATCTTTTTCTGGTTGTTCCAGACTTGATGGATTTTTAACTGGTGTTACTTTTG
GTGCAATTGGTTCAATTGTAAATACTGAGTTTGCTGGAATAACATCTGTACTTCCATCCT
TATAAGTAACCTTAACATTAGTACCATCTATAGAAACACTTCCAATCTTGTCACTGAAAG
TTGGATTAGCATCTTTAACAGCTTTTTCAATAGCACTTGCTTCCGGAATAGCACTTGATG
TAATAGGTGTTGATGGTGCTTGAGAGTTATATTTGAATGTTTGTGGTTTCCAAACAAAAC
GAATACGGCCTGGTGCACCTGTATCACCAGCAGCTCCTACGTTATCATAATTTGTATTTC
CTGCTAAATCTTCAGCATAGACATAACGAGTTATTCCTGTACCATCTGTGTAAGATCCAT
TTGGAATATTTGCTGTTAATTTAATGATAGCAGGATTTGCCTCAGTAGCTGTTGTTTCTG
AACCAAATCTATTTGCTTTTAAGTATAAAGCACTTTTCGTTTTACCATTTAGGTATCCAG
CATCTTCTGTTCCTAAACCTGTACGATTATCTTGAGCAAATACTAAAAATGCTTTAGCAA
TTTTCCCTGAGTTATCAGTGACTTTTAGTTCTATATTATTTTCTTCACCAGAATATAGAT
AGATAATTTGGTTAGCTTTGTCATCATATGGAATATTTACTACAGGGCGAACATTCTCTT
TTACAGTTACTACACTTGGAGTTGACTTGTTACTTGCTGCATCTGTTGCTGTAACACTAA
TTGTATCTCCTTCATTTAAACCTGAAACTGGGATAGTGAAGCTTCCATCTGAACCTGCTG
TTGCAGTTACTTTACTACCATTTGGTAATGTAGCTTCTACTGTAGAATTAGCTTCTGCTG
TACCAGTAAGGTTAGTAGCCCCGACTTTAACACTATTAACAGTTGGTGCTACTGGTGGTG
TTGTATCTGGTTTTTCTTCTACATTAATTTCTTTCCAACCAACTGGACTTGAATATTTAG
TTTCTTTAATATTTGAAATTACCTTAGCTTTACCTGGTTGGATTTGCTCTTTCATTTCAA
GTACGATTGTATCAACAAAACCATCCGTAGAGTAAGAGGTAACTACTGCTTTTGATGCAT
CTTTTGAAGCCCACGCTCCAGGAATTGAATCGCGTTTAATAGCTACCTCACTTCTACCAC
CTGTTTTAGGATAATCAAAGTAGGTTACCCCTGCATCATGAGGGACTTTTAATGTGACTG
TTGTAGTTTCCGCAACAATACTTTGCTGATCTTTTGAATCAGTTGAAGGTTGCACAACTG
ACTCACCTAGACCAACTGCAACTTCTGTCGCTTGACTTTCGCTAACTCCAATTTTTTGAG
TAATCGTTACACTATCTTTTGGAACCAACTGATCTTGGTTAGTAATATTACTATTTAAAC
CTTTTGAAAGTGTTGTTGTCCAGGTTCCATCTGCCCCTACTGTGATATTATCAGCTAGAG
TAGCTCCTGCAACTTTCACTATTACAGTTGCTCCTGGAATACCTGTTCCTGAAAGTGTTT
TATCCGTAGATTTCACACCTGCTACGGTCATACTACCTGTAGCTTGTAATGTCGGTGTAA
CTGCAGGACTTGGTACTGCAAATACATACTTCAGTAACTGTCCACCACTTCTTAGTGTTA
CAGTGTTGGCTCCCGAGTTATATGTTTCTGCTTTATCAGAATTAACTTCCTTAAGTGTAT
AACCTTTAGTCTTTAATTTCGTAATAGCTTTTTGTACTGCTTCGATATTACTCAAATTAA
CAACTTGATCTCTATCTCCTGGAATCGCACTACTTGCTGCAAGCTCATTACCCGCTTCAT
CATAGAAGGCTACTTGTACAATTTGTGGTGCAGTAAACTCAAATTTTTCAATTTGCACAC
GTTGCAAGTTGGTACCCGAACCCGTACTTCCTAAGAATGACAATGCATAAGTTGCATTTG
AGTTGTTAAGAGCAGTCTTAGCAGTTGGTTCCATGATTGAAGCATTCGCAGTCTTCAAAT
TAGTTGACCATTTTTCAGAACCGTAAGTTACAATAAACTCTTTTGATTGACCTTTATATT
CAATTTTAAAGTCTACCCATTCGCCATTAGGTTTTGGATTTAGAGCTTTTGCTGCTGAGC
TACTTGTCGTTACCCTACCAGCATTATTTGATGAGTAGAATGAACCGAAGGCATTACTTC
TCCATGCATTTCCACCATATCTTGGATCGGCTGATGCATTTTGGTTAGCATTTGGGTTAG
AAGTGTTGTGCCATGAGTCTAGTTTGAAACCAAAGGCATTTTTGATAGTACCCATACCAA
TAGACGCTCCGGATTGACCAATAGTATCTACATTACCTGTATGGAAGACGAAGCCGACTC
CATCACCACCTGGACGACCACCTACAGTATGACCTTCGTATTTATCACCAATATCTACCT
TACCAGTAAAGGTAAAGTCTTCCCTAGGATCAATTTTAAAACGAAGGTAAGCACTACCAA
CTTGACCTGACACGTCATCTGTTAATTTAATTGTGCCAGACGTTTCATCATAATTTGCCG
TACCACCTTCTTTAAAGAAACTATCAAAGTTATCTTTCGTTACTGTGACACGATCAAGTC
TTGTTTCATCAACTGAACGTGATGTTCCCCCAGTGTCACGGCGACGACGTACACGAGGAA
CATTTGCTGTTTCTGAAACCGTAACATTATTTGCGATTGCATTCTCTGAGCTTGCTGTAG
TTACTGACGCTGTCGAAGCTGTAACTGAACGAGATGCCTCTGAGGCAGTTGCCGGTTTTG
CAGTTGATACATTTGTTGAACCTGGAACTTCTGAAGCAACTACTGGACTTGTTGAGGTTG
CTGCCGATGAAGCCGGTGCTGAACTTGTAGCACTTGTTGAAGCTGGTGCTTCTGAACTTA
CTGCTACACTTGGTGCAACTGATGTTGTAGGTGCAACCGACATCGATGTAACTGTTTCAG
TAGCTGCTGGTGCTACCGTAGTAGTTGCTGCACTTTCTGGTGCTGTGATTGGCGGAGTTG
TGGTTGAGGCTCCGTCACCTTGACTTGCACTGACAGCTGTGGTTGCAACTGTTGCTCCAT
CAGATGTCGTTTCATCCGCTTGAGCTGTGTGACCAATCATGATCAAAGTACCAAGCAAGA
CCGAGCAGACTCCGATATTCAATTTACGAATCGAGAAACGACTCTTCTTACTAAAGATAT
CTTTACCCATATATCCTCCTAGACAAGGAATCATTAGATTTTGATTACTCTTGTCACTTC
TAAAAATAATATAAATTGAATTTCCCTAATCTCAAATATATCATATTATTAAAATTGTAG
CAACATTTTAGCGTTTTAGTTTTAACCTTTTAGTTTTTCTTTAACCTCTTCCGATTTAAC
TTAAATTTCCTAAGTAAAATTAGCTTATATTTTGAGTTTGTAAAAAATATAAGTAACCTT
ACAAATAAAAATATAAATTTAAATTAACTCTATAGTAAAAGCATTTAGAGGTTTTACAAA
ATAAGACAATAACTATTTTTTTTAAATCTTCAATTATCAAACAGAAGTCAATATTATGGG
AAAATAACTTTAAAAACTCCCATCTTTTACTCACCTAAAGTGATATTTACAGATGTAAAA
CAAGTTGATTTTTGATATTTTAATATAACAATATCCTTTAATTGATATTCTTTTTAATAA
AACTTAACCACAATTACCCTTCTAGAATATTCAGAATTATTACATAATGTTCAAAATAAA
AAGACAGTAGCTTCAAAATTCTACTGCCTAATTACGATTTAGTTGATAGTTTGAATAAAT
GATGGTAACCCCTAAAAACTCATCTCAAATAAAAGTATATTTAATTGTTCTTTCTAGTCT
AAAACACTACTAATAATTTGTTCGCTGTACTCCTCGTTTTCCATTAGTTCAATTCCTTGA
TCAAAATTATGCTCCGCATTAACTCAACGCCATAATGGCATCGATGAAAAGTTTCTTTGT
GAAGTAACCGTTACTGATGAGGTAGGCTGTGTGGCGAGCGTTAGCTACCATCTGTGCATA
CTGCTCCTCGGTACATTCTTGAACACAACGGTCTGCTTCTTCCAGACTTGAAACGACAAA
GCCTAGTCCATGTTCCCTAATATAGTCCGCATTTGATAGGTAGTCAGGTACAACCACTGG
GAGACCTGCAGCTAAGTAAGTCGAGAGTTTGTAAGAGATGTTCATCTTATAGTAATCAAG
CTCATCTTCTGGTTTTTCTGAATTACCCCAGACCAGACCAAAGCCTCCCTTAGATAGCTC
TAGCAAAAGCTCATGTTTATTACGCCAACCTTCGAGGTGGATTTTGGAATAATCCTTATC
TTCTTGTTTCTCAGCGTAGACGTGGAGAGGTGTCGTTTGTTTCCAATCTAGGACGTGTGG
GAAACGGGTTGGATTCCCAGCAAAAATCATCTTCTTCTGGAAACTAGGTTGGTGTAGGTC
AAGACTGTGAGGTAAGTCCCAAAGTTTTTGGATGATAATCTTCTCAACTGTTAACCCTTC
CTCAATCAAACGATCACGCATCTTTTCAGAAGGCACCACGACGACATCACAGAGATTGTA
CATGTCAATATAAGCAGACATGAGATAGTAGTTACTATCAAACATAAGAGGTGGGATGTC
ATGGATAAACATAACGGTCTTAGCATTAACAGCCTTGAATTTACGGAGTAGTCGGCTATC
CCACTCACTACCATTCCATGATGGGGACTGGAAGAAAACGATATCTCCAACACTCAGTCC
TGCTACAATCCCATCAAAGCGAGAATTAAGCTCTCCATCTGGCTCGTGGCTACTATCATA
GAAATAAATTCCTAGTTCATTAGCACCGAGCTCTTTGGCAATCTTCATGGTATCATTTTG
GGCAATCAAGGCCACACTACGTGAGGATTGGCCAAATAAATTTGTAAAATGTACGCGCAT
GACATACTTCTTTCTATTATATAGTAGGAAGTCCTCTACTTATAAGAAACAATCATAAAA
ATAAGTAAGAGGATAAAGAGGGCTATGCTGATAGCCAAGGTCAACATTTTTCGAATCGGT
TGGCTAGCCCAATAACTTGGTTTACCGATATTACTCGTGGCATCCGTTGAAAAAATCTGC
GTTTGACGAGGTTGGATGGTCACTAGGACGATAAGGGCAACCGAAAGAATCACTGCTAGA
ACCATAAATACTAACATCATAAGACTACCTCAACAAACCAATAAGGGTGAAGATCAAACC
GATGATAATAACAAGTCCGAGCATGATTGAAAAGCTCTTGTTAATCTTCTCTCCTCTGGT
TTCTTTTTCTTTTGTGATAGGCTTTTGCTTGAGTTCTTCCATACGGCCTTCAACGTCACC
GTAGAATAAATCTTTTTTAGACATGATTTCCTCCTAAAAGTGGTTGTAAACGGTTGGCCA
ACTCAGAGGCAGTCAGGGTGTTGGCTTGAGCTTTTTGAGCTTGCATGGCTTCTTGCATGG
CTTCTTGCATGGCTTGATCATCGCCTAGGACCTGCTTAATCTTGGCAACCATAGCTGGAT
AGTTCTGACTGGCATAGATATGCTCTGGTGCTGTATAGACAGGACCATGAGCTGTTTCCG
AAAAGGCCAAAATCAACAATTGGTTTTCAAAGGCAGTTCGTGTCGCCTTGTACAATTCAT
TATGATGGTTAATGTCCAAGTAGAGGTCTGACTCTTGATAAAGCTTGTCCAACTGCTTGT
GACTAGCGTTTGGATGGAGCACAACGTTTGAATAACGCATCATTGAAAGTAATCTTGGTG
ACATCTCAGTGACTGCTGCAATCTGGAAGGTCACATCAGGGAGTGACTCAACCAAGGCTT
CCAAACGCTCGATTTGGTCTGAATTGGTTGCGATAAAGGCATTACGAGGTTTACCATGAT
TTTCCTTGAAGTCATAGGCATAGCCAAGAGACAAGATCTTATGATGCTTGTCCTCTGGCG
CCAAGGTCAAGGCCTTTTCATAAGTCGCCTTATCAGGAATGATGATGGCATTGGCTCTGG
CTGAATTATCTTCCAAGATACCATTCATATTACCTGGAAGGACATCACCCAACGGCTCTT
GCCAGACAAGGACATCAGTGGCACCTTGATTTTCCATAGTCCATGAGACGATGAAAGGTG
TAGCCAAGCTATTAAAGATAATGTGGTCGATATCACCAAAGACCTGAGCTAGAAAGGCTT
TGATAAATTCGGTACGGTTGGCAAAACGACGAAGGGCTTGTCCTGGTAAGGTCAAGAGAA
TATCACCGGTGAGATGATTTTCCAAGATACGTTCGTCGCCTTCTTTGGTTTGGTAGCTGG
TAAAGACTGCCTGACCATTCTCATCATGAGTGGTCTTGGCAAAGCAGAAACCGTACTTGT
TGTAGTGGTCCACTTGGCGAATCTTACCTGACTTGTCCAACCATTCGACACTTTTGACAA
TACGAGCCTTGCTACCTTCAGGGTAGGTGATGTGGGCACGTTCTTCGGTGAGATTAGACA
CACGCGCCATCTGATTGTTCCCTGAAATTTCCCAAAAGGCTGGCACAGGAACTTGGTTGA
AAAAGCGTGGTTTACCAGTTTCCTCCGCTGCTTCCACATAGTAGGTGAAAGGAGAGAGAA
CTCCTTGAGGGAGAAAGCCATCTGGATTGATGACAACTGTTGTGGCATCGTAGCCTGCTA
CCTGAAGAGAGAAAGCCAAATCCTTACTGGCTTGATTGTAGTAATCACATAAGAATATCA
TGAGCGTACCTCCTCAAGTAACTGTTTCCAAGCTGCCTTGACTTGACTAGTCAAGAATCC
TTTGGCAAGGTCATAAGATTTTTGACGCATGGCCTCGATATTGCCTTCTTCATAGAGACG
GACAATGGCATCCTTATAGGACTTGGTGATAACATCCACAACATGATTTTCAGCGACAGG
GAGGAGATAACCGTTGGCCCCATCTTGAATAAAGGTTTGATTCCCATAAGGAACGTCAAA
TCCAATCATCGGAAGACCTGAACCAACAGCCTCCATGAGAGTAAGTCCAAAACCTTCGCT
AGTTGAAGCTGTCAGATAGACCTCGTACTGGCTATAAATGTCAGTCAAGTCAGCGTGGCC
CATGAGTCGGATATAGTCGCCAGCTTGTGCTTCAACAATAATCTCACGCAACTTGGCATC
CATACTACCACTACCGTAGATATCAAAAGTGATATCAGGCAGGGTCTTATGAACCTCAAT
AACCGCACGAACCAACCAGTCGATGTGTTTTTCCTGAGCCAAACGTGAGGCCGTAATCAT
TGAGAATGGCTTACGTGGCTTGTCCTGTCCAACCAATTCAGGCAGACTTCCCACTGGAAT
GGTGTAAATTTTTGGATCATGGTTGGTGTAGCGACGGAATTGTTCCTGTAAGATTTCCTT
CTGACGATTAGTCGCCACGATAAAGAAATCAACCTTGTCCGCATTGGTAAATTGGTACTC
GTAATAGTTATTCCAGAGAATGTAGTTGTCATCAGTTTGATTGACACTAAAATGCTCCGC
GTGAACAACGACACCTAGGCGAGCAGCCTGTGCTTCTTCAAAGACCAACTGACCAATACC
TGTTTCACGGTCCAAAATGACCACATCATCCTTGGTTAGGGCAAGACGTTTGAAGAAATA
GCGAAGGAATTCTTGCTTACCATAGAGAACCTGATCAGGGAAACGATAGATATCCTGATT
ATTGTCTCCTACAATCATGTCATAGGCTGTAGACCCATCTTCGTTATAAAAACGTCGTTG
GTAAACCTTGGCTTGATTGTCCTTAGGCGCATAATACTCACTGCAATAACGAGTGTAAGA
GTAAAAGTCCTTGCGCAAGAGCTTGTCATTGACAAAGTAGCTCACGGTTTCCACGGCATC
TTCGTCCATCACACGAAGGTTACATGCCACCACCATATTGTCTTGTGGATAATGGTAACG
AATGAGA
