# Supplementary material for: Abundance, Diversity and Role of ICEs and IMEs in the Adaptation of Streptococcus salivarius to the Environment
Source: Genes (Basel). 2020 Aug 26;11(9):999. doi: 10.3390/genes11090999 (PMC7563491; doi:10.3390/genes11090999)
Supplement: Supplementary file 1 [file genes-11-00999-s001.zip › Supplementary files/Lao_Data_S1/ICE_Ssal85-05_rpsI.fasta]

>ICE_Ssal85-05_rpsI
AAACCAGGTCTTAAGAAAGCTCGTAAAGCTTCACAATTCTCAAAACGTTAATCAATACGA
TTATATCAACGTTTCAAGACATTCAAGAGATTTCTCTTGGATGTCTTTTTTTAGCCTAAA
AACTAAAGTTCACCCCAAAATTCACCCCATATTCACCCCATCATTATTTTAAGCTACGAA
ATGCGATGTCACCTACAGTCTGATTGACGGTATCTTTAGTGTTAACATAAGTCTTTGTAA
TTTCTTTGTCACTATGAGTTAGGGCTTCTGAAATTGTTTCTAGAGAAACCCCAGCTTGTT
TTGCGAGTGTCGCACCAGTATGTCTTAGTTTGTGTGGGGAAGCTGGTGCTAGTTCAGGGT
GCCTGCGTCTGACTGATTTCATTCTATAATTCAGATAATCTATATGGAGTGGTAAGTTAA
TATTGTTTGAACGATTATTATAGGTGAAAACAAACTGTTTTTGATTTTGTCGTAGACCAA
ATAGCTTAAGTTCTTCTTGTTGCTTCACTTTCCAATTTGCTAATAATTCCATCAATTCAA
TTGGAGCCTTAAAGAGAGTTTTTTTGTTGCCTTTTGTTGATTTTATATTACCAAAACGGT
CTAAAGCCTGTTCTATGAGTATTTCTCCAGTAGAAAAATTAATGTGTTTCCATTGTAGAG
CATAGCTCTCTGATTTTCTATCAGATAAAAAGAATGTCGTATAAAAGAGAGTGTAGTCTT
TTAGGTCAATAAGTCCTTTCTCTAAGTCTGTGTCAAAAGCTTGTAGCCATAATTTCAGCT
CTTCTTTATCGAGAGAAAGCTCCTCCTCTCTTTTGCTCTCTCTAAGGAGAATCTTTTTAT
TGGCTTTAATTCTACTGATTGTTTTTCGGAGTTTATTTGATGGAATATATTCAAGTTCCT
CAGCCCAATCGAAAACAGAATTTACATAGCTCCTAATTACCTTGAAATTAGCATAGCTAT
TTGCCTTGGGAGTAAGTAGTGATAGTACAAGTTGTTTATTATTAATTAAATGGTCTATTG
AGTAACTTCCTAAAATTGGAATAATATGTAATCTGAATAGATTTTCTGTCTGAAATACAG
TTGCTTTGGTCGGAGGTTTTAGAGTAGTAGTAGTTTGACCTGCTTTATATGGTTCTAGCC
AAATTTCTTGGTAAAAGTCTTTGAATAATATACTTCCTTTATCTTTAGATAAAGTAGGTG
TCTTACCCGCTCGTGCATTTTCAATATCAATAGCTAACTTTATTTCTGCTTCTTTTGCTT
CTCTACGAGTTTTAAACCGTTTCTCGTACCGTCTTCCCATACCAAGTTTTCCTTGGACTT
CATCAGGAATATAGACCCTAAGCCTATATGAACCATTATTTGTTTTCTTTATAGACATAT
TTACCTCCTTATGCGCTGGTTTCTAATCTTGTCATCCATTGATTGATACTTTCCTTGTTA
AAACGAATAGATTTTCCAATTCGGATATAGGGCAGTCCCATTGCAATCCAAATATCAAGT
GTATTATTAGAGACTCCTAGATAGTTACAAGTCTGTTTTTTGTTTAGAAAAGGGCTATCA
GCCCCAATATCTTCTTTAAAATGATGAATTTCATTCTTTAATAGTGTTGCAATCATTTGC
TGAATCTCTTGAGTTTGTTCTTGTGGTAGTGTTACTTGCATAATATTCTCCTTTAACGCA
AAAAAGCCAAGCTTAAGAAACCTGACTTAATTTATTATAAAATGTACTATTTTTGAGATT
TCTGTAGTAGTTGACTTCCCTAACGAGTATTAAACATCAATTTTTAATAGGAATAAAGAG
TCTTATAATTTGTAACAGCCTATTTATTATTGTATGTTTATGATAAAAATCTTTTTGAAT
GATAGTTAATTTACAATAAATATTTGGCCATTGATACTATGTGTTATATGATTACTGTGG
GATTTAGGATGGTTCATAAAATATTCATGAGTAGATAATAGTGTCTGGAATTTACAATTA
TTTTTGCCACCTTTATAGTCCTTAAATTTTAGATTTATTTCTAGCGTTATGGAGAAGTTC
TTGGGTGGATTTACTAGATTATAAAAGTATTGATGTTGGGATAGAATAAATGTTAAAAAA
CTAATTTCTTTCGGTAATTTAAGTTGTAAATTACTTCCTTCTGATAAAATTGTTTTTTCT
TGAGGCGGTAAATCTAGATTTCTATTAAATTGTAGTTTCTTTTTAACATTCATTCCACTA
CTTGATGTAAACTCAGATATAAATTCTATTTCACCATTTTTGTAGTCTAATGAATGATAA
TGATTCTTGATTTCAAGAATCTGTACAGTTCCATGAATGTCAAAAACACCTGTTTGTCCT
AAATTATAAATTTCAATGAAAGGTCTGTCCTTTATATCATTAAAACTTTCAGGATATCCA
TCTATCAAAACTAGATTATTAAATATAGTGTTATCAGGAATAATAATAGGTTTTTTGTCA
GCTTCTCTATTTTGCTGATCAGTCTTAAGTGTATATAGCATAACAAAAATTGTGAAAAAC
GCTGACAAAAATGAGCCTATTATAGTTGCCCAAAAACCTAACCAAGCATCTGTACTACCC
GGAATAATTTTTAACGGAATCAATTCTAAAATTTTTATTAAGGCAACAAAAACCAGAAAA
TAAAAAAATATAAATTTATATTTTTTTGTAAACGAATATACCAGTTTAGTTAATTCTTTA
TAAATATCATTAAGGATATCTTTATTATTTCGCATAAGGGTATTCTAACAAAATGAAAAG
CTAAAGTCTATAAGTTAATGTCCAATAACATAAGTAAATTGTTTTGCTGTTTCTGCATCA
AAAGTGCGGTAGCTAACGACTCCTAAACCCTTGACGTTTGATTCAGAGATAAGAATGGAG
CCATCTGATTTGACTTGTTCCACAAAGGCAATGTGGCCATAGGTTGGATCTGCACCAGCT
TGTCCTGGGCTAAAAGATAGTGCGGAGTGTTCGGTAGGGGTATGAGTTGTTTGGTAACCA
GGGGCATTCATCCATTGACCGCCATTTCCCATGTACTCTCCGAAGCTAACACCGACCTCT
TTTCCTCGGTTATAGACAAACCAGGTACATTGTCCCCAAGGATAAGATAGACCTGTATAG
CTTGAGGTATTGATTTCTTTGGTGAGGCTATAACCTTGTGGAACATCCCCAGTTGTGACA
CCGCCTCCGTCTCTGGTTTTTCCTGTCGTTTGTTCAGGGGCCTTTGGTGTGCCTCCATGC
TCATCGATAAAAGTATCGAGTTTTTGCATGGTTTCAGCACGCCTTTTTCCTGAGCCAGAA
GTATCAGTGAAATAGACTCCCCCATCTGTTGATGTATTGAGAGAACCACTCGCAAATTTT
TGAGCTTTGTCATCTTGGACTTTGAAGGTTTCATTTTTATTGCCAATGATGGTCTGATTG
GTGAGTCCAACAACTGCCACTTCATCGTTAAAATTATTGGCATTTTCTGGATTAGAGTCA
AATGCCCCAAAACCAAACATGTTGGAACCAGGATTTGTAGCAACTCCAGCTGTTCCAAGT
GAGCTTTCATTTAAGGCAATCGCTACAATGGCACGAACATCTAGATTAGACTTAGCCTCC
CAGTCTAAGAGCTTTTTACCATTGATGCGTTTCTTGTCATAGGAGATTCCCAAAGTATCT
AAAAAACCGTCTAATTGCTCTGCTTTAATACCGTAGCGATGGACGAGTAAATTATGGGTA
TAGGGATCTCCATTTGACCAGTGGTCCGTATAGGTTGCCCCATTTGGTGATTGAGAAGAG
CCACCAGTGCTACCACCTCCGATCGCTCCCATAATGATGATAATGATAAACACAGGAAAA
AAGAGAGGAATAAGACTAGATAATAAATACCATTTTAGTTTTTTCATTGGCTCTCCTTTC
TACTTAATGTCTGATATAAGCTGTAAATAGAACAGTCCCAAAGCGCCATTTGGCATCTAA
GACGACGGAATGGGCTATTGTTTGTGCAATGATCTGGTCTTTATCTTTTTCTGAGACTGG
AAATAAAAGAAGGAAATCGACGGAGCGTTTCCCTTCTTGGTAAGCCTTAAAAAGTGTTTC
TTCAAGCATTCTTGGAAAGGCTGTTCTTGACCGTATTTTAGTATTCATTCTATTCTCCTC
TTAATTGGTTTAGGCGTTGCGTTAAACGATCTCGTCGCTCGATATTGGCTCTTATTTTAT
CGTCTCGTGTCATAGTCTGACGATAAGCACGGGTGAAGGCATTGGAACCTTGGACTTTAT
ACATGGCTTGAGGATCCTTATAGGCATCCAATCTACGTTCTAGGGTATTGATACGATGTT
GTTTGAATGGCGAAATCCACTCTTCTCTGAGTGTTTGGAATTCGTCCTCTGGACTAGGTG
TTCCTTCTGACATAATTGGTGACTCGCCAGGAGGTGTTGGGTTCTCTTCTTCAATTGGCT
TGAAGTTATCAGGTGGTGTCTGTGTTGGAGGAATGATTGGTTCTGGAGCTTCTGGCGTTA
TTGGACCCTCTGTTGGACCTGATGGCATGGCAGTTTCCGGTTGACTTAGTTCCTTACGAG
TAAAGAAGGAGCCAGCATTTTGGAAATGGCTCTTGGCATTCATCATCACCCCAGTCCCAA
AACCAGCACCAGCCAATGCAAAGTTTCCGAGGTGTTGAGCCGTCGCAAGGCTTCGTGTTG
GGACTTGTGAAGCTACCTCTTTGGTTTTTGTAACGCCATGTTCAACCTTAGTACCAATAT
CTGTCGCAACCATTCGAGCTTTGGAGCCAAGAATGAATTGGAGGAGTTGGCCTTTAAATC
TCCAGATGAGGAAATAGATGACACCTTTAGAAACTACCGATACTAAGAGTTTGAAGACAA
GACCAAATAAAAGAAGTGACGGTAAGGTTTTTAGAACACCATCAAACCCATTTGTGACAA
TGCTTTCTATCATTTTTTCAATATAGAAAATAAGGAGTGTTAAGAGAGTTGTAATCGCTG
GGAAAATCAAGCCCCCAAACATAACTTTAAGAACCCCAAAGACTAACTCTTGCATCCTTG
GAACGAATGACATGAGAAGGACTACTGGAAAAAGTAGAATCATAGTGAGTACAAGGATTT
GAGCTACCACATTTAAGAGCTGGATAAGGATAATAGGGACGGCTAATACAAAGGCTTCTA
CAATTTTAAAAATCACATAGAACATCCGAGTGAAGATGAAGTCTGGCATGGCTGACACCC
AACGGTTCTTTTCACCATCATCGTTGGCGCCATCTCCTAAATCATCTAAATACTTGGAAC
GGTCTTTCGCTTTGACTGCTTTAAAGTTTCCATTCTTATCACTCGTTCCAAGAACTTTAC
TGTCGTCAAAAGCTTCTTCTTTCCCGTCTTGGCTGTTCTTGTATTTTCCATTTTCTTGGC
CAGTATTGACGAAGACATAGGCTTTATAGGATGTTTCTGCAATGTAGCTATCCGACATCG
ATTTTCCAATTTTAATTGACTTGTCTTTGGCATAGTCCACCTTAATCCCTGCAATCTTTT
TGGTAACGTCTTTAGAGACGTTATTGACAGTATCAAGGAGATAAAGCCCACCAGAGGTTC
CAGCAACAGTCCCAAAGTATCCAAGAGCTAATAGGAGTACTAGACAGACATGAAGGAGTG
TTCTTGAAAAGGAGCCTTTTGAAAAGAAATACTGGTAGAACAGGTAGAAAGCTAAAACCA
AAAGCAAGGTGCCTACAAGTGATTTGTTGGTAATGGTACCAGTATTAGAGCCCGTAAATC
CGTGCCAAATACTGCTTGCCCCATGAAAGACATAGGTTTTATAGGTGGCGTAGAGATCAA
TCTTTTCTAGGATACGAATGAGGAGGGAAAAGAAGCCAACGACGGCATTGAGAATGAAAA
AGAAGAGGTTAACGAAGAGTTCATTAATCAGAACCCAGGCGCCATTAAAGGAGCCAAAGT
TGGTTGGTTCCATGTAGGACTTTAGGGAGAAGATATCTACTCCCTTTAGCTTGGCAAAAG
CTTCTTGCATCGGTTCACCTCCTAACTAGCGTATTTATTTTCGAGACTTGAAGACACTGT
TGCTTTCATAGGTTTTAGAAGCATATCAATATCTTCAAAGAGATTGTGGACGGAAATCAT
ATTGAGATTACCGTAGACATCGTAGTAAAGGCACTGACCAGAAATCATATTATCAATCCA
TTCGAGGTTACTTTCGGTGACTTCGAGATTGACGTGTTTGAGGATATCTTCACGTTCAGA
TTTTTCATAGAAGGCAAAGATAGTCCCAAATCCCGTCGTGTCATCGTCATTTTCTGCATC
GTGGACAGATTGTGTAATCAGTGCTAGGGTATTGTTTTTAGAGCGTCCAATACGTCTCAT
ATTTTTGATTACGGCCTTTCCTTCTGCGGATTTCATCAAAATCCAAGCTTCGTCAAAGAA
CTCAATGGTATCTTCATTTTCATTGCGTTCGCCAAAGTGGGTACAAAAGGCCCCAAGTGC
AAACATGAGGGCAATAGAGTTTCGTTCGTGGTCTGAAATCTTTGTGGAGTCATCCTTTGG
GAGCTTGAGGTTATTGACTTCTAGGATAGTGACTCGGGACTCATAGTTAAGACCTGGTGT
GCTACCATCTGAGAAAGCTAGTTCCAAGATAGAGTTGGTCACAATGGACGTCAGGTAGCG
ACCCACTGAGGCAATTTCAGAGGGGGAAGCCTGTCTTAAGGCTTCTAGGACATGTTTAAA
GCCGACGTTTTCACCAGCTACTCGACGTTCTACGATAGCGTTAATGGCTTCTGTGATGGC
TGTTTTCTGGTCCATCGTCACGTCATCGACAGCTTGTAGTAGAAACTCGAGCATGTTCTT
TGCGACCTCTACGGCTTGTTCCTTATCAAGGACCACAATGGGGTCTAGAACTCCGTGGTT
TGATGGCAGTGAGCTGTCTAGTGTCACAAAGTTAAAGTGTTCAATCTGTTTTTTTCGTTC
AGGGTAGCGTCGTGCAAATTCAGGTGAGTTGATTATTTCCTGATAGTGATTTCTGAGTTC
TCGTTTGGGGTCAATATAGAGGGTTTTGACATTTTGTAAAGCCACACTTAAAAAGATAAT
TTGGGCGAGGAAAGACTTTCCTTGTCCTGTCGCACCCGTAATAATGATATGAGGGTTCTT
GGTAATCTTTCCAGCGATATCTTCTTTATTACCGACTGTGGCATTGTAGAGGACGATATT
TTTCGAGGAATCAATGGCTTTAGCAATAGTGTCCCAACGTCCCGTCCAGTTATCCACTCG
GCCGATATACCAACCGATACGGTTCCCTGAGGATGTGTTGGTAAAGGGCATGAGTTCTGA
AAATCCACGAGCTGTGACCATATGTGTCCAGGTACGGGTTTTCTTTTGGAGGTTTTCACC
ATAGAGTAGGGCTTGAAAGAGATAAGGACCGTCTTGCGAAGCTTCACTGATTTCAACGCC
CATATCATCAAAATAGTTGAGAACTACTTGTCGTCTTTGACGAAGTTGATTGACACTAGA
AGCAGAGACTATGAGATAGGCTCCATATTCAATGATATCTTCCTTATTTCCGACTTTCTT
CATCAGGTCTTTTAGAGAGATAGAGCCCATGATGATTTCATCTTGTTGGACGGTGTCTGT
GTTTTCAGCTTCTTCCATGATGTTTCGATAACGGGTATTGGAACGCCCCATTCTCCCCTT
GATTTTGTTGGTATCAATGAATTCTGCCTTGATGCGTAGTTCTACGGGAAAGTTCAAGCG
TTGGACGAATTCGCCTAAGTGAAAGCCGTTGAATTGCACAGGAAACTTCCCAACAGGAAG
AATAGTCACAAAAGAGGAACCATAAGGACTTTCGAGTTTGAGGAAGCCTCCTTTTAGGAC
TTTAATCAGGGTGTCTGTGATATTAAATTGGGAGAGATTCGCGAGGACCTCCTTCTTGTA
GTGGGGAATGTAGCGGAGGTATTGCATCCTCTGGTAGTAGAAGAGTTCTTCATTGGTCAG
ACGTTTAGCACGTAGGACGGAAAAAGCTTGGAAAATAGTGAATTCGTCACTTCTGTAATC
GTCATACCAGGTGGGACTCAATCTGTATTCGTAGCCAAGACCTTTTGCGATTTTCTCCGA
GAACTCGTTAAAACTCTCATAGGCCAAGTCTTTTACCGTTGCTCCGTGATTTTGTTTGCG
TAAGGTCACTCCCACGACCCAATCAAACTGATAAGGAATTTCCATTTCATCCGTGAGACG
GTCAACTGTGTAAAGAAGGAGCTCTTCTCCCAGCTCACGGCTATCATCTGCCAATGCTTC
TGAAAAGTCCTTCATTTTCTCTTCTAAGAGATAGTCTTTAGGAATGAGTGAAATCTCAAA
GGACTTGTTTTTCTGGAGCTTTTTCATCATTTGAGCAACTGTAATCTTGTGTTTGCCCTT
TTTCTCTTCATCTGTAATGGTGATGGGAGTATTGGGAATGCGGTAATAAGCCACCACAGT
TCGATCCTTTTTGAGAGCTAGATTTTCATGGGTTTCCCTAATGGGATAGGTTAAGGTAAT
ACTCATAGGACCTCCTTTTCTATAGATTTGTTTTTTCAAAGACAATTTCTTCTACTGGCT
CTATTCGGTCTTCATGGTAGATTGCTTTTTTATTGAGCTTGAAATCCCAGAAGTAAATCA
GGTAGTCTCCGATGAAAACGTGCATCTTCTTTCCGTGTGGTTCGTATTCGGTGTAGAATT
TAGCGAGTTTATAGGGGAGGTACCAATAGAGCAGTAGGGAAATAGAGTGTGTTAATTTTG
CGAGGGGAACCAGGATGAATCCTCCAAATAGCAACATGGCCACAAAAACGAAGGTAAAGA
CAATAAAAAAGGACAATTGCATTGGTGTCGCAAAGTACCAAAGGCGAGTCCCCTTTTTTG
TCTTGATTTCCTGGATCCAATAGGGGGCATTCAATCCCTTACTGTAGTCATAGAGTCTTT
CGTCAGTCATACTTAAAGTCCTGAATCAATACCAAAGAGTCGTAGGAACCAGCCGACCAC
TTTTAGGATGTCTTGCCCTTTGGCGATTGAGACAATGACGGCATAGAACCCAACGACTGA
GAAGAGTTGAAGCCAAGAACTGTTTCGCCAAGCTTTAATAGCCAACAAAACAGCGATAGC
GGTGAGAATCCAAATCCCATCGCCTTGGAGGAAGGTACGTAGATTGTCTGTATTCATAGA
GTTCTCCTAATCTTTATCGTTTGCGTAGTTGAGAGGAATAGTGTGTTCTAGTTTTGTGAC
ATAGTAGCTCTTGTCTTTTTCTGAGAGCGTGAAGGTGAAGTTTTCAGAATGTGTCGTTCC
TCCCACCTCAAAGGTTGCTTGGACATAGGCGATGAGATTAGCCCCATCTTTTTTAAGGTA
GGTGTAGTCAATCGTTTTAAAGGTGGTATTGGCTACAATAGCAACGTTCTTGGCAATAAG
GTTAAGGTTGTCTTGATTGGTAGTATAGTTGGTAAAGAAGACCTTGAGGAACTTTTCGAC
CTTCTTGTGTTGACTGTCTGAGACGTGGTCGTTGGCTGTGAGTTGGAGTTGGTCGTCTTC
GCTAAAGTGTCCAGCTTGTGAAGACTCAATCGCTGAGAACCAAGGAAGTCCAGAAATGTA
GTATTTCCCCTCTTTTTCATCAAAGGGAATATTAAATCCTGTTACCAGTTCTTTTTCCTC
GGTGTCTTTGTCATGTTGGATCATTTCCTTGTATTTGACCTTGTAGGTGGCCACCTTACC
TTCTACCGTGACTAATTGTGAGTAGAGTAGGGTGCTAGGGTTACGCACTTGACCTTGTGC
TTTGATGTCTGGAACGAAGTTATAGAAACTGTTGAGGTGTTCGACTTGTGCTTGTTGTTT
ATCCCCTTCTTGTGGGAGGGTGAAGTAGGCGTAGACATAGTCATTGAGGTAATACTGGAG
CTTGTAGTCGTACTTGCGATTAGCGTCTATAGGCTGTGCTTTTTGTTTTTGCGTCGCTTC
CACTTGAGCTTGTAGTGTTCCCACTTTATTTGAGAGTGTGATGGCACGAATGGAACCCAT
AAGACCAACAAAAAGGAGGAAAGCAATTCCTCCGATAACAGCTATATTGACAGTCTTTTT
AGTGGTGACTTTTAGCTTTGGTGGGCCTCCTTTCTTTTCCACCTTTTTAAAGTTTGAGAG
GTATTCCCTTGCTTTTAGTAAGTAACGTTTAGCTTTTATCATAAGTCCTCCTTCTAAAGA
CAAGCGAGTTCAATGAGTTTGGAACCTTTGGCATAGAGTCGCTTATTGGCTTTTTCAATC
TCACTGTTGATGTAGTAGTAGCCTCGTAACTCATTGTGGAGTTGTTCGACTAACTCAGGT
TTTAGGTCCTTAGCTTCTTCTTTTTTAAGAAGAGCGTTGAGTTCTCCAGCCTTGGTCCAA
GCTTGTTTGTGGTCTTTCTTTTTGAGTAATTCTCCGAGTTCGTTGGTAACTTGTCCAACT
TTGGTTTCAAAAATCGTTTTAGTGGCCATATCAATTTCCTTTCTAAATGTGTCGTGATTG
TTTTTGATGGTCTGTTGAATATAAGCAATGAGAGAGGAACGCATTCGTTTATTGAGACTC
AGAACCTGACCATCTAGGGTGAAACAGGCATGTTCATAGTCGTAGAAGCCCCTATCATCT
GGAGGTTTTTCGGTACATCTTCCAGCACATTCATAGTAGAAGTCCTTGCCTTTTCTTAGG
AGGATATACATGTTCCAAAATTCTTGATCGGGAAGAAGGAGGAAGTCTGCTTGATAGATT
TTCTTAAGCATGACCTTAGCCCTCTAGAAGGTCCTCGTAGCCTAGCGCTTGGTAAATAAA
GTCTGTATCAAACCAAAGCCAATCATTGATTTGAGTGTCGGTAGGGGTATTCCCAGAAAA
GAGGTCTTCACAGATGGTGGTTAGGGTATCTATACCACCACGTTCACGGACAGTGTTTAA
GGTACTCAGTCCACCAGACCAGGCTTTAAAGTTGTTTAGTGAATTGATTTCGACTTTGTA
TTCCATAGAGATTTCCTTTCTAGTGTTCATAGTGTTTGTTGGTTTTGAGGAGTCTTAAGA
TAGCCTCCCCACGATCGGTGATTTCACCGCTATTTTGAATCATCTTCATGTATTCTGTTT
GCATGATTTTGTCTGCTTCAGAAACGAGTGCGAGAGAGTTTGCGACTTGATAGGTTAACC
AGCGAATGGTCCGTTCGATACTGTAGGGTTGTGGACTGGTTGAGAGTTTTAGGGGTTCGA
CCCCTCCAAAGAGTGCTTGCCACTTTTCATCGGGTTTATAGGCTCCAAAACGGGTGACAC
CATCATAGACTTGGATTTCCTTGTTCACGATACCTCTTGCGATTTCTCCGAGGTCCACAC
CGTTGATGTATTCCTCCACAACTCCTTGGGCTTTCTGGTCTGAAAAGCGTAGCTCGTAGC
GGTTCCAGATACCAAAAATCTCCAAGGATTCTTCCAAGGAGATATTTTCCATACGGGCGA
TTTCGTATCGCTTTTCATAAAAGTTGAAGTAGAGCTGGCTTTGACGACTACCAAAATAAA
GGGAGAGACCGTGATTGGCTTCCATATCCTCGTTATCGGTGAAGGAGCCCCCACCTGTGA
TGTTCCATTTTCGAATGGTATCTAGGACAATTTCTTTGGCGTAGAGCTTATCAATGAGCT
TTGGGATTTGGATATGTTCATCTTCGTGCCCATAGCCTTTATAGAGCTCGTCTAGGGCGA
TATCAAGGCGTTTTACCCTGACATCTTCGTAAGCATAGAGAATATTTTGAAGAAAGGTTT
GCCAAGAAATCCCCTTGTGTTCTAAGAGGAGTTCCATCTCCCGACAGCCTTGACCAGAGA
GTTGAAGACAAGTTTGGTAGTTATTAGTGGCAGACTTATCAAAGAAATCGAAAATCCAAA
TGTTTCCCCGTTGCCACAAGTGGGTATAATTCATGAGCCGTGTTTCTTGGTCAGTAAATT
CGCTTAAGTGGCAGTGAAGAAAGTTTTCACAGAAAGCTTCTAAATCTCGCAAACTGAGGA
AAGTTAATCGCAAATAGTCGATGTGAGCCCTGAGATTGTTTTTGTGACACTCTTGATAGT
AACCGAGTTTTTCTTTGAGTATTCGGAACTTGTCAATGGTGAGACCTCTTTCCCCTGATT
CATAGGATCGGTAAGTTCTTATGGGTAAGTTAACGGCTTGTGCAAAGGCTTTTTGGCTAA
GGCCTGTTTGTTTTCTGAAGTTTTTGATCTGAAAGGGACTTATTTTAGTCATTCATGAGA
ACACCTCCTTTTGATTAGTGACACACTTTTTGGACCAAAGTGACACACCTTCTGAATTCT
GGAATCCCAACTCCCACAAGGAATGAGGAGGGGTGGACGTGGCACTTTGGCCAAATGTAA
CCCCCCTATTAGAAATCGGGGGTTGAAGTCTCATCATGGCCTAGGAACTTCGGACTACGG
TCTGCGCCTGACCTGTGGTCAGGCTTGCCCTTGCCCTTGTCCTAGCCCATGATGACTAAG
CGTCGCTTCAACAGCTTTTGGATAAGATTTGCGTCCTCCCTCCTCAAAGAGGATGAGAAT
TTCAAGAAGGAGTTCTTCTTGAAAAGAATCAACTAGAATGGCAGAGTCCGTCCGTTCGAA
AACAATGCCTTGTTCTTGCAAGAGATAGATAATCTTTCGAAGCGTTGCCATTTTGAGGTC
CTCTTCCTCCGCAAATTTCTTGAGAGGACGCCGATTGGTTTCAGTATTTAGAGGTTCTTC
CTTCTCTATTGATTCAATCATTTCTGGTTGAGGTTGGACTTCTCCAAAGACCTCAAATTC
TTCGCCATTATATTCCATAATAGGGATCTTTGCGTAGGCATCATAGAAAGAGAAGCCTTG
GTCAAGTGGCACGTAAGGTGAGAAGAATTCCCCAGCCAAGTCCCCATTATTTGCGATATA
GCCTCGTCCTTTAACTTTGACGCCATTGATTTCATCAAGCTTTTTGAACTCTTTGGTTTT
ATTAGCATCTCCAAACATCATGTCGTAACCTGTTGATTCCAAGTGGCCAACTGATAGACG
TTTCATAAAGTTATCTCGAAGAGCTGTTTTGATGAATTCTCCATCAGGTCGTTGCATGGC
AAAGATGATAAAGACACCAGCTTGACGTCCTTCTAGGACGAGCTGAGAGAGGTATTCCAT
GAGTTCAGATTGAAGACTATAGTCACGGTCAATCTTGGCCATAAGGGCTGCCCACTCGTC
GACGAGGATGAATTTGGGTGTCATACCGTAGTATGTAAAGTTCTTTCCAGCTTGAAATTT
AGGTGACGTTGACATAAGCTCGTAGCGTTTTTCCATGAAGGCGACGTTCTCTTTAAAACA
CTGGATGATATCTTCTTTACTTGTATAGACACGACCATGAAAGACAGGTATCTTTTTGAG
ACCAGCCAAATCAGAGTTCTTTGGATCACAGATATCCACAAAGCCAATCTTAGCCAGTGC
ATAGATAATGGTCATAAGGACAACGGTTTTACCACCACCGGTTCCCCCACCAATAAGCAA
GTGAGGCTCTTCAATATAATCCCAAGTGACGTCTTTCATAAGTTGGAGTTTAGAGCCTAT
GACCTCGACCTCATTAATGGTGATACGGCTATCAATGCGGTTGATAGCAATGTCATAGGT
GATAAACCGTTTATCAAAGGTTTTATTACGAAAGTCCCCGTTAAACATGACTTCAAGAGT
CGAGCCAAGATTGAGAAAACGGTCTTGAAATTTATTGCCTTCTAGGATAAAACGAACTTC
AATCTTGTAGCGAGACTGTTTCAAGTAGACCTGAGGAAGGACAATCTTTTCAATCGTTTT
GTTTTCACGTTTGATATTTTTAATCAAATAGAGGTTATTTTCTATCAGGAAGCGAGATAA
AATCCGTAGGCTATTGAGCTTTTGGAAGAAGGCGATTTTCTCGTAACACATCCGATTCAG
TAGGTAAGCCACCAGGCAAGAAGCAACAAGGACACCCCCGATAAAGTAAACTTGTGGCAA
GGGATGGTCCTTCAATTCTTCTTGGTTAAGATAGCAATAATTTCCAATCGCTAACAAAGA
AGGAAACCACCAGATAAACCAGGTGATTCCCCGAATATGACGATAAAAGGTCCTAACTCT
TATTCCACGATAGGTAAAGAGCTTCATCTTGCATCACCTCCTAATTATCCTTTTTGTTGT
CTAGAGGTTTGTTTTCCTTGATAGGCGTCCCTCCATTCTTTTTCTTGATTTTAGAAGCAA
AGAGCTTGTAAATATCATTACGATTAACGTGAGTGTGAGTAATGACGATATCTTCAAGTT
CAACCTCTTCACGATATTTAATCCCTAAGTCTTCAATTTCAGACTGTGCCATATCAGCAA
TTGTGAAAAAGAGGGTTTCATGTTGGACAGAAGAATGAATTGCGACAACGATCCCACGGA
TTTCTCCTGTGTTGACTTGGACGAAAGAGCCGTCAGGATTTCGTTGGGTGCGATCTTCTT
CAAAGATGATATCAGGACCTTCAATCCCACGGAAAGATAGTTTTCCAAGGACTTCAGGCA
CGTTTAGACCATCCGTAATGACACGATAGGTTTTGTCCGCAATTTGTAGTTTTTCTCCAT
AGTTTAATCCAATTTTAGCCATAGGTGTTTTCTCCTTTTGTCTCTTATTTTTTGATGATT
AATTTTTCCGCAAAGACATTGAGGGCTGGGGCAACTGAGTTACCGTTTAGAGCCGTGTCT
GAGAGAAAGATAGGGTTGACCACTTCTACTAGAGCATCTTCTGGGAAGACGGTGGTAGAA
GCAGGGGTAATGACGTGGAAGGCCCCATGTTTTTCACTATTAAGAATATGGCGTTGGTAT
TTACCCTCTTTTCCAAAGATAAAACGAGGGGCATTCCCTAATTTTTCATAGTAAGCAGAG
CCGATAAAGTCAGGTTTCATAACAAGTGTTTCTGGAATCATAGAATTTTCCTTTCTGATT
TTGAGCAAAAGAAAAAGAGTTAAGCCAATTGCTTCACTCTTGAGTAATAGTGGGTAAATA
GTTTACGTTTAAACTGTCGACGATAGAACTGAATATCACAACTAGGATAACTGTTTCTGC
GAGCTTCTTGGACTAAATGATCGAGGTCTAGAAGAGCTTGCGTATAAAGTTTAGCTTGTA
GTTTAGGTGAGTAGCTAAACATGTCATAGGTGAATTCATAGTTATCATAGAGGCGTTTAC
ATTGTAATGCGAAAAAAGTTAGTCATAATTTCTCCTTTATTGTAAGCATAAAAAAGCTAC
TAAGATATAAGGAAGACTTAGTAGCTTGAGAGTAAGTCTATCTTAAAAGATAGACAGCAG
TAAAGAAAGGTTGTTTGGTTGGAAAGATCCCTCTTTCCACGGTGGCAACGTTTAGCAAGG
TGCTTTGCGTTAATTACCATCGTTTACCCGGCCAATCTCTTTAGGTAGTCCTTGTCACAC
CCAAGGGATTCTCTTACGCAATCTTGCGCAACCAGTTCACTTTACTATTCGGCAAAAGTG
CTAATGGTCCGAAATGCGTGGAAGCCCACAAAATACTTGTTTTAATCTTCACTTCAACCA
TAAAACGGACTTGACTTTACTTATCAAAACATTTACAATAAAGGTACGAAGTTTAGTGTA
GTTTGATAGTCAGTCCTCTGGTTGTCAGACGCACTTTTTATTTAATTTTCAAAGATCGTG
ATGCTAGAAGTTAGCATTATTATTTTTAAAACCAATATAACTATCGGCTATATTTATATT
ATATAACTATTGGTTATATTTTTCAAGAGGTTTTTGAAAAAATTTTTAAAATTTTTAGAG
GCTTAAAAATGAACTTTTCGGAACGCTTAAAAGAACTAAGAAAAAAGGCAAACTTGACTC
AAGTTGAAGTTGCTGAAAAACTAGGAATTTCTCAACCTGCTTATGCTTCATGGGAGCGTG
GCGTCAAAAAACCAACACAAGAAAATCTCGTGAAGATTGCCAAACTCTTTAATGCATCTA
TCGATACCTTGGTATCAAATGATAAAACTGATGGTATTGATTTGTCAGAGGTAGAATTGC
TCTTCAGAACCACATCAGATGGTATGAGCAATGAAGAAAAAGAAGTCTTCAAACAAGAGC
TGCTTCAGTTTATGAAAGAGCGTAAGAAACTTTTTGAAGGAGGGAATAATGAGTAATATA
AAAGAGCTATGGCACATCCTATTAAATATTGGAAAGACAGTGCGCAGAATAGATTCGGAG
GCAGTTTTATTCTCTTTTTGCTTGATTTGATCCTTTTGATATGGTTCAAAGAAAATAATT
TGCAAACAGCTTGGAACAACAGAACGTACTATTGAGCCTTGGAAAAATGGAGAGGCGGAT
ATATATCTGAGTATGGTAGTTAAGTTGGCGGATTTCTATAAAGTTTTTATTGATGAGTTA
GTAAAGGGGAGTACAGAAGTTGAATGATAAAACTGAATTTTTAAATATTGGGGACTTACC
AGAAACACTTTTAGTATTGGGTAATGGCTTTGATTTAACATGCAAAGTGCCTTCTGATTA
CAAAAAGTTTTTGGAGTATATATTAGAACAGAAACTCAATTTTTATAGCGATGAGCTTCA
AAAATATGGTTTTAGTAATATTTTTGAATATACTCTTTCTGAAATTGAGCGATACTTAAA
AGATACCAACTTTGCGAATGACAAAGCCATAAGAAAAAGTGGGGTAGTGCCTGAATTAAA
TTCATGGTATATTATTTTTCTTTATAGAAAACTGACCAACGATACGGATTGGTTTCAAGT
TGAAAATCAAATTGCAAGTCAGTTGACTGCTAATGATAATAGTATGAATATTGTGGAGAG
CATCGGTGATAGTTTGCTTTCAATTTATCAAAATGGCAAATATATGAGACGTAGTCAAAG
AATTAGTTATCTGAACAATAAAGAAATCGAAAAGATATATGAATTGTTGTCATATAATTT
ACTGAAAAAACAAATTGGTCCTTTTAAAGATAAAGGCTATAAAGATTTATTTATAGAATT
TAGAAAAAAAGTGAAAGAATTATGGAAAGAGTATTATGAATTATGGATAGAGTATTTTGA
ATATAATGGAAGAAACATTGGTAGTAGAATCGATAGAGAAAAATTTGAAGACACGTTTGA
AAGTAAATTAGAGAAAGAATTATTCCCGATGGTTGCTCAAGTTCTTTTAGCAGAATTAAA
AGAGCTAGAGATGGATTTTAGAGAATATCTTACTTCAAGTATTTCCCATATGGGTTATAC
CTACGAAGAAAATGCAGGGAATTTGATAGAATCTATTTTAAAAAAAATTGGAAAAGACAC
GGAAAATTCAACTTATAACGTTTTAACGTTTAACTATACAACGCCCTGGGATATGTATGA
AAAAAGAAATTTGGGGGAAGACCCTCATCCAATTTTTAAAGGAAATCCCATCAAAACTTT
AAATTTACATGGTCGTCTTGATTCGTGGACTCAAGAGATTATATTTGGTGTGGATGATGA
GTTTTTATCTCCATTATCAAACGAGTATATATTTACAAAGACATCAAGAACTCTTGATTT
ATATACAAAAGGAATGTTTGAGGAATGGTTAAACAGTAGTATGTCTGAAATTCTTAGTCC
ATCTATAAAAGAAATAGTTTTCTTTGGACACTCTCTATCCAAAGCTGATTATGGTTATTT
CAGAAAAATTTTGGATAATTATGTTGACAATCCTGAAGCACATTTTATCTTTGTTTATAA
TGTCTACAAGGGGACAACTAGTGATAAGAAAAGGAGGGAATTGATTCAGTCTATTTCGTC
CTTATTTGGAGAATATTCAATCAATAAGCAATCGAATACAGATATATTCAGAGATCTTAT
TCAAAACAATAGAATTAAGATTGTAGAATTGTAACTCTGATTTCCAGTGGACAATCGACC
ACTTTTTCTATATAATTTTTGTTAGTTTATAAAACAACAAAAACTTAAAGGAGGTATTAT
GGATACACGATACAGCCAAGTTAAGGAAGTTGCAAATCGTTATATTTACAAGTATATCAA
GGAGAATGACTCTTCTCTTTTGGGGTATGACTTTGAAGGATTTTTCAACCAAATTGTTGA
GAGTCACAATATCAAGGTAATGGAGCATCATTTTTCCAGTCGCAAGATTGAAGGGTTGAC
CTTGATTGATAAGAGCGGTGTTTCATTTTCTTATGAAAAGGAAAATCCACAAGTAAAACA
GAACTTTACCAAGTGCCATGAGTTGGGGCATTTTCTCCTAAAGCATACTGGCTCTTTCTT
TACGGAGTTAAAGGATGAATCTGACTCTATCTTTGAGAGTGAAGCAAATCTCTTTTCAGC
ATTTGTGCTTATGCCAAGCATTGTTTTGCTGTCAAAAATATTTTATAGGTATGATAGTTT
CTCACGAGTGATGAAGGATTTGAAGGTTTCTGCTGAAGCCTTGGTCTATCGCTTAAGAGA
CTTATTCAGTCACGAAACGACTCATTCATTAAATGAGGTTAACAATGCTATTCAAGACTA
TAAAAACGGTCAGTTAGATAAAATTGTGAATATGTTTGGCTTGTTAAAATCCTCTATTAT
CGCAGAGTACCAGCAAGTCATCATAGATATGCTAGCTAAGGTCTATCATTTGCTGACTAG
AGACGGCTATCTGTCAGACCGACAAATCTTTGAATTGAAGGATAAAGCGTTTAGACAGAC
CTTGGAAGCTGAAAAGTCAGATATTTCTTGTGGTCAACTTTTTGATTATGGTAAAATCAT
TTACTTTGCTTGGAAAAAGGATAAGATAACAGAAAGACAAGCTGTTAATAACGCTAAAAC
ACAGTTATTGTTAGAAAGGGCATGAGATGTTCAATGGTACAAAATTAAAAAAAAACGGAA
AGAGTTGGGAATGAAACAAAGTGAAGTCGCACGGCTTCTTGATATTAACCGCTCTTCTTA
TTTCTCTTGGGAAAATGGTAGAGCAGTCCCCAACAAAGCCAACTTGAAAAAGATTTCTGA
GATTTTAGGTGTGACAGAAGAGTTCTTCTATGAGGAAGAAATTGCTATGCTTTATAAGCA
ACTGAATCCTACCAATCAGACCAAGGCTATGGACTATGTTAAAGACTTAGTAGACAAACA
ATCTAATATTATTGCTATGCCTACCTTCCCTTATCGTGTCTATGAAAGCCTGTCAGCAGG
TATTGGTGCCATTGTCTATGATGATAAGAGCTTTGATACGGTTTACTTTGATAAGGAACT
AGCTCATGATTTTGCTTCATGGGTATCTGGAGATTCAATGGAACCCAAATATCAAAATGG
CTCTGTTGCTCTCATTCGTGAAACAGGTTTCGATTATGATGGGGCAGTCTATGCGGTGGT
GTGGAACTCTCAAACCTTTATCAAGAAAGTCTACCGAGATGAAGAAGGGTTACGCTTAGT
TTCTATTAACAAGGATTATAAGGACATCCATATTCCTTATGATGAAAACCCTCGTATCGT
GGGTAAAATTGTAGGAAACTTTATGCCGTTAGAGGTGTAAGTTAGGAGAATATCATGGGA
ATGACATATAAAGAAAAACTAGAAGAAGCTAAGAGGAGGAATATTACTATTCCCCCTGAA
ATTTTAGAAAATGATATTGTAGGCGTATATAAGTTTTTTGCAACTTTAGAAGATGAAAAA
ATCTGTTTTTATGTTGGGAAATCAACCAATATCAGAGAACGATTGTTGTCTTCAAACGGC
CATATTCATTTGTTTTTTAAAGATTCAAAGAAGTTAGTACCATCTGAAATTAAAAAATAT
CTTCGTCAAAATTATGAGATTTTAGTTGAAATAGAAGAGGTTAATTACTTCGACACGTAC
TTTAGCAGAGCCTCTCATCGATTAGCATTGGCTGAGTTGACTGAAATTGTTAAATATCAA
AGTAGGGGACAATGTTTGGAGCAACTACCAGAAGCCATAGGAAAAGGTGAAGAGAAATAT
TGGGAAAACAACTATAAAAGATAGATAATGGGCTATTTTGGTTACTCACGAGAATCAAAA
TCTGATATTGCTTTTGTGGATATGAAATCTTTCTATGCTAGTGTCGAGTGTGTGGACAAG
GGCTTACATCCCTTAAAGCCCTCTCTTTGTGTAATGAGTCTAGTAGATAATGCTAACTGA
ATATTGGCGTTGTCTCTACTTCCAATATAATCAAAAATTTTATAAAATTTGGTATCTGAG
AGTAAGTTACTTATTGAAATTCTCAAAGAAATAAAGGGATTTAGAAAAAAGATAATAGAG
ATTGAATCTGAAACAGTTTAACATTTGAGATTGTCTAATAAAGAGTCCAGAAATATTGTT
CTGGACTCTTTACTTTCTATTTTTCAATTTCAGAAATAAAATTACCAATTTCTTTCACAA
TTTCAGTAACTAAGGCATTTCCCATAAAGAACATACGCATTTTATCGGACACTTCAACGA
TAGAACCATCTGCTAGTTTCTTTTTAGAAGTCCAGTTATCTGGAAAATCCTGAAGACGTT
CTGCTTCAACTGGAGTAATAAGACGATATTTATCATTTACTTTAAGAAAATGAGTAGAAC
GATTTACGGTTCCTTCAGAGGTAAGCATAGTTCGTCCAGGCAAATCTAAGTCGTCATACG
GGGCCATTCCACCTTCAGAATAGATATAGGTGTGCCCATCAGCAGACGTCCTTTCAATTC
GTTTTGGCCCTCTTAAAAACTGGAATTTTTCCAACTTATCAGGATCTGTTAAGAAATATT
TTTCTGGTACTTCAGATTCGTCTTGAAGTATCTCTCTTAGAGTAATGGGTTTTCCATCAA
AATCAGGCTCAGTGTCGATAGAGTAGTATTTTCCATATCTCATAACCCCTGTATTCCAAA
CTGTTCCAGTAAAATTATCAGATACCTCAACTATATCTTCTCCTAATTCATAGAAGACAT
GACGATTTTTAACTGGGAATTGTTTTATTGGGAATTGAGTGGCAAACAAACCTGTTTCAA
AAATATACTCATCATATTTATTTTCTTCAAATACGACACTATTTTGCTCATATTTTTCAT
CAATAGTTTTTGCAAAATCTGTGTCATTACGATAAACGAAAAAGAAAACTCGACGTCGAC
GTTGGCTTCTTCCGTATTCAGCAGCATTGATCACTCGCCATTCTACTGAATATCCTAAAT
TATTGAATGCCGTAAGCATGATTGCAAAATCTCTCCCACGTTGTTTAGAAGGAGCTTTAA
GAAGTCGATCTACGTTCTCGAGAATTAGGTATTTAGGTTTGATATTTTCAGTTGCCCTAA
TGATTTCCCAAAAGAGAACACCTTTTTTCCCTTCAATACCCTTTTCATTCTTTTTACTTC
TTGCAACGGAATAATCTTGGCAAGGAAAACCTCCAACAATCATATCTGCATCCATAGATG
CAAATTTTTCATCAGAGATATCTGAAATGCTGATATTTAAGTTCTCACTATCTGGGAAAT
GATAGTCATAAACTTCAAAAGCATCTTGTGATTTACGTGAAGGCTCCCATTGATTAGCCC
ATTTAGTTTTAAAAAAATCTTTATCAGAGTTTTCAAGGCCAATTCGGAATCCACCAACAC
CGGCAAATAATTCTAATACTTTCATGTTTTCTCCTTTTAGAGATATAGTAAACAGTCTAT
TTAACTATTTTACTAAAAAAATAAAAATCGATCAACTTTCTGAATTGATTATGTTAAAAT
AGACATGAAATTTAGGGAGTTGTATTAAAATGAAGTTTAACAATAGAGAAGATGTACATA
ACTGGGCACTTAAAGCTCTTGGAAAAACAGTTGGGGAACTACAAGCTTTAATGCCAAATA
AAAAAACGGCCAACAAATCAATCTATGGTGATGCCTGGGAGTCTTGGTTTGGAGTTGAAA
AGAATAATCTTGCCGAAGCAGATTTAGGTGCTGTTGGCATAGAGTTGAAAGCAACCCCTC
TAAAAAGAGTTAGAGATGGTATTACTGCAAAAGAACGTCTAGTTCTAAACAAAATTAATT
ATATTACCGAGTTTGAACTAAACAATATTAATGAGAGTAATTTTTATAAGAAAAATCAAG
TCCTTGAGATTGGTTTTTATCTTTATGAAAAAGGATTAAAAAATACAGAATTTAAATTTA
TCAAGGCTATGCAGTTTAAAGTTCCTGATAAAGATTGGTTAATTATAAAAAAGGACTGGG
AGTTAATTCACAAATATATAAAGCAAGGAAAAGCGAATGATCTTTCAGGAAGTTTAACAA
ATATACTTGAAGCTTGTACAAAAGCTCGAAAAGCAACAGATATAACTCCTCAACATCCAT
CTTTAAATGTCAGTGGAGCAAAACCAAGAGCATTTGCACTGAAAAATTCATACTTAAAAA
CTCTGGTTAAAGATTATATTTACGGGGATATGGTAGATCCAAATATTCAAGTAGATTATT
TCAACAATGGTTCAGAACAAAAAAACAATCGAGAGTCTATCATCACTGACTATAAAGAGT
TAGTAAATCAATCACTAGAGGAGATTATTCTTGCGAAAATAGATAAATATAAAGGAAAAT
CAACAACAGAGTTAGCAGATTTATTTTCAATTAATACAAATCCGAAACATTTACAATCAA
TAATCATAAATTCGATCTTGGGAATCAGAAACAACCCAGAAGATTCTGAAGAGTTTTCTA
AAGCTGGTATCCAAGTAAAAACTATTCGATTAGAAGGCGATAATGTACCCAAACAACACA
TGAGCCTCCCTAGTTTTGAATTTGAGGAATTAGTAAATACACCTTGGAATGAATCAGAAC
TATATAATCAACTAGAACAAACAAAGTTCTTATTTGTAGTTTTTAAAAATATTAATGGAC
AATATATTTTGAAGGGTGCTAAGTTTTGGTATATGCCAATGCAATTGATTGAAAGCCAAG
CAAAATCAGTCTGGAGTCGCACTAAAAAAATTATTGAAGAAGGCGTCAAATTAGAAAAAG
TTTCATGGGGCAATAATTGGAGAATTGAAAATAATCTACCAAAATCAGCTGATACAGGGA
GTATAATGCACGTCAGACCTCATACAAGTAAGAGTAGCTATGTAAAAGGTCCTAATTCTA
GTCGTCTGCCAGTTAAAGCTAGATGGAAAAATAAACTAGAAGATTATTCCGACGATTATA
TGACAAAACAAAGTTTTTGGATTAATCGTGACTTTATTAGTAAGCAAGTTGAAGAATTTT
GGGATTAAAACTGTTATCAGTAATTATAAGAATAGAAATTGCTTTATAGTTCTTTGACTA
GCTGAATGGAGTTAAATTGGGAATTTTTCCAAGCTAGTGACTCCTAATAGTAGAAATTAA
AAAGGCACTTAAAGTTTTTTAACTTTGAGTGCTTTTTTTGTTACTTTTTGGTATCTTTTA
CGAATAGATATATTGTAGAAAATAGGAGGTATCTAAAATGATGACTTATGATGAAGTAAT
GGAAGCGATAGAAAGAGGGTTTATCAAGGGAGATAAAATCAGTATTATTCGACGAAATGG
CAAGATCCATGATTATGTTTTACCAGGAGAGAAAGTAGAACCTGGAGAAATAGTGGAAAA
AGAGGACTTAGATGTTGTCCTTGAAGAGTTGAAGGAGTTCTAAAATAATGCAGCTTTTAA
GTAAGATGATTCCTATGGTCTCGTAAAAGGGATACAAGAGTGATATAATAGTGATGTTAG
TATGATTATATGGACATGGTGGTTGGGATGATGATAACGATAATTTAATGTTCAGCATAT
TGAATTATTTTCTTGAAACAATAGGATAATTGAGGTACTTATATGGAAAAAAAGGTTGCG
GTGAGGGCATCACGAATATCGAAAGAATTTAGAATAACTAACGAGAGAGTGAATAATGTT
TTAAAAGGGGTATCTTTTGTAGCACATTATGGAGAGTTTATTTCTATTCTAGGAATTAGT
GGTTCAGGAAAATCCACATTGTTAAAGTGTCTCTCGAGCCTTTCATTACCAACAAGTGGT
GAAGTAGAAGTTAATGGAATTAATCCATATCAATTGAATAATAGCAAACTAGCCAAATTT
AGGAGAGAAGATATCTCTTTAATTTTTCAATCTTATAATTTATTGCCAGCACTACCTGTG
CTTGAAAATGTTGCGCTACCTTTAAGATTATCTCATAAAAAGGTAGATAGAAAACAAATA
GAAAAGTTACTAGACAAGATGGCATTTACTGCTAATCTAAATAGTTCAATTAGTTCTTTA
TCGGGTGGGGAGCAACAAAAAGTAGCTATTGCTAGAACAATACTCGCAGATAGTCAGATT
ATTTTTGCTGATGAACCAACTGGTGCATTAGATAGTATTTCACGTCAGAAGATATTTGAT
TTACTAAAAGACTTGGTGAGGCAAGGGAAGTGTGTCATTATGGTAACGCATGATATTGAA
CTAGCTTCACGTACAGATAGGTCGTTAATACTAAAAGAGGGAAAAATTTTTCAGGATTTA
CAAAACCCTTCAGCAGATGTATTATATCAGGCATTAGAGTCCATACCGGCTGAGTAACAG
GAGGACGATATGCTTACATTAATTTATTATCAGTTCCGCTATACTAAAAAGCAATGGTTA
GGAACAATACCTGTATTTTTAATTTCGAGTATTTTGGTGGGGACTTGTTTAACAATCGCT
AACAACATTTCTGCCAATCCGATACTGTTTCAAGATGTTGGAACTCCAATACCTATATTT
GTAGGTCCAATTATTTTTGGTGGCTTAACTTTATTATTTTTAATATCAAGTTCGATTCAG
TTACTGCTAAATTATTTTAAGGAGGACTATCAAACTTGGAATAAATTAGGTACTAATAGG
AATCAACTGGCTTTCTTAGTTGCAGGGCAAATCACAATTATTTCCTTTTTGGTCAGTATT
GTTGGAAGTTTTATCTCCATTTTTGTTGCTAGATATTATTACAGTCTAGTTCAACATTTA
GCTGGAAAAGCACAACTACCTAGTATTCCCATCGTTTTTGATTTTAAAGCTTTTTGCCTC
ACCATATTGTTAATTCCAATATTAGCTTTTTGTGGTAGCTTTATACATACACGTAAAATC
TTAAATCAAGTTATCGAATCACAAGAAAATGATAATTTAAAAAGACGTAAGTTATCTAGA
GTAGCTAAGCTAGGTGGTACGACCATACTATTCTTCCTATGGGGATGGTTAGCATATGAA
TTTTTTTACCCTCCAACTTCTCTATCAGGTGATGACTTAATATTTAAGTTGGACGATAAT
ATTTTAGTCATATTAATACTTCATATTATTATGATTCATTTTCTTTCCCCAGAGTTACCA
GAGTTTATCGTAAAATTGTTATTTAGAAAAACTCATAGTTATAGTTCTACATTAGCTAAG
TGGCAAGTTCTTGAAAATCGTTCGTATCTAAAGTCCCTATCTTCTTCAGTAATGATGGGA
ATAGTGCTGATTTCTGGCTTTTTGATGTACTCTACTGTTTCATATGGTGATTTAGCAAAT
CAGTCTCAGCAGGCTAATGAAACTAACGCAGTATTACTGCTCTTTGTAGCAGGACCTATC
TTAGTTATTCTTGCAAATATCATTACCATTACGATACTGTCCTCATTTGCAGAAAAAAGG
GTTGTTCAACAGTGGAATGTACTTGGCATTTCCAAATCACAAAGATATTTTGTTCGTCTG
TCCGAGGCAGGGATTTACAGTCTTTTAATTGTGATTATTTCTTCAATTTTCAACTCCATA
TATTATGTTTTATCGCTTCAACTAGCTAAAGCTGTGAGTGTAAAAGTAACTAGTAGTGCA
AATGCTTATCTCTGTACTTTGCTAATCTCAATTCTTATGTTTCTTTTTCTAGTTATAACA
AAGGTATCTATAGATAGTAATGTTGATAGAAATACAAAAGAAGTTTAATTTTCAAACATC
ATTTTCATAAAGAGTAGAAAGTTGAAAAATTTCACTACTGTAAGCTATAGCATGTGCATC
TGATATAGAAAATAAGAGAATTTATTGGATCATTTTCAACTGAACGGAGTACCTCATAAT
TAAGTACGAGAGAGAATCAGATTGATTTTCTCTTTTCTTTTATTTGGCTAAGTCTATCAT
TGAACTTAAAAATATTTTTTACCTAATTATCAAGTCAAGTGTAACAAAGTTGTTCCTCTG
ATTAAGTGAGTATCTTTCAAGCTGTTTGAGTTAACTCAAACAGCTTTTTTGCAGACTGAT
AGTCATGAATTCGTCTAGGTCTTTCATTGATAGCCTTTGTATAGTCCTCTAAAAGGTTCT
GATTTAGTTTTTTTAACGCTCCCCTTCGGAATGAACTCTCTTAGTAGTCCATTGAAATTC
TCATTTGTACCTCGTTCATAAGATGAATAGGCATGTGCAAACTAAACATCTAATCCCTCT
ATCTTACTCAATGATGAAAATTCGTTTCCATTATCTGCAGTTATGGACTTAATGGGATAA
AGTTTCATACACTCTAAGACTGCTTGATTGACATCACATCCATGAATAAAAGTTTAACTT
TAGCACCTACTGGATATTTTATAAGTAATTCTTTCTTATTAAATGTATTCATTTTAGCCT
CCTTAATAAATAGAAAAGTCACTTCATAATCGAAGTGGCTTTAGTGCTTTTACCCATAAT
ATTCTATTTTAGACGGCTCAATAACCTCATTATAGAAATTCTCTACGCTCATCATAACGT
ATCCTTTTGATAGTTCAGGTGTAGACAGGACAAGTTCTTCATATGAAGGTAGAGAAGTAA
CGTCATTTAGCAAGACATTCAATTCTTTGGTCTTGCAAAGTTGGTATAGTTCATTGCTGA
AAGTTGATAGTTGCTCTGAATGATTAGAATGAAAAACATTCTTTTGGATTCGGATTTCTA
GGTTTTGGATAAAATCATATAGATTATCATAGATTTCTGAGTTGATTTCCATTCAAATGA
CCTCCTTTTTAGTTTTGTAATTCATTGTATTTCTTGACAGCTTCTTTATAAGCATCAGTA
CCTTCTTTATAGTACTCATGTTCAGTACCACTAATATTAACGGTGATGACTCCGTCAGAA
TGTTTGTAAGTAACTTCTTTGGCTGAAGCATCTTCACCAGAAAGTTCAAAGGTGTTGTTT
TTACCATTGATGGTGAATTTGTCGTACTCTCCCTTCTCAATCGTACCTTCAATACCTTTG
ATAGTGAATGACAACTCATTTCTTAGACCATTTTCGGTATCAATCCAGTAGTAATTGCCA
TCTAGTTTATCTTGTGATGAGCAAGAAAAGAGAAGGAAAGCTGATAAGGTAAGAAGTAGA
ATTGATAAGATTTTTTTCATGATGAATTTCTCCTTTTCTACTATATGTAATAGGTAATTA
TTTCTCCACCATAATACGGAATGCTTTTTCTATTTCCCTCAATTTTTTAAGAAATTTATG
TTTGAAAAATTGAAAAAATCAATTATTTTTGAGCTAGCAATTAGCACAATAATTGATAAT
GAAAGTAGTAGAATCCCTATCAATATTATCATAAAATTTACATCTTTTTATAGTTTTTTA
CCAAAAGAATTTTACAGGATTATGCTAATGTCTGCTATAACGGAAAAATATAGAAATGTC
TATTATAACGGCAAATAATCAACTTTCGGGAAAATATAAATTTTTCGGAAAATAGTGGTT
ATTGTGTAGGCTATTTATCTAAATTGATTGGAATATTTAAGTAACTTAACATAGGTTGGT
AGCCTCTGAACCTCAATTTTTTCTATGTATTGAAAGCCTGTAGGGTTGAATGTGAATAGA
ATGAAATAGTTGTTACATTCGGTAACGATATATGTTTCAAATTTTGGAACAAAACGACTT
CGGTATGTTGCTAATTCAATAAAGTCATTTTCTATAGCTTCCTTGACAAAAAATGTTAAT
TTATCTTGCTTTATTTCTTGTTTTGTATAGAACCTATAAGGGAAGAAAAGTAGTAAATTT
TTTTCTGTTTCTATAGTGTTTAATACGTCGACAATATCAACTTCATCACATAGAGATTTC
TTGTTTTGATTTTCTCGTAAATACAACATATCATCGAGTGTTAAGGATCTAAATATTTTA
TGAATCTCGCCCACTCTAAAATTTTTATTCGGTTCTCTAGGTGACCCGTGAGCTGTTACG
CCTTTGCATGGAACTGATACGCTTGGGCTAGCTAATCGCAGACCTCTGAGATAGGATCTT
GAAGCTAGAAGTTTAAAGTCAATCTCGTAAGAAGGTGAGGTTGCATCTGGTTCAGAATTG
CTTTCACTTAAAGGAGGTTCATATACATGATGTTTTGATTTTTTTTGAAAGAATAGGGAT
TGATTGAGATATTCCATTAGGAAGTATTCATAGTTTGAGTAACTTTCGTTATCAACAAAG
TTATTCAATAAAACTGTTGCAGGCATAATATTAGCCTTTAGTTCTTCATTTATCATTATT
GACCTCCGTTTTCTTCTATTATATATTACTAATTATAAAATTAATAACTTTTACCTGCTG
ATATCATCAACGATAGGAAGATGGGGAATATTTTCCCTGTTTTAAAATAATTCATTCAAA
TTTATTGAAATCTTTTTTGATAAAAGGTTTTGAAAGAGGTTATGGTTGTGGCTTTTTGAA
TTCACATAAAAAGAGACCTTGTCAAACCAGGTCTTAAGAAAGCTCGTAAAGCTAGCCAGT
TCTCAAAACGTTAA
