# Supplementary material for: Abundance, Diversity and Role of ICEs and IMEs in the Adaptation of Streptococcus salivarius to the Environment
Source: Genes (Basel). 2020 Aug 26;11(9):999. doi: 10.3390/genes11090999 (PMC7563491; doi:10.3390/genes11090999)
Supplement: Supplementary file 1 [file genes-11-00999-s001.zip › Supplementary files/Lao_Data_S1/ICE_SsalAF10-23_Tn916.fasta]

>ICE_SsalAF10-23_Tn916
AAACAAAGTATAAATTTCTAATTATCTTTTTATATTTTCTTAAATGCTCGTAAAGCCTTA
TTCTATGTGCTTTCGAGTATTTTTACTGTAGGAAGATACTTCACGTTTCTTTGCATATTT
CCTCATGTCTTAGCTGTCAGAAGTGGTAAATAAGTAGTAAATTCATTTGTACTACTAAGC
AACAAGACGCTCCTGTTGCTTCTCTTTATTCAAGCGTTTCATTTCTGCCATTGCAGAATC
GAATGTTGCATGTGCGTAATAGTTCAGCGTCATGGCTATATTAGCATGTCCCATAATGTA
CTGTAATGCCTTTGGATTCATTCCTGCATTTGCATAGTTGGTACAGAATGTATGTCGCAA
ACTATGTGGAGTGATGTGTGGCAATTTATCCTCGTTATACTTATTGTATTTCTTAACAAG
ACCTTTCATCATGCCGTTGTAATCACTTGCCACTTTTGGATAGTTCTTTCTATTAAGAAA
GAGGAAATCACTATATCCATCAATCTCAACACGCTTATCATTCTTTCGATTCGCTAACAC
TCGCTTAAATGCTTGATAGGCTTCTTCAACCATAGGAACTTGACGTTCGCCACTTTTGGT
CTTTGGTGTTTCAATGTAGTACCCAATTTCAGTATCTCTCAATAGCTGATGGTCTATATT
GACAAGACGATTCTCAAAATCTAAATCTGGAAGTGTCAAACCACCAAACTCTGAAATACG
AAGACCTGTTTTTAAGAGTATCAGAATTTCATCATAATTTTTGCTGTAGGTTTTATCAGC
TTTTGCAAAGGCTAACAGTTTTTCTTCCTGTTCTTCTGTTAGTACGGTCTTAGGGACAGT
ATCATCATCAAGAACTGCTTTCAGTTGAAAGTCAAATGGATTCTTCCGAACACAATCATC
TTGTATAGCAATATAGAATGAAGCCTTTAAAGAACGTTTGTAGTTATTGATGGTTTGATA
AGCATAACCATTTTCACTCATTCTAATAGCCCATTCTTTAGCGTCTGATGGCTTAATACT
GTCAATACTTCTTACACCTAACTTGTCTTTCTTCAAAATATCCATAAGATATTTGCGTCC
AGTTTCAGTGTTTTTTCTAACCTTTGGTCTTTGAGCGTTCTGTTTTGCGTAAAGCTGGCA
GAGTGTCATTTTCTTTCCTACAACATCAATACCATCATGAATGTCTTTCTGTAACTCTGC
GATTTTCTCTCTAAGTGAGATACAATCACGCTTTCCTGCTGGTACTCGGTCTGTAGCCAC
AAGTTTCCACGAGTAAACAAATTGCGGTTCTCCAAATGAATCTATATATTTGTATAAGTA
TCTTCCGTCTTTTCGTTGGCTCTCTCCAGTCTTTAAGATTCGACCTTTATTGTCACGTCT
TTTTTCTGACATGGCATTTGCTCCTTTCCTTTATGGAAAGAGCCTTGATACGACTTAATA
CTATTTTATCATATACAAGACCCTTTGGCGACGCTAGATTGCGTCCAATGTATCTATAAT
TTTTTCAAATTGTTTTCGTTTAATCTGAATACGATTGCCATTCATAATCAGCCAATTTGC
ATTTTTATTTTCCTCTGCCAAGCGTCGTAGCTTGTTTTCGCCAATACGAAAATATTTTGA
CGCTTCTTCAATGGTTAGGGTATAACGTTCCCAAATAGGAATGTCAGTCTGCTTCATAAA
ATCCTCCTTTCCAAATCACTTATTTGGATTTCATAAAAGTTGTTTTACCAGCAATCGAAC
AGCTTTAGCAAAGCTCACGGGAGTTCCACCCCTGCATGGTTCTCATGTAGCCATACTCAT
TGCCTGCGACGGTTTTATCACGCTCGGACTATTGACTGTATGGGAGTATCATTATCACGA
TAAGAATGTCGTTGCAGGCAATCCTGCTAAAGATTGCTTCTCGGATCACTAACATGAATC
GCTCGCTATCTTTATAAGATAGGTCATGGCGGTTAGTTCCGTTGGCTCTTTTCTTATCGA
AACGTATTCGATTACTTTTATTCAGTTTTCAAAGAACAATGGCTCGTTAGCCTATCAAAA
CACATTGAAAGCTCAATATGCTTTGGTGGAATAACAAACCTCCCTGTTCGGGAAGCGTGG
AATGGTTTAGCACGCTTCCACGAAAGGAGAGAGGATATTACTTAATTTCAAATGACAAAA
TCTTTGTAATCAGTCTGGTTTCCATTCTTCCACGTAAGACTTCATCAACGACCATACTTT
GATTGCCATATTCATCTTTCATAAGTCGTAGGGAACGCTTCGTTATGTACCCTCTGTAAT
GATGTAGAATCTGGTTAATCGCTTCGGTATCGCCATCTGTTGCCTTTACAATGAGAGGAA
AGGGAATCATAGGATATTGTGTTTTCATTCTTCAAATTCCTCCATAAACTTTTTAATTAA
GGCTAGTCCACTGGTTCTATGCCGATAGACAGTAGAACGGTTCAATTTCAACAGGTCTGC
AATTTCTGAATCGCTCATGTCCATAAAGTAAAACAGCAGTAGAATTTCACGTTTCTTGTC
TGGCAACTCACGTAATGCTTCACTCAACAAATCATTTTCAACGCCTACTGATAACCCATT
GAGTGTAAAAATCTGAAAGTCAGTTGAATAGTTATCTGTTGTCGCAAACTGGCTAACAAG
ATAATCGCCAACATCCGAAAAGGACACCTCACGCTTTGCAATCCTTGAAAGATAAAGCAT
ATAATTCTTTCGCTCGTCTTCCATAGCACGTTTACAGATATAGTCAAACTGATTTTCTAT
TGTGGTCTGAAAAGAAGATGGTTTCATGTTTCTCACCCCCTTTCTGTCTAGGAAAGGAAG
TGAGCCTTGCTCGTTTATCTCCTTTCACTCTTAGTCCCAATGTGAAAGGGGGATTTGTTG
CATTACTGATAAATAAACTTTGTAAAAAAGTTCTGAATAGCCAAAAAAGCATATAAACAG
ATTTATTTCTCTGTTTACATGCTTCTGTTATTCTATCTATATGATTTATAAAACCACATT
GGTGGACGTACTTATCTATTGCAGATAGACGACTTTTTTTGACAAGAACCCAATGTAAGG
AAATTTATTGTATATGATGTACTTCATGGCGACGTTGACCTCCAACAAACCGCCATTTGG
AAGTAATATACAATATTTTAACAGCGTAAATAGCACTACCATATAACGGTTTTTTTTATT
GGCGTTTAGTAGTGCTTTTTATTAAATATAAACCTATAAACCATATAACACGTTTTTCTA
TACCTGTTTTTAATTCAGTAGGAACAATAAAATGTATAGAGGTGGTCTACTATGCGTAAA
AAAGAAGATAAATATGATTTTAGAGCCTTTGGTTTAGCCATTAAAGAAGCTCGATTGAAA
CGAGGTTTAACTCGTGAACAAGTGGGAGCATTGATTGAAATTGACCCACGGTACTTAACT
AATATTGAAAATAAAGGGCAACACCCCAGCATACAAGTTCTTTATGACCTTGTATCGTTA
CTTCATGTTTCCGTTGATGAATTTTTCTTACCTGGGGTCCCGAGCGCTTAGTGGGAATTT
GTATCGATAAGGGGTACAAATTCCCACTAAACCAATGTTTCAAGGCCTATTTATTTTTTA
TATTCAATTCTCTTAAGTGTTTAGGAATAGATAACAAGTCAAATTTATACTCTCCAAGAA
AAGTGATATGCTCCCAATTAATAGGAGATACATGCTTCATATACTTAGTTACTTCGGGAT
CTATTTTGACGAGATAATTATAAGCTGCTTGTAAGTAGACGGCGTTCCATATACTTATTG
CATTTATTAACACATTAAGCGCACTAGCACTTTGAAGTTGTCGGCGAATATCGCGCTCCA
TAAATTTTCCGCGTCGCCCAAAAAATAGTTCTCTAGCTAAAGCATTAATCGCTTCTGTCT
TATTTAGTCCATGAGTGATCCTTCGCCGTAGCTCACTATCTGTAATATAATCTATCATAA
AAATGCTCTTTTCAATGCGACCTAGTTCTCTCAGTGCAAGAGCTACTCTATTCTTACGTG
CGTATGAGCCTAGCTTTCCTAATAGTAAAGAACTAGATACTTTTCCTGTTTGAATCGAAT
AGGCGATTCGTTTAATTTCATCATAGTTTTCTTCAATAATTTTTACATTGATTTTTCCGC
TTATATCTTCTGATAAGTTAGGGTAGTAGGAAGGTGATTTGATAGAAAATAATTGTGATT
TTTTTATATTTCTGATGCGAGGTTCAAAATCAAAGCCTAGTAATGCGGTCATTCCAAACA
CCTGATCAGAATACCCATTTGTATCAGTAAAATGTTCCTCAATATCTAGATCTGTTTCAT
GATAAAGTAGGCCATCAAGGGTATGAGTAGCTTCCCTTGTATTAGTTGAAGCAACCTCGA
TATGATGAGTCGTATGCCTATCATTTATTGATCGAATCATTGTAGCTCCTTTTTCCATAC
TTTTGTAATGTGGATTAACATCGGATTTTAGAGCTGAGACGCCCACTGGGACGCGCATTC
CGTCTGAAGCAGTGGTTTTTCCTTCACCCCAAAAGTCTGCAACAGGAAGCTTTAACTGAT
AATTAACCAAAACAGATTGAGCACGAGTCAGAGCTTCTTTATAAAAGCGCCATTGTTTGG
CATTGGCTAACTGAGAATAAGAAATTCCAGGAGTTGATTGGGCCATTTTTTCAAGACCAA
TATTCATCCCTAAACCCAGCAAAGCAGCAAAAATAATTTTTCTTTCTTGTTCACTCGGCG
GTTTCCCTGTAGAATCATGACTAAATTCTTGTGAAAAGTTGGTCCAACTGTCCACCTCAA
TTAAAAGATCACTAAGCCTTATCTTAGGAATTATTGAATAAAGTTTTTTTCTATATATTT
CTGCTTCGCTAGGTGTAACTTTTTCCAACTTTTTAAGGTTTGCTCTTGAAATTCTCTTAT
CAACTGTCGAATAAAATTGAAGCTGTAAATCTAAAATTATTTCCCGATCCTTTAAATAGT
CCTCAAACGTGTCTGGAATAGTTTCTGAATCAATACAAGCAGATAAATCAACTAAGTAAT
CATCAATATTTCGATGGATCATACTTCCTTCAACTGAAATATCTCCTGATCGAATATTGT
TCTTTAGCTCGGTGAAAGCTACTAACTCATAGTAAGACCGATCTATTTTCCCCTCTTCTG
GCCGAACAAGGCTTTTCCATTTTTTACTCACAAAATCAGTAGAAGTATCTGCCGGTATTT
TTCTTTTACCACTATTGTGTAAATCAGTTAGTTGAGTTAGGGCCATGAGGACTGGATTTG
CTGCCGGAGTTGCTTTGAACGAAAGGGTCCTCAATAACATTGGCGTGTATCTTCGGAGGT
AATTAGCTTTATTTCGAACCATTTCTAAATAGCCATGATTTTTATTACCTGTAATTTTTT
TAGCTTCTTCTCCATCTTGTACTAAATCTTCCCAAGGCATGATTCGTTCAATTTCGTCAA
AAGGATTACTATCATTATCTTTTGCAAAGTGAAGAGCATCAATTAAAGAAGCATAATGTT
CCAATTTTTTAGTAGCCAATTTTCCTTTTTCTTTTAACTGTTCTTGTGAATCACGTGTCC
CTTTGCGTTTAATACTTGCTAAAATGCGGTCATTAATCTCAATCAGTTGATCGATCAGAT
ATTGATGATGATTGACTAAAAAAGCAATAAGTAAAGAGTATCTTTTTTCAAGCTCAAAAC
GGGAGAAGTCATATGCATCATAATTTTCCCCTAGTCTAGCTAGCTGAAGAAACCTGTTCC
GATTAATATGGGAGACATTAATTGTCCCGAGTCCCATGGAAGCAATCACTTCCACTTTTT
TACAAATACTCATAAAGCTTTCTGGATTTGCCTTACCTGGAATGTCTTTTAGCCAAGCGA
GTTTAGTTATTTTCGTCTCTTCATAAATTTGAAACAAACTCTCTAGTTTTTCAATTTGTA
TATCTGTTAATGAACAGAGTAATATTGAAAATAAGTTGTTTTCTGCTTTATCTCGACAGC
GGCTTATAATGTCTTCAAGTGTAGCTATAGATGGAAAAATAATTCTTTTTCGAGTTAAGA
AATCAATTGTTTTTTTCATTAGATAGATAGAGTCATCATTTTCTAAAGCTAGTTCAATTA
AATATTCTATTAACTGTTTTTGTGTATTAGCACTACCGAATCGATGATAGTTGAATACTT
CTAAGATCTCGTTGAAGTGATTTGCACGTGTATTTCTATGATCATATGAATTTAAATCAA
TTGCATCAAGATGGAGCTGTCGACTCACATAAGAAGTTAGTCTGGTTGATTTAATCGGCC
AATTACTTAAAGAACACCCAGGATACCGGGCCAAACAAAGTTGTATCGCAAATCCTAGTT
TATTGACCTTTCCACGGTGTTGATTAATAACCTCCAGATCATAATCAGAAAAACTAAAAT
ACGCTTTAAAATCCTCTTCTGATAAGTGGTCTACAGAAAGAAGTTGTTCACGCTGTGAAG
TAGTTAAAATTCTTTTCATAGCCATATCTTAAGCATTCCTTTTATTGAGGTAACGGTAAA
AGGTTGTTTTGCTTAATTTAGAGGCATCAAGAATTTGACGAATAGAATACTCTTTGCTGT
CATACATTTTTAAAGCTAAATCAATTGATAGCTTACCTTTACTTGGACGGCCCCCTTTTT
TTCCTCGGACTCTGGCTGCCTTAAGACCAGAGTTAGTTCGTTCAATAATAATATCCCGTT
CCAGTTCTGCTAAACTAGCCATAACTCGGAAAAAGAATCTTCCCATAGACGTTGAAGTAT
CTACGTTATCTTGAATAGATATAAAATTGACACTAAGTTCTTCAAATAATTCAGAAAGTT
CAATCAAATGTTTAGTTGATCGTGAAATTCGATCTAACTTGTAAATGACAACAGAATCTC
CTTCACGTAGTAGGTTGATCATTTCTTCTAATTGCGGTCGGTCTTTTTTCGCACCAGTTA
CTTTTTCTTGAAATAATTTATCAATTCCATAATGAGTAAGTGCATCAATTTGTAAACTAA
GATTTTGATCATCCGTACTCACTCGAGCATAGCCAAAAATCATAAAAAAACCTCCTTAAT
TTTATAATTTAAATGTACCATAACTCATTAAGTATAACTATATAGGAACTATGAAAAAGG
AACGGATTTTGGTACTTGATTTACTTAAAAAACATTTAGAAAAAGCAGGAAAATGAAAAG
GTACCATAAACGGTCGTTTATGGTACCATTCAAATTTATCCTTATTGTACAAAATAACAG
CGAAATTTTTAAATCTATTCCTTATCGATACAAATTCCCCGTAGGCGCTAGGGACCTCTT
TAGCTCCTTGGAAGCTGTCAGTAGTATACCTAATAATTTATCTACATTCCCTTTAGTAAC
GTGTAACTTTCCAAATTTACAAAAGCGACTCATAGAATTATTTCCTCCCGTTAAATAATA
GATAACTATTAAAAATAGACAATACTTGCTCATAAGTAACGGTACTTAAATTGTTTACTT
TGGCGTGTTTCATTGCTTGATGAAACTGATTTTTAGTAAACAGTTGACGATATTCTCGAT
TGACCCATTTTGAAACAAAGTACGTATATAGCTTCCAATATTTATCTGGAACATCTGTGG
TATGGCGGGTAAGTTTTATTAAGACACTGTTTACTTTTGGTTTAGGATGAAAGCATTCCG
CTGGCAGCTTAAGCAATTGCTGAATCGAGACTTGAGTGTGCAAGAGCAACCCTAGTGTTC
GGTGAATATCCAAGGTACGCTTGTAGAATCCTTCTTCAACAATCAGATAGATGTCAGACG
CACGGCTTTCAAAAACCACTTTTTTAATAATTTGTGTGCTTAAATGGTAAGGAATATTCC
CAACAATTTTATACCTCTGTTTGTTAGGGAATTGAAACTGTAGAATATCTTGGTGAATTA
AAGTGACACGAGTATTCAGTTTTAATTTTTCTGACGATAAGTTGAATAGATGACTGTCTA
ATTCAATAGACGTTACCTGTTTACTTATTTTAGCCAGTTTCGTCGTTAAATGCCCTTTAC
CTGTTCCAATTTCGTAAACGGTATCGGTTTCTTTTAAATTCAATTGTTTTATTATTTGGT
TGAGTACTTTTTCACTCGTTAAAAAGTTTTGAGAATATTTTATATTTTTGTTCATGTAAT
CTCTCCTGAAGTGATTACATCTATAAACAAATACAGAAGTTAAACGATTTGTTTGTAATT
TTAGTTATCTGTTTAAAAAGTCATAAGATTAGTCACTGGTAGGAATTAATCTAACGTATT
TATTTATCTGCGTAATCACTGTTTTTAGTCTGTTTCAAAACAGTAGATGTTTTATCTACA
TTACGCATTTGGAATACCAACATGACGAATCCCTCCTTCTTAATTACAAATTTTTAGCAT
CTAATTTAACTTCAATTCCTATTATACAAAATTTTAAGATAATGCACTATCAACACACTC
TTAAGTTTGCTTCTAAGTCTTATTTCCATAACTTTAGGGTTAACCATACGCAAGACCAAT
CACTCTCGGACAATACTCATGATTTTAATGATAAAATCCATGTTAAACCCATAGATAAGA
AATACACCTGCAATAACCGTTACCTGTTTGTGCCAATTTAAAAATGCACCACTTTTTTAT
AATTAAAACGGTTGAAAACTGTACCACTAATAACTCACAATAGAGAGATGTCACCGTCAA
GTTAAATGTACAAAATAACAGCGAAATTTTTAAATCTATTTCTTATCGATACAAATTCCT
CGTAGGCGCTCGGGACCCCTACCTGCTAATAACTTGGTAAAAAGCACCCGACGATTACAG
ATAGAGAAATACATGGATAGCTTTACAGACAAAGAACTATCCTTAATGGAATCTTTAGCC
AGCGGTATCAACGAAGCAAGAAACATCGAAGACTAATTAAAAGAATCCATACATAACGGA
AAGAGCCGATAAAATGAGATTGTATTAATCTCATTTTATCGGCTCTGCGTCTTTGCGTCT
GGCTCTGTAATCACAGTTACTTTGAACTGCTTTATTTCAATTAAATTTTCTTGTCTGCAT
TTCGGACAATAGAGGGGGAATTTTTTTAATTCAGTATCTTCCCTTATCTTTAATCGTGTT
TTATTTCCACATACAGGACACAATATCCACTTGTAGTTTATAATAACTATCTCCTCCTTT
ACACTTTAATTCAAATCTTTATTAAAAAATATTTCATCTTATTTAACAAGAAACCATATT
TATATAACAACATAAAATACACTAAGTTATTTTATTGAACATATATCGTACTTTATCTAT
CCGACTATTTGGACGACGGGGCTGGCAAACAGGTTCACCGGTAGTAACATGGTACCCTTT
TAACTCTGTTAAACAAACACTACGTCCATTTGTAAAGAAAGTTAAATCACTACGATATTC
TTGAATACACCGAGCAGGGATTTCTCCACTAAGAATGACCTCATTATTTTTCAATTGAGT
GTCTACGATGTTCGCACAATATTTAGGAGCATCGTTGTATGCTCGTGAAAGATATTCCTG
TGGCGCATAAATTTTAAAACTAAGATATGGCTCTAACAATTCTGTTCCAGCTTTTTTTAA
GACTTGTTCCAATACAATAGGAGCAAGCATCCGAAAATCTGCTGGGGTACTAACAGGGCT
ATAGTATAAGCCATACTTAAAACAGATTTTACAGTCCGTCACATTCCAACCATATAATCC
TTGTTCGCAACCATAGCGTATCCCTTCCATAACTGCATTTTGAAATGATTGATTTAAGTA
TCCAAGAGAAACCGAGCTCTCATACTGCATTCCACTTCCCAACGGAAGCGGTGATACAGA
TAAACCAATGGAAGCCCAGAAAGGATTTGGCGGCACTTCGATGTGAATGGTATATTCTGC
ATTTTTTAACGGTCTCTCCATATAAATGACTGTAGGCTCTTTTAGTTCTATCTCCACATG
ATACTTTTCTTGCAACAGTGCACTAATCACTTCCATTTGTACTTTCCCTAAGAAAGAAAG
TATAATTTCATGTGTCGTAGAATCCACGTAATATCGTAGAAGCGGATCACTATCTGAGAT
TTCCAAAAGGGCATCAAGCAACATTTCTCTCTGTTCAGGTTTACTCGGTTCAACAGTTGT
TTGTAGTAGAGGGTGCGGATTTTCAATCTTTTTTCTCTGTGGCAATAGTTTTGTATCTCC
AAGAACACTATTTAACTTCAAAAACTCATTTTGCAAAATAACAATTTCTCCAGAATAAGC
TCTATCAATCTTACATAATTCACCATTTATTGAAGTATACATTTCTGTAACTTTTATTTT
TTCTTTTTCTGATACTCTAACCGAATCTCGTAAATGTAGTACTCCACTATAAAGGCGTAT
ATATGCAAGACGTTGTCTTTTTTTTGTATATTCAATTTTGAAAACATTTCCGCAAAGTTC
AGACGGACCTCGATGTGTTGATGAATAAAATTTATTAGTAATAACTTCTATAAGGTTATC
AATCCCTATATTACTTTTTGCACTTCCATGATAAAGAGGGAACAGAGAACAATTCTGAAA
TCTTATGCTTTCCTCTTGTTCGAGTTCCAATGCTTCTAATGATTTACCGGACATATATTT
CTCTAAAAGGTCATCGTTTCCCTCTATTACCGTATCCCATTGTTCAGATTCGGTAAAGTT
CGTCACACACATATTAGGATACAGTTCTACCTTCTGTTTGATTACAATTTCGGCAGAAAG
TTTCTCTTTAATATCCTGATAAACCGTTGATAAATCAATTCCATTTTGGTCAATCTTATT
GATAAAAAAGATTGTGGGAATCCCCATTTTCCTAAGTGCATGAAATAATATACGAGTTTG
TGCTTGTACGCCATCTTTTGCAGAAATCAGTAGAATTGCCCCATCTAAAACTGATAATGA
ACGATATACTTCTGCTAAGAAATCCATATGTCCTGGCGTGTCTATGATGTTCACCTTCGT
ATTTTCCCACTGAAAAGAGGTTATTCCTGTCTGAATTGTAATTCCTCTCTGACGTTCTAA
AAGCGTATTATCCGTCCTCGTTGTACCTTTGTCCACGCTTCCTAATTCTGTAATCGCTCC
ACTGTTATATAATAAGCTTTCTGTTAAGGTAGTTTTTCCTGCATCAACATGAGCTAAAAC
TCCAATATTAATAATTTTCATGTGATTTTCCTCCATTCAAAAACCCAAAAGGGCATAAAA
ATCCCAGTGATAAATACTTTTATCACTGGGATTTTTATGCATAACCATAGGTATACAAAG
CATACAGATATTCTCTGGATACTTTAGAATCACATGATAAAGGTATTCTTAAACTGGGTA
CAAAAAACTAAGCCCTCCTAAAAAAGGACATCCAATTATTTGTTCCCACTATCAAATTGA
CAGTTTATTTAAGAATACCTTGCCGCATATTTATTAACTCCTTTTAAATAGATACTTAAA
TAATAGCACGTAAGAGCATATTTGTAAAGGAATCTCCAATTTTTTATCAAAGAGAGTACG
TGATTACAAAATAGCTGTAATAATGTACCAATATTTGTTATTCTATAATCTTCCAATTAC
TCCCGTTCTTTTCAAGTACCAAATCAAATTGAGATACCTGCGTTGCTTTGGTCTGCTGGT
CGATATACTCCACTGTCAGCGATACCGTGACTTGATTATCCTTACGATTGTGAATAGGAT
TTACCAGTTCTTGAAAGATGTACTCTTTTCCGATTGGTTTTAATATCCCGTCATTCACAT
AGTAGGAAAGTTCACTGGCTGTCGCTGTAGGATAGAGCTTGAAGAACGTCGTTAAAAACT
CATTGATTTCATTGGTTGTAATGGAATCAACCGTCCCCTCACTTTCAATGGCTTTTGGTT
TATAACTTGATTTCTTAGGTATGTTGGTAATGGTCGGATTCTTAACCAGTACCATATTTC
CAGAACCATCTACATAGACACTCACTATATAAGCAGAGTGGACGGTCTTTGTATTTTCTC
CCTCTGTAATGAGCTGGTCTACACTGTAGGTTACATTAAACTCATTGTCGCCAGTTGGCT
CTACCGTCCATATCTGAAATCCTCTTACAGAAGACGATACAGGAATATCTTTGCGTACTG
TATCAACATTGAGAGCTTGAAGTTCATCTGTCAGATAGCCTTTTAGACTTTCCATTCGAT
TATCAATGGACTTATCGGATTGCTCCCATGAATAGTAGACTTTCGCAAAGTTCTCTACAA
AATTTTCTACATGATGAGTATCAACGTATTCCTTTTCTATGATAGTTGTTTCGTGAATAG
TATGAGTATCTATAGCTGTAAAGTGCTTGAATATCGCAAAGCTGAAACTAAGCCCTAAAA
GTACCCACAAGGCAATCACAACCTTTTTATGAGGATTGACCTTATAGTAGACACGAGGTT
TCTTTTCCTTTGGTATCTGTTTTTCTTTATTCTGATTTTTTCTAAATTTCATCATTAAAT
CTTCCTTTCTCATTGTTTGATTCGTCCTGCTCCCACTAAATGCTGTTGCCAGTAGGGGCT
TGTTAAGTCGGCATAACCGATTGGGTCGCCTGCATGAAACATACGGTTATTGCCAAGGTA
TATCCCAACATGAGTAATATAAGAGCCAGCGTTATAGGTAGAATGAAAGAAAACCAAATC
GCCAGCTTGTGCTTCCGATAGTGGGATATGCTGGGTCACATCATATTGCTGTTGTGCGGT
TCGTGGTAAGTTAATTCCAGCTTTTCCATACGTCCATTGTGTCAGTCCGCTACAATCAAA
AGAAGTAGTCGGGGAAGCTCCACCGTAAACGTATCGCCAGCCCTCATATTTCAGTGCTTC
GTCCATGATGGCTTGTACCGTATCATCATCAAACTCTGTTGTGACAAGATACTGCGTTAC
CAGTTGCACATAAAACATATTGCCATAGTTGTATCGCCAGCCCCCATTGATAGGTATGGC
TATGGGATTGGGGTAAGACACTTTTTCGCCACCTGAATACTCTTTTGAGAAACTTTGAGC
CAGTTCAAAGGTATATTTATTTCCACGATTAGCCACATACCCTAAGAAACCACCACCATA
ATTGTAGGACTGGATAACCGATTCTAAATCTACACTGAGCCTTTCGCTACTGGCTAATAA
TTCACTGAAATACTTCACACCTTGCTTAATGGATTCTTCTGTACTCAATGAATTAGGTGG
AAGACCGAGGGATTCCGAGGACTGCATAACATCTTCCGCAGTACCGCCCGATTCCACCTG
TATAATCGCAAGAAGTATGTTGACATATTCTTCAACGCCATATTCTTTGGCATATTTTTC
TACCATAGGCTTATGAGCCAGCACTTCTGCGGAAACATTCACACCTCCATAATGAATATT
GGAAATTCCGCTGTCCTGTTCATCTGAAAATAAAATGGCAACAAACAGAAGCAGTGAGAA
GACCATCAAGAATAATCCAGAACCACCAATCACTAAAGTTTTCAACTTCATGGTTTCTTA
CCGACTTTCTTAATGGTGGCGGTTTTGATTGGTGGTCTACTTCTTGTATTTTGTAGTGGT
ACTCTTTGAACAGTAGACGGACGTTCTTTTGTGATTGGACGTTGTGAAGTTCTATCTGCT
GTAGTGGTTGAAGTTGCTGGCTTTTGAACGGTTTTTTCTTGAACGGTATTGCCTTGGCGT
TCCACTTTTGGACTTGAAAAATCGGACTTAACTGCTGGACGCTCTTGTTTGGCTTGTTGA
GATTCCTTATATGAAGTCTGAATATTAGACTGTTTTGAGGTCTGTTCATCATGATATTGT
TCTTGTCTTGTAGTCGGTCTTTCATGAACAGAAGAAGCAGGCTGTTTTTTCTGTTTGACC
TGTTCCATTTCAGAGCGACGCTTCGCAATGGTTTTTCGCCTTTGTTCCTGCTGTTCCTTG
CGTCCACTGGCTCTGTCCGCTTTGGTTTGAGAAATACTACTGGTTAAATCACGGACATTC
TCTTTTACTTTGGATTTTCCTTGATATACTGCATATCTTGCATTGGTCGGCAAATCTTTA
ACCTGTTCTTTCAAACCACTAGCAGTGTCTACCATTCTGTCTTTGGTATCAGCTACTGTA
CCGATGGTTTGACCGATACGTTTTCCAAGTGTTGATTTTTCCTTTCCGTCTGGTCGGGAG
TGATCTGCTTGTGTCCTTGCAGAACTCCCCGAACCCGACTGTCCTTTTTTACCTGTAACA
ATGGCAGACCCAGCCCCTAGAGTAGTCATGGAACGTCCAAGTTTCCGCTGTAGACGGTGC
ATGTGAGCGTGCATAAGCATACGAGGTTTTCTCATCACACGACTTCCCACACTTTGAGAA
TCGTTACTCTGTAGAGAAAACATACTCATTAAATCGCCCAGCTTGAAGTAGATTCCTGCA
AAGGTCACAATCTGTAGAAAAGCAATCAAAAAGAACGGATAACCAGCCGATAAGGTATAG
AGCATGGTTGAAATACTAAATGCTGTCGTAATAATCAATGTGATTCCAGCTCGTGTCAAA
ATGGTATTAAAGAGCTTTGTTATGGCTCGTTTTGACATACCATCAAATGATGGAATCATG
CTTAAAATAAAGCTCACAGGCAGAAACATAGCATAGATGATAAAAAGTACCTGCGAGAAA
ATCATGATTCCTGTTAATAGGAATACAAATATGGAAATCCCAATATTGAAGACAAATAGG
AAGAAGACTGTACCTAAACGGTTAATGGTCTTTGTAATGGTTAGATTGGTATTGCTTCTG
TCTTCAATTTCTTCCGCAACAATTTTTTCTCTGTCTTCGCCATTGTTGGAATCTGGGCTG
GTGGAGAGCAGGCTTTCCACACGGTCAATACCGATACTTTCAATGTCTGAACTGTTGTAT
TGAAGCAGTAGCCACGGTTGCTGAACCTGTATGGAAAACAGGCTATCTCTGATTAAGTCC
ACGCTGTCCTTGCCTTGACTATCGGAATGGGGCATGACAATCTTCGTGCCAAGTGATAAA
CTGGCATTACTGATGTCTGATGAAAAGTCATTGATTTTTTTAATGTAGTCGGGAGCGTAG
GCAATAAAGGAAGCCGATAGGATAAACACCAGCACAAAATTCATAATGGCATGAATTGCC
TTTGTGGTTTCTCTCTTTATCAGTCCCGTATAGGCAACATAAACCCCAAGAACCAAAATC
AAGAGTAAGAGGAATCCAACATAGAAACCCTCTGTTGAAAATCCGTTTGCACTCACACCA
GCTAAGGTCTGCATATTCTTACCAATGGAATCTGCTGTAGCGGAAATGAAGTCTAAGGAA
TAGGCTTCCTGTACTAAGTAACCTGTCGCATTGGAAACATACAAACTGATTGTCCAAATA
AAATTGGTAATGGCATATAGTCCATACATGACCTGTTTTCCAATCCCGTCCGACCAGTTC
CACGGAAGCCAGCCCCAGCTATTATCCACATAAAAATCCAGTTGATAGTTTTCAAGTGGG
TATCGGCTGTATTCATTTGCCACATTGACCGTATCATCTACCAAGCCCGCAGCTTGAACC
ACCGTTCCCAGCATGGCTAAAAGAAAAATGGCAATCACAAGTGTGAAAGCCACTGTCATT
GCCACTTTACCTAGACGTTTCAGCGTCCAGTTTGATTTTATTCTGTTTACTATTGATGGT
TTCACATTTACACCTCTTTTCGCACAGGTGGTCTGGTATCAAAGGCATGGAGCAGTTCTT
CAAATACAGGGTGGAACTGTATCACACCGACACGACCATATAAATCACTGATAAGGCATT
GCCCGTTTTCCAAATCACGCAATCGCTTCTGATTGTTTTCGTCCTCTGGGTCTACACCAA
AAAAGGCTAAGGTCTTTTTAATCTCGTTAAGGTCAGTGGAACGAAATGCAAATTTTAAGC
CGAGGTTATTTTTCAGTTTTTCATCTAAGAGGTCGTCTGTATTTTGGGTCACGAAATATA
CCCCAGCGTTCATAGCACGACCAGCCCGAACCAGCTTCATAGATAGTGTTTTTCCTTGTG
CTACCTGTAAAAAGCTCCATGCTTCGTCTAAATCTACAATCTTGAAAATGCTTCGGTCTG
TATGGATAAAGTCTAAAGCAAAGGTACTAATGACAATCAGCATAGCAACGGATAAAAGCT
CCATAGTGGTATATTCCTCAAAGGAAGTTTCCTTGTCGGGAAGTACCAAGTCCGCAACCT
GTATAATGTTCAGTTGTTTTTCTAAGCTGATAGACTGCTCCACATAACCATTACTGAATA
ATAAATGTGCAAAGTCATAGTCTGTAAAACTTTCGATATGGTCGGCTATACTGGTACTTA
GTGGCGTATTCTCAACCCGTAATTCCTCAATCACTTTCATCAACCCTCGTACTTCACTAT
TGGTTACTGCACGAATGGCTTTTCTAAGGATTGGGAAGCGTTCCCCATCACGAGAGGAAA
TCCCCGTAAGGAATGTCAGAATATCAATAGCCAGTGATTCAGAATCTTTGGGATTTTTCA
TAATCACATAAGGGTCAAGTAAGCCTTTGTTTTTCTCATCAGAAGTCAGAGTGACGATAT
TGATTTCATGGGAAATCTCTGGCAAGGTTTCTTTCCATCTGCCACGTTCTGCTTTTGGGT
CTACAATCACTGCTTGTGCCCCATAAAGCACCGCATAATAGACGATAAGGTTATTCGCAA
AGGATTTACCACCACCCAGCGAACCAACAAAAGCCGACGCTAACGCATTGGTTACTGAAC
CCTTAACCCCTTGACTGGCAAGAGCAGGTTTCAGATAGACATTGCGTCCAGTATCTAAGC
TGTAGCCAACATAAATCCCCTCATTTTCCCCCAGCATTTGAGTAGCACCAAAACCTAAAC
CAGCGAGGAAATCAGAGGTCACGTATTGAATATAATCATTCATATAACGCTTGCTGGCAG
GTAAAAATTCTTCATGTAAGCCGAGCATATCCCCAAATGGTCGTACCAGTTTTACGCTTA
AATCGTCATAAAAATCTTTCACTTCATTACAACGACGTTTGAGTTCGTCAAGATCATTTG
CTGATACCCTTACCACATAAGACAGCTTGTACATAGATTCCTTGCTTTGGTCTAAATTGG
TTTCCAGCTCATTCACACTTTCCAGAGCTTCCGCCACATTGGAGCTGGTTTCATTATCAC
TTTGCCAAGCGTGGTTATCCAAGTCTTTCAGTTCTTTCTTTTTATTGCGGACAGTAGATA
GGGCTTTACGATTCGCTACAATTTCCACATTCATTGACGTATCAATCGGGAATGTAAATT
GCTGTTGCTGGTAGTAGAAGATTTCAGAGGACGGGAAGTCCAGTTCTCCGACAATGCTGT
TAATGGTAAAGTAAGCTACATAGACGGTTTCATCTTCCTGCTGGATTTTCAAATATCGCT
GTTTTTCTTCCACCAAACAGCGAGTAGGCTTAATCAAGTCATAGTATTTAATCAGCGTTT
CATTATCCAGCTTTTTCTTTGATAGATGGTACTCATACTCTTCATAGGCAGTGCCTGTCT
GTCCGTAAAGGTGTTCAATCAGATAGCCGAAGTCGTCCTTATCTAACCTGCGGATTTTGA
AACGACGAGAGATTTTATTTTCTAAGAGCTTTTCCATCTTCTGAAAACGCAGGATTTCAT
CATTACTCATACTAACAAAATCGCCCATCAGCTTATGGTTCACATCATAGACAAAATCAG
ACAAAGCATTTTTTGCTTCAACGGTAAGACTTTTCATAGAAAACTCCTGATCGTTGAGAA
GCAACTTAAAGCCGATAAAGAAACGGTAGTTCACTTGATTTTCGCCAATCATGGATATTA
AAGCGTCTGTCTGTTGGTCGATTTTGTCATAGGCAACCGCTTTGAGCTTGCCAGTGACTT
CATTTTTGGAACGCTCTTGTGCAGAACGTATGCTGGATTCTGTACTGATTTGTAAAGCAT
GAATTTTGCCATCACGATTTTGTGCGATAAGCTGTCTGAAAGAATCATGCACTTGTATTT
TCTGTTCTGGACTTAGAAATGAGTAATTGTAAGGAACAAGCTCATAGTAAGCATAACATT
CCCCGTCTTTATTCCAGACGAGATTGTTTTCAATGTATTTAATTGGATATGCCATAAAAT
TCACTCCTAACTGCTGTAATGGCTTCTTGTGGCTGGTTTCTGCCAAGCGTTACTTTTTTT
CCTGCATAGGTCAGCTTTGGTCGCAGTGCATAAGCAATGACAGACTTCAAAAATCCATAA
GGCTTTTTACCATCAAAAGTTTTTGTAGACATAAACCATGTGAAAGCCACAGGAATCCCA
AAGTATTTGAGAAATGCTCCCTCTATCATGGAAAGAGGGGGCAAGTTGCCAAGTATCATC
ACTGCAAAGAGTGACACGACAAACCATGTCATTTGCGTAAAGGTTATGGGAAACGGAAGT
CTAAAATCATTGATAGAATACAGTACCTTTTCCACAGACCAGATACTGGTATAGCTTCGT
ATTTTCTTCATGTAATCAATCCTTTCATAAAAAATAGGGGTAGCTGATTGAGCCACCCCG
TAAAATAGAAAATCTGCCAGTAGTAATGTACCGACAGATTTAATAGACGATTTCAAAAAT
CCCATGATTGGTTGAGATAAACGTTCCTGAAAGGTCTAAATCCCGACCATAGGCTTGATA
ATCAATATAGTTTTGAAGACTAGCTGGTACTTCGCCTAAAGCACCCGTTTCTTCAATGTA
GTAGCGTGCCACGTCATACATATCATCACAATCGGAATGAATGATAATATCCTCTTGATG
TTCGCTTAGTTCTTCAATGCTTGAAAAATGAGTGAGCAGAGCAGATAGCTCCGATTGTAA
TTCTTCGGGTAATTCCGATACCATTTCCCATAGTCGATTGAGTTCGCCAATGGAAGTGTA
TTCGTCAACCGTAAAGGGTAACTCGTAGTCATGAATGGCGTATTCCTCATATTCATCATT
CAAGCCGATTTTCTCTTTGACTTCCTCAAAGTCAATGGGAAAGGTAAACCACGCACCGAC
CAATTCGCCCTCATTGTATTTGCCTAAATTCGCAATATAGACTTGCATATCGTCCATATA
TTCACGTCCTTTCTTTGTAGAGATTCAAAAATCCCTACCGCACTTCGTTTGGTGTACCAT
TCCTTTGCGGAACATAAGAAAACCACTTATATTCCACAAAAGAACGGTTTTATTTAAGCA
CCAATAATGCGATTGAATAGCTCTAGTAAAATGTCTTTTACTCCAGCAGCGTTGAAGACT
AAGCCAACCGCAATAATCGCAATAATTAAAAAGCCAATCAGTTTGCTAAACTCACGCTTG
AAGCCAAGATACAAGCCAATCACAACGATTGCTAAAAGCACCAGTGATTGAGCGTTTGAT
AGAAACCAGTTATAAAGGTTTTGTCCAAAATTCATAAAAATGTTCTCCTCTCTATATTCA
ATGAATTTGTATTTGAGTTATTTTTTTGTTGTTATCACGTCCTGTTCTTTTACTGACTGT
TGCTTCAAAATCTGCTTGTGTCGGTCTGTCAGTTTCGCATGGTCGAGAATGTCTTTTACA
ACCTGCGTCTGGTTGATTTCATCAAGTTTAATCGCAACCTTTAAGGTCGGGGCAACTTGA
TGAGATAGCCAGTTCAGCGTCCTTTGGAAGGAGTAAGGCTCTGGTTTTGTGGTTAGTTTT
AATCGTTCACGATTGTTCCCAATAAACCAAGCCCATTCTTCATTCAGTTTCCAATCAGAA
CGAGGTTTGGAATCGTCTTTATCTACAAAACGGATATACCGATTGATAATTTTAAAGGCG
GTATGCTCTGGATTGTCATAGACGAGTAAATCACGGACTGCATAATAGGCACGCTCATTT
TTCAATCGAATCTCAAAACGGTTTTTTACTTCTGCGTCTTCAATGGGAATATCATTTTTC
TTGTACTGCTCGTAGTCCTTTTCATAGATACAGAAATAAACTTCACTTTGTAATGAACCG
ATATAGAGGGTGTTTCCCATACATTCCTTTTCCTCTTTGCGTACCAGTTCGCCACTGCGA
TAGCTTTTAAAACTGCGGAAGACGGAGATACATTCTTCCTGTTGGCACTTTTCAGTGAGT
ACAGGGATATTCAAAATCCCTGTCTTATCGTTAATGGCAAGGTCAAGGCGTTTCATCACA
CCGCCAGCCACCAAAACGTCCATAAAGAACTCATACCAGCTTCTTTGTTGTGCCAGAAGA
TAGCTTTCAAATTGTCTGCACCCACGACCTTTCAATTCCACCAGAACTCCTTTGTCCAGT
TCATGGGAGCAAAGGACGAATATGTCGCCTAAAGCATAATGCTCTGAATAAGAATAGAAA
CCATAGTCCTCATGAAGAAAATAGGACAGTTTCAGTTGTAAGATGTTTTCGACCACCTGC
TGTACGTCTGTTGTCGGAAAGCGAATCCTTACATAATCAAACAGCATTTCAAGGGGAGCG
TCGGGATTGAAGCGTTCCAGAGCTTCCCAAAGGGACTGCTGTAAATCCTCTGATGGCTTG
ACTTTTCCTGTTTCAATATCGCTTAGATACTGCCTTGTAATACCAGTCGCAACAGCTAAA
CGGTTTTGAGATAGTCCATAAGCCAAGCGTTTTTCTTTTAAATGCTGTAACCAAGTTTGT
TCATTCAGTAAAAATCCCTCCAATCAAAAAGGCGTATGTCAACTTTTAAAGCCCATTTGA
CATACGCTGAAATTTTGTAAATCCCTTGTAACCAAAGGATTTTCTAATGTTTTTTTGACT
GTTTCCTGTCGATTTGTACCCCCCTGTTAGATACGGGGGGTTAAGTGCTGGCGTGGCTAT
TGCCACACCAGCCAGCAAGATCAGTCCACACCTGCGACTTCCGCTTCGCACGTCGCCTGC
GTGGACTGTCTGCTGTTGGATAACTTTTTAATTTCCTCCAAGAAATCATATCCTTTTGGT
ACAAGGGGAGTATAAAACTCTGATATGACACTTGTTCCTACATCAACATAGCCACGACCT
TTGATTCGCTTTAAGAAGAAATCCTTTTGTACGTCACTGCCAAACATCATGCCATAGCCC
ATTTCAGACATACGACCTAAAGCCACTCTGAAATTAAACTGATCACGGATTCCGTCGCCT
AAATATTTTGCGTCTGGACGTTGACAAGCCAGTATTAGAAAGAAGCCAGCTTGACGACCT
AACATGACAATCTGTTTCAGCTTATTCATAACTGCGGTGTTTTCTTTTGTTCCCAGCATT
TCCATGAAAGCGACGTATTCATCAAAGATTAAGAAGTGTGCCGGGAGACCTAAGTAAGCA
TAATTTTTGCCAGTCTTATAGTTCTTCATCTGCTTCATTTCCTCACTACGTTTCATCATT
TCTTCATAGAATGTTTCAATGCAAGAAAGCAAGTCTTCTTTTCTATAGTAGACATTTGCC
ATCACAGAACCTAAGTCCGCAAGGTCAGCATTTTTCGGGTCAAGAATATACAGTTTTGAA
TCTGTATGAAGCAAGGCTTCAATCAGTGTCAGTATAAAGTAAGTTTTACCGCCACCTGTA
CCACCAGCAATCAACATATGAGGGAGCTTATCATATTCCCACCATACGTTTTTCATTAAG
CGAAGTTTACCATCTTTAGCTTCTACTTCATCAATAGAAATACGACTGGCTATGGTGTCA
TAGAGCAAAGTATATTCCACATAGGAATCCTTTAACTCTTTATCCGTCAGCTCACAGTAC
AAGCCACTCTCTAATTTCTTTTCCAAGTGTAAGAGTTGGTCTTGATATTTTCCCAGCGTG
ATTTCCACCCGTATCTGTATCAAGCCATTTTTAAGTCGATAATACATTTTAGGGAAGTAG
GTTATCTTTTCCTTTGTACGACCAGCACTATCTTTAAAGAAACCCTCTGTTTTGACCTGT
TCAGATTCATACCACTTGTTTTCAAGTATCATCTTTGCCAGTTTTTGACGGTGGTAAAGT
TGTTTAACCGTATCATAGCGAACCCGTTTGAATACAAACGCTACCAGCAAGCAGATAAGA
ATTGCGACACTGAAACTGATAATTAAATAGGGAATGTCAATCTTATCTGCTTGTGATAGG
TTAAAATCCTGCCAGTTGATCTGCTGGATTGTCTTCACATGAAACAGTCCGACAACCAGC
AGGAAAACAGGCAGGAGTGACGCTATCGTAAAATGAAAGACTAAATCTTTACCAGATGGG
CGAATCCTTTTACCACGCTGTTTCATGCGAAAAAGTCTCCTTTCTACCTAGCGACTATTT
GTCTTGTGTCGGTTCTTTCTTTGCTTGTGGTTGAGCTTTGAATGAACTAGAATCCTTTGT
CAGCACAATATCGTCTGCCTTGATATACCAGTCAACATCTGCTCCTTGATAGGTGGCAGT
AGCAACGGTGTCCGCAATGGGATTGATAAGTTCCACCCGTGCGTTATAATCAAACTCTTT
CAAAGGCACGCTGGCAGGAATACTTACTTGAATCATGCGTCCTTGTCCTTTGGATTTTAA
GTCATAGGTACGTTCCTTGATTTCATCTGAAACCGACCCGTCTTCATTTTGGATTCTCAC
TTCACGACGTAGAGCAGAGAATTTCAATTCTCCAAAAGTCGTGTCTTTATCTAATACAAT
GCCATTTGCTAATCTCATCATTTTTCCTCTCTTTCTTTATTCTTTTATCATGTCGTCAGC
ATGTAAAAGGTAATTTGTAAAACCACGAGTGCCGATTTTGTAGCCCTCTGCGGTAATACG
TGGATTGACTAACTTCACACGTTCCTCAAAGCCGAAATGTTTTTCGCCAGCTTCAGCAGG
AAGCACCACCACAATATCATCTGCTCTTTGAACATCAGAATAGAGATTATAGCTTCTTGA
TAAGACAGTTAGCCGTCCGTTGATTCTTCGCTGAACGACTTTATCCTCGCCAGCAAATTC
TAAATTGCCGAATGTTTTTTCCATGTTGGGAATCACAAATTTAAGTTCCATATTTTTACC
TATCCTTTCTTTTTTATTGGCTGAATGAATGTTTGATGGTCTTAAAGAGTGGGGAACGAC
CTTTTGATTCTTGATTTTTTGTTTTCATAAGTTCACTTCCTTTCAAAATCGGGTAAAAAA
ATAGACACCTCATTTTTTGAAGTGTCTACCTATTAAATATTCAAATTTTATTGGAAGTAT
CTTTATATCTTCACTTTTCAAGGATAAATCGTCGTATCAAAGCTCATTCATAAGTAGTAA
ATTAGTAGTAAATTGAGTGGTTTTGACCTTGATAAAGTGTGATAAGTCCAGTTTTTATGC
GGATAACTAGATTTTTATGCTATTTT
