# Supplementary material for: Abundance, Diversity and Role of ICEs and IMEs in the Adaptation of Streptococcus salivarius to the Environment
Source: Genes (Basel). 2020 Aug 26;11(9):999. doi: 10.3390/genes11090999 (PMC7563491; doi:10.3390/genes11090999)
Supplement: Supplementary file 1 [file genes-11-00999-s001.zip › Supplementary files/Lao_Data_S1/ICE_SsalB35_rpsI.fasta]

>ICE_SsalB35_rpsI
AAACCAGGTCTTAAGAAAGCTCGTAAAGCTTCACAATTCTCAAAACGTTAATCAATACGA
TTATATCAACGTTTCAAGACATTCAAGAGTTATCTCTTGGGTGTCTTTTTTTAGCCTAAA
AACTAAAGTTCACCCCAAAATTCACCCCATATTCACCCCGTCATTATTTTAAGCTACGAA
ATGCGATGTCACCTACAGTCTGATTGACGGTGTCTTTAGTGTTAACATAAGTCTTTGTAA
TTTCTTTGTCACTATGAGTTAGGGCTTCTGAAATTATTTCTAGCGAAACCCCAGCTTGTT
TTGCGAGTGTCGCACCAGTATGTCTTAGTTTGTGTGGGGAAGCTGGTGCTAGTTCAGGGT
GCCTGCGTCTGACTGATTTCATTCTATAATTCAGATAATCTATATGGAGTGGTAAGTTAA
TATTGTTTGAACGATCATTATAGGTGAAAACAAACTGTTTTTGATTTTGTCGTAGACCAA
ATAGCTTAAGTTCTTCTTGTTGCTTCACTTTCCAATTTGCTAATAATTCCATCAATTCAA
TTGGAGCCTTAAAGAGAGTTTTTTTGTTGCCTTTTGTTGATTTTATATTACCAAAACGGT
CTAAAGCCTGTTCTATGAGTATTTCTCCAGTAGAAAAATTAATGTGTTTCCATTGTAGAG
CATAGCTCTCTGATTTTCTATCAGATAAAAAGAATGTCGTATAAAAGAGAGTGTAGTCTT
TTAGGTCAATAAGTCCTCTCTCTAAGTCTGTGTCAAAAGCTTGTAACCATAATTTCAGCT
CTTCTTTATCGAGAGAAAGATCCTCCTCTCTTTTGCTCTCTCTAAGGAGAATCTTTTTAT
TAGCTTTAATTCTACTGATTGTTTTTCGGAGTTTATTTGATGGAATATATTCAAGTTCCT
CAGCCCAATCGAAAACAGAATTTACATAGCTCCTTATTACCTTGAAATTAGCATAGCTAT
TTGCCTTGGGAGTAAGTAGTGATAGTACAAGTTGTTTATTATTAATTAAATGTTCTATTG
AGTAACTTCCTAAAATTGGAATAATATGTAATCTGAATAGATTTTCTGTCTGAAATACAG
TTGCTTTTGTCGGAGGTTTTAGAGTAGTAGTAGTTTGACCTGCTTTATATGGTTCTAGCC
AAATTTCTTGGTAAAAGTCTTTGAATAATATACTTCCTTTATCTTTAGATAAAGTAGGTG
TTTTACCCGCTCGTGTATTTTCAATATCAATAGCTAACCTTATTTCTGCTTCTTTTGCTT
CTCTACGAGTTTTAAACCGTTTCTCGTACCGTCTCCCCATACCAAGTTTTCCTTGGACTT
CATCAGGAATGTAGACCCTAAGCCTATATGAACCATTATTTGTTTTCTTTATAGACATAA
TTACCTCCTTATGCGCTGATTTCTAATCTTGTCATCCATTGATTGATACTTTCCTTGTTA
AAACGAATAGATTTTCCAATTCGGATATAGGGCAGTCCCATTGCGATCCAAATATCAAGT
GTATTATTAGAGACTCCTAGATAGTTACAAGTCTGTTTTTTGTTTAGAAAAGGGCTCTCA
GCCCCAATATCTTCTTTAAAATGATGAATTTCATTCTTTAAAAGTGTTGCAATCATTTGC
TGAATCTCTTGAGTTTGTTCTTGTGGTAATGTTACTTGCATAATATTCTCCTTTAACGCA
AAAAAGCCAAGGTATGTGACCTTGACTAAGGAGATTATGAAAAGAAAAGTTTTTTAGGAT
TAACACGATTATAGAATAACAATCCTAAATAATTCTTAAATAATCTCTAAAAGTGCCTTG
CGAATAATAATTGAAATAAATTATCATCCAGTAAATTTTTTCTTTCTATTTTTTCTATTT
GCTTCATATGCTCTTCTATCTCATAATATTGCAAATAAACTAATAATTCTAGTTCTTCAA
TATTATGTGCCTCTCTATCTAGGAGTACTAAACGTTTGACTGTACGAATAGTCCCATAAT
AACTTACAGTGACAGACATCCAGTACTCTTCTCCATATGAAGAAGTTAGATGTTCTTCTA
AATTGATGTTTTTTATTTTCATTTTTTGTCCTCCTACTTATAGATTCGTAAAAATAAACA
AAAAATGAAATATTTTGTGGAGACATTTTAGTGTCCAATAACATAAGTAAATTGTTTTGC
TGTTTCTGCATCAAAAGTGCGGTAGCTAACGACTCCTAGTCCTTTGACGTTTGATTCAGA
GATAAGAATGGAGCCATCTGATTTGACTTGTTCCACAAAGGCAATGTGACCATAGGTTGG
ATCTGCTCCAGCTTGTCCTGGGCTAAAAGATAGTGCGGAGTGTTCGGTAGGGGTATGAGT
TGTTTGGTAACCTGGGGCATTCATCCATTGGCCACCATTTCCCATATACTCTCCGAAGCT
AACACCGACTTCTTTTCCCCGGTTGTAAACAAACCAGGTACATTGTCCCCAGGGATAAGA
CAGACCTGTATAGCTTGAGGTATTGATTTCTTTGGTGAGGCTATAGCCTTGTGGGACATT
CCCAGTTGTGACACCGCCTCCGTCTCTGGTTTTTCCTGTCGTTTGTTCAGGGGCTTTTGG
TGTACCTCCATGCTCATCGATATAAGTATCGAGTTTTTGCATGGTTTCAGCACGCCTTTT
TCCTGAGCCAGAAGTATCGGTGAAATAGACTCCCCCATCTGTTGACGTATTGAGAGAACC
ACTCGCAAATTTTTGAGCTTTGTCATCTTGGACTTTGAAGGTTTCATTTTTATTGCCAAT
AATGGTCTGATTGGTGAGTCCAACAACTGCCACCTCATCGTTAAAATTATTGGCATTTTC
TGGATTAGAGTCAAATGCTCCAAAACCAAACATGTTAGAGCCTGGATTTGTAGCGACTCC
AGCTGTTCCAAGTGAGCTTTCATTTAAGGCAATCGCAACAATGGCACGAACATCTAGATT
AGACTTAGCCTCCCAATCTAGGAGTTTTTTCCCATTGATGCGTTTCTTATCATAGGAGAT
TCCTAAAGTATCTAAAAAACCGTCCAATTGCTCTGCTTTAATACCATAGCGATGGACGAG
TAAATTATGGGTATAGGGATCACCATTTGACCAGTGGTCCGTGTAGGTTGCACCATTTAG
TGATTGAGAAGAGCCACCAGTGCTACCTCCTCCGACGGCTCCCATAATGATGATAATGAT
AAAAACAGGAAAAAAGAGAGGAATAAGACTAGATAATAGATACCATTTTAGTTTTTTCAT
CGACTCTCCTTTCTACTCAATGTCTGATATAAGCTGTAAATAGAACAGTCCCAAAGCGCC
ATTTGGCATCTAAGACGACGGAATGAGCTTTTGTTTGTGCAATAATCTGGTCTTTGTCTT
TTTCTGAGACTGGGAATAAAAGAAGGAAATCGACGGAGCGTTTCCCTTCTTGGTAGGCCT
TAAAAAGTGTTTCTTCAAGCATTCTTGGAAAGGCTGTTCTTGAGCGTATTTTAGTATTCA
TTCTATTCTCCTCTCAATTGGTTTAGGCGTTGCGTTAAACGATCTCGTCGCTCGATATTG
GCTCTTATTTTATCGTCTCGTGTCAGGGTCTTACGATAAGCACGGGTGAAAGCATTGGAA
CCTTGGGCTTTATACATGGCTTGAGGGTCCTTGTAAGCATCCAATCTACGTTCTAGGGTA
TTGATACGGTGTTGTTTGAATGGTGACATCCACTCTTCTCTGAGCGTTTGGAATTCGTCC
TCTGGATTAGGTGTTCCTTCTGACATGATTGGTGACTCACTTGGAGGTGTTGGTTTTTCT
TCTTCAATTGGCTTGAAGTTATCAGGTGGTGTCTGTGTTGGAGGAATGATTGGTTCTGGA
TCTTCTGGCGTTATTGGAGCCTCTGTTGGCCCAGATGGCATGACAGTTTCCGGTTGGCTT
GGTTCCTTAGGAGTAAAGAAGGAGCCTGCATTTTGGAAATGACTCTTGGCATTCATCATC
ACCCCAGTCCCAAAACCAGCCCCAGCCAATGCAAAGTTTCCTAGGTGTTGAGCCGTCGCA
AGGCTTCGTGTTGGAACTTGTGAAGCAACCTCTTTGGTCTTTGTAACTCCATGTTCAACT
TTAGTCCCAATATCTGTCGCAACCATTCGAGCTTTGGAGCCAAGAATGAATTGGAGGAGT
TGACCTTTAAATCTCCAGATGAGGAAATAGATGACACCTTTAGAAACCACTGATACTAAG
AGTTTGAAGACAAGACCAAATAAGAGAAGTGAGGGTAAGGTTTTTAGAATTCCATCAAAC
CCATTTGTGACAATGTTTTCTATCATTTTCTCAATATAGAAAATAAGGAGTGTTAAGAGA
GTTGTAATCGCTGGAAAAATCAAGCCCCCAAACATAACTTTAAGAACCCCAAAGACTAAC
TCTTGCATTCTTGGAACGAATGACATGAGAAGGACTACTGGAAAAAGTAGAATCATGGTG
AGGACAAGAATTTGAGCCACTACATTTAAGAGCTGGATAAGGATAATGGGGACGGCTAAT
ACAAAGGCTTCTACAATTTTAAAAATCACATAGAACATCCGAGTGAAGATAAAGTCTGGC
ATGGCTGACACCCAACGGTTCTTTTCACCATCATCGTTGGCACCATCTCCTAAATCGTCT
AAATACTTGGAACGGTCTTTAGCTTTGACTGCCTTGAAGTTCCCATTCTTATCACTCGTT
CCAAGGACTTTACTGTCGTCAAAGGCTTCTTCTTTCCCGTCTTGGCTGTTCTTGTATTTT
CCATTTTCTTGGCCGGTATTGACAAAGACATAGGCTTTATAGGACGTTTCTGCAATGTAG
CTATCTGACATCGATTTTCCAATTTTAATGGACTTGTCTTTGGCATAGTCCACCTTAATC
CCTGCAATCTTTTTGGTAACGTCTTTAGAGACGTTATTAACGGTATCAAGGAGATAGAGA
CCACCAGAAGTTCCAGCAACAGTCCCAAAGTACCCCAGAGCTAATAGGAGTACTAGACAG
ACATGAAGGAGTGTTCTTGAAAAGGAGCCTTTTGAAAAGAAATATTGGTAGAACAGGTAG
AAAGCTAAAACCAAAAGCAAGGTGCCTACAAGTGATTTGTTGGTAATGTTGCCAGTATTA
GAGCCCGTAAATCCGTGCCAAATACTGCTTGCCCCATGAAAGACATAGGTTTTATAGGTG
GCGTAGAGATCAATCTTTTCTAAGATACGAATGAGGAGGGAAAAGAAGCCAACGACGGCA
TTGAGAATGAAAAAGAAGAGGTTAACGAAGAGTTCATTAATCAGAACCCAGGCGCCATTA
AAGGAGCCAAAGTTGGTTGGTTCCATGTAGGACTTTAGGGAGAAGATATCTACTCCCTTT
AGCTTGGCAAAAGCTTCTTGCATCGATTCACCTCCTAACTAGCGTATTTATTTTCGAGAC
TTGAAGACACTGTTGCTTTCATAGGTTTTAGAAGCATATCAATATCTTCAAAGAGATTGT
GGACGGAAATCATATTGAGATTACCGTAGACATCGTAGTAAAGGCACTGACCAGAAATCA
TATTATCAATCCATTCGAGGTTACTTTCGGTGACTTCGAGATTGACGTGTTTGAGGATAT
CTTCACGTTCAGATTTTTCATAGAAGGCAAAGATAGTCCCAAATCCCGTCGTGTCATCGT
CATTTTCTGCATCGTGGACAGATTGTGTAATCAGTGCTAGGGTATTGTTCTTAGAGCGTC
CAATACGTCTCATATTTTTGATTACGGCCTTTCCTTCTGCGGATTTCATGAGAATCCAAG
CTTCGTCAAAGAACTCAATGGTATCTTCATTTTCATTGCGTTCGCCAAAGTGGGTACAAA
AGGCCCCAAGTGCAAACATGAGAGCAATAGAGTTTCGTTCGTGGTCTGAAATCTTTGTGG
AGTCATCCTTTGGGAGCTTGAGGTTATTGACTTCTAGGATAGTGACTCGGGACTCATAGT
TAAGACCTGGTGTGCTACCATCTGAGAAAGCTAGTTCCAAGATAGAGTTTGTCACAATGG
ACGTCAGGTAGCGACCTACTGAGGCAATTTCAGATGAGGAAGCCTGTCTTAAGGCTTCTA
GTACATGTTTAAAGCCGACGTTTTCACCAGCTACTCGACGTTCTACGATAGCGTTAATGG
CCTCTGTGATGGCTGTTTTCTGATCCATCGTCACGTCATCGACAGCTTGTAGCAGAAACT
CAAGCATGTTCTTTGCGACCTCTACGGCTTGTTCCTTATCAAGGACCACAATGGGGTCTA
GAACTCCGTGGTTTGATGCCAGTGAGCTGTCTAGTGTCACAAAGTTAAAGTGTTCAATCT
GTTTTTTTCGTTCAGGGTAGCGTCGTGCAAATTCAGGGGAGTTGATTACTTCCTGATAGT
GATTTCTGAGTTCTCGTTTGGGGTCAATATAGAGGGTTTTGACATTTTGTAAAGCTACAC
TTAAAAAGATAATCTGAGCGAGGAAAGATTTCCCTTGTCCTGTCGCACCCGTAATAATGA
TATGTGGGTTCTTGGTAATCTTTCCAGCGATGTCTTCTTTGTTTCCGACTGTGGCATTGT
AGAGGACGATATTTTTCGAGGAATCAATGGCTTTAGCGATAGTGTCCCAACGGCCGGTCC
AGTTGTCTACTCGCCCGATATACCAACCGATACGGTTTCCTGAGGACGTATTGGTAAAGG
GCATAAGTTCTGAAAACCCACGAGCTGTGACCATATGTGTCCAAGTACGTGTTTTCTTTT
GAAGGTTTTCCCCGTAGAGTAGGGCTTGGAAGAGGTAAGGACCATCTTGCGAAGCTTCAC
TGATTTCAACGCCCATATCATCAAAGTAGTTAAGGACTACTTGTCGTCTTTGACGAAGCT
GATTGACACTAGAAGCAGAGACAATCAGATAGGCTCCATATTCGATGATATCTTCCTTGT
TTCCGACTTTCTTCATCAAGTCTTTTAGGGAGATAGAACCCATAATGATTTCGTCTTGTT
GGACGGTGTCTGTGTTTTCAGCTTCTTCCATGATGTTTCGATAACGGGTATTGGAACGCC
CCATTCTCCCCTTGATTTTGTTGGTATCAATAAATTCTGCCTTAATGCGTAGTTCCACGG
GAAAGTTCAATCGTTGGACAAATTCGCCTAGGTGAAAACCGTTGAATTGCACGGGAAACT
TTCCAACAGGAAGAATAGTCACAAAAGAGGAACCATAAGGACTTTCGAGCTTGAGAAAGC
CTCCTTTTAGGACTTTAATCAGGGTGTCTGTGATATTAAATTGGGAGCGATTAGCGAGGA
CCTCCTTCTTGTAATGGGGAATATAGCGGAGGTATTGCATCCGCTGGTAGTAGAAGAGTT
CTTCATTTGTCAGACGTTTGGCACGTAGGACGGAAAAAGCTTGGAAAATAGTGAATTCGT
CACTTCTGTAATCGTCATACCAGGTGGGACTCAATGCGTATTCGTAGCCAAGACCTTTTG
CGATTTTCTCCGAGAACTCGTTGAAACTCTCATAGGCTAAATCTTTCACCGTTGCCCCAT
GATTTTGTTTGCGTAAGGTCACTCCCACAACCCAATCAAACTGATAAGGAATTTCCATTT
CATCCGTGAGACGGTCAACTGTGTAAAGAAGAAGCTCTTCTCCTAGTTCACGGCTATCAT
CTGCCAATGCTTCTGAAAAATCCCTCATCTTCTCTTCTAAGAGATAGTCTTTGGGAATGA
GAGAAATCTCAAAGGACTTGTTTTTCTGGAGTTTCTTCATCATCTGAGCAACTGTAATCT
TGTGTTTGTCCTTTTTCTCTTCATTCGTAATGGTGATAGGAGTATTGGGAATACGGTAAT
AGGCTACCACCGTTCGATCTTTTTTGAGGGCTAGATTTTCATGGGTTTCCCTAATCGGAT
AGGTTAAGGTAATACTCATAGGACCTCCTTTTCTATAGATTTGTTTTTTCAAAGACAATT
TCTTCTACAGGCTCTATTCGGTCTTCATGGTAGATCACTTTTTTATTGAGCTTGAAATCC
CAGAAGTAAATCAGGTAGTCCCCAATGAAAACGTGCATCTTCTTACCATGTGGTTCGTAT
TCGGTGTAGAATTTAGCCAGTTTATAGGGGAGATACCAATAGAGCAGTAGTGAAATAGAG
TGTGTGAATTTTGCGAGAGGAACCAGGATGAATCCTCCAAATAGCAACATGGCCACAAAA
ACGAAGATAAAGACAATGAAAAAGGACAATTGCATTGGTGTCGCAAAGTACCAAAGGCGA
GTCCCCTTTTTTGTCTTGATTTCCTGGATCCAATAGGGGGCGTTCAAGCCCTTACTGTAG
TCATAGAGTCTTTCGTCAGTCATACTTAAAGTCCTGAATCAATACCAAAGAGTCGTAGGA
ACCAGCCGACCACTTTTAGGATGTCTTGTCCTTTTGCGATTGAGACAATGACGGCATAGA
AGCCAACGACTGAGAAGAGTTGAAGCCAAGAACTGTTTCGCCAAGCTTTAATAGCCAACA
AAACAGCGATAGCGGTGAGAATCCAAATCCCATCGCCTTGGAGGAAGGTACGTAGATTGT
CTGTATTCATAGAGTTCTCCTAATCTTTATCGTTTGCGTAGTTGAGAGGAATGGTGTGTT
CTAGTTTTGTGACATAGTAGCTCTTGTCTTTTTCTGTGAGCGTGAAGGTGAAGTTTTCAG
AGTGAGTCGTTCCTCCCACCTCAAAGGTTGCTTGGACATAGGCGATGAGCCCAGCCCCAT
CTTTCTTAAGATAGGTGTAGTCAATCGTTTTAAAGGTGGTATTGGCTACAATAGCAACAT
TCTTGGCAATGAGGTTGAGGTTATCTTGGTTAGTGGTATAGTTGGTAAAGAAAACCTTGA
GGAACTTTTCAACCTTCTTGTGTTGACTGTCTGAGACGTGGTCGTTGGCTGTGAGTTGGA
GTTGGTCGTCTTCGCTAAAGTGTCCAGCTTGTGAAGAGTCAATCGCTGAGAACCAAGGAA
GTCCAGAAACGTAGTATTTTCCCTCTTTTTCATCAAAAGGAATATTAAACCCCGTTACCA
GTTCTTTTTCCTCGGTGTCTTTGTCATGTTGGATCATTTCCTTGTATTTGACCTTGTAGG
TAGCTACCTTACCTTCTACCGTGACTAATTGTGAGTAGAGTAGGGTGCTAGGGTTACGTA
CTTGACCTTGTGCTTTGACGTCTGGAACGAAGTTATAGAAACTGTTGAGGTGTTCGACTT
GTGCTTGTTGTTTATCCCCTTCTTGTGGGAGGGTGAAATAGGCGTAAACATAATCATTGA
GGTAATACTGGAGCTTGTAGTCGTACTTGCGATTAGCGTCTATAGGCTGTGCTTTTTGTT
TTTGAGTCGCTTCCACTTGAGCTTGTAGTGTTCCCACTTTATTTGAGAGTGTGATGGCAC
GGATGGATCCCATAAGACCAACAAAAAGGAGGAAAGAAATTCCTCCGATAACAGCTATAT
TGACAGTCTTTTTAGTGGTGACTTTTAGCTTTGGTGGGCCTCCTTTCTTTTCCACCTTTT
TAAAGTTTGAGAGGTATTCTCTTGCTTTTAGTATGTAACGTTTAGGTTTTATCATAGGTC
CTCCTTTTAAAGACAAGCGAGTTCAATGAGTTTGGAACCTTTGGCGTAGAGGCGCTTATT
GGCTTTTTCAATCTCACTGTTGATGTAGTAGTAGCCTCGTAACTCATTATGCAGTTGTTC
GACTAACTCAGGCTTTAAGTCCTTGGCTTCTTCTTTTTTGAGAAGAGCGTTGAGTTCTCC
AGCCTTGGTCCAAGCCTGTTTGTGGTCTTTCTTTTTGAGTAACTCTCCAAGTTCGTTGGT
AACCTGTCCAACTTTTGTTTCAAAAATCGTTTTAGTAGCCATATCAATTTCCTTTCTAAA
TGTTTCGTGATTGTTTTTGATGGTCTGTTGAATATAAGCAATGAGAGAGGGACGCATCCG
TTTATTGAGACTTAGAACCTGACCGTCTAGGGTGAAACAGGCATGTTCATAGTCGTAGAA
GCCCCTATCATCTGGAGGTTTTTCGGTACATCTTCCAGCGCATTCATAGTAGAAGTCCTT
GCCTTTTCTCAGGAGGATATACATGTTCCAAAACTCCTGATCAGGAAGAAGGAGGAAGTC
TGCTTGATAGATTTTCTTAAGCATGGCCTTAGCCCTCTAGGAGGTCCTCGTAGCCAAGTG
CTTGATAAATAAAGTCTGTATCAAACCAGAGCCAATCATTGATTTGAGTGTCGGTAGGGG
TATTCCCAGAAAAGAGGTCTTCACAGATAGTGGTTAGGGTATCTATGCCACCACGTTCAC
GGACTGTGTTTAAGGTACTCAGTCCACCAGACCAGGCTTTAAAGTTGTTTAGTGAATTGA
TTTCGACTTTGTATTCCATAAGAGATTTCCTTTCTAGTGTTCATAATGTTTGTTGGTTTT
GAGGAGTCTTAAGATAGCCTCCCCACGATCAGTGATTTCACCGCTATTTTGAATCATTTT
CATGTATTCTGTTTGCATGATTTTGTCTGCTTCTGTAACGAGTGCGAGAGAGTTTGCGAC
TTGGTAGGTTAGCCAGCGAATGGTCCGTTCGATACTGTAGGGTTGTGGACTGGTTGAGAG
TTTTAAGGGTTCGACCCCTCCAAAGAGACTTTGCCATTTTTCATCAGGCTTATAGGCTCC
AAAACGGGTGACACCATCATAGACTTGGATTTCCTTGTTCACTATACCTCTTGCGATTTC
TCCGAGGTCCACCCCATTGATGTATTCCTCCACAACCCCTTGTGCTTTCTGGTCTGAAAA
GCGTAGTTCGTAGCGGTTCCAAATACCAAAAATCTCCAAGGATTCTTCCAAGGAGATATT
TTCCATACGGGCGATTTCGTATCGCTTTTCATAAAAGTTGAAGTAGAGCTGACTTTGACG
GCTCCCAAAGTATAGGGAAAGCCCGTGATTGGCTTCCATGTCCTCATTATCGGTGAAGGA
ACCTCCACCAGTGATATTCCATTTTTTGATAGTATCTAGTACAATCTCTTTGGCATAGAG
CTTATCAATGAGCTTGGGGATCTGGATGTGTTCCTCCTCGTGACCATAGCCTTTATAGAG
CTCGTCTAGGGCGATATCAAGGCGTTTTACCCTGACATCTTGGTAGGCATAGAGAATATT
CTGAAGAAAGGTCTGCCAAGAAATCCCCTTGTGTTCTAAGAGGAGTTCCATCTCCCGACA
GCCTTGACCAGAGAGTTGGAGACACGTTTGGTAGTTATTAGTGGCAGACTTATCAAAGAA
ATCGAAAATCCAAATGTTTCCTCGTTGCCACAAGTGGGTATAATTCATGAGCCGTGTTTC
TTGATCAGTAAATTCGCTTAAGTGACAAAAAAGAAAGTTCTCACAGAAAGCTTCTAAATC
TCGTAAACAGGGGAAAGTTAATCGCAAGTAGTCGATGTGAGCCCTGAGATTGTTTTTGTG
ACACTCTTGATAATAACCAAGCTTTTCTTTGAGTTTTCGAAACTTGTCAATGGTGAGGCC
TCTTTCCCCTGATTCATAGGAGCGGTAAGTTCTTATCGGTAAGTTAACTGCTTGCGCAAA
GGCTTTTTGGCTAAGGCCTGTTTGTTTTCTGAAGTTTTTGATCTGAAAGGGACTCATTTT
AGTCATTCATGGGAACACCTCCTTTTGATTAAGTGACACACTTTTTGGACCAAAGTGACA
CACTTTCTAAATCCTGAAATCCCAACTCCCACAAGGAATGAGGAGGGGTGGACGTGGCAC
TTTTGCCAAATGTAACCCCCCTATTAGAAATCGGGGGTTGAAGTCTCATCATGGCCTAGG
AACTTCGGGCTACGGTCTGCGCCTGACCTGTGGTCAGGCTTGCCCTTGCCCTTGTCCTAG
CCCATGATGACTAAGCGTCGCTTCAACGGCTTTGGGATAAGATTTGCGTCCTCCCTCCTC
AAAGTGGATAAGACTTTCAAGAAGGAGTTCTTCTTGAAAAGGATCAACTAGAATGGCGGA
TTCTGTCCGTTCAAAAACAATGCCTTGTTCTTGCAAGAGATAGATGATCTTTCGAAGTGT
CGCCATTTTAAGGTCCTGTTCCTCCGCAAATTCCTTTAGAGGTCGTAGACTAGTATTAGT
GTTTGGAGCTTCTTCCTTTATTGGCTCAATCGGTTCTGGTTGTTGGGACATTTCTCCAAA
GACTTCAAATTCTTCGCCATCATATTCCATGATAGGGATTTTTGCGTAGGCATCATAGAA
AGAGAAGCCTTGGTCGAGTGGTACGTAAGGAGAGAAGAATTCCCCAGCTAGGTCTCCGTT
ATTGGCGATATAGCCTCGACCTTTAACCTTGACCCCATTGATTTCATCGAGCTTTTTGAA
CTCTTTGGTTTTATTAGCATCTCCAAACATCATGTCGTAACCTGTTGATTCTAGGTGACC
AACGGAGAGACGTTTCATAAAGTTATCTCGAAGGGCTGTTTTGATGAATTCACCGTCAGG
CCGTTGCATGGCAAAGATGATAAAGACACCAGCTTGACGGCCCTCTAGGACGAGTTGAGA
GAGGTATTCCATGAGTTCCGATTGGAGGCTATAGTCACGGTCAATCTTGGCCATAAGGGC
TGCCCACTCGTCGACGAGAATGAATTTGGGTGTCATGTCGTAGTGCGTAAAGTTCTTTCC
GGCTTGAAACTTGGGTGAGTTAGACATGAGCTCATAGCGTTTTTCCATAAAGGCGACATT
TTCTTTAAAACACTGGATGATATCTTCTTTGCTTGTATAGACACGACCATGAAAGACAGG
AATCTTTTTGAGTCCAGCCAGATCAGAGTTCTTTGGGTCACAGATATCCACAAAGCCAAT
CTTAGCCAGTGCATAGATAATAGTCATAAGGACTACGGTTTTACCGCCACCAGTTCCACC
ACCAATGAGCAAGTGAGGTTCTTCAATATAGTCCCAAGTGACGTCTGTCATAAGTTGGAG
TTTAAATCCCTTTACCTCGACCTCATTAATGGTGATACGACTATCAATGCGGTTAATGGC
AATGTCATAGGTGATAAACCGTTTATCAAAGGTTTTATTACGAAAGTCCCCATTAAACAT
GACTTCGAGAGTTGAGCCAAGATTGAGAAAACGGTCTTGAAATTTATTGCCTTCTAGGAT
GAAACGGACTTCAATCTTGTAGCGAGACTGTTTCAAGTACACCTGAGGCAGAATTATCTT
TTCAATTGTTTTGTTTTCACGTCTGATGTTTTTTATCAAATAGAGGTTATTTTCTATCAA
GAAGCGAGACAAAATCCGTAGGCTATTGAGCTTTTGAAAGAAGACGATTTTCTCGTAACA
CATGCGATTTAGTAGGTAAGCCACTAAGCAAGAAGCAAGAAGAATCCCCCCGATATAGTA
AACTTGTGGCAAGGGATGTTCCTTCAATTCTTCTAGGTTAAGATAGCAATAATGTCCAAT
GGCTAACAAAGAAGGGAACCACCAGATAAACCAGGTGATTCCCCTAATATGACGATAAAA
GGCCCTAACTCTTATCCCACGATAGGTAAAGAGTTTCATAGTGCATCACCTCCTAATTAT
CTTTCTTGTTGTCTAGAGGTTTGTTTTCCTTAAGAGGTGCCCCTCCATTCTTTTTCTTGA
TTTTAGAAGCAAAGAGCTTGTAAATATCATTACGGTTAACGTGAGTATGGGTGATGACAA
TATCTTCTAGCTCTACCTCTTCTCGGTATTTAATGCCTAGGTCTTCAATTTCAGACTGTG
CCATATCAGCAATGGTGAAAAAGAGGGTTTCATGCTGGACAGAAGAGTGAATTGCGACAA
CAATCCCACGGATTTCACCTGTATTGATTTGGACGAAAGAGCCATCAGGGTTGCGTTGGG
TACGGTCTTCTTCATAGATAATATCAGGACCTTCAATGCTACGGAAAGATAGTTTTCCAA
GAACTTCAGGTACGTTGAGACCATCTGTAATGACACGATAGGTCTTGTCCGCAATTTGTA
GTTTTTCTCCGTAGTTTAATCCAATTTTAGCCATATGTATTTCTCCTTTACTTTCTTATT
TTTTTAGGACCAATTTTTCCGCAAAGACATTAAGCGCTGGGGCAACTGAGTTACCGTTTA
GAGCTGTGTCTGAGAGAAAGATTGGGTTGACGGCTTCTACGAGAGCATCTTCTGGGAAGA
CCGTTGTCGAAGCAGGTGTGATAACGTGGAAGGCCCCGTGCTTCTCGCTATTAAGAATAT
GGCGTTGGTATTTACCTTCTTTGCCAAAGATAAAGCGAGGGGCATTTCCTAACTTTTCGT
AGTAAGCAGGGCCGATAAAATCTGGTTTCATAACAAGAGTTTCTGGAATCATAGAATTTT
CCTTTCTGATTTTGAACAAAAGAAAAAGAGTTAAGCCAATTGCTTCACTCTTGAATAATA
GTGGGTAAATAGTTTACGTTTAAACTGTCGACTATGGAACTGAATATCACCACTAGGATA
GTTATTTCTACGAGCTTCTTGGACTATACGATCTAGGTCAAGAAGAGCTTGTGTATAGAG
TTTAGCTTGTAGTTTAGGCGAGTAGCTAAACATGCCATAGGTGAATTCATAGTTATCGTA
TAGGCGTTTACATTGTAATGCGAAAAAAGTTAGTCATAATTTCTCCTTTATTGTAAGCGT
AAAAAAGCTACTAAGATAAAATAAGACTTAGTAGCTTGGGAGTAAGTCCATCTAAAAAGA
CAGACAGCAGTAAAGAAAAGTTGTTTGGTTGGAAAGATCCCTCTTTCCACGGTGGCAACG
TTTAGCAAGGTGCGTTGCGTCAATTACCATCGCCTGCCCGGCCAATCTCTTTAGGTAGTC
ATTGTCATACCCTAGGGATTCTCTTACGCAACTCTGCGCAACCAGTTCACTTTACTATTC
GGCAAAAGTGCTAATCGTCCGAAATGCGTGGAAGCCCACAAAATACTTGTTTTTATCTTC
ACTTCAACCATAAAACGGACTTGACATTCTCTTTTCAACACGATACAATAAAGGTACGAA
GCTAATTGTGTGTATTGATAGTCAGTTTATTGATTGTCAGACGCACTTTTTTATTAAATT
TTCAATGAGCACGTTTGTTTCAAAGGAACGTATATTTTTTTAAAGTTTTATACATCACCC
TTGATGTATTTATAGTTTACATCAAGTATGATGTAAATGCAAGTGTTTTTTGAAAAAAAT
TTAAATTTTTTTGAGGCCCCAAAAATGACAATAGGAACACGACTACAAAATTTACGAAAA
GAAAGACATTTGACTCAAACAGATGTTGCCAAGGCATTAGGAATTTCACAACAAAGTTAT
GGACGATGGGAAACAGATAAAGTTCAGCCATCTCCAGCCAAACTAACGCAAATTGCGACT
TACTTTGGTGTATCTACTGATTACCTTTTAAATTCGGATACAGATGATATTGATTTATCA
GAGGTTGAATTGCTCTTCAGAACAACCTCAAAAGGAATGACAGCAGAAGAACAAAAAGTT
TTCAAACAAGAACTTATTGAGTTTATGAAAGAACGTAAGAAATTATTTGAAAAGGATAAC
TAATGAAAAAAATTGGAAGAAACGATCCTTGTTACTGTAATTCAGGATTAAAATATAAAA
AATGTCACTTACGAATTGATACTATAAAAGACAAGATTCAACAAAATGGGGTTATATCAA
TCACAGAAGAAGAAAGTCGTATTTTAGGAAATATTAATAGAGAATGCATTCGAAAATTTT
TCAAAAAACAAAAATGTATTTACCCTAATTGCGATAAAAAGCCAATTTCATCTCATACTT
TCTCTAGAAGTTTATTAAAACATTCTTTAGGAGAAGAAATTGAAGGTGAAAATCCAGGAA
AATATGTTTATCATTCAGATATCCAACGTATATTTTCATCTTTTCCTAATAAAGATCAAA
GAGATTTTTTATATAAAACTCTTATCAAAAATGCAGGAACCCTACCTTTATTTTGTAGCG
AACATGATGATAAATTATTTTCCTCTATTGAAAATAGAGGGCAGAAATTAAGTGATTCTG
AATATATTTTTATGTTGTCTTATAGATTTTTTATGTACGATATCTTAAAAGATAATTTTA
TTGCTTTTACAAGAGATAATGAGATAATTGGAGAAAATCATTCGATACATAAAAAATTTG
AAAAGAGATTTATTGAACTTTATAATGAATTTCAAAAAAATACTAGTCAGCTTGTTCAAT
CTGTCTATAATAGACAAAAACATTTATTGATGAAAGAAAGTTTTGAACAGATAATAGTGT
CTAATAATCTGAACAAGGAAACTATAAATGAAAAATTTGAAATAAAAATTTACAATTTAA
AAAAAGATGTAAGATGGGCAGGGGTTGGTTTTACTGAATGTGTTTTTAATGGAGATGATA
TATACAATCATTATCCTAGTGGATTTGGTGTGATTCCAAGTTTTAATGGCTACGATGCTT
GCTTCTTTATCATTAGTTTGAAAGAGGAGGCGCAATATTTAGAATCAAACTTATATAAGT
TATTTGACGGACTATATCCAAAATATGTTAATAATAATGATATTGAATTTTTAGCTAGTT
TGATGATGATGGTTTTTGATTCCTCTGAAAATATTATGTTGTCTCCTTCAAAATTTTCGG
AACTTAAAGAAGCAGGACAATACGAAAAATTAGAACATATTAATAGTTTATTAGCTAGAA
ATAAATCTTTAAGAAGTACTCAAGTACGGCGAGAGGTTTTTGGGCTATGTCAGGAAGTTG
ATTTGTTTTAAAAATGGCTAAGATGTTTAAATCCTATCCATTTTTTCTATTTCATTGCTT
CTTTATATGCCTCACTATTTTCCTTGTATGCCACAAATTTATTGCTACCAGTCATGAAGC
TACCAGTATCATATTTAAGAGTACCGTCTTCGCTGAGGGTATAAGTCACAACATAGTCTC
TGCCATTAGATGAGAAAGTGAATGTTTTGTTTTTAGTATCTACATCAGTGATAGCGTGAG
TACCTTCTTTGTAGAATTTACCACCATCACCATCAATCTCCAATATTAACTTAGCATTTC
CATCATAAACATTATAGTATTTACCATCTAAGTTATTTGGTTTAGAGCAAGATGCAAGAA
AGATAAGTGAAATACCTAAGATCATTAAACTAATTACTTTTTTCATGTAGTATACCTCCT
AACATTATTCTACTAAATAAAATTTACAAAAAGATTTCTATAAATTATTGAAATGTCTGT
CGTAGCAGACATTTTTTATTTTATCTATGGGAATGAATATCAAAAAATAAGTTTAAAAAC
TAATTTTTTTCTAGACAAACCCTAATAGATTTTATAAAATATAGTCAGTTTACAAACTGA
CTAAGAAAGGAAAGTCTGATGTATCAACCAGAGAAATTAAAAAGAAGGCGTACTGAGATT
GGCCTTCGTCAAATAGATGTTGCTGAGGCTATCGGGATTTCTAAGCAATCCTATTTTGCT
TGGGAAAAAGGAATAACACAGCCTAATCAAAAGAATCTTTTAAAACTAGAAAAGGTGTTA
GAAGTAGAACCTGGTTACTTTACGACGGATGATATTTCTGTGCTCTATCAAAAATTGACG
CATCCTAATCAATCAAAAGCAAAAACTTTCATGGAAAAACTCTTAGAACAACAAGAGAAG
GTTATCTCTATTGCTGAGCCTAGATTTGAATATCATGTCTATGAGAAGATGTCTGCTGGT
CGTGGGGCAACAATCTATGGCGATCGTGATTATGATACTGTCTACTTTGACAAGGAAATC
TCTCATGATTTTGCATCATGGGTTTCAGGAGATTCTATGGAACCTAAATATCCTAATGGT
TCCGTAGCCCTGATTCAAGAAAATGGCTTTGACTATGACGGAGCAGTTTATGCTGTGCTA
TGGGGAGGGCAAACCTATATTAAGAAGGTTTATCGTGAAGAAGAAGGTTTGCGACTAGTC
TCTATCAATACCAAATATAGTGATTTGATAGCTCCCTATGACGAAGAACCTCGTATTGTT
GGGAAAATCGTTGGCCATTTCCTACCTATCGAGTATTAAGCCATGGGAATTTTTGATTAT
AGTAAAGAGCCTAGAAGCGATATAGCCTTTGTGGATATGAAGTCCTTTTATGCCAGTGTA
GAGTGTGTGGAACGTGGCCTGCATCCCTTGAAAACGTCACTTTGTGTCATGAGTCATGCG
GATAATTCTAGTGGCTTAATTCTAGCTTCATCACCAATGTTTAAACAAGTCTTTGGAAAA
TCAAATGTCAGTCGCTCATTTGATCTACCCTTTGATGTAAAGACACGTAAATTCTCTTAT
TATAACGCCAAGAAACAAGGACTACCAACGAATCCAGAATATGTTCGTTATATTGAAAGT
TGGGCCAGAGCTACTTTTATAGTGCCTCCTAGGATGGATTTGTATATAGAAAAGAATATG
GAGATTCAACATATCTTTCAGAACTATGCTAGTGTTGAAGATATTTTGCCGTATTCGATT
GATGAAGGATTTATTGACTTAACTTCATCACTTAACTACTTTATTCCTCATAAAACGTTA
AGTCGCAAAGAAAAACTTGATATGATTTCCTCCAAAATCCAAAGAGACATTTGGAGAAAA
ACGGGAATCTATTCAACGGTTGGTATGTCAAATGCTAATCCCTTACTAGCAAAATTGGCA
CTAGATAATGAGGCTAAGAAAACCCCCACAATGAGAGCTAATTGGTCTTATGAGGATGTG
GAAACAAAAGTCTGGAACATAAAGGAAATGACCGATTTTTGGGGAATTGGCAATAGGATG
AAGAAGCGTCTTAACAACCTAGGAATTTTCTCAATCAAGGAACTTGCAAATTGTAATCCA
GATATTCTGAAGAAAGAACTAGGAGTAGTTGGAGTGGATTTATTTTTCCATGCTAACGGA
ATTGATGAGAGTGATGTCCATAAGCCTTATAAGCCAAAAGCAAAAGGGATAGGTAATTCT
CAAGTATTACCAAGAGATTACTTCAAGCAATCTGAGATAGAACTGATTATGAGAGAAATG
GCAGAGCAAGTAGCTATCAGATTGAGAAAGCGTTATAAAAAGACAACAAATGTTTCCATT
ACTATAGGATTTTCAAGGTTTGAAAATAAACGTCATATTCAAACTCAGATGAAAGTTGAT
CCAACAAATAATACTAGGTTATTAACCAACTATGTACTGACACTTTTCAGAAAGAAATAC
GATGAAGGAGCAGTAAGAAGTGTTGCAGTTTCTTATTCAGGCTTAGTAGATGAGTCTTAT
GGCCTCATTTCATTATTTGATGATGTTGAAAAAATAGAAAAAGAGGAAAGACTTCAGTCG
GTAATTGATACTATTAGAAATCAATTTGGATTTAGTAAACTTCAAAAAGCGACAGCACTT
CAGGAGGCTTCAAGAAGTTTGGCTAGAAGTAAGTTGATTGGTGGACATTCTGCTGGAGGA
TTAGATGGTTTAAAATGATTGATCGTTCTTATTTACCCTTTAAGTCTGCTAGGGAACATA
GAGACAGAGGGATGGCTAAATGGATGGGATTTTTTCTATCTGAGCATACCACCTCACTAG
ATGAGGATAAAAATAGGGTGGATTTGAGTAGTCCCCTATCTAAAATCGAAAAGCTTACAT
TGATAGGTCAATTATATTCAAGTACATTAACTGGTCGATTTGTTATTAAGCGAGATAAAA
TGAAGGAACAGATAGTTGGCCAAGTAGAAGAATTATCCTCAAAGGAGATAATAGTAAGGA
GTTCAGACGGTTATCAGCTCCTTCAAATTGATCATATCCTTAATATTGTTCTAGAAAGTG
AATTTGAAGATGAATAGAAAAGAATTATATAAAGATCAGTTACAACTAGATTATTTTTCT
GATTCTTATTTAAAGTTTGAGGAAGACTTTTACAGGTTCTCAAATTTGAATATTCCATTA
ACTTTTTTAATTGATGATATTCTTAGAGAGATGGCTATGAGCCAAAAAAATTATTTCCGA
TTGAATAAAGCGAATGCTAAGGATGGGAGAGACCACTATTTTATATTTAAAATAGTGACT
GAGAAAGATAATAAGACAGTAAGAAAATATGAGTATTTGGGGAGAAAACTGACAATCGAG
TAGGAAAAGACTAGTTTTGAGACAAAGGAGGTTCATGATGGATGAGATGTATCCAAGAAT
AAACCAACTCGCTAATGAGCAGGTTTATACATTCATGAAAGAAAATGAGATTTCACCGTT
GAGCTACCATTTCAGTGATTTTTTTGATGAGTGCTTAGACAGATACAGTATCAAGTTAAT
GGAGCATCACTTTTCAAATCAACAGATAGAGGGTTTAACATTGATAGATGATTATGGAAT
CTCATTTTCCTATGAACGAGACAATCCAGAAGTGAAGCAGAACTTTACTAAGTGCCACGA
ACTAGGACATTTCTTATTGGGACATTCAGGGAGCCTTTTTACAGAATTAAAAGGGCAAAG
TGATTCCAAGCATGAAACCGAAGCCAATATCTTCTCAGCCATTATCCTGATGCCAGCAAT
TGTGTTACTCTCAAAGATATTTTATAGACATGATTCTTTCCAAAAAGTAATGAGTGACTT
GTCAGTATCAGCAGAAGCACTCAAATTTAGACTCTTAGATATATTTCGATTTTATACGAA
TGAAAAATATGACGCAATAGTCAGAGCTATTTCAGCTTACCAAAGAGGCGTAGTTAATGG
AGTCCTTAAATTTTTCGATGAAATCAAAGAAAAAGTTATTGAGAAATACGAAGCAATCAA
AATCGATGTCACAAAGATGATACTTAAGAAAGTAGAAGAAACAGGATTTGTGACTAGTTT
AGAATTTGAAGAGTTGTTGGATTGGGAGTTTTGTAAAAAAATGAGACAAAACCAGAATAT
TGAAGCTTGGATGGAATATCATAAAGGAAATTTGATAGCCTACATATGGAATAGTGGGAA
ATTGAAAAAGGAAGAAGCAAAATCTAAAATACTACGTTTATTTATTTATTCTGAGTAAAA
TCACAAAAAAGAAAAAGAAATTGACGCCGAAAATGGGATTGTGTATAATTGATTGATTAT
ATCTAAAGGAAAATAAAAAAATAATGATTGAAATGTACCATGAATTTTCTTACTGGATTT
CTGAAAATAAGAATTATTCTTCACCTGTTATTAAGGATATAATATCAAGATTGAAAAGAG
CAGATAAAATACTAAATTTTTCACATGATTCAAATTATTTAAAAGAATTATCTCAGAACT
CAGAATTTAATCAATTAGGTTCTTCTATAAAGTCTCAAATAAAGAAGTCAGTAAAACTGT
ATAATGAATTTATCGAGGATAAAAAAATTTATAAAAAAAGCCAGAGTCTATTAAAAGTAG
GTTCCTTATTTGCAAATATAGGTGTAGCAGAAGCTAGATTGCATGAAATCGGAGTAGATG
TCGTAGTTGCAAATGAACTAGAACCAAGACGAGCAAAATTATATAAAGAGATTTATCCAC
TTACATCTATGATTTGTGGTGACATTAATGAATTGTCAATCCAACAGCGATTTATTGATG
AATGTAAAAGAAATGAAATAGATGTATTAATGGCTACACCTCCTTGTCAAGGGATGAGTA
CTGCTGGAAAGCAATTAGACGATGATGAAAGAAATCAACTAATTATCCCTGTAATTGATA
TTATTTGTAATTTAAAGCCTAATTTTGCATTTATAGAAAATGTACCTATGCTATTAAATA
CAAAAATTAATATGCATGATAAAGAAGATTTAATTATAAGCCATATAAAGAATTACTTAG
AACAGGATTATAATATTTCTATCACGACTATAAATACAGAAGACTATTCTGTACCTCAGA
GTAGAGAGAGAGTGATTATATTACTCTCCAAAAAAACAAAAAATATTTTCTGGAATATAC
CTGAAAAAAATAAAAAGAAAGTAACTATGGAAGATGCTATTGGGGATATTCCAGAGCTCG
ACCCAGTTATTAAAGATATAACCCGAGAGGAGTTATTATCTATCTTTCCAGAATTCGAAT
ATAGAAGAAAACGGGCAGAGCAAATTTCAAAGTGGCATCGTCCACCGCATCATATTAAGA
GACAAGTGATTGCTATGATGCACACTCCAACTGGTCAAACAGCATTTGACAATGAACATT
ATTATCCGAAAAAAGCTGATGGAAGCCCAGTTCGTGGATATAGAAATACTTATAAAAGAC
AGAATTGGGATAGACCTGCTTATACTGTTACTATGGATAATAGAAAAATTTCTTCACAAA
ACAATGTCCACCCTGGTAGATTTAATAAAGAAACTAGACTATACAGCGATGCAAGAGTAT
TGACGCTATATGAGATTATGAAGATAATGTCGCTACCAGAAGATTGGAATTTGCCAGATA
GTGCTCCGGAAGCATTTGTACGTAGAATTATAGGTGAAGGAATTCCGCCGTTGTTTGTAA
AAAAAGTTTTTGCAGAATTATTAAAGGAGATAAAAAATGAATGCTAAACTGAAGGGGCTA
TCGCTATTTTCTAATGTTGGTGTAGCAGAAGCTTATTTTGAATCCATAGGAATAAAAATA
GAAGTTGCAAACGAAATTGATGAAAAGAGGGCAAAATTTTATAGTCATTTGTATCCAGAC
GTTGATATGATTGTCGGTGATATTACTGATAATAATATACGTGAAAAAATTATTAACAGA
GCAACTGAAAAAAAAATAAACTTTATTATTGCAACTCCTCCTTGTCAAGGAATGAGTGAG
GCAGGACTTAGAAAAGAATTTGATAATAGAAATCAGTTAATATCATATGCAATAGATGTA
ATAAAAAGAATTAAGCCAAGTTTTGTATTGTTAGAAAATGTACCGAAGCAATTAACAACA
AAAATTATGGTAAATGATGAAATCATGCTTATTCCAGATTACATCAAATATGAGTTTGGT
AATGATTATAACTTTAATGTAAATACCTTAGTTAAAGCCTACGAACAAGGTGTTCCTCAA
TTGAGAGAAAGAAATATATTTTTATTAGTAAGAAAAGATTTAAATTATAAATGGGAATTT
CCGAAGCCGACTAATACTATTACACTCGAGGAAGCAATTGGTGATTTACCTAGCTTAGAT
CCTAAATTACGAGAGGGAATGGAACTAACATTAGAAAAATTTCCGGATTTTTATAAAAAG
AAAGAAGAGGGGGAAAAAATATCAAAATGGCATTATCCTCCTACTCATTCTTGGAGACAA
GTCAATTGGATGTTACATACTCCGACTGGAAAATCAGCTATATACAATGAAAAATATTTT
CCACAAAAGGAAGATGGTACACGAATAAAAGCTCATCACAATAATTACCGAAGAATGAAG
TGGGATATGCCTAGTAGAACAATTACACAGAATAATGGAGTAATTTCCTCCCTAGCATGT
GTTCATCCAGGACGTAAATTGTTAAATAATGAATTATATTCGGATCCTAGAGTATTAACA
ATATATGAATTATTAATAGTTTCTGGGTTACCGTTAGATTGGAATATTCCAGAATGGGCA
AATGAAAGGTTCATTCGACAAGTCATAGGAGAGGGAATTCCAGCGTTTATGGTAAAACGA
ATTATGGAAGAATTATTGAATCAAATATAGAGATTGGAGACAAAATGGGTAATTTAGTGA
TGCCAAAACACTCAGTCTTAAAAGATGAGATTTTTTCTGCTTTTGAAATTTATTATGAGG
TAGATGATTGGCTTGACAATGAGGCATATAAAAACCAGTTAATGGAAAGAATTGGGGATA
GCCAATATCAGTCTTCCTATACAAAAAAAATAGCAATATACACATATTTTGGGTTTATTG
AATGGGAAAACCCAGAGAATAAACAATCAAGAAAAAGAATTACACCTTTAGGTAAGCAGT
TCTACAAAGCAATTATCAATCAAGATGTAGATCAACAGCAATTAATATTGATAGAATCGA
TGGAGAAACTAAGGTTCGGGAGAAATAATCAGGGAGTTAATTCAAGCGAATCAGATATTG
AAGTGCCTAATTTATGCATTAGGGCCATATATGATTTAGAATATATTACAAGAGAGGAAT
TTGCATATATTCTAGATAAGCTATGTTTTACAGAAAAAGACTATACTGATTCTATCAATG
ATGTTAAGAAATCACGAACAGATGAAACATTTGTGATAACGATATCAGATGAAGGACAAA
AATTCAAAGATGCTAAGCCTATTAAGTTTCTTATAGAATCTGGATTACTCCAGGAAGATG
GACGAAGAGTGATAATTCCAGAAGAAATAAATAAGAAATTTGGTTACCGATTAAGAAAAT
TAAGTATTTTTGGAATTGATAAAAGTTTTTCTCAAAATTTGGAAAAGAATTCACCGGTAT
ATATTGATAGTAATATTCCAAGAAATATAATTATGTATGGGCCTCCGGGAACAGGAAAAA
CTTATAATACAACTAAAGTTTCAATAAACATAATTCAAAGAAATGAAAATATCTTTGAGA
ATCTCAAACTGGATTATCGTGAGCAAAAAACTCTATATCGAGAATACGTTGAAGAAGGAA
ATATTGCTTTTACAACATTTCATCAATCTTATGGTTATGAGGAATTCATAGAAGGTTTAA
AACCCTATATTGATGATGAGGAAAACTTATCATATAGAGTTGAAAATGGAATTTTTAAAA
ATTTTTGTGAAACTGCTAGAACAAGACCAAGTGAACAGTTTGTTTTCATTATCGACGAAA
TTAATCGAGGTAATATTTCAAAAATATTTGGTGAACTGATTACCTTGATTGAACAATCAA
AACGACAAGGAGGAACAGACGAAATAGAGGTAGTATTACCATATTCAAATGAAAAATTTT
CTGTTCCGAATAATGTATATATTCTGGGCACTATGAACACAGCTGATAAATCAATTCAAG
TCTTAGATACGGCATTAAGGAGAAGATTTTTCTTTAAGGAGATTTTACCAGATGAAACTA
TTTTCAAAAATATAAAAGTTGGAAATATTGAAATTGAAAAAATGCTTAAAAAGATGAATG
AAAGAATTGCAATTTTGCTAGATAAAAACCACATGATAGGGCATGCTTATTTTATTCCTC
TTTTAACTGATTCTAGTATTTTGACATTATCCAGTATTTTTCAAAATTCAATTATCCCAC
TATTAGAAGAATATTTTTATGATGATTATAGAGAGGTCATGAAAATTTTGAATATAGATC
CTGAAAACAGTGATGAAAAAAAGTTAATATCAGTTATGGATACTGAGGAGAGCTTATTTG
TAATTCAAGATGAAAGTGAGAATATGAGATATTCGATAAATTATTCAGAATTCAAAACTG
AAGATAATTATATTAGGATATATAATGAGATATGAAAACTTTAGTAAGACAAGAATTTCA
AAGTATCTCTGTTCAAACATTAAAAAAATATGTAAGTAATCCAGAAAAGGTTTTTAGTGA
ATTTGAAAATTTTATTTTAGAAAATTCAACTAGTAGTAATATAGATGAATGTCTATCTAC
ATATTTTCAGATAAAAATAACCAATGGAAAAAAAGTTATTGTTCCGCGAAATTATGTTGG
TGTAATTTCATTTGGAAATAATTTTCAAATTGAGATACTTCCCAAAATTGCAGTAGAGGA
TGATCCAAATTTCATAAAACTTAAGAGCATATTTTTAGAAATGTTAAAATCAGTCAAAGA
TTATCAAGATATTGGAAAAATTTTTAATGAGGCATATTTAGAGGAAAAAAAATTACCGTT
ATTAGAAATATTTATTTCAATGTTTTTATCTGAATTAGAGAGTCTAATAAAAAAAGGAAT
AAAGTCGGACTATTTATCTGTCAGTCAAAATAGTAAATTTTTTAAAGGAAAAATATTAAT
ATCACAAAATATTAAAAAGAATTTGATCAGAAAGGATAGATTTTATATATCCTATGATGA
ATATAATGTTAATCGACCTGAAAATCGATTAATAGTTTCAACTTTAAATTTATTGTTAAG
GCTTTCAACATCTTGGCCTAATAAAAAGAAAATAATGAAACTATTAAAATATTTTGATGG
TATTAAAGCATCAAAGTTTATAAAACAAGATTTAAATAGTGTAAAAATTGACAGAACTAC
AATGCACTATTCGAGAGTGATGGAACTGGCAGAGTTGTTTCTATTGGGAAAGGGATTTAC
TAATTTTTCTGGTAGGAATAAAGTGATAAGTATTCTGTTTCCTATGGAAAAGTTGTTTGA
GTCATTCATATATTTAAAATTAAAAGAACATCTGCAGGGTGGAACTATTGATGCTCAAGT
AACTGAAAAATATATTTTTGAAGAACCAAAACGTTTCAATTTAAGACCCGATATAAGAAT
ATTTTTGAATAATAAAAGTTTCATTTTAGATACGAAATGGAAGAAATTAAATAATTCTTT
AGCTGGAAATTTTGGTGTTGATGGAAATGATATGTCTAAAATGTATACATATGGACATAA
ATATGAAACTAGTGAAAATTTTTTATTATATCCTAAAGATAAATTGTCACCAAAGGATAC
GGATGGAGTAGTTAGAAAATATATTAGTAAGGAAAATAAAAATGTAACGATATACCTCCT
AGATTTATTGAATATAGATCATAGTATAAAATCGCTTATCAAACACCTATCAGTACTTTG
AGTGATTATTCTAAAAGAATAAATGTATCTATGTCTGGAATAACTTTTATAATATTTCCA
TTTTGAAGACGAACAAATAAATCACCTAAGTCGTCGATAGCAACAATTTTTCCAATTTGA
GGATTTAATTTTAAATTGGATATTGAAGCTAGAATGATTAGCTTACCTAATAATATATTT
CTACTGTTATTATTCATATCACTTACTTCTTTCTAAAATATAAAAAACTCCAAAAATACT
TTGAAAAATATTTTTTGGAGTTTTTTTGTATTCTTAAATAACTGCTATATTACATTACAA
GATAATAATGTAATTGACTAATCACATTATTATCCATATAATTCTATTGTAGATGGTTCA
ATCCACTCATAATAAAAGTTTTCAACTTGCTCAGCAGTGTAGTTTTTAAATTTATTAGCT
TCATCAAGTAATTGATTATAAGCCCCAAGTTGTTTAACTGCCGACAATGAAACATTTAGT
TGATTTGATTTACAGAGATTAAATAGTTCATTTCCAAACAGTTTTACAGTAGCATTATGT
TCACGATTAAAGACGTTAGCAGTAATCATATTTTCAAATTGGTGAATAGCCACTAACAAG
TTATCGTACATTTCTTCATTGATTTCCATAATGGTTTCCTTTCAATATTATTTTATCAAA
ATATAGGGAATTGTTCATTGTATTTAATGTTTGAATTCTTTCCAAAAAATATAAATTTTT
CGGAAAGTCAAGGTTATTATTATTTATGATATACTGGTACCGTAATTATATCCTTTAGAA
AAGGTGAAATTCATGGATTATGTAGTGAGATTACATTTGAAGACTGGGACTGATTTCAGA
CAGGGATTGGTAGATTTCTGTTTAAATAGTAAAAAACAGTATGTTGCTATTGGGTGGAGT
GGTCAAAGTGAAGATCTCTCCCGCGAGAGCTTTCAAGAGTATTATTGTAGGGTTAAAGAG
TTGTCTGGAAGAGCTAATCCAGCAATTAACGTTTTTAAGGATGCTAAAGTAGACGATTTA
TTCTGGACACGAGATCTGGGTGGTAATTACTGGATTTGTAGAGTTATATCGCCTGTTGAA
GTAGTATGTGATAAACGGTTGGATATTGGAGCGGTTTTACCAGTTGAAGCTTATAATTTT
GGAATGCAAGTGCCTGGACAAATTAAATCGTCTTTCAATAGACCGCGAGGTGGTACTGTT
GAAAGAATTCGTGATGGAATAATCATTGAGTATTCAAAAACAATTTTTAATCAATTATCA
AGCAGTAAATATTATAAGGTTAATCCTCAAGAGGGTAATCTTTTAGACAATCTACCTGAT
TTTGACTTAGAGGAGCTTGTAATATCTTATTTACAAATAAAAGAGAACTACTATGTTCTG
TCTAATTCAATAGCAAATAAATCCACTACAATTAAGATTGAGTGTGAGATGATTTCTAGA
AATGTTGATAATCCTCGAAAAGCGGTGCTTCAAGTAAAAGGGAAAAAAGCCAAAGAACTT
GATGCTTTAGAATTCAACCGATATGTTGAGGATGGGTATCTAGTATATCTGTATGCACCT
AAAATAATCAATCTAAATCAGATTGACAATGTGGTTCGAATAACTAATGATGATCTATTA
GATTTTTACAAGGAAAATAAACCCATACTTCCATTATCAATTACTCAGTGGGAAACTCTA
TTCGAGAGTAATAATTGCTAAGTTATTTACTTGAATTTTCCCTCATTCAATAAAACTTAT
ACAAATTTTTTGAAATAAAAAGATATTGGAAATCTATCAGTTACTGATATCAAGCTGTTA
TGAAATTACCTAAAACAAAACCTTGTCAAACCAGGTCTTAAGAAAGCTCGTAAAGCTAGC
CAGTTCTCAAAACGTTAA
