# Supplementary material for: Abundance, Diversity and Role of ICEs and IMEs in the Adaptation of Streptococcus salivarius to the Environment
Source: Genes (Basel). 2020 Aug 26;11(9):999. doi: 10.3390/genes11090999 (PMC7563491; doi:10.3390/genes11090999)
Supplement: Supplementary file 1 [file genes-11-00999-s001.zip › Supplementary files/Lao_Data_S1/ICE_SsalB50_fda.fasta]

>ICE_SsalB50_fda
TTAAGCTTTGTTTGCTGAACATAGTTGATTTATTCACCATACTTCCCATTACACCGTAAA
ACGCTATATTTAAGGTTTCAAACAACCGTATTAATAGGAAGAGAACTTCATTATTCCTCT
TAGTTCTATAAAAAGTGTGGCTAATTTGAGGCAAAATATTAAATTAAATTTGCCACAAAT
CGTAAGAACTGGTGCTGATGAATGTGAAAGTCACTTAATAACCATCAACTACAAGCAACG
GAGCCTTTTCTAATATGTAAAAGTTGATTTAGTTAGAATAAATAAGAAGAAAGTCCATAC
AACTGGGATAAATACTGCTTCAAAAGATAAGTAATATAAGATTTTGAGAAATGCTATCTA
CCAATTAGAAAACCTAGTTATTGCAAATATAGGTAAGAAACTCTATTTTCTAAAGGATTA
TAGGGGATTACCAATCTTTTCGGTCATAGCTTCTTTCCAATCCGGAAATTCTTTATCAAT
ATAAAGCATAACATTAAATAATTTTAGAAACTCTGTCTTTGAAATTTCACCATCCCATCT
GCCATGACCAATCATATGCCTATTCGGTTTATCGAGTGTAAAAGATTTAGTACTTTTAAA
AAACTGAAACATCCAATGAAAAAAACCAATATCATTGAATGTCTTATTCAAAACTACTTC
TTCGATTTTCTCCACCGCTCTATATCCAACAGGAATCCGATGATCTTTAGATTTCAGTTC
AGCTACCCTATTTATAGCCCCATCTATTGCTAGAGTAGCTAGAGTATATGCTGCATAGTA
ATTTTCATGAAAATAGCTACCAACCATAGATTTTATTAATTCACCAGGATAACATTCCGA
TTCTTGTAAACTTTGAATTTTTGTACTATCTGATAAAATCTCTTCAAGTAAAGATACCCA
TTCATTTTCCACTTCTATGATATCTTCTGACCGTATTCGTTGATATATCTTTTCTAAGGG
AAAATAGATTACCCAGCCCTTTTCTGCCAAAGTATTTATATTTGAAATTATCTCACTAAT
TTCTTCCTCTGTGTAAGGTTTGGGTAAACTTTTTAAAGTCTCTACCAACTGAGAAGTAAT
TTTAGAATAATCAATATCAATACTGCTGACTGACTGTTGAGCTAGCTCAATTAGATTCTT
AATAGAATCTGTTTGAATATTCGACACGGTAGAAAAGGATTTTGCAATTGTTTTTACGGA
ACTCTGATTAATTGTTTGGCCTAAGCGTGAGATTTGTTCCAAGTTATTACTCATCGTATT
AATTGCAATTTTTGATAAATTTATTGCACTTACAGCATTTTGCAGTACTGACCTTGCTGA
TACTAGCGCTGAAGTCGTATCAAGATTTGAGTTTAAGGATTTAGGTAAATCACTGACTTG
CTTTAACGCTTCTTCTATTCCTTTATTATTAAGATTACTAGGATCAATTTTTACTACCAC
TTTTTCCTCCGATTTATTATTAAAATTGGTTTAATATAAGTATTTTCTCGTTTCTAAAAA
TTATTTAAAAGATAAAAATCTACTTCAAACTTCTTAACCCACAAATTACAATATCACAAA
TTTATCAAATATCAAGCTATAAACATGCCCTAAATCAACCTTAATAATCTACGAGCTACA
TCTCTCTAAATGGATTATAAGGTTGATTTTAAGTAAGAAAAATGAGTTACCCTCTACTAT
CATAGTAAAAGATAAACTATCCAATTAGTAACCAAAACCAACTTATGTGCAGTAAGAAGT
TTATCAACACCTGTGCGATTTAAACCATTTTTATCAAAATCTGAAGGAAGACATTGTCTG
AGCTAAAAACCGTCTACGCAAGGTCTTACTAGTTACCTTTCCTAAATTGAAAAATCTCTT
ATGCACACCCGACGGGCGAAAGATATTGAGACTTAGTGATGACCTTTCTATGCAAAAAGT
TTGTATTAAGCTTATCCCAAAATGAATTGTGTGAACTTATCCGTCAATCTATTCTCCTAA
TATGTCTGAAACCACAGCGACATCTATCCTTGACGAATTGGGAGATATTCGTCGCTTTCA
GTCTACAATCAAATCAACACTTTTATTGGCATTGACCTGAGACACTATGAATCTGGGAAC
TTTCTCGCCAAGGCACACATCACTAAACGAGGTAATCCGTATGCCAGAAAAATCTTGTTC
AAGTGCATTCACAACATCGCTTCAGCTAGTCATACCAATCCCTGCCATATCGCTAACTTT
TATGAGAAACGAAAAAAACAATCGTCAATAGCTTCAACTAAGCCACATACGATTGCCTCT
ATACATCATCTCATTCGAACAATGTATTACCTCATTACGCATAACAAACTTTACTATTAC
TCTTTGACCCAAAATCGATAAGGCTGTCTATGCCGTATTACTGTAGCACCTTGTTTCAAA
AAATACCAAATGAGGTGTTTTTTTAGCATGCCCTTTTATGGATCAAAAAGTGTTAAAAAT
AAGACAGTAACCTCAGAATAGCTACTGCCTTATCTCTTTTTTTTACTTAAAGCCTTGATA
GACTTGACAAATGGTAGAAAAGAGCCTAAAAAGACAAACATCAAAAACGATGCTTATCTT
CTTTTTTAATGGTTTTCCCCGGCGAGGTCTTCACCAAAAACTCTATAATAAGACTAGTAA
AAGAATTTTCGAGCAATTCTATTACGTCATAGCCTAAGCATACTCTAGGTAACACTTTAA
AGTTAGAAGAACTTCTTCTACAAGAAAAGTGTATCACGGTGTAACTTAAAAAGTCAAATT
GTTATACTGTTTAAATTCAGTTGGAAATGTTCAATTTTTTAGGTAAGATTTAAAGTCGTC
TATTTTTTCATTCAATGTGAAATTTCCTCCAGCATAGAAAAATTCTGGGTTGATGAAATA
AGTTTTGGCTTCTTCGCTTTTTACAATTAGTTTGCAATCTTTTAGTTTTCCAATTGCTTC
TGATATTTTTCTATCTGACATTCCTATTGTTTCTGATATAACTTTTTGATTTGGGACTGT
TGCTCTATTATCTGCATCTATTCTTGTTAGTATGTAAAACATAACACGCATATCAAACAT
TGTTAAGCCGAGGTCTTGACTTAACTTTTCAGTTCCTGCAACTGTTGTGGCAAACCACTG
TACATTTTTAACTTGTCCATATCTTGGCATAAAAAGCAACTCCTTCGTATTTTACAGAAA
AACCAACCAAATATATGAATTTATTTTATCAAAAAACGCAGATTTGGTCAATTTTTAAGT
GCATTAAATAGCTGTAAACGTTGTTTTTGTTGGATTTAGGCGATATCACTTGGTTCTTGA
CCTATATAGGGGATAAGAGTTATACTATTAATATAAAACTGAAAGTGAGGTTTCCATCAT
GGTAAATTGGAAACGATTATTTAACAAAAACTCACGTCAAAATCCTTCTGATAGTTGGGC
AGAATATACGGGAACTAGTTTGAAGGATTTTATGAAATCTGATTTTATGCAGAAGTTTGC
TGAGGACTGTGCGAATACTCTCAAAGAAGCTGGTAGACCGGATTATAATGATTATTCTGC
CATCAAGGATCAAATGGGAAAAGTATTAATGGAGTATAACTATCCTCCATTAGACGCAAT
GGAAGATGCTTATGAAGAAGATGAACAACTTAGAATCTTGCAAGAGTTTAAACAAAAGTA
TTTGTCTTCTAAATAAAACGCTATTAAATTAGCGTTTTTTCTTGTTTAGTCAAATATGAT
ATTATTTTACAGCACTTCAATTTAAATACTATCTTATTCTAAAAACTTGGCTTTTATAGC
CCGTGTTCTTAGTTAATTTTAAAAAGTTGTATTTATCATACTTAATTAAAATACTTCTAG
TAAATATTTCAAGGACTTATAAACATTTTATGGTCTTCATAGAGATTGCTCAACTACGCT
ACTTTTTAAATCTTGGGTAATCTTGATTCTTGTGAAATTGTTTTTCTACTAATATCCCAT
TTTGCGACATTTATTTTTTTGATTGTTTTCCCAGAACCAAAATCAAGAATATCTTCTCTA
TTTAAATGAATAATAACTTTTTCTAGTGCTCCGAGATTTTTTGATGATAACAAAAATGCT
TCCTCAGGATTGCACAATTTACAATATATTTGCAATTGACCTAGATTCTGAAGGGTTAAG
GCTGTTTTTTTAGCTTCAATAAAGAAGATTTTCGCTTGATTCTTCCATTTTACAATTCCT
AAAACATCTATTTGAATTTTCAACCCTACAGTTTGTGGGAAATATTGAATAACATCATAC
TGCTCAAGAACAGAATCTAGATAAATAGAGTGACAGTCAACTACTATCGTTTCACATTCA
TTTTTTTTATATTTATTACTCAAATAAGAAGATAGCCAATTACGCATATCTGGGTATAGC
TCTTCTTCTTTTCTTACATTATTTACCATATCCTAGAATCTCCGCAAGTTGCGTCCAAGA
ATCAAAATGTTTACCTCTTATGATGTCTGGTAATATCTCAGAGTTTTCCATAGGATGAAT
AGGTTTTTTTCTTATTCTAACTTGCTTTTCCCAATAAAACTTATGTGTTTTATTCTCATC
CACATAATCCAATAATTCTTCTGCATAATTCTGAAGAGCTCTTTGCTTATGTACAATATT
AAATCCTATTGGTAAAAATTCATTAGCAAAAATCTTAACTTGATGCTCCTTTTGCCAGTA
GTTATGTTTTCCTTCATTATATTTTTTTAAGTTTGAATCTCGAAAATTAGGATGACCAAA
ATCAATTGTTTGCACAGGAATGTCTAAAGATTTTAACATATTAGCTACATCAATTACAAA
TTGCCAATTCCCCGGTATTTCAATATAAACCCTATGCATCCCCTCTTGACCATAGGCCAT
ATTACTTCTACGTATATAACCTGTAACATCTGCAACCCCTCTCAATAATTCTTTCTTTTC
ATCAGGCGATATCCTAAATAACTCATCATTCATCTTCATGGTAGAATGATGCACTCCACC
ACCAATAAACCTTACAATCTCTCGCATTGTATAATCTTCATTAGACTTGGTAAAAGAAAT
TTGAGTAGCTCTATCAGTTTGAGTGATTGGTAATGTATTTCCAATCAAAGGTTCAATAAC
GTTTCTTATGTCTGCTAAACTACTTTTTACATAGATTGACACTTCCAATCCTTCATCATC
TCGTAAATTCTTGTGAGGAATCTCAATCGTTATTGTTGTTTCAGTAGCATTCCTTTGAAT
TTCCCCGTTTCCTAAAACCATACCTAAAAGATATGCCATCTGTGCATTCATGTATTATCT
CCTTAATTTAAATATTCGTTTTCAATTTGATCAGCAATTGCTTTTGATAAAAGAGGGGGT
ACTGCATTTCCAATTTGAGTTCTAATATCTACTTTATTCCCATAAAAAATAAATTTATCA
TCAAAAGATTGGAGACGTGCAGCCTCCCTCGCAGTAATGGATCGGTTTAAAAAAGGATGA
TTATTTTTACCATTGGAAGCAGCATCAAACCGAGTATCAATAGTTGGTGACGGCTCATCC
CAGACCAATCTTCCCCAAGTTGAGCTAAACTTTTGTTTTCCATGCAACTCTTTTGGAAGG
CACTCCTTTCCTTTTTCTGGAGGAATCATACTCAATTTTTCTATGGCAATCTTAGAATGA
TTTGAAGCCTTATGGTTATATAATTTAACGCTACACTTCCTCATCATTTTTTGATACGAG
CTATGAGCAGTCGTCACATACTCTTGTTCGAACTCTCCTTCATTTGAATTCAGGTAAGCT
AAATCTCCTATCGCTTCTCTTACAGTTACGTATGAGGTGCCCTTTCTAGGAGTAGGTAAG
CTAATTTTCTTTTCTTTACTACAAATAAAGAATACTCTTTCCCTATTTTGAGGCACTCCG
TAGTCACTAGCTTTTAGTACATCTACTTCTACATAATAGCCCATTTGAGTTATCTCTTGG
ATAATTTGATTTTTAAACCACCCCTGTGAAGTTGACATCAAATTCTTTACATTCTCAATC
AGAAAAATTTGAGGTTGGAGCTCCTGAACAATTTTTAAATACTCCACAAACAAAAAATTT
CTAGGGTCCTCTAGGCCTAACTTTTTACCCTTTAATGAAAAGCCTTGGCAAGGAGGGCCA
CCTACAATCATATTTATATCATTTTGTTTTGACAGTTCTATAATTTCTTCTTTTACCGAA
AGCTCTCTGATATCACCAATAATTACTTTTGTATCTGGCATATTAGCTTTAAAAGTTTGG
GCCAATTTTTCATTGATATCAAGTGCTACCTTAGTCTCAAAATTTGGGTTTTTGTGTAGT
CCGTATGACATACCTCCCGCACCACAAAATAAATCTAATATTCTAAATTTTGCTTTTTCT
TTTTTTCTCTTTCGAATCAAAATTCTCTTAAATGTATCCTTTCCATTGATACTTGGTTTA
AACAAGTCATATTCATTATCAGAACCATGGTTTGCTTCACCTACTATTTCAAATACTTCC
TCGTTATGGTACTTTAGATAGGTTAGTGGAACCCCCATAATACCATCATAATCCACAGGG
ATCTCTGCAACTTTTCTAACATGTATCGCATCAAATTGATCATATTTAGGGTACGCTTCT
TCCTTATATCTACTTTTTAAATGCAATTTTTTAAGACTTTTCTTAACTTCTAAGCTAGTT
AACCACATTGCATTACCTAGACTTCTCCATTTCTGTCCAGATTCATCAACCCAAAATCTT
GTTTTCCTTGGTGGAGTCTCCTTCGGGACCTTAAAAGCCATATCCCCGAAATGATAACCT
ACACGGCTTGTACCATTTTTTATACTTGGAAATATTTCTTTATAAGTAATTGCATTTTGA
TTACTTATTAGGAGATAATCTTTGTCATATATTTCTAGTAATGAGAATAGATTTTTAAAT
TCAGAAAATGGAGGATTTGTTATGACAATATCGGATTGTTTCAAGTACTCTATGCATTCT
TCACTTTTAAAATCTCCATTTCCTTTCAAATAATTGATGTTTGCTGTATTATGCAAGTAC
TCATCTACTTCGTCATAAGTTACTTCATCTGTTTCAAAAGGATAAGTTTCAAGTTCAAAG
ACATAAGCAGTATTTTCGTTTATATCTTCATCAAAAAGATTAAGTTGATTATTTCCTGAA
TAAGACGTACTAATTAGTTTTTTCAAACCTAATTTGTCAAAATTCTTTACGAAGTATTTT
ACAAATTCTGATTTATAGGGATTATCACAGTTACATAACACAACTTTACCTATAAGTTGT
TGCTTATAATTGATCACTTCTTTTTCTATTGTTTTTCTATCTGTGTACCATTCATCTGTA
TTTTCTGAATGTTTAGCCTTATTTAGTATTGAATTTCCACCCATTTCTTCATTTCCTCAC
CAACTTCACTATTTTTCTCGTTTGCAGATTTACTTTTTATTTTATCAAAAAATAACATAT
CACACTTACAATTGCTTTAAATTTAGAAAGTTTTCATAAGCTAATTCCATTTAAAAATAA
TCGCCTAATATCTTTAAGTGCATTATTAGACTTTGTTTCTCATGAATAATCAAAATAGCC
CATAAGCTATCTATCCAAAGGCCTGAAATTTCCAACAATGATGCCTACTACTCGTGGATC
TTCATCATAGGAAATAAAGATATCATCATATCTTGGATTAATCGAAACTAAGCGTAAACC
CTCTTCTTCACGGTAAACTCGTTTAATATAGGTTTGGTTATTACATACTACAGCATATAC
TGCTCCATCATAATCAAATCCTGTCTCACGAATAAGAGCTACTGAGCCATTATGATATTT
AGGTTCCATAGAATCTCCAGATACCCAAGAGGCAAAATCGTGAGCTAGTTCTTCATTGAA
ATAAACAGTGTCGTAGTCACAATCATCATAAACTGATGCTCCAATACCAGCGGACATTTT
TTCGTATACATGGTATTCGTAGAAATTTTCTGAAACTGATATTACTTGTTGAGTTTTCTC
TTTTTGCACCAAGTCACGAGCATATTCTACTATTTGATTTTTACCTTTATTCGACAATGT
ATTATACAGACGAACAATCTCAATCTCTGTAAAATAGTCTTTTGGTACTCTGAGTATTTG
TTCTAGTCGTCTTACTTTCTCTTTGGATGGTTCTTTTACCCCTCGTTCCCATGCAGAATA
GGCTTGATAGCTAATTCCTAATTGAGCTGCAATATCTTTTTGTGTCATTTTTAGCTCTTT
TCTACGAGATTTAATTTTTTCTGGCTGATACATAGTTCACCTCACATTAATAATAATTGT
AATTCTGCTTTATTCCTTGCCTCTTCATCTGAGAATTTTTCTTTATCCCAAACATAGGCA
ATAGACTTTCCTTTGTTATAAACAAGCCACGTCTTTATATTAATATTACTTGCTTTAATG
GCTTTCCAGTTGGCTTGGTTTAATAAATCTGGGTATTCTAGACTCGTTGCAAAGCCTACC
TCACTAACTCTCTTCTTAACCTGATTTATAAGTGAAGGTTGAAACTGATGGAACTCCTCG
ATAATTTGTTCTCTAATATCATGAAACAAACGAAAAATAGAAGCATTCTTCCCTTCAATA
TAGGTCTCAACTGCTTGTTTGATTTCACTATCTTTACCAGGATAATATTCCCGTAGAAAG
TCCAAAAGACGAAAAAACAAAGCCTGTTTTGAAACTGCGAGACTATTTTGTACTTGATGG
AAGGTCTCGCAACTATAATATATTTTTGATAAAAGTACAATATCAGGCATCAATACTACT
GCTGAAAAGACATTGGCTTCTCGTTCTAGCAAATTCTCTTGATTATCAATAGATTCCGCG
AAATAGTTCCCATCATGTTTAAGAATAAAATGGCCCAATTCATGGCAGAGTGTAAAATTC
TGTTTTACTTTTGGATTATCTCTTTCATAAGAGAAACTAGTTCCCAATTCATCAACTACT
GTCAATCCTTCTATCTTATGATTAGAAAAATGGTGGCTAATCACTTGAATTTGGTGCTTT
TGAATACAATGTTGAAAAAAATAATCGAAATTATAATTCAATAATGGAATATCAGCATTT
TTCATATACTGATATAACACTCGTTTTGTTGCATTACTTACTTTTATATACAATTCATCC
AATGACTAATACCTCCTTTAAGTATAGGCCACAACAGACTAAACCAATTTGGTTGAGTTT
ATTGTATAAAAAAAGTGGACTATTGTCCACAACTTACCTATTTCTCTTTTGCAAAATAGA
AGAAGTATCTTGAATCTTTGGTCATACTCTTTTGTTCAAGTAATTCCCCTAGTTTTTCCT
TTTTAATAACAATACATTCAAAAGCTCTATCTGAAGTTTGAACAGCAAAAATATAAAATT
TTATGTCCTTGTCTTCTGTCTTCATTTTTGTTAACACGTTCCATGAATGCCAGGCCCATT
TTTTCTCACCCTTTTCCTTCATGTCAGGAATATAGTTTTTACTCCTACTTACGAACGAAT
TACCTTCAGTCATCATATCAAACTCTGTTTTTCCCAACTTTTTAAGTGCATCAAAAATTT
GTTGTTTAATATTAGATTTATGATCATTAAGCGTTACTTTTATTGATTGTTGACACTCTA
TAAATTCATTTATTTCTCCAAAATCAGATAAATCTCTATTTTCATAAATTAAATTATCTC
TCAAAGAACACTCCAACTTAGATTGTTCTAACGTACCCTCTTCATTAATTGTAGGCTTTA
TTCCTTTTGAATCTTTCTCTTCATCTTTTTGTTCAGTAGTAGATAAGAGAATATTTCCAA
AATCATCCTCATAGAAGTATCTCTCTAGCTTAACATCATCTCCTATTTCAGAAAGGTCGT
CAGGAGTTAACTTACTTTCCATGAAGGTATCATAAAATTCATAAAAACCATCATTAGAAA
GAAAATCATCAAAATTTTCTGGTTTGAATTTACAACCATAGAATCTTGATGAACGTGTAT
ATTCTCGAAATATACTAGAATTCTTACAAAAATCTAAAGCATAAACATCCTCAGCATTTT
TAGCATGGTCAGGAACATTGGACATATTACTAATTATTTTATTATTTAGTTTTCTCCAAG
AATCATATATGCTATTTATTTTATTTCTATCACTTGATTCTTTGTATTTATTAGACTTAG
ACCATTCTTTAAGTATTTCTTGAATCATTATAAACAAAGACGTAAAATCTATCGGGTGCA
TTTCTTTATTTTCTGATATCTTATAAAACTCCTCAACTCTTTCAATTATTTGTTCGAGAT
TTACAATAGTCAAAATTTGACTCATATTATCTATAGAAAAATTTTTATTCCAGGTAAGAT
AATCACTTTTTATTTCAGTATATTTTTGATATTTGTATCGTTCCTTCTGAATCTTCTTTT
GCTCTTCTTGATGTGCTTCACTATCAGCTTTTTCCTTTTTATCTCTCCTATACCATGTAT
AGAATGTTGGAAAAGCAACTGTAACTCCAACAATAACCTCCCCTGAGACTAATTTAGAAA
ACAAACTATCTTCAGAAGGGAAACAATGATACCCTACAAAAATTATGAATAATAATATCA
AAGAAACAGATGCTGCATTAGTAAAATCTCTTAAAAAATCATTAGTTGAATTCTTCTTTT
GATACAGATATAAAGCTAAAAATAAAATAGAAAGAATTATTGTAATCCATAATAAATCAT
TATTAAAATTTGTTAAACAACTCACTAATTTTTTCTCCCAAAAGCTTTCTTCCGTTCTTC
CATAAACTCGATTAGTTCTTTTTTGAATATTTCTTTTTCTTCTTCAGTCAGACCTTCTGA
ATTCATACGGAAAAGCAATTCAATATTATCTAGTTCATCAGTTCTTTCTTCTGAATTACC
TACTAAATAGTCAACTGACACATTTAAAATTTGGGCAATCTTGACTAGATTTTCTTGTGT
TGGTTTTTTCTTTCCTCTTTCCCAGTCCGCATAAGAAGATTGGACTATTCCCAATTTACT
AGCTAGTTCAACTTGTGTCAGGTGAGCTTGTTTTCTTAACTCTTTTAAACGCTCCGAAAA
TTCCATTTTAAACCTCAAAAAATATTTTTAACTTTTTTCAATTAACCTCTTGACAAATAT
CGCCCTTAGCGATATTATGTAGATATAGCTGATAGCGATATTCTTAAAAAAATAATAATC
ACTATCAGAGTGAGGTCATTGACAACTAAATAAAAAGTGCGTCTGACAACCAGAGGACTG
ATCATCAGAACAACACATAAACTTCGCACCTTTATTGTAATTGTTTTGATAAGTAAAGTC
AAGTCCGTTTTATGGTTGAAGTGAAGATAAAAACAAGTATTTTGTGGGCTTCCACGCATT
TCGGACCATTAGCACTTTTGCCGAATAGTAAAGTGAACTGGTTGCGCAAGATTGCGTAAG
AGAATCTTATGGGTATGATTACGACTCCCCAATGAGATTGGCCGGGCAAGCGATGGTAAT
TGACGCAAAGCACCTTGCTAAACGTTGCCACCGTGGAAAGAGGAATCTTTTCAACCAAAC
AACTTTTCTTTACTGCTGTCTATCTTTTGAGATGGACTTACTCTCAAGCTACTAAGTCTT
CTTTATATCTTAGTAGCTTTTTTACGCTTACAATAAAGGAGAAATTATGACTAACTTTTT
TCGCATTACAATGTAAACGCCTATACGATAACTATGAATTCACTTACGGTATGTTTAGCT
ACTCGCCTAAACTACAAGCTAAACTCTATACACAAGCTCTTCTTGACTTAGACCATTTAG
TTCAAGAAGCCCGCAGAAATAGCTATCCTAGCGGTGATATTCAGTTCTATAGCCGACAGT
TTAAACGTAAACTGTTTACCCACTACTACTCAAGAGTGAAGCAATTAGCTTAACTCTTTT
TATTTTGTTCAAAATCAGAAAGGATAATCTTATGATTCCAGAAACACTTGTCATGAAACC
AGACTTTATCGGCCCTGCCTACTACGAAAAATTGGGGAATGCTCCTCGCTTTATCTTTGG
AAAAGAAGGTAAATACCAACGCCACATTCTTAATAGTGAAAAACACGGGGCTTTCCATGT
TATCACCCCTGCTTCTACAACAGTCTTCCCAGAAGATGCTCTCGTGGAAGCGGTCAACCC
AATCTTCCTCTCAGATACAGCTCTAAATGGTAACTCAGTTGCCCCAGCTCTTAATGTCTT
TGCGGAAAAATTGGTCCTAAAAAAATAAGAAAGTAAAGGAGAAATAAACATGGCTAAAAT
TGGATTAAACTACGGAGAAAAACTACAAATTGCGGACAAGACCTATCGTGTCATTACAGA
TGGTCTGAACGTGCCTGAAGTCCTTGGAAAACTATCTTTCCGTGGCATTGAAGGGCCTGA
TATTATCTTTGAGGAAGACCGTACTCAACGCAACCCTGACGGCTCTTTCGTCCAAGTCAA
CACAGGAGAAATCCGTGGAATTGTTGTGGCGATTCATTCTTCCATCCAGCATGAAACTCT
CTTTTTCACCATTGCTGATATGGCTCAGTCTGAAATTGAAGACTTAGGCATTAAATACCG
AGAAGAGGTAGAGCTGGAAGATATTGTCATCACCCACACTCACGTTAACCGCAATGATAT
TTACAAGCTCTTTGCTTCTAAAATCAAGAAAAAGAATGGAGGGACACCTATCAAGGAAAA
CAAACCTCTAGATAACAAAAAGGATAATTAGGAGGTGATGCACTATGAAACTCTTTACCT
ATCGTGGGATAAGAGTTAGGGCCTTTTATCGTCATATTCGGGGAATCACCTGGTTTATCT
GGTGGTTCCCTTCTTTATTAGCTATTGGAAATTATTGCTATGTCAACTTAGAAGAATTGA
GAGACCATCCCTTGCCATTAGGCTATTTTATTGGGGGTATTCTTTTCGCTTCTTGCTTAG
TGGCTTACCTACTAAATCGCATGTGTTACGAGAAAATCGTCTTCTTCCAAAAGCTCAATA
GCCTACGGATTTTGTCTCGCTTTCTGATCGAAAACAACCTCTATTTAATTAAAAACATCA
GGCGTGAGAATAAAACGATTGAAAAGATTGTCCTTCCTCAGGTCTACTTAAAACAGTCTC
GATACAAGATTGAAGTCCATTTTATCCTGGAAGGCAATAAATTCCAGGACCGTTTTCTCA
ATCTTGGCTCGACTCTCGAAGTTATGTTTAATGGGGACTTTCGTAATAAAACCTTTGATA
AACGTTTCATCACCTATGACATTGCCATCAACCGCATTAATAGTCGTATCACCATTAATG
AGGTCGAGGTCAAGGGCTCTAAACTCCAACTTATGACAGACGTCACTTGGGACTATATCG
AAGAGCCTCACCTACTCATTGGTGGGGGAACTGGTGGCGGTAAAACCGTTGTTCTCATGA
CCATTATCTATGCACTCGCTAAGATTGGCTTTGTGGATATTTGTGACCCAAAGAACTCTG
ACCTGGCTGGTCTCAAAAAGATTCCCGTCTTTCATGGTCGTGTTTATACAAGCAAAGAAG
ATATCATCCAGTGTTTTAAAGAAAATGTTGCCTTCATGGAAAAACGCTACGAGCTCATGT
CTAACTCACCCAAATTTCAAGCTGGGAAGAACTTTACGCACTACGGCATGACACCAAAAT
TCATCCTCGTCGACGAGTGGGCAGCCCTTATGGCCAAGATTGACCGTGACTATAGCCTAC
AGTCTGAACTCATGGAATACCTCTCTCAGCTCGTCCTAGAGGGGCGTCAAGCTGGTGTCT
TTATTATCTTTGCCATGCAACGACCTGATGGGGAATTCATCAAGACAGCTCTTCGAGATA
ACTTTATGAAACGCCTCTCAGTTGGACACTTGGAATCAACGGGTTACGACATGATGTTTG
GGGACGCAAACAAAACCAAAGAGTTTAAAAAGCTCGATGAAATCAATGGAGTCAAAGTTA
AAGGACGAGGCTATATCGCTAATAACGGAGACTTGGCTGGGGAATTCTTCTCCCCTTACG
TACCACTCGACCAAGGCTTCTCTTTCTATGATGCCTACGCAAAAATCCCTATTATGGAAT
ATAGTGGCGAAGAATTTACAGTCTTTAGGGAAGTCCGCCAACAACCAGAAACGATTGAAC
CAATAGAGGAGGAAAAGGCTCTAAACAATGAAACTAATCAACGTCCGCTCAAAGAATTTG
CGGAGGAACAAGACCTCAAAATGGCGACGCTTCGAAAGATTATTTATCTCTTACAAGAAC
AAGGGATTGTTTTTGAACGGACGGAATCCGCCATTCTAGTCGACCCTTTTCAAGAAGAAC
TCCTTCTTGAAAGTCTCATCCACTTTGAGGAGGGAGGACGCAAATCTTATCCAAAAGCCG
TTGAAGCGACGCTTAGTCATCATGGGCTAGGACAAGGGCAAGGGCAAGCCTGACCACAGG
TCAGGCGCAGACCGTAGCCCGAAGTTCCTAGGCCATGATGAGACTTCAACCCCCGATTTC
TAATAGGGGGGTTACATTTGGCCAAAGTGCCACGTCCACCCCTCCTCATTCCTTGTGGGA
GTTGGGATTTCAGGATTTAGAAAGTGTGTCACTTTGGTCCAAAAAGTGTGTCACTTAGTC
AAAAGGAGGTGTGCCCATGAATGACTAAAATGAGTCCCTTTCAGATCAAAAACTTCAGAA
AACAAACAGGCCTCAGCCAAAAAGCCTTTGCACAAGCCGTTAACTTACCCATAAGAACTT
ACCGCTCCTATGAATCGGGGGAAAGAGGCCTCACCATTGACAAGTTCCGAGAACTCAAAG
AAAAACTCGGTTACTATCAAGAGTGTCACAAAAACAATCTCAGGGCTCACATCGACTACT
TGCGATTAACTTTCCCTAGTCTGCGAGATTTAGAAGCCTTCTGTGAGAACTTTCTTTTTT
GTCACTTAAGCGAATTTACTGACCAAGAAACACGGCTTATGAATTATACCCACTTGTGGC
AACGGGGAAACATTTGGATTTTCGATTTCTTTGATAAGTCTGCGACCAATAACTACCAAA
CTTGTCTCCAACTCTCTGGTCAAGGCTGTCGGGAGATGGAACTCCTCTTAGAACACAAGG
GGATTTCTTGGCAAACCTTTCTTCAAAATATTCTCTATGCTTACGAAGATGTCAGGGTAA
AACGCCTTGATATCGCCCTAGACGAGCTCTATAAAGGCTATGGACACGAGGATGAACATA
TCCAGATCCCCAAGCTCATTGATAAGCTCTATGCCAAAGAAATTGTCCTAGATACCATTC
GAAAATGGAACATCACAGGTGGGGGTTCCTTCACCGATAACGAGGATATGGAAGCCAATC
ACGGTCTCTCCCTTTACTTTGGGAGTCGTCAAAGTCAGCTCTACTTCAACTTTTATGAAA
AGCGATACGAAATCGCCCGTATGGAAAATATCTCCTTGGAAGAATCCTTGGAGATTTTTG
GTATCTGGAACCGCTACGAACTACGCTTTTCAGACCAGAAAGCCCAAGGCGTTGTGGAGG
AATACATCAACGGTGTGGACCTCGGAGAAATCGCAAGAGGTATCGTGAATAAAGAAATCC
AAGTCTATGATGGTGTCACTCGGTTTGGAGCCTATAAGCCTGATGAAAAATGGCAAGGCC
TCTTTGGAGGAGTCGAACCCTTAAAACTCTCAACCAGTCCACAACCCTACAGTATCGAAC
GGACCATTCGCTGGTTAACCTATCAAGTCGCAAACTCTCTCGCACTCGTTTCTGAAGCAG
ACAAAATCATGCAAACAGAATACATGAAGATGATTCAAAATAGCGGTGAAATTACTGATC
GTGGGGAGGCTATCTTAAGACTCCTCAAAACCAACAAACACTATGAACACTAGAAAGGAA
ATCCCTTATGGAATACAAAGTCGAAATCAATTCACTAAACAACTTTAAAGCCTGGTCTGG
TGGCCTGAGTACCTTAAACACTGTCCGTGAACGTGGTGGCATAGATACCCTAACCACCAT
TTGTGAAGACCTCTTTTCCGGGAATACCCCCACCGACACTCAAATCAATGATTGGCTTTG
GTTTGATACAAACTTTATTTACCAGGCGCTAGGCTACGAGGACCTTCTAGAAGGCTAATT
CATGCTCAAGAAAATCTATCAAGCAGACTTCCTTCTTCTTCCTGATCAAGAGTTTTGGAA
CATGTATATTCTCCTTAGAAAAGGGAAGGACTTCTACTATGAATGTGCTGGAAGGTGTAC
CGAAAAGCCACCAGATGACAGGGGCTTCTACGACTATGAACACGCCTGTTTCACCCTAGA
CGGTCAGGTGCTGAGTCTCAATAAACGGATGCGTCCCTCTCTCATTGCCTATATTCAACA
GACCATCAAAAACAATCACGACACATTTAGAAAGGAAATTGATATGGCCACTAAAACGAT
TTTTGAAACCAAAATTGGACAAGTTACCAACGAACTCGGAGAATTCCTCAAAAAGAAAGA
CCACAAACAAGCTTGGACCAAGGCTGGAGAACTAAATGCTCTTCTCAAAAAAGAAGAAGC
CAAGGACCTAAAACCTGAGTTCGTCGAACAACTGCATAATGAGTTACGAGGCTACTACTA
CATCAACAGTGAGATTGAAAAAGCCAATAAGCGACTCTATGCCAAAGGTTCTAAACTCAT
TGAACTCGCTAGTCTCTAGAAGGAGGACCTATGATAAAAGCTAAACGATACTTACTAAAA
GCAAGGGAATACCTCTCAAACTTTAAAAAGGTGGAGAAAAAAGGTGGCCCACCAAAGCTA
AAAGTCACTACGAAAAAGACCGTCAATCTAGCTGTTATCGGAGGAATTGCTTTCCTCCTT
TTTGTTGGTCTTACTGGCGCCATCCGTGCCATCACTCTCTCAAATAAAGTGGGCAAACTA
CAAGCTCAAGTCGAAGCAACTCAAAAACAAAAAGCACAACCTATGGACGCTAATCGTAAG
TATGACTACAAGCTCCAGTATTACCTCAATGACTATGTCTACGCCTACTTCACCCTCCCA
CAAGAAGGGGATAAACAACAAGCTCAAGTTGAACACCTCAACAGTTTCTACAACTTCGTT
CCAGACGTCAAAGCACAAGGTCAAGTACGTAACCCAAGTACCCTGCTCTACTCACAATTA
GTCACGGTAGAAGGTAAGATAGCCACCTACAAGGTCAAATACAAAGAAATAATCCAACAT
GACAAAGACACCGAGGAAAAAGAACTGGTAACGGGATTTAATATTCCCTTTGATGAAAAA
GAAGGGAAATACTACGTTTCTGGACTCCCTTGGTTCTCAGCCATTGACTCTTCACAAGCT
GGACACTTTAGCGAAGACGACCAACTCCAACTCACAGCTAACGACCACGTCTCAGATAAC
CAACACAAGAAGGTTGAAAAGTTCCTCAAGGTTTTCTTTACCAACTATACTACCAATCAA
GACAACCTTAACCTTATTGCTAAGAACGTTGCTATTGTAGCCAATNNNNNNNNNNNNNNN
NNNNNNNNNNNNNNNNNNNNNNNNNNNNNNNNNNNNNNNNNNNNNNNNNNNNNNNNNNNN
NNNNAGAACGTTGCTATTGTAGCCAATACCACCTTTAAAACGATTGACTACACCTATCTA
AAAAAAGATGGGGCTGATTTCATCGCCTATGTACAAGCAACCTTTGAGGTGGGAGGAACG
ACTCACTCTGAAAACTTCACCTTCACACTCTCAGAAAAAGACAAGAGCTACTATGTCACA
AAACTAGAACACACCATTCCTCTCAACTACGCAAACGATAAAGATTAGGAGAACTCTATG
AATACAGACAATCTACGTACCTTCCTCCAAGGCGATGGGATTTGGATTCTCACCGCTATC
GCTGTTTTGTTGGCTATTAAAGCTTGGCGAAACAGTTCTTGGCTTCAACTTTTCTCAGTC
GTTGGTTTCTATGCCGTCATTGTCTCTATCGCAAAAGGACAAGATATCCTAAAAGTGGTC
GGCTGGTTCCTACGACTCTTTGGTATTGATTCAGGACTTTAAGTATGGCTGACGAAAGAC
TCTATGACTACAGTAAGGGCTTAAACGCCCCCTATTGGATCCAGGAAATCAAGACAAAAA
AAGGGACTCGCCTCTGGTACTTTGCGACACCAATGCAATTGTCCTTTTTCATTGTCTTTA
CCTTTGTTTTTGTAGCCATGTTGCTATTTGGAGGATTCATCCTGGTTCCTCTCGCAAAAT
TCACACACTCTATTTCACTACTGCTCTATTGGTACCTCCCCTATAAACTGGCTAAATTCT
ACACCGAATACGAACCACACGGTAAGAAGATGCACGTTTTCATTGGGGACTACCTGATTT
ACTTCTGGGATTTCAAGCTCAATAAAAAAGCCATCTACCATGAAGACCGAATAGAGCCAG
TAGAAGAAATTGTCTTTGAAAAAACAAATCTATAGAAGAGGAGGTCCTATGAGTATTACC
TTAACCTATCCTATTAGGGAAACCTATGAAAATCTAGCCCTCAAAAAAGATCGAACGGTG
GTGGCTTATTATCGTATCCCCAATACTCCCATCACCATTACAGACGAAGAGAAAAAGGGC
AAACACAAGATTACAGTTGCTCAGATGATGAAAAAGCTCCAGAAAAACAAATCCTTTGAG
ATGTCACTTATTCCCAAAGACTATCTCTTAGAAGAGAAAATGAGGGACTTTTCAGAAGCA
TTGGCAGATGATAGCCGTGAACTGGGAGAAGAACTCCTTCTTTACACGGTTGACCGTCTC
ACGGATGAAATGGAAATTCCTTATCAGTTTGATTGGGTTGTGGGGGTGACCTTACGCAAA
CAAAATCACGGGGCGACGGTGAAAGACTTGGCCTATGAGAGTTTTAACGAGTTCTCAGAG
AAAATCGCAAAAGGTCTTGGCTACGAGTACGCATTGAGTCCCACCTGGTATGACGATTAC
AGGAGTGACGAATTCACTATTTTCCAAGCTTTTTCCGTCCTACGTGCCAAACGTCTGACC
AATGAAGAACTCTTCTACTACCAGCGGATGCAATACCTCCGCTATATTCCCCATTACAAG
AAGGAGGTCCTCGCTAATCGCTCCCAATTTAATATCACAGACACCCTGATTAAAGTCCTA
AAAGGAGGCTTCCTCAAGCTCGAAAGTCCTTATGGGTCTTCCTTTGTGACCATTCTTCCT
GTTGGAAAATTCCCTGTGCAATTCAACGGCTTTCACTTAGGAGAATTTGTCCAACGCTTG
AACTTTCCCGTGGAACTACGTATCAAGGCAGAATTTATTGATACCAACAAAATCAAGGGG
AGAATGGGACGTTCTAATACCCGTTATCGAAACATCATGGAAGAAGCTGAAAACACAGAC
ACCGTCCAACAAGACGAAATCATCATGGGATCTATCTCCCTAAAAGACTTGATGAAGAAA
GTCGGAAACAAGGAAGATATCATCGAATATGGAGCCTATCTGATTGTCTCTGCTTCTAGT
GTCAATCAGCTTCGTCAAAGACGACAAGTAGTCCTTAACTACTTTGATGATATGGGCGTT
GAAATCAGTGAAGCTTCGCAAGATGGTCCTTACCTCTTCCAAGCCCTACTCTACGGGGAA
AACCTTCAAAAGAAAACACGTACTTGGACACATATGGTCACAGCTCGTGGGTTTTCAGAA
CTTATGCCCTTTACCAATACGTCCTCAGGAAACCGTATCGGTTGGTATATCGGGCGAGTA
GACAACTGGACCGGCCGTTGGGACACTATCGCTAAAGCCATTGATTCCTCGAAAAATATC
GTCCTCTACAATGCCACAGTCGGAAACAAAGAAGACATCGCTGGAAAGATTACCAAGAAC
CCACATATCATTATTACGGGTGCGACAGGACAAGGGAAATCTTTCCTCGCTCAGATTATC
TTTTTAAGTGTGGCGTTACAAAATGTCAAAACCCTCTATATTGACCCCAAACGAGAACTC
AGAAATCACTATCAGGAAGTAATCAACTCCCCTGAATTTGCACGACGCTACCCTGAACGA
AAAAAACAGATTGAACACTTTAACTTTGTGACACTAGACAGCTCACTGGCATCAAACCAC
GGAGTTCTAGACCCCATTGTGGTCCTTGATAAGGAACAAGCCGTAGAGGTCGCAAAGAAC
ATGCTTGAGTTTCTGCTACAAGCTGTCGATGACGTGACGATGGATCAGAAAACAGCCATC
ACAGAGGCCATTAACGCTATCGTAGAACGTCGAGTAGCTGGTGAAAACGTCGGCTTTAAA
CATGTCCTAGAAGCCTTAAGACAGGCTTCCTCATCTGAAATTGCCTCAGTAGGTCGCTAC
CTGACGTCCATTGTGACAAACTCTATCTTGGAACTAGCTTTCTCAGATGGTAGCACACCA
GGTCTTAACTATGAGTCCCGAGTCACTATCCTAGAAGTCAATAACCTCAAGCTCCCAAAG
GATGACTCCACAAAGATTTCAGACCACGAACGAAACTCTATTGCTCTCATGTTTGCACTT
GGGGCCTTTTGTACCCACTTTGGCGAACGCAATGAAAATGAAGATACCATTGAGTTCTTT
GACGAAGCTTGGATTCTCATGAAATCCGCAGAAGGAAAGGCCGTAATCAAAAATATGAGA
CGTATTGGACGCTCTAAGAACAATACCCTAGCACTGATTACACAATCTGTCCACGATGCA
GAGAATGACGATGACACGACGGGATTTGGGACTATCTTTGCCTTCTATGAAAAATCTGAA
CGTGAAGATATCCTCAAACACGTCAATCTCGAAGTCACCGAAAGTAACCTCGAATGGATT
GATAATATGATTTCTGGTCAATGCCTTTACTACGATGTCTACGGGAATCTCAATATGATT
TCCGTCCACAATCTCTTTGAAGATATTGATATGCTTCTAAAACCTATGAAAGCAACAGTG
TCTTCAAGTCTCGAAAATAAATACGCTAGTTAGGAGGTGAACCGATGCAAGAAGCTTTTG
CCAAGCTAAAGGGAGTAGATATCTTCTCCCTAAAGTCCTACATGGAACCAACCAACTTTG
GCTCCTTTAATGGGGCCTGGGTCCTAATTAATGAACTCTTCGTTAACCTCTTCTTTTTCA
TTCTCAATGCCGTCGTTGGCTTCTTTTCCCTCCTCATTCGCATCTTAGAAAAGATTGATC
TCTATGCCACCTATAAAACCTATGTCTTTCATGGGGCAAGCAGTATTTGGCACGGATTTA
CTGGCTCTAATACTGGCAACATTACCAACAAATCACTTGTAGGCACCTTGCTTTTGGTTT
TAGCTTTCTACCTGTTCTACCAATATTTCTTTTCAAAAGGTTCCTTTTCAAGAACACTCC
TCCACGTCTGTCTAGTACTCCTATTAGCTCTGGGGTACTTTGGGACAGTTGCTGGAACTT
CTGGTGGTCTCTATCTCCTTGATACCGTTAATAACGTCTCTAAAGACGTTACCAAAAAGA
TTGCAGGGATTAAGGTGGACTATGCCAAAGACAAGTCAATTAAAATTGGAAAATCGATGT
CGGATAGCTACATTGCAGAAACGTCCTATAAAGCCTATGTCTTCGTCAATACTGGCCAAG
AAAATGGAAAATACAAGAACAGCCAAGATGGCAAGGAAGAAGCCTTTGACGACAGTAAAG
TTCTTGGAACGAGTGATAAGAATGGAAACTTCAAGGCAGTCAAAGCTAAAGACCGTTCTA
AGTATTTAGATGATTTAGGAGATGGCGCCAACGATGATGGTGAAAAGAACCGTTGGGTGT
CAGCCATGCCAGACTTCATCTTCACTCGGATGTTCTATGTGATTTTTAAAATTGTAGAAG
CCTTTGTATTAGCCGTCCCCATTATTCTTATCCAGCTCTTAAATGTAGTGGCTCAAATCC
TTGTCCTCACCATGATTCTACTTTTTCCAGTAGTCCTTCTCATGTCATTCATTCCAAGGA
TGCAAGAGTTAGTCTTTGGAGTGCTCAAAGTTATGTTTGGGGGCTTGATTTTTCCAGCAA
TTACAACTCTCTTAACACTCCTTATTTTCTATATTGAAAAAATGATAGAAAACATTGTCA
CAAATGGGTTTGATGGTGTTCTAAAAACCTTACCGTCCCTTCTCTTATTTGGTCTTGTTT
TCAAACTCTTAGTATCCGTGGTTTCTAAAGGTGTCATCTATTTCCTCATTTGGAGATTTA
AAGGCCAACTCCTCCAATTCATCCTTGGCTCCAAAGCTCGAATGGTTGCGACAGATATTG
GGACTAAAGTTGAACATGGCGTCACAAAGACCAAAGAAGTCGCTTCTCAAGTCCCAACAC
GAAGCCTTGCGACGGCTCAACACCTCGGAAACTTTGCATTGGCTGGTGCTGGTTTTGGGA
CTGGGATGATGATGAATGCCAAGAGCCATTTCCAAAATGCTGGTTCCTTCTTCACTCGTA
AAGAAGCAAGCCAACCAGAAACAGTTATGCCATCTGGACCAACAGAGGCTCCAATAACGC
CAGAAGCTCCAGAACCAATCATTCCTCCAACACAGACACCACCTGATAACTTCAAGCCAA
TTGAAGAAGAGAATCCAACACCTCCAAATAACTCACCAATCATGTCAGAAGGAACACCTA
GTCCAGAGGACGAATTCCAAACGCTCAGAGAAGAGTGGATGTCGCCATTCAAACAACATC
GTATCAATACCCTAGAACGTAGATTGGATGCCTATAAGGATCCTCAAGCCATGTATAAAG
CTCAAGGATCTAATGCCTTCACCCGTGCTTATCGTCAGACCATGACACGAGATGATAAGA
TAAGAGCCAATATCGAGCGACGAGATCGTTTAACTCAACGCTTAAACCAATTGAGAGGAG
AATAGAATGAATACTAAAATACGCTCAAGAACAGCCTTTCCAAGAATGCTTGAAGAAACA
CTTTTTAATGCTTACCAAGAAGGGAAACGTTCTGTCGATTTCCTTCTTTTATTTCCAGTC
TCAGAAAAAGACAAAGATCAAATCATTGCACAAACAAAAGCTCATTCCGTCGTCTTAGAT
GCCAAATGGCGCTTTGGGACTGTGCTATTTACAGCTTATATCAGACACTAAGTAGAAAGG
AGAGCCAATGAAAAAACTAAAATGGTATCTATTATCTAGTCTTATTCCTCTCTTTTTTCC
TGTGTTTATCATTATCATCATTATGGGAGCAGTCGGAGGAGGTAGCACCGGTGGCTCTTC
TCAATCACTAAATGGTGCAACCTACACAGACCACTGGTCAAATGGAGATCCCTATACCCA
TAATTTACTCGTCCATCGCTACGGTATTAAGGCTGAGCAATTGGACGGCTTTTTAGATAC
TTTAGGAATCTCCTATGACAAGAAACGCATCAATGGAAAAAAGCTACTAGATTGGGAGGC
TAAGTCTAACCTAGATGTTCGTGCTATTGTAGCGATTGCCTTAAATGAAAGCTCACTTGG
AACAGCTGGAGTCGCTACTAATCCTGGATCCAACATGTTTGGTTTTGGGGCATTTGACTC
TAATCCAGAAAACGCCAATAATTTTAACGATGAAGTAGCCGTTGTTGGACTCACCAAACA
GACCATCATTGGTAATAAAAATGAAACCTTCAAAATCCAAGATGACAAATCCCAAAAATT
TGCGAGTGGTTCCCTCAACACGTCAACAGATGGTGGGGTCTACTTCACCGATACCTCTGG
CTCAGGAAAAAGGCGTGCTGAAACCATGCAAAAACTCGATACTTATATCGATGAGCATGG
AGGTACACCAAAAGCCCCTGAACAAACGACAGGAAAAACGAGAGACGGAGGCGGTGTCAC
AACTGGGGATGTCCCACAAGGCTATAGCCTCACCAAAGAAATCAATACTTCAAGCTATAC
AGGTCTGTCTTATCCCTGGGGACAATGTACCTGGTTTGTCTATAACCGAGGAAAAGAGGT
CGGTGTTAGCTTTGGAGAGTATATGGGAAATGGTGGCCAATGGATGAATGCCTCAGGTTA
CCAAACAACTCATACCCCTACCGAACACTCCGCACTGTCTTTTAACCCAGGACAAGCTGG
TGCAGATCCAACCTATGGCCACGTCGCCTTTGTGGAACAAGTCAAATCGGATGGTTCCAT
TCTTATCTCTGAATCAAACGTCAAAGGCCTAGGAGTTGTTAGCTACCGCACTTTTGATGC
AGAAACAGCAAAACAATTTAATTATGTTATTGGAAAATAGAAAGGAATTATTTATGCTAA
AGCTTAAATACGTACCAGTTGAAAACTGCAAAGCCGAATGGGGTGACAAAATGGCCCTTA
TGAAACGTTTTGAAGGACTTAAGCTCAAAACTCTTAACAATCTGCTAACTGAAATGAGAA
TGAATCCCCAATTCAAAAACTATGTGATTAATTCCGGTCACAGAACTGTTTGGATTAACT
TCGAGGGTTTCTTAAATTTCTTACGCTATAGGCAAAATAAACGATTTAAAGAGGTGGGAT
AATGGGACAAGTAAGAATACAATCTATCATACAAAAATCAACTCGAACATCAACTAAAAA
AGGATATATTGATGTTAAATTTAGGACACGTTTTATTAACCCTTTGACTGAAAAAAGGCG
AGAAATAGTTTCTGATTGGTATTCATTACCTAATAAAAAAGATGATGATGGTCGAATCAA
ACTTTCAGCACAAGTAAAATCTCTTATATTTAGTGAGCTTCAAGATAAAGCAAATATACT
TTATGAACAACTAACAAAAGAATCTTTACGAAAACGAAGCAATATCACTTTGTATGAAGT
TTGGCATGAATGGCACCAAACGAGAATTGAACAGAAATTAGTAGCTCCTAAAACTTTAGC
TGGGGAAGATGGTAGATACAGAAACCACATTTTACCTCATATTCCAAAAGAAACGATACT
AAAAAATATTCCCACTAGTTTAATAAAAGAGATTATAGATCAACTTTACCCAATCGGAAA
CCACAAACGAATAGCTCAATCAATTAAATCAGACTTGTCTGCCATATTCAAGTATGCTAT
TGCACATGATTATATTTCTCCTGACCAAAATCCCATGCCTTATATAACAATTGGTAGAAA
AGGTCTTTCTGACGAATTAGAACGTTTAAAGAAATCAGATATAGAAGATCAATATCTTGA
ATCTTGGGAACTCAAAGAAGTATTATCCATTGTTCGTAAGTACAATGAACAGTATGCCCG
TATTTTTGAATTTCAAGCACTGACCGGAATGCGTATTGGCGAAGTACTCGGTTTAAAGGA
GGAAGCTATTGATTTTAATAAAAATATAGCCTCAGTTATTAGAACTCGTGCTACTCATGG
AGGAGCCTCTGAAGATAGCTATGAAGGTAACGTTAAAAATGTACAAAGTTATCGAAACGT
TCAATTATCATTAAGGGCTGTTGAAATTCTAAAAGAAGAAATTGAATTAAATCATCATCA
TATAGAATTCAATCCAGACTATAAAGATAATGGATGGATTTTCACCTCTAAGAGCATCCA
TAAACCTGATTACAATGGAACTCCTCTTCATTACAGTGTCTTAAACAACTTCCTCAACTC
TTCAGAAAATGGTAAACTCAACCGCAAGGGAAACCCGAGACGAGCAGGAATCGATATTGA
CAAGAAGCTTAGTTTCAAGAAACATATTACAACTCATATCTTCCGACACACACATATCAG
CTTCTTAGCGGAACAAGGAGTACCTTTGGAGGCTATTCAAGATCGTGTTGGACATTCTAG
AGGTAGTCGTGTAACAGAAATTTATTTGCATATCACTAAAAAAACAAAGGATCAAATTAT
ACCTATCCTTGATACTCTTACACAATAAGTGTGGCAAATCTGTGGCAAAACATAAGAAAA
AGGCTTGTCCATCTTGGACAAACCCTTTATTTTCAAGCTTATATAATCTAATTAAGCTTT
GTTTGCTGAAC
