# Supplementary material for: Abundance, Diversity and Role of ICEs and IMEs in the Adaptation of Streptococcus salivarius to the Environment
Source: Genes (Basel). 2020 Aug 26;11(9):999. doi: 10.3390/genes11090999 (PMC7563491; doi:10.3390/genes11090999)
Supplement: Supplementary file 1 [file genes-11-00999-s001.zip › Supplementary files/Lao_Data_S1/ICE_SsalB57_fda.fasta]

>ICE_SsalB57_fda
TTAAGCTTTGTTTGCTGAACATAGTTGATTTATTCGCCATACTTCCCATTACATCATAAA
ACGCTATATTTAAGATTTTAAACAACTATGTTAATAGGAAGAGAACTTCATTATTCCTCT
TAGTTCCATGAAAAGTGTGGCTAAATGGAGGCAAGATAATAAATTTAACTTGCCACAAAT
CGTAAGACCTGGTTTTAAACCAATGAATTTTAATATATTCTAATAGGTAGAAACTACAGG
CATTTAGGCCTGTTTCTATTGTCCAGAAGTCCAAAAAGTTTGAGATTATTTGATTGAAAC
AAGGAATTTCACTTACTGCGTTTTACTCCGAACTACTGCGTTTTACTCCAANNNNNNNNN
NNNNNNNNNNNNNNNNNNNNNNNNNNNNNNNNNNNNNNNNNNNNNNNNNNNNNNNNNNTG
CGTTTTACTCCAAACTACTGTACTCTACACTTATAGTGTGTAATCTTTATTTCACCAATG
TATAGTACTGATTTCTATCATTTCTGCTCGTTCCGTGCCATTCCAAAACTTTTTGCTCAA
CTAACCCTTGTAATAATTTCCCCGAAAACCTTCTACTTCGTCCAGTAAGTTCCGAAGCTC
TTAAAGTAGTCATTTTTTGTCCTGAATTATACATATAGTGTACAATATCTTTTTCATCTT
CACTCAGATCAGTGTAACTGTCTATATCTTCATGAATACGATCTGCTACCCTCAATTGAC
GGCTCATAAAATTATTTTCAAGAGTTAAAACAACTTTATTACCAGGCTCTGTATATTTTG
GCTCATGTAAGAAATAAGATTCCATTTCAGAATAGATGCGCTTCACTCCCTCATTCATTT
CTCGTACCCATCCAAATTCTGTTAAAGTTCTGGCAATACGAGGATTACGAGAAAAACGTT
CGTGCTTAATATTTTCAACAGTCACGATATTAGGGAGCTTACCAGGGCTATGAATTTCCA
GGCGATCATCAAACATCATAACTCGGATATAATCACCAAAAATTGAGTAATTTCTGTGAG
TTACCGCATTTACAATTCCTTCAAACCAAGCAAATTCTGGGTACTCTGGTAATGTTTTAA
ATTTCCCATCAACATCCAAGTATTGAAATTCTCTAAGCTGAGTACGAACAAAATCTCGAA
CTTTAGTAATCAATGTCGGAAGTGGATCTTCGAACGTAACTTCCTTGACAACATTAAATT
GGCTACCAGTTCCCATATTAACGCCATCAAAACGAAGGAACCTCACTCTTGCTTGGGGAA
AAAACGATGATGGATACTTACCAAATAACAAGATAGCTGCTTTTGTCAGTTTCCCTCCAA
TCATTAATCGTCTTGCTTTTAATATTTCCTCAGTTGTTCTATCAGAACTATCAAATTTAC
TTTTATACTCATCAACTAAGGCTTCATCAATATCATCAAGACTAGCATCTGGTACTATCT
CATCTTCAAAGAAACGTTGACCTCTATCATAATTCAGCTGGATTCGTTGCTCATAGCTAA
GCTTAACCGATTCATCTCCCTGGCGTAGATAAACCTCATCATTTGGTGCACTGATAACTC
TACTAGAAGACAACTCAACAGAAATAATTAATATATGATCATCTTCTCCTTTGACATTTA
CTACTGGAATTTCTTCAAAGGTTAGGGCTAAAGGGGTATCCCGCATCTCACGATCGATTT
TTTTAAAATCCTCGATAGGATAGGCATGACCATCTTTAAAACCAGTAATAATATTTCCTT
GTTTTTCATCTTCAATCCCAATAACCAGCTTACCACCATCGGCATTCGCAAAAGCAATCA
AATGCCTCAAGAGTTCTGAAGGTTTCTTTCGTGCACTTTTTCTGTCTAAATACTGGCTCT
CTGGTGCAAATTGCCAATAATGTAAATCTTTATCCATTCACTTACTCCTGAATATTATCA
GATTTTATCTTTTGAATCATTTTTATTATCTATTTCAAACAAAAAATGAATTATTCCCTC
TTATTTATCTTAAAAGTAACGAGGCATATAGTAACGTACTAAAACAATATGTATATGATA
AATAATATCATTCATACCTATTTTACCGAATAGATGTCTTTTTGTACTACCAAAAAATTA
CTCGCTAACAACTCGGTCAATTTTCTTAATAATACGATTTTACTTCTATAACTAATATTT
GAGTATATAGATATCTGCAATCAAATCGGATAAAATAACTTCATAATCATAATTTTTAAA
AGATGTAATAGCCATAATCTATTCTTTCTAAAAATAGCATACAAGCTTAGCCCATATGCT
ATAAGTTTTACTATAAATCATTTGAGCTTACTTCACTAACCAATTTAGCAAGGGTAATTT
CTTTATGTGAATTAACAGTAGTTGATACAAGCTAAATAAGAGCTAAAATAACTTCAGTCC
AATTGACATTCATTACTTCATCCTCCTTCTAGACACTCCATGTGCCAAAAAACAAGAGCT
TGTATCACGATAATCTTATTAAAATTCAATAAATTTATCAACAACTCATATCAGATTTTT
TCCCAAATAGTAATGCTTTTTCTAAGTGGGACTTTTCCATATTTCTTCATTTGTTGACTA
CTATTACCCTTTTTCTGCTTTAAACAATATATTTTTTTGACTTTAAAACCAATGGACTGT
GCAATATCGCACGACATATAGTCTACAGGTATGACTTCACCTGCAAATCTAACATTATCA
TTCACAACTGCAATTTTACTACCAGGTTTCATTATTCGAAACAACTCTGAATAAATAAAT
GTTAACTCAGAAAAATAACCTTCAATCATTCGTATTATTCCTTTATTATTAACCTCACCA
TTTATCCATCTATTATTAAGAGCCGTTAGAACTTCTTCTAAAACAATATTATTTTCAATA
TTGTTTCTAATTTTTTTAAAACATTCATCCCTATCAAGAGTATGGTAGTAGTTCTCCAAT
TCTTTCATTTTAGACTTATTCTCTACCGTTGCAGAGAGTAAGTCTTGTCTTAATTTTTTT
ATTGTTTGATTGTTATGGCCAAGATAGTTTAATTCAAGGGCGTATGTTCTTGTGTAGTCA
TATCTATTACAATATGGAGGAGATGTTATAACTCCATCAACTATATCAGAAGATAATTTA
GGCAATTCGAAGAGACAACTACCATTTATAAAGGTTTGTTTTGAATTATTTTTAAAACTC
ACTGATTGAGCATAACCAATATCATTAATAATAACTTTAAATGCCTGTAAAAAAGCACTC
CTTACAGTTGGTATTTCCCCTTTATCTAGTATAGTTTTAATTGGTGATTTTCCTGTTGCC
TTTCTTTTTTCATTTGCTTTAATAACTTTACTAGATCTATAGTCCCATCTTAAATACTGG
CCATCCTTTCTAGTATAACTAACCTCTTCAAGAATGGTTAATAAAACGAATTCAGCCAAT
TTTTTCGATCGGTCACTAAATTTTGATGAACTAATCCAATTCCTTAAAAACAATAGATCA
TTTTCTCTGCTTTTTGAGAATGCCCCCTCTGTAATAGTTAAATAATCAAATGACTCATTA
ATTTGCCTTATTTCTAAAGTATCAATATTCAAAAACATCCTTTTTAACTCTTCAAGGTCA
TACTCTAGAATCTGAGTCTTTACATCAAAAGTTTCTTTAGCCATCTCCAGAACATCAATT
GCAATTGAACTTATTCCTAATTTTTGAGCTGTTAAACTCGTTGTACCAGAACCAGAAAAA
GGGTCTAAAATCACATCTTCATTTTTAATATTAAAATCACTGATAAGTTGTTCAACTAGA
GATGATGAAAATCCTTCCTTATATTTAAACCAGCTATGTATAGTTTTATTTTTATTTCCC
TGAAAACTTACCAGCTTTCTATCAAATCTACTTGTAGTTTCAGTAATTGGGATATATTCA
TTCTCTAATCTTTGTCTATACTTCTCCGAGTTAGTATTACGATGTGAAAAAAAACTGACT
CTATTTTCGTTAATTTCATTTTCTAGACCTAAATCTAATGTAAGTTGTGCCATTTTTTAC
TTTCTAATTATCCAATTTACAACATTGTAAAGTTGAGCATCATTATTTAAATTGGCAGCA
TTTGTCAATTGACCGTCTTGCAATTGGTTGAAAATCTCATTTGCCATATTAGCTTCAATT
GCTGCTCCAATAAATACTGTGTCTGTCTTACTCCCAAAAACGGTTCTAATCCTACCTAGA
GCTGAATTTGCAGTTTTCCAGTGTTCATCGGCTCCTGCCTTATCAATCCCACCTTTTAAT
TCTCCTAAAACTAGTGCTAGTTTTGTATCTTCTTTAAATTCTGATATCTTCGTTGATTCA
TCACCTTCAAACAAACAAATATCAACATTATTGGTAAATGAGATCTCTCCCTTAACTTTA
AATGAGAAATCAATAATCAGTATACGTTTTTCATTACCTTTAACCCATCTAATTGCTTTA
CATCGTTGTTCAATTTGATAATCATCTACAGGAGCTTCTTCCCACTTTATTTTACCAATA
ATCTTATCTGTCCAATAATAAGGTATACTATTGACATTTAACATCGCTATTATTGATCTA
ATAAATTTTTCTTTCGCTAATTTTCCAGTCAAATTCCTCATTATTCCGCCAAATGAATCT
CCTTTAAAAAACAAATACCTAAAAGCCAATTCTTCTGGAAACTTATCCCCTGAAGGTAAT
AAAAAATTTTCTATTAAATTCTTTATGGCCTCCTTTTTGTCACTATCCGTGATAACTTTC
GATGCCTTTTCAGATATACCTGAAGCTGTCAAAAGACTGTCCTCTATATCACTATTCTCC
AATAAATCCTCGGCTTTTTCTAAGTTAGATGCAATCAACTTTAAAGCATACGCCTCTTGA
ATAAAGGGTTCTGATCTTCTATTCTTCTCCAATGCCTGATTTAGAAAACCTGCTCTATAT
TCCTCATAACTAGTTTGTAAATCTTCCGCTTTTTTAATCAATTCTTTCACTGCAGTCATT
CTTACTCCTCCACTCTCATCAATAAGCGACTGTACCCCATTATACCATATAGAGCAATTT
TCTTTTCAATAAGCGTCATCTGAGAAATAATCGAACTATAATTTATTCTCTCAGAGTTCT
CTTCTACTCCTATGCTGTGTCCACCAAAAGATGAATTTATAGGATGTCATCAACCTGAAA
TATCTTATATCCGTCACTCGTTTTTACAGATATCTCTTTTTCAACATCTTCAAAGAGTGG
TCTAAACCCAAATCATTCATACACAAATTTCTAATAACAACTTCTTCATTTCTGATAACT
CTAGCCTTGTATTTGTTATTGAATTATTCTTGAATTTCATTATCGTTAAAGATGTTGATT
TTAAGAAATTTAACTTTCAATGTAATAGAAAATCTAGATATTTACAGTATATTAGATAAC
AAACAGACTGTACCAACATAATTGAATTTTAACTGATTAAGGCAAGTCAGTTCCATTTTA
ATGTCAACTTTCCCTTTATAGGGTCTGGCAAATTTTTAGAACTCAACACATATTCTATTT
TAGTCTGTCGTTCTGGATAATCGCTCTTTAAAATACATCGGATTTCTTCAGTGAAAATAG
TTATCAATTCTTTATGTCGTATGTTTTCAAATTCTTCTATTATTAAATAATGATTATTCT
CCTCCTCAACGTAAGGATATCCATCTAGAAGGTCCGTTGGGGATGGTGCTCTCAACAATG
GGGCTTCATACCTTGGTTTTTTAGGTAAACTTTTAGCAACAGTGAATGCCCTTTTATCAA
ACTTAAATTGAATCTTTACATCTTCAAGAAAGGCATTTGTATTATTGAGAATTGAAAAGT
TTAGTTTTATTGAGTTTTCCTCAAAAAAGAAATAATAATCTTCTTTTTCAAAATTCTCTG
TTACATCTTTAATTTTCCTCTTCAAAGTTTTCTCATCATAATACACTGGCATTCTCAAAT
AATTAGTGCCTATTTTTATTTCTTTCTTATTTTGGTGATATTCAGGATATACTGTATAGA
GATTATTTTCTTCAACTACTTCTCCACTTTCATATTTTTTCAGTCTATCTAATTTAGATT
GAAGAATCTGTTTTTGGATATTAGATGGTACTTTATCTCTATCGATTACTGGGATAGTAA
CAACCTTTTCAGAATCTAAACTACCACCAAAACCTAGTTGTATTTTTTGTGAATCTAATG
TATTGTTTCGAAGTAAAAACATTCTATCAATATCTTCTCGAACAACTCTACTCTGTCTAC
TCCCCTTTCGTATCCAGATATCTCCTTTTTTTAATGCTCCATGATCTTTTTTCATCATAT
ACGGAGGATTGGTATTACCATCAATCTCAATAATACCAAGCCTTTTTTCTTTATAAAAGT
AAGAATAGTATTTGAAATTGATATTAGGTTCTATGTTCTCTTGGATGACATTCTCCAAAT
TTGCTTGATCACTAATTGTATTCAATCCTATTATTTGGCGATCAGAACCTGGAATATCCT
TGACACCAATAATAATATATTTCTTATTCATGCTATTAGCATTAGCCATTGACATGATAT
CTTTTATAAGAGAGATTTTATCACATCCATATTCTTCAGCTTTAAAATCAAGACAAGTAT
TTTCTGATTCATATTCAATTAAATCATCTAAATCCATTCTTACTCCTTAAAATGTTATAA
TTCTATTCTATCACAGGCTAGTTTATTTCTGTTAAAACTATAGAAAATCATTGAAATCAT
CTATTTTCTAAAACTAAATAATTTAATATGATAATAAAGATATTGTCTCAGATAAATTAT
TATAGCCTGTTCAATTTTATATTTTCTTTTTTGCAAAATATAAAGTTAGATTTTTTATCT
CTCTACTATTCCTTAAACGTCCGATCATGTTTGGACGATGACATGCTGCTTTTAAGATTT
CTCTTTCTTTAACGAATGATGACTATACTCAAATATCCTTATGTTTTTCATTTCTTTCCT
TTGCTTAATCCTAAAAATAAAATAATGATTTCTTCCATCTTTAGCATTTTCCTGATTTAA
TCTGAAGTAGTTAGTGTGACATAATGCCATCGTTCGAAGAATATCATCAGTCAAAAATGT
TAGTGGAACGCTCATATTAGAGTACCTTTGGAAATCCTCCTCAAAATGTGAGTAGCTTTC
AGAAAAGTAATCTATTTGTAAATCACCTGCGTAAAGATTTCTTCTATCCATTTCTTCCTT
CTTCCAATGGTATAAAATTTCCAACAATGATACCGACTACTCGTGGATCTTCTTCATAGG
AGATAAAAATATCTTTGTATTTGGGATTAATCGAAACTAAACGTAAACCATCTTCTTCAC
GGTAGACTCGTTTAATATAGGTTTGGTTATTACATACTACAGCATAAACTGCTCCATCAT
AATCAAAACCTGTCTCACGAATAAGAGCTACTGAACCATTATGATATTTGGGTTCCATGG
AATCTCCAGATACCCAAGAGGCAAAATCATGAGCTAATTCTTCATCGAAGTAGACAATAT
CATACTCCCTATCATCATAAACCGATGCACCAATACCAGCAGACATTTTTTCGTATACAT
GGTATTCGTAGAAATTTTCTGAAACTGTTATTACTTGTTGAGTTTTCTCTTTTTGCACCA
AGTCACGTGCATATTCTACTACTTGATTTTTACCTTTATTCGACAATGTATTATACAGAC
GAACAACCTCAATTTCTGTAAAGTATCCTTTTGGTACTCTTAATATTTGTTCTAATCGTT
GTACTTTCTCCTTGGATGGTTCTTTTACTCCACGTTCCCATGCAGAATAGGCTTGATAGC
TAATACTTAATTGATCAGAAATATCTTTTTGAGTCATTTTTAGCTCTTTTCTACGAGCTT
TTAGTTTTTCTGGTTGATACATAAGTTTACCTCACATTAATAGTAATTGTAATTTTGCTT
TATTCCTTGCCTCTTCATCTGAGAAGCGTTCTTTATCCCAAACATAAGCAATTGATTTTC
CTTTATTATAAACAAGCCACGTCTTCAGATTAATACTACTAGCTTTAATTGCTGGCCAGT
TATCTTGGTTCAATAGATCTGGGTATTCTTGACTCGTTACAAAACCTACTTTTCTAACTC
TCTGATTAACTTGATTAATAAGGGAAGGTTGAAACTGATGGAACTCCTCTATAATTTGTT
CTCTAATATCATGAAACAAACGAAAAATAGAAGCGTTATTCCCTTCAATATAGGTCTCAA
CTGCTTGTTTGATTTCACTATCTTTGTCATGATAATATTCCCGTAGAAAGTCCAAAAGAC
GAAAAAACAAAGCCTGTTTTGAAACTACGAGACTATTTTGTACTCGTTGAAAAGTCTCGT
AGTTATAGTAGATTTTTGATAGAAGGACAATATCTGGCATCAATACCACAGCCGAAAAGA
TATTAGCCTCTCGTTCCAGTATATCTTCTTGGTTATCTACAGACTCCGCAAAATAAGAAC
CGCTATGTTTTAGTATAAAATGTCCTAACTCGTGGCATAAGGTAAAGTTTTGTTTCACTT
TTGGGTTATCTCTTTCATAAGAGAAACTAATTCCCAATTCATCAGCTACTGTCAATCCTT
CTATCTTATGATTAGAAAAATGGTGACTAATGACCTGGATTTGGTTCTCTTGAATACAAT
ATTTAAAAAAATAATTGAAACTATAATTTACCAATGAAGTAACATTGTCCTTCATATGCT
GATATAATACTTGTTTTGTTGCACTACTTACTCTTGTATACAATTCATCCAATAAATAGT
ACCTCCTTTAAGTCTAGGTTACAATAAACTAAACCATATTGGTTGAGTTTATTGTATAAA
AAAAGTGGACTATTGTCCACAATTACCTATTTCTCTTTTGCAAAATAGAAGAAATACCTT
AAATCTTTGGTCATACTCTTATGTTTAAGTAATTCCCCTAAGTTTTCCCTATTAATAACA
ATACATTCAAAAGCTCTATCTGAAATTTGAACAGCAAAAATATAAAATTCTATTTTCTCG
TCTTCGGTCTTCATTTTTGTTAACACATTCCATGAATGCCATTTCCACTTTTTCTGTTCA
CTATTCTTCATATCTGGAACAAAATTTTTACTTCTACTTATGAAATAATGATCATTTTTT
ATCTTATTCAACATAGGTATACTTAATTTAAGCTCATCAAAAATTTTCTGCTTGATACTA
GAATTATCATTATTAATATTTACTGTTATAGATTTCCCACTTTCTATTAAATCATTTATT
GGTCCATAATCGGCTAAATCTCTATTCTCATAAATTAAATCACTATTTTCATAAATTAAA
TAACTATTAGACGATCGCTCTTGTGAAGGCGATTCTGATGTTTGTGTTGGATCATTTGAA
AGTGAACAAGAGAATTCCTCTTGTGAAAGCGATTCTGATGTTTGTGTTAGATCATTTGAA
AGTGAACAAGAGAATTCCTCTGATGAATTTTTGAGGTTAATAGAATCTTGTTTTTCTTTT
TCCTGATCACGATCAAATGATAACGTATTTCCAAGGTCATCAGTATAGAAATAACAATTC
AATTCTCCAGAATTGCTTATTATTTTAAGCTCTTCAGAAGTTAATTTTCTATCTAAAGAA
ATATAATTAAATTTGTATTGACCATAACCATCACCCTGGACAAATTTCACAAATTCATCT
GATTCGAATTTACAACCATTAAAACTATATGCACGATCGTAATACTCTAACATCTCGGAT
TTCTTAACAAAATCAATCGCATAAACATCTTGAACAGTATGATTACGCCTTTGCGTCTCA
TCTATTTCATCAATGATCTTATTATTTATCATTCTCCAAGACTCATAAATATTATTTATA
TCACTTTGATCAGGAACTAGGATACAACTTTCTTTAAACTTTTCTTGTATAGCCACAAAT
AGAGATGAGAAGTCAATCGGGTGCATGTCCCCACTATCTGAGATATCATCAAATACTTTA
ACTCTCTCAATAATTTGTTCAAGATTTACCAATGCCAAATTTAAAGTTATATTTTCTTCA
TAAAAACTTTTAAACCATGTGAGGTAGTCATTTTTTAATTCTGCATATAATTGATAATCA
TACAGTTCTTTTTGTTTTTGGTCCTTTCTATACCAGGTAAATAAAACTGGGAAAGCAACT
GCAACTCCAACTATAACTTCACCAGAAATTAGTTTATTAAATACACCACCAACCTTGGGA
TGAAAACAAAGGTACCCCCCAAAAATCACTGCTAATGCTATCAACGAACAAAAAAGCGTA
TTGCTTAACTGTTTAATATAGTCATTACCCACGTTTTTTTGTCTATAATAAAATAAAGCA
CTAAGTGAAAATATAAAAATTAATACAATCCAGGTTAGTTCACTACATAAAATTAGTTTC
CAGTTCATCAATATTAGTTTCCAGATCATCAATATTAGTTTCCGGTTCATCAATCTCTCC
TATCAAATGCCTTTTTCCTTTCTTCCATGAATTCAATCAACTCCTGTTTGAAGACTGCTT
TCTCTTCTTCAGTCAGACCTTTTGAATTCATACGGAAAAGCAATTCAATATTACCTAGTT
CATCAGCTTTTTCTTCTGAATTGCCTACTAAATAGTCAACTGACACATTTAGAATTTGTG
CAATCTTGACTAGATTTTCTTGTGTAGGTTTTTTGACTCCACGTTCCCATGAAGCATAGG
CTGGTTGCGAAATTCCTAGTTTTTCTGCCACATCTACTTGCGTCAGTTCTGCTTGTTTCC
TAAGGTCTTTTAAGCGTTCCGAAAATTCCATTTTAAACCTCTAAAAATTTTTTCCATTTT
TTCAAATTATCCCTTGACATATATAACCAACGGTTATATAATTTAGATATAGCTGATAGT
TATATTGGTATTAAAAATAATAACGCCAAACTTTCGGCATTACGATCATTGACAACTAAA
TAAAAAGTGCGTCTGACAACCAAAGGATTGACTATCAAACTACACTAAACTTCGTACCTT
TATTGTAATTGTTTTGATAAGTAAAGTCAAGTCCGTTGATGGTTGAAGTGAAGAGTTAAA
ACAAATATTTTGTGGGCTTCCACGCATTTCGGACATTTAGCACTTTTGCCGAATAGTAAA
GTGAACTGGTTGCGCAAGATTGCGTAAGAGAATCTTATGGGTGTGACAATGACTACCTAA
AGAGATTGGCCGGGCAAGCGATGGTAATTGACGCAAAGCACCTTGCTAAACGTTGCCACC
GTGGAAAGATGGATCTTTCCAACCAAACAACTTTTCTTTACTGCTGTCTATCTTTTGAGA
TAGACTTACTCTCAAGCTACTAAGTCTTCTTTATATCTTAGTAGCTTTTTTACGCTTACA
ATAAAGGAGAAATTATGACTAACTTTTTTCGCATTACAATGTAAACGCCTATACGATAAC
TATGAATTCACATATGGCATGTTTAGCTACTCGCCTAAACTACAAGCTAAACTCTATACA
CAAGCCCTTATTGACCTCGATCAGTTAGTCCAAGAAGCTCGCAAAAACAGTTATCCTAGT
GGTGATATTCAGTTCTATAGTCGACAGTTTAAACGTAAACTATTTACCCACTACTACTCA
AGAGTGAAGCAATTAGCTTAACTCTTTTTCTTTTGCTCAAAATCAGAAAGGAAAATTCTA
TGATTCCAGAAACACTTGTTATGAAACCAGATTTTATCGGCCCTGCTTACTACGAAAAAT
TAGGAAATGCCCCTCGCTTTATCTTTGGTAAAGAAGGCAAATACCAACGTCATATCCTTA
ATAGCGAAAAGCACGGTGCTTTTCACGTCATTACCCCTGCTTCTACCACCGTTTTCCCAG
AAGATGCTCTTGTAGAAGCCGTCAACCCGATTTTTCTCTCAGACACGGCTCTAAACGGTA
ACTCAGTTGCCCCAGCCCTCAATGTCTTTGCGGAAAAATTAGTCCTAAAAAAATAAGAAA
GTAAAGGAGAAATACATATGGCTAAAATTGGATTAAACTACGGAGAAAAACTTCAAATTG
CTGACAAGACCTATCGTGTCATTACGGATGGTCTCAACGTGCCTCAAGTCCTTGGAAAAC
TATCTTTCCGTGGCATTGAAGGACCAGATATCATCTATGAAGAAGATCGTACCCAACGAA
ACCCTGACGGCTCTTTCGTCCAAATCAATACAGGTGAAATCCGTGGGATTGTTGTGGCGA
TTCACTCTTCTGTCCAACATGAAACCCTCTTTTTCACGATTGCTGATATGGCGCAGTCTG
AAATTGAAGATCTAGGCATTAAATACCGAGAAGAGGTAGAGCTGGAAGATATTGTGATTA
CCCATACGCACGTTAACCGTAATGATATTTACAAGCTCTTTGCTTCTAAAATCAAGAAAA
AAAGTGGAGGGGCACCTTTTAAGGAAAACAAACCTCTAGACAACAAGAAAGAAAACTAGG
AGGTGATGCACTATGAAGCTCTTTACTTATCGTGGGATAAGAGTTAGGGCCTTTTATCGT
CATATTCGGGGAATCACCTGGTTTATCTGGTGGTTCCCTTCTTTGTTAGCTATTGGAAAT
TATTGCTATCTTAACCTCGAAGTATTGAAAGACCATCCCTTACCACTAGGTTATTTTATT
TGGGGTGTTCTTGTTGCTTCTTGCTTGGTGGCTTACCTACTGAATCGCATGTGTTACGAG
AAAATAGTCTTCTTCCAAAAGCTCAATAGCCTACGGATTTTGTCTCGCTTCTTGATAGAA
AACAACCTCTATTTGATTAAAAATATCAGACGTGAAAATAAAACAATTGAAAAGATTATC
CTTCCTCAGGTGTACTTGAAACAGTCTCGCTACAAGATTGAAGTCCGTTTCATCCTAGAA
GGCAATAAATTTCAGGACCGTTTTCTAAATCTTGGCTCAACTCTCGAAGTCATGTTTAAT
GGAGACTTTCGTAATAAAACCTTTGATAAACGGTTTATCACCTATGACATTGCTATCAAC
CGCATTGATAGCCGTATCACCATTAATGAGGTCGAGGTCAAGGGCTCTAAACTCCAACTT
ATGACAGATGTCACTTGGGACTATATTGAAGAACCTCACTTGCTCATTGGTGGGGGAACT
GGTGGTGGTAAAACCGTTGTCCTTATGACCATTATCTATGCACTTGCTAAAATTGGCTTT
GTGGATATCTGCGATCCTAAGAACTCTGACCTGGCTGGACTTAAAAGGATACCAGTCTTT
CATGGTCGTGTCTATACAAGTAAAGAGGATATCATCCAGTGTTTTAAGGAGAACGTCGCC
TTTATGGAAAAACGCTACAAGCTCATGTCTAACTCACCCAAATTTCAAGCTGGGAAGAAC
TTTACGCACTACGACATGACACCCAAATTCATCCTCGTTGACGAGTGGGCAGCTCTTATG
GCCAAGATTGACCGTGATTATAGTCTCCAATCTGAACTCATGGAATACCTCTCTCAGCTC
GTTCTAGAGGGCCGTCAAGCTGGCGTCTTTATCATTTTTGCCATGCAACGGCCTGACGGT
GAGTTTATCAAGACAGCTCTTCGAGATAACTTTATGAAACGTCTCTCAGTTGGCCACTTG
GAATCAACAGGTTACGACATGATGTTTGGAGATGCTAACAAAACCAAGGAGTTCAAAAAG
CTTGATGAAATCAATGGCGTCAAAGTGAAAGGTCGAGGCTATATTGCTAATAACGGAGAC
TTGGCTGGGGAATTCTTCTCCCCTTACGTGCCACTTGACCAAGGCTTCTCTTTCTATGAT
GCCTACTCAAAAATCCCTGTTATGGAATTTAATGGCGAAGAATTTGAAGTCTTTGGAGAA
GATCAACCACAAGCTGAAAAAACTGAATTGATAGAGAAGGAAGAAGCTCTAAACACTGAA
ACTAACCAGCGTCCGCTCAAAGAATTTGCTGAGGAACAAGACCTCAAAATGGCGACGCTT
CGAAAGATCATCTATCTCTTGCAAGAACAAGGGATTGTTTTTGAACGGACGGAATCTGCC
ATTCTAGTCGACCCTTTTCAAGAAGAACTTCTTCTTGAAAGTCTTATCCATTTTGAGGAG
GGAGGACGCAAATCTTATCCCAAAGCCGTTGAAGCGACGCTTAGTCATCATGGGCTAGGA
CAAGGGCAAGGGCAAGCCTGACCACAGGTCAGGCGCAGACCGTAGCCCGAAGTTCCTAGG
CCATGATGAGACTTCAACCCCCGATTTCTAATAGGGGGGTTACATTTGGCCAAAGTGCCA
CGTCCACCCCTCCTCATTCCTTGTGGGAGTTGGGATTTCAAGATTTAGAAAGTGTGTCAC
TTTGGTCCAAAAAGTGTGTCACTTTGGTCCAAAAAGTGTGTCACTTAGTCAAAAGGAGGT
GTTCCCATGAATGACTAAAATGAGTCCCCTTCAGATCAAAAACTTCAGAAAACAAACAGG
CCTCAGCCAAAAAGCCTTTGCACAAGCAGTTAACTTACCCATAAGAACTTACCGCTCCTA
TGAATCAGGGGAAAGAGGTCTCACCATTGACAAGTTCCGAGAACTCAAAGAAAAGCTCGG
TTATTATCAAGAGTGTCACAAAAACAATCTCAGGGCTCACATCGACTACTTGCGACTAAC
CTTCCCTAGTCTACGAGATTTAGAAACTTTCTGTGAGAACTTTCTTTTTTGTCACTTAAG
CGAATTTACTGACCAAGAAACACGGCTCATGAATTATACCCACTTGTGGCAACGGGGAAA
CATTTGGATCTTCGATTTCTTTGATAAGTCTGCAACTAATAACTACCAAACGTGTCTCCA
ACTATCGGGTCATGGCTGTCGGGAGATGGAACTCCTCCTAGAACACAAGGGGATTTCTTG
GCAGACCTTTCTTCAGAATATTCTCTATGCCTACCAAGATGTCAGGGTAAAACGCCTTGA
TATCGCCCTAGACGAGCTCTATAAAGGCTATGGGCACGAGGAGGAACACATCCATATCCC
CAAGCTCATTGATAAGCTCTACGCCAAAGAAATTGTCCTAGATACCATTCGAAAATGGAA
CATCACAGGTGGGGGTTCCTTCACCGATAACGACGATATGGAAGCCAATCACGGTCTGTC
CCTTTACTTTGGAAGTCGTCAAAGTCAGCTCTACTTCAACTTTTATGAAAAGCGATACGA
AATCGCCCGTATGGAAAATATCTCCTTGGAAGAGTCCTTGGAGATTTTTGGTATCTGGAA
CCGCTACGAGCTACGCTTTTCAGACCAGAAAGCCCAAGGGGTTGTAGAGGAATACATCAA
CGGTGTGGACCTCGGAGAAATCGCAAGAGGTATCGTGAACAAGGAAATCCAAGTCTATGA
TGGTGTCACTCGTTTTGGAGCCTATAAGCCTGATGAAAAATGGCAAGAACTCTTTGGAGG
GGTCGAACCCTTAAAACTCTCAACCAGTCCTCAACCCTACAGTATCGAACGGACCATTCG
CTGGTTAACCTATCAAGTCGCAAATTCTCTTGCACTCGTTTCTGAAGCAGACAAAATCAT
GCAAACAGAATACATGAAGATGATTCAAAATAGCGGTGAAATTACTGATCGTGGGGAGGC
TATCTTAAGACTCCTCAAAACCAACAAACACTATGAACACTATGAACACTAGAAAGGAAA
TCCCTTATGGAATACAAAGTCGAAATCAATTCACTAAACAACTTTAAAGCCTGGTCTGGT
GGCCTGAGTACCTTAAACACTGTCCGTGAACGTGGTGGGATAGATACCCTAACCACTATC
TGTGAAGACCTCTTTTCTGGGGATACCCCCACAGACACTCAAATCAATGATTGGCTTTGG
TTTGATACAGACTTTATTTACCAAGCGCTAGGCTACGAGGACCTTCTAGAGGGCTAATTC
ATGCTCAAAAAAATCTATCAAGCAGACTTCCTCCTGCTTCCTGATCAGGAGTTCTGGAAC
ATGTATATCCTCCTGAGAAAAGGAAAGGACTTCTACTATGAATGTGCTGGAAGGTGTACC
GAGAAACCTCCAGATGATAGGGGCTTCTACGACTATGAACATGCCTGTTTCACCCTAGAC
GGTCAGGTTCTGAGTCTCAATAAACGGATGCGTCCCTCTCTCATTGCTTATATTCAACAG
ACCATCAAAAACAATCACGACACATTTAGAAAGGAAATTGATATGGCTACTAAAACGATT
TTTGAAACAAAAGTTGGACAAGTTACCAACGAACTCGGAGAATTCCTCAAAAAGAAAGAT
CACAAACAAGCTTGGACTAAGGCGGGAGAACTAAATGCCCTTCTCAAAAAAGAAGAAGCC
AAAGACCTAAAGCCTGAGTTAGTCGAGCAACTCCACAATGAGTTACGAGGCTACTACTAC
ATCAACAGTGAGATTGAAAAAGCCAATAAGCGACTCTACGCTAAAGGTTCTAAACTCATT
GAACTCGCTAGTCTCTAGAAGGAGGACCTATGATAAAAGCGAAACGATACTTACTAAAAG
CAAGGGAATACCTCTCAAACTTTAAAAAGGTGGAGAAGAAAAGTGGCCCACCAAAGCTAA
AAGTCACTACGAAAAATACCGTCAATCTAGCTGTTATCGGAGGAATTTCTTTCCTCCTTT
TTGTTGGTCTTATGGGCGCCATCCGTGCCATCACACTCTCAAATAAAGTGGGAACACTAC
AAGCTCAAGTGGAAGCGACTCAAAAACAAAAAGCACAGCCTATAGACGCTAATCGCAAGT
ACGATTACAAGCTCCAGTATTACCTTAATGACTATGTCTACGCCTACTTCACCCTCCCAC
AAGAAGGGGATAAACAACAAGTACAAGTTGAACACCTCAACAGTTTCTATAACTTCGTTC
CAGATGTCAAAGCACAAGGTCAAGTGCGTAACCCAAGCACCTTGCTCTACTCACAATTAG
TCACCGTAGAAGGTAAGGTAGCCACCTACAAGGTCAAATACAAGGAAATGATCCAACATG
ACAAAGACACTGAGGAAAAAGAACTGGTAACAGGATTTAATATTCCCTTTGATGAAAAAG
AGGGAAAATACTATGTTTCTGGACTCCCTTGGTTCTCAGCCATTGATTCTTCACAAGCTG
GACACTTTAGCGAAGACGGTCAACTCCAACTAACAGCGAATGACCATGTCTCAGACAGTC
AACACAGGAAGGTTGAAAAGTTCCTCAAAGTTTTCTTCACCAACTATACCACTAACCAAG
ATAACCTCAACCTCATTGCCAAGAATGTTGCTATTGTAGCCAATACCACCTTTAAAACGA
TTGACTACACCTATCTTAAAAAAGATGGGGCTGATCTCATTGCCTATGTCCAAGCAACCT
TTGAGGTAGGAGGAACGACACACTCTGAAAACTTCACCTTCACACTCTCAGAAAAAGACA
AAAGCTACTATGTCACAAAACTAGATCACACCATTCCACTTAACTACGCAAACGATAAAG
ATTAGGAGAACTCTATGAATACAGACAATCTACGTACCTTCCTCCAAGGCGATGGGATTT
GGATTCTCACCGCTATCGCTGTTTTGTTGGCTATTAAAGCTTGGCGAAACAGTTCTTGGC
TTCAACTCTTCTCAGTCGTTGGATTCTATGCCGTCATTGTCTCAATCGCAAAAGGGCAAG
ATATCCTAAAGGTGGTCGGCTGGTTCCTACGACTCTTTGGTATTGATTCAGGACTTTAAG
TATGGCTGAAGAAAGACTCTATGATTACAGTAAGGGATTAAACGCCCCCTATTGGATCCA
GGAAATCAAGACAAAAAAAGGGACTCGCCTTTGGTACTTTGCGACACCAATGCAATTGTC
CTTTTTCATTGTCTTTACCTTCGTTTTTGTAGCTATGTTGCTCTTTGGAGGATTCATCCT
GGTTCCCCTCGCACAATTAACACACTCAATTTCACTACTGCTCTATTGGTACCTCCCCTA
TAAACTTGCTAAATTCTACACCGAGTACGAACCACACGGTAAGAAGATGCACGTTTTCAT
TGGGGACTACCTGATTTATTTCTGGGATTTCAAGCTCAATAAAAGAGCGATCTATCATGA
AGACCGAATAGAGCCAGTAGAAGAAATTGTCTTTGAAAAAACAAATCTATAGAAAAGGAG
GTCTTATGAGTATTACCTTAACCTATCCTATTAGGGAAACCCATGAAAATCTAGCCCTCA
AAAAAGATCGAACGGTAGTGGCTTATTACCGCATTCCCAATACTCCCATCACCATTACAG
ATGAAGAGAAAAAGGACAAACACAAGATTACAGTCGCTCAAATGATGAAAAAGCTCCAGA
AAAACAAATTCTTTGAGATTTCACTCATTCCCAAAGACTATCTCTTAGAAGAGAAAATGG
GAGACTTTTCAGAAGCGTTGGCAGATGATAGCCGTGAACTGGGAGAAGAACTTCTTCTTT
ACACGGTTGACCGTCTCACGAATGAAATGGAAATTCCTTATCAGTTTGATTGGGTCGTTG
GAGTGACCTTACGCAAACAAAATCACGGGGCAACGGTGAAAGACTTGGTCTATGAGAGCT
TTAACGAGTTCTCGGAGAAAATCGCAAAAGGTCTTGGCTATGAATACGCATTGAGTCCCA
CCTGGTATGACGATTACAGAAGTAACGAATTCACTATTTTCCAAGCTTTTTCCGTCCTAC
GTGCCAAACGTCTGACCAATGAAGAACTCTTCTACTACCAGCGGATGCAATACCTCCGCT
ATATTCCCCATTACAAGAAGGAAGTTCTCGCTAATCGCTCCCAATTTAATATCACAGACA
CTCTGATTAAAGTCCTAAAAGGAGGCTTCCTCAAGCTCGAAAGTCCTTATGGTTCCTCTT
TTGTGACTATTCTTCCTGTTGGGAAGTTTCCTGTACAATTCAACGGCTTTCACCTAGGAG
AATTTGTTCAACGCTTGAACTTTCCCGTAGAACTACGTATCAAGGCTGAATTTATTGATA
CCAACAAAATCAAGGGGAGAATGGGGCGTTCTAATACCCGTTATCGAAACATCATGGAAG
AAGCTGAAAACACAGACACCGTCCAACAAGATGAAATCATCATGGGTTCTATCTCCCTAA
AAGACCTGATGAAGAAAGTCGGAAACAAGGAAGATATCATCGAATACGGAGCCTATCTGA
TTGTCTCTGCTTCTAGTGTCAATCAGCTTCGTCAAAGACGACAAGTAGTTCTCAACTATT
TTGATGATATGGGAGTTGAAATCAGTGAAGCCTCTCAAGATGGACCTTATCTCTTTCAAG
CCCTACTCTATGGTGAAAACCTCCACAAGAAAACTCGTACCTGGACACATATGGTCACAG
CCCGTGGATTTTCAGAACTCATGCCCTTTACCAATACGTCCTCTGGAAACCGCATCGGTT
GGTATATCGGCCGAGTGGACAACTGGACTGGCCGTTGGGATACTATCGCCAAAGCTATTG
ATTCCTCTAAAAATATCGTCCTCTACAATGCCACAGTCGGAAATAAAGAAGATATCGCTG
GAAAGATTACCAAGAACCCACATATCATTATTACAGGTGCGACAGGACAAGGAAAATCTT
TCCTCGCACAGATTATCTTTTTAAGTGTGGCTTTACAAAATGTCAAAACCCTTTATATTG
ACCCCAAACGAGAACTCAGAAATCACTATCAAGAAGTAATCAACTCCCCTGAATTTGCAC
GACGCTACCCCGAACGAAAAAAACAGATTGAACACTTTAACTTTGTGACACTAGATAGCT
CACTGCCATCAAACCACGGAGTCCTAGATCCTATTGTAGTCCTTGATAAGGAACAAGCCG
TAGAGGTCGCAAAGAACATGCTCGAATTTCTACTACAAGCTGTCGATGACGTGACGATGG
ACCAGAAAACAGCCATCACAGAAGCCATCAATGCTATCGTAGAACGTCGAGTAGCTGGTG
AAAACGTCGGCTTTAAACATGTCCTAGAAGCCTTAAGACAAGCTTCCTCATCTGAAATTG
CCTCAGTGGGTCGCTACCTGACGTCCATTGTGACAAACTCCATCTTGGAACTCGCCTTCT
CAGATGGCACAACTCCAGGACTTAACTATGAGTCCCGAGTCACTATCCTAGAAGTCAATA
ACCTCAAGCTTCCAAAAGATGACTCCACAAAAATTTCAGACCACGAACGGAACTCTATTG
CCCTCATGTTTGCACTTGGAGCCTTTTGTACCCACTTTGGCGAACGCAATGAAAATGAAG
ATACCATTGAGTTCTTTGACGAAGCTTGGATTCTGATGAAATCCGCAGAGGGAAAGGCCG
TCATCAAAAACATGAGACGTATTGGACGCTCTAAAAACAATACCCTAGCACTGATTACAC
AATCTGTCCACGATGCAGAAAATGACGATGACACGACTGGATTTGGGACTATCTTTGCCT
TCTATGAAAAATCTGAACGTGAAGATATTCTCAGACACGTCAATCTCGAAGTCACTGAAA
GTAACCTCGAATGGATTGATAATATGATCTCTGGTCAATGCCTTTACTACGATGTCTACG
GTAATCTCAATATGATTTCCGTCCACAATCTCTTTGAAGATATTGATATGCTTCTAAAAC
CTATGAAAGCAACAGTGTCTTCAAGTCTTGAAAATAAATACGCTAGTTAGGAGGTGAACC
GATGCAAGAAGCTTTTGCCAAGCTAAAGGGAGTAGATATCTTCTCCCTAAAGTCCTACAT
GGAACCAACCAACTTTGGCTCCTTTAATGGCGCCTGGGTACTCATTAATGAACTCTTCGT
TAACCTCTTCTTTTTCATTCTCAATGCCGTCGTTGGCTTCTTTTCCCTCCTCATTCGTAT
CTTAGAAAAGATTGATCTCTACGCCACCTATAAAACCTATGTCTTTCATGGGGCAAGCAG
TATTTGGCACGGATTTACGGGCTCTAATTCTGGCAACATTACCAACAAATCACTTGTAGG
CACCTTGCTTTTGGTTTTAGCTTTCTACCTGTTCTACCAATATTTCTTTTCAAAAGGCTC
CTTTTCAAGAACACTCCTTCATGTCTGTCTAGTACTCCTATTAGCTCTGGGGTACTTTGG
GACTGTTGCTGGAACTTCTGGTGGTCTCTATCTCCTTGATACCGTTAATAACGTCTCTAA
AGACGTTACCAAAAAGATTGCAGGGATTAAGGTGGACTATGCCAAAGACAAGTCAATTAA
AATTGGAAAATCGATGTCAGATAGCTACATTGCAGAAACATCCTATAAAGCCTATGTCTT
CGTCAATACTGGCCAAGAAAACGGAAAATACAAGAACAGCCAAGACGGGAAAGAAGAAAC
CTTTGATGACAGTAAAGTTCTTGGAACGAGTGATAAGAATGGAAGCTTCAAGGCGGTCAA
AGCAAAAGACCGCTCCAAGTATTTAGACGATTTAGGAGATGGCGCCAACGATGATGGTGA
AAAGAACCGTTGGGTGTCAGCCATGCCAGACTTCATCTTCACTCGGATGTTCTATGTGAT
TTTTAAAATTGTAGAAGCCTTTGTATTAGCCGTCCCCATTATCCTTATCCAGCTCTTAAA
TGTGGTGGCTCAAATCCTTGTCCTCACCATGATTCTACTTTTTCCAGTAGTCCTTCTCAT
GTCATTCATTCCAAAGATGCAAGAGTTAGTCTTTGGAGTGCTAAAAGTTATGTTCGGGGG
CTTGATTTTTCCAGCGATTACTACTCTCTTAACACTCCTTATTTTCTATATTGAAAAAAT
GATAGAAAACATAGTCACAAATGGGTTTGATGGTATTCTAAAAACCTTACCGTCACTTCT
TTTATTTGGTCTTGTCTTCAAACTCTTAGTATCGGTGGTTTCTAAAGGCGTCATATATTT
CCTCATCTGGAGATTCAAAGGCCAACTCCTCCAATTCATTCTTGGCTCCAAAGCTCGAAT
GGTTGCGACAGATATTGGGACTAAAGTTGAACATGGCGTCACAAAGACCAAAGAGGTTGC
TTCACAAGTCCCAACACGAAGCCTTGCGACGGCTCAACACCTCGGAAACTTTGCATTGGC
TGGGGCTGGTTTTGGGACTGGGGTGATGATGAATGCCAAGAGCCATTTCCAAAATGCTGG
TTCCTTCTTTACTCGTAAGGAACCAAGTCAACCAGAAACTGCCATGCCATCAGGTCCAAC
AGAGGCTCCAATAACGCCAGAAGATCCAGAACCAATCATTCCTCCAACTCAGACACCACC
TGATAACTTCAAGCCGATTGAAGAAGAAAACCCAACACCTCCAAGTGAGTCACCAATTCT
GTCAGAAGGAACACCTAGTTCAGAGGACGAATTCCAAACGCTCAGAGAAGAGTGGATGTC
ACCATTCAAACAACACCGTATCAATACTCTGGAAAGGAGATTGGATGCTTATAAGGACCC
TCAAGCCATGTATAAAGCTCAAGGTTCCAATGCCTTCACCCGTGCTTATCGTCAGACTAT
GACACGAGACGATAAAATAAGAGCCAATATCGAGCGACGAGATCGTTTAACGCAACGCCT
AAACCAATTGAGAGGAGAATAGAATGAATACTAAAATACGGTCAAGAACAGCCTTTCCAA
GAATGCTTGAAGAAACACTTTTTAAGGCTTACCAAGAAGGGAAACGCTCCGTCGATTTCC
TTCTTTTATTTCCAGTCTCAGAAAAAGACAAAGACCAGATCATTGCACAAACAAAAAACC
ATTCCGTCGTCTTAGATGCCAAATGGCGCTTTGGGACTGTTCTATTTACAGCTTATATCA
GACATTAAGTAGAAAGGAGAGCCAATGAAAAAACTAAAATGGTATTTATTGTCTAGCCTC
ATTCCGCTTTTCTTTCCTGTTTTTATCATTATCATCATTATGGGAGCAGTCGGAGGAGGT
AGCACTGGTGGCTCTTCTCAATCACTAAATGGTGCAACCTACACAGACCACTGGTCAAAT
GGGGATCCCTATACCCATAATTTACTCGTTCATCGCTATGGTATTAAAGCAGAGCAATTG
GACGGCTTTTTAGATACTTTAGGAATCTCCTATGACAAGAAGCGCATCAATGGAAAAAAG
CTCCTAGACTGGGAAGCTAAGTCTAATCTAGATGTTCGTGCTATTGTAGCGATTGCCTTA
AATGAAAGCTCACTTGGAACAACTGGAGTTGCTACAAATCCAGGATCCAACATGTTTGGT
TTTGGAGCATTTGACTCTAATCCAGAAAATGCCAATAATTTTAACGATGAAGTGGCAGTT
GTGGGACTTACAAATCAGACCATCATAGGCAATAAAAATGAGACCTTCAAGATCCAAGAT
GACAAAGCTCAAAAATTTTCAAGTGGGTCTCTCAATACATCAACAGATGGTGGGGTCTAC
TTCACCGATACCTCTGGCTCAGGAAAAAGGCGTGCTGAAACCATGCAAAAACTCGATACT
TATATCGATGAGCATGGAGGTACACCAAAAGCCCCTGAACAAACGACAGGAAAAACGAGA
GACGGAGGCGGTGTCACAACTGGGGATGTCCCACAAGGCTATAGCCTCACCAAAGAAATC
AATACTTCAAGCTATACAGGTCTGTCTTATCCCTGGGGACAATGTACCTGGTTTGTCTAT
AACCGAGGAAAAGAAGTCGGTGTTAGCTTTGGAGAGTATATGGGAAATGGTGGCCAATGG
ATGAATGCCTCAGGTTACCAAACAACTCATACCCCTACCGAACACTCCGCACTGTCTTTT
AGCCCAGGACAAGCTGGTGCAGATCCAACCTATGGCCACGTCGCCTTTGTGGAACAAGTC
AAATCAGATGGCTCCATTCTTATCTCTGAATCAAACGTCAAGGGTTTAGGAGTCGTTAGC
TACCGCACTTTTGATGCAGAAACAGCAAAACAATTTACTTATGTTATTGGACACTAACAC
ACTATTGAATTTTTTATGCTATAATTCTTCTATGATGTACATTTGAGGTATTATTATGGT
TGAATTAAACGCAAAAGTAAAGATGGATGATGATATGTATCAAAAGTATCTAAATGGAGA
AGTAGATGTACGAGGTGTAGTATTAGGAAATGAAAGAATTCAACCCTATCAAGAAATTGA
ATTCATTGACGAAGACAATTCTGAGAATTTAGATTCCGATCCACTTCCCGTTTCCGATAG
CCATAAAAACGAAAACACTGATAATAGCAATGCTACCTTAGCTGTAGTTGCAGCTTTTGT
ACTTGGGGTAGGGGTAAAAGTTTTATACGATAAAGCAAAGCCTAAAATCGCACATATAAT
TGAAGAAAGACAGAAACCTAGTGAAAATGCTATAGAAATTCAGCAAAATTTCAACACAGC
ATTAAAATTTTACGCATCAGAACCAAACAATCCACAGGCTATCTCCGAGCTACAGTATTG
GATAACTAAACTCAAGTCAGATAATAAAAAAGATGCCAAGTTCCTAAAAAAGAATTTGAC
AGAAAAAATCAATACGTTATTATTATTTTTCGAAGAGATAGATAATAAAAGTATGAAGAA
ATTGCACTTTGAAGATAAATTGGATAAACTAGACTACTACTTTAAGCAGCTTCAGAAAAA
AAATGAATTAATTAAAAGATAAAATAAGATCCGAAAAATCGGGTCTTTTTTGCGTTAAAG
GAGAATATTTGGAGCAGATCCAACATATGTTCACATCGCCTTTGTGGAACAAGTCAAATC
ATATGGCTTCATTCTTATCTCTGAATCAAACTTCAAAGGACTAGGAGTCGTTAGCTACCG
CACTTTTGATGCAGAAACAGCAAAACAATTTACTTATGTTATTGGAAAATAGAAAGGAGT
TATTTATGCTAAAGCTTAAATACGTACCAGTTGAAAACTGCAAAGCCGAATGGGGTGACA
AAATGGCCCTTATGAAACGTTTTGAAGGACTTAAGCTCAAAACTCTTAACAATCTGCTAA
CTGAAATGAGAATGAATCCCCAATTCAAAAACTATGTGATTAATTCCGGTCACAGAACTG
TTTGGATTAACTTCGAGGGTTTCTTAAATTTCTTACGCTATAGGCAAAATAAACGATTTA
AAGAGGTGGGATAATGGGACAAGTAAGAATACAATCTATCATACAAAAATCAACTCGAAC
ATCAACTAAAAAAGGATATATTGATGTTAAATTTAGGACACGTTTTATTAACCCTTTGAC
TGAAAAAAGGCGAGAAATAGTTTCTGATTGGTATTCATTACCAAATAAAAAAGATGATGA
TGGTCGAATCAAACTTTCAGCACAAGTAAAATCTCTTATATTTAGTGAGCTTCAAGATAA
AGCAAATATACTTTATGAACAACTAACAAAAGAATCTTTACGAAAACGAAGCAATATCAC
TTTGTATGAAGTTTGGCATGAATGGCACCAAACGAGAATTGAACAGAAATTAGTAGCTCC
TAAAACTTTAGCTGGGGAAGATGGTAGATACAGAAACCACATTTTACCTCATATTCCAAA
AGAAACGATACTAAAAAATATTCCCACTAGTTTAATAAAAGAGATTATAGATCAACTTTA
CCCAATCGGAAACCACAAACGAATAGCTCAATCAATTAAATCAGACTTGTCTGCCATATT
CAAGTATGCTATTGCACATGATTATATTACACCTGATCAGAATCCCATGCCTTATATAAC
AATTGGTAGGAAAGGGCTTTCTGACGAATTAGAACGTTTAAAGAAATCAGATATAGAAGA
TCAATATCTTGAATCTTGGGAACTCAAAGAAGTATTATCCATTGTTCGTAAGTACAATGA
GCAGTATGCACGTATTTTTGAATTTCAAGCACTAACCGGAATGCGTATTGGTGAAGTACT
TGGTTTAAAGGAAGAAGCTATTGATTTTAATAAAAATATAGCCTCAGTTATTAGAACTCG
TGCTACTCATGGAGGAGCCTCAGAAGATAGCTATGAAGGTAACGTTAAAAATGTACAAAG
TTATCGAAACGTTCAATTATCAATGCGAGCTGTTGAAATTCTACAAGAAGAAATTGAATT
AAATCATCATCATATAGAATTCAATCCAGACTATAAAGATAATGGATGGATTTTCACATC
TAAGAGCATCCATAAACCTGATTACAATGGAACTCCTCTTCATTACAGTGTCTTAAACAA
CTTCCTCAACTCTTCAGAAAATGGTAAACTAAACCGCAAGGGAAACCCGAGACGGGTAGG
AATCGATATTGACAATAAGCTTAGTTTCAAGAAACATATTACAACTCATATCTTCCGACA
CACGCATATAAGCTTCTTAGCTGAACAAGGAGTACCTTTGGAGGCTATTCAAGATCGTGT
TGGACACACAAGGGGGAGTCGAGTAACACAAATTTATTTACACGTTACACAGAAAACTAA
GAACACAATCACTCCAATGATTGATCAATTGACAAAATAAGCAAAATTTTGCTACATCTA
TGATCAAAACGGACTGAAATTTATAAATCGGGGGCAAAATGGGGGCAAAACATAAGAAAA
AGGCTTGTCCATATTGGACAAACCCTTTATTTTCAAGCTTATATAACCTAATTAAGCTTT
GTTTGCTGAACC
