# Supplementary material for: Abundance, Diversity and Role of ICEs and IMEs in the Adaptation of Streptococcus salivarius to the Environment
Source: Genes (Basel). 2020 Aug 26;11(9):999. doi: 10.3390/genes11090999 (PMC7563491; doi:10.3390/genes11090999)
Supplement: Supplementary file 1 [file genes-11-00999-s001.zip › Supplementary files/Lao_Data_S1/ICE_SsalB57_TnGBS2.fasta]

>ICE_SsalB57_TnGBS2
GTATGTGTCCCATTTTGGGAGAAATTAAAATCACCAAGAGAACATAAAAGAAAGACCGAA
AAAGTGTAGCGTTTTCACTCATTTCAGTCTTGACTTTACTGTTATCTTGATGATACAATA
ATTCTAAACTGATTAAGCAAAGGTCCGCTTTGTTTAATCGGTAGGCGGAAAGGTGTTCGC
GCACCTTCCGTCTTTTTCTCGTGTTTTATCTATAAGATTATTATATCACAATTAGAGTAA
ATTGCAAGTGTTTTTACTAAATATAGTTTCTTAAAAGCCTATAATATCAAGGGTTCTTTT
AATTTTCTATTATCATAATTTCCTAATCATAGGAGTCAAGCCATCACGTGCGACTCTTGC
TCCAGGAATCAAATGCTCACTTTTATTTTCCCCCCTAACTAGATCAAAATGATCTAGTTT
TTTTATTTTTTTGTATTCTTTTCTCCAACTACCAAAAAATATATCTCGTAAATCTCCTGA
ATAATACAACAAAATTATTTGAGCCATAGCAACAGCACCTTCTTCTGACCAATACATACC
ACGTTTTTTCATTCGATATGTCATTTTTCTGTGTTGTGACTCCATCACACCAATGGTTAA
ATACCCTAGACCTCTATCCTTTGGTGATGCTGTATAGCTAAAATCATTGATGATACGTTT
CTTGAAGGCCTGAAATGACTCTATCTTAGCATCTGTCTCTAATAGCGACTCTGCTGTATC
TAAAATTACCTTTAGGCCTGTCCTGTCTCTTTTCCTAATTTTCTTGACTGCAGCATCAGC
TAAATCGCAAGAAATAGGAGTAAGATTTTTCTTGATACACTCACTAACATGGTAGGGGTC
CCAAAAGTGAATATGCTCACCCTTGGAACAAAATTTCACAAATTCACGGAATGATGACGG
GGTGTAGCCTTTTCCTCCATCTGAGTTTGTGATGATAGTTGTTCCTGGTGCAAGCTCAAA
ATTAGTTGTTATATAATCAAGCAGTGTATCTTTTGCTTTTTTCACTTTTGAGTTAATAAC
TTCAAATTTATTTTGCAGTTTCTTTCTACAACTACTATCAGAACCCGTGTGTACAACAAA
ATGGCTTAATTCTATGGAGGATCGTTCAGACTTTCTCACCCAAACACCATCACCTTCAAT
ATAAATTATATCGGTCTTGATTTTTTTCTTTCGTTCGATACTTTCTGATAAAGCCCAGGA
ATCGTACTCTTCTTTTTGCTTGATGAGATTACCTGCTTCAGACACAGCCCTATGAACGAC
ATTCTTTGAAATACCAATATCTTGTAATAAATCAAATACCTCAACGACCTTACGATAGGG
CATAAACGAAGATAGAACCGTTACCAGATATAAAAACTCTTGCGAGAAACGTTGACGTGG
AACAAGCCCCAACTTCTCATCTACGGGTACCCTGATTACTCTGCCTTTTTTCCAACGGCT
TCTTGAAAAGGTCATGGTACCAAATGAAAATGTCACTGTTCGCTCTTTTTGATTGATCCT
TTTGAACCCCTGGGCCCTCATGCCTGCTGCTATTGATTTTTCATAATCAGCAACCATTTT
CAAAAAAGTTTGCTGATTATTTTCCCTCAATTTCCGCTTAAAGTCTAGTTCGTTAAATGC
TGTCATTATATTTCCCTCCCCTAACTATTATAAATTAAGGACAAAAAAATAACTCCCTCT
TAAAATGAGGGGGTTATTTTAGGATAGAACGCAGTATAGAAAGCATAGAACATTTCTATA
CTTTAGTATAGAAATACTCGGTTTTTGTATAGAAATATTCTATATGCTATTTATTTCCAA
AATTGCCACCAATGTTTATGTATAGCATCTTTTTCTATATCTTCTATACTTGTTTCTATA
AGTAAGGTGTCTTTATTATATATAATTTGGTGAAGTTGATCTATCTGCTTATCTTTTTGT
ATGATCTGTTCTTTCAGGGTCTCACAGTATTCTTTATAGATGATTTCTTCTACACTGTTT
TCTTTATCTTCTTTATTGTTTTCTACACTAACTTCTTTATCTTTTTCTTTACGGTCTATA
CCCTCTTCTGTACTTTCTATACCATCTTTATCAGTATAGAATTTTTCTTTATCTAGTATA
GAACTGATAACCAGCTGAGTGATACTGATGCCTCTTTCTTTTGCTATATCACTGATCTGT
TGTTTTTGGTCATCTGTCAGTTTGATATTGATTTGGGCCATGCCTCTTCCTTTCAATTTT
TAACGTGTCACTTTATTATAACCCTTTTTATATCTACGAAACATAAAAATAAAAAGTTTT
CTTTTTAAATCAAAATAAACGAGTATTGAATTGTCAATTAAAAATCTGCAAAACTCTTAC
GCTTTCCGTTATAGGGGTGACGCAGCCTATAGGAAGGAGTTATCTTGATATCCCATATTT
GGTCCGATACCGCCTGAAGGTTCTTTCATTGATCCCTGTCATAGAGGCAACATCTTTGTC
TGAATAACCCGACAAATATAAATCAAATGCGTGCTTAAGTCGTTCATCATCTTCTGTAAA
TAATGCTTTTCTTCCTGTGTACTTTCCTTGAGCTTTTGCTAGAGCAATTCCCTGGGCTTG
ACGTTCCTTAATACGTTCTCTTTCTGCCTGTGCCTGGTATTTGTATATTTCCAAGATCAG
GTTGTTAAGCAGCCTTCTTAAATTGTCATCCTCAATCCCTCTAAGAGTTGGAAGGTTTAA
AACTTCCAGAGTTGCCCCCTTCTCTTGAATATAGTTCATTATAAACGTTAGATCCTTGTT
ATTACGGCCTAGTCTTTCCAACTCAGTCACAACAACAATATCACCTTCACGAATAAAATC
TAGTAAGGTTTTAAGCTGCGGACGTTCTTTATTCGCTCCACTTGCAGCCTCTTTAAATAT
CTTTTCTGTATCTTTCAGTTGTTCAATCTGTCGGTCTAAATTCTGATCGATTGTACTTAC
TCTAGCGTAACCAATTCTTGCCATTTTGTCCTCCTTGTTTTGCCTAACCCTATTGTCCGT
TTATCAAAGCCTATCATAGCAATAAAATAAAAAAAGGACAATAGGCTACAGCCTACTGTC
CTTCTATTTTTTGTTGTGACCCCATATATCTAACCTTTACCTGATAATAGTCATAACCGT
CTTTATAAAAGTGAGGAGTGTTTTCTTTTTTTAAAGGGTCTATCCGAAATTCTGATAATA
TTGTCAACTTTCGTCTATTCCTTTCAAACATATCACCATAAGACAACATCAACTCAATAA
AGATAGTATTATAGTCTTCATCTTTTTTCAAAAATAAAAATTTTGGGAAAGTCACAATTA
TATCAACTCGATCATCTACTAAGAGTTCATCACCTAAGGAAAGCGGCAAACTTGTGCCAA
TATATAAATGACTTTCCTCATCCCAACTAACGTCCTCTATTTTTGCTGAGTCTAGGGAAA
CTGCCGTTGCCTCCCCTCTACCCTTATTTTTTATAATCATATGAAATTCTGTGTTTTCAT
TGTATTGATAATAGTACGGATCCTTCAAATCTCCTTGATCAAATTCATTTATTGAATAAC
TAGGTGGAAACAGAATAGGAACTTCTCGCCTCCCAATAAAATCCTTACATTCCGTTGGAA
CAGAATCAATTTTCAGGATAGGCTTATATTTGATCTCGTCATCACTCATTGATTGTCGTG
TTTGATAATTCAAGGTCATAACAACACCTACTAAGGTTATTAGTGTTCCAAAAATTGATG
CATAAAACGACAACAATTCTCCTAAAGATAGTCCTCCAAGAAAAGTATCTAAAAGTAAGG
GGGTAATAAACGAAAACACAGTCAATAAAGCAATCAAAACAATCGTTTTTTTCAAATTTG
TATTATTCATTATGTTATTATACCCCATTCAGTTTTCAATTCCTATTGAATGATATATTT
TAAAGCTGTTGTTTCTTCTCTTTGTTTTGATGCTGCTGTTTCTCTTGCTCAATTGTTTTG
TATTTGGTTAAGTTAGCTACTACCGTATCACGTTTTTCTTTAAGAGCAGCTCTTTCTAAC
TGTACTTCTTCCAAGACTTTCTTCATTTGATAAGGGTCTGTATTCTTATCAATATGGTTT
TTCTCAAGTATCTCTTCAGCAACCTCTACATTAGCCAACTGGCCTTGATAAGTTGATAAA
GCTCCAATAATTTTGTTAGCTTCTGAAAGACGGTCATCTAAACGGTCCAACTCAAAGTCG
GTTTCTTCTAATTGTTCCAGGAGTTTATTTTCCAGGTCTTCGTATTGTTGTGAGTTAGTG
ACATTGTTATCTGATAAAAAGTTCAATTCATCCACCAGGCGGTCCAACTTAGAAATGTAT
TTGTTTTTCTTAAGCAAGAGGTCACCACTCTTTTGTGAGAGTTGCTTCATAACAGTTCCA
CCTGTGATATAGCGGTTTTGACTTGAGTGGTCAGGATTGAGAAAGTAAAAGAAATCTTTT
TGTTTAACGTAAGCTGTGAAAGTTCCGTCTTCGTTCTGATCTAGCATCCGTGCAGGTATT
TTGATTTGACCTTTTTGGTCAATACCAAAATCAACTGTTACAAAGATACCTTGTGAGGTC
ACTTCATCAACTTGCCACTCTTCGATATCTAACTTATACTCAAAGTCTTCCTCTTTTTGT
TCTTGCTCTTCCTGGTACATTGCAGCAACATCTTCTTTGGAATAAACAACTTCATTCTTT
GCTAAAGCCTTCTTAATCTCCTCTAAAGAATATTTTCCTTTTTTGGAAAGTGTACGATCA
CGGGTAAACTTTTGTTGCCCCTTGTCATCTAAACGATACTTAACATACTTACCTGAGAAA
TCAACGGTTACATTTAGTTTCTTTGCTTTTTCCTTGAAATCTTCCAGGGAAAGAGAGTGC
CTCAATAAAAAGTCAAGACGTTCTTTTATTTCAACCTTATAGACGTTTTGTCTTCTCCAG
GCAGAATATTTTGTATAGCTATTATTTAGTTTTGGTTCAATAACTTTAGCACCTGCAATC
TCTGCATACTTATCTGAAATTGCTGCTAAAGTTTGTTTTGTATTTTTCTTCCATTGGAAT
TTTTTCAGGGTAACGGTATTGGTAGTGTTTAAAATAATATGGTTGTGTAAGTGTCCTTTA
TCCAAGTGTGTCGCAATAACAAACTGATACTGTCCACCCGTCAATTCCATAACAGTTTTG
CGACCTATCTCATGAACCTCTTCTGGGGTTAAATTATCCTCAGGTGAAAAAGATTGAATA
ATATGGTGTGCTAAAACTTTTTTAGGGTCATGTAGATCAGATTGATAGGCGTTCAATCCA
GAACGGCCATTAAAAATATCTGCACTTTCTTTCATCAAAACAAAGTCGTCAAATATATTT
TCTGCATCAGACTCATCAGTAAGATTGTGACCACTGACTAGACGTTTACACAAAGTCCCG
TCAATAAGCTCCATAGGAAATGAATCTTGTTCTAAAGTGTTTGTCTCTGCTTTCAACGTC
TTTGCATCTTGTGTGATATAGTTGATAGACCTCTTTAGGTTCTCAGTCTTTTTGATTTGG
AGTACTTTCGTAATTGGCATTTTCTTTCAATAAATTCCCTTCTCTAAACTCAGTCATGAT
AACCTTGTTCATTTCTTTTATCTCTTGACGTAACATCTCAAAGGCTTCGGGTTCAACTGT
TCCTGTTTCATGAATGTATCTAACAATTTGGTTGACGTTACGCCCAATAGCATTAACTTC
TTGACGTAGTTGCATAAGTTCGGAATAGTCATAGTTATTAACTTCCCCATTAAGTGCTAA
CTCTAATAGAAATTGTTGGCGACTTTTTCTTGATTGATCTACACGTTTTTTTAATTCTTT
AACCTCTTTAGGGTTTAGTCGTAGTTTGCATTCTATGTATCTTTCACGCTTTACCATTTG
TTACATCCTTTCATGTTTGCCTATTTTTTTAGCTAGTATTTTGTGACTTAAACCTAAATA
AAACCATTCTTCATTATTTGCTTATTGTAAAAATAATCCAATTTTTTCTACTTTGGTTAT
GCCGAATCTATGGATATAGAGTGCTGGACAAACCCCATGATATAGGGGTATACTTTCTAT
CTGGCAAGCATAGTATGTGGGGCCCCACATACTGAAATAAAAAAGAAATCGCTCGAACCA
GGCCTCTATTTTAGGCCCTGTTTTTGCGATACTTTTTTAATCTTGGGGAAGACCCCAAAC
CCCTGATTTTGTCGCTTGCGCTCTCTTTAATGAGTGACACTTTTCCAAACTGTACTCTCT
TTTTAAGTGTGCAGTTTTACAACTTGCACACTTTGACAATATGGACATCTTTTTAAGATG
ACCATTTAAAATATATTTCCCATTTAAGAACCAGGTTCAAACTCAAGGATATCTTGCTTG
AGTTTGGTATATTCAGCATCAGTCATATTTTCAAGAGCTGTTATAGTTTGTGTAAGATTT
TCAGCGAAATCTTCACCTCCATCTTCAAAGCCATTTTGTTTAAAATCGTCTAGGTCAGCT
TGTAAGATTTTAACAAGTGCTGCTTTAGGTCTACGAACGTTCATAACATTAATTGTCTTC
TTACCTTGGATAAAATCTTCCATATCAAGAAGATAATCCATGAGTGTCATTTCAACAGTT
GTTTCTTGTTCTTTAGTAATCGTCATCTTTATCTTCCTCTCTTCTTTCAATTTGTGTTAG
TGTTTTTGTTTTGTCCCTTCTTGTTAAGGAATTCTTGCGGGACATTACATTTGAATTCCT
TGTGATTTTTTTGGGGCTTCGTCTTCTTCAGCAGTTTTTCCGCTAGTGCGCTTTTTTGCT
TGTGCTAAGCTATCATAAAAGGTATTTTCTTTCATTGATACCTTATCACGGCTAACAACC
TTATCTTCTGATAATTTTTGATATTTAGTCATAGCGTGATCAATACGCTCAATCAAACTA
GCACTTTCTTTTTGAACAATCTCAAGCTGAGCAGTCAAACTTTCCAAACCGCCTTCAGCA
ACAGCCCATGAAGCTAGATAACCAAAACTTCGCTCTATACCCATATCAATACCTAGGTGT
CTTGAAACGACATAGGCAACTGACTCAGCTTGTAATTCACCAGTCGAATATTTAAGGTCA
GGATAATTTTCAGCAATCGTTTTGTCGTTGTGTAATTCTGAGTGTGCCATTTCATGGATA
AGTGTACCGATCACTTGTGCAGGTTGTCGTTTTGCCTGATTAGAAATAACAATCTCATTT
CTTTTTGTATCATAAAAGCCACCTACACCTGGTTCTGTTTGGTCAAACCGAATTGGAACA
CCATTGCCTTGAGAGATTTCTTTTAGACTACGATACATATTGTTATAGTCTTCTTTGCTG
AGTGGAGTTGTAGCATCCCCACTCATGCTTGGAATATCTAATGTTTTTCCTTCTTGTGGT
GTTACTTGAGACACATCAAATACAGGGACACTTTTAAAAATCAATCGCTTAAGTTCTTCA
CCTGTTTCAGGATCAATTTTAGGGTTCCCGTATTTATCTTTGATTGTTACTTTAACAGGT
GCCTGAATATAAATAGCCTTTTGTCCTTTAACAGAACCACCACGCTTTTTCCATTGATTG
AAAGAGGCAACCAATGTTGCTTGAGGAAGTTGTGCTTTTATTAGTTGGATATTTCTAGGA
GAATAATTGTTAAAGTCGGCCATACCGTTGAGGAATTCTTTGTAATTGTCCGAATTAAAA
TAGGACTTAATTCCTTCTTTCAAATGCTCGTTAAGAGCCTTGATATCATTATTCTTAATC
ATGTTGGTTACAGTCATATCACGTTGCTGCTTAGTGTAGCTATTATCAGTAGCGTTAAGT
GGATCAGTGCCTTCTGAAACCTCTTGACCGTCAAGCACTCCATCACCGTCTGTGTCAGGG
GAATAAGGGTTAGTGCCTCTTGCAATTTCTACTTCATCACTTAAACCATCACCATCAGAG
TCGAGTGTTGCTAATGATTGTTCTCGCTTAATTGCTTGTGATTTAGACTGTATCGGACTA
AAATCATTGTTATTCATGATATCTAACATCTCTTTACCACCATCCTTGATATAATGCTTG
TTAATAGAAAGCGTATCAATTTGTTCTCCTTTCTTACGATAAACCCCCAAAATAGCCCTC
TCTTCAGCTATTTCATCCATTTGTAAATTTAGGGTTTTACCAGGCTTCATCAAAGAAGCA
GGGAACGTTTCGCCATCATCTGTCCTAAATGCAAGTACCAAATCGCTATCTTCTGTACGG
ATTGCCTTTGATACATCCAACCTATGGAACTTTTCAATATCACTTACATCATTGAAATAG
AAAGAACTTGAGTCAATTATAGCTTTAAGGTCAGGCATAATTTGAAGTTTTGAGAATGCA
GCCCCTTTATTAGCAAGATAGATATTGTCAAAGTGTCCTTGACCTTGAACAATATTGTCT
AGGGCTATGCTAGAGGTGATACCTTGCTTGATAAGATAAATACCTGTTAAGTGCATAAAA
TGCTCTTTTTCAAAGGTGATCTCAATAGACTTAACTTCATCCTTATCTTTGACAAAATAA
GTTACTTTACTTCCTGCAAGTGTTTCATCATACCACTTGGCCACTTCTTGAAGCTGTTGT
GCATAGCGGTTTAATTTACGTAATTCCTTGCTACTAATAGGGTGATAGTGTGGTTTATAA
ATTGACTTTGGTTCTTCAGGTATGGTAAAATTAAGTAAAGGTTGAGACTGAGTTTGAGTC
GGTGACGACTCATTCAACGGTTGCGGTTTTTCCGCTTCAGGTAGAGGTGCTGCCTCCTGG
TTTCCAGGTAAATCCCCGAATTCGTTCTCAGCCTTTTTTGTATGCTCCTGAGTCTTCTCA
GGAGCTTTTTTATCTAGTTGGATAAGTCCTTTTTCAGCTTTTAGATAGTCGTTCCAGTCG
TTTTTCTTTTGCCCCTCTGTAAGTGGGGGAATATCGACTTTAACAGGGATATTCATATCT
TGAAATTTTTCTTTTATAAATTTTCGGCCTGCTTCGTCATTATCTACGGCTAGAGTAATT
AAACCATCTTCTAGGCGTTGAGAAACGTTATCAAGCATATGCAGACGATCAATAAGCTGT
CCTAGCTCTCTTCTGTTGTCCTTTAGGACTTGTGACGGGCGATTGGGTCCAGTTGGGTCA
GAAGAGGCCATATCAGCCACATAACGGCTCACAGTGGCCTTTTTTAGCCCATCCATAGCA
ACAAGTCTGACATCTTTCAGACTTTCCTTGTGGACCTCGTAATAGCTCATAAGGTCAATA
GGAGCTTCTGCAAACACCAAGCGTTTAGGTTGGCCAATATCAAGTGTTAAACCCATCATC
CCGTCAGAGTGAGTCATGATTTTTTTCAAGCGCCCTCGTTCGTGAATATCGGGATGATTT
TCAATTCCCTGAAGTGTTGCTCCTTTAAGCGAACCATCTACATCAAGAGACTTAAAGACT
ATTACAGGCTCAATCAAATCTCCTGTCTTATGATTAGCTTGGGCCAAGACTCCCGCTTTT
AAAAAGAGGTCTATCGTTTCATCTGATAGCCCTCTTTCATTTTTTAGATAATCACGTCCC
AGGTCAAAGTTTTTTGACTCAAAACGCTTAAGATAATAGTTAAATGGTTCTCTTTCTGGT
AGAGGTTCGACTTTAATGGTTTCGAATTCTCCTGTAATTAGGTAGTTGACAGCTTCTTTA
AAATTTGGACGTGTTCCTGTATTTAATTCTTGGATAACTTGTACCAGGCTAATAGTGTCA
CCACCAGTTTCTTGAGACCACCATCTAAATGTATTTCGGTCTGGGTAGAGTTTCAAAGAG
TCGTGTTCCTCCCAATGATAGACGTTTCCACGTTCTGGAATAAGTTTCATTCCAAGACCT
TCAGCAACAGCTAGAATATCTTTAGCCTTCGCTTCGTCAAGTTGTTTGTTTGATAGTAGG
TTTGATAGTGCTTGTCCTCGTTCTGCTGCATTTGACATAGGTTAATTTCCTTTCTATCCG
ATTTCTTTCCCTCGTTCAATTTGTTTTGTTATGGCCAGTCTCACTTTGGCCACAAAGTCC
TCTTTTTTCATTTTCCCTTCACCTATCTTGGCAAGTGCTGTTTCCCATTTACCAGTTGTT
TCAGGATTGGTATAAGCTATATTGAGCTTATCCAAATAATGAATTAGCAATATTCCTCGT
TCGGTTGGGAATAGTTGGCCACTCTTTTTGTCCTTTGTGATATACCCTTTATCCTGGACA
GACTTAATCATGGCATCCCGTGTAGCAGGTGTCCCCAAGCTGTACTTAGGTAGCCATTTT
TTCAAAAGGCTGTTTTCAGTGATACGTTGAGGAGGTTTTGTTGCATCTTCTTTCAGTTGA
CGTTCTACAGCAATTTCCTGTCCCTCCTGGTATGGAGGTAAAACCTGTTCCTTACTTTGA
CTAGGAAGATAGACCTGCCAACCTTTAGATAAAGTCACAGAGCCAGTTGTTTTAAACTCC
TGTCCGTTATTATCCAGGGTAATACTTGTTGACGTGTACTCATAATCTGGTGCAAACATC
AACAACGTTCTGAAGGTCACCATCTGATAAATCAGACGTTCTTCTTTTTCTAGCTCTTCC
ATATTTGGGATGATCTCGGTAGGAATAATAGCATAGTGTTCCACCACTTTTTTATCATTG
ACAAAAGACTTTCTAGGGCTTCTGTTTGGCGTTTCTATGGTCTTACCAATAGCTGCTTGA
TAGTCGTCAATATGCTCTACTAGGTAATCAAATTCATTAGTTGTGATAAGATTTGAGTTT
GTCCGTGGATAGGACATATAACCTTTTTGATAGAGACTTTGGATGATACTTTTTGTCCTA
TCAGCATCAAATTTATAGAGTTTAGACATTTCAGCTTGAATATCTGTAAGGTTATAGAGT
TTAGGAGCTGTCTTTGATTTTTTCTCAGAAGATACCTGGGTAATCGTTGCCCTATCTGAC
AATAATTCTAGGGCTTCTACAGCTTCTGCTTCAGTTTCAAACTTGGCTTCATGAGAGAAA
GCGACCTGGTTTGTCTGGTCAAATAATCGGAGTTGCCAAAATGGTTTTGAAACAAAATTC
TCTATTTCCTCGTTATTTTTAACAATTAGCGAAACAATAGGGGTCTGTACTCGTCCGACC
GTCATTCCTTTGGACTTTTCAGGAATAAGTTCATGATCTCGCATCATAAGAGTTGTAAAT
GGACTCAAATTAAAACCTACTAGCCAGTCGGCTTCCCCTCGTGCTTCTGCTTCATGGTAA
TAGTTGACTGTTTCTTCAGGTCTTCTTAAGTTTCTAAATGCCATATCTAGCCCTTTTTGA
GTTAGTGAGTTGGCCCATAAACGATAACTAACCTTTTTCAAACTACCTGGTATCTTGTTG
AGAATATAATAGGCAATGGCTTCTCCTTCACGGTCTGGGTCCGTTCCAATCATAATACTG
TCAACGTTCTTAATAGCATTCTTGATGGCGTTGAAATTCTTCTTGGTATTTTTTTTGATG
TCAAATTCAAAATGATCGGGGAACATTGGAAGACGGTCTACGCTTTCCCAATTTTCAAAA
TTAGTCCAGGGGTTAGACCGTTCAACCAAGTGTCCAACCGCAGGACGGACAAGAACCTGG
GCAGATAGTTGATCGGAATAAACATCCCAACCAGTATCAGCCTTCTTAGGGGTTCCCAAA
GCATTAGCATATTTTTTTGCCTGATCGGGCTTTTCTGCTAAGAGTAGTATTGTTTTCATT
TCACTCCTCCCTTAGATGCTCCGCCCTTGTTTCTTTTTAGGGCTATCTTGTAGTTTAGCG
CTTTGTTTCTCAAGAGTATCTGCAAGTTTGACCAAATACTTATCTACCTCTCTTTCTTTA
GCTTTTGCAAGAAATTGCATTCTAGGTTCATTACCAATAGTATTTTCTTCAGCTAATGAT
ATTACTCCCCGACTTGATGCAATGTAGTGATCGTAAAGTCGCTTTTCAAATAATTCACCT
AAACGACCTAGTGCTTCTGTAGTTTCTAGGTCAGCTTTAGATGCACCTAATCCGCCAGAA
GGGTGGTTATGACTAACGATAAATCCTTTATTTTGGTCTTTATTGACTTGGTCCATAATA
AAAGCAAGGTCAACGGCTGTATTATTATAGGTACCCATAAACATATCCTTAACACCGTTA
ATGTTCAATTGGTCGTCATAGGTAATAACTGTGAAAATCTCCTGCTTATTCATAGTGGCC
TTCATACACAATAATGACTCAACTTTTTGTTCATCATAATAGACGTTTAAACCTTCGAGT
TCTTTTGCTACATAGTAGCCAACAAAGTCACTGAGTTCGGATGCTTCTGTTAACTCTTCA
GGTAAGTCATAAATACTATCATTTCCGATAATAAATTCTTTATAATCAGTCGTATGTTCA
TATCCTTTAAAGTCCAATGGTTCAGATGAATTAGCTTCCTGAGAATAGACTCTTAGCGGA
AGTACCCCTTCTTCACCCAAGATTGATATTCTATCAATACAAACTCTAGTAGTATCTTCA
TAAACTGCTTCAAGTAAATTTATTTTATTTTTTATATCTTGGCTTAAACCTTCTTTAGAA
AAGATATTAGGATGATCTACAATAGCGTAAGACCTAATACCTGCTTTAAATGCTGTATTT
AGGACTTCTTTATCTGACATATCCGCAGAAATTTTAGCGTAATATGTAGGGTGGAGTTGA
GTCGAGAAACCAATAATATAGGCTTCGTTTTCTCCTGGAACCACTTGCTCCTGGTTTACA
AAACGAAGCAACGCATCAGAATTAAAAACTTTTGCTGTATCATATTCAAGTTCTTGTTTC
GCATAAGTCAAGAAATTCTGAAGGTCATCAACTCGTGGATCGTCGTTCGTAACCAGGTCA
TAAAGTTCTTGGGCAGTCGTCACGCCAAAGTAATCATATAAGCTCATTTGTTATTCCTTC
CATTTTTTATGTAATAGAAAAAGCCAAGTCTTAATTGACCTGGCTTTTATCTTTAGTTAG
ACTAATAAAATTTATTTAAAAGTTCTTCCAACTCCTGGACAAGTGGATCAGTTGGATTGT
TTTGCATATAGTCAATAAGTTCATCAAAGGTACTTACCCCTAAATCTTCCATCAGGCCCT
TAAAACCTCGTGGTTTTTGTTTGATATCTTCAGTCATATAATCACCTCCGTTTCTTGTAT
TATATCACTATCAATCTTCATCCCATGCAAAAGGCAGAACATCTTCAGTTTCTTCTAGGT
CGTCTTCTATGACTTTTTCATGATGAATTGATAAGGCGGTTTCTTGAAATGCACTCTCAG
AGGCAATCTCAGCATTATCTTCAGAGGTCATTTCAGCTTGGTTAGTCCCTGCAGCTTCGT
TGCTTGCTTGAGCTTCATTTTTAGCAATTTCAGCTTCTAGTTCAGCAGTCAAATCAACGA
CTGTTTCATATTCGATAGTGGCCAAAAATTCTTCAATATCAGACCCATAGCGGATATAAT
CATACCAGTTTTTATCAGAAGGGCTATCTGCAAGCCAGTCTTTCATTGGGTGTAGATTTA
CACTTGTCTTCTTATCACGACAAACATTCTGCTTAGCAATAAAGACTAGGGCTTCATCAA
TACCGATACGTGCAACCTCGTCAGGTGTCATCAAATCACGGCCTTGGCGCTGGTGAGACG
TGCTACTTGAGCCACCACGTCCACGGCTTTCAGAATAGTTCTGAATATCAATTGTTTGTT
TCCCTGCACGCATTGAGAAATACTTCATGGTGTCTTCATCATTGGTACCTAGATAAAGCA
GAGTCGCACAGTTATTTAAGATTGTTTTCCAGTCATCCTTATACAAGGCCTTTAGTTGGT
TAATGGCTTGTAAAATAATCTTAATGGACATTTCACGGCTTCGCACAGAGGCCAAGACTT
CATTGAAATTAGGAATACGGCCAATGTTGGCAAATTCGTCAATAATAAATTGAACGTGAA
GAAGGTCCTCGTAGCTGTAGCCTTCACGTCTTCCCTGGATAATTGCATCAGCACCGTGAG
TTAATTCCTCGAACATGATTGCAAAGAATGTTGAGGCTAAGAAGTTGAAAGCCTTGTTTG
TTTCTGGAATTGCAATGAAGACGGCCGTCTTTTGAGTATTCCATGTGTCAATACTCATGG
AATCTGTCTTAATCATATCAGTCACGGCTTGGTGATCAAAGACAGAATATTGTGCAGACA
TCACAGCAAGCACTGAGTTTCTTGTTTCTGCTTGAAAGTTTGCATTAAAAAGGTCCCATT
GACGACAAGCATAGTTCCCAGGGAGTGCCTCTTCCAACTCTTCAAACATTAGTTCTACAG
GAGCAGGAACATCTTCCTCTTTGCGTTGCAAGTTACGCAAGAGGTCCCCAATCATAGAAA
GATTAGGCTCATAACCTCGAACCTGACTATCAAAATAGAGATAACCAATTAAGGCCCTGG
TTAAAAGCAAGTTGGCTTGTACCCAGAAATTTTCCCCCTGGGAATCTGATTTTTTAGTTC
CTTCAATGATAGCTTCAGTTACTCGGTCTATATCTAGTTCTGAGTGCATATACTTGAAGG
GGTTAAACGTATTTGAATTTGATAAAGTTACCAGGTCAAAAACTTTAACCTGATACCCAT
GCTCTTCCAACATTGTACCCACTTCATGGACAAGTAACCCTTTAGGGTCAGTTACAACAT
AAGAACCGTTCATTTGCATTAGGTTAGGCTTAACATAAGTAAAGGTTTTACCATCACCAG
GAAGACCACAAGCAAGAACATTCTTGTTTAGTTGCCACTCAAAGGGGAGGCGCTTGTTGT
AAAGCCCCATCTTCACATTCTGAGTGAAAAGCATGTTATTTTCAGGCTCTTTGTCCTGAA
ACCCCTGGAGTTCTCTTGGAGTCGCAAAGCGGGCCGACCCTGCTTCTTCTCCTGATCTTA
GATTTTTTGTGGTACTCATTTTACTATAAAGAACAAGAGCAATAAAGAAACCTATAGCCA
TTGCAGCAAACCCTAAAGGCTTGGAGCTAAAGAGGAAATAAGGAGGGTTGAAATAGTTTA
TTACTGTATACTCATAAGGCATGAATAAGTGTTCTGCCGTTACAGGTGGGGACATCGAGA
ACAGTGTGTAGCCACGGTTTAAAGCTAGGGCAAAGATAAGCCCTAATACTGCAAATGGCC
AGAATTTAGGTTTTTTCTTTTGCATAAGCCCCTCCTAAACTGACTTCGTAGGCTTCTTAA
CTTTAGTTCCTACTGATTGTTTTGGCGTTGCTGCCTTATGTTTAGCGATTTGTTCTTGAG
GTTTTAAGTCTTTAGGAGTCTTCTGAAGAGATTTAATTTGTTTTTTGTCGTTAATAATAT
CTTCTTTTACTCTTTCAAGAGCTGCTTGAAATTGTTTTTGATCTTTTGATTTAAACCAGT
AGTTATAGTTGCCATTTGCTAGTTCTTCTGCGTGAAATTGAATACCATATTCTTTCAAAT
AGGCTTTTAACTTGTCTAGGTTCATTTCATTATTTGAGAATTGCTTATAATCTAATGTAT
CGCCTCTCTTCTTTAGGGCATCTATAGATTTTTTCTCCCCAGGCATTGTCTCAATTTTTG
ATGAAACCATCTTGCGTATATCAGCAGCTCTATCTGCTAATGATTTTGCTAGAACGCAAC
TGATATTGTATAGGAGTCTGGCACTCATCCCCCCTTGATTTTTGAATTCTCTAATGACAG
CTTCTTGATCTACAACCATTTTCCTTCTCCTTTATCCTGGGTAATCTGACTCTTTTGGCA
ACTTAGTTACCTCATAGCCATACATAGCCTTTTTGGCTTTTTTAACAGTAAATTTAAAGC
GTGATGATTTAGTCTTATCATCTTTGTTATAGCTAATAACATAAGTCATTTCATAGGTCT
GCTTATCTTTGGTTTGTACCTTTTCAAGCAGAACTGCTGTTGTGGTTACTTTGTCAAAAG
GCTTGTTTGAAACCTTTGTGCTAATAAAATTATCAAGGTCACTATTTGAAAGATATGCTC
CAATAAAGTAGCGACTGAAAACATCTACTTCATGTTCATCTGACATATCACTAACAGTTG
AAGTTTGTTTTGGTGTAGACTGTGTTGTTTTAATTGCTCCCGTTTTAAGACCTACTGCAA
TAGTGTGTGAAACACCTGCTCCATAGAGGGCTAAGAAGAGAACAACCAACCAAGCCACAA
TTTTACCAAAACTTACAATGTTAAGTTTGCTTCCTGTATAAGATGATGAAGGAACAACAT
TATTGCTAGTAGGAAGATTTGTTTTTGTGTCTGAAATCGGTGACACTTGTTCCACTTCAT
CAATATTCACTGGGTTACTCTCTTCTGGTTCTGATACTGATTGAGGAGGAACCTTTAGGG
CTTGTTTAGGTTTCCGACGACTAAACAAGCCTCCTCCTCCTTCGACAACACCAAAGTCTT
TCAGAGATTGTTGAAGATCCCCTTCCGTTGGGGGAATTTCTACAGTCTTCTCTTCTAGAA
CTTCATTTGTTTTAGCGTTTAAATGAGTTAATTTATAGCGCCCCATAGTGTTTGTGGCCA
GGTGTCTTGTTTCAATTTGCTCCATTTCATAAAGAAATTGAGCACGATTTGCAAATTCGC
TAATTTTGTTTGTATTTAGGTTTGTAACTTGAAATGTCATTATCAATCACCCTCCTTGTA
ATTCTTAAGAGCAGCATCTAATTCTTCAGGACTCATATCATAACGCTTGATTACTTCAAG
ACGTGCTTCAACTTGGAGCTCTTCAACTTGCTTATTATAACCATCCAGGCGCTTCTGAAT
GTCAGCAAGCTGTTTCTCCGTCTTTGCTTTCAACTCTAAAGCTCTATCTAAACGTTCCTG
AATAGTTTTCTTTTTACGTTTAGGTTTTGTTTCAGTTTGTTCTACTTGTAAATTTTCTTG
ATAGTCGTTCATTGTTTATATTTCCTTTCATTATTCCTCACTGTTTAAAGAGTCTGTAGA
GGTTGGTGAAGTAGCGTTTCCGTTTCCGCTTCCGCTAGTACCAGTAGAAGCAGAGGCATT
ACTTCCAGAGCTTGAAGCGCTCTCTAGTGTGCCATAGCTATTAGTAGTGTCTGTAACATT
TGCTGAGTCTGTAACAATAAGGTAGCTCATGTTATTGACCTTAAACTTTTTACCATCTTT
AGTGAAAGTTAAGCGCAGTGTATTTTTACTAGCAACATTCTTCTGAGCATCTTTATAGTC
GCCCTTATTTTTCAGAAGTGTATTTGTGTAGTTGATTGTGGCGATGGCTGTATTGTTCTT
TTCATCAATAAAGATATCAGCTGATTTGAAAGCCTGGTCAACCACATAACCCTTATAAGT
TTGATTAACGGGTTCATTTTCCATGTTGACAACAGACGTATATAGTCCATCAGTCATAAA
TGGTTTATAACGAGAACGGTTCTCCTCTAGGTCCTTCTTCGTGTAATAGGCAATCAAGAA
TTTCCTGATATAGTCCTGGGTCAATTCTGTTCCTTCAGCAACTTTTTTTGTTTTAGGAGC
TGACACTTTCTGTGTTGACTTTCCAATATGTCCAACACCGAACCCAATAACGAAGATCAG
AACCACCACAATAGCAATCCCTACTCCTTTTAAAATTTTAACTTTGAATGTATCAATCAT
AATAGACCTTTCTTTCATTGTATTTTACTGTCCAGGAGGCATAGCGAAACTATAATAATT
TGCATTATTGACAACCCTCCAATGGACCTTATCTTGGACAAAAGTATAGTTAAGCTCAGA
AACCAAGAATGAACCATCATCATTAACGTGCTCAACAAACATTACATGCCCATAGATACC
TAAAGTACCGTCAAAGCCACCAGCAGTTGAACATACGGCCCCAACTTGAGGGGTTGAGGT
AGTATGCCAACCGTTTTGAGCTACAAGGTTAGCAACCCAATCTTGACCGTTCCCAAGTTG
TGGAGCTACATCAAGTCCCCAGGTTTCGTGGACTCGGTTCCAAACATAGAAAGTACACTG
TCCTGCAGGGTAATTATTTCCTGGATAACCTGTCACAGTGTTACTAGACGGTTGACCCCA
TTTCAGTTTACCTTCATATTCACTAGGGAAGTCCCATGAAGAGGCTTTAGTTCCTCCTGG
CCCTGAACCTGTGCCAGAGCTCTTAGGTGTTTGATGGAACCAAGTCAAAGCCTGTTTTGC
AATCTTTTGACGTTCGCTAATTTTATCGCCTGGAACACCTTCCCATTGGGAAAGAAAGCG
ACTCGTCAGAGTATCTACATCATCATTACTTGTCAATACGCTTTTCAAAATATTGATATA
GTAGGGGTTATCCCCTTCTAGCATAAAACGGACTTGAGCGTCAAGTGTGTACCATTTTTT
ATCAATCTTCTTGGCATATTCAAGTAAAAGGGTGTGACGTGTTGCCCCATCTGCTGTATC
TGTCCACTGACCTAGGCCGAGACCACGGTGAAGGATATTGGGGAAACCACCACCATAAAT
AGCGGGACCTCCCATATTCAACCATTCTTCATTTTCCCATGAATCAGCAGATGCTCCGAC
AGGAGGTGAGAGATAATCTCCTTCTGCACGTTTAGGCTCAATTTGAGACTCTACACCAAA
ACACCCTGCCATTGCAGCAATTCCGTTGTCGGTTGCTTCAGGAAGGGACTTCTTGACTAA
ATCATAAAGTTGTTTTGCCCGTCCGCTCATTTCACCTGCTGTCTCTGTCGCTGTCACTTG
AGTATGTTGGCTATAGGCGACAAAAGGAAAGTAAAAGCCAGGATTGACGATTTGCCATTT
ATCAATCTTCTTCCCTTTTTTATCTACGTTACGGGTGAAGGTTCTGGCATCCTCATTATC
TTCATCACGTTTCTCAAGATATTTGGCTTCGTCATAATATCGTTTGTCGTCTTTGTCGTC
TTTGTCCAAAGTCTCTTTGCGTTTAGCATAGGCAATTTCTTGTCCATTACCTTGAACAGA
CCCTAATTCAGTCCCCTCTTCAATCTTGTCTCCAGATTTAACACGAGCTCCTGAAACGTT
ATAGAAAATAAACTCCGCATCATCTGTATAGATAATGATATTAGTCTTCTGTTTCTTTTC
TTCGCTTTCCTTTTTATCCTTTGGAAGGTTTGTTTTGAAGGTCTTTAGTGTAGATTTTCC
AACCTCAACTTTTCCGTCCATAGGCGCATAAAGTTTTTGACCTGAAGAGGCCTTAATAGT
TGTGTTATAGCTAAACTTATCTTTTGCTGTATAACCATAACGTTTTTCTATCATGACCCC
TTCAGACTGACTTTTATCATCAGCAGCATTATACAGAGGGTTTTGAAGTTCTTGCATTCC
AGGGTATTTCCCTGACTCCTTTGCATTTTCAAGAATTTCTTCATATTCTTCACGATCAGA
CTTACTGAGTTTGGTCCACTCTTTCCCGTTTGTATAGACATCTTTCATTGTCTTCAGGTT
ATTTGGGTCTTCGTTTTCCTGCTTCCAAATATCATCAAGAGCATCTGAAAAATGGTTTAG
ACCAAATTTTCCTGCCCATTTGCCACCATTACCATCTTCCCACTTGGCAGATGGTTCCCA
TTCTCCTCCGTAACGGTAATTCATGTATAATAGAATTTCATCAATATCTGTGTAGTATTC
AACCTTATCATTCGATTTTTTACGGTCTGTCTTAGATAATTGGACCCAAGAGTCATTTAA
ACTGAAATCTGTTTGTTGAACAATATTTGACGAGAATACACCAGTGACCATGACCACAAG
TAACATTAAAGCTAGAATTACAGCAACCACCCAACCAACTGGTGTTGCAAAGAAAGCAAT
CGCTCCGTTGACAGCAGCAGCAGCAGCCTTAATAGCTAGCTGAGCCACTTGCAAGGCTCT
TCTGGCTCCTTTGGCACTTGCCTGTGCAGCACGCCTAGCATTCTTAGCAGTCCTTTTTGC
GACTCTTCCTGCTGATTTCGTTGAACGTTTGGCAAAACGAGAGCCCTTAACAACACCCCT
ACCTGTTGCTTTAGATACTCTTCCGATACCTCTGGCACCTTTTTTAGCACCGTGAATGGC
ATTTTTTGACGTTCTCGTATGATTTACAATTTCCGCTAAATCTTCATCTTGACTTAGACC
TGATGCAATATAAGAAGTAACAGCGCTTGTACCTGTTTGGGCAACAGCTCTTGTAATCTT
CTGAGTCTTTGTCGGGTTTGTCTTTTTAACTATCTTCTTTGTCTTACGAGCAATCCTTAA
GTTATCTTTATTCTTCTTCTTAAGTTTGAGAGCTTCAGCTCCCCCTCCTTCACGATAGTT
CTTAGCAGCTTCCCGATAAGCGGCCTTAGCTTCTTTATACTCTTTATTAGCACCTCGCTG
TGCAATTCGGCCTCTATTGTTATTATGCCTTTGAACAGCCTGACTGATTTCTTGTTTTCT
TTGAGAATATCTACTTTTTGGCGATTGTTTATTACTCAAGAAATAATCACCCCTTTCTGT
TTAGATATGAAAAAAGAGGTGATTATCTATCACCTCTCAGAATAAAGACAAACATCAAAA
ACGATGTTTGTCTTTTTTATATTCACACTTAATTCTCCCATAATTATTTTGCCTTGTTTT
CACTAACAGTTAGGTCAATTAGGGGTAGATAGCTTGGTGAAAACCTACCATTGATTCCAA
ATGGATGGAAGTTAAAATGAAGATGGTATAGCGAATCTTTCATTTCAAACGTATGTTTGA
TATTCCCTTGAGGCTTCCCTGGAGCAGTTCCCTCTCTATAATAACGAGGAGCAATTACTT
TCTCACATTCCATATTAGTGATCTCAACAATCGCCCTATACTCCGGCTTAATAGCATTCT
TATTAATCATTGTCATTTGAGCATTAGTGTCGTGGGTTGTTAACTCAATATCATTAATAA
GTGAATGTTCATTATATAAGCTGGTTTCAATAGATTTCTTCAACCCAAGATATTTCATAT
CAATAACATTCTTGAATAGATAACGTTTAAATAAGTTCAAGCTTAATTTTGAACCTACAA
CATAAAGAATGAGACTAATAACTGATAGTTCTAAAATATAAGTTACTTCAGCCTCTGTAA
TCTGTGTAATCTGTGTTGGCCTCAACAAAAGAACACACAAGGTTATCATCTCAATGAAAC
TAATTAAGACGGTATAAACCAACAATTCACTACCATTTCTGTATTTTTGAATGACTCTAA
ACGTGAATGATGCTAGATAAATGCCTTCGATAACACTAATAAATAATAATGCTTGTTGAC
CCGGCATTGTCTTAGAAAGGATATTCAAGAAAAGTGTCCACATAATTAAAAAGAACCATA
AGAAAGCTTTTCGCAAAAACCAGTCTAGGCACAATGCAGTAAATAATGACATACTTTTTT
GATTGATTTTTGTTTTCATTTTTTCTCCTTTTTGAAAGAAGCTCTTAGGCTTCTTTTCTT
CGTTTTGAGAGGTGATTATCTATCACCTCTATGCACCTGCTTCGGAATAAGCATCTGTTG
CAATTAGTTTAAATAATTTCGTTGTTCTAGGTATTGGATTTTCAAATGGAACCACTGTTC
CGCCTGCAATAATAAGACCTGTTCCCTTTGCTTTAGGTTTCGTTACGTATCTTAATTGAC
TTTCTGTCAATTCATACATAGCTGCCAATTCACGGGCATCAGACCCTTTTTGTTTCAAAA
GTACAACAAATTCTGAGTTGTTTAATAACTTACGTCCTTCAGTACGATCAAGCAACGTTT
CCACGTTCTGAGTAATTCCCGTAGGGATTGCCCCATATTTACGGACACGGGCGTACAAGT
TAGTGAAAAATAGCGCCTGATTATCAGTTTGAAATTGGTTTTGCATTTCATCAAAGTAAA
TACGTGTAGTGAATTTTCCTTGATTATTAACCACCATATTCCAAATATAGTCTTGAATAA
CCATCAGTGCGAAAGGCTTCAATTTCCCATCAAGTTTTTTCAAATTGAAGATAACAAAGC
GGTCATTGATATCCACATTTGTTTCATAAGAGAAAATATCCTGAGAACCTTTAGCATAGG
TTTCAGAAGCAATTGCCATATCTCTAGCTTCTTGTTCTGGTTGTTCTAACATAATATCAT
GCCAATCTTTAAGGGTTGGCATACGTCCTTTATCTTGGAAACGTTCGTAAGTTAAGTGAG
TTACACGGTCAATAATAGACACCTGGGCATCTGTAACTTCTGTAAGTACGTTTTCAAAGA
AACCAATCAACAATGAAGATTTTTGAGCAATTGGATCTCCATCTTCAGCATCCAGTTTAT
CCATATCAGGCAAATCTAGTAGGTTAAGGTGAGTCTGAGAACCTGGGTAAATATCTATCA
TCTGCGCTCCAAATTCTCGTCCGATATCACTATACTCGTCTTCAGGGTCTACTATGATGA
CTCTATCATATATGTTTTTCAATAATGTTGGAATTACTTCCATTGATTTAACTGTTACCG
ACTTACCACTTCCTGAGCTCCCAAGAATAACACCTGAAGGTGTATTCAAATCACGTTGAC
GATCAAGGGTAATCGAATTATGGCTTAATTGGTTTTGCCCATAATAGACTGCCCAGGGGC
TCTTACTTTGAAGGTCAACGTTCGTGAAAGGGACCTGTGTCACAATATTAGAGGTTGTCA
TGTCACGCATATAATTTTGTTTCACTTCAAGGAACGGAATACCAATCGGTAAAGTTGAAT
TAAGACCATTTTCTTGTTGGTAAGAGGCTACATCAAATTCTGCGCCATGCTTACGTCCAG
CAGCCTTAACTCGACTTGTAAAGTCTTCTAGCTCTTCTTCGCTATCCGCTTTAAAGAAGA
CTGTGAAAATGCCTGAATAAATTTTTTGGTCATTATCCTGTATTTCAGACTTCCAAACTT
CGGCTTCTTCAGCAAGTTCCGCAGCAACCCCACCAGTAGCAAGTTCCTGTGAAATACCAT
CACGAGCCCCTGCTTTTTGACTTTTGACCATATCCATTTTGATAGCCGCCTCTGCATTAT
TGATTTTTTTCAAGGACTCACCTACATCATAAGGACGTGCTAAAACATTGATAACTAATT
CAATACCAACATCTACGAGCGACTTAATCAAACGATCATTAAGGAAATTCGGATAATTTC
TGACAAACATTACACGTCCAAATTGATTATCAATCTTCATCATTTTAGGTTGGAACCAAA
TTGAACCAGGTGCAATAAATGACTTGGTACCAAGACCACTTCGGATAAGGTCACGGTAAT
CAAGGTTCAAGTATGGATTACCTCTAAGAATATCAGAGAAGATATTTAATCGCTCTGAGC
CATTTAATACCCTGAAATCAACATCTACCGCTTGAAATTGAGCTGTGAAGTTATTTTCGA
CATCATTAAGTCTACGATAGGCCATTTTCCTGTCTTCAGCTACTGTAGACACTGTAACGA
ATTTTTTAACCTCAAAGTTATTTTGTTCCTTGTCAAAACGATCTTTAATTATTTTATTGT
ATTCATCCCGATAATCATTGAAACCATCATTTACTCTGTCATAAGAAATTTGCTCTACAG
CATTGTCAGGTAAAGGACGGTTAATGACCGTGAGTTGGTAGGTGTTATCACTGTCTAAGA
CATTTAAAGCATCAGCATAATAATCTATAATATCTGATTTTTCGTCATCGCTTGCGGTAA
TGTAGTTAGCATCACCCAAGGCATAGGTCCGTGAAAACTCACGACCTGTAATGTGCATGA
GTCCATCTTCAAAAAGACTCGTGTACTTAATTGTATTTTGAGTTGATTTTTTTAATGCTT
TTTGTAGCTGTTTCCCACGTTCTAGCTCCTCTTGTGTAAGAGTTGGCTTAATTCCATTCG
TGGACATCTTTTGCTTGCGAAAAGGCAGAATTGCCATAAGTTACCTCCTTATTTCCAAAC
GCTGTGAAATCATCATCAGTTTGATAGCTTCGTTCTTGAATTGTTAAGATAAATAGCAAC
CGTTCTTTAACAATCCCGTCTAACTTAAGCCCATAGACAATAAAAGGCGGTGTTCCTAGA
ACAACCACCATATACATGTATAAGTCAGGAATAGACCAAAAAACTGTTGGTAAGACACCA
ATCATAACGACAGCCCCTACACCTAAGACCATTATAAAAATACGGGCCGTCATACCGCCT
ACTACCGACCTTTCATACTGGTCAATTTCTTTTAGGAAAATCGACCCTAATTTACTTTTA
TTCAATCAATTAGCCTCCTTTAATTAGTTTGTAAAAGAGATTTTGCGGTTGATTGTGAAC
GATATAATATCAATATAAATATCACACACTTACCAATATATGAGAAACCAGCCGCAAAAG
TTTTTAACCAGTCAGCTTTAGCTAATTCTACATTTTGATCTAACTTGAAAGCCTGCCAGA
TGACCAATAGAACAACAATTAGGACTCCCTGAAAGGCTGTTGCAGCTGTACGCTTCAATA
GATTTGTTGCAATACTTCTTGTATCATCAGACATCCAGAAGGCAACTATCAAAGGTGATA
CTGCTCTAAGAACGTACAACTCAATAAATCTCATAAACACCATGATATTAGTAAGCATAA
GTGCAATTGCGCCTGCAATATAAGCTAGTGAATTTACAACAATTCTAATTGCCCAGTTCC
CCTTTTTGAGGGCTTCAAATTCAAATAGATTATTTGTAATATTTGCTCCAACCATACGTG
TCAGTAAGTTAGTGATTTGTATAATAGCCACAATAATTTGACTAGACATGGCTACTAAAA
AGTAAGCAATAAGGTATTTTAAGGCTACTTCTAACATTAAGCGGTAAGTCATCTCTCCCC
CTTGTTGTTTCAAGTATTTGTACCATGACATCATTTCTACCAACAAGAAAAAGCTCACAA
TAATGAAACCGACTACCATAAAACTTGTGTTAATTTTTATCACTGCACGGTTAGCTTCGC
CATTGTATTGCCGAAGACTTTTGGTCATATTTTGTACTAATTCGTCCATACTCCTCCCCT
CTTGCGATTAAGCATAAAATAAAAGAGTATCAATTAAATTGATACCCTGGTTAATAAAAA
CGTGCAAAAGTAAAAATGAAACTTAAAGTTAAAGATACAATATGAATCAGAAAACCTACA
ATCCATAACGCAATGGAAAATATCCAAGTTGCAACTGTAAATAGACCTAGTAAAACAGCC
CAAATACATCTGAAAAACATGCCTATTACTGAAACGATTTTTTTTCGACCAGTGTTTTTA
TGTGTATAGGTATTCTCATTATAAGAGGTATAGCTGTCATCATCAATTACTGAGGGATTA
GATGACTCATAGAGAACGAAAATTTCACCGTCTTTTTCAGCTTTAGCAATCTCCAAGACA
GATGGTTTATGGCCGTTAATACTTTCATAATAACTAATCCATTCTTCTCTGTTCATAATC
ATCAACCTCTTTCCTAATCTTTTTCTTATTATATCATAATTACTAATGATTTGATATTTC
TTTAAATACCTTTTAGAATTGAATTGAGTTGATTGCAGCAACAATTGCAGCTGCAATACT
TGCTGATACAGCAGCTAGTCCGCCACCATAAACCATACCTGCCATTCCGTTATCGGTTTG
TTGTGCATTTTGGTTTTTCTTTCCTTGGAAAAACTCAATTGCACCTACAAATGCCCATCC
TAGGCCACCAATAGCAACCAAAGCACCCATGACAGTAATAATTTTTGTAACAACTTCCAT
TTTTTAATTTCTCCTTTGTTTCGCAAAAAAGAGGCATCAGCCTCTAGTTAGTCTTCATCA
ATAATCACACAAGGTTCATCTTCTAGTAAGATGACTTGTGGAGCTTCTTGTTTATATTCA
ATCATGATAGAACCTCCATCTATACAAAGGACAGTTAGATTTCATAGACAGTTTATTGAC
TTATCTAGGTCAATATTCAAACAAATAACGAGCCAGGGAATCGAACCCCGTTACGCTCCT
AAAAGCACTCGCTACTAACCAATGTCTTATCGTAGTTCTTGGTTAAACGAAATCTAACTG
GCTTGTATTTTAATGATTAGGTTTATTTATTTTCTGACATTATTATGCTATAATGTCGAT
GTAAGTTTTAAATTTTTATAAATTTTTAACTAACCCCGATGGCCGTCGGGGTTTTTTTGT
GTAGAGGTTGCTGAAGACCTCTTCTTTAAGACGGGTTTATCAAGCCATTCAAACCGTCCT
GATAATTTTTTAAAATTTGTAATATAACGGCCGATTAAAATGTATAGCATATTAAGACCA
GTTAAAATTACAAATGATAAAAGAATTCCTAAAATTGGTTTTAGGTAATCCATCTAGTCC
TTCTTACGTTTTGGCAAGAAACCAAGTCCTGCTGCAATAAGAAATGCGCCTAGGCTTGTC
AGGCTTACTGTAAGGGCAGTGTCATCACCAGTGTGTGGTAACGTCTCTGTTTCAGTGGAT
GCTGCTTGTTTCTCAGTTGACGGTTTAGCTTCAGGAGCTTTATCCGTTACCTTATTTGGA
TCAGGAGCCTTGTCTGTTGACTTATCTGTTGGAACAGTAGGAGTCACCGTCTTAGAAGTG
GATGGCTTTTCCTCAGTCTTTGGTGTTGTTGGAGGAGCTGGTGTCACAGGTGTTGTAGGT
GCTGTAACACCAGAAGTCCCGTCTGATACATGACTAGCGCTTGTATCAGGAGCCTTGTCT
GTTGACTTATCTGTTGGAACAGTAGGAGTCACCGTCTTAGAAGTGGATGGCTTTTCCTCA
GTCTTTGGTGTTGTCGAAGGAGTTGGTGTCACAGGTGTTGTAGGTGCTGTAACACCAGTC
CCGTCTGATACATGACTAGAGCTTGTATCAGGAGCCTTGTCTGTTGACTTATCTGTTGGA
ACAGTAGGAGTCACGCTAACCGTTGGGCTAGTTGACCCGTCAATAACAGGCGTTGTTTCA
TCAGCGAAAACCCCTGATGATGCAGTTGCAAGCACTGCTGTTGAGATAAGTGAAATAAAT
TTTGCTTTATTCAAAGTCTCATACCTCTCTTTTCTTTTCCTTGCGGTGATAACCAACACC
GCTTAAGCGAAGGAAGGATTGGTTGTTTTGCACAAATTTTCTTGCAATAACTAAATTATT
CCGTTTAACGACTGATATTGCTTGAAATATAGTTGCAAAAGGCACAATCTCTTCCACGTT
TACAAGTCGTCCATTTTTTCGCTCTTTTTTTTGAATTGCTGCGAACTTTGGCCGACATTT
GGCAACGGTACCGTCTTGAAGATATAGCATTACACCACCTTCAAGACCGAGTTGCCTGAG
ATCAGATAATCTCAAAAGAGTATCATTCATTTCGAACTCCTTTTCTTGCTTTTGTTTAAC
TAAAAATAGTTAAATCTGCATTTTGACGCAAGGTTTATAGCTTTGTTCACCTCGAACTCA
TTAAGGCTGGTAGCCACGGCCCGCTTGACCAACCACACAATTTTAACTGTGGGTCCTACC
TCGTTAGCACTCACTTCTTGTAAGTGTGCCCTTGTTATACTTGATACCAGGCGCTAGATA
TACTTCTACTAGCTACGCTTTCGCCCCCATTTCTTTTTTTTATGCCTTCAGTATCACTAA
TCAGGACGAAAGATTATTATTCAGTTTTCAATGAACATCAAGCAGTTTTAAGACCTGCTT
AGGTCAAAGCTAAAGCAGCTTGTTACATACCAGTTGAAATCCAAGGGCCAACGCTGTCGT
AAACCCATCCAACTCCGTTAGCATAGCCTTTTAGGACACTACGGTAATAGAGTCTGCCAC
CAATTCGACGGTACTCATAGTAACGTCGAACAGGGGTGTCTGCGTGTGCGACATTATCAC
CTGTCTTGTGCTGAATAGCACTGATCGTTGCACCACCCACTCCAAGAAGAGTGACTGCAA
GCATAAGTTTGTTAGCAAATTTCATTTTGCTACCTCCTGAAAACATTTGTGACAGTTTAA
CGACTTATCCAGGTCATGCTTTCAAGAAGGTACTCACTTATATTTGCCAGGTCATCCATT
AGCATTTTCTTGTTTTCGTCTCTCTTGATTGAAAACAGCTAGGATGCCATTAAAGACAAA
TTCTGCAATTTTTTCTGTAGAGGATGCATAGCGCATATTTTCCAGGGCGTATTGATAACG
TTCATCAAAGTGGCGCATTACAAAGTCTGCTGAAGCTTTTGAGAACCTCTCTTGTCTTAG
ACGTTCATATACAAGTCCCCAAATATAATCTCTATCGTACTGTGTCGCTTCATCAACTTT
TCGGTTTAGCGTGTTTTGATATTTATCATCTTGACTAGGGTAGGCTATCTCCTCGTCATC
CTCAGAAGGAATGTCAGTGTCGCTAATATTAGTATCACTGTTATCAGTATCATTAGTGTC
TGAATCTGACACCCCCCTAGTCTGAATCTGGTACCCCTCTAGTCCAAATCTGACACCCCC
CTGGTCTAAATCTGACACCGGGGGGGTGTCTGGTTCAGAAAAGTCGGTGTTTACAAGGGT
TCTAGTAGATTTGTCGTCAATTAATTGACCTAGGTATATTCTATTTGCGAGGGTACCTTT
TTGACTATTTGACTGCTTAACTTCATAAATCAAGCCGTACTCAGTCAATTGCTTTTTAAT
TCTTAGAAGTGTTGATTTTGAACAATTCAAAATTTCCATCAAATTAGCATTTGAATAAAC
TAGATAAATATATCCTGCTTCGTCAATCCAGTTATTTTTCAGGGAAAGACTCAAGCGATC
TTTTAGAATTGCGTAAGCAACTTTAGTATCAATCCGCATTTGTTTATAGCGGTCACTTTC
AAAAAGAATTTTGGGCAATGCATAGAAACGTTCTGACGTTTGAAATTCGTCTGCTGTAAT
CATCTGAATTTTTGTCATTACTTATACCTCTTTCAGTCTGAAATCACCGTTGGAAGCAAA
ACCGACTAAGCCAAAAGCTTCAAGTTCTTCAATACTGGTGACTGTTTCCTGACGTGATAA
CCCTGTTTGTTCCATCAAAAAAGAAATAATAGCTTCTCGTGAATTTTGCTCGCTAGGTGT
CATCCCTAACCTCCAAATTAGATTTTTTTAACAAATAAAAGAGAACGCTCTTAACGCTCT
CTTTGTAATTTTTTTATTCTTCCAAATCGGGACACATAG
