# Supplementary material for: Abundance, Diversity and Role of ICEs and IMEs in the Adaptation of Streptococcus salivarius to the Environment
Source: Genes (Basel). 2020 Aug 26;11(9):999. doi: 10.3390/genes11090999 (PMC7563491; doi:10.3390/genes11090999)
Supplement: Supplementary file 1 [file genes-11-00999-s001.zip › Supplementary files/Lao_Data_S1/ICE_SsalBCC42_rumA.fasta]

>ICE_SsalBCC42_rumA
CATGTGGAGACGGTAGCGTTATTGTCCAAACTTGATGTCGATAAACATATAGATGTTGAA
ATTAAGCTTGATGAGCTTGATTTGACAAGTGCTGAAAGTAAAGCGACTTATGCACAAATC
AAGAAATATATATTGGAAAAGTTTGATTTAAAGGTTTCGACACTCTATATTGCACAGATT
AAAAAGAAATGTGGAATTGCACTGAGGGAGCATTATAATAAATCAAAAAAAGAGAAACAG
GTTATTCCACAATGCACACCGGAAAAAGAGGAAGCTATCATGGATGCGTTAAGGCATTTT
AAGATGATTTAATAGAAATGGAGGGTATTTATGAGATGGATATTAAAAATAATCTTATTT
CCAATTAGATTGCTGTTAAGTATCCTCACTGCATTTCTGACATTCCTGCTCGGCATAGGA
ACAACTATTCTATATTTCTTGATGCTGATGTGTATCGTTGCTGCAATAGGATCATTTATA
CAAAAAGATATATCACTTGGAATTGAGGCGTTGGTATTAGGATTTTTGTTAAGTCCATAT
GGAATACCCATGGTCGGAGCAACCGTTATAGCCTTTCTTAAAGGTATAAACGAAGTAATA
AAATCGATTTGAAAAATTTCATAAAAATGGTTACCAAAGACGATAGAGAAAAAACTATCG
TCTTTTTCTTTGTAAAATTTTAAGGAAAGGAGGTGAAGCGATGGACTTTGACTATTTCTA
TAACAAAGAAGCGGAACGATTTAATTTCTTAAAAGTTCCGGAGATATTGGTTGATGGAGA
AGAATTTAAGGGATTATCTGCCGAAGCAATTATCCTTTATTCTATGCTTTTGAAACGAAC
AGGAATGTCCTTTAAGAATAATTGGGTGGACAAGGAAGGCAGAGTATTTATCTATTTTAC
TGTTGAAGAAATTATGAGAAAAAGAAATATCTCAAAGCCAACAGCCATAAAAACTTTAGA
TGAACTCGATATGAAAAAAGGAATCGGACTTATTGAAAGAGTAAGGCTTGGACTTGGAAA
ACCAAATATCATTTATGTTAAAGACTTTATGAGCATATTAGCGGTAAAAGAAAATGACTT
TCAGAAGTCAGAAAACTTAACTTCAGAAGTAAAAGATTTTAACCTCAGAAGTAAAGAAAA
TGAACTTCAGGAAGTTCAAAATCTTGACTCTAACTATATAGAGAATAATAAGAGTAAGTA
TAGTAAGAGAGAATATAGTTTTGGTGAAAACGGACTTGGAACATTTCAAAATGTATTTTT
AGCTGCTGAAGAAATATCCGATTTACAAATCATAATGAACTCACAGCTTGATAATTACAT
TGAGAGATTATCTGCATATATCAAAAGCACCGGAAAGACCTATAAAGACCATAAAGCAAC
AATCCTTTCTTGGTTCTATAAAGATCAGGGAAGAAGCAAAGAAGTGAAAACATCAAATAT
CCCGACATGGGAAGAATATGATAAAGGAGAACACCTATGATGAAAGAATTAGAAAAAGTA
ATGATAGAGGATGTAGAGTACGCCTACGATCCTGAAAAAGAATATATCAAAGACGGACAC
GCCTATTGCAAAGTCTGCCATGAAAGAAAAGACGGAAAAGCGATGGAGTTTTTTGGAAAC
AAGATGCTCTTTAGAACTTCATGCAAGTGTGATAGAGATAGAGAAGCAAGAGAAAAGGAA
AGACAAAAACAGATGGATATAGAGCGATTAAAGAGTAGCTGCTTTAACTCTGTTATTCAG
TGGTCATACACATTTGAAAATTATCAGGGAGAAGAAAATCAAAGCCTTATCATTGCAAAG
AACTTTGTAAAAGACTATGAGGAAATGAAAAAAGAAAATATCGGACTTCTTTTTTATGGC
TCAGTAGGTAGCGGAAAGACCTATCTTGCCTGCTCCATTGCAAATAGCCTTATTGAACAG
TATCAAATAGGCGTTAAAATAAGAAATTTTGCACAGATTATCAATGAACTGCAAAAGGGA
GGATTTGATTTTGACAAGAACGCATATATTGAATCCCTTGTGAATACTTCCGTTCTTATC
TTGGATGACTTAGGAATAGAAAGAGATACAAGCTATGCCAAAGAGCAAGTATATAACATC
GTGAATAACAGGTACTTAAAACAGAAACCGACTATCTTCACTACTAACCTTTCCTACGAC
ACAATCCAAAATTGTAAGGATAGCGTAGAGTATCAAAGAATCTACTCAAGAATCATAGAG
ATGTGTATTCCTGTTATGGTTGTAGGAGAAGATTTTAGAAAGGTTATTCAAAAGGACAAA
CTGAATCGGAATAAGGACAGACTGCTGAATGGAGGTGAGAGAAGTTGATCAATGAAGAAA
TAGCAAGAAAAACACTGAATATGGAAGTTAGAGCTGCTAAAGTAACAGGAAAGCTAATTC
TGAACTTGTTAAAGAAATTGATGAAAGAAGCAGAAAAACTTGGAGGACTTGAAAAGCTGG
TTAATGCTAACGGAAATGAAGTAAAGCTAAAAGATATGGTTAAAAAGGGACAGCTTGAAG
AAATTCCGGTTGAAGAAGCAGAGCTGAAAGAACTGAAAAAAGAGCTAAATAGATACGGTG
TTAAGTTTTCGGTGATGAAAGATAAGGAAACAGGTAAATTCTCAGTATTTTTCCAAGCCA
AAGATATGAAAGTAATGGACAAAGCATTTAAGCACGCTCTTTCCGAATCAGAAAAGAAAA
CGGAAAGAAAAGAATCTATCCATAAGAATATTGAGAAGTTCAAGGAGATGGCTAAAAACT
CTGTTTCCAAAGATAGAATCAAGAATAAACAAAAGGAGCAGAGCCTATGATAGATAAGAT
ATTAAAGGACATCAAAGGCTTATTTAAGGTGCAAGATAAGGTAAAGTTTCTAAAGCAGAA
CATTCCCTATCTTGCATTTTTCTATTTAGGAAACATCTTTTCCCATCATGTAAGAAGCTA
TGTTGGAGGAGATGTGATAGATAAAATATTTCAGGGGATATTGGAGCTTAACACAATGAG
CTTTCTTCCGAGTATTCATCCGGCGGATATTTTAATAGGTATAGGAATGGCTGCTTTAAT
CAAATTCGTTGTCTATACAAAAGGAAAAAACGCTAAAAAGTTTAGGCAGGGAAAAGAGTA
TGGTTCGGCAAGATGGGGAACGAAAAAAGATATAGAGCCATATATGGATGAAAAGTTTCA
AAATAATATTTTGCTTACTCAAACTGAGCGATTAACAATGAATGGTAGACCATCTAATCC
AAAGTATGCGAGAAATAAGAATGTTCTTGTCATCGGTGGATCAGGAAGTGGAAAAACCCG
ATTTTATGTCAAACCTAACTTAATGCAGATGCACAGCAGCTATTGTGTAACTGATCCGAA
AGGAACGATAGTCCTTGAGTGCGGTAAGATGCTTGAAGATAACGGATATGAGATAAAAAT
CTTAAATACAATTAACTTCAAAAAGAGCATGAAGTACAATCCATTCGCTTATCTCAGAAG
TGAAAAAGATATACTCAAATTAGTACAGACAATCATCGCAAACACCAAGGGAGAAGGAGA
AAAAGCAGGAGAAGATTTTTGGGTGAAAGCTGAGAAGCTCTATTACACTGCACTTATAGG
ATACATCTTCTATGAAGCTCCAAGAGAAGAAAAGAACTTTGCAACACTTCTCGATATGAT
AGACGCTTCAGAAGTTAGAGAAGATGATGAAACCTATATGAATCCGATAGACAGACTCTT
TGAAGCACTGGAGAAGAAAGAACCTACACACTTTGCAGTGAAGCAATATAAAAAGTACAA
ATTGGCTGCGGGAAAAACTGCCAAATCTATTCTTATCTCTTGTGGTGCAAGGCTTGCTCC
TTTTGATATTCATGAACTTAGGGACTTGATGAAAGAAGATGAACTTGAGCTTGATACACT
GGGAGATAGAAAAACAGCACTATTTGTTATTATCTCTGATACCGATGATACCTTTAACTT
TGTGGTGTCTATTATGTATTCACAGTTATTTAATCTCTTATGTGATAAAGCCGATGATGT
ATATGGCGGAAGATTACCTGTTCATGTGAGGTGCTTACTTGATGAATTTGCAAACATCGG
CTTAATTCCAAAGTTTGAAAAGCTCATAGCGACAATAAGATCAAGAGAGATTTCAGCGAG
TATTATTTTACAAGCACAATCTCAGTTAAAGGCAATCTATAAAGACAACGCCGATACAAT
CGTAGGTAACTGTGACAGTACCCTGTTTCTTGGTGGAAAGGAAAAGACAACACTTAAAGA
ACTTTCTGAAACACTTGGAAAAGAAACTATCGACCTGTATAACACATCAGAAACAAGAAG
TAATCAAAAGTCGTTTGGACTTAACTATCAAAAGACAGGTAAGGAACTGATGAGCCAAGA
TGAAATAACTGTCATGGACGGAAGCAAATGTATCTTTCAGCTTAGAGGCGTCAGACCTTT
TCTTTCGGATAAGTATGATATTACAAAGCATAAGAACTATAAACTGCTTGAGGATTATGA
CAAGAAGAATGTGTTTGACATAGAAAGCTATATGAAGCGAAAAGGTAAAGCAAAGATGAA
TAGAGAAACCGTTATTACGAAGATAGTGTAATAGATTACAAAATATGGTATAATAAAAAT
ATCATAAATTATTTTGTATTGTTACCTGTAATTTCAATCTTGTTATCATGTGTTTCTGTC
AGCCTAACAAAGAAACTTACTGAAACTGTTGATTTTAAAATCACATTGAAGGGGGGACTT
ATTATGGAAATGATAAGAAATATGGGTGGATGCGGCACATTTCGGGATGGCTCCATATGA
AAAAAGAAACATAGGTTGAATTACATTTAACATAGATTTGTGCTGGGGGTTCAAATCCCC
CGCATCCCGCCAATTATATAGTTTTAGTGACAGCAAGTCTAAAAAAGATTTGCTGTTTTT
TATTACCTTAAAATCAGGAGGTAAGATGCTAAGGATCAGAAGTCCCACTTAAAGGAAAAT
TAAATAGTAATAGTATCAGCGATTGGAAAAGTAATACTTCTGGTCGCTTTTTTTATTGAA
ATGAAAAGGAGAAATTTAAAAAGATGAAACAAGAAATGATTAACATCAACGCCAACTTAG
TGGCGGAACCTACTTTCTCAAACCTTGAAAAAGACGGAGAAACGGTAGAAGTTGCAAACT
TCACGCTTGTAAAAAAGTACGGTAAAGGCAAGGAGTATATTAACTGTGCAGCCTATGGAG
AAAAAGCTGAGAAAGCAAAGGAGTTTGAAAAAGGCGATTTAATTCATATCTTTGGTTACT
TTAAGAAGCGTGAAAAAGAGGGAAAGACTTACAAAAACTTTGTAGTGAAGTCCTACAACA
AGATTGAAAAGAAAGAAGAAAATGAGGAGGAATAACTTATGGCATTTTTTACACAGGCAG
TTAATGTATTAAAGATTTTGGTTATGGCAGTAGGTGCAGGACTTGGAGCATGGGGCGTTA
TCAACTTGATGGAAGGATATGGTAATGACAATCCCGGTGCTAAGAGCCAAGGTATTAAGC
AGCTTATGGCTGGAGGAGGGATCGTTCTTATTGGACTTAAGCTCATTCCACTACTTGCCA
ATGTACTCAATTAAGAAGAAAAGGAGAGCTTAGATGTTTGGAATATTCGACAAGATAGAA
GAATTCTTTAAGGAACTTCTACTGGGCGGTATTCAAGCAAACTTAGAGTCCATGTTTCTT
GACATCAACGATAAAGTTGGTGCAGTTGCAACAGATGTAGGTAAAACGCCTATGGGGTGG
AACGGAGATGTATTTGCCTTTATAAAAAGCATTAACGATTCCGTTATCATTCCAATAGCG
GGACTAATCATCACAGCAGTTCTTTGTATCGAGCTTATCAATATGGTAATGCAAAAGAAC
AATATGCACGATACAGATACCTTTGAATTTTTCAAGTACATCATCAAGATGTGGATTGCT
GTATGGTTAGTATCCCATGCCTTTGAGTTTTCAATGGCAGTTTTTGATGTGGCACAGCAC
ATGGTAAATAAGGCGGCAGGGGTGATAAATACCTCTGCCACCGTTTCCGGAGATCAGATA
GTGGCAATGATGGATACCCTAAAAGAAAAGGGGCTTGGAGAGCTTGTCATGATTCTCTTT
GAAACCTCACTCATCAAGGTTGCTATACAGGTAATATCCGTTGTGATTATGCTTGTAGTT
TACGGAAGAATGTTTGAGATTTATGTTTACTCATCGGTTTCAGCTATTCCATTTGCCACA
ATGGGAAACAAGGAGTGGGGACAGATTGGAACAAACTACATCAAAGGACTATTTGCACTT
GGACTACAAGGACTCTTTTTAATGGTTTGTCTTGGAATTTACGCAGTTTTAGTTAAGACG
ATTAAGATAACAGATATACACACAAGTACCATGACGATACTTGGCTATGCGGTTTTGCTG
GGGTTAATGATGCTAAAGAGCGGAACACTGGCCAAAAGTGTATTAAATGCACACTAAAAG
AAAGGAAAGATAGTATGGATAAAAGAAAAACATTATTGATAGCAGTAGTAATTGGAGCAG
GTATTATGGCGATAATTGATAGGATCAGGCTTCATAATAAGGTGGAAGAATTGGAAGAAA
AAACAGAGGACATTGGTCGCTGCCATAACGATTTTTACCTAATGCAGCAAAGATATAACA
AGAACACAGACGAACAGCTTGCGACTATTCAGGAAGAAATCGGCTTTGTATATGAACACT
TTGAGGAGCTGTCAAAGGGTAAAGAAGATGGGAGGTAAGATATGGCATATGTACCAATCC
CTAAAGACTTAAATAAGGTAAAGACAAAGGTTGCTTTTAACCTAACGAAAAGGCAGCTCA
TAGGCTTCACACTTGCAGGACTGGTTGGAATACCAGTCTATTTATTTATGAGGAAGTTTG
TGCTAAATGACATAGCTGTCATATTCCTTATCGTATCCACGCTTCCTATCTTTTTCATCA
CACTATTTGAAAAGGATGGACTGACATTTGAGAAATACTTTAAGAACATTTATCTTCATA
AGTTTTATCAACCGCAAAAGAGAGTGAGAAAGGAGGTTTACCTTGAACAAGAAAAGAAAA
ATTCAGCAAATAAAACTCATGCAAAACGAAAAGGCATTGAGAAGTCAAAAGCGGGACTTA
AAGAAAAGTAATTGCAAGTCAAAAAAAGATAAGGGAGGAATCCTTGACCTTATCTTTAAG
AAAGAACCGAAAAGATATACGGTAGAAGATACCATTCCCTATCTAAGGCTTTTAAAAAGC
GGAATATGCCAGCTTGATGAAAGGCACTTCAGTAAAAGTATAGCCTTTCAGGACATTAAC
TATCAGCTTGCCTTAGATGAAGATAGGGACTTGATTTTTAATCAGTTTGCAAACTTTCTA
AATTCTTTTGATCCAAGTATCAGCATTGAGTTTTCATATATCAATCAGCTCGGACGAAAT
GAAGAAATGAAGTCGGCAATTCAGATACCGGATAAAAAGGACGGTTTCGACGATATACGC
TTTGAATTTAGAGAGATGCTTAAAAGCCAGATTGTAAAGGGAAATAACGGACTTAAAAAA
TCAAAATATATAACCTTTACAGTAGAAGCAGACAATTTAGAGCAGGCTACATCAAAACTT
GAAAGACTGGAGATAGATATATTGTCTAATCTCAAAAGTATGGGGGTTCGTGCTGAAAGT
CTTACAGGAGAAGAAAGGCTAAAGATACTTCACGATATATTAAATCCGAATAAGACCTTT
GAGTTTTCCTATAAGGACTTAAAGAAAAGAGAAAGCACTAAGACATATATTGCTCCTGAT
GAATTTAACTTTATGCCAAGCAGATATTTTAAGTTTGGAAAATTTATCGGTGCAGTCAGC
CACTTTCAAATCCTTGCAAGTGAGCTATCTGACCGTATGCTATCTGAGTTTTTGGATATT
GATGATAACATCAATATCTCTTTTCATATTAAGGCAATTGATCAGTCAGAAGCCATTAAG
ATGGTAAAAAGAAAAAACACCGATATTGATAAGATGCGAATTGAGGAAAATAAGAAGGCG
GTAAGAAGCGGTTATGATATGGACATTCTTCCATCGGACTTAATTACCTATGGTGAGGAT
GTAAAGAGCCTCTTAAAAGACTTGCAGACAAGAGATGAGCGAATGTTTGTAGTAAGTATC
GTCTTTATGAATTTTGCAAGGACAGTGCAAAAGCTCGATAACACAATTGCTCAAATAAGC
TCCATTGCAAATAAGCATAACTGTAAGCTGAAAAGACTTGACCATACGCAGGAACAGGGA
CTTATCAGCGTGCTGCCTCTTGGGGTGAATAAGATTGAAATAGATAGAGGATTGACAAGC
TCATCAACGGCAGTATTTATGCCATTTACCACAGAGGAGCTTTTTATCAATTCAAGTAAT
AGTCTTTACTACGGACTAAATGCCCTAAGCCATAACCTGATTATGGCAGATAGAAAGAAA
TTAAAGAACCCAAACGGTCTAATCCTCGGAACTCCGGGCAGCGGTAAATCCTTTAGTGCC
AAAAGAGAAATGGCAAATGCGATTTTAGTAACAGATGATGATGTGATTATCTGCGATCCG
GAAGGAGAGTATGGAAACCTCGTAAGGCAGTTTAAGGGAGAAGTCATTAAGGTCAGCAGT
AAGTCAAAGGATTACCTGAATCCCCTTGATATAAACATGAACTACGGTGATGGAGATGCA
CCGCTGAAAGACAAGGCAAACTTTATTATGAGTATGCTTGAGCTTGTAGTAGGCGGTAGT
GGTCTTACAGCAGAAGAAAAGTCCGTTATAGATAGGTGCCTTCCTAAAATCTATGAAAAG
TATTTTGAAAACCCAGAGCCTTGTAATATGCCAATACTGCAAGACCTATACGATATGTTA
AAAGGACAGGAGGAAAAGGTTGGTAAGAAGCTGGCAACAGAGATGGAAATCTATGTATCA
GGTTCTCTTAATGTCTTTAATCACAGGTCAAATGTGGATTTGAATAAGAAGCTGCTTTGT
TTTGATATTAAGGAGCTTGGAAGTCAGCTAAAGAAAATAGGAATGCTTGTCATTCAGGAT
CAGGTGTGGAATAAGGTGTCACAAAACAGAGGAAACAAGTCTACAAGGTACTATATCGAC
GAGTTTCATTTACTTTTAAAAGATGAGCAGACAGCATCCTATTCTGTAGAGATTTGGAAA
AGATTTCGTAAATGGGGAGGTATCCCGACAGGTATCACGCAAAATGTCAAAGACCTACTT
ATGAGTAAGGAGATAGAAAATATCTTTGATAATACGGACTTTGTCTTAATGCTAAATCAG
GCTTCGGGAGATAGAGAAATCTTAGCAAGGAAACTTAAAATCTCACTTCCACAGCTCAGA
TATGTTACTAACTCTAATGAGGGTGAGGGACTCTTATTCTTTGGAAATACTATTGTGCCT
TTCCTTGATAAGTTTCCGAAAGATACAATTTTATATCAGAAGATGACTACCAAGCCGGAA
GAAGTGAGGTAGCCTATGGGAAAGAAGCTGAAAAAGGATTTTAAGGAAAGGCATAAGGCA
AGCCTTGAAAGAGAGATATTTCATAGTAAAACAGATACTATACCTGAAGAAAGTAGGCTA
AAACATAACGATGATTACAGAGGTAAAATCGTTCATGAGAAAGAACGGTTTCAGGATAAA
GTTCATAAAAAGACAAGTAAGATAAATGACGATGATGATCCTTTAGGAAAAGACCTTGAT
AATGATGGGATTATAGACAGATACGACAATGACTTTAGGGACAGCGACTACTTTGAATCG
ACCTATGATGTAGATGATAATCTCCATAAAAAAGATGAGTTTATTGGAAGTTCCTCTAAA
AATTATAAGGCTCAAAAGAGCAGGTATAAGAGGAAAATCTACACCGATAGTCTTTATACA
AGGAAAAAGGATGATGTGTTAAAGGAGAATAAGCCTGAAGATAAAAAGACTGGAAAAGAT
ACTGCAAGCAAAAAAGTTCATAGCAGTATTTATAAAGAGCAGAAGAAAAAGCTAAAAAAA
GACATGGTAAAGGTATCTACCCTTTCAGGACTTGCTAAAGGAAGTGAAACCGTAAGAGAT
TACTTATCTCATGGAAGTGATGAAAATCAAGGCGTAGAGGCAGGAGAAAAGACAGCAGAT
ACAAGCTCAAACCTCATTCATGGCATAAAGAAATATTCTGATAGGAAAAGAGCTAAAAGG
GGCTATGACCTTACAAATAAGGACTATAAAATCAGAAAGCGTAAGTCAAAGTTGGAATTT
CGTGATGCCAAAAAGGAACTGAAAAAGACGGATGAGTATAAAAGAGCAAGTGCATATAAA
AGATTTCAAAAGAAAAATCAGGTAAAGGCAGCAATTTCTCGTGAGAATAAGTCAAGGCTT
AGAGATCGAATTAAAGAGGGACTTATCGGAACACTGAAAAGCTCAAAGGATATGATTATC
CGAAAAGCAAAAGGACTAATGCTTATTTTCATAGGTATCATTATCTTAGGGACTTTTGTG
ATTAACTTTGCAGGAACGGGAATGACAGGCTTTATGAACTCTACAAGCTCTGTGCTTACA
ACAAGCTATTTATCAAAGCCAAATGTCCTAAGTGAAATCAATCAGAAATTTTCAGATATG
GAGGGTGAGCTTCAAAGTGAAGTTGACCATGTGAAAGAAAATTATCCCGGATATGATGAA
TATATCTTAAATAATACAGAATACATCGGTCATAATGTCCATGAGCTTTTATCCTACATT
ACATCAAGGTGCGGAGAGGTAAAGAGTGTATCGGAAGTAGAATCCATATTAAAAGAATTA
TTTGAGTCCATGTATGACCTTGAGTATAGGGAAGAAATTGAAATCAGATACAGGACGGTT
ACGGAAACCTATACCGATGAAGATGGCAATGAATATACCGAAAGCCACGAAGAACCTTAT
GAGTATAAAAAACTCATCGTAACGCTTCATAAAAAAGAGATGGACAGCATTATCCGAAAG
GTCTTTGCAAACTATCCCGATAATCTAAAGCACTATGAAGCCTTGTTCCTTGCACAAGGC
AATATGGGAGAAGCCTTTGGTAATTCTGACCTTATCAGTGCAAATGGAGGTATCGGCGGT
GGAAAAGAGTATGAGGCATCTACGGAAGTACAAAAGAAGATTATTAATGCTGCATACATT
ACGCCATCTCCGGGTGCAGGCTGGTGTGCCATGTGGGTATCACAGGTATATCAAAATGCA
GGACTTGGATATATAGGCGGGAATGCCTGTGATATGTACCGAAACTATACCTTTACATCA
GACAGGTCAAAGCTCAAGGTCGGAATGCTTGTGGCAGTCGAAAGCAGCAGTAGCGGAAGC
AGTGCAGGGCTTACCTATGGTCATGTAGGTATTTACATTGGAGATGGAAAAGTGATTGAT
AACATCGGTCGAGTAAGAGTAACTACCTTAGATGATTGGATAGCAACATTTTGTAAGCAC
CATCCCGTAGGATTTGGTTTTCCGCCAAACGTAAAGAAATAGGAGGTAAGAATTTGAAAA
AGGAACTGATAGCTGTAAAAAACAGAATAAAGAAGTTAAATGATAAAAAGGCTCTGATTG
ATGAAGAATTGGAGCCTTTATTCATTCGTGAAGAAGAGCTTGAAAATGAAGAAATCATTG
CCATTTGCAGAAAGAATAACATCACAATCAGCGATTTGATGGCAAAGGTAAACCGACAAA
AAGCAGAAATGAAAAAGGAGAAAACAAATGAAAACCAGTTTGAAAAAGAATAATAAGTTT
TGGACGGTAGCACTTGCGGTAATTGTAAGTATTAGTTGTATTTTAGGTCTTTGGACGGTT
GTTTATGCACAGGAGCAAAAATCTGAAGCTCCAACAAAAAACGAAGCTGTTCAAACGGAA
GTTGAAGTAAATGTAAGGTATATCTTTGAAGATGAAAAGGTCTTTAAGGAAGAAAAGATA
AAGGCTGAGAAAGGACAACTTATTGATAGCGGAGATCTTCCAATGCTCCCAGATGATATG
AAATTCATTGATGAATTTCTGTTTTATGAGGTAAAGGGAGATGGAAAAGATGAGATTATC
CGTAAGGTAGCAAAGATGGAGGTTAAGGATAAGGAAACGCAGACAGAGCTTTCTAAAGAC
GATATTTCAAAAATAGAAAAAGAGGCAAAAGAGCTTCAGGATAAACTTGATAAGTTAAAT
TGCGAACTTAAGGACAAAGACAAATTAAGTGATAAGCAAAAGAATAAAATTAAAGACCTT
GAAGATGAAATTGATAGCCTGAAAGAAAAAATGAAGAAAGATAAGGGAAATAAGGACTTA
TCAGAAGATATGAAAAAGGAAATAGATAAGCTGACGGAAAAGGTGAAAGAGCTTGAGAAA
AAGGCAACTGAAACAAATAAAGCTCCTGTAACATCACAATCAGTTACACCGATTAGTCCT
ATTTCCGGAATTAAGACAAGTTCAGGTATTTCTCCTCAAACACCACAGACTTCTGTAAGT
AGTACCGGTAAAGGCTCATCGGATTCGATAAGCTCAGGTAATACTACAAAGGATACCGGT
AAAGGCAAAACGGAAGTAAAGGAGAAAGAAAAGGAAATTCGTTATCCTAATAAGCTGACA
GCTAAAACGACTGCTAACAATAACAGCCAAGATTCAGCTATGGATGGCACAAGTAAGAGT
GTAAATACCAATAAGGGAGTAGCTTCTGCACCGTCAAAGGCAAGAGCTTCCGTTACGGAA
AATAAGGATAATGCGAATAAGGACTATCCGATTCATCATGAAGATAGTAGCGATAATAAA
GAAATGGATCAGTATTCGGCAGATGCAAGGCAGTTTATTACCTTTCAAACGAAAAACGGT
AAGACCTTTCATTTAATCATCAACCACGATGAAGATAGTGAAAATGTCATGCTTCTTACA
GAAGTATCTGAAGATGATTTACTGAACATGGTAGAGAAAAAAGAAGCTCCAAAACAGGAA
GTGGTAAAAGAAGAACCTATTAAAGAAGAAGTAAAGCCTGAGAAAAAAGAAGAAAAGAGC
AATTTAGGGACATATATAATTCTTTTACTTGTAGTAGGCGGGGCATTGGGAGCAGGATAC
TACTTTAAGGTTGTAAAAAAGAAAGAAGATAGGGAGCTTGAAGCCTTAGAGGAAGAAGAT
GATGATTTCTTTTCTGAAGCTGAAAGCGAAGAAGAATCAAATGATGTAGATGAAGAAGAA
GCAGAAGATGAGCAGTAATGCTGCAACAAAAATAATACAGTATTTGGTGCAAATGCAGGG
CGGAAGAGTAATATCTTTCGCTCTTTCATATTGAAAACAGGAGGAAGTATAGAGATGAAG
TTAGTCATTGCAGAAAAGCCAAGTGTTGCAATCTCCATTGCAAAAGTTATTGGAGCAACG
AAAAAGAAAGATGGATATTATGAGGGAAATGGATATAGGATTTCTTGGTGTATTGGTCAT
TTAATTCAAATGGCAAATCCAGACAGTTATGATGAAAAGTATGCAAAATGGAATATGACA
GATTTACCGATTATTCCAAAGGAATATATGTATGAAGTGGCAAAGTCAACCAAGAAACAG
TTTGCTATTCTTAAAAAACTGATGAATGATAAAGAGATTGATACGGTTATCAACGCTTGT
GATGCAGGTCGTGAAGGAGAAAGTATTTTTAGACTTGTATATAATCAAGTGAATTGTAAA
AAGAAGATGAAACGCCTTTGGATTTCTTCAATGGAAGATAGTGCGATTAAAGAAGGTTTT
GATAACTTAAAAGACGGAAAGGACTATGATAATCTCTTTGAATCGGCACAGGCAAGAGCA
GTAGCAGACTGGCTTGTCGGTATGAATATCAGTAGACTTTATTCTTGTCTTTATCAGCAA
AACTACAGTGTTGGAAGAGTGCAGACACCTACTCTTGCTATGATTGTAAAAAGAGATGAT
GAGATAGCAAACTTCAAGAAAGAAAAATATTACACAGTGGAGCTGTCAACAAACGGATTT
ACACTCTCCACAGACAGAATTGATGATGAAGTTGCTGCTGAACAGCTCTTAAATTTAGTA
GGCGATAAGATTGTAATAACCGATGTCATTCAGAAAGAAAAGATTACTAAACCTGATTTA
CCCTTTGATCTTACAACACTTCAAAGAGAGTGCAATAAGTATTTCGGATATAGTGCTAAA
CAGACACTTGATTATGCCCAAAGCCTTTATGAGAAAAAGCTCATCACCTATCCAAGAACA
GACAGCAGATGTTTAACGGAAGATATGATTGTAAGTACGGTTAATAACATTTTAGGTAAG
AATGACTTTGACACAGGGCGTATTAAGACGGTATTTAACTCTAAAAAGGTTACGGATCAT
CATGCGATTATTCCGACAATCAGTTCATTAAAGGAAGATGTTTCGGAGCTTCCTCCAAGC
GAAGCAAAAGTTTATTTCCTTATATCCGATAAATTTCATGCAAGTGTAGGTTATCCACTC
ATTGAAAATATAACGAAGATAGTAGCTGAATTTGGCGGATTTGAATTTACAAGTTCAGGA
AAGGTTATAAAAGACGAGGGATTTACAAAGTATTTGAAGGAATATAAGTCTCAAAATAAT
GAGGATACAGAACTTCCGGATGTAATCGTTGGCGGTGTTATTAGCATTGAAGATAAAGAG
ATTAAAGAGAAATTTACCCAACCTCCGAAACACTTTACTGAAGATACACTCTTAAAGTCT
ATGGAGATTGCAGGAAATGATGCTTTAGAAAAAGGTGTAGAAGTGGAAAGGAAAGGACTT
GGAACGCCTGCAACAAGGGCAGGGATTATTGAAAATCTAATCTTTAAGGGATTTGTAGAA
AGAGATAAGAAAAATCTTGTAGCCACGCATAAAGGAATTAGCCTTGTAACAATATTATCT
GATAGCTTTAAGTCAGCAGAAACTACCGCAAAGTGGGAAATGGAGCTATCCGATATTGCA
CAGGGGAAATCTTCAAAGGAAGAATTTTTAGAGGAGATTGAAAATGAGATAAAAGAGGTT
GTTCTGACATATATAAAGTAAGTGACTACTAATTTCAGAGTGGAAAAAATCCTCTAAAAA
TGCTATAATATAAGCAATTTATTTGTAATTGTTAGGAGAATTAAGATGGCAATAAAAAAT
CAAGATTATATAAAAAATTTAATCAGAGAGTTGATTTCTTTGCCAAGTGAAACAGAATGG
GTTGAATTTAAGCATAATAACGATGAACCTCAGATGATAGGTGAGTATATTTCTGCTTTG
GGTAATTCTGCAACTTTATGGGGAAGACCTAAAGCATATTTACTCTGGGGTATTGATGAT
AATACACATAAAATTGTAGGAACTACATTTGATTATAGGGAGAGTAAAAAAGGTTCGGAA
GAACTTGAAGCATGGTTATCTCGAATGACAAATCCAAGAATAGACTTCAGATTTTATAAA
ACAGAAATTGAGGATAAAAATGTAGTATTACTCGAAATTCCATGTGCAGAAAAGCAGCCA
ATTAAGTTTTCAGGTGAAGAGTATATTAGAATTGGAACAAATAAGAAGAAGTTGAAAGAA
TATCCTGATAAAGAGAGATCTCTATGGGCAGCTTTTGATACAACTCCGTTTGAATTAAGA
AATGCAAAAGATAATATTTCGTTTCATGAGGTGTTAGATGTACTGAATGTAGCGGGATAT
TATGAAAAGATGGGGTTTGCATTACCACAAAATAACAATAAAATATTGGATGATTTTACT
AATGAAAAGTTTATAAAAAGAAATGATTCCGGAAGCTATGATATTACTAATTTAGGAGCA
TTACTTATTTCAAAAGATTTAAAGAATTTTGAGGGTTTAGCTCATAAATCTATAAGAGTA
ATTTGGTATAAAGAGAACAATAGACTTGACACGATACGGGAAAAAGTATTCAGTGAAGGT
TATGCTATTTCATATGAGAAAATTGTAGATTATGTTTTGACTGTCATTCCACAGGAAGAG
ATAATTGAAGACTCTATAAGAAAAACCAAGTTGGGTTATCCGGAGATAGCCATTCGTGAG
TTAATTGCCAATATCATGATTCATCAAGCTATTGAACAAAAAGGGACAAGTCCTATGGTT
GAGTTATTCAAAGATAGGATAGAATTTTCAAATGCAGGTTCGCCATTGGTTTCGATAGAC
CGCATTGTTGATACAGTTCCGATTTCAAGAAATGAAAATCTTGCAGGATTTATGCACAAA
TGTGGGATTTGTGAAGAAAGAGGAAGTGGTTTTGATAAGATAGTATATGCGACAAGTAAG
AATTCTATGCTTGCTCCTAAAATCGAAAATCAAAGTGATAAATTCACAAAAGTAACTCTC
TATTTGAAAGCTCCTTTTGACTTGATTAGTAAAGAAGATAGAATAAGAACTTGTTATATG
CAGGCTTGCTTTGTCTATGTCAATGGAGAGAGTATAACGAATAATTCGCTCAGAGAATTA
TTTGATATAAGTGATAAAGATAAATATAAAGCATCGAGGATAATTAAAGATACATTAGAA
GCCAAACTTATTAAGCCAGTTGATGAAAATACAGCTCCGAGATATATGAAGTATATTCCT
TTTTGGGCTTGATTTAAGTTGCAGTAAGTTGCAAAATCGTGATTTATGCAGTATGAATGG
GAGATAAAACCTAGTAAAATAAGGATTTTTAGTAAGTCAAAACAGAAAAATTAAGTTGCA
GTAAGTTGCAGCACATAGAATTTAAAGGTGATTAGAGTAAAATCTAACCACCTTTTTTGT
TTGGAAAAAAGAAGGAGATAAAAATGCGAATAAATGATTTTCATAACATTTTGGAGCTTG
TAAAACAAGATGTGCTTCAAAGTGAAGCAGAATATCTGAAGCTACTAAAGGTTGTCGGAA
ACAATCAGAGATATGACTTTAGAAGTCAGCTTAGTATCTATGATAGAAATCCTGAGGCGA
CAGCCTGTGCCAAGTTCGACTATTGGAGGGAACGATTTAACCGTACCGTTATGAGAGGTA
AAAAGGGTATCCCAATTTTGGAGGACTACGGCACATACAAGAAGGTGGACTATCTCTTTG
ATATAAGCCAGACGGTTTCAAGAAACAGGGATGTCAATGAGGTCAATCTTTGGAGATTTG
ATAAGGAAGCTCATAGGGATGTCTTAAAGGAAATGATAAAAAATGAGGGCTATGAGGAAA
GTGAAAGCACCTTAGAAAATATCTTTTCTTTAAGCAGGCTTTACGGAGATGAAAAGATAG
ACAGTCTTATGAACGAGCTTAGAATAGCGGATGAGGATAGAATATCTTTTACAAAGTTTG
TGAGAGAATCAGTGAGCTATGCGGTATCTTCAAGGTTTCAGCTTGATTATCCTATGGATA
GTGAACTTTTAAGAGAAAATTTTGAAAGACTTGATAGCATATCTTTTATGAGTCTTGGTG
AAACCGTATCGGATATTAGCGGAAATATCATTGATGCGACCATTCAGAAAAGTAAAGAGC
TTGACAAAGAAGTTTTAAGAGGTAAAGAAGCAGGATATAATAAGATTAGAGAAGAAATTG
AGGAGGTAGAAGAAAATGTACTTCGACGAGATGATCAGAAAAGAAATGAAAACGAGCGAG
TTCTCCGAAATGGAGAGTACGGACGAGATAATAGAGAAAATCAGGGAGAATACACTAAAC
AGCTTGGAGGAACAGACGGATTTCATGAAAGAATTCCCGAATCCGATTTACGCAGTGATG
AGACTCACTTATCTTTCAGAGAGCGAGGAGCAGAGCCATTTCGAGATGCTAGTAGATCTA
TACAAGGAGAAGAAGCTGACAGGACACCTGATGGATATTCAAAAACAAGCGATGGACTTT
ATGAGAACAGAAAAACCGAAACTGATGGCAGCTTGGAAGATAGAGGACGAGAACGATCCG
CAGTATGGGGCGATGATTTCAGCTCTAAAGGAAATGACGATCAAGGAAGTAGTGGAAATT
TAAAAGATAATACTGAGGTAGAGATAAGAGAAGCTGATAAGGCTTCTTTTTCTTTACTCG
AAAATACTTACGGACAGATGAGACTTACCATTCCATTAACTCAGAAGGATATAGATGCTG
TCCTTATTAACGGAGGAAATCACGATGGAAGTAGACTTCCTGTTATTGCAGAGTTTTCTA
AAGGAAAAAGTAATGGAGAATTGGGAGAATACCTCAAAGATACATTTAGAGGCGGAAACG
GATTTTACATTGATGAAAGAGAAGTATCTTCCTGGTATTCGGATAAAGGCATTCATTTAG
CTTATGGGACTTCAGCAAGAGAAGATGATACGCAAATTTTAAGCTGGAATGATGCAGCAA
GTAGGATAAATGAGCTTTTGGAAACCGGAGAGTTTGCCACAAATGTAGAACTTTCTGAAT
CCCTTGATTATGAAAGAGATAGAATTTCAGAATCCCTATGGTATCTATATCACGATTTAA
GCGAAGAAGGAAAAGCACAGGGATATTTTGATTTTATAGAAAGAGGTGGTGGCTTTCCGG
AAGAAACGAAAAAATTGTCTGAGGCATTAAAAAATCCTGAGTATCTGAAAGAAACAATCA
AAGAATACAGCAGGTTTTTAGCAGGATATAAAGAAAATAGAGATGTACTAAGATTTCACT
ACCACAAGGTAGATAGCCTTTATCAGAGATTACAGGTACTTGAGCTGCCACGAAAGGAAT
ATAGTACCAATCTGATAGAGCTTCCTAAAGCAAATCCATTTATTACAGAAGATGAAGTCT
TTGCTGCAATTTCAAGAGGAAGCGGAATAGATAAGGGAAAAGAGCGAATCACCAAATTCT
TCAAAGAAAACCATACACTTCAAGAAAAAGCTAATTTCCTAAAAGATGAGTATGGCATCG
GGGGAAGCTCTCATGCTGTTTCAGGGGCAATGGGAAGTGATGAATGGCATGATGCTAAGG
GACTTAAATTACAGAAGAAAGATTGCAGTGATGTTTTTCTTACTTGGTCAAGTGTGGCAA
AGCATATTGATGAGCTGCTTTCTAAAAATCTTTATCTTGAGGAAAAAATAGAAGGTAATT
CAGAGATAGAAGAAGCAAAAGAACCACAATATTATTCTAAAGATGATCCTGAAAACTTAA
TGACTGATGAAATGCTTGAAAGAGTGCCTGAGCTTTATGCACAGGAAGATGTCGCTTTAG
CAGATAAAGAGGTTCATGCTGCATATATCATTCCGTTTAGAAGTAATTGGACTTGGTATA
TGACGGAGTATGATAGAGAAAGTGGAGATGCCTTTGGACTTGTACTTGGGATTGAACCTG
AATGGGGATATTTCAGTATTGAAGAGTTGAAAGAATTAAATGCCCAGAGGCTTATTTTAG
AAGATTTTCCAAAGACCTTTAGAGAACTTAAAAATACAGAGCTTGTCAAGCAGATGGATG
AGCAGGAGCTTCAATCGGTATTTAACGGAGAACTTAGTTTTGAAGAAGAAACAGAGCTTG
AAGCACCTGAAGAAGTAGAAGAAAGAATAGCTGCAACACCTGTTCAAGGAACGCTATTTG
ATTACCTCAAAGAAAGAGAAGAAGTAGAGCTTAATGAAGAAAAGGAAAGCCTTACCGATG
AATTTACAGTTAAAGAAGATGATACAGTCTATTTCAACCATGAAGAATACACTGTAAGGG
AGATTGCTAAAAATCAAATCACAGGAAGAAATGATTTATGGCTTGATCCGGTAAGAAGTG
GAAATCGTCAAATCCCGATTATAGCCTTTGAAGATAATGGGGACTTATTAAAGCAGATAA
GCCTTGAAAGACCGAATTTTATTGTTGGTGATGAAGTTAAATATAAGGACAAAAACTATA
CCATCACACGCTTTGATGATATGGGAAATAATCTAAAGACAGTAACGGTTAAGGACAATA
CCGAATATCTTGGCGGTATGATAACAGGCTCCGATGTAATTCTTTATCGTCTTGAAAGCG
ACCTTGATAGGCTATTTCAAAATATAACCTATACGAACCCTGAAAAGACTATTGAGGAAG
TAGAAATAAAGAAAGCTGATGCTCATAACTTCAAAATCACAGAAGAAACGCTCCCGGAAA
AGTTATCTCCAAGTGAGAGACTGAATAGCAACCTTGAAGCAATCTCTATGTTAAATAGAA
TTGAAAGAGGTGAGAGAGATTTAGATATTAACGCTCAGGAAGTCCTTTCAAAGTATGTCG
GTTGGGGCGGACTTGCTGATGTATTTGACGAAAGTAAAGAGGGACAATGGGAAGCTGCAA
GAAGTTTCTTAAAGGAAAATTTATCACCATCTGAATATGAAGCTGCAAGAGAGTCTACCC
TAACAGCTTTTTACACACCGAAAACAGTGATTGACAGCGTATATAAGACACTTGCAGGTA
TGGGATTTAAGAGCGGTAATATCTTAGAGCCAAGTATGGGAGTTGGAAACTTTATCGGTA
ATCTTCCCGATGAAATGAGTAGGTCAAAGTTTTATGGCGTTGAACTTGACTCAGTAAGCG
GTCGTATTGGAAAACTCTTATATCCTGAAAGTGAAGTGCAAATTAAGGGATTTGAAGAAA
CTACCTTTTCCAATAACTTTTTTGATGCAGTTATCGGTAATGTTCCCTTTGGAGAATATA
AGGTAAATGACAGGGATTATAACAAAAATAACTTCCTTATTCACGATTATTTCTTTGCCA
AGTCCATTGATAAAGTAAGAAATGGTGGTGTTATCGCCTTTATTACATCAAGTGGCACAA
TGGATAAAAAGGATGAAAGCGTCAGACGATACATTGCAGCAAGAGCAGAGTTTTTAGGGG
CAATCAGACTTCCAAATGATACCTTTAAGGGCGTAGCCGGAACAGAAGTAACCTCAGATA
TTATATTCCTAAAGAAAAGAGACAGTATCAGAGAAAGAGATGAGGACTGGATTCATCTTG
CTGAAGATGAAAACGGGCTTTTATATAACAAATACTTTGTTGATCATCCTGAACAGGTGC
TTGGTTCTATGGAAGAAATATCTGGAAGATTTGGGAATACAATAGCTTGCCTGCCGAAAG
AAAATACAGACATAAAGGAACTTCTTACAAAAGCAGGCACAGAAATATCAAAGAACGCAA
AGTATGAGGAAATAGAACTGCTTGATGATGAAATCAGCACAATGCCTGCAACGGATGATG
TTAAGAACTTTTCCTATACCGTTATTGATGATGAAGTCTATTACAGAGAAAACTCCCTTT
TCGTCAAGAAAGAGATAACGGATAAGAATAAGGAAAAGATTAAGGACTATCTTGAACTGA
ATACTGCCCTTAAAGATGTTATCTACAAGCAGAAAGAGGACTATTCCGATGATGAGGTAA
AGAAAGCTCAAGAAAAGCTCAATGAAGTCTATGACAGTTTTTCTAAAAAGCATGGGTATG
TCAATAACCTAAGTAATACCAGAGTCTTAAAAGAAGATAGTAATTTTCCACTTGTTTCCT
CCATAGAAATCCTTGATGAAGAAGAAAACTTTAAGGCAAAGGGAGATATTTTTTCAAAAA
GAACAATCACAAAGGCAAAGACAATCGACCATGTAGACACTTCCCTTGAAGCTCTTGTGT
TATCTATGTCTGAAAAAGGTTATGTGGACTTTGACTATATGGGAAGTCTTACAGGAAAAG
ACAGACCTACTTTGATAGAAGAACTTAGAGGAGAAATCTACTTAAATATCAGAGAAGAAC
AAAACTTTTACAGACCGTTATCCTTTAACTTGGAGGATGGGGATTTACCTTTTGCCTGTG
CAAATGACAGTAATTCATATAAATATGGCTATGTAACAAAAGATGAGTACCTATCAGGGA
ATATCAGAGAAAAGATTGCGATTGTTGACAGTTATCTATCAAAACTTAGACAAACGGAAA
GAGAGCTACCTCATCTTGGCTATGCGGAAGATGGAAAAGAAAAAGAGCTGATAAGCTATG
AGATGAACCGATTGGAATACCAAAAGGCAGAGCTTACAAAAGTTTTGCCAAAGGAGCTTG
AAGCAAGTGAAATCAATGTAAGACTTGGTGCAACATGGATACCGATAAAAGATATTGAAA
AATTCATCTTTGAAACGCTGAAAACTCCGGGATATGCCAAATGGGATATTAAGGTTAAAT
TTTCAAATCTGACAAGTGAATGGAATGTAGAAGGAAAGAGCAGGGACAGAGGAAATGACC
TTGCAGAGATGACCTACGGCACCTCAAGGGTAAATGCCTATAAGCTGATTGAAGATGCAC
TGAACTTAAAAGAAACAAAGGTATTTGACCAGATTGTAAATCCGGACGGCTCGAAAACTT
CTGTATTAAATAAAAAGGAAACGCTTCTTGCAGGACAGAAACAGGAGCTTATAAAGGAAG
AATTTAAGAACTGGATATTTAATGATCAGGAAAGAAGAAACAGGCTTGTAAAGCTATATA
ATGAGCGTTTTAACTCCATCAGAAATCGTGAATATGACGGCAGTAACCTATCCTTTGAGG
GAATGAATACTAAAATAGAGCTTAGACCTCATCAGAGAAATGCTATTGCAAGAAGTTTGT
ATGGAGGAAATACGCTTCTTGCCCATGTGGTTGGTAGCGGAAAGACCTTTGAAATGGTGG
CTTCCGCAATGGAAAGTAAAAGGCTTGGAATGTGCAGTAAATCACTCTTTGTTGTACCGA
ACCATCTAACAGGTCAAATAGGCAGAGAATTTATGCAGTTATATCCATCGGCAAATATTA
TGGTGGCAGATAAAAAAGACTTTGAGCCGAAGAACAGAAAGAGATTTATCGGAAGAATTG
CCACAGGAGAGTACGATGCGGTAGTAATCGGGCATACGCAGTTTGAAAAAATTCCGATGA
GTAAGGAATATCAAGAGAAGCATATTCAGGATCAGATTGATGAAATCATAAATTATGTTG
AGGAATATAAGCATGACAGAAATCAGAACTTTACGGTAAAACAGCTTGAAAAGACAAAGA
AAAAGTTGGAAACAAGGCTTGAAAAATTAAATGATGATTTTAAGAAAGACGATGTTATTA
CTTTCGAGGAACTGGGTGTAGATAAGCTATTTGTGGATGAAGCACACAATTACAAAAATC
TCTATCTATACACAAAAATGAGGAATGTAGCAGGTATCGGTCAAAGTGAAGCATTTAAGT
CCTCCGATATGTTTATGAAGTGTAGATATATGGATGAAATGACGGGTGGAAAAGGTATTG
TATTTGCCACAGGAACGCCTGTATCAAATTCCATGACAGAGCTTTATACCATGCAGCGTT
ATCTTCAGTATGAAAGCCTAAAGAAAAATAATTTGGAGCATTTTGATAGCTGGGCATCTA
CCTTTGGTGAAACACAGTCGGCCTTTGAATTATCTCCGGAGGGAACAGGGTACAGAGTTA
AGACAAGATTTTCAAAGTTTTACAACCTACCTGAGCTTATGTCTATGTTTAAGGAAGTTG
CAGATATTCAAACAGCGGATATGCTTAATCTTCCAACACCTGAGGCGCATTATGAAGTTA
TTAAGACTTTGCCAAGTGAGGAACAAAAGGAAATTCTAAAGAGCCTATCCGAAAGAGCTG
ATGATGTTAGAAATAGAGTGGTAGAACCTGATGAAGATAATATGCTGAAGATTACCAATG
ACGGTAAAAAACTTGCCTTAGATCAGCGTTTAATCAATCCTTTGCTACCCGATAATCCTG
ACAGTAAGGTCAATGTATGCGTGAAAAATGTGTTTGCCATTTGGGATAAGACAAAAGAAG
ATAGGTTAACACAGCTTCTATTTTCCGATATGTCTACACCAAAAGGCGATGGGGAGTTTA
ATATCTATGATGATATTAGAGAAAAACTTTTAGCAATGGGTATACCGAAAGAAGAAATCG
CCTTTATCCATGAAGCCAAAACTGATAAGCAAAAAGATGAACTCTTTGCAAAGGTAAGAA
AAGGAGATGTGAGGATTTTGCTTGGTTCTACTCAGAAGATGGGAGCCGGAACGAATGTGC
AAAACAAGCTGATTGCACTTCATGACCTCGATGTCCCTTGGCGTCCTGCCGACTTGGAGC
AGCGTGCGGGTAGAATTGTCCGTCAGGGAAATGAAAATAAAGAAGTTAATATCTATCGTT
ACATTACCGAGAACACCTTTGATGCCTACCTTTGGCAGACCATTGAGAACAAGCAAAAAT
TCATTTCTCAAATTATGACAAGTAAGACACCTGTCAGAGTGGCGGAAGATGTGGACGAAA
GTTCACTTAACTATGCGGAGATTAAAGCCCTTGCAACAGGTGATCCAAAAATCAAGGAAA
AGATGGATCTGGATAATGAAGTTACAAAACTTAAAATGCTGGAAGCAAACTATAAGTCCA
ATCGTTACAGATTAGAAGATAAGGTTGCTAAAAACTATCCGGAAGAAATCGCAAGAACCG
AAAAACTAATTGAAGCTGTTAAGAAAGATATAGTAAGTGTAGAGCCTAAAGCGGAAGGTG
AGGAAAAGTTTACTTCCATTACCATTGCGGGAGAAAAGATTACCGATAAGAAATTAGCCG
GAGAAAAGCTGCTTGAAGCTATTTCTAAAGTAAAAATCAATGAAAGCAAGGTTATAGGTA
AGTATAGAAACATGGATTTAGAGGTAAGTTACAACTTCTTCACCAATGAGCATAACTTCA
GCTTAAACGGTGCTGCAAAGCATTCAGGAGAGCTTGGCACAAGTGCAGACGGTAATATAA
CAAGACTGGATAATGCTCTTGAGAAAATGCCTGAGAAATTAAAGAGGCTTGATGAAAAGC
TCTTCAGCACAAAAGAACAGCTTGAAAATGCCAAAGAGGAATTACAAAAGCCTTTTGAAA
AAGCTGATGAACTAAAGAATAAGGTGCTTCGCTTGGCAGAACTGAATAAGCTCCTTGATA
TGGGAGAAGTGGAAGAAAAGAGAAATGATAATCCTCTTGTGGAAAATGTAAAAAGAGCAA
TCATTGATTTTTGTAACAGAGAGTATGAAGAAAATCATAGTTATGATGAGTTTGATTCTC
TATATCCTGACTTAAAGCACATAGGAATTGCTTATACTGATACACCGGATGAAAGGCATG
GTATTCAGTATGAACTGAATTTAGAGGATAAGACATGGACTCAGTATATTGATGACACGC
CAATCAAAACAGAGAGCTTTGATTACGAAAATAAGGGAGAAAATGAAGCTCTAAAGAATA
TGAAAAATGAAATAGAAATGTCCTCTTTTAGTGATTTAGTTTATGTTGATTCCGAAGATT
TAAGAGCAGCAACGGGACTCGATATTGATGATGAAGGAAACTTCTATGATCCACTTGCAA
AAGACCTCGATAATGACGGTATTCCGGATAGATATGATAATGACTTTAAGGACAGTGATT
ATTTTGAGTCAACCTATGATGTGGAGGACAATTTTCATATCAAAGAAGAAAATACACAAA
AATCAGAGGATAAGCCGTCTATTTTAGATCAGATAAGAGCCTATCAAAATGAAAGTAAAA
CAGAAGAAAAGCAAAAAACAAAAGAACAGGAATTTTTAAGATAAGGGGAGGGCAATCTCC
CTTTTGCCATGAAAGGAGATAAAAACATGGATTACAAAGCAATGAGAAATCAAATAGAAG
ATATGGTAAATGATAACCACAAGGACTTTGTAAAGGCGATTATAAGCATGGAAAAAGGCA
TTAATGATGAAAGTGCTTTGGACAAGCTATATGACGCTTATATGGACAATGACACCGTTA
ATTTGCTACATGAGGAATTTGACTATATGATTGAAGAATTAAGAGAACAGGGGCAGATAA
AAGACCTGCCTTATGTACAGACAGAAAAAGATAACCTTGTCAATATCGTTGGAAATATTG
TAGGAAAGGTCGATATAGTTGAAAGGGAGAATAAGAACGGAGAAACCTTTAAGGGGGCGA
ATTTCTCCGTTGTTTCAAAAAATGATGAAGGAGATAAAGTATATCATAATTGCTCTGCAT
ACGGAGAAAAGAGTGATATTCCAAAGGACTTTAAGCAGGGAGATTTTGTTAAGCTTTTTG
GACAAATCAGAACTTCTGTTGATGACAACGGTAAAGAACATACCAACATCAGGGTACTTT
CTTCAAAACTGTTAAAGGCAAAAGAACAGATGAAAGGGCAAGAAGAAAAGAAAGAGTCTG
TACTTGGAGCTATCAAAAAATATCAGGCTGAAGATAAGGAAAAGCCTAAAGAAAAGAAAG
AAACATCAAAAGAAGCAGAGAGATAAACTTATGGTCGGTGTGGTCTTGGGACTGCACCGA
CTCTTTTTTTATTTGCGAAAAAAGGAGACAAAGATTATCTCTCCATCTCCTTATCCATAT
AAATTCCGTAATTTTTTCGTATCTTATAAAGCTCGTCCATAGTGGATTTTGAGGAAGAAT
ACTCTTGCATAAGGCTATTCTTTTTTTCTTGTAATTTATCAAGCTCAGCTAAAATATCCT
TTGAATTTGGGAGCTTGGAATAAGATTTTTTAAGCTCTGAGAGAGCATTTTCATATAGGG
TAATCTGAGCTTTGTACTCTTCAAAAAATGCCTTGTCAGACGGATTAGCAGTATATTCCT
TGTAGCACGCTCTGTATTTTTTAACGGTATGAACTTGCTCCATAGTGGTGGAAAGCTTCT
GCATTTCCTTATCAATAGCCTTGATTTTCTCTTGTATATTTTGCCTTTCATCTGCTGCTT
TTTGAATATACTCGTCAAGCTGTTTAACGGATTTAATGCCATGTTCTCTGATACAAATAA
CAGACTCAGCCATTGTATGAAGGTTATGTTTGGTTGCCCAATATTCGTAGCCTTTGCTTT
CCTTTACCTTTGCATTGGTGTTCATGTCAATAACATTGCCGATGCGTTTTTTGACGTCGG
GAGTCTTGATAAACTCTCTTTCTGCAATTCGTTCTTTTAATCTTTCCTCGGTATAATCTT
CTCCGATTGTTTTAGTCCTTGTAAATCTCGCCTTATCTTTTGGCTTAAAAGCAATGTGCT
TACCGTATTTGATTTCATAGCCAAGATTAGCCATCTTCTTTAAAAATTCGTCCCAGTCCT
TTGACTGTTTTATTATTCTATCAATGTCAAATTGAAGTTTACTTTTCCAAGAAGTGCCAT
GCTTTGCCTGTTCGTTTTCATACCAAGATTTACCGTTAATCTTATATTTTTTCTTATAGC
TTTCGTAAAACTCGTCAATGACAGATAGGCTATTTTCTTTGCAGAGTTTATCACTCTGAT
AACGGATTTGGTGGTAGCTTTTCTTGTTAGACTGGTAGCACCTACCTGTTACCATATTTA
CATTATTGAAGATGATGTGATTGTGGATATGCCCCTTATCTACGTGAGTAGATAAGACAA
ATTCGTACTCATCTTTGAGTATCTTTTTACACAGCTCCATACCAATCTGGTGAGCCAATT
CAGGGCTTGTTTCTCCCGGTAAAAAAGATTGAATGAGATGTCTTGCAAGAACAGTTCCTT
TTGTTCCTGCATGTTCTCTTGTCCTTAAAAACTGGGTATGGGCGGTTAACTGGTGGCATT
TATTGGTGCTGACTAAAAGCTGTTCATCTGTTTTATCTCCATTAACAATGTAGTCGATAG
CAAGATGAAGGGTTGATTTTATAGGGTGTATTTTTGTAATCGCCATTGTCATTCCCCTTC
CGTTTCAGAAGTTCTTTTCATAAGCAGGGTGTGAATTTGCCACAACTCTTTTGAAAAATG
TTCAATCTCTTTCTTCATATCTTGGATGTCATCTTTATAGATGATACCTGTCTGATTTAC
TCTCTTTGCAATCTGATTGATATTATTTGTAGCATTGGAAAGTAAGCCTTGCAAATCCCG
AAAAGGATCTAAATCTACTTGATAAATCTCCTTTTCTAAAACGCATTTGCGGATAAAGTG
GCTCATATTTCTGCACTTTGCAAGTTTTCTTTTCTCCTCAAAAAGAGCCTTTTCTTCTTT
GGTCAACTTAATTTCAAGTCGTTCATTTCGTATCCTATTTGCCATAGATAGTTCCTCCTT
TAGATGTATTTCGGGGTTTTAGGGTCTCCCTAACAAGCTAAAAATTGATAAAAAAAGAAG
CAGTTCCCAAAGGGCTGCTTCATCAATTTTCCGTAAGTGTCCGTACACTTACTGTGCTTG
CTACAAAAGTCAAGCAAGCATTAAGCATTTTTCTAAAATTGTAAATATATTATACCATAA
AATTCAAGAGAAATGAGAAAACACAATTGACAAATTGTCAGTTGAGTGATATACTTTAAA
TAGGAGGGATAAAATGCGAGATGTGAAAGAACCGGAAATACGACGTGCTGAAATTATGGA
TGCTGCAATGCTACTCTTTATAGAGCAAGGGTATACTAATACAACAACTCAGGATATTGT
TGACAAAGTAAATATATCAAGAGGCTTGCTGTACTATCACTTTAAGAATAAAGAAGATAT
CTTATATTGTCTTGTGGAACAATATACAGATAAATTATTGAAAGATATTCATGTTATTGT
CTATGATGAAGGTAAAACCGCCGTTGAAAAAATTAGAGCTTTTATAGATGCCACAATTAT
ATCTTCGGAAAATATTTCAGCAGAGGGAACAGAGTTACAAAAAACAGTTGATCTTGAAGA
AAATCGATATATGATAGATAAGTTATCCCATAAGATTATTGAAAAACTGACAATATATTT
TGAAAGGATAATAAACCAAGGAATATCAGAAAAAACACTTTTTGTAAAATATCCGTCTGA
AACAGCGGAATTTCTTATGACAGCTTATGTTTTTGTTTCAAATAACATAAGTATAAGATA
TTCAAAAAAAGAGTCTGTCAATGAGTATTTAAACGCATTTAAGATAATGCTTGAACAAAC
CTTAAATGCAAAAAAACTTTTTAGCAATTGAAAAAGAATAGAATGTTTGTAAAAATAATA
ATGTACCGATAGCTAATGCTAAACAAGCTATCGGTATTATTTCAAAGAATAACTGACAAA
ATGTCAATGGAGGTAAAAGCATGTTAGAGATAAATAATTTTAGTAAATTTTATGGAGACA
AAAAAGTTGTTGATAACCTATCNATTTCAGTACAGTCTGGAGATATTTATGGATTCATTG
GTGCAAATGGAGCTGGAAAAACTACAACAATAAAAGCAGTAGTTGGGATTCATGATTTTG
AGAATGGAAGTATAACGATTAATGGGCATTCCATTAAAGAGGAGCCTGTTATTTGTAAAA
AAATGATGGCATACATTCCGGATAATCCAGACTTATATGAACATATGACGGGTTTTCAGT
ACATCAATTTTATTGCAGATTTATTTGAAATTTCTACTGAAATACGCAGAGAAAGAATTC
AAAAATATAGTGATTTATTTGAAATGACTAAGCATCTTTCGGGGATGATATCTTCGTATT
CACATGGTATGAAGCAACGAACAGCGATTATTTCTGCACTGGTGCATTCTCCAAAGTTAC
TAATTTTAGATGAACCTTTTGTAGGACTTGATCCAAAAGCGGCTTTTCTACTAAAGAAAG
TGATGCACGAATGCGTGTCAGATGGAGGAGCTATTTTCTTTTCAACACATGTTTTGGATG
TTGCAGAAAAATTATGTAATAAAATTGCAATTATAAAAAATGGAAAGTTAATTGCAAGCG
GAAATACAGAAGAAGTCAAAGGTGATAAAACTTTGGAAACTTTTTTCATGGAGGTACAAG
ATAATGAGCAAAATTTGGATACTAATTAGAGCCCAATTGATAAATTTTTTTCCAATCAAC
GAAATTAGAGAGCCGAGAAATAAAAATCAAAGCTCTGTTGTTATTGCAAGTTTTGGAATA
ATAACTCTTGCTATATTTTTCTGTGTCTATAATATTATGACAGCCAAAACACTGGTACAA
GTTGGACAGCAGGAATTGATACCGGCTTATATGGTTGCGGTATCAAGTTTTTCAATATTA
TTTTTGACAATATTTTATTCTAATGGAATTTTATTTGGTAGTCGTGATATAGAAACGCTT
TTATCGCTACCTTTAAAAAGCTCAGACATTATAAGTAGCAAGTTTATGTTTATGTATTTA
TTGAACTTTTTAATAGGATTCATATTTATGCTTCCGGGGGGCATTGTTTGGGCGTTAAAC
GGAAGCTTAAATGTATTACAGATTATATTGTATTTTACCTCCATGATTTTTGTTCCATTG
ATACCTATGTGCATAGCAGCATGTATGGGAATGATTGTTGTGGCTGTTTCATCTTATTTT
AAGAGGAAAAATGTTATTGCTCTAATCTTTTCATTTGCAATGATAGGCATAATTGGATAT
ATTGCAGTGTCAGCTATGAAATCAGGTAATGAAGACAGCATTGAGATCATGCTTTCTAAG
CAAATTACAGAACTGTACCCAATATCCGGGTTATTCGTGCAACACACAAATTTTCCAATG
TATATTGGAATGGGATTATTTATTGTTTTTTCAACAGCAGTTTTTTATATATTTATAAAA
ATTGTTGCGATGAAGTATGAATTGCTTAATACTCTTGCTAAAACAACATCAAGATATTCT
GATAACAAAAAATCTTATAATAGAAAATCGATATTTCTTGCCTTGTATAAAAAAGAAATG
GGACGCTTTTTAAGCTCGTACATGGCGGTCTTGAATGCAGGCCTTGGTGTAATACTTTTA
TGTGTTTTTAGTATATTTTTGCTTTTTAATTCTGTAGAACAAATAGGAGAGTCTTCAGGG
ATAGAAAATATAAATGAATATCTCTCAAATTTTGCTCCATTATTTATTGCATCTATGCTC
TCACTCAGTTGCCCGGCAGCTTCAGCGATATCTTTAGAAGGAAAAAACATTTGGATTTTG
CAAAGCTCTCCTGTTAAGGTAAAAATGATCTTAAATTCCAAGATAGCTGTAAACCTTACA
CTTCATTTGATTGGGTATATGATTTCAATATTTGCATTTACGCTAAAACTTGATATGAAC
TTTATTCAAGTTATTAACCTAATAATTGTTCCTATATGCTATTCGATCTTTATAACAGTG
ATAGGAATTTCCCTAAATAAAAAGTATCCAAATTATGAATGGGAAAGCGAGATGATGGTT
GTAAAGCAGAGCATGCCTGTTATTGTGTCTGGGCTTGTCGGGATAATTGCACTCATTACA
CCAATTTTTCTTAATTGGTTTTTAAATCTTCCGATAACACCGGTTTTGCAGATAATATCA
GTTACTTTACTTGTTATTTCAAGTGAAGTTTATATAAAAGTTAGCAAGTCAAATTTTATT
TAGTTTAAGGAGGGAAAATTGTATGAAAGTTGGACTGTTAAAAGATGTCTTGGTCTTGAT
GTTAATGATTGTTGTAATATTTATTATTTGCATATTTCTCCCGGAGGAAATTCCTGTTCA
TTTCAATGCAAAAGGAACCCCTGATATGTTTGCTAATAAATATTATCTTCTGTTTACTAC
GGTTATTCCGTATTCTGCTTATTGGAAATTTATACGAGGAAGGAAAAATAAAAAGGTTAA
GTGAATATGTATCCATATTTACAAATAACATCTGTGATAAGAGCAACTATTTTAAGAGGT
AAGTATGTACCGGGGCAACAGATGCCTCCCATAAGGACTTTAGCAGAGATGGAAGAATGT
AATCCTGCAACCGTCCAAAAAGCATTAAAAATTCTTGAGAAAGAGGGGTTGATTGTTAGT
CGTGGAAGTAAAGGATATTTTGTTACTGAAAGTGAGAAGAAAATAATTGAGTTAAGAAAT
CAGCATTTGAACAGGCTAACAAAAATATTGTTTGAAAAACTATATGCCTTAGGATTTTCG
GATTCTGAGATTATCAAACTATTTGATAGAATAGAAACTAAAAAAAATGAATAAAAATCA
ATTATGTATGAAGAAGATAAAGATATTGACTATTTAGATTATTGATAAAATGGAGGAAAC
AAATATGAAAGAATCTAAACATCTAATGTTAGAAATACCAAAGAAACAAAACATTCCTCT
TTTCAATAATCTCTATAGTAGATTATTGTTTCAGATACAAGCTGAAACACGTAAGTGTAG
CTAAAGAAGTATTCTTATTCTTCCGTTTTAGAGGACTTCGTATGCCTAAGTGTAGAAGTC
CTCCTTTTTTTGTCTAAAAACGCAGACAAAAAAGAAATGGAGGAAATAAAATGTCAAAAG
AATATTACCTTTATGTCAACGGACAAAGGGTTAAAGTCAGCGAGCAGATATATAAAGTCT
ACTGGCGAGAAAAAGAACACGAAAAGTATTTAGAGCAGGTGGATAAGAAAAACCACTTGC
TCTTTTTTTCATCATTGGATCATGACGGACATTTTGCAGATAGCATTATTGATGAAAGCG
TTGATGTAGAAAAGATTGTGGAAACACAGATGATGATTGAAGCAGTCAGAAATGCTATAT
CAAGACTCAATGCAGAAGAAAGAGATATTATTGAACGCTTGTATTTCAATGATGAAACGG
TTCGTTCAGTGGCAAAGCTTAAAAGTATTACACATCCAGCCTTAATCAAAAGAAGAAACA
AAATTCTTGAAAAGCTGAAAAAATTTATCGAAGAACTTTAAAACTTCGGTAACCAAAGGG
GTCAAATTTTCCTTATGTAAAGTGAAGGGGAGTTTGACTTCCTTTACTTTTATAAGAGAT
ATAGCCTATTTATGGCAAACAGGAAGATGTAAAGAAAATCCCTTTCAAATATTTGTTCTT
TGACAACTGAATAGACCATGACGGGACTTTTAATTACTTAGTGAGCGTAAGGAATTTACG
CCATGACTTTCCTGCTGAAGAAATTCGGTTTAAATGAATACTGTCAAAGACAAGGATAGA
AGGAAACGAGCGATAAATAAATTTTCTTAAAGCAAAGAACAAGGATACTTTGTGAGCTAT
GACCTGAGTAATGATAATGATACTTCTTTAGTGAAAGCCGGCTCATCTTAACAGGGGCGG
TGGTGAGATTCCAATGTTGCTGATCCAAAGCACCCGTCAATGTCATGAAACTTAGTTAGA
TAAGAAAGCTATAGATTGATTATATAAGAGTTTGAAGAAAGGGGGGCGTGCCTGTGGATA
GAGACTGGGATGGATTGGCTGATTTGATAGCAAATCTTATTACAAAGTATGCTGGTGTTT
TAGATTTGGATGATCTGCCAGATCCAATACCAGTAAGTAATAACATTGAAAATGAAAATA
TTTTTGACATGGCAAAAACACAGATTGAGAAAAAGAAATAAAAGTGCTATAATATACTTG
AGATATAAGTCCAAACTTTTTTAGAAACTATAAAGATATAGAGAAATATATTGAGGTTAA
TGCTATGTCAAAAGAAAAAACAAAAGTATACCTCTACACAAGAGTATCTACATCAATACA
GATAGATGGCTATTCTTTAGAGGCACAAAAATCAAGAATGAAGGCTTTCGCTCTTTATAA
TGATTATGAAATTGTTGGAGAATATGAAGATGCAGGAAAGTCTGGAAAATCTATTGAGGG
AAGAATACAGTTTACTCGCATGATGGAAGATATAAAATCCGGAAAGGATGGAGTATCTTT
TGTTCTTGTGTTTAAGCTGTCAAGATTTGCAAGAAATGCTGCTGATGTTTTATCAACTCT
ACAAACAATGCAAGATTTTGGAGTCAATTTGATTTGTGTTGAGGATGGGATTGATTCATC
TAAAGATGCAGGTAAATTGATGATTTCAGTTTTATCAGCTGTGGCTGAAATTGAAAGGGA
AAATATTCGTGTTCAAACGATGGAAGGGCGTATTCAAAAGGCAAGAGAAGGCAAATGGAA
TGGAGGGTTTGCTCCTTACGGTTATCAACTGATTGATGGGAAATTGATAATCAATGAGGA
AGAAGCAGTTGCGATACGAACTATTTTTGATCAGTATGTAAATACAACAATTGGAGCCAA
TGGACTTTCTAAATACTTAGAAAATCATGGTATAAGAAAAATTCCAAGACAAAATGGGAA
AAATCCATTGTTCGACGCAGGTCTTATAAGAAAGATATTAAAAAACCCTGTATATAACGG
GAAAATAGCCTTTGGAAGAAGAACTTTAGAAAAAGTTCATGGAACAAGAAATGAATATAA
GCAAGTTGAACAAGATGAATATTTAATAGCTGAAGGTATTCATGAAGCTATAATTTCTGA
TGAGCTATGGCAATCAGCTCAAGTTAAGTTAAAATCTCAAGCAAAGAAATATGAGCATGT
GAATAAAGGGAAAGATACACGCACACATCTGCTTTCAGGAATTGTAAAATGTCCAATATG
TGGAGTGGGAATGTTTGGAAACAAGTGTATTAAGAAAAAGAAAGATGGTACAAAGTATAA
AGATTTTTATTACTATGGCTGTAAACATAGGCATATGATAAGAGGTCATAAATGTACTTA
CAATAAACAAATCAGAGAAGAATTGTTAGATGATGCAGTTGCTGAGGTAATTATAAAGAT
AGTAAGCAATCCCAAATTTGCTTCTATGATGCAAGAAAAAATTAACATGAAGGTAGATAC
CTCTGAAATAGAAAAAGAGATAGATAATTACCAGAAAGAATTGAGGAAGAGCCATTCTAC
GAAATTTAAGCTAATTGAGGAAATAGATAATTTAGATGCTGATGATAAGCACTACAAACG
AAGAAAACAGGACTTAGACGATAGACTTTATCGTATGTATGATAAGATTGAAGACTTAGA
ATCATTGTTAATTGATGCGAAAGCAAAGAAACAAACTATTGAAGCTGAGAAACTTACAGG
AGATAACATATATAAGATTTTGATCTATTTTGATCAACTTTACAAGGTAATGAATGATGT
AGAGCGTAGACAGTTAATTACAGCTTTGATTTCTGAAATTCAAATTTATGAAGAGAAGCA
ACCGAATGGGCAATGGCTAAAATCAATTACTTTTAAACTTCCTATCATCGATGAAGATTT
AAATATAGGTTTGGACAATAATGAGCATGTGGAG
