# Supplementary material for: Abundance, Diversity and Role of ICEs and IMEs in the Adaptation of Streptococcus salivarius to the Environment
Source: Genes (Basel). 2020 Aug 26;11(9):999. doi: 10.3390/genes11090999 (PMC7563491; doi:10.3390/genes11090999)
Supplement: Supplementary file 1 [file genes-11-00999-s001.zip › Supplementary files/Lao_Data_S1/ICE_SsalF1-4_fda.fasta]

>ICE_SsalF1-4_fda
TTAAGCTTTGTTTGCTGAACATAGTTGATTTATTCACCATACTTCCCATTACGCCGTAAA
ACGCTATATTTAAGATTTCAAACAACCATGTTAATAGGAAGAGAACTTCATTATTCCTCT
TAATTCTATAAAAAGTGTGGCTAATTTGAGGCAAAATATTAAATTGAATTTGCCACAAAT
CGTAAAACCTGGTTTGGAAAGTATGAGTTTCAGTTGGACTAAAAACAGCGTAATATCAAG
GTTTTTCAGTACGATATCTACTGATTAATTTCATAAAATTTGAATCAATATTTTTAAAAT
AGGGGAATAGTTTAGGTCAGTAAAAATAAAATAGTCTCTTTATAAACCTTATTATGTCAG
CTTCTTTACTGTTGTTGAAAAATAGGAAGAGAAAAAGGTAATGATTAAAACAACATCTAG
ATTTTCAAAAATTCTTTATCAAACTGGAACCTGGTTTGAAAAGTACTATTTTCAGTATAG
GTAAAAACAGCATGTTATAAAATCGTATCTAGAAAACTCCCCCCTTAAATTATTAAGATA
TTCAATTATTATACTTAAAGTTATAGTCAACACCTAATTGATTGAAAAATTATACTTTAA
ATCAACCTTGTATTATGGTTTTTTATAATTTCATCAATCTTCTTTTTGTTTTCTTCTACC
ATAATATTTCTAACTTCAAGATGCAAAAAGATATCACGATAAGAACTCCATTTACATACA
TCTTCCTTAATAATTTTAAAAATAATCTTACTTAATATCTGGTATAACTCATAATCTTGA
GTAGTAATCAATATCACTGAGATCTCGTAAAGGTTATAAAAGTCTAAGGTTTCAAACTTT
CTTTTTTTTATTTCTTCTTTAAACCATAATTCAATACTGTCTCTTTGTTTATCTTTACAA
CTTAAATAATACAGGAAAACTGAATACCAAGTTAGATTATACTGATTTTTCTCATTAATA
TCTATAGCTAGTTTACCCTCTATGACTTCCTTCACTCTAACAGGATTAGGTTCTAATATA
TCTTTTATTTTTTCCCATTCTTCTTCCCAAATATCAATGCCTATGTATTTAGAAATTAAT
ACACCTGTTAAAACTATAATCGGATTAACCAAATTCGCTTCAGGATTAACTATATTATAA
AAAGGTGTCAAAGGATATTCCATTACAGATAAATTTGAGACAATTCTACCATGTGCAATG
CTATTTCTTACTTTAATTATTCTATCGACAAAATAAGATAAATTTTCATCAAGAAGCCTA
TATTTTTGAAGATAATACTTGAATTTATCACTTAAATTAAGGAATTCACCTATTAATATT
TCTTTTATTAATCTATTTTTTTGATTTACCTTATCATTAATTTTATTGTTATCAAGGTTC
CCCACATTTGTATAAAATTCAAAAAGTAACTTTTTAGATTGTTCATCTATAAAACGTTCA
TATTCTTTCTTAGTTGTATCCGCTAAAAGTTCAAAAATATTAAAACAATTTATAATGGTC
TCGTCTAAAAACAAAACATGACTATCATCCACATTTAATAAATAATTAGCTTTATTCCAC
TTATCTAACAAAGTCAGAGTAGTATTTTTATCATTTTCAATTTTTGAAAGTATTATTCTA
AGTTGAGAACTAAGGTCTACATCATTAAAAATAAATTTAAATTTATTACTCTTAGTTTCT
TCCTTATCCTCATTATGTTTAACACTATTACTTCGATGATTTATGTCGTATATAGTTATA
GAATCTCCAATTAAAAATGAAATAATATCAAAAATAGCAATTATTTTGGGTCTACACTTT
GCAGTTGCCTCGTGAATACTCATTGTTTCATAGCTACCTATAGAACCTATAAATACTATT
TCTCTTTTAGTTGTATAAACTTTTACACCCTCAAAATTAAACTCACATTCAAATTTTGGT
AAATTACTTTCTAGTCTATCAAAATCAATATGAATCTCAAAATTATTAATCATAAATATC
CCTCTATTGATAATTTTTTCATACGTATTCTTGTAGAATACAGTCATTTTAAAATATTTT
CCCTCAACATTATAAAGAGGAGTATAATTTCTTCAAGAGCAAAATATTTTTTTAGTAATT
ATACATATTTAGATTATTATATCATTCAATTTTTAGTTATCCAATAATACTTTTCTTATT
TAAAATACTAAGTTTCCAAAAAAATAGATATTTCTTAGAAAGAAAACTAAAAAATTGATA
TAATTAGCTATGTTATAAACAAATCAAAGGAATTTCTTCTATGACTACATCAATAAATGT
TGACAAAAGAAGCGTCAAACAACTATTAGAGACTGGAAAGAATAAAAGATTTATTATTCC
TGAATATCAAAGACCATATGCTTGGTCGGACGAACAAATCCAAGTTTTATTCGATGATCT
AACTGAATATACACTCGATACAACAGAAGATGAAAATAATACTTATTTTCTTGGCACAAT
AGTTTCATATGAAAATGATAATAAAGAACAGGAAATAATCGATGGGCAACAGCGTATTAC
AAGCCTGTTTTTGCTGTTGAGAGCTATTTATACTAAATTAGAAAGTGGTGGTCCTGAGAC
TAATTTCTTGAAAAGTCAAATTGAACCAACAATTTGGAAACAGAATCCAACTACAGGAGT
AGTTAACTTTAATGAAATCCTTATTAGTTCCCGAGTTATGGGAGAGGAGGGAAATCAAGA
ATTTGCTGATATACTAATTTCAGGTAGAGCAGATGAAAAATCAAATAGCAACTACGCTAA
AAATTATAGATTACTACAGCAACTAGTTAATGAATATGCTGCAGATAATCCATTGTCCTT
TTATAACTTCATCAGTAATATATTAAATCAAGCTATTCTTCTTCCTATTACAGCCGATAG
TCAAGAAACAGCACTAACTATTTTTTCAACTCTAAACGATAGAGGACTAGCATTATCAGA
TGCCGATATTTTTAAAGCAAAAATTTATAATCACTTGAATTCAGATGAAAAAAAGGAATT
TATAGAACTCTGGCAAGAACTAGATGAACAAGCTACAAATGCTGGGGAAAGTATTCAAAA
GTTGTTTTACTACTATATGTTTTACTTGAGAGCAAATGAAAACGATCGCAAGACAACCAC
TCCTGGTATTAGAAAATATTATGCAAAAAATAATTTCGAAAAACTGTACTCACAAGATTT
AATGCAAAATTTAAATGCTATTTTAAATTTGTGGATTGTGATAAATAATAGAGTCTCACT
AGAAAATGAAAAATGGTCCGAAAATATTGAAATAAAACAAACTTTGGATACTTTGACCTC
TTATCCTAATGAGTTTTGGAAATATCCTGTTGTCATCTATTACTTACACTATCATTACAA
AGATACATTTGAAGATGACTTTCTTATTTTTTTAAAAAGATTATTAGCAGTTCTATCGGC
AAAATACATCATAACACCTACAATTAATGCCGTTAAAACTGGAATCTTGAATTTAAATGC
AGAAATAATTAACTCAGCACAACCCAAATTCAATTTCGGCCAAATCGATGAGAAAGAATT
GTCAGATAAAATTAAAACTGCGCATCGTAATACAGTTAGGATGATTTTAAAGATCATAGC
TTATCAACATCAATCAGAGTTATTACCAGAAAAATGGGAGATTGAGCATATCCTTCCTCA
AAAATGGCAATCAAGTTATTTTCCAACGAATTCAGATTCTGAAGTCAAAGAATTGATTGA
ACATATTGGAAATAAGATTCCCTTCGAAAAGAGGCTCAATATTATCGCAAGTAATGGATA
CTTTGCTAAGAAAAAAGAAAGCTATAGGAAATCTAAAGTTGGTATATTACTTGAACTTTC
TCAAAGTAATAACAACTGGGGACTTGATGAAATTAGAGAACGTGATATTCGTATTTCAGA
TGAATTAGTTGAAATACTGAAAGACTGGGGCCTGAACCAATCTGAAGCTAATATTGAAGA
ATTATTAACATTTATCCCGGAAGAACGATTTTCAGACTATCTTGATTTTATAAAGATTTT
CAAAATGGAAGATACAAATGAATCAAGAGAAAAATTTTTGAGTATATAGAAATTTAACAA
AACACATGTAATATGTGAGTACCACTGAATAAGTAGCAAAGCTTATACTTCTAAATAAAG
TCATCCAACAATAGAAAGGTAATAAAATGCAAAACTTAGAAGAACAATATGAAAATCTCT
ATGATTTCATCAAAAATTTTGAAATTCTCCTGAACAAGAATATCTTTCAAGGACAAAACT
CCGAAGAGGTTAGTCTTTTGGGAAATGAAATTATAACACTGTGTAAATCAAAGTCATTCA
ATATTACTCTAGATGACTTGAAATCACTTAATTCATTCAACGAACTGTTAATGAGAACAC
CTAAAACTTCAAAATCTTACTTGATATCTCAAGTAGAAAATTTTTACACTGATATTATTG
AACCTAGTAAAGATGAACTTTACTAGAGAAGGCAATCAAAATCAGTTTTTCAAATTTATA
CTTCCTTTCAATATTTTTTCGTTTTATCAAATACATTATCTCTTAATGATTATCTTTATT
TATACTAAAATTACTAAAAATCTAAAGTTGAAAAATATATGTAAAAAAATCAATTATATA
CAAAACGAACAAGTTAGTCCACGAATCTCGCTCACTATCTTGTTCGTTTTGTATTGATTT
GACTATAATGTTCACTATTTTATTAATATATTACTATTTTCAAATTCCTTAGTTACTATT
TAAATATTGCTTGTAAAATGTTGAACAATCACGACCTATTACAACGATATCTTCGAGAAG
AAGATCAGATAAATATGATATCTTAGCCTTATATAACTCAACTCCATGCCCTTTATCTTC
TACAAAATCGTCCATTGGTATAACAAATGTATTCTTAAAGGATAGATTGTTTAATTGTGC
TAATTTTTTAAAGGCTAATTGATAAAAATATTGTTTTATTACGTCTTCTACACCCGGCTG
ACCTTTAATTCCATTCTCAGCAAATTCTATATCATAGTATTTTCCATCATAGATATCAAT
AGACTGATTTTTTAAATTCAAATGAAGAACATCTAATAATGAACCTTTACTTGCTTGTAC
TTGCAAATGATTTTCTGTCAATTTGCTCCAAATTGGTTTATCAACAATATCCTTTATTTT
CTCTCTATTAGTATAGTTTACTTCACTATGACTACCATCGCCATTAGTAATAACACCCTG
TATTTTCAAAGTAGGAAAGCTAGATATTTCTTCGTTAAGATGATCCTTATAAACCTTCTT
GCATATATCTTCCCACACCAAATTAAATGAAGTTGTTCCATAAAGGTATAGCATTGAATT
TGTTGATTTCATTTTTTGAAGTTCCAAATATTGAATCATGTCTTTCAAAGTGTTTTGCTT
GAGTGTAATATTTTGTATCCTAAGCTCATTTTCAATGGCTCTCACTAAATAGTCAACATC
GCCTAGATTTTCTAAACCATTAGTTTCAAAAAAATGTCTTTTTAGACCAACAATATCTGA
TATTAACCCAAAATTTTCTTGTATCTCAGAAAGAATAGCTATATGAGTTTGTCGAGCCAA
GTTATTTAATTCATTTTCTCGTTTCTTTGTGTAACTATCAAGATAAACTGGTAAACCATT
ATTCAAGTAGGGTAAAACTCCAGATATAGTTTCCTCCCAGCTAAACTCTCCTTCACCATT
TAGTTCAATTGTTTCAATTTCATTTGAGTATATTCCGTTAAAAATAAAATCTTTCCATAT
TTTCAACTGTAAGTCAAAAAAACTTTCTTCTTGACGAAATAATTTATCAGTTTCAAATAT
ATTCGCTGAATTAAATTTATCAATCACTTTAATAATTTCTTTGAATTTGAAATTTGAATT
ATTTATATCAGATTCTATACTCCTAATATACTTTGGATAAACAATAATAAAAACTGACTC
GAATTTAAGAATTCCAACAAAATTAATTTTATATTTCTGGATTTCAAATCTAGCTTCTTC
CTTAATACCTTTACTCTTTTCAAATATAGGTATGAGAACTCTAGAGGTTAAAGCTTGATT
TAAGAACTTTTCCTTATTTATAATTGAAACTAAATCCAATTTTTTCTCTAAATCTTCTTT
TGTGTATGTCTCTTCTTCTTTTAAATATAAAAGCATCTATCAATCATATGTTAAACACTG
AGATTCCTTTTTCTTGAAAATCTTTGATAATCTCAGAGTATATCATTCTCTCTTCCTCAA
TATTAAAAAAGTCCTGTCTATTATGTCTCACAACATCATCAAATAGATACATTATAACTT
TTGATTCAAAAGATTCGGTAACAATATCTTCGTTAGACTCCAAAATTCTTTTTGAAATAA
AATACGGACCTAATAACTTATCTTCTGGGACCTTCAATATAATGAGCTTAGCATTGATTT
GTTGACGTAAATCATTCCAAGAAATACTTCCATTACTTCCATTCTTAATTTTATAAAACA
TATCAAAATCAGATCTATTACTCTCATATAGATCATTGATTCCAAAATACTTTTGTTCCC
AACGTCTTTTGAATGCAGTATCCATGGACATAACTCCCTGATCGGCACTATTCATTGTAG
CCCAAATAAATAAGTTAGAGGGCAAATAAAGTCCGCTTTGCAAATCATTTTTTAATTCCA
ATATTTGATTATCTGAAATATTACTTAAATCATTTTTCAACTCATTATTCAAATAATATT
TAAAATCATAGGAAATAGAAATCGGATACATACTAATATTTTCAGAATTCCTATCAAGTA
ACTGAAAAAAATCCCCGAAAACAGAGGAAACATCTGCCCTATTTATTTCCTCAATTATAA
GCAAGTATGCTTCATTAGGGTTTAGAAGTGCCCTAATTAACTGACTCATTAAGAAGCCCG
GCACATACTTATATGTAATAGAATCTTGATTGGGAAATGGCTTAAATACACCAATAAATT
GTCCATAGGTCATGCTTCTATGGAAAGTCACACGCTCAACATTTGACGAATTAAATTTCT
TACTATCTTCATTTAATTGAAATGATTTTCCTGTACCAGGTGCTCCAAAATAGATAATTT
GCCTATGTTCTTTATCTAAATCACCTAAATTAATATCTTTCTTTTGTAGATTATTCGGAA
TAACTGGATTCTTGCCAAATGCTTTATACAATTCTTCAGATGCACTAGCTAAATCAGATA
TCATCATCAATTTCTCCTTCAAAATTAATATCACGGGCAGGTGTTATTTGATTATCTCTT
TGGCTCCATCTAACAATACCAGCTTCAACACAAAATGGTACAATATATCCAAAAGCATTC
CTATCTTTAATAGTCATTATATCAAAAGAAAACTCCTGGTTTCGATAACTTCTAATTTGT
TCTCTAAACCACTCATCAGAATACTGGTATTTTACTTTTGTTGTTAATAAAAAAAATTCC
TCTTTAGATAAGCCATTGAATTCTCCAACCCATTTTTTTAATTCAACATAAATTTCTTTT
CTATCACTTTTACAGACGTTCTTGAAAAATTCAAACATAAACGCTCTGTACATATTATCA
ACAACTTCCATTTGTTTATCGTTACACTCTTCTATTTTATTATTAACTTCAACATAAAAT
AAAACAAATTTACCAAACTGCTTACCAAGATTTGTACACAAATCACCATATACTTTTACC
GTTTTAGTACTATAAAAGAGTCCAAATCTCGTAAACCATGGAGAGAACATCCTGATTTTA
CTTCTATCGAGCAATTCAGAAGCTTTTTCTAATTCCTGCTGAAACTTTATATAATTAAAT
TCTTCATCAGGATTCTTCTCTTCGATAAATTTAAACATTTCAGCAATTTGAAACATTCTT
TCTTTTGTAAATGTCCATCCTGGGTTAGATATTCCAGAATATTCCACCATATTATTCTCA
CCTACTTGATGTATTACTTGATATCATTATATAAAAAAACTGAGAAAAATTCGCCTTTTT
CTCAGTTTTTTTCCTAAATAAGTTTCATAATTTCTTCTGCTATGACTCTAGCTAGTAACG
GAGGCACTGCATTACCAACTTGTTTGTACTGGCTCGTTTTAGATCCTATAAATTCGAAAT
CATCAGGAAATGATTGAATTCTAGCACTCTCTCGAACTGAAGGTACTCTATTTTCTGAAT
AATGGAAATAATTTCTATGTCCTGTATCAATCGTATTGGATGGTAATTTACTATTCATTC
TCTGAAATGCCTTATTATACTTTCGAACATTCCAATACTCTTCAGGTAAGTCAGAAATTT
TCCCACCGTCAGGAATCATGCTAATAATTTTTTTAGTTTGATCTGTATGCTTGGTAGGCT
CATGGTTAAGTATCTCATCCGAAGACTGTCGCATCATTTTCTGATACTTATTTTGTGGTT
CTGTTAAATAATATCCTGAAAATAAATCCAAACTTTCTAATGAAGGTAAGTCAGATAGCG
CATCGCTTGACGAAACTTTGTAATCAAAAACTTTTGGAAAAATAAAGTCTCTATTTTTTA
CACCCACAAAAAATACCCTATATCGATTTTGAGGAACCCCATAATCAGAAGCATTAACTA
ATTTATAGTTTACATTATATCCAAGTTTTGAAAACCTATTAATAATATCATCCTTAAAGG
CTCCCTTGCCTAAAGTCAATAATCCTCTGACATTTTCAATCACAAAGAAATCCGGATCTA
CTTTTTCTACAACTCGGCAGTACTCTAAATAAAGATGATTTCTTGGATCATTTACATCAC
GGGTACCTACTGTACTGTACCCTTGACATGGGGGACCACCAATGACTCCAACTATCTTTC
CTTTTAAAGATTTTAAAAATTCATCTGTTAATTCATGGATATCTTGACATTTAGCAACCT
TATTAGCATGGTTATGATTATACGTCTTAATCGCATCTTCCCACATATCTATAGCAAATT
CTATTTCAAAACCAGCTTTTTCAAACCCCAGACTTAGCCCGCCAGCCCCACAAAATAAAT
CTATAATCTTTTTACTTTTCATCTTCAATATAATACTTTATCCTTTCAGCAATTGCTTTT
GATAACAGTGGAGGAACAGCATTCCCAACTTGTCTATATTGTGCAGTTCTACCACCTGTA
AATACAAAATCATCATTAAAAGACTGTAGTCTAGCAGCTTCTCTTACTGTTGGAATTCGG
TTATATAATGGATGGAAATAATTACTATGCGAATTACCTGTATCAATAGTTACTGAAAAA
TCAGCTTCATTTAATCTTTTATATGCTGATGAATGACGATTACTTCGAGAAGTTGCAAAC
ATCTCAGTAGGAATATCTCGCCAATTTCCACCCTGTGGTACTGTTGCAATTCTTTTTTGT
ACAATTTCAGCTGGGTAACGTACCTCGTGATTCATCACTAAATTAGATTTACTTCTAAGA
TATTTTTGGTATTTTGTTTTAGGTTTTGTTACTAGTTTTATTGGTGAACCATCATTATTA
TATTCAAAATCATATAGTTCACTAATAGAATCTTTTACTGTTTCTCCAGTACACTTTTTG
ACTTTATCAAAGTCAAATTCAAATCCCTTAGTGATGACAAAAAAATTACGAAGTCTCTTT
TGAGGTACTCCGTACTCCGAAGCATCCATTATTTTATGAGTTACATTATAGCCTCTTTCC
TCAAAAATTTCATAAATTCTTTTTTTCGCCATACCATTATTAGACGTAATAATTCCTCGA
ACATTTTCAATAACTATGGCTTTCGGATGAATCAAATCAACAAATTTTACAAACTCAAAA
AATAGTCTATTTCGTTCATCATCTTCTTCTCGAGCATATCTATTTGCTGATGAGAACCCT
TGACATGGGGGACCACCAATAATAATATCTGCTTTCAGGAAATCTTTAAATTTAAGTTTT
ATTTCATCTTCACTGATGTCTAATAAATCTGCACAAACTCCTCTTGCAGTTTTAAAATTT
TCGTTGAATGTAGCAACTGCATCTTTGTTAAAATCAACTCCTCCAATTATTTCAAATCCT
GCCAGACGGAAACCTTCACTCAAACCTCCAGCACCACTAAATAAATCTATTACTTTTAAA
CTCATTTTTTAGGCTCCTTTTCAATACACATAATATCTGAAAACTCACAATCTAGTGTTT
TACATATTCTTACTAAAATATCAGTAGTAACATTTTCGTTATGTTTTAATTTATAATAAG
TGCTAGAACTAATATGTGCCCTTTCCATCAATTCTTTATTTTTCATATCCTTATCAATCA
ATAATTTCCATAACCTCTTATATGAAACTCCCATAAAAACTCCTTATCTCGAACTTATTC
GTTGCACCGTAGAAATATTATATCAAATAATAATAATTTTTCATCTCATAAAATTGTAAA
ATTATCTTTGATGGCTAGAAGAGTTTACGATTCTATTAAAATATATACTAAAAATACTGA
ATCCCGTCATACTTTGTATTTTCCTTCTAAGTTTAACGAATGGTGGCTATACTCAAATAT
CCTTATATTTTTCATTTCTTGTCTTTGTTTTACTTTAAAAACAAAATAATGATTTCTTCC
ATCTTTAGCATTTTCTTGATTTAATCTGAAGTAGTTAGTGTGACATAATGCCATCGTGCG
AAGAATATCATCGGTCAAAAATGTTAGTGGAACGCTCATATTAGAATACCTTTGGAAATC
CTCCTCAAAATGTGAGTAGCTTTCAGAAAAGTAATCTATTTGTAAATCACCTGCGTATAG
TTTCCTTCTATCCATCTCTTCTTCCTTCTTTCAACGGCATGAAATTCCCAACAATGATTC
CTACTACTCGTGGATCTTCATCATAGGGAATAAAGATATTCTCATATTTTGGATTGATGG
AAACTAATCGCAAACCATTCTCTTCACGATAAACTCGTTTAATATAGGTTTGGTTATTAC
ATACTACAGCATAGACTGCTCCATCATAATCAAAACCTGTCTCACGGATAAGAGCTACTG
AACCATTATGATATTTGGGTTCCATGGAATCTCCATATACCCATGAAGCAAAATCATGAG
CTAGTTCTTCATCAAAGTAGACAATATCATAGTCCCTATCATCATAGACCGATGCACCAA
TACCAGCAGACATTTTTTCGTAAACATGATATTCATAGAGTTTTTCTGAAACTGATATTA
CTTGTTGAGTTTTCTCTTTTTGTACCAAGCCACGAGCATATTCTACTACTTGATTTTTAC
CTTTAGTCGACAGTGTATTATACAGACGAACAATCTCAATTTCTGTAAAATAGCCTTTAG
GTACTCTGAGTATTTGTTCTAATCGGTTTACTTTCTCTTTGGATGGTTCTTTTATCCCAC
GTTCCCATGCTGAATAGGCTTGATAACTAATACCTAATTGATCTGCTATATCCTTTTGGG
TTAATTTTAGCTCTTTTCTACGAGCTTTTAGTTTTTCTGGTTGGTACATTGTTCACCTCA
CATTAATAGTAATTGTAATTCTGCTTTCTTTCTTGCTTCACTATCTGATAATTTCTTACT
ATTCCAGACATAAGCAACCGTTTCTCCCTTATTATAAATCAACCATATTTTTAGTCTGGG
ATCGCTCTCCCTAATTAAGTTCCAATTTCCTTGATCAATCAACTCTGGAAAGTTTTGACT
GGTAACAAAACCAATTTCATTAACCTTCTGCTTTATTTGATTCACAAAAGATGGTTGATA
TTGATTAAACTCCTCTATAATCTTATCTTTTATCTCATGAAATAGAAAGTGTATAGAATT
ATTGATACCAGAAACATAAGAATCGATAGCCATCTTCAGCTCACTTTCTCTGTGGGGAAA
ATATTCTCGTAATAAATCTAAGAGACGAAAATAAAATGCCTGTTTCGATACTTCTAGACT
ATTCTGTACTCGTTGAAAAGTATCACAGTTATAATAAATTTTCGATAATAGAACAATATC
AGGCATAAGAACTATAGCCGAAAAGATATTGGCCTCTCGCTCTAAGATATCCTCTTGATT
ATCCATAGACTCTGCAAAATAAAATCCTTCATGATCCAAAATAAAGTGTCCTAACTCGTG
GCATAAAGTAAAATTTTGCTTTACTTTAGGATTATCCCGTTCATAGGAAAAACTTGTCCC
TAACTCATCAACCACTGTTAAACCTTCAATTTTATGATTTGAAAAATGGTGAGGAAGCAC
TTGGATACTATTTTCTTGAATACAGAATTGAAAATAATAGTCAAAATGATAGTTCAGCAA
AGAAATGCCTTGGTCTTTCATAAACTGATATAACACTTGTTTTGTTGTGCTACTTACTCT
CGCATACAATTCATCCAAAGAATGGTACCTCCTTTAAGTATGAATGACAAAACTAAACCA
ATTAGGTTGAGTAGATTATATAAAAAAAATGGGCAATTGTCCAGCTCCTCTACAAATCCC
CTAAAGAAAATGATTATAAATCAAGTGTAGTCCTTGAATTTGCAAATTCTAATAAATTTG
CATTTTTATCTGCTTTGATAACATTATTAACTTTACAAATAGATGCTAAATTACTGCGTA
TAGGCTTCCACCTATATTTATAGTTGATTTCTTTAACCAGTGTAATAACAATTAATATAA
TGACAGATATTCTATTAGTTATAACCTTATTCCCAGATTTATCCGAAACTGTACAAAGGT
ATTTGTTCGACCAATTTTTTCTCACAACAGGCTTTGTTTGTAATTGGATATCGATAATAT
TAGAATTGTGTGCACAAATATTTCTAGTAAAATGTAAACATTTAATCCACGATAACAATT
CTTTTATTGTACAATGATAAAATTGAGCTAATTCTTTTTGATTTTTTGCTCGTTTTATTT
ATAAGGTAAATTAAATAAACCAGGTTTCCAAACATCAGTATCTCAGTTGCAATCCAAACA
GAAGGAAAACCGTTTTCGTTTAAATTATTAGTGTTATATATGTCTAGCATTGATGATTTT
GAAATTACTTTTAATAAGTCACGCTTGAAATAAAATTGTTCTCTTTCTAGCTTAACTTAA
TTATTATCATTCCCATTTGCCCACGATGAAAAATCTAAATATCCAAAAGCACCATAACGC
TTCCCAAAAATATAAGATATGTGCTTATATTTTAAAGTAGCACCTCGTCATACATTTATG
TTTAGCAAATTCTTTCACCGATAATAGCTTATATGCTCTAATTTTGCAATATGCTTCTTT
TATCAGTTATTCCCATCACTCTTCTGAAAAATAAATCAATTTGATCTTCATTTTTTTAAT
TTGGACTCACTAGAATTCTCCTTGTTGATACAAAAAAGCCCTCATGTCAGATTGTGTCTG
CCTTAAAGTAATGAGGGGATTGTCTTCTTTAAATCATTGTATCGTAATTTCTTTATGTTT
ATCAACCATTAGATTAAACAAAATATATTGTATCAAACACTTATTTTTATTATTACAACT
GTCCTTAATACTAAAATTTGAATATTAACTCCAAAAATCATAATTAAATTTTTTTGAACT
CAAATGTATTGAATCATATTTTTTTCCAAATATGTAAAGAGAAATCATTTGATAAGATAA
ATATTCTACATTTCCTCTTATTTCTGGTGGCAATTCTACGATTTCTCCGTGTGATATTTT
ATTTCTAACTTTTACCAATTCATGAATTTTTAGGCTATCAATTTTATTAAGTAATTCCAC
TTGTTGTTGCAAATCATCTCGGCTATTATAAGTTACCAATCTTTCCCATGCAACTGAGAT
TCGGCGATGATTATTGCTTACTATTTCATTTTTAAATAAATTGTATACTTTTCCTGTCAC
TTCTTGCAAAGTAGGAGAATCAAATTCTAAATTTAAAGTATCGTGTAGAATGTCTTCTTT
AAGAAATCTTTGAAAAGCACTCTTCAAATTTCTATCTACTTGACCCCTGATAATACCGTA
ATTATTAAGATATAATTTCGATATCTTTTCAATGGGTTTAAAATACATCATAAACTCATC
TTCAACATACCCTCTATATCCATTTCTAGCACCTAAAATACATTTTCTCATAAAGTCAAA
ATACATTTCTCTAATATCATCAGAACTATTTCGACTATTTCTTAATATCTGTTCAATTTC
ACTTAATTTCCTATCCCACTCTACCATCTTGTCTTGCTGTTGATTATTCACAAATTCTCT
ATTATCAATACTTATAATGTCATAATCCAATTCACTTAACGGTATTGTCGTACAAAAGGA
AAGAATTAGTAAGCATTCTTCAATGTTGTCCCTTTGGTCTGATATAATTTCTAAATAATG
ATAATCATTGGATTTGACATACCTTAAACTACAATTCCAAAAAATAAATCTAGCTCCGTT
GGGTAAGTTAAAACTCGTCCTCCAAAAATCTCCCAAATCATAAAAATCATCAAAATCTAT
TTCTGTTTTAAAAACCATTGACTTCTCTCCATTTAAATATTTTTACACGTCTATTTTATA
TCGTACTTCACTTTATATCCGAACTAACTCATCCAAACTAATTTCAAAAAATTGTGCTAA
CCTAACCGCATGTCTTAAAGACATACACATCATATCTTGTTCCCATCGAAGAATAGTTCT
TTTATTGACACCTAATTCCTTAGCTAGTTGAACTTTTGTTAAACCACGTTCAATCCTCAA
CTCTTTTATTTTCATAGAAATCACATTCCTTTATCAAACGCCTTCTTTCGTTCTTCCATA
AACTCAATTAGTTCTTTTTTAAAAACGTTCTTCTCTTCATCACTCAATCCCTTTGAATTC
ATACGGAAAAGCAGTTCAATATTGTCCAACTCGTCGGTTTTTCCTTCCGAATTGCCAACT
AAATAATCAACTGATACATTCAAAGTTTGTGCAATCTTGACTAGATTTTCTTGTGTAGGT
TTTTTGACTCCACGTTCCCATGAAGCATATGCTTGTTGCGAAATTCCTAGTTTTCCTGCG
ATATCAACCTGAGTTAATCCTACTTTCTTCCTAAGATTTTTTAAGCGTTCCGAAAATTCC
ATTTTTAACCTCTAAAAAATTTCTTTAACTTTTTCGAATAACCCCTTGACAAAATACAAC
TACTGGTTGTATAATGTAATCGACAACTGATAGTTGTACTTGACTTGAAAATAATAACCT
CTTTCAAGGCTAAGTTCCTGGATCATTGACAATTAAATAAAAAGTGCGTCTGACAACCAG
AGGACTGACTATCAAACTACACTAAACTTCGTACCTTTATTGTAATTGTTTTGATAAGTA
AAGTCAAGTCCGTTTTATGGTTGAAGTGAAGATAAAAACAAGTATTTTGTGGGCTTCCAC
GCATTTCGGACGATTCGCACTTTTGCCGAATAGTAAAGTGAACTGGTTGCGCAAAACTGC
GTAAGAGAATCCCTTGGGTATGATAATGACTACCTAAAGAGATTGGCCGGGCAAGCGATG
GTAATTCATGCAATGCACCTTGCTAAACGTTGCCACCGTGGAAAGAGGGATCTTTCCAAC
CAAACAACTTTTCTTTACTGCTGTCTATCTTTTAAGATGGACTTACTCTCAAGCTACTAA
GTCTTCCTTATATCTTAGTAGCTTTTTTATGCTTACAATAAAGGAGAACCTTATGACAAA
CTTTTTTCGCATTACAATGTAAACGCCTATATGATAACTATGAATTCACTTACAGTATGT
TTAGCTACTCACCTAAACTACAAGCTAAACTCTATGCACAAGCTCTTCTTGACCTCGATC
ATCTAGTCCAAGAAGCTCGTAAGAATAGCTATCCTAGCGGTGATATTCAGTTCTATAGTC
GACAGTTTAAACGTAAACTATTTACCCACTATTACTCAAGAGTGAAGCAATTAGCTTAAC
TCTTTTTCTTTTGCTTAAATTCAGAAAGGAAAAACCTATGATTCCAGAAACACTTGTTAT
GAAACCAGATTTTATCGGCCCTGCTTACTATGAAAAATTAGGGAACGCCCCTCGCTTTAT
CTTTGGCAAAGAAGGCAAATACCAACGCCATATTCTTAATAGCGAAAAGCACGGAGCTTT
CCATGTTATCACCCCTGCTTCTACCACCGTCTTCCCAGAAGATGCTCTCGTAGAAGCGGT
CAACCCTATCTTCCTCTCAGATACAGCTCTAAACGGGAACTCAGTTGCCCCAGCCCTAAA
TGTCTTTGCAGAAAAATTAATCATCAAAAAATAAGAGATAAAAGGAGAAAATACCTATGG
CTAAAATTGGATTAAACTACGGAGAAAAACTACAAATTGCGGACAAGACCTATCGTGTCA
TTACAGATGGCTTAAACGTGCCAGAAGTCCTTGGAAAACTATCTTTTCGTGGGATTGAAG
GCCCTGATATCATCTTTGAAGAAGACCGCACCCAACGCAATCCTGACGGGTCATTTGTCC
AAGTTAACACTGGAGAAATCCGTGGGATTGTTGTGGCGATTCACTCTTCCGTACAACACG
AAACCCTCTTTTTCACCATTGCTGATATGGCACAGTCTGAAATCGAAGACCTAGGCATTA
AATACCGTGAAGAAGTTGAACTAGAAGATATTGTTATCACCCATACGCACGTTAACCGCA
ATGATATTTACAAGCTCTTTGCTTCTAAAATCAAGAAAAAGAATGGAGGGGCACCTCTTA
AGGAAAACAAACCTCTAGACACCAAGAAGGATAATTAGGAGGTAATGCACTATGAAACTC
TTTACCTATCGTGGGATAAGAGTTAGGGCCTTTTATCGTCATATTAGGGGAATCACCTGG
TTTATCTGGTGGTTCCCTTCTTTGTTAGCGATTGGAAATTATTGCTATGTCAACCTAGAA
GAATTGAAAGAACATCCCTTGCCATTAGGCTATTTCATTGGGGGTATTCTTTTCGCTTCT
TGCTTGGTGGCTTACTTACTAAATCGCATGTGTTACGAGAAAATCGTCTTCTTCCAAAAG
CTCAATAGCCTACGGATTTTGTCTCGCTTCCTGATCGAAAACAACCTCTATTTGATTAAA
AACATCAGGCGTGAGAATAAAACAATTGAAAAGATTGTCCTTCCTCAGGTGTACTTGAAA
CAGTCTCGCTACAAGATTGAAGTCCGTTTTATTCTGGAAGGCAATAAATTTCAAGACCGT
TTTCTCAATCTTGGGTCTACCCTTGAAGTCATGTTTAATGGGGATTTCCGTAATAAAACC
TTTGATAAACGGTTCATCACCTATGATATTGCCATCAACCGCATTGATAGCCGTATCACC
ATTAATGAGGTCGAGGTAAAGGGCTCTAAACTCCAACTTATGACAGACGTCACTTGGGAC
TATATTGAAGAACCTCACTTGCTCATTGGTGGGGGAACTGGTGGCGGTAAAACCGTAGTC
CTTATGACTATTATCTATGCACTCGCTAAGATTGGCTTTGTGGATATTTGTGACCCAAAG
AACTCTGACCTGGCTGGACTCAAAAAGATTCCTGTCTTTCATGGTCGTGTCTATATAAGC
AAAGAAGATATTATCCAGTGTTTTAAAGAGAACGTCGCCTTTATGGAAAAACGCTACGAG
CTCATGTCTAACTCACCCAAATTTCAAGCTGGGAAGAACTTTACGCACTACGGCATGACA
CCCAAATTTATCCTTGTCGACGAGTGGGCAGCCCTTATGGCCAAGATTGACCGTGACTAT
AGCCTCCAGTCAGAACTCATGGAATACCTCTCTCAGCTCGTTCTAGAAGGGCGCCAAGCT
GGTGTCTTCATCATCTTTGCCATGCAACGTCCTGACGGTGAATTTATCAAGACAGCTCTT
CGAGATAACTTTATGAAACGTCTCTCCGTTGGTCACCTAGAATCAACGGGTTACGATATG
ATGTTTGGAGATGCCAATAAAACCAAGGAGTTTAAAAAGCTTGATGAAATCAATGGCGTC
AAGATTAAAGGACGAGGCTATATCGCAAATAACGGAGACTTGGCTGGGGAATTCTTCTCT
CCTTACGTACCACTCGACCAAGGCTTCTCTTTCTATGATGCCTACGCAAAAATCCCTATT
ATGGAATATGATGGCGAAGAATTTGAAGTCTTTGGAGAGAACCAACCACAAACTGAAAAA
ACGGAATTAATAGAGGAGGAAGAAGCTATAAACTCTAAAACCAACCGACGACCTCTCAAA
GAATTTGCGGAGGAACAAGACCTCAAAATGGCGACGCTTCGAAAGATCATCTATCTCTTG
CAAGAACAAGGTATTGTTTTTGAACGTTCAGACTCTGCCATTCTAGTCGACCCTTTTCAA
GAAGAACTCCTTCTTGAAATTCTTATCCACTTTGAGGAGGAGGGACGCAAATCTTATCCA
AAAGCCGTTGAAGCGACACTTGGTCATCATGGGCTAGGACAAGGGCAAGGGCAAGCCTGA
CCAAAGGTCAGGCGCAGACCGTAGCCCGAAGTTCCTAGGCCATGATGAGACTTCAACCCC
CGATTTCTAATAGGGGGGTTACATTTGGCCAAAGTGCCACGTCCACCCCTCCTCATTCCT
TGTGGGAGTTGGGATTTCAAGATTTAGAAAGTGTGTCACTTTGGTCCAAAAAGTGTGTCA
CTTAGTCAAAAGGAGGTGTTCCCATGAATGACTAAAATAAGTCCCTTTCAGATCAAAAAC
TTCAGAAAACAAACAGGCCTCAGCCAAAAAGCCTTTGCACAAGCAGTTAGCTTACCTATA
AGAACTTACCGCTCCTATGAATCTGGGGAAAGAGGTCTCACCATTGACAAGTTTCGAAAA
CTCAAAGAAAAGCTCGGTTACTATCAAGAGTGTCACAGAAATAATCTTAGAGCTCACATC
GACTATTTGCGACTAACCTTCCCTAGTCTACGAGATTTAGAAACTTTCTGTGAGAACTTT
CTTTTTTGTCACTTAAGCGAATTTACTGACCAAGAAACACGGCTCATGAATTATACCCAC
TTGTGGCAACGGGGAAACATTTGGATCTTCGATTTCTTTGATAAGTCTGCGACTAATAAC
TACCAAACGTGTCTCCAACTATCGGGTCAAGGCTGTCGGGAGATGGAACTCCTCCTAGAA
CACAAGGGGATTTCTTGGCAAACCTTTCTTCAAAATATTCTCTATGGCTATGAAGATGTC
AGGGTAAAACGCCTTGATATCGCCCTAGACGAGCTCTATAAAGGCTATGGGCACGAGGAG
GAACATATCCAAATCCCAAAGCTCATTGATAAGCTCTACGCCAAAGAAATTGTCCTAGAT
ACCATTCGAAAATGGAACATCACAGGTGGAGGCTCCTTCACCGATAACGACGATATGGAA
GCCAATCACGGTCTTTCCCTTTACTTTGGGAGTCGTCAAAGTCAGCTCTACTTCAACTTT
TATGAAAAGCGATACGAAATCGCCCGTATGGAAAATATCTCCTTGGAAGAATCCTTGGAG
ATTTTTGGTATCTGGAACCGATACGAACTACGCTTTTCAGACCAGAAAGCCCAAGGGGTT
GTGGAGGAATACATCAATGGGGTAGATCTCGGAGAAATCGCAAGAGGTATCGTAAACAAG
GAAATCCAAGTCTATGATGGTGTCACCCGTTTTGGAGCCTATAAGCCCGATGAAAAATGG
CAAAGGCTCTTTGGAGGGGTCGAACCCTTAAAACTCTCAACCAGTCCTCAACCCTACAGT
ATCGAACGGACCATTCGCTGGTTAACCTATCAAGTCGCAAACTCTCTTGCACTCGTTTCT
GAAGCAGACAAAATCATGCAAACAGAATACATGAAGATGATTCAAAATAGCGGTGAAATC
ACTGATCGTGGGGAGGCTATCTTAAGACTCCTCAAAACTAACAAACACTATGAACACTAG
AAAGGAAATCATTATGGAATACAAAGTCGAAATCAATTCACTAAACAACTTTAAAGCCTG
GTCTGGTGGCCTGAGTACCTTAAACACTGTCCGTGAACGGGGTGGGATAGATACCCTAAC
CACCATCTGTGAAGACCTCTTTTCAGGCAACACCCCTACCGACACTCAAATCAATGATTG
GCTCTGGTTTGATACAGACTTTATTTATCAAGCACTTGGCTACGAGGACCTCCTAGAGGG
CTAAGGCCATGCTCAAGAAAATCTATCAAGCAGACTTCCTCCTTCTTCCTGATCAAGAGT
TTTGGAACATGTATATCCTCCTGAGAAAAGGGAAGGACTTCTACTATGAATGTGCTGGAA
GGTGTACCGAGAAACCTCCAGATGATAGGGGCTTCTACGACTATGAACATGCCTGTTTCA
CCCTAGACGGTCAAGTTCTGAGTCTCAATAAACGGATGCGTCCCTCTCTCATTGCCTATA
TTCAACAGACCATCGAAAACAATCACGAAACATTTAGAAAGGAAATTGATATGGCTACTA
AAACGATGTTTGAAACCAAAGTTGGACAAGTTACCAACGAACTTGGAGAATTGCTCAAAA
AGAAAGACCACAAACAAGCTTGGACCAAGGCTGGAGAACTAAATGCTCTTCTCAAAAAAG
AGGAAGCCAAAGACCTAAAGCCTGAGTTCGTCGAACAACTCCACAATGAGTTACGAGGCT
ACTACTACATCAACAGTGAGATTGAAAAGGCTAATAAGCGACTCTACGCTAAAGGTTCCA
AACTCATTGAACTCGCTAGTCTCTAGAAGGAGGATCTATGATAAAAGCCAAACGTTACAT
ACTAAAAGCAAGGGAATACCTCTCAAACTTTAAAAAGGTGGAGAAAAAAGGTGGCCCACC
AAAGCTAAAAGTCACTACGAAAAAGACCGTCAATATAGCTGTTATCGGAGGAATTGCTCT
CCTCCTTTTTGTTGGTCTTACGGGTGCCATCCGTGCCATCACACTCTCAAATAAAGTGGG
CAAACTACAAGCTCAAGTCGAAGCGACTCAAAAACAGAAAGCACAACCTGTGGACGTTAC
TCGTAAGTACGACTACAAGCTCCAGTATTACCTCAATGACTATGTCTACGCCTACTTCAC
CCTCCCACAAGAAGGGGATAAACAACAAGCACAAGTCGAGCACCTTAACACCTTTTATAA
CTTCGTCCCAGACGTCAAAGCACAAGGTCAAGTGCGTAACCCAAGTACCTTGCTTTACTC
ACAATTAGTCACGGTAGAAGGTAAGATAGCTACCTACAAGGTCAAATACAAAGAAATAAT
CCAACATGACAAAGACACCGAAGAAAAAGAACTGGTAACAGGATTTAATATTCCCTTTGA
TGAAAAAGAGGGGAAATACTATGTTTCTGGACTTCCTTGGTTCTCTGCCATTGACTCTTC
ACAAGCTGGACACTTTAGCGAAGACGATCAACTCCAACTCACAGCTAACGACCACGCCTC
AGACAGTCAACACAAGAAGGTTGAAAAATTCCTCAAGGTCTTCTTTACCAACTATACCAC
TAACCAAGACAACCTTAACCTCATTGCCAAAAACGTTCCTATTGTAGCCAATACCACCTT
TAAAACAATTGACTACACCTACATTAAGAAAGATGGGGATGATCTCATTGCTTATGTACA
GGCAACCTTTGAGGTGGGAGGAACGACTCACTCTGAAAACTTCACCTTCACACTCTCAGA
AAAAGACAAGAGCTACTATGTCACAAAACTAGAACACACCATTCCTCTCAACTACGCAAA
CGATAAAGATTAGGAGAACTCTATGAATACAGACAATCTACGTACCTTCCTCCAAGGCGA
TGGGATTTGGATTCTCACCGCTATCGCTGTTTTGTTGGCTATTAAAGCTTGGCGAAACAG
TTCTTGGCTTCAACTCTTCTCAGTCGTTGGTTTCTATGCCGTCATTGTCTCTATCGCAAA
AGGACAAGACATCCTAAAAGTGGTCGGCTGGTTCCTACGACTCTTTGGTATCGATTCAGG
ACTTTAAGTATGACTGACGAAAGACTTTATGACTACAGTAAGGGCTTAAACGCCCCCTAT
TGGATCCAGGAAATCAAGACAAAAAAAGGGACTCGCCTCTGGTACTTCGCAACACCAATG
CAATTATCCTTTTTCATTGTCTTTACCTTTGTTTTTGTAGCGATGTTGCTATTTGGAGGA
TTCATCTTGGTTCCTCTCGCAAAATTCACACACTCTATTTCACTACTGCTCTATTGGTAC
CTCCCCTATAAACTTGCTAAATTCTACACCGAATACGAGCCACACGGTAAGAAGATGCAC
GTTTTCATTGGGGACTACCTGATTTACTTCTGGGATTTCAAGCTCAATAAAAAAGCAATC
TACCATGAAGACCGAATAGAGTCAGTAAAAGAAATTGTCTTTGAAAAAACAAATCTATAG
AAAAGGAGGTCCTATGAGTATTACCTTAACCTATCCTATTAGGGAAACCCATGAAAATCT
GGCCCTCAAAAAAGATCGAACGGTAGTGGCTTATTACCGTATTCCCAATACTCCCATCAC
CATTACAGATGAAGAGAAAAAGGGTAAACACAAAATCACGGTTGCTCAGATGATGAAAAA
GCTCCAGAAAAACAAGTCCTTTGAGATTTCACTCATTCCCAAAGACTATCTCTTAGAAGA
GAAAATGAGAGACTTTTCAGAAGCATTGGCAGATGATAGCCGTGATCTGGGAGAAGAACT
CCTTCTTTACACGGTTGACCGTCTCACGGATGAAATAGAAATTCCTTATCAGTTTGACTG
GGTCGTGGGAGTGACCTTACGCAAACAAAATCACGGGGCAACGGTGAAAGACTTGGCCTA
TGAGAGTTTTAACGAGTTCTCAGAGAAAATCGCAAAAGGTCTTGGCTACGAGTACGCATT
GAGTCCCACCTGGTATGACGATTACAGGAGTGACGAATTCACTATTTTCCAAGCTTTCTC
CGTCCTACGTGCTAAACGTCTGACCAATGAAGAACTCTTCTACTACCAGCGGATGCAATA
CCTCCGCTATATTCCCCATTACAAGAAGGAGGTTCTCGCTAATCGTTCTCAATTTAATAT
CACAGATACACTAATTAAAGTCCTTAAAGGAGGCTTCCTCAAGCTCGAAAGTCCTTATGG
GTCTTCCTTTGTGACCATTCTTCCGGTTGGAAAATTTCCTGTGCAATTCAACGGCTTTCA
CCTAGGCGAATTTGTCCAACGCTTGAACTTTCCCGTAGAACTACGCATCAAAGCAGAATT
CATTGATACCAACAAAATCAAGGGGAGAATGGGGCGTTCTAATACCCGTTATCGAAACAT
CATGGAAGAAGCTGAAAACACAGACACCGTCCAACAAGATGAAATCATCATGGGTTCTAT
CTCCCTAAAAGACTTGATGAAGAAAGTCGGAAACAAGGAAGATATCATCGAATATGGAGC
CTATCTCATCGTTTCAGCGTCTAGTGTCAATCAGCTTCGTCAAAGACGACAAGTGGTCCT
TAACTACTTTGATGATATGGGCGTTGAAATTAGTGAAGCCTCTCAAGATGGTCCTTACCT
CTTTCAAGCCCTACTCTACGGGGAAAACCTCCAAAAGAAAACTCGCACATGGACACATAT
GGTCACAGCTCGTGGATTTTCAGAACTCATGCCCTTTACCAATACGTCCTCAGGAAACCG
TATCGGTTGGTATATCGGACGAGTGGATAACTGGACAGGTCGTTGGGACTCTATCGCTAA
AGCCATTGATTCCTCTAAAAATATCGTTCTCTACAATGCCACAGTCGGTAATAAAGAAGA
TATCGCTGGAAAGATTACCAAGAACCCACATATCATTATTACGGGTGCGACAGGACAAGG
AAAATCTTTCCTCGCTCAGATTATTTTTTTAAGTGTGGCTTTACAAAATGTCAAAACCCT
CTATATTGACCCCAAACGAGAACTCAGAAATCACTACCAAGAAGTAATCAACTCCCCTGA
ATTTGCACAACGCTACCCTGAACGTAAAAAACAGATTGACAACTTTAACTTTGTGACACT
AGACAGCTCACTGCCATCAAACCACGGAGTCCTAGACCCCATTGTGGTCCTTGATAAGGA
ACAAGCTGTAGAGGTCGCAAAGAACATGCTCGAGTTTCTACTACAAGCTGTCGATGACGT
GACGATGGACCAGAAAACAGCCATCACAGAAGCTATCAATGCTATCGTAGAACGTCGAGT
AGCTGGTGAGAACGTCGGCTTTAAACATGTCCTAGAGGCTCTCAGAAAGGCTTCCTCTTC
TGAGATTGCCTCAGTTGGACGCTACCTGACGTCCATTGTGACAAACTCCATCTTGGAACT
CGCTTTCTCAGATGGTAGCACACCAGGTCTTAACTATGAGTCCCGAGTTACTATCCTAGA
AGTCAATAACCTCAAGCTCCCAAAGGATGACTCCACAAAGATTTCAGACCACGAACGAAA
CTCTATCGCCCTCATGTTTGCACTTGGGGCCTTCTGTACCCACTTTGGCGAACGCAATGA
AAATGAAGATACCATTGAGTTCTTTGACGAAGCTTGGATTCTCATGAAATCCGCAGAGGG
AAAGGCCGTCATCAAAAACATGAGACGTATTGGACGCTCTAAAAATAATACCTTGGCACT
GATTACACAATCTGTCCACGATGCAGAAAATGACGATGACACGACTGGATTTGGGACCAT
CTTCGCCTTCTATGAAAAATCTGAACGTGAAGATATCCTCAGACACGTCAATCTCGAAGT
CACGGAAAGCAACCTCGAATGGATTGATAATATGATTTCTGGACAGTGCCTTTACTACGA
TGTCTACGGTAATCTCAATATGATTTCTGTCCACAATCTCTTTGAAGATATTGATATGCT
TCTAAAACCAATGAAAGCAACTGTATCTTCAAGTCTCGAAAATAAATACGCTAGTTAGGA
GGTGAACCAATGCAAGAAGCTTTTGCCAAGCTAAAGGGAGTAGATATCTTCTCCCTAAAG
TCCTACATGGAACCAACCAACTTTGGCTCCTTTAATGGAGCTTGGGTCCTAATTAATGAA
CTCTTCGTTAACCTCTTCTTTTTCATTCTCAATGCCGTCGTTGGCTTCTTTTCCCTCCTC
ATTCGCATCTTAGAAAAGATTGATCTCTATGCCACCTATAAAACCTATGTCTTTCATGGA
GCAAGCAGTATCTGGCACGGATTTACGGGCTCTAATACTGGCAACATTACCAACAAATCA
CTTGTAGGCACCTTGCTTTTGGTTTTAGCTTTCTACCTGTTCTATCAATATTTCTTTTCA
AAAGGCTCTTTTTCAAGAACACTCCTCCACGTCTGTCTAGTACTCCTATTAGCTCTGGGG
TACTTTGGGACAGTCGCTGGAACTTCTGGTGGTCTCTATCTCCTTGATACTGTCAATAAC
GTCTCTAAAGACGTTACCAAAAAGATTGCAGGAATTAAGGTTGACTATGCCAAAGACAAG
TCCATTAAAATTGGAAAATCGATGTCAGATAGCTACATTGCAGAAACGTCCTATAAAGCC
TATATCTTTGTCAATACTGGCCAAGAAAATGGAAAATACAAGAACAGCCAAGACGGAAAA
GAAGAAGCCTTTGACGATAGTAAAGTTCTTGGAACGAGTGATAAGAATGGCAACTTTAAG
GCAGTCAAAGCCAAAGACCGTTCCAAGTATTTAGATGATTTAGGAGACGGAGCCAACGAT
GATGGTGAAAAGAACCGTTGGGTATCAGCTATGCCAGACTTCATCTTCACTCGGATGTTC
TATGTGATTTTTAAAATCGTAGAAGCCTTTGTATTAGCCGTCCCCATTATCCTTATCCAG
CTCTTAAATGTGGTGGCTCAAATCCTTGTCCTCACCATGATTCTACTTTTTCCAGTAGTC
CTTCTCATGTCTTTCGTTCCAAGGATGCAAGAGTTAGTCTTTGGAGTGCTAAAAGTTATG
TTCGGAGGCTTGATTTTTCCAGCGATTACAACTCTCTTAACGCTCCTTATTTTCTATATT
GAAAAAATGATAGAAAACATAGTCACAAATGGGTTTGATGGTGTTCTAAAAACCTTACCG
TCACTTCTTTTATTTGGTCTTGTCTTCAAACTCTTAGTATCGGTGGTTTCTAAAGGTGTC
ATCTATTTCCTCATCTGGAGATTTAAAGGCCAACTCCTCCAATTCATTCTTGGCTCCAAA
GCTCGAATGGTTGCGACAGATATTGGGACTAAAGTTGAACATGGCGTCACAAAAACTAAA
GAGGTCGCTTCACAGGTTCCAACACGAAGCCTTGCGACGGCTCAACACCTCGGAAACTTT
ACATTAGCTGGTGCTGGTTTTGGGACTGGGGTGATGATGAATGCCAAGAGTCATTTCCAA
AATGCAGGCTCCTTCTTCACCCGTAAAGAACCAAGCCAACCAGAGACAGTCATGCCAGCT
GGTCCAACAGAAGCTCCAATAACGCCAGAATCTCCAGAACCAATCATTCCTCCAACACAG
ACACCACCTGATAACTTCAAGCCACTTGAAGAAGAGAGCCCAACACCTCCAAGTGACTCA
CCAATCATGTCAGAAGGAATACCTAGTTCAGAGGACGAATTCCAAACGCTCAAAGAAGAG
TGGATTTCGCCATTCAAACAACACCGTATCAATACCCTAGAACGGAGATTGGATGCTTAC
AAGGATCCTCAAGCCATGTATAAAGCCCAAGGTTCCAATGCCTTCACCCGTGCTTATCGT
AAGACCATGACACGAGACGATAAGATAAGAGCCAATATTGAGCGACGAGATCGTTTAACT
CAACGCCTAAACCAATTGAGAGGAGAATAGAATGAATACTAAAATACGCTCAAGAACAGC
CTTTCCAAGAATACTTGAAGAGACACTTTTTATGGCCTACCAAGAAGGGAAACGCTCCGT
CGATTTCCTTCTTTTATTTCCAGTCTCAGAAAAAGACAAAGACCAGATCATTGCACAAAC
AAAAGCTCATTCCGTCGTCTTAGATGCCAAATGGCGCTTTGGGACTGTTCTATTTACAGC
CTATATCAGACATTAAGTAGAAAGGAGAGCCGATGAAAAAACTAAAATGGTATCTATTAT
CTAGTCTTATACCTCTCTTTTTTCCTGTTTTTATCATTATCATCATTATGGGAGCCGTCG
GAGGAGGTAGCACTGGTGGTTCTTCTCAATCACTTAATGGTGCAACTTACACGGACCACT
GGTCAAATGGAGATCCCTATACCCATAATTTACTCGTCCATCGCTATGGTATTAAAGCAG
AGCAATTGGACGGTTTTTTAGATACTTTAGGAATCTCCTATGACAAGAAACGCATCAATG
GGAAAAAGCTCCTAGATTGGGAGGCTAAGTCTAATCTGGATGTTCGTGCCATTGTAGCGA
TTGCCTTAAATGAAAGCTCACTTGGAACAGCTGGAGTCGCTACTAATCCTGGTTCCAACA
TGTTTGGTTTTGGAGCATTTGACTCTAATCCAGAAAATGCCAATAATTTTAACGATGAAG
TGGCCGTTGTTGGACTCACCAATCAGACCATCATTGGCAATAAAAATGAAACCTTCAAAG
TCCAAGATGACAAAGCGCAAAAATTTGCGAATGGGTCTCTCAATACCTCAACAGAGGGTG
GAGTCTACTTCACTGATACTTCTGGCTCAGGAAAAAGGCGTGCTGAAACTATGCAAAAAC
TCGATACTTATATCGATGAGCATGGAGGTACACCAAAAGCCCCTGAACAAACGACAGGAA
AAACCAGAGACGGAGGCGGTGTCACAACAGGGGATGTCCCACAAGGCTATAGCATCACCA
AAGAAATCAACACCTCAAGCTATACAGGTCTGTCTTATCCCTGGGGACAATGTACCTGGT
TTGTCTACAACCGAGGCAAAGAGGTCGGTGTTAGCTTCGGAGAGTACATGGGAAATGGTG
GCCAATGGATGAATGCCCCTGGTTATCAGACAACTCATACCCCAACCGAACACTCCGCAC
TGTCTTTTAGCCCAGGACAAGCTGGTGCAGATCCAACCTATGGCCACATCGCCTTTGTGG
AACAAGTCAAATCAGATGGCTCCATTCTTATCTCTGAATCAAACGTCAAAGGCCTAGGAG
TCGTTAGCTACCGCACTTTTGATGCAGAAACAGCAAAACAATTTACTTATGTTATTGGAA
AATAGAAAGGAGTTATTTATGCTAAAGCTTAAATACGTACCAGTTGAAAACTGCAAAGCC
GAATGGGGTGACAAAATGGCCCTTATGAAACGTTTTGAAGGACTTAAACTCAAAACTCTT
AACAATCTGCTAACTGAAATGAGAATGAATCCCCAATTCAAAGACTATGTGATTAATTCC
GGTCACAGAACTGTTTGGATCAACTTCGAGGGTTTCTTAAATTTCTTACGCTATAGGCAA
AATAAACGATTTAAAGAGGTGGGGTAATGGAACAAGTTAGAATAGCTAATATTACTCAAA
AAACAACAAGACCTGCTGATAAAACTGGATATAGTGAAGTAAAATTTAGAACCTACTTCA
AGAACCCGTTAACGAATAAACGCAGAGAAATTCTATCTGATTGGTACACTATCGCTAATA
AAAAGGATACCACAGGAAAAATAAAACTATCCCCGCAAATTAAAGCTATTATCCATAAAG
AACTTCAAGAGAAGGCCAATAAAGTTCATGAAGAGCTGACTAGAACTATTCTTCTAGAAA
AATTAGATATCACGCTTGATGAGGTCTGGAATGAATGGCATAATGAACGAGTTGAAAGAC
AACTAGTTGCTCCTAAAACATTAGCAGGTGAAGATGGTAGATACCGTAACCATATTACTA
AGCAAATCCCTAAGGATTCTATTTTAAAAAATATTCCATCTAGTTTAATTAAAAACTTAC
TTGATAATCTTTATCCTATAGGAAACCATAAAAGACTCGCACAAGGTGTAAAATCCGATT
TAACATCAATCTATAAGTTTGCTATTCTTCATGATTATATTTCTCCTGACCAAAATCCCA
TGCCTTATATAACAATTGGTAGAAAAGGTCTTTCTGACGAATTAGAACGTTTAAAGAAAT
CTGACATAGAAGATCAATATCTTGAATCTTGGGAACTCAAAGAAGTATTATCCATTGTTC
GTAAGTACAATGAACAGTATGCTCGTATTTTTGAATTTCAAGCACTAACCGGAATGCGTA
TTGGCGAAGTACTCGGTTTAAAGGAGGAAGCTATTGATTTTAATAAAAATATAGCCTCAG
TTATTAGAACTCGTGCTACTCATGGAGGAGCCTCTGAAGATAGCTATGAAGGTAACGTTA
AAAATGTACAAAGTTACCGAAATGTCCAATTATCTAAAAGGGCTATCGAAATTCTTAAAG
AGGAAATTGAGTTAAATCACCAACATATAAGATTCAATCCTGATTATAAAGATAATGGAT
GGATTTTCACCTCTAAGAGCATCCATAAACCTGATTACAATGGTACTCCTCTTCATTACA
GTGTATTAAACAACTTCCTCAACTCTTCAGAAAATGGTAAACTAAACTGCAAGGGAAACC
CGAGACGGGCAGGAATCGATATTGACAATAAGCTTAGTTTCAAGAAACATATTACAACTC
ATATCTTCCGACACACGCATATCAGCTTCTTGGCTGAACAAGGAGTACCTTTAGAGGCTA
TTCAAGATCGTGTTGGACATTCTAGAGGTAGTCGAGTAACAGAAATTTATTTGCATATCA
CTAAAAAAACAAAGGATCAAATTATACCTATCCTTGATACTCTTACACAATAAGTGTGGC
AAATCTGTGGCAAAACACAAGAAAAAGGCTTGTCCACATTGGACAAACCCTTTATTTTCA
AGCTTATATAGCCTAATTAAGCTTTGTTTGCTGAAC
