# Supplementary material for: Abundance, Diversity and Role of ICEs and IMEs in the Adaptation of Streptococcus salivarius to the Environment
Source: Genes (Basel). 2020 Aug 26;11(9):999. doi: 10.3390/genes11090999 (PMC7563491; doi:10.3390/genes11090999)
Supplement: Supplementary file 1 [file genes-11-00999-s001.zip › Supplementary files/Lao_Data_S1/ICE_SsalF1-8_rpmG.fasta]

>ICE_SsalF1-8_rpmG
TTACTGAGGTTAAATAAGGATTCAATACGAATCAATACAAAAGAAAAACGCTGATTTCAA
GCGTTTTTTCTTTTTGTCAAATGCGATATATTGCACTGAATTTCAATTCAAACTCTACCT
TTTTCTCTACCTTTTTTAATTAAAGGTGATGTCTCCTTATTCATTATATAACATCAATAA
ACAAGTCTTCCCATTGAGTAATAGATGCTGGAAGAATCGACTTATTGTTCTTATAGAAAT
CCAATAAGTCTTTATCTGTTATCCGAACTACATTCTTAAGCTGATCTAGATTAATTACTA
GTGGTGCATATAGATAGACTATATATCCTTTCTCAACATATTGTTTAAACTCTAATGCAT
CAAGTTCTTTTGCTTTTCTCCCCTTCACTTGAACTACTGCTTTTCTAGGGTTATCAACAT
CCCTCGAAATCATTTCACACTCAATCTTAATAGTAGTAGATTTATTTGCAATTGAATTGG
ATAGAACATAGTAGTTTTCTTTTATTTGGAGATAGGAAATAACAAGTTCCTCTAAATCAA
AATCTGGTAAATTATCTAGAAGCCTGCCCTCAAATGGAATAACCTTATAAAATTTACTCT
TTGACATCTGATTGAAAATCTTCTTTGAGTATTCTATTATTATTTTATCATGAATTCTTT
CAACTGTTCCTCCTCGAGGTCTATTGAAAGAAGATTTGATTTGACCTGGAACTTGCATTC
CAATATTATAAGCCTCTACAGGTATGATTGCTCCAATATCCAAGTACTCATCACATACTA
CCTCAACTTGTGACCTTACCCTACAAATCCAATAATTTCCATTTAAGTCTCGTGTCCAAA
ATAAATCATCAGCCTTTGTATCTCTAAAAACATTTATTGCAGAGTTTGCTCTACCTCTCT
CTTCTTTTATTCGATTGTAGTATTCTTGAAAATCATCTTTTTTAATATCACTACTTAATC
TACTCCAGCCAAGTGCTAGATACTGTTTAGAACCATTTAAACAAAAATCAATTAATTCTT
TTCTAACATTATCATTGTTTCTCTTTAAATGTATTCTAGCCACGTAGGCCATTTCACTGT
CCATCATTTCCCTTTAAAATAATCTCCTGAGCCTCTTTATATAAATAATAATAACTAGTA
CGACTTATCTCTGATTCATCTATTAATCCAATAAGAAAATCAATATCTTCACTTGCTTCT
TGGCTTAGTTTAGACTTTACTTCAACCAAATTCTTGCGAAGTTTTACAAACAGTCGGCCA
AATATTTCAGCTTCTTCTTTCTCTTTCTTTTCTTTTTCTCTTTGTTTCTTTATTACTTTA
TTTTTAGTAGCCATCGACTGTAATTTGTCATAATTTATCTCACCATCTTCGAATTTATTT
CTCACAGATTCCATAAATTTAGGTGAAATACGAGTTCGATTATATGCTTCTTTCACTAAT
CCAGTGATATCCATCCACTGAGGGATTTCTGTAGACTCGTTAAAAATTTTGACCTCATGG
TTCGTAACAACTAGTTTCTGTTCTTCATCAACATAGTGTCCCTGTTCCTTATGGCTTTCT
ATATCAGAAAGGTATTTCTTCACTCTCCATTGTTTTACAATTCTCTTACCTTCGCTAGAT
AATCCGTAAGAATGTACATATTGATATAACCAATCAGGGAAATCGTCATCTCCTATTGTC
CATCTATCTTTTTCGTGATGGGTTGTCGTATTTCTTAATTCACGATCTGGATACTTAACA
TTATTATAAACATATTTAATAATTTCATCCCTCTCCTGAACATACTCATTCCAATATTTA
CTGTACTTAGCGTAGGGTGCGAATTTTTTTGTTCTGTATATAACAGTACCCATAATTGTA
AACTCCTTTAGAAACCTGTAACTACTATTTCTTATTATGGTAAAACTAGAAAATACACAA
ATGAAATGTCTCACTTATTGTATTAGTACCTTTTAGAACGAAATCTCATAAACACAAAAA
GCATCTCGTATAATAAATTCGAAATGCCTTGAATATTTTATTTAGCCAACTATTTGGCTC
AGTAAAATATTTAAAGTATTTTTCATTCTAAGAATCGTTGTAGTGAAGATGATTTCTTAA
TTCTGTAATCTCTTTGTTTCTATATTACTATTTTTTTTCATCAAAATTATTTTCAAAAAA
CCATTTATATGCTCTTTCTGCAATAATTTTTGTTTCTAAATAGTCTAAACCGCCACCAAC
TACAGCTCCTACACCTGGAACTAATTTCCCTAAATTAACAATCCCTGTATTTCCAAATTT
AGTAATTAATCTGAAACCGATTTTCTTATTAATCGAGATAAGTACTTTCCCAGGGATTTT
CTCCACCATCTTTATTGCTACTTTTTCTCCTAGCTTAATTCCAGCCTTCTTTAATATCTG
ATTGACTGCAACACCAGCTAAACAAGCATAAACTAATGTCTGGGTTTGATCGCTTTTTAA
ATCATACCCAGCCATATATGCACAACAAGCTATCATACGCATCTGCACATATAATACATT
CGCAATGTTGGCAGGTACTGCAACTGGCAAAGTAATAATACCTCCTAATCCACTAACAAC
TCCTGACGTGGTACATTTTATCATTTGTTTGTTTAACATTTCTTTGCAAGCTTTTTCTTT
GGAATCATATTTACTTAAATAATCATCTGCAAAACTATCGATTGGCTTACTAATCATAGG
AACGCCATTTAATATTTTTTTATAAGAATCATCTAGAAAATTCATGATATCTTGCTGTGA
GACAATGGCTTTACTTACCATAATTTTAATCCTCAGTGTAAATTCTAAATTTTTTATATT
TTCGAATATTGTACCACTTTTAAGATATTTTTTCTATCCTTGTAAAAATATCTTAAAAGT
ATGTTTCACTCGACTTTTCTCTTATAGAGATACATTTATATTAAATATGATAAAATACTC
TTGGTTAGAGGGGATATAAAATAAAAAAACTGTTATTCTGTTTCTATTTCTAAGAAGCTC
TATTATTTTAGTTGCTTGCCATTCTTTACAAAACAAGTCTCTAGATGGTGAATATTAAAA
GAAGATAAAGGTATTATAGAGCATCGTTAAGCTGAAAATTTTACAGGTAATAGAAAAAAT
AGTACATTTAACTTATCAAGTATAAAACGTGAAAACTATAAAAAGGTAGTGAACCTTATA
ATTAAGCTATTAAACTATATAACCATAGGAAGAAAGGATACATAATGCCAAATCTAGAAG
AACAATACGAAAATCTTTATGAATTCATCAAAAACTTTGAAATTTTGATTCAAAAGAATA
TTTTTGGTGAGCAGAATACTGAAAAAATAAGACATTTTGGAAATGAAATGATGGCACTTT
GTAAGTCTAAAGCTTTTAACATTTCTATAAATGATGTAACATCTCTCAACTCATTCAATG
AGCTATTAATACATACACCTGATGCTTCCAAACCTTACTTGATATCTCAAGTCGAAAACT
TTTATACTGATATTATTGAGCCTAGTAAAGACGAGCTATATTGAATAGAAATTCCATAAT
AAAAGAATTATGCAATTTTTAAATATAACTTCTGCAAAAGAAAAAACGCTATTAAATTAG
CGTTTTTTCTTGTTTAGTCAAATATAATATTATTTTACAGCACTTCAATTTAAACACTAT
CTTATTCTAAAAACTTGCCTTTTATAGCCCGTGTTCTTAGTTAATCTTAAAAAGTTATAT
TTATCATACTTAATTAAAATACTTCTAGTAAATATTTCAAGGACTTATAAACATTTTATG
GTCTTCATAGAGATTGCTCAACTACGCTACTTTTTAAATCTTGGGTAATCTTGATTCTTG
TGAAATTGTTTTTCTACTAATATCCCATTTTGCGACATTTATTTTTTTGATTGTTTTCCC
AGAACCAAAATCAAGAATATCTTCTCTATTTAAATGAATAATAACTTTTTCTAGTGCTCC
GAGATTTTTTGATGATAACAAAAATGCTTCCTCAGGATTGCACAATTTACAATATATTTG
CAATTGACCTAGATTCTGAAGGGTTAAGGCTGTTTTTTTAGCTTCAATAAAGAAGATTTT
CGCTTGATTCTTCCATTTTACAATTCCTAAAACATCTATTTGAATTTTCAACCCTACAGT
TTGTGGGAAATATTGAATAACATCATACTGCTCAAGAACAGAATCAAGATAAATAGAGTG
ACAGTCAACTACTATCGTTTCACATTCATTTTTTTTATATTTATTACTCAAATAAGAAGA
TAGCCAATTACGCATATCTGGGTATAGCTCTTCTTCTTTTCTTACATTATTTACCATATC
CTAGAATCTCCGCAAGTTGCGTCCAAGAATCAAAATGTTTACCTCTTATGATGTCTGGTA
ATCTCTCAGAGTTTTCCATAGGATGAATAGGTTTTTTTCTTATTCTAACTTGTTTTTCCC
AATAAAACTTATGTGTTTTATTCTCATCCACATAATCCAATAACTCTTCTGCATAATTCT
GAAGAGCTCTTTGCTTATGTACAATATTAAATCCTATTGGTAAAAATTCATTAGCGAAAA
TCTTAACTTGATGCTCCTTTTGCCAGTAGTTATGTTTTCCTTCATTATATTTTTTTAAGT
TTGAATCTCGAAAATTAGGATGACCAAAATCAATTGTTTGCACAGGAATGTCTAAAGATT
TTAACATATTAGCTACATCAATTACAAATTGCCAATTCCCCGGTATTTCAATATAAACTC
TATGCATCCCCTCTTGACCATAGGCCATATTACTTCTACGTATATAACCTGTAACATCTG
CAACCCCTCTCAATAATTCTTTCTTTTCATCAGGCGATATCCTAAATAACTCATCATTCA
TCTTCATGGTAGAATGATGCACTCCACCACCAATAAACCTTACAATCTCTCGCATTGTAT
AATCTTCATTAGACTTAGTAAAAGAAATTTGAGTAGCTCTATCAGTTTGAGTGATTGGTA
ATGTATTTCCAATCAAAGGTTCAATAACGTTTCTTATGTCTGCTAAACTACTTTTTACAT
AGATTGACACTTCCAATCCTTCATCATCTTGTAAATTCTTGTGAGGAATCTCAATCGTTA
TTGTTGTTTCCGTAGCATTCCTTTGAATTTCCCCGTTTCCTAAAACCATACCTAAAAGAT
ATGCCATCTGTGCATTCATGTATTATCTCCTTAATTTAAATATTCGTTTTCAATTTGATC
AGCAATTGCTTTTGCTAAAAGAGGGGGTACTGCATTTCCAATTTGAGTTCTAATATCTAC
TTTATTCCCATAAAAAATAAATTTATCATCAAAAGATTGGAGACGTGCAGCCTCCCTCGC
AGTAATGGATCGGTTTAAAAAAGGATGATTATTTTTGCCATTGGAAGCAGCATCAAACCG
AGTATCAATAGTTGGTGACGGCTCATCCCAGACCAATCTCCCCCAAGTTGAGTTAAACTT
TTGTTTCCCATGCAACTCTTTTGGAAGGCACTCCTTTCCTTTTTCTGGAGGAATCATACT
CAATTTTTCTATGGCAATCTTAGAATGATTTGAAGCCTTATGGTTAAATAATTTAACGCT
ACACTTCCTCATCATTTTTTGATACGAGCTATGAGCAGTCGTCACATACTCTTGTTCGAA
CTCTCCTTCATTTGAATTCAGGTAAGCTAAATCTCCTATCGCTTCTCTTACAGTTACGTA
TGAGGTGCCCTTTCTAGGAGTAGGTAAGCTAATTTTCTTTTCTTTACTACAAATAAAGAA
TACCCTTTCCCTATTTTGAGGCACTCCGTAATTACTAGCTTTTAGTACATCTACTTCTAC
ATAATAGCCCATTTGAGTTATCTCTTGGATAATTTGATTTTTAAACCACCCCTGTGAAGT
TGACATCAAATTCTTTACATTCTCAATCAGAAAAATTTGAGGTTGGAGCTCCTGAACAAT
TTTTAAATACTCCACAAATAAAAAATTTCTAGGATCCTCTAGGCCTAACTTTTTACCCTT
TAATGAAAAGCCTTGGCAAGGAGGGCCACCTACAATCATATTTATATCATTTTGTTTTGA
CAGTTCTATAATTTCTTCTTTTACCGAAAGCTCTCTGATATCACCAATAATTACTTTTGT
ATCTGGCATATTAGCTTTAAAAGTTTGGGCCAATTTTTCATTGATATCAAGTGCTACCTT
AGTCTCAAAATTTGGGTTTTTGTGTAGTCCGTATGACATACCTCCCGCACCACAAAATAA
ATCTAATATTCTAAATTTTGCTTTTTCTTTTTTTCTCTTTCGAATCAAAATTCTCTTAAA
TGTATCCTTTCCATTGATACTTGGTTTAAACAAGTCATATTCATTATCAGAACCATGGTT
TGCTTCACCTACTATTTCAAATACTTCCTCGTTATGGTACTTTAGATAGGTTAGTGGAAC
CCCCATAATACCATCATAATCCACTGGGATCTCTGCAACTTTTCTAACATGTATCGCATC
AAATTGATCATATTTAGGGTACGCTTCTTCCTTATATCTACTTTTTAAATGCAGTTTTTT
AAGACTTTTCTTAACTTCTAAGCTAGTTAACCACATTGCATTACCTAGACTTCTCCATTT
CTGTCCAGATTCATCAACCCAGAATCTTGTTTTCCTTGGTGGAGTCTCCTTCGGGACCTT
AAAAGCCATATCCCCGAAATGATAACCTACACGGCTTGTACCATTTTTTATACTTGGAAA
TATTTCTTTATAAGTAATTGCATTTTGATTACTTATTAGGAGATAATCTTTGTCATATAT
TTCTAGTAATGAGAATAGATTTTTAAATTCAGAAAATGGAGGATTTGTTATGACAATATC
GGATTGTTTCAAGTACTCTATGCATTCTTCACTTTTAAAATCTCCATTTCCTTTCAAATA
GTTGATGTTTGCTGTATTATGCAAGTACTCATCTACTTCGTCATAAGTTACTTCATCTGT
TTCAAAAGGATAAGTTTCAAGTTCAAAGACATAAGCAGTATTTTCGTTTATATCTTCATC
AAAAAGATTAAGTTGATTATTTCCTGAATAAGACGTACTAATTAGTTTTTTCAAACCTAA
TTTGTCAAAATTCTTTACGAAGTATTTTACAAATTCTGATTTATAGGGATTATCACAGTT
ACATAACACAACTTTACCTATAAGTTGTTGCTTATAATTGATCACTTCTTTTTCTATTGT
TTTTCTATCTGTGTACCATTCATCTGTATTTTCTGAATGTTTAGCCTTATTTAGTATTGA
ATTTCCACCCATTTCTTCATTTCCTCACCAACTTCACTATTTTTCTCGTTTGCAGATTTA
CTTTTTATTTTATCAAAAAATAACATATCACACTTACAATTGCTTTAAATTTAGAAAGTT
TTCATAAGCTAATTCCATTTAGAAATAATCGCCTAATATCTTTAAGTGCATTATTAGACT
TTGTTTCTCATGAATAATCAAAATAGCTCATAAGCTATCTCTCCAAAGGCCTGAAATTCC
CAACAATGACACCTACCACTCGTGGATCTTCATCATAGGAGATAAAGATATCATCATATC
TTGGATTAATCGAAACTAAGCGTAAACCCTCTTCTTCACGGTAAACTCGTTTAATATAGG
TTTGACTATTACATACTACAGCATAGACTGCTCCATCATAATCAAATCCTGTCTCACGGA
TAAGAGCTACTGAACCATTTTGATATTTAGGCTCCATAGAATCACCAGATACCCACGAGG
CAAAATCATGAGCTAGTTCTTCATCAAAATAAACAGTGTCGTAGTTTCGATCATCATAAA
CTGACGCCCCAATACCAGCAGACATTTTTTCGTAAACATGATATTCATAGAGATTTTCTG
AAACTGATATTACTTGTTGTGTTTTCTCTTTTTGCACTAAGTCACGAGCATATTCTACTA
CTTGATTTTTACCTTTATTCGACAATATATTATACAGACGAACAATCTCAATTTCTGTAA
AGTAACCTTTTGGTACTTTGAGTATTTGTTCTAGTCGTTGGACTTTCTCCTTGGATGGTT
CTTTTACTCTACGTTCCCATGCAGAATAGGCTTGATAGCTGATTCCTAATTGATCTGCTA
TCTCCTTTTGAGTTAGCTTTAACTCCTTCCTACGGGATTTCAATTTTTCTGGTTGATACA
TAATTTCACCTCACATTAGTAATAATTGTAACTCTGCTTTCTTTCTTGCTTCACTATCCG
ATAATTTCTTGCTATTCCATACATAAGCAACTGTTTTCCCCTTATTGTAGATCAACCAAG
TTTTCAGATATGGGCTACTCTTTTTGATTAAGTCCCAGTTTTCTTGATGAATGAGTTCTG
GAAACTCTTGACTAGAAATAAAATCTACTTCATCAACCTTCTTCTTAATCTGACTCACAA
ATGACGGTTGGTACTGATTGAACTCCTCTATGATCTGCTCTTTAATCTTATGAAATAGAA
GATGGATTAAAGCATTGCTACCAGTAATATAGGAGTTAATAGCATCTCTATTCTCATTTT
CTCTATTAGGGAAATGCTCTCGTAATAAATCTAAAAGACGAAAACAAAATGCTTGCTTTG
ATACTTCGAGACTATCCTGAACTTGTTGAAAAGTATCAAAGCTGTAATATATTTTCGAAA
GAAGAACAATATCTGGCATAAGAACTACAGCCGAAAAAATATTAGCCTCTCTTTCCAATA
GATCTTCTTGATTATCTACAGACTCCGCAAAATAGGACCCATCATGCTTAAGAATAAAGT
GACCTAATTCATGGCATAGAGTGAAATTCTGTTTCGCTTTGGAATTATCAAGTTCATAGG
AGAAACTCGTTCCTAGTTCATCAACTACTGTTAAACCTTCAATCTTATGACTTGAGAAAT
GATGGGGAATTACTTTGATATTATTTTGTTGAATACAATACTGAAAATAATAATTAAAAT
GATAATTTAGTAAGGAAATATCGTCATCCTTCATAAACTGGTATAGTGCTTGTTTTGTTA
TACTACTTACTCTTGCATACAATCCATCCAACGAACGGTACCTCCTATAAGTATAATACA
AAAACTCAACCAAAATGGTTGAACAAATTATATAAAAAAAGCAGACGATTGTCCACCTTT
TCTAAACTGTCGATTCTAAAGTCGCTTCCAAAATTTCTATTTGTTTGAAAATTTTTCTTT
TATTCGTTTTACAATACTTTCGTTTCTCAGACATATTCATAGATTTATAAGTTTTTGATG
AAATATAGTGGTCAAATATATCCTGTTCATCAAAATGTACATATAATTTTGATTTATTCC
GAATAATAAAATACTTGTTGATTTTTTTTACGTAATATTGTTTAATTCGAATTTCATTTA
AAGACTTATTTTTGATTTGATTTTTAAACTCTTTCAAAATCAAATCGTTGTAACTGTTTA
AGATGTTACTAACTATAGGGATACCATATGACTCCCTTTTCCTAAACATATTATCAATAA
ATATTTTTAGAATAAGATAATAGAGAACTAAGAAACCAACTTTTACTATAAAATTACTGA
AATAATTCTGACCAATCTGATTATCTTGACCCGATATCTTCAAAGTTACAATTAAATTAC
TTAAAATTTTCCTTATTTCTGTATTTTTTAAGACGCTTTCGCTTGTTAGTATAGACAAGT
TATATGCTATAGAAACAAAGAGCGCTCTAGCCCTCACTTTGGATAACATCTTTTTAGATT
TCATATCAATACTTATTGTCAAGTTAGTGGATATATCTATTAAGTCTTGAAGATATATAA
AAGCATCTTCACTTACTAACCAATTAATAACTCCCAAAAATAAAGTAGAAATCAAAAAAG
TCGCTAATATATTATTACTAAAAGAAGCAAATACTCCAAGTATCAATATAACAGTTATGA
TTGGAACATACACACCAAATTGTTCAGAAATTATTATTCTAAATAATTCTAAAAAAATAT
GTGTTATCCAAACCATCTTTATTACAATCTCTATATCTTGTATGTCTACTAGGTTAGATA
ACATCAACTTATTAAAAGAACTCAGAATAACATTAAGAACTACATAAATAAGAGTTATCA
AAAAAATTTTAAATATATATTTTATTTGGGTTTTTTTATGATTTACTTCTTTTATGTACC
CCTGATTATCAATCAACGCCTTGCGTCTATATCTTTTCCAAAAAATATTGAGAAACCATG
ATTCATTGATTATCAGAAAAATCAAATGTATAAACTTTAAATTATTATAGTACTGACTTC
CAAATATTAATAGTCGGTACAACAGATAAAAAGCAAACTGAATTATGCAAAACTTTATAA
AATTATTAGTCTTTATTTTTTCTAAAATTCTATTCTTATCCATATTTACTTCTAGTCCTT
TTTGCCTTTACCAAACGCCTTCTTCCGTTCTTCCATAAACTCAATTAGTTCTTTTTTAAA
AACTTTCTTCTCTTCATCACTCAACCCCTTTGAATTCATACGGAAAAGCAATTCAATATT
ATCTAGTTCATCAGATTTTTCTTCTGAATTGCCTACTAAATAATCGACCGATACATTTAA
AACTTGGGCAATCTTCACTAAATTCTCTTGTGTTGGTTTTTTAACCCCACGTTCCCATGA
AGCATAAGCTGGTTGCGAAATTCCTAGTTTTTCCGCCACATCTACTTGGGTTAATCCTGC
TTGTTTCCTAAGGTCTTTTAAGCGTTCCGAAAATTCCATTTTAAACCTCTAAAAATATTT
TTCATTTTTTAAATTATTCCTTGACAAATATAACTGTTAGTTATATAATTTAAATATAGC
TGATAGTTATATTGGTTTTAAAAATAATAACGCCAAACTTTCAGCATTACGATCATTGAC
AACTAAATAAAAAGTGCGTCTGACAACCAGAGGACTGACCATCAAACTACACTAAACTTC
GTACCTTTATTGTAATTGTTTGAATAAGAAAAGTCAAGTCCGTTGATGGTTGAAGTGAAG
ATAAAAACAAGTATTTTGTGGGCTTCCACGCATTTCGGACCATTAGCACTTTTGCCGAAT
AGTAAAGTGAACTGGTTGCGCAAGATTGCGTAAGAGAATCCCTAAGGTATGACAATGACT
ACCTCAAGAGATTGGCTGGGCAAGCGATGGTAATTCATGCAAAGCACCTTGCTAAACGTT
GCCACCGTGGAAAGAGGGATCTTTCCAACCAAACAACTTTTCTTTACTGCTGTCTATCTT
TTGAGATAGACTTACTCTCAAGCTACTAAGTCTTTATTTTATCTTAGTAGCTTTTTTATG
CTTACAATAAAGGAGAAATTATGACAAACTTTTTTCGCATTACAATGTAAACGCCTCTAT
GATAACTATGAATTCACCTATGGGATGTTTAGCTACTCGCCTAAACTACAAGCGAAACTC
TATACACAAGCCCTTCTTGACCTCGATCATTTAGTTCAAGAAGCCCGTAGAAATAGCTAT
CCTAGTGGTGATATTCAGTTCTATAGCCGACAGTTTAAACGTAAACTATTTACCCACTAT
TACTCAAGAGTGAAGCAACTAGCTTAACTCTTTTTCTTTTGCTCAAAATCAGAAAGGAAT
GACTTATGATTCCAGAAACACTTATCATGAAACCAGACTTTATTGGCCCTGCTTATTACG
AAAAATTAGGGAATGCCCCTCGCTTTATCTTTGGAAAAGAAGGTAAATACCAACGTCATA
TTCTTAATAGCGAAAAACATGGGGCTTTCCACGTTATCACCCCTGCTTCGACAACAGTCT
TCCCAGAAGATGCTCTTGTAGAAGCCGTCAACCCGATTTTTCTCTCAGATACGGCTCTAA
ACGGTAACTCAGTTGCCCCAGCCCTCAATGTCTTTGCGGAAAAATTGGTCCTAAAAAAAT
AAAAAAGTAAAGGAGAAACAAACATGGCTAAAATTGGATTAAACTACGGAGAAAAACTAC
AAATTGCGGACAAGACCTATCGTGTCATTACGGATGGTCTAAACGTGCCTGAAGTCCTTG
GAAAGCTATCTTTCCGTGGCATTGAAGGGCCTGATATCATCTTTGAAGAAGACCGCACCC
AACGCAACCCTGACGGCTCTTTCGTCCAAGTTAACACTGGAGAAATCCGTGGGATTGTTG
TGGCGATTCATTCTTCTATCCAGCACGAAACTCTCTTTTTCACCATTGCTGATATGGCAC
AGTCTGAAATCGAAGACTTAGGGATTAAATATCGAGAAGAAGTTGAGCTGGAAGATATCG
TCATTACCCACACTCACGTTAACCGTAATGATATATACAAGCTCTTTGCTTCTAAAATCA
AGAAAAAGAATGGAGGGGTATCTCTTAAGGAAAACAAACCACTAGACAACAAAAAGGATA
ATTAGGAGGTGATGCACTATGAAGCTCTTTACCTATCGTGGGATAAGAGTTAGGGCCTTT
TATCGTCATATTCGGGGAATCACCTGGTTTATCTGGTGGTTCCCTTCTTTATTAGCTATT
GGAAATTATTGCTATCTTAACCTAGAAGAATTGAAAGACCATCCCTTACCACTAGGTTAT
TTTATTGGGGGTGTTCTTGTTGCTTCTTGCCTGGTGGCTCACCTACTAAATCGCATGTGT
TACGAGAAAATCGTCTTCTTCCAAAAGCTCAATAGTCTACGTATTTTGTCTCGGTTCCTG
ATAGAAAACAACCTCTATTTGATTAAAAATATCAGGCGGGAAAACAAAACGATTGAAAAG
ATTGTCCTTCCTCAGGTGTACTTAAAACAGTCTCGCTACAAAATTGAAGTCCGTTTCATC
CTAGAAGGCAATAAATTTCAGGACCGTTTTCTCAATCTTGGGTCAACTCTCGAAGTCATG
TTTAATGGGGACTTTCGTAATAAAACCTTTGATAAACGCTTTATCACCTATGACATTGCC
ATCAACCGCATTGATAGTCGTATCACCATTAATGAGGTCGAGGTCAAGGGCTCTAAACTC
CAACTTATGACAGACGTCACTTGGGATTATATCGAAGAGCCTCACCTGCTCATTGGTGGG
GGAACTGGTGGCGGTAAAACCGTTGTCCTTATGACCATTATCTACGCACTGGCTAAGATT
GGCTTTGTGGATATTTGTGACCCAAAGAACTCTGACCTGGCTGGACTCAAAAAGATTCCT
GTCTTTCATGGTCGTGTCTATATAAGTAAAGAAGATATCATTCAGTGTTTTAAAGAAAAC
GTCGCCTTCATGGAAAAGCGCTATGAGCTCATGTCTACCTCTCCAAAATTTCAAGCCGGG
AAGAACTTTACGTACTACGGTATGACACCTAAATTCATTCTCGTCGACGAGTGGGCAGCT
CTTATGGCCAAGATTGACCGTGACTACAACCTCCAGTCTGAACTCATGGAATACCTCTCT
CAGCTCGTCCTAGAAGGGCGTCAAGCTGGCGTCTTTATCATCTTTGCCATGCAACGACCT
GACGGTGAATTCATCAAAACAGCCCTTCGAGATAACTTTATGAAACGCCTCTCAGTTGGC
CACTTGGAATCAACAGGTTACGACATGATGTTTGGAGATGCCAACAAAACCAAGGAATTT
AAAAAGCTCGATGAAATCAATGGGGTCAAGGTTAAAGGTCGAGGCTATATCGCCAATAAC
GGAGACCTGGCTGGGGAATTCTTCTCACCTTACGTACCACTCGACCAAGGCTTCTCCTTC
TATGATGCCTACTCAAAAATCCCTATCATGGAATTTAATGGCGAAGAATTTGAAGTCTTT
GGAGAAGAACACCAACAATCAGAACCAATTGAACCAATAGAGGAGGAAGAAGCTCCAAAC
ACTGAAACCAACCGTCGTCCGCTCAAGGAGTTTGCGGAGGAACAGGACCTCAAAATGGCG
ACGCTCCGAAAGATCATCTATCTCTTGCAAGAACAAGGGATTATTTTTGAACGAACCGAA
TCTGCCATTCTAGTCGACCTATTTCAAGAAGAACTTCTTCTTGAAATTCTTATCCACTTT
GAGGAGGAGGGTCGCAAATCTTATCCCAAAGCCGTTGAAGCGACGCTTAGTCATCATGGG
CTAGGACAAGGGCAAGGGCAAGCCTGACCACAGGTCAGGCGCAGACCGTAGCCCGAAGTT
CCTAGGCCATGATGAAACTTCAACCCCCGATTTCTAATAGGGGGGTTACATTTGGCCAAA
GTGCCACGTCCACCCCTCCTCATTCCTTGTGGGAGTTGGGATTTCAAGATTTAGAAAGTG
TGTCACTTTGGTCCAAAAAGTGTGTCACTTAGTCAAAAGGAGGTGTTCCCATGAATGACT
AAAATGAGTCCCCTTCAGATCAAAAACTTCAGAAAACAAACAGGCCTTAGCCAAAAATCC
TTTGCACAAGCCGTTAACTTACCCATAAGAACTTATCGCTCCTATGAATCAGGGGAAAGA
GGTCTCACCATTGACAAGTTCCGAGAACTCAAAGAAAAGCTCGGTTATTATCAAGAGTGT
CACAAAAACAATCTCAGGGCTCACATCGACTATTTGCGACTTACCTTCCCTAGTATACGG
GATTTAGAAGCTTTCTGTGAGAACTTTCTTTTTTGTCACTTATGCGAATTTACTGACCAA
GAAACACGGCTTATGAATTATACCCACTTATGGCAACGGGGAAACATTTGGATTTTCGAT
TTCTTTGATAAGTCTGCCACTAATAACTACCAAACATGTCTTCAACTCTCTGGTCAAGGC
TGTCGGGAGATGGAACTCCTCTTAGAACACAAGGGGATTTCCTGGCAGACCTTTCTTCAA
ACTATTCTCTATGCCTACGAAGATGTCAGGGTAAAGCGCCTTGATATCGCCCTAGACGAG
ATCTATAAAGGCTATGGACACGAGGAGGAACATATCCAGATCCCAAAGCTCATTGATAAG
CTCTATGCCAAAGAAATTGTACTAGATACTATCAAAAAATGGAATATCACTGGTGGAGGC
TCCTTCACCGATAATGAGGACATGGAAGCCAATCACGGTTTATCTCTTTACTTTGGGAGC
CGTCAAAGTCAACTCTACTTCAACTTTTATGAAAAGCGATACGAAATCGCCCGTATGGAA
AATATCTCCTTGGAAGAATCCTTGGAGATTTTTGGTATCTGGAACCGCTACGAACTACGC
TTTTCAGACCAGAAAGCCCAAGGCGTTGTGGAGGAATACATCAACGGGGTAGATCTCGGA
GAAATCGCAAGAGGTATCGTAAACAAGGAAATCCAAGTCTATGATGGTGTCACCCGTTTT
GGAGCCTATAAGCCCTATGAAAAATGGCAAAGGCTCTTTGGAGGGGTCGAACCCTTAAAA
CTCTCAACCAGTCCTCAACCCTACAGTATCGAACGGACCATTCGCTGGTTGACCTATCAA
GTCGCAAACTCTCTTGCACTCGTCTCTGAAGCAGATAAAATCATGCAAACAGAATACATG
AAAATGATTCAAAATAGCGGTGAAATCACTGATCGTGGGGAGGCTATCTTAAGACTCCTC
AAAACCAACAAACACTATGAACACTAGAAAGGAAATCCCTTATGGAATACAAAGTCGAAA
TCAATTCATTAAACAACTTTAAAGCCTGGTCTGGTGGCCTTAGTACCTTAAACACTGTCC
GTGAACGTGGTGGGATAGATACCCTAACCACCATCTGTGAAGATCTCTTTTCAGGCAACA
CCCCTACCGACACTCAAATCAATGATTGGCTCTGGTTTGATACAGACTTTATTTATCAAG
CACTTGGCTACGAGGACCTTCTAGAGGGCTAATTCATGCTCAAGAAAATCTATCAAGCAG
ACTTCTTCCTTCTTCCTGATCAGGAGTTCTGGAACATGTATATCCTCCTTAGAAAAGGCA
AGGACTTCTACTATGAATGTGCTGGAAGATGTACCGAAAAACCTCCAGATGATAGGGGCT
TCTACAACTATGAACATGCCTGTTTCACCCTAGACGGTCAGGTTCTGAGTCTCAATAAAC
GGATGCGTCCCTCTCTCATTGCCTATATTCAACAGACCATCAAAAACAATCACGAAACCT
TTAGAAAGGAAATTGATATGGCTACTAAAACGATTTTTGAAACCAAAGTTGGGCAAGTTA
CCAACGAACTCGGAGAATTACTCAAAAAGAAAGACCACAAACAAGCTTGGACCAAAGCTG
GCGAACTAAACGCTCTGCTTAAAAAAGAAGAAGCTAAGGACCTAAAACCTGAATTAGTCG
AACGACTCCACAATGAATTACGAGGCTACTACTACATCAACAATGAGATTGAAAAAGCCA
ATAAGCGACTCTACGCTAAAGGGTCTAAACTCATTGAACTCGCTAGTCTCTAGAAGGAGG
TCCTATGATTAAAGCTAAACGTTACTTACTAAAAGCAAGGGAATACCTCTCAAACTTTAA
AAAGGTGGAGAAGAAAGGTGGCCCACCAAAGCTAAAAGTCACTACGAAAAAGACCGTCAA
TCTAGCTGTTATCGGAGGAATTTCGTTCCTCCTTTTTGTTGGTCTTATGGGATCCGTCCG
TGCCATCACACTCTCAAATAAAGTGGGAACACTACAAGCTCAAGTGGAAGCGACTCAAAA
ACAAAAAGCACAGCCTATAGACGCTAATCGCAAGTATGACTACAAGCTCCAGTATTACCT
CAATGACTATGTCTATGCCTACTTCACCCTCCCACAAGAAGGGGATAAACAACAAGCACA
AGTCGAACACCTCAACAGTTTCTATAACTTCGTTCCAGACGTTAAAGCACAAGGTCAAGT
GCGTAACCCAAGTACCTTGCTCTACTCACAATTAGTCACCGTAGAAGGTAAGGTAGCCAC
CTACAAGGTCAAATACAAGGAAATGATCCAACATGACAAAGACACTGAGGAAAAAGAACT
GGTGACGGGATTTAATATTCCCTTTGATGAAAAAGAGGGGAAATACTACGTTTCTGGTCT
TCCTTGGTTCTCAGCGATTGAGTCTTCACAAGCTGGACACTTTAGCGAAGACGATCAACT
CCAACTCACAGCCAATGACCACGTCTCAGACAGTCAACACAAGAAGGTTGAAAAGTTCCT
CAAGGTCTTCTTTACCAACTATACTACCAATCAAGACAACCTTAACCTTATTGCTAAGAA
CGTTGCTATTGTAGCCAATACCACCTTTAAAACGATTGACTACACCTATCTTAAGAAAGA
TGGGGCTGATTTCATTGCTTATGTACAAGCAACCTTTGAGGTGGGAGGAACGACTCACTC
TGAAAACTTCACCTTCACGCTCTCAGAAAAAGACAAGAGCTACTATGTCACAAAACTAGA
ACACACCATTCCTCTCAACTACGCAAACGATAAAGATTAGGAGAACTCTATGAATACAGA
CAATCTACGTACCTTCCTCCAAGGCGATGGGATTTGGATTCTCACCGCTATCGCTGTTTT
GTTGGCTATTAAAGCTTGGCGAAACAGTTCTTGGCTTCAACTCTTCTCAGTCGTTGGCTT
CTACGCCGTCATTGTCTCAATCGCAAAAGGACAAGATATCCTAAAAGTGGTCGGCTGGTT
CCTACGACTCTTTGGGATCGATTCAGGACTTTAAGTATGGCTGAAGAAAGACTCTATGAC
TACAGTAAGGGCTTGAACGCCCCCTATTGGATCCAGGAAATCAAAACAAAAAAGGGGACT
CGCCTTTGGTACTTTGCGACACCAATGCAACTATCCTTTTTCATTGTCTTTGCCGTCGTT
TTTGTAGCTATGTTGCTATTTGGAGGATTCATCTTGGTTCCCCTCGCAAAATTCACACAC
TCTATTTCACTACTGCTCTACTGGTACCTCCCCTATAAACTTGCTAAATTCTATACCGAA
TACGAACCACATGGTAAGAAGATGCACGTTTTCATTGGGGACTACCTGATTTACTTCTGG
GATTTCAAGCTCAATAAAAAAGCAATCTACCATGAAGACCGAATAGAGCCAGTAGAAGAA
ATTGTCTTTGAAAAAACAAATCTATAGAAAAGGAGGTCTTATGAGTATTACCTTAACCTA
TCCTATTAGGGAAACCCATGAAAATCTAGCCCTCAAAAAAGATCGAACGGTAGTGGCTTA
TTACCGCATTCCAAATACTCCCATCACTATTACAGATGAAGAGAAAAAGGGTAAACACAA
AATCACAGTTGCTCAGATGATGAAAAAGCTCCAGAAAAACAAGTCCTTTGAGATTTCACT
CATTCCCAAAGACTATCTCTTAGAAGAGAAAATGAGGGACTTTTCAGAAGCGTTGGCTGA
TGATAGCCGTGAACTAGGAGAAGAGCTCCTTCTTTACACGGTTGACCGTCTCACAGATGA
AATGGAAATTCCTTATCAGTTTGATTGGGTTGTGGGAGTGACCTTACGCAAACAAAATCA
CGGGGCAACGGTGAAAGACTTGGCCTATGAGAGTTTCAACGAGTTCTCGGAGAAAATCGC
AAAAGGTCTTGGCTACGAATACGCATTGAGTCCCACCTGGTATGACGATTACAGAAGTGA
CGAATTCACTATTTTCCAAGCTTTTTCCGTCCTACGTGCTAAACGTCTGACCAATGAAGA
ACTCTTCTACTACCAGCGGATGCAATACCTCCGCTATATTCCCCATTACAAGAAGGAAGT
CCTCGCTAATCGCTCCCAATTTAATATCACAGACACCCTAATTAAAGTCCTAAAAGGAGG
CTTCCTCAAGCTCGAAAGTCCTTATGGTTCTTCCTTTGTGACCATTCTTCCTGTTGGAAA
GTTTCCTGTGCAATTCAACGGCTTTCACCTAGGCGAATTCGTCCAACGCTTGAACTTTCC
CGTAGAACTGCGTATCAAAGCAGAATTTATTGATACCAACAAAATCAAAGGAAGAATGGG
ACGTTCCAATACCCGTTATCGAAACATCATGGAAGAAGCTGAAAACACAGATACGGTCCA
ACAAGATGAAATCATTATGGGCTCTATCTCTTTAAAAGATTTGATGAAGAAAGTCGGAAA
CAAGGAAGATATCATCGAATATGGAGCCTATCTCATCGTCTCTGCTTCTAGTGTCAATCA
ACTTCGTCAAAGACGACAAGTAGTTCTCAACTATTTTGATGATATGGGTGTTGAAATCAG
TGAAGCCTCTCAAGATGGTCCTTACCTCTTTCAAGCCCTACTCTACGGGGAAAACCTCCA
AAAGAAAACACGCACTTGGACACATATGGTCACAGCTCGTGGGTTTTCAGAACTTATGCC
CTTTACCAATACATCCTCAGGGAACCGTATCGGTTGGTATATCGGCCGAGTGGATAACTG
GACAGGTCGTTGGGACTCTATCGCTAAAGCCATTGATTCCTCTAAAAATATCGTCCTCTA
CAATGCCACAGTCGGAAACAAAGAAGACATCGCTGGAAAGATTACCAAGAACCCACATAT
CATTATTACGGGTGCGACAGGACAAGGGAAATCTTTCCTCGCTCAGATTATCTTTTTAAG
TGTAGCTTTACAAAATGTCAAAACCCTCTATATTGACCCCAAACGAGAACTTAGAAATCA
CTATCAAGAAGTAATCAATTCCCCTGAATTTGCACGACGCTATCCTGAACGCAAAAAACA
GATTGATAACTTTAACTTTGTGACATTAGATAGCTCACTGCCATCAAACCACGGAGTCCT
AGATCCCATTGTAGTCCTTGATAAGGAACAAGCCGTAGAGGTCGCAAAGAACATGCTCGA
GTTTCTACTACAAGCTGTCGATGACGTGACGATGGACCAAAAAACAGCCATCACAGAGGC
CATCAACGCTATCGTGGAACGTCGAGTAGCTGGTGAGAACGTCGGCTTTAAACATGTCCT
AGAAGCCCTAAGACAGGCTTCCTCTTCTGAGATTGCCTCCGTTGGTCGCTATCTAACGTC
CATTGTGACCAACTCCATCTTGGAACTCGCCTTCTCAGATGGCACAACTCCAGGACTTAA
CTATGAGTCCCGAGTCACTATCCTAGAAGTTAATAACCTCAAGCTCCCAAAGGATGACTC
CACAAAAATTTCAGACCACGAACGAAACTCTATTGCCCTCATGTTTGCGCTTGGGGCCTT
TTGTACCCACTTTGGCGAACGCAATGAAAATGAAGATACCATTGAGTTCTTTGACGAAGC
TTGGATTCTGATGAAATCCGCAGAAGGAAAAGCCGTTATCAAAAATATGAGACGTATTGG
ACGCTCTAAGAACAATACCTTGGCACTGATTACACAATCTGTCCACGATGCAGAAAATGA
CGATGACACGACTGGATTTGGAACCATCTTTGCCTTCTATGAAAAATCTGAACGTGAAGA
TATCCTCAGACACGTTAATCTCGAAGTCACAGAAAGTAACTTAGAATGGATTGATAATAT
GATTTCTGGTCAGTGCCTTTACTACGATGTCTACGGTAATCTCAATATGATTTCCGTCCA
CAATCTCTTTGAAGATATTGATATGCTTCTAAAACCAATGAAAGCAACAGTGTCTTCAAG
TCTCGAAAATAAATACGCTAGTTAGGAGGTGAACCAATGCAAGAAGCTTTTGCCAAGCTA
AAGGGTGTGGATATCTTCTCCCTAAAGTCCTACATGGAACCAACCAACTTTGGCTCCTTT
AATGGGGCCTGGGTTCTGATTAATGAACTCTTCGTTAACCTCTTCTTTTTCATTCTCAAT
GCCGTCGTTGGCTTCTTTTCCCTCCTCATTCGCATCTTAGAAAAGATTGATCTCTATACC
ACCTATAAAACCTATGTCTTTCATGGGGCAAGCAGTATTTGGCACGGATTTACGGGCTCT
AACACTGGCAACATTACCAACAAATCACTTGTAGGCACCTTGCTTTTGGTTTTAGCTTTC
TACCTGTTCTACCAGTATTTCTTTTCAAAAGGATCCTTTTCAAGAACACTCCTCCACGTC
TGTCTAGTACTCCTATTAGCTCTGGGATACTTTGGGACTGTTGCTGGAACCTCTGGTGGG
CTTTATCTCCTTGATACTGTCAATAACGTCTCTAAAGATGTTACCAAAAAGATTGCAGGG
ATTAAGGTGGACTACGCCAAAGACAAGTCCATTAAAATTGGAAAATCGTTGTCGGATAGC
TACATTGCAGAAACGTCCTATAAAGCCTATGTCTTTGTCAATACTGGCCAAGAAAATGGA
AAATACAAGAACAGTCAAGATGGGAAAGAAGAAGCCTTTGACGACAGTAAAGTCCTTGGA
ACGAGTGATAAGAATGGGAACTTCAAGGCAGTCAAAGCTAAAGACCGTTCCAAGTATTTA
GACGATTTAGGAGATGGTGCCAACGATGATGGTGAAAAGAACCGTTGGGTGTCAGCCATG
CCGGACTTCATCTTCACTCGGATGTTCTATGTGATTTTCAAAATTGTAGAAGCCTTTGTA
TTAGCCGTCCCCATTATACTTATCCAGCTCTTAAATGTGGTGGCTCAAATCCTTGTCCTC
ACCATGATTCTACTGTTTCCAGTAGTCCTTCTCATGTCCTTTGTTCCAAGGATGCAAGAG
TTGGTCTTTGGGGTGCTTAAAGTTATGTTTGGAGGCTTGATTTTTCCAGCAATTACAACT
CTCTTAACACTCCTTATTTTCTATATTGAAAAAATGATAGAAAACTTGGTCACAAATGGG
TTTGATGGTGTTCTAAAAACCTTACCTTCCCTTCTCTTATTTGGTCTTGTCTTCAAACTC
TTAGTATCGGTAGTTTCTAAAGGTGTCATTTATTTCCTCATCTGGAGATTTAAAGGCCAA
CTTCTCCAATTCATTCTTGGCTCCAAAGCTCAAATGGTTGCGACAGATATTGGGACTAAA
GTTGAACATGGTGTCACAAAGACCAAAGAGGTCGCTTCACAAGTCCCAACACGAAGCCTT
GCGACAGCTCAACACCTGGGGAACTTTGCATTGGCTGGTGCTGGTTTTGGAACTGGTGTA
ATGATGAATGCCAAGAGTCATTTCCAAAATGCAGGCTCCTTCTTTACTCATAAGGAACCA
AGCCAACCGGAAACTTTCATGCCATCTGGACCAACAGAGGCTCCAATAACGCCAGAAACT
CCAGAGCCAATCATTCCTCCAACACAGACACCACCAGATAACTTCAAGCCAATTGAAGAA
GAGAACTCAGCACCTCCAAGTGAGGCACCAATCATGTCAGAAGGAATACCTCGTTCAGAA
GACGAATTCCAAACGCTCAGAGAAGAGTGGATGTCACCATTCAAACAACACCGTATCAAT
ACCCTAGAACGTAGATTGGATGCTTATAAGGATCCTCAAGCCATGTATAAAGCCCAAGGT
TCCAATGCCTTCACCCGTGCATATCGAAAGACCATGACACGAGACGATAAAATAAGAGCC
AATATCGAGCGACGAGATCGTTTAACGCAACGCCTAAACCAATTGAGAGGAGAATAGAAT
GAATACTAAAATACGCTCAAGAACAGCCTTTCCAAGAATACTTGAAGAGACACTTTTTAA
GGCCTACCAAGAAGGGAAACGCTCCGTCGATTTCCTTCTTTTATTTCCAGTCTCAGAAAA
AGACAAAGACCAGATCATTGCACAAACAAAAGCTCATTCCGTCGTCTTAGACGCTAAATG
GCGCTTTGGGACTGTGCTATTTACAGCTTATATCAGACATTAAGGTGAAAGGAGAGTCGA
TGAAAAAACTAAAATGGTATCTATTATCTAGTCTTCTTCCTCTCTTTTTTCCTGTTTTTA
TCATTATCATCATTATGGGAGCCGTTGGGGGAGGTAGCACTGGTGGCTCTTCTCAATCAC
TAAATGGGGCAACCTACACGGACCACTGGTCAAATGGTGATCCTTATACCCATAATTTAC
TCGTCCATCGCTATGGTATTAAAGCAGAGCAATTGGACGGGTTTTTAGATACTTTAGGAA
TCTCCTATGACAAGAAACGCATCAATGGGAAAAAGCTACTAGATTGGGAGACTAAGTCTA
ATCTAGATGTTCGTGCCATTGTAGCGATTGCCTTAAATGAAAGCTCACTTGGAACAGCTG
GAGTCGCTACAAATCCTGGAGCTAACATGTTTGGTTTTGGGGCATTTGACTCTAATCCAG
AAAATGCCAATAATTTTAACGATGAAGTAGCCGTTGTCGGACTCACCAATCAGACCATCA
TTGGCAATAAAAATGAAACCTTCAAAGTCCAAGATGACAAAGCGCAAAAATTTGCGAGTG
GTTCCCTCAATACGTCAACAGATGGTGGGGTCTACTTCACCGATACCTCTGGCTCAGGAA
AAAGGCGTGCGGAAACCATGCAAAAACTCGATACTTATATCGATGAGCATGGAGGTACAC
CAAAAGCCCCTGAACAAACGACAGGAAAAACGAGAGACGGAGGCGGTGTCACAACGGGGG
ATGTCCCACAAGGCTATAGCCTCACCAAAGAAATCAATACCTCAAGCTATACAGGTCTGT
CTTATCCCTGGGGACAATGTACCTGGTTTGTCTACAACCGAGGAAAAGAAGTCGGTGTTA
GCTTCGGCGAGTACATGGGAAATGGTGGCCAATGGATGAATGCCCCTGGTTATCAGACAA
CTCATACCCCTACCGAACACTCCGCACTATCTTTTAGCCCAGGACAAGCTGGAGCAGACC
CAACCTATGGACACATTGCCTTTGTGGAACAGGTAAAATCAGATGGCTCCATCCTTATCT
CTGAATCAAACGTCAAAGGCCTAGGAGTCGTTAGCTACCGCACTTTTGATGCAGAAACAG
CAAAACAATTTACTTATGTTATTGGAAAATAGAAAGGATAATAATATGGATACACTGCAA
CAAGTAAAACTAGAAAAAATTGAAGGTCTACTACAAGTTTTAGTAAATCTCCTTGATAAA
AAAACTGATACAAGTCATCTCGAAATTATGACTCAAAAACAAGTTCTCAAAGAACTTAAT
ATTTCTCCAAATACACTCAAAAGTTGGGAACGCAAAGGATTACCACGCCTCGAACCTCCT
ATTGAAGGAACACGAACTGTATATTATAAACGTGGTGACATCTTAAAATTCTTGACCATT
TAAGGAAAAAAACATGCAGATAGAAACCATAGAAAGAAACAATAAAAAAATTCTTAAGAA
AACAAAAAAAGATGGCACAATAACTTACTCTATGAAGGGGGCCTATCTAGGAACTGACAA
AAAAACAGGAAAGCAAGTTACAACAACCATAACAGCCCCTACTCTAAAGGCATTAGATCG
TAAATATTTAGAGGCTAAAAGGAAGTTTGAAGAGAATGATTCTACTCGAAAAAGCACTGT
ATCTATCGGCACTATACAAGAACTGTCTGAAATTTGGTATAACAGTTATAAATCATGGGT
TTCTTCAGATAATACACGAAATAAAGTGAGGGGATATTTAGATACCTATATCATCCCAAA
ATTTGGTGATTATAAGATGAATGCTATAGAGTCTACGGAAGTACAGAAATGGGTTGACCA
ATTAGCAGAACAAGCACGAATTGAAGTCAACAAAGGTAAACGTAAGGCGGATAAAGGAAA
AGCTTCTGACTATGGAGCGATCATTCATAAACTAATAGATATCCTTGACTTTGGAATGGT
ACACTTCAACTTAAAGAAAAATCCTGCGAAGCAAGTTAGAATACCACCAAAACCAAAGCC
AGCTCAAAAAAGAATTCAAGTTCTTCATGAGCAAGATATCGCCATATGGCTGAATTATTT
AGATACACTGCCTAATACAAGAGCAAACAGACGATTTAAAATCATCTGTAACACTCTTCT
TGCCTCAGCTTTGAGAATCAATGAACTATTAGCGCTAGAAATAGATGACTTACTTTTTGA
TACTTCTGAAATAAACGTCAGTAAGACTCTCATGTGGAAGAAAGGGGATAAAAAATTAGG
TACTAAAGGAAAGGTTGTTTGTAAAAATTCTGCGAAAACTGATTCAGGAAATCGTAAAGT
TTCAGTACCAATTAGCATCCTTCAAGACCTTAGAGACTTTAATAATGAAATGAATAGCTA
TTTTGAAAAACATGGACTACCAAAATCTAAACTAATATTTCCAACAATCTATGGAAATTA
CATGACCGATCGAAACGAACGAGCTACACTTACCAGACGTTTACAAGAAATAGGTTTACC
CAATTACGGCTTTCACTTATTCCGTCACACCCACGCTTCCTTAATGCTCAATTCTGGAGC
AGATTGGAAAGAATTACAAGAACGAATGGGACACAAATCTATTTCAACTACGATGGACAT
ATACGCTGAATTAGATCCTAACCGCAAGAATGAAGCAGTCGATATTTTGATGAAACGTCT
TGCAAAAATAAAAAGAATACAATAAATCAGAGAATTTAATATGTGATAAGAAACAAATTC
TTGCTGTCTATTTATATACAAAATGTCGAAAATGAGATATAACCTTTAAATTTTTGATGA
GTCTTGTTTTGTTTACTCTTTATAATCTAATTGGAAAACATTATTTGTATTATTCAATTC
ATCTATGCACTATTAAACAATGAGGAAATAGCAGTTTGGGTTTACCATTCACTTTTATTG
GAGGTGCCAATATTTATGTTATTCTCGACTATCTTCAGCCACAATATAACGATTACTGAT
ACAATAGAAGGATTTTAAACAAATTTAATTAGTCATTGAATTATCTGAATTTAAGCAGTA
TAATTGAACCAGTAGCTTTATTAGGAGGTTCTATGCTACAATATAGTGGGTGGCACGGCA
CCACCAATAAAAGGAAAAAGAAAATCTTATCCACTGGTTTTTCCTATAAAAAATATAAAC
CTGGTATTGATAAACAGAGACATCCAAATGACTTGGGTAATGGTATTTACTTTTTTCTAC
CTTTTAATAACGATACCGGCAAAACTATTGCTTCTGCTTATGTAGCAAAGTATAAGTCAT
CTGAACTAAGAAAACCCGGAATTACATCTAAATTAATTAATGCTGAAATTACCATAGAAT
CTGAAGACAATATTTTTATCTTGGATGAACCAAAAAACCAAATTCTACTAGAGGAATTTC
GACAAAAAGCGTGGGATGAAATTGAGAATGAAGTTGCTGGTATTTCAGAAAGTGGAGCTA
AGAATAGGGCTACTCTAGTTAATCAAAATCAAGGATTAGTTATTGAACTTCTACTTGATT
TAGCGTCTCAGTATGGGAAAGATTTTAAAGCTGTACAGTCCAAAACATATACAGATATTT
CATTTTTACCGGTGTTTGATGGCAAAAATGGGGAAGAAATTTGTATCCGTGATTTAAACT
GTATTACAAACATTTTATAAATAGGAGGGGTTTATGAGTTTATTATCAGACTTTTTGGGA
ACTGAAGATTTTTCTTTGATGGATTCTCCGATGTTTCAAGAGTTAGTTAAAAATATTAAG
AATAATCGAATTTATTCAGCAAACAAAGAATTCGATTATTCTTTGAATTTGTCAAGCAAG
CCTCAAAAATATAGAGATGAGATACGCTTTACTTCTCGAATTGATGAACAAAATGATTTT
TATAATTTAAATTCAATAAATAATGTAAATACTATGCCTAAACATGTCATAAAAAATAAA
AAGACTGGCTTTTCATATTTTTCAATAAATTCTGAAAATTCTATCATAACAAAAGAAAAC
AGTGAGGTGGCGGCCTAAATGTCCTCTCTACAATTTAAAGATTACTTTTTAAATGAGATA
TCATATCGAAGAAATCCAAATTTTGACCAGACAAATAGTACTATCAATCTGGAACCCGAA
TTATCTGCACAAATTTTAATAAAGAAATCTGAAAATCTTGCTTATGTTAACTTATCAACA
AGGCAAGGAAATATAAACTTAGAAGATTCTGCTTTTGAAATTATTATAGATATAGTTGGT
CAATTTTCATTTATACACGATGAAAAAGAGTTTGATATTGATTTTGAAACATTTCTTAAA
GAGAATGGTTTAGCAATTCTTTGGTCTTATATTAGACCTATGGTATCTGATATGATTACT
CGAGGTAATGAATTTCCAAATTTCATCCTACCTGTTGTTAACGTAAAAAAAATGCTTGAC
GAAAATGATTCTATCATGGTAACCTACGAATAAATAAAGTTTATATTTTTTAGCGCTTTA
TCAACTGTATGGAGAATGGTAAGCTATTATCGAGAAAGTAGGATCATCCTCCTTTCTTTT
TCAAGGTTATTTTTAGCAATATTTTTGTAATACTCTACCTTTTTCTCTACCTTTTCAATC
CCCCAAAATAATATATTGTACAGAACATGATGATATCAAGGTTTATAGGTATATGAAAAG
GATATTACTTAATATTTACTGAGGTAAAATAA
