# Supplementary material for: Abundance, Diversity and Role of ICEs and IMEs in the Adaptation of Streptococcus salivarius to the Environment
Source: Genes (Basel). 2020 Aug 26;11(9):999. doi: 10.3390/genes11090999 (PMC7563491; doi:10.3390/genes11090999)
Supplement: Supplementary file 1 [file genes-11-00999-s001.zip › Supplementary files/Lao_Data_S1/ICE_SsalF4-2_fda.fasta]

>ICE_SsalF4-2_fda
TTAAGCTTTGTTTGCTGAACATAGTTGATTTATTCGCCATACTTCCCATTACATCGTAAA
ACGCTATATTTAAGGTTTCAAACAAACATATTAATAGGAAGAGAACTTCATTATTCCTCT
TAGTTCTATAAAAAGTGTGGCTAATTTGAGGCAAAATATTAAATTAAATTTGCCACAAAT
CGTAAGACCTGGTTTAGAAAGTATGAGTTTCAGTTGGACTAAAAACAGCGTAATATCAAG
GTTTTTCAGTACGATATCTACTGATTAATTTCATAAAATTTGAATCAATATTTTTAAAAT
AGGGGAATAGTTTAGGTCTGTAAAAATAAAATAGTCTCTTTATAAACCTTATTATGTCAG
CTTCTTTACTGTTGTTGAAAAATAGGAAGAGAAAAAGGTAATGATTAAAACAACATCTAG
ATTTTCAAAAATTCTTTATCAAACTGGAACCTGATTTGAAAAGTACTATTTTCAGTATAG
GTAAAAACAGCATGTTATAAAATCGTATCTAGAAAACTTCCCCCTTAAATTATTAAGATA
TTCAATTATTATACTTAAAGTTATAGTCAACACCTAATTGATTGAAAAATTATACTTTAA
ATCAACCTTGTATTATGGTTTATTTATAATTTCATCAATCTTCTTTTTGTTTTCTTCTAC
CATAATATTTCTAACTTCAAGATGCAAAAAGATATCACGATAAGAACTCCATTTACATAC
ATCTTCCTTAATAATTTTAAAAATAATCTTACTTAATATCTGGTATAACTCATAATCTTG
AGTAGTAATCAATATCACTGAGATCTCGTAAAGGTTATAAAAGTCTAAGGTTTCAAACTT
TCTTTTTTTTATTTCTTCTTTAAACCATAATTCAATACTGTCTCTTTGTTTATCTTTACA
ACTTAAATAATACAGGAAAACTGAATACCAAGTTAGATTATACTGATTTTTCTCATTAAT
ATCTATAGCTAGTTTACCCTCTATGACTTCCTTCACTCTAACAGGATTAGGTTCTAATAT
CTCTTTTATTTTTTCCCATTCTTCTTCCCAAATATCAATGCCTATGTATTTAGAAATTAA
TACACCTGTTAAAACTATAATCGGATTAACCAAATTCGCTTCAGGATTAACTATATTATA
AAAAGGTCTCAAAGGATATTCCATTACAGATAAATTTGAGACAATTCTACCATGTGCAAT
GCTATTTCTTACTTTAATTATTCTATCGACAAAATAAGATAAATTTTCATCAAGAAGCCT
ATATTTTTGAAGATAATACTTGAATTTATCACTTAAATTAAGGAATTCACCTACTAATAT
TTCTTTTATTAATCTATTTTTTTGATTTACCTTATCATTAATTTTATTGTTATCAAGGTT
CCCCATATTTGTATAAAATTCAAAAAGTAACTTTTTAGATTGTTCATCTATAAAACGTTC
ATATTCTTTCTTAGTTGTATCCGCTAAAAGTTCAAAAATATTAAAACAATTTATAATGGT
CTCGTCTAAAAACAAAACATGACTATCATCCACATTTAATAAATAATTAGCTTTATTCCA
CTTATCTAACAAAGTCAGAGTAGTATTTTTATCATTTTCAATTTTTGAAAGTATTATTCT
AAGTTGAGAACTAAGGTCTACATCATTAAAAATAAATTTAAATTTATTACTCTTAGTTTC
TTCCTCATCCTCATTATGTTTAACACTATTACTTTGATAATTTATGTCGTATATAGTTAT
AGAATCTCCAATTAAAAATGAAATAATATCAAAAATAGAAATTATTTTGGGTCTACACTT
TGCAGTTGCCTCTTGAATACTCATTGTTTCATAACTACCTATAGAACCTATAAATACTAT
TTCTCTTTTAGTTGTATAAACTTTTACACCCTCAAAATTAAACTCACATTCAAATTTTGG
TAAATTACTCTCTAGTCTATCAAAATCAATATGAATCTCAAAATTATTAATCATAAATAT
CCCTCTATTGATAATTTTTTCATACGTATTCTTGTAGAATACAGTCATTTTAAAATATTT
TCCCTCAACATTATTAAGAGGAGTATAATATACTATGCCTCTTCAAGAGCAAAATATTTT
TTTAGTAATTATACATATTTAGATTATTATATCATTCAATTTTTAGTTATCCAATAATAC
TTTTCCTATTTAAAATACTAAGTTTCCAAAAAAATAGATATTTCTTAGAAAGAAAACTAA
AAAATTGATATAATTAGCTATATTATAAACAAATCAAAGGAATTTCTTCTATGACTACAT
CAATAAATGTTGACAAAAGAAGCGTCAAACAACTATTAGAGACTGGAAAGAATAAAAGAT
TTATTATTCCTGAATATCAACGACCATATGCTTGGTCAGACGAACAAATCCAAGTTTTAT
TCGATGATCTAACTGAATACACACTCAATACAACAGAAGATGAAAATAATACTTACTTTC
TTGGCACAATAGTTTCATATGAAAATGATAATAAAGAGCAGGAAATAATCGATGGGCAAC
AGCGTATTACAAGCCTGTTTTTACTGTTGAGAGCTATTTATACTAAATTAGAAAGTGGCG
GTCCTGAGACTAATTTCTTGAAAAGTCAAATCGAACCAACAATTTGGAAACAGAATCCAA
CTACAGGGGTAGTTAACTTTAATGAAATCCTTATTAGTTCCCGAGTTATGGGAGAGGAAG
GAAATCAAGAATTTGCTAATATACTAGTCTCTGGAAAAGCAGATGAAAAATCAAATAGTA
ACTATGCTAAAAATTATAGATTGCTCCAGCAACTTGTTAATGAATATGCTACAGATAATC
CATTGTCCTTTTATAACTTCATCAGTAATATATTAAATCAAGCTATTCTTCTTCCTATTA
CAGCCGATAGTCAAGAAACAGCACTAACTATTTTTTCAACTCTAAACGATAGAGGACTAG
CATTATCAGATGCCGATATTTTTAAAGCAAAAATTTATAATCACTTGAATTCAGATGAAA
AAAAGGAATTTATAGAACTCTGGCAAGAACTAGATGAACAAGCTACAAATGCTGGGGAAA
GTATTCAAAAGTTGTTTTACTACTATATGTTTTACTTGAGAGCAAATGAAAACGATCGCA
AGACAACCACTCCTGGTATTAGAAAATATTATGCAAAAAATAATTTCGAAAAACTGTACT
CACAAGATTTAATGCAAAATTTAAATGCTATTTTAAATTTGTGGATTGTGATAAATAATA
GAGTCTCACTAGAAAATGAAAAATGGTCCGAAAATATTGAAATAAAACAAACTTTGGATA
CTTTGACCTCTTATCCTAATGAGTTTTGGAAATATCCTGTTGTCATCTATTACTTACACT
ATCATTACAAAGATACATTTGAAGATGACTTTCTTATTTTTTTAAAAAGATTATTAGCAG
TTCTATCGGCAAAATACATCATAACACCTACAATTAATGCCGTTAAAACTGGAATCTTGA
ATTTAAATGCAGAAATAATTAACTCAGCACAACCCAAATTCAATTTTGGCCAAATCGATG
AGAAAGAATTGTCAGATAAAATTAAAACTGCGCATCGCAATACAGTTAGGATGATTTTAA
AGATCATAGCTTATCAACATCAATCGGAATTATTGCCAGAAAAATGGGAAATTGAGCATA
TCCTTCCCCAAAAATGGCAATCAAGTTATTTCCCAACAAATTCAGATTCTGAAGTCAAAG
AATTAGTTGAACATATTGGTAATAAGATTCCCATTGAAAAGAAGATCAATATTATCGCAA
GTAACGGATACTTTGCTAAGAAAAAAGAAAGCTACAAGAAGTCCAAAGTTGGCATCTTAC
TTGAGTTAAGTCAAAGTAATAACAATTGGGGACTTGATGAAATTAGAGAACGTGATATTC
GTATTTCTGATGAATTCGTTAGAATACTAAACGAATGGGGCCTAAACCAATCTGAATCTG
ATACAGAAGAATTGTTAACATTTATCCCAGAAGAACGATATTCGGACTATCTTGATTTTA
TAAAGCTTTTCAAAATGGAAGATTCAAATGAATCAAGAGAAAAATTTTTGAGCATGTAGC
AATTTAACAAAGCACTTTAGCTGATAACACACATTCTGTTACTATCAACTAAAGTGCTTT
TTTCATGTATTCAGTGGCAATTATGGATACGATTATCTACTTGTATCGTCCCCAATATTG
AATAAGTTTCGGAAAAATAACTATTTTCCCGAAAGTTTATTATTTGCTGTTATAATAGAC
ATGCAAAACTTGTTCCAAGATTTTTTTTAGACTCGTTATCATCATAAATACTGATTTTAA
GGGATTTAACTACTAGTGAACTTAACAACTTTATAGGACAGTGACAGCGTGTAATTGAAG
AGTGAACAAAAAGAGGTATAAAAACACCTCTTTTTTAGCATATAATTTTGATTTTAATAA
AATAGAAAATCTACTTAAAACTTAACCATCTCTTACTTATAAAAACTTTAAAATATTTGA
TCTGTGTATCTGAATCTAGAATCGAGAATTCGAAGCTTTTTTTAGTTCCATTTTTCCATA
TATCATATGATTCAATTAATGGACCCACATAATGTATCAAGTTCTTTTGCTTTTCTCCCC
TTCACTTGAACTACTGCTTTTCTAGGGTTATCAACATCCCTCGAAATCATTTCACACTCG
ATCTTAATAGTAGTAGATTTATTTGCAATTGAATTGGATAGAACATAGTAGTTTTCTTTT
ATTTGGAGATAGGAAATAACAAGTTCCTCTAAATCAAAATCTGGTAAATTATCTAGAAGA
CTGCCCTCAAATGGAATAACCTTATAAAATTTACTCTTTGACATCTGATTGAAAATCTTC
TTTGAGTATTCTATTATTATTTCATCATGAATTCTTTCAACTATTCCTCCTCGAGGTCTA
TTGAAAGAAGATTTGATTTGACCTGGAACTTGCATTCCAATATTATAATCCTCTACAGGT
ATGATTGCTCCAATATCCAAGTACTCATCACATACTACCTCAACTTGTGACCTTACCCTA
CAAATCCAATAATTTCCATTTAAGTCTCGTGTCCAAAATAGATCATCAGCCTTTGTATCT
CTAAAAACATTTATTGCAGAGTTTGCTCTACCACTCTCTTCTTTTATTCGATTGTAGTAT
TCTTGAAAATCATCTTTTTTAATATCACTACTTAATCTACTCCAGTCAAGTGCTAGATAT
TGTTTAGAACCATTTAAACAAAAATCAACTAATTCTTTTCTAACATTATCATTGTTTCTC
TTTAAATGTATTCTAGCCACGTAGTCCATTTCACTGTCCATCTTTTCCCTTTAAAATAAT
CTCCTGAGCCTCTTTATATAAATAATAATAACTAGTACGGCTTATCTCTGACTCATCTAT
TAATCCAATAAGAAAATCAATATCTTCACTTGCTTCTTGGCTCAGTTTAGACTTTTCTTC
AACTAAATTCTTGCGAAGCTTTACAAATAGTCGACCAAATATCTCAGCTTCTTCTTTCTC
TTTCTTTTCTTTTTCTCTTTGTTTCTTTATTACTTCATTTTTAATAGCCATCGACTGTAA
TTTGTCATAATTTATCTCACCATCTTTGAATTTATTTCTCACAGATTCCATAAATTTAGG
TGAAATACGAGTTCGATTATATGCTTCTTTCACTAATCCAGTAATATCCATCCACTGAGG
GATTTCTGTAGACTCGTTAAAAATTTTGACCTCATGGTTCGTAACAACTAGTTTCTGTTC
TTCATCAACATAGTGTCCCTGTTCCTTATGGCTTTCTATATCAGAAAGGTATTTCTTCAC
TCTCCATTGTTTTACAATTCTCTTACCTTCGCTAGATAATCCGTAAGAATGTACATATTG
ATATAACCAATCAGGGAAATCGTCATCTCCTATTGTCCATCTATCTTTTTCGTGATGGGT
TATCGTATTTCTTAATTCACGATCTGGATACTTAACTTTATTATAAACATATTTAATAAC
TTCATCTCTTTCCTGAGTATACTCATTCCAATATTTACTGTACTTAGCATAGGGTGCGAA
TTGTTTTGTTCTGTATATAACAGTACCCATAATTGTAAACTCCTTTAGAAACTCTCTAAC
TACTATTTCTTATTACGAAAAAACAAGAAAATACACAAATGAAATGTCGCGCTTATTGTT
ATTAGTACCTTTTAGAACGAAATCGCATAAACATAAACACAAAAAAACATCTCGTATAGT
AAATTCGAAATGCCTTGAATATTTTATTTCGCCAACTATTTTGGCTAAGTAAAATATTTA
AAGTATTTTTTCATCCTAAGAATCTTTGTAGTGAAGATGATTTCTTAATTCTGTAATTTC
TTTGTTTCTATATTACTATTTTTTTCATCAAAATTATTTTCAAAAAACCATTTATATGCT
CTTTCTGCAATAATTTTTGTTTCTAAATAGTCTAAACCACCACCAACTACAGCTCCTACA
CCTGGAACTAATTTCCCTAAATTAACAATCCCTGTATTTCCAAATTTAGTAATTAATCTG
AAACCGATTTTCTTATTAATCGAGATAAGTACTTTCCCAGGGATTTTCTCCACCATCTTT
ATTGCTACTTTTTCTCCTAGCTTAATTCCAGCCTTCTTTAATATCTGATTGACTGCAACA
CCAGCTAAACAAGCATAAACTAATGTCTGGGTTTGATCGCTTTTTAAATCATACCCCGCC
ATATATGCACAACAAGCTATCATACGCATCTGCACATATAATACATTCGCAATATTGGCA
GGTACTGCTACTGGCAAAGTAATAATACCTCCTAATCCACTAATAACTCCTGACGTGGTA
CATTTTATCATTTGTTTGTTTAACATTTCTTTGCAAGCTTTTTCTTTGGAATCATGTTTA
CTTAAATAATCATCTGCAAAACTATCGATTGGCTTACTAACCATAGGAACGCCATTTAAT
ATTTTTTTATATGAATCATCTAGAAAATTCATGATATCTTGCTGTGAGACAATGGCTTTA
CTTACCATAATTTTAATCCTCAGTATAAATTCTAAATTCTTTATATTTTCGAATATTGTA
CCACTTTTAAGATATTTTTTCTATCCTTGTAAAAATATCTTAAAAGCATGTTTCACTCGA
CTTTTCTCTTATAGAGATACATTTATATTAAATATGATAAAATATTCTCGGTTTGAGGGG
ATATAAAATAAAAAAACTGTTATTCTGTTTCTATTTCTATAAGCTCTATTATTTTAGTTG
CTTGCCATTCTTTACAAATCAGGTCTCTAGATGGTGAATATTAAAAGAAGATAAAGGTAT
TATCGATCATGGTTAAGCTGAAAATTTTACATGTAATAGAAAAAATAGTACATTTAAATT
ATTAGGTACTAATGTTACAAATTCAACTATAAACTATCAAACCAAAGATGGTGCTATCAT
AGTCAATATCTCAGGTATAAAACGTGAATACTATAAAAGTGGTAGCTAACTTTATTATTA
AGCTATTAAGCTATATATCCATAGGTAGGAAGGATACACAATGCCAAATCTAGAAGAACA
ATACGAAAATCTTTATGAATTCATCAAAAACTTTGAAATTTTGATTCAAAAGAATATTTT
TAATGATCAAAATACTGAAAAAATAAGACATTTTGGAAATGAAATGATGGCACTTTGTAA
GTCTAAGGCTTTTAACATTTCTATAAATGATATAACATCTCTCAACTCATTCAACGAACT
ATTAATTCAAACACCAGATGCTTCAAAACCTTATTTGATATCTCAAGTTGAAAATTTTTA
TACTGAAATTATTGAGCCTAGTAAAGACGAGCTATATTGAATAGAAATGCCATAATAAAA
GAATTATGCAATTTTTAAATATAACTTCTGCAAAAGAAAAAACGCTATTAAATTAGCGTT
TTTTCTTGTTTAGTCAAATATAATATTATTTCACAACACTTCAATTTAAACACTATCTTA
TTCTAAAAACTTGGCTTTTATAGCCCGTGTTCTTAGTTAATTTTAAAAAGTTGTATTTAT
CATACTTAATTAAAACACTTCTAGTTAAATATTTCAAGGACTTATAAACATTTTATGGTC
TTCATAGAGATTGCTCAACTACGCTACTTTTTAAATCTTGGGTAATCTTGATTCTTGTGA
AATTGTTTTTCTACTAATATCCCATTTTGCGACATTTATTTTTTTGATTGTTTTCCCAGA
ACCAAAGTCAAGAATATCTTCTCTATTTAAATGAATAATAACTTTTTCTAGTGCTCCGAG
ATTTTTTGATGATAACAAAAATGCTTCCTCAGGATTGCACAATTTACAATATATTTGCAA
TTGACCTAGATTCTGAAGGGTTAAGGCTGTTTTTTTAGCTTCAATAAAGAAGATTTTCGC
TTGATTCTTCCATTTTACAATTCCTAAAACATCTATTTGAATTTTCAACCCTACAGTTTG
TGGGAAATATTGAATAACATCATACTGCTCAAGAACAGAATCTAGATAAATAGAGTGACA
GTCAACTACTATCGTTTCACAGTCATTTTTTTTATATTTATTACTCAAATAAGAAGATAG
CCAATTACGCATATCTGGGTATAGCTCTTCTTCTTTTCTTACATTATTTACCATATCCTA
GAATCTCCGCAAGTTGCGTCCAAGAATCAAAATGTTTACCTCTTATGATGTCTGGTAATC
TCTCAGAGTTTTCCATAGGATGAATAGGTTTTTTTCTTATTCTAACTTGTTTTTCCCAAT
AAAACTTATGTGTTTTATTCTCATCCACATAATCCAATAATTCTTCTGCATAATTCTGAA
GAGCTCTTTGCTTATGTACAATATTAAATCCTATTGGTAAAAATTCATTAGCGAAAATCT
TAACTTGATGCTCCTTTTGCCAGTAGTTATGTTTTCCTTCATTATATTTTTTTAAGTTTG
AATCTCGAAAATTAGGATGACCAAAATCAATTGTTTGCACAGGAATATCTAAAGATTTTA
ACATATTAGCTACATCAATTACAAATTGCCAATTCCCCGGTATTTCAATATAAACCCTAT
GCATCCCCTCTTGACCATAGGCCATATTACTTCTACGTATATAACCTGTAACATCTGCAA
CCCCTCTCAATAATTCTTTCTTTTCATCAGGTGATATCCTAAATAACTCATCATTCATCT
TCATGGTAGAATGATGCACTCCACCACCAATAAACCTTACAATCTCTCGCATTGTATAAT
CTTCATTAGACTTAGTAAAAGAAATTTGAGTAGCTCTATCAGTTTGAGTGATTGGTAATG
TATTTCCAATCAAAGGTTCAATAACGTTTCTTATGTCTGCTAAACTACTTTTTACATAGA
TTGACACTTCCAATCCTTCATCATCTTGTAAATTCTTGTGAGGAATCTCAATCGTTATTG
TTGTTTCAGTAGCATTCCTTTGAATTTCCCCGTTTCCTAAAACCATACCTAAAAGATATG
CCATCTGTGCATTCATGTATTATCTCCTTAATTTAAATATTCGTTTTCAATTTGATCAGC
AATTGCTTTTGCTAAAAGAGGGGGTACTGCATTTCCAATTTGAGTTCTAATATCTACTTT
ATTCCCATAAAAAATAAATTTATCATCAAAAGATTGGAGACGTGCAGCCTCCCTCGCAGT
AATGGATCTGTTTAAAAAAGGATGATTATTTTTACCATTGGAAGCAGCATCAAACCGAGT
ATCAATAGTTGGTGACGGCTCATCCCAGACCAATCTCCCCCAAGTTGAGTTAAACTTTTG
TTTCCCATGCAACTCTTTTGGAAGGCACTCCTTTCCCTTTTCTGGAGGAATCATACTCAA
TTTTTCTATGGCAATCTTAGAATGATTTGAAGCCTTATGGTTAAATAATTTAACGCTACA
CTTCCTCATCATTTTTTGATACGAGCTATGAGCAGTCGTCACATACTCTTGTTCGAACTC
TCCTTCATTTGAATTCAGGTAAGCTAAATCTCCTATCGCTTCTCTTACAGTTACGTATGA
AGTGCCCTTCCTAGGAGTAGGTAAGCTAATTTTCTTTTCTTTACTACAAATAAAGAATAC
CCTTTCCCTATTTTGAGGCACTCCGTAATCACTAGCTTTTAGTACATCTACTTCTACATA
ATAGCCCATTTGAGTTATCTCTTGGATAATTTGATTTTTAAACCACCCCTGTGAAGTTGA
CATCAAATTCTTTACATTCTCAATCAGAAAAATTTGAGGTTGGAGCTCCTGAACAATTTT
TAAATACTCCACAAATAAAAAATTTCTAGGGTCCTCTAGGCCTAACTTTTTACCCTTTAA
TGAAAAGCCTTGGCAAGGAGGACCACCTACAATCATATTTATATCATTTTGTTTTGACAG
TTCTATAATTTCTTCTTTTACCGAAAGCTCTCTGATATCACCAATAATTACTTTTGTATC
TGGCATATTAGCTTTAAAAGTTTGGGCCAATTTTTCATTGATATCAAGTGCTACCTTAGT
CTCAAAATTTGGGTTTTTGTGTAGTCCGTATGACATACCACCCGCACCACAAAATAAATC
TAATATTCTAAATTTTGCTTTTTCTTTTTTTCTTTTTCGAATCAAAATTCTCTTAAATGT
CTCCTTTCCATTGATACTTGGCTTAAATAAGTCATATTCATTATCAGAACCATGGTTTGC
TTCACCTACTATCTCAAATACTTCCTCGTTATGGTACTTTAGATAAGTAAGTGGAACCCC
CATAATACCATCATAATCCACAGGGATCTCTGCAACTTTTCTAACATGTATCGCATCAAA
TTGATCATATTTAGGGTACGCTTCTTCCTTATATCTACTTTTTAAATGTAGTTTTTTAAG
ACTTTTCTTAACTTCTAAGCTAGTTAACCACATTGCATTACCTAGACTTCTCCATTTCTG
TCCAGATTCATCAATCCAAAATCTTGTTTTCCTTGGTGGAGTCTCCTTCGGGACCTTAAA
AGCCATATCCCCGAAATGATAACCTACACGACTTGTACCATTTTTTATACTTGGAAATAT
TTCTTTATAAGTAATTGCATTTTGATTACTTATTAGGAGATAATCTTTGTCATATATTTC
TAGTAATGAGAATAGAGTTTTAAATTCAGAAAACGGAGGATTTGTTATGACAATATCGGA
TTGTTTCAAGTATTCTATGCATTCTTCACTTTTAAAATCTCCATTCCCTTTCAAATAATT
TATGTTTGCTTTATTATGCAAGTACTTATCTACTTCGTCATAAGTTACTTCATCTGTTTC
AAAAGGATAGGCTTCAAGTTCAAAGACATAAGCAGTATTTTCGTTTATATCTTCATCAAA
AAGATTAAGTTGATTATTTCCTGAATAAGACGTACTAATTAGTTTTTTCAAACCTAATTT
GTCAAAATTCTTTACGAAGTATTTTACAAATTCTGATTTATAGGGATTATCACAGTTACA
TAACACAACTTTACCTATAAGTTGTTGCTTATAATTGATCACTTCTTTTTCTATTGTTTT
TCTATCTGTGTACCATTCATCTGTATTTTCTGAATGTTTAGCCTTATTTAGTATTGAATT
TCCACCCATTTCTTCATTTCCTCACCAACTTCACTATTTTTCTTGTTTGCAGATTTACTT
TTTATTTTATCAAAAAATAACATATCACACTTACAATTGCTTTAAATTTAGAAAGTTTTC
ATAAGCTAATTCCATTTAAAAATAATCGCCTAATATCTTTAAGTGCATTATTAGACTTTG
TTTCTCATGAATAATCAAAATAGCCCATAAGCTATCTCTCCAAAGGCCTGAAATTTCCAA
CAATGATGCCTACTACACGTGGATCTTCATCATAAGAGATAAAGATATCCTTATATTTTG
TATTAATCGAAACTAGGCGTAAACCTTCTTCTTCTCGATAAACTTGTTTAATATAGGTTT
GGTTATTACATACTACAGCATAAACTGCACCATCATAATCAAAACCTGTCTCACGGATAA
GGGCTACTGAACCGTTATGATATTTGGGTTCCATGGAATCCCCAGATACCCAAGAGGCAA
AATCATGAGCTAATTCTTCATCAAAGTAGACAATATCATAGTCCCTATCATCATAAACCG
ATGCACCAATACCAGCAGACAATCGATCGTAAACCTTGTAAGCAAATCGTGGTACTTCGC
TGACTAAATTGACAATTTTGTTTTGAAGAGTGACTAAATCCTGAACATATTTAACAGCCT
TCTCCTGATTTGAAAGATTCAGATGACAATAGAGACTCGATATTTGATTTTCTGTCAGAT
AACCTTCTGGTACTCCTAAAAGCTTTTCAAGTTTTTCCAGATTATCCTTAGTTGGCTGAG
AAGTTCCCTTCTCCCAAGCAGAATAGGACTGTCTTGAAACCCCAACAGCTCTTGCTAGCT
CAGACTGATTCATCTTCAATTCTTTTCGCCGTTCGATTAGTTTCTCTGGATAATACATAT
CTTACCTCGTTTCTAGTAGGAGAATTGTTCTAGCCCTAGATTGAGCTTGTTTCTTTGTTA
TCTTTTCTTTATTCCAGGCATACCCGATTGTCTTTCCAAAATCAAAGTAAGCACAGGTTT
CTATATTGGTATCCAATTGTTCCAAGTCTTTCCGAAAGTCATTTTCTATCAAGTCTAGAA
ACTCATTGCTTGAAACAAAGTGATTTTCCTCTATGGCTGACAAAATAGCTACAAATGGAT
TGGCTTCAATACTCCTATACTCTGTTTCCATCTCGTCCTTGACCAATTTAAATAGTTCAA
TAATATACTTGTTGTTGTTGTGTTGATAGGCACTAATCGCTTGATTGATTTCCTGATATT
CAATTCTCAAGTAAAACTTGAAAATATCTCTCAATCTATAGACAAGCGCTTCTGCTGATA
CTCCTAAATGTGATTCAACTTGGCTAAATTTCGCATGGCGATAATAGATATTTGAAAGAA
GGACAATATCTGGCATGAGAATAGCAGCCGAGAAGAGATTAGCTTCCGTTTCAACACGCG
ATTCACTACTCCTACTTAGTTCAGTAAACATATTGCCACCGTGACCTAGTATAAAATGTC
CTAGCTCATGGCACTTGGTAAAATTCTGCTTTACAATAGGATTGTCCTTCTCATAGGAAA
AGGAAATCCCTTCAGCATCAATCATGGTCAGTCCTTCAATCTTGAGATTGGAAAAATGAT
GCTCCAAAATTTTAATATTATAAACCTCAATACAGGTATCAAAGTAATAATCAAAGTGAT
AATCCAGAGGTGAAATCTGATTATCTTTCATAAATTGATACAAGTGCTGTCTTGCAATTT
GGGTAACTCTAGCATAAACTTCTCTCACATTATACCTCCTAGCAAGTCAATATCATTTGT
CAGTTATATAACTAACAAAAATTTTATAATAAAAGTGGACAACTGTCCACTAGAAAAATA
TTAAAGTCAATTTACCTAACAATTTTGTATCAAAATTAGTCTAAAATAAAACCCAATATG
AGATAAAATCATATAATAAGTTTACTAACCCTTGTCGCAACTACCCTTTTGCTAATAGCG
TATCAGTCAGGAAAGCATAAATGGAGAATATTACGAGATTGGTGCCTACGGTACAGACTT
TGTTATCACTATTGATGGTAGTACAGCTACTATTGATGCTGAGGGGACTACTACCAATAT
GACTATCGACACTGGCTAGCAAACATTCACTATCGAAGTTTTTTCAGACCAAGCGTTGAA
TAAGAATATGAGGATAGAGCCATTACTGCAAACATCATAGGCTCAGAACACCAATACTAC
AAAAAAAGTAGTGAGGCGTATGAGGAAGAAATCGAGAAGTTTAATTAATACAAAGTGGAA
AACTATCTACTATTTTTATGATACTGGGTATCAACTAGCTTATCTAAGCCATCTTTCTTA
AATCGTTCTCTTATCTTTTTTAATATATTGAGAAGTTCATCGTAACTTATTATACTAATT
ATGTTTGAAAATTGATTTTTAAGTATTCTATAGCTCTCTTTCTGTCTATCATTAAAGTCA
TTTGTTCTCCCTATTATTATCATTCCTTTAACATTATTAATTTGAATTTCCTCATTAAAA
TGAGCTTTTTTCAGCTTTTTATTGATTCTGTTAATATTATGATGAGGATTTCCAGTGAGT
TGACGTATATAGTATTCTACTTGCATTGTTGTGCCTGTTAATTCAAGTGAAGGAACGTAA
TTGTCCCTATATTTCGCTTTTCTCAAAATCGGCTTTTCAGGTCTTTTTATTTCAATAATA
TCTACATTATTTAAAAAATCAATTAGGATAAAATCTACCCGTTTTTTGTTTCCCATAGTT
ACTTCATCAATCGCAAATTGATAATGAGGATAAATTAATAAAATAATATTCAATATTTCC
TTTTGCCATTTTTTTTCATTTACTCTCCCCTTTTTTAGTAGTTCTTCTAATTTTTGAACA
GCAAGATCGAATTTTTTTATTTCATTTCCTGTTATTTTGCTATCAATATTATCTGTAAAC
AAAGGTTGATTAATTGATTTACTTCTTGCTTTCTCCCGTCTTTCTATATGTTTTTCATAA
ACTTCTTCATAATTTTTATTTAGTTCAAAATGTTCTTCAATTTTTTCAGCTAATACTTTA
TTCGTGTAATGTTCTAAAGTTGTCCTAGTCGGAAATGATTTTATTAATGCATTGTATTCT
TCAAATGTGATATGATTTTTTGAGCCATCATCAGAAACCTCTGGTACTATAAAAAAATCT
CCATCTATTAATTCATCAATCTTTTTAAAGTTTGATACTCCATTTGTAACAAAATGTTTT
AACTCTAATTTATCAATGAAAGAATTATGTATTCTCACTTCATGATTTAATTCAAATACT
TCCTTATTGAGACGAAGGTATCCATCTTGTAAATCCCCAATTTCAATTGCCCATTCTTCT
TGATCTTTATAAGAACCTTTATCTAAATTTCCGTCTTTATCAACAAAAAAATACAGTCCT
TGACGTACATGAAATGTCCCTCGAGATGTGAATTTGCCATCTAACGAGTTCACACCTCTC
CAACTATTATCAAATGATATATAAATCTTCTTATCTTTTTCAAAAATTTTCGTCATAATT
AGTTTATTTTTTACCTTCTTCAAACATTTTCTTTCGTTCTTTCATAAACTCAATGAGTTC
TTCACGGAAAACGGCTTTCTCTTCTTCTGTGAGATCATCTGAGGTCATACGAAACAATAC
TTCTACATTCGCCAATTCATCTTCTTGTTCAACTTTATTATCCAACAAGCTGTCTAATGA
TACGTTGAAGATTTTGGCAATCTTCACTAAATTCTCTTGTGTTGGTTTTTTGACCCCACG
TTCCCATGAAGCATAAGCTGGTTGCGAAATTCCTAGTTTTTCTGCTACTTCAACTTGGGT
TAATCCTGCTTGTTTCCTAAGGTCTTTTAAGCGTTCCGAAAATTCCATGTTAAACCTCTA
AAAAATATTTTCTATTTTTTCAAATTATCCCTTGACAGATATAACTATTGGTTATATAAT
TTAAATATAGCTGATGGTTATATCGGTTTTAAAAATAATAACGCCAAACTTTCAGCATTA
TGATCATTGACAATTAAATAAAAAGTGCGTCTGACAACCAGTGGACTGACTATCAAACTA
CACTAAACTTCGTACCTTTATTGTAATTGTTTTGATAAGTAAAGTCAAGTCCGTTTTATG
GTTGAAGTGAAGATAAAAACAAGTATTTTGTGGGCTTCCACGCATTTCGGACCATTAGCA
CTTTTGCCGAATAGTAAAGTGAACTGGTTACGCAAGATTGCGTAAGAGAATCCCTTGGGT
GTGACAATGACTACCTAAAGAGATTGGCCGGGCAAGCGATGGTAATTGACGCAAAGCACC
TTGCTAAACGTTGCCACCGTGGAAAGAGGGATCTTTCCAACCAAACAACTTTTCTTTACT
GCTGTCTATCTTTTGAGATAGACTTACTCTCAAGCTACTAAGTCTTCTTTATATCTTAGT
AGCTTTTTTACGCTTATAATAAAGGAGAAATTATGACTAACTTTTTTCGCATTACAATGT
AAACGCCTATACGATAACTATGAATTCACCTATGGCATGTTTAGCTACTCGCCTAAACTA
CAAGCTAAACTCTATGCACAAGCTCTTCTTGACCTAGATTATATAGTCCAAGAAGCTCGT
AAGAACAGCTATCCTAGCGGTGATATTCAGTTCTATAGTCGACAGTTTAAACGTAAACTA
TTTACCCACTATTATTCAAGAGTGAAGCAATTAGCTTAACTCTTTTTCTTTTGCTTAAAC
TTAGAAAGGAAAATCCTATGATTCCAGAAACACTTGTTATGAAACCAGACTTTATTGGCC
CTGCTTACTACGAAAAATTAGGAAACGCCCCTCGCTTTATCTTTGGTAAAGAAGGTAAAT
ACCAACGCCACATTCTTAATAGTGAAAAGCACGGAGCTTTTCATGTCATCACACCTGCTT
CTACAACGGTCTTCCCAGAAGATACTCTCGTAGAAGCCGTCAACCCGATTTTTCTCTCAG
ATACAGCTCTAAACGGCAACTCAGTTGCCCCAGCCCTCAATGTCTTTGCGGAAAAATTAG
TCCTAAAAAAATAAGAAAGTAAAGGAGAAATACATATGGCTAAAATTGGATTAAACTACG
GAGAAAAACTACAAATTGCGGACAAGACCTATCGTGTTATTACAGATGGCCTAAACGTAC
CTGAAGTGCTTGGAAAGCTATCTTTCCGTGGCATTGAAGGCCCCGATATCATCTATGAAG
AAGACCGTACCCAACGCAACCCTGACGGGTCATTCGTCCAAGTCAACACAGGAGAAATCC
GTGGGATTGTTCTCGCAATTCACTCTTCTGTCCAGCATGAAACCCTCTTTTTCACCATTG
CTGATATGGCACAGTCTGAAATCGAAGACCTTGGGATTAAATACCGAGAAGAGGTAGAGC
TTGAAGATATTGTGATCACCCACACTCACGTGAACCGCAATGATATTTACAAGCTCTTTG
CTTCTAAAATCAAGAAAAAGAATGGAGGGGCACCTCTTAAGGAAAACAAACCTCTGGACA
ACAAAAAGGATAATTAGGAGGTGATACACTATGAAACTCTTCACCTATCGGGGGATAAGA
GTTAGGGCCTTTTATCGTCATATTAGGGGAATCACCTGGTTTATCTGGTGGTTCCCTTCT
TTGTTAGCTATTGGACATTATTGCTATCTTAACCTAGAAGAATTGAAGGACCATCCCTTG
CCACAAGTTTACTTTATCGGGGGTGTCCTTGTTGCTTCTTGCTTAGTCGCTTACCTATTG
AACCACATGTGCTACGAGAAAATCGTCTTCTTCCAAAAGCTCAATAGTCTACGTATTTTG
TCTCGCTTCCTGATAGAAAACAACCTCTATTTGATTAAAAATATCAGGCGTGAAAACAAA
ACGATTGAAAAGATTGACCTTCCTCAGGTCTACTTGAAACAGTCTCGCTACAAGATTGAA
GTCTGTTTTATCCTAGAAGGGAATAAATTTCAAGACCGTTTTCTCAATCTTGGGTCAACT
CTTGAAGTCATGTTTAACGGGGATTTTCGTAATAAAACCTTTGATAAACGGTTTATCACC
TATGACATTGCCATCAACCGCATTGATAGCCGTATATCCATTAACGAGGTAGAGGTCAAA
GGCTCTAAACTCCAACTTATGAAAGACGTCACTTGGGATTATATTGAAGAGCCTCACCTG
CTCATTGGTGGGGGAACTGGTGGTGGTAAAACCGTTGTCCTTATGACCATTATCTATGCA
CTGGCTAAGATTGGCTTTGTGGATATTTGTGATCCAAAGAACTCTGACCTGGCTGGGCTC
AAAAAGATTCCTGTCTTTCATGGTCGTGTCTATACAAGTAAAGAAGATATTATCCAGTGT
TTTAAAGAGAACGTCGCCTTCATGGAAAAACGCTACGAGCTCATGTCTAGCTCACCCAAA
TTTCAGGCTGGGAAGAACTTTACACACTACGGTATGACACCTAAATTCATCCTCGTCGAC
GAGTGGGCAGCCCTTATGGCAAAGATTGACCGTGACTATAGCCTCCAATCAGAACTCATG
GAATACCTCTCACAACTCGTCCTAGAGGGCCGTCAAGCTGGTGTCTTTATCATCTTTGCC
ATGCAACGTCCTGATGGAGAATTTATCAAAACAGCCCTTCGAGATAACTTTATGAAACGT
CTCTCCGTTGGGCACCTAGAATCAACAGGTTACGACATGATGTTTGGAGATGCTAACAAA
ACCAAAGAATTTAAAAAGCTCGATGAAATCAATGGGGTCAAGGTTAAAGGTCGAGGATAT
ATCGCCAATAACGGAGACCTAGCTGGTGAATTCTTCTCCCCTTACGTACCACTTGACCAA
GGCTTCTCTTTCTATGAGGCCTACGCAAAAATCCCTATTATGGAATTCAATGGCGAAGAA
TTTGAGGTCTTTGGAGAAGTCCACCAACAATCAAAAACGATTGAATCAATAGAGGAGGAA
GAAGCTCTAAGCACTGAAACCAACCAACGACCTCTCAAAGAATTTGCGGAGGAACAGGAC
CTCAAAATGGCAACGCTTCGAAAGATCATCTACCTCTTACAAGAACAAGGGATTGTTTTT
GAACGGACGGAATCCGCCATTCTAGTCGACCCTTTTCAAGAAGAACTTCTTCTTGAAAGT
CTTATCCACTTTGAGGAGGGGGGACGCAAATCTTATCCAAAAGCCGTTGAAGCGACGCTT
AGTCATCATGGGCTAGGACAAGGGCAAGGGCAAGCCTGACCACAGGTCAGGCGCAGACCG
TAGCCCGAAGTTCCTAGGCCATGATGAGACTTCAACCCCCGATTTCTAATAGGGGGGTTA
CATTTGGCCAAAGTGCCACGTCCACCCCTCCTCATTCCTTGTGGGAGTTGGGATTTCAGG
ATTTAGAAAGTGTGTCACTTTAGTTCAAAAAGTGTGTCACTTAGTCAAAAGGAGGTGTTC
CCATGAATGACTAAAATGAGTCCCTTTCAGATCAAAAACTTCAGAAAACAAACAGGCCTC
AGCCAAAAAGCCTTTGCACAAGCCGTTAACTTACCCATAAGAACTTACCGCTCCTATGAA
TCAGGGGAAAGAGGTCTTACCATTGACAAGTTCCGAGAACTCAAAGAAAAACTCGGTTAC
TATCAAGAGTGTCACAAAAACAATCTCAGGGCTCACATCGACTATTTGCGATTAACTTTC
CCCAGTTTGCAAGATTTAGAAGCTTTCTGTGAAAACTTTCTTCACTGCCACTTAAGCGAA
TTTACTGACCAAGAAACACGTCTTATGAATTATACCCACTTGTGGCAACGAGGAAACATT
TGGATTTTCGATTTCTTTGATAAGTCTGCGACTAATAACTACCAAACGTGTCTCCAACTC
TCTGGTCAGGGCTGTCGAGAGATGGAACTCCTCTTAGAACACAAGGGGATTTCTTGGCAA
ACCTTTCTTCAAAACATTCTCTATGGCTATGAAGATGTCAGGGTAAAACGCCTTGATATC
GCCCTAGACGAGCTCTATAAAGGCTATGGGCACGAGGAGGAACATATCCAGATTCCAAAG
CTCATTGATAAGCTCTATGCCAAAGAAATTGTCCTAGATACCATTCGAAAATGGAATATC
ACAGGTGGGGGTTCCTTCACTGATAACGACGATATGGAAGCCAATCACGGTCTTTCCCTT
TACTTTGGGAGCCGTCAAAGTCAGCTCTACTTCAACTTTTATGAAAAGCGATACGAAATC
GCTCGTATGGAAAATATCTCCTTGGAAGAATCCTTGGAGATTTTTGGTATCTGGAACCGC
TACGAACTACGCTTTTCAGACCAGAAAGCCCAAGGGGTTGTGGAGGAATACATCAACGGT
GTAGATCTCGGAGAAATCGCAAGAGGTATCGTGAACAAGGAAATCCAAGTCTATGATGGT
ATCACTCGGTTTGGAGCCTATAAGCCCGATGAAAAATGGCAAGAACTCTTTGGAGGGGTT
GAACCCCTAAAACTCTCAACCAGTCCACAACCCTACAGTATCGAACGGACCATTCGCTGG
TTAACCTATCAAGTCGCAAACTCTCTCGCACTCGTTTCAGAAGCAGACAAAATCATGCAA
ACAGAATACATGAAGATGATTCAAAATAGCGGGGAAATCACCGATCGTGGGGAGGCTATC
TTAAGACTCCTCAAAACCAACAAACACTATGAACACTAGAAAGGAAATCCCTATGGAATA
CAAAATCGAAATCAATTCACTAAACAACTTTAAAGCCTGGTCTGGTGGGCTGAGTACCTT
AAACACTGTCCGTGAACGTGGTGGCATAGATACCCTAACCACCATCTGTGAAGACCTCTT
TTCTGGGAATACCCCTACCGACACTCAAATCAATGATTGGCTCTGGTTTGATACAGACTT
TATTTATCAAGCACTTGGCTACGAGGACCTCCTAGAGGGCTAAGGCCATGCTCAAGAAAA
TCTATCAAGCAGACTTCCTCCTTCTTCCTGATCAGGAGTTTTGGAACATGTATATCCTCC
TTAGGAAAGGTAAGGACTTCTACTATGAATGTGCTGGAAGATGTACTGAAAAACCTCCAG
ATGATAGGGGCTTCTACGACTATGAACATGCTTGTTTCACCCTAGACGGTCAGGTACTGA
GTCTCAATAAACGGATGCGCCCCTCTCTCATTGCCTATATTCAACAGACCATCAAAAACA
ATCACGAAACATTTAGAAAGGAAATTGATATGGCTACTAAAACGATTTTTGAAACCAAAG
TTGGACAGGTTACCAACGAACTTGGATTACTACTCAAAAAGAAAGACTACAAACAGGCTT
GGACCAAGGCTGGAGAACTCAACGCTCTTCTTAAAAAAGAAGAAGCCAAAGACCTAAAAC
CTGAATTAGTCGAACAACTTCACAATGAGTTACGAGGCTACTACTACATCAACAGTGAGA
TTGAAAAAGCCAATAAGCGACTCTTTGCCAAAGGTTCCAAACTCATTGAACTTGCTAGTC
TCTAAAGGAGGACCTATGACGAAAGCGAAACGATACTTACTAAAAGCAAGGGAATACCTC
TCAAACTTTAAAAAGGTGGAGAAGAAAGGAGGCCCACCAAAGCTAAAAGTCACCACTAAG
AAGACCGTCAATATAGCTGTTATCGGAGGAATTTCTTTCCTCCTTTTTGTTGGACTTATG
GGTTCTATCCGTGCCATCACACTCTCAAATAAAGTAGGAACCCTACAAGCTCAAGTGGAA
GCGACTCAAAAACAAAATAAACAGCCTGTTGACGCTAATCGCAAGTATGACTACAAGCTC
CAGTATTACCTCAATGACTATGTCTACGCCTACTTCACCCTCCCACAAGAAGGGGATAAA
CAACAAGCACAAGTTGAACACCTCAACAGTTTCTATAACTTTGTTCCAGACGTCAAAGCA
CAAGGTCAAGTGCGTAACCCAAGTACCTTGCTCTACTCACAATTAGTCACGGTAGAGGGG
AATGTAGCCACCTACAAGGTTAAATACAAGGAAATAATCCAACACGACAAAGATACCGAG
GAAAAAGAACTAGTAACAGGATTTAATATTCCCTTTGATGAAAAAGAGGGGAAATACTAC
GTTTCTGGACTCCCTTGGTTCTCAGCGATTGACTCTTCACAAGCTGGACACTTTAGCGAA
GACGATCAACTCCAACTCACGGCCAACGACCACGTCTCAGACAGTCAACACAAGAAGGTT
GAAAAGTTCCTCAAGGTTTTCTTTACCAACTATACCACTAACCAAGACAACCTCAACCTT
ATTGCCAAGAACGTTGCTATCGTAGCCAATACCACCTTTAAAACGATTGACTACACCTAT
CTAAAGAAAGATGGGGCTGGTCTCATTGCTTATGTACAAGCAACCTTTGAGGTGGGAGGA
ACAACTCACTCTGAAAACTTTACCTTTACGCTCTCAAAAAAAGACAAGAGCTACTATGTC
ACAAAACTAGAACACACCATTCCTCTCAACTACGCAAACGATAAAGATTAGGAGAACTCT
ATGAATACAGACAATCTACGTACCTTCCTCCAAGGCGATGGGATTTGGATTCTCACCGCT
ATCGCTGTTTTGTTGGCTATTAAAGCTTGGCGAAACAGTTCTTGGCTTCAACTCTTCTCA
GTCGTTGGATTCTACGCCGTCATCGTCTCAATTGCTAAAGGACAAGACATCCTAAAAGTG
GTCGGCTGGTTCCTACGACTCTTTGGTATTGATTCAGGACTTTAAGTATGGCTGAAGAAA
GACTCTATGACTACAGTAAGGGCTTGAACGCCCCCTATTGGATCCAGGAAATCAAGACAA
AAAAGGGGACTCGCCTTTGGTATTTTGCGACACCAATGCAATTATCCTTTTTCATTGTCT
TTACCTTCGTTTTTGTAGCCATGTTGCTCTTTGGAGGATTTATCCTGGTCCCCCTCGCAA
AAATAACACACTCTATTTCACTACTGCTCTATTGGTACCTCCCCTATAAACTGGCTAAAT
TCTACACCGAATACGAACCACATGGTAAGAAGATGCACGGTTTCATTGGGGACTACCTGA
TTTACTTCTGGGATTTCAAGCTCAATAATAAAGCAATCTACCATGAAGACCGAATAGAGC
CTGTAGAAGAAATTGTCTTTGAAAAAACAAGACTCTAGAAAAGGAGGTCCTATGAGTATT
ACCTTAACCTATCCCATTAGGGAAACCCATGAAAATCTGGCCCTCAAAAAAGATCGAACG
GTGGTAGCCTATTACCGTATTCCCAATACTCCCATCACCATTACAGATGAAGAGAAAAAG
GACAAACACAAGATTACAGTTGCTCAAATGATGAAAAAGCTCCAGAAAAATAAGTCCTTT
GAGATTTCACTCATTCCCAAAGACTATCTCTTAGAAGAGAAAATGAGGGACTTTTCAGAA
GCATTGGCAGATGATAGCCGTGAACTAGGAGAAGAGCTCCTTCTTTACACGGTTGACCGT
CTCACGGATGAAATGGAAATTCCTTATCAGTTTGACTGGGTCGTGGGCGTGACCTTACGC
AAACAAAATCACGGGGCAACGGTGAAAGACTTGGCCTATGAGAGTTTTAACGAGTTCTCG
GAGAAAATCGCAAAAGGTCTTGGCTACGAATACGCATTGAGTCCCACCTGGTATGACGAT
TACAGAAGTGACGAATTCACTATTTTCCAAGCCTTCTCTGTCCTACGTGCTAAACGTTTG
ACCAATGAAGAACTCTTCTACTACCAGCGGATGCAATACCTCCGCTACATTCCCCACTAC
AAGAAGGAGGTCCTTGCGAATCGCTCCCAATTTAATATCACAGACACCCTAATTAAAGTC
CTAAAAGGAGGCTTCCTCAAGCTCGAAAGTCTTTATGGTTCTTCCTTTGTGACCATTCTT
CCTGTTGGGAAGTTTCCTGTACAATTCAACGGCTTTCACTTAGGCGAATTCGTCCAACGC
TTGAACTTTCCCGTGGAATTACGCATCAAGGCAGAATTTATTGATACCAACAAAATCAAG
GGAAGAATGGGACGTTCTAATACCCGTTATCGAAACATCATGGAAGAAGCTGAAAACACC
GACACCGTCCAACAAGATGAAATCATTATGGGCTCTATCTCCTTAAAAGACTTGATGAAA
AAAGTCGGGAACAAGGAAGAGATCATCGAATACGGAGCCTATCTAATCGTCTCTGCTTCT
AGTATCAATCAGCTTCGTCAAAGACGACAAGTAGTTCTCAACTATTTTGACGATATGGGA
GTTGAAATCAGTGAAGCCTCTCAAGATGGTCCATACCTCTTTCAAGCCTTACTCTATGGT
GAAAACCTCCAAAAGAAAACACGAACCTGGACACATATGGTCACAGCTCGTGGATTTTCA
GAACTCATGCCCTTTACCAATACGTCCTCAGGAAACCGTATCGGTTGGTATATCGGCCGA
GTGGACAACTGGACAGGTCGTTGGGACACTATCGCTAAAGCCATTGATTCGTCTAAAAAT
ATCGTCCTCTACAATGCCACAGTCGGTAATAAAGAAGATATCGCTGGAAAGATTACCAAG
AACCCACATATCATTATTACGGGTGCGACAGGACAAGGAAAATCTTTCCTAGCTCAGATT
ATCTTTTTAAGTGTGGCTTTACAAAATGTCAAAACCCTCTATATTGACCCCAAACGAGAA
CTTAGAAATCACTATCAAGAAGTAATCAACTCCCCTGAATTTGCACAATGCTACCCTGAA
CGCAAAAAACAAATTGACAACTTTAACTTTGTGACACTCGATAGCTCACTCCCATCAAAC
CACGGGGTCCTAGATCCCATTGTAGTCCTTGATAAGGAACAAGCCGTAGAGGTCGCAAAG
AACATGCTGGAGTTTCTGCTACAAGCTGTCGATGACGTGACAATGGACCAGAAAACAGCC
ATCACAGAAGCCATCAATGCTATCGTGGAACGTCGAGTAGCTGGTGAAAACGTCGGCTTT
AAACATGTCTTGGAGGCCCTAAGAAAGGCTTCCTCTTCTGAGATTGCCTCAGTTGGACGC
TACCTGACGTCCATTGTGACCAACTCCATCTTGGAACTCGCTTTCTCAGATGGCACAACT
CCAGGGCTTAACTATGAGTCCCGAGTTACTATCCTAGAAGTCAATAACCTCAAGCTCCCA
AAGGATGACTCCACAAAAATTTCAGACCACGAACGAAACTCCATTGCCCTCATGTTTGCG
CTTGGGGCCTTCTGTACTCACTTTGGCGAACGCAATGAAAATGAAGATACCATTGAATTC
TTTGACGAAGCCTGGATTCTGATGAAATCCGCAGAAGGAAAGGCCGTAATAAAAAATATG
AGACGTATTGGGCGCTCTAAGAACAATACCTTGGCACTGATTACACAATCTGTGCACGAT
GCAGAAAATGACGATGACACGACTGGATTTGGGACCATCTTTGCCTTCTATGAAAAATCT
GAACGTGAAGATATTCTCAGACACGTCAACCTCGAAGTCACTGAAAGTAACCTCGAATGG
ATTGATAATATGATTTCTGGTCAGTGCCTTTACTACGATGTCTACGGTAATCTCAATATG
ATTTCCGTCCACAATCTCTTTGAAGATATTGATATGCTTCTAAAACCTATGAAAGCAACA
GTATCTTCAAGTCTTGAAAATAAATACGCTAGTTAGGAGGTGAACTGATGCAAGAAGCTT
TTGCCAAGCTAAAGGGGGTGGATATCTTCTCCCTAAAGTCCTACATGGAACCAACCAACT
TTGGCTCCTTTAATGGAGCCTGGGTCCTAATTAATGAACTCTTCGTTAACCTCTTCTTTT
TTATTCTCAATGCCGTCGTTGGCTTCTTTTCCCTCCTCATTCGCATCTTAGAAAAGATTG
ATCTCTATGCCACCTATAAAACCTATGTTTTTCATGGGGCAAGCAGTATTTGGCACGGAT
TTACGGGCTCTAATACTGGTAACATTACCAACAAATCACTTGTAGGCACCTTGCTTTTGG
TTTTAGCTTTCTACCTGTTCTACCAGTATTTCTTTTCAAAAGGCTCCTTTTCAAGAACAC
TCCTTCATGTCTGTCTAGTACTCCTATTAGCTCTGGGGTACTTTGGGACAGTTGCTGGAA
CCTCTGGTGGGCTTTACCTCCTTGATACTGTTAACAACGTCTCTAAAGACGTTACCAAAA
AGATTGCAGGAATTAAGGTGGACTATTCCAAAGACAAGTCCATTAAAATTGGAAAATCGA
TGTCAGATAGCTACATTGCAGAAACGTCCTATAAAGCCTATGTCTTTGTCAATACTGGCC
AAGAAAATGGAAAATACAAAAACAGCCAAGATGGCAAAGAAGAAGCCTTTGACGACAGTA
AAGTTCTTGGAACGAGTGATAAGAATGGAAATTTTAAGGCAGTCAAAGCGAAAGACCGTT
CCAAGTATTTAGATGATTTAGGAGATGGCGCCAACGATGATGGTGAAAAGAACCGTTGGG
TGTCAGCCATGCCAGACTTCATCTTTACTCGGATGTTCTATGTGATTTTTAAAATTGTAG
AAGCCTTTGTATTAGCCGTCCCCATTATCCTTATCCAGCTCTTAAATGTAGTAGCTCAGA
TCCTTGTCCTCACTATGATTCTACTTTTTCCAGTAGTCCTTCTCATGTCATTCGTTCCAA
GGATGCAAGAGTTGGTCTTTGGGGTTCTTAAAGTTATGTTTGGGGGCTTGATTTTTCCAG
CGATTACTACTCTCTTAACACTCCTTATTTTCTATATTGAAAAAATGATAGAAAACATTG
TCACAAATGGGTTTGATGGTGTTCTAAAAACCTTACCGTCACTTCTTTTATTTGGTCTTG
TCTTCAAACTCTTAGTATCAGTGGTTTCTAAAGGCGTCATCTATTTCCTCATCTGGAGAT
TTAAAGGTCAACTCCTCCAATTCATTCTTGGCTCCAAAGCTCGAATGGTTGCGACAGATA
TTGGGACTAAAGTTGAACATGGCGTCACAAAGACCAAAGAGGTTGCTTCACAAGTCCCAA
CACGAAGCCTTTCGACGGCTCAACACCTCGGAAACTTTGCATTGGCTGGGGCTGGTTTTG
GGACTGGGGTAATGATGAATGCCAAAAGTCATTTCCAAAATGCTGGCTCCTTCTTTACTC
GTAAGGAACCAAGTCAACCGGAAACTGCCATGCCATCTGGACCAACAAAGGCTCCAATAA
CGCCAGAAGCTCCAGAACCAATCATTCCTCCAACACAGACACCACCTGATACTTTTAAGC
CGATTGAAGAAGAGGGCACAACACCTACAAGCGAGTCACCAATAATGTCAGAAGGAACAC
CTAGTTCAGAGGATGAATTCCAAACGCTCAGAGAAGAGTGGATTTCGCCATTCAAACAGC
ACCGTATCAATACCCTAGAACGTAGATTGGATGCCTATAAGGACCCTCAAGCCATGTATA
AAGCTCAAGGTTCCAATACTTTCACCCGTGCTTATCGTCAGACTATGACACGAGACGATA
AAATAAGAGCCAATATCGAGCGACGAGATCGTTTAACGCAACGCCTAAACCAAATGAGAG
GAGAATAGAATGAATACTAAAATACGGTCAAGAACAGCCTTTCCAAGAATGCTTGAAGAA
ACACTTTTTAAGGCTTACCAAGAAGGGAAACGCTCCGTCGATTTCCTTCTTTTATTTCCA
GTCTCAGAAAAAGATAAAGACCAGATTATTGCACAAACAAAAGCCCATTCCGTCGTCTTA
GATGCCAAATGGCGCTTTGGGACTGTTCTATTTACAGCTTATATCAGACATTAAGTAGAA
AGGAGAGCCAATGAAAAAACTAAAATGGTATCTATTATCTAGTATTATTCCTCTTTTCTT
TCCTGTTTTTATCATTATCATCATTATGGGAGCAGTCGGAGGAGGTAGCACTGGTGGCTC
TTCTCAATCACTAAATGGGGCAACTTACACAGACCACTGGTCAAATGGTGATCCCTATAC
CCATAATTTACTCGTCCATCGCTATGGTATTAAAGCAGAGCAATTGGACGGGTTTTTAGA
TACTTTAGGAATCTCCTATGACAAGAAGCGCATCAATGGTAAAAAGCTCTTAGACTGGGA
GGCTAAGTCTAATCTAGATGTTCGTGCTATTGTAGCGATCGCCTTAAATGAAAGCTCACT
TGGAACAGCTGGAGTTGCTACAAATCCTGGATCCAACATGTTTGGTTTTGGGGCATTCGA
CTCTAATCCAGAAAATGCCAATAATTTTAACGATGAAGTGGCAGTTGTTGGACTCACCAA
TCAGACCATCATTGGCAATAAAAATGAAACCTTCAAAATCCAAGATGACAAAGCGCAAAA
ATTTGCGAGTGGTTCCCTCAATACATCAACAGACGGTGGAGTCTATTTCACCGATACTTC
TGGCTCAGGAAAAAGGCGTGCTGAAACCATGCAAAAACTCGATACTTATATCGATCAGCA
TGGAGGCACACCAAAGGCACCTGAACAAACGACAGGAAAAACGAGAGACGGAGGTGGGGT
CACAACTGGGGATGTCCCACAAGGCTACAGTCTCACCAAAGAAATAAATACCTCAAGCTA
TACAGGTCTGTCTTATCCTTGGGGACAATGTACCTGGTTTGTCTACAACCGAGGAAAAGA
GGTCGGTGTTACCTTCGGAGAGTACATGGGAAATGGTGGTCAATGGATGAATGCCCCAGG
TTATCAAACAACTCATACCCCAACCGAACACTCCGCACTATCTTTTAGCCCAGGACAAGC
TGGAGCAGATCCAACCTATGGACACATCGCCTTTGTGGAACAAGTCAAATCAGATGGCTC
CATTCTTATCTCCGAATCAAACGTCAAGGGCTTAGGAGTCGTTAGCTACCGCACTTTTGA
TGCAGAAACAGCAAAACAATTTACTTATGTTATTGGAAAATAGAAAGGAGTTATTTATGC
TAAAGCTTAAATACGTACCAGTTGAAAACTGCAAAGCCGAATGGGGTGACAAAATTGCCC
TTATGAAACGTTTTGAAGGACTTAAACTCAAAACTCTTAACAATCTGCTAACTGAAATGA
GAATGAATCCCCAATTCAAAGACTATGTGATTAATTCCGGTCACAGAACTGTTTGGATCA
ACTTCGAGGGTTTCTTAAATTTCTTACGCTATAGGCAAAATAAACGATTTAAGGAGGTGG
GATAATGGAGCGAGTAAGAATACAATCTATCATACAAAAATCAACTCGAACATCGACTAA
AAAAGGATATATTGATGTTAAATTCAGGACACGTTTTATTAACCCTTTAACTGAAAAAAG
GCGGGAAATAGTTTCTGATTGGTATTCATTACCTAATAAAAAAGACGAGGATGGTCGAAT
CAAACTTTCAGCACAAGTAAAATCGCTTATATTTAGTGAGCTTCAAGATAAAGCAAATAT
ACTTTATGAAGAACTAACAAAAGAATCTTTACGAAAACGAAGCAATATCACTTTGTATGA
AGTTTGGCATGAATGGCACCAAACGAGAATTGAACAGAAGTTAGTAGCTCCTAAAACTTT
AGCTGGAGAAGATGGTAGATACAGAAACCACATTTTACCTCATATTCCAAAAGAAACGAT
ACTAAAAAATATTCCTACTAGTTTAATAAAAGAGATTATAGATCAACTTTACCCAATCGG
AAACCACAAACGAATAGCTCAATCAATTAAATCAGACTTGTCTTCCATATTCAAGTATGC
TATTGCACATGATTATATTACGCCTGATCAGAATCCCATGCCTTATATAACAATTGGTAG
AAAAGGGCTTTCTGACGAATTAGAACGTTTAAAGAAATCAGATATAGAAGATCAATATCT
TGAATCTTGGGAACTCAAAGAAGTATTATCCATTGTTCGTAAATACAATGAACAGTATGC
ACGTATTTTTGAATTTCAAGCACTAACCGGAATGCGTATTGGTGAAGTACTCGGTTTAAA
GGAGGAAGCTATTGATTTTAATAAAAATATAGCCTCAGTTATTAGAACTCGTGCTACTCA
TGGAGGAGCCTCTGAAGATAGCTATGAAGGTAACGTTAAAAATGTACAAAGTTATCGAAA
CGTTCAATTATCATTAAGGGCTGTTGAAATTCTAAAAGAAGAAATTCAATTAAATCATCA
TCATATAGAATTCAATCCAGATTATAAAAATCATGGATGGATTTTCACCTCTAAGAGCAT
TCATAAACCCGATTACAATGGAACTCCTCTTCATTACAGTGTCTTAAACAACTTCCTCAA
CTCTTCAGAAAATGGTAAACTAAACCGCAAGGGAAAACCGAGACGGGCAGGAATCGATAT
TGATAATAAGCTTAGTTTCAAGAAACATATTACAACTCATATCTTCCGACACACGCATAT
CAGCTTCTTAGCTGAACAAGGAGTACCTTTGGAAGCTATTCAAGATCGTGTTGGACACAC
AAGGGGGAGTCGTGTAACACAAATTTATTTACATGTTACACAGAAGACTAAGAACACAAT
CACACCAATGATTGATCAATTGACAAAATAAGCATAATTGCACTACATCTATAATCAAAA
TGGACTGAAATTTAGAAATCGGGGGCAAAATGGGGGCAAAACATAAGAAAAAGGCTTGTC
CACATTGGACAAACCCTTTATTTTCAAGCTTATATAGTCTAATTAAGCTTTGTTTGCTGA
AC
