# Supplementary material for: Abundance, Diversity and Role of ICEs and IMEs in the Adaptation of Streptococcus salivarius to the Environment
Source: Genes (Basel). 2020 Aug 26;11(9):999. doi: 10.3390/genes11090999 (PMC7563491; doi:10.3390/genes11090999)
Supplement: Supplementary file 1 [file genes-11-00999-s001.zip › Supplementary files/Lao_Data_S1/ICE_SsalF4-2_Tn916.fasta]

>ICE_SsalF4-2_Tn916
AAAATAGCATAAAAATCTAGTTATCCGCATAAAAACTGGACTTATCACACTTTATCAAGG
TCAAAACCACTCAATTTACTACTAATTTACTACTTATGAATGAGCTTTGATACGACGATT
TATCCTTGAAAAGTGAAGATATAAAGATACTTCCAATAAAATTTGAATATTTAATAGGTA
GACACTTCAAAAAATGAGGTGTCTATTTTTTTACCCGATTTTGAAAGGAAGTGAACTTAT
GAAAACAAAAAATCAAGAATCAAAAGGTCGTTCCCCACTCTTTAAGACCATCAAACATTC
ATTCAGCCAATAAAAAAGAAAGGATAGGTAAAAATATGGAACTTAAATTTGTGATTCCCA
ACATGGAAAAAACATTCGGCAATTTAGAATTTGCTGGCGAGGATAAAGTCGTTCAGCGAA
GAATCAACGGACGGCTAACTGTCTTATCAAGAAGCTATAATCTCTATTCTGATGTTCAAA
GAGCAGATGATATTGTGGTGGTGCTTCCTGCTGAAGCTGGCGAAAAACATTTCGGCTTTG
AGGAACGTGTGAAGTTAGTCAATCCACGTATTACCGCAGAGGGCTACAAAATCGGCACTC
GTGGTTTTACAAATTACCTTTTACATGCTGACGACATGATAAAAGAATAAAGAAAGAGAG
GAAAAATGATGAGATTAGCAAATGGCATTGTATTAGATAAAGACACGACTTTTGGAGAAT
TGAAATTCTCTGCTCTACGTCGTGAAGTGAGAATCCAAAATGAAGACGGGTCGGTTTCAG
ATGAAATCAAGGAACGTACCTATGACTTAAAATCCAAAGGACAAGGACGCATGATTCAAG
TAAGTATTCCTGCCAGCGTGCCTTTGAAAGAGTTTGATTATAACGCACGGGTGGAACTTA
TCAATCCCATTGCGGACACCGTTGCTACTGCCACCTATCAAGGAGCAGATGTTGACTGGT
ATATCAAGGCAGACGATATTGTGCTGACAAAGGATTCTAGTTCATTCAAAGCTCAACCAC
AAGCAAAGAAAGAACCGACACAAGACAAATAGTCGCTAGGTAGAAAGGAGACTTTTTCGC
ATGAAACAGCGTGGTAAAAGGATTCGCCCATCTGGTAAAGATTTAGTCTTTCATTTTACG
ATAGCGTCACTCCTGCCTGTTTTCCTGCTGGTTGTCGGACTGTTTCATGTGAAGACAATC
CAGCAGATCAACTGGCAGGATTTTAACCTATCACAAGCAGATAAGATTGACATTCCCTAT
TTAATTATCAGTTTCAGTGTCGCAATTCTTATCTGCTTGCTGGTAGCGTTTGTATTCAAA
CGGGTTCGCTATGATACGGTTAAACAACTTTACCACCGTCAAAAACTGGCAAAGATGATA
CTTGAAAACAAGTGGTATGAATCTGAACAGGTCAAAACAGAGGGTTTCTTTAAAGATAGT
GCTGGTCGTACAAAGGAAAAGATAACCTACTTCCCTAAAATGTATTATCGACTTAAAAAT
GGCTTGATACAGATACGGGTGGAAATCACGCTGGGAAAATATCAAGACCAACTCTTACAC
TTGGAAAAGAAATTAGAGAGTGGCTTGTACTGTGAGCTGACGGATAAAGAGTTAAAGGAT
TCCTATGTGGAATATACTTTGCTCTATGACACCATAGCCAGTCGTATTTCTATTGATGAA
GTAGAAGCTAAAGATGGTAAACTTCGCTTAATGAAAAACGTATGGTGGGAATATGATAAG
CTCCCTCATATGTTGATTGCTGGTGGTACAGGTGGCGGTAAAACTTACTTTATACTGACA
CTGATTGAAGCCTTGCTTCATACAGATTCAAAACTGTATATTCTTGACCCGAAAAATGCT
GATCTTGCGGACTTAGGTTCTGTGATGGCAAATGTCTACTATAGAAAAGAAGACTTGCTT
TCTTGCATTGAAACATTCTATGAAGAAATGATGAAACGTAGTGAGGAAATGAAGCAGATG
AAGAACTATAAGACTGGCAAAAATTATGCTTACTTAGGTCTCCCGGCACACTTCTTAATC
TTTGATGAATACGTCGCTTTCATGGAAATGCTGGGAACAAAAGAAAACACCGCAGTTATG
AATAAGCTGAAACAGATTGTCATGTTAGGTCGTCAAGCTGGCTTCTTTCTAATACTGGCT
TGTCAACGTCCAGACGCAAAATATTTAGGCGACGGAATCCGTGATCAGTTTAATTTCAGA
GTGGCTTTAGGTCGTATGTCTGAAATGGGCTATGGCATGATGTTTGGCAGTGACGTACAA
AAGGATTTCTTCTTAAAGCGAATCAAAGGTCGTGGCTATGTTGATGTAGGAACAAGTGTC
ATATCAGAGTTTTATACTCCCCTTGTACCAAAAGGATATGATTTCTTGGAGGAAATTAAA
AAGTTATCCAACAGCAGACAGTCCACGCAGGCGACGTGCGAAGCGGAAGTCGCAGGTGTG
GACTGATCTTGCTGGCTGGTGTGGCAATAGCCACGCCAGCACTTAACCCCCCGTATCTAA
CAGGGGGGTACAAATCGACAGGAAACAGTCAAAAAAACATTAGAAAATCCTTTGGTTACA
AGGGATTTACAAAATTTCAGCGTATGTCAAATGGGCTTTAAAAGTTGACATACGCCTTTT
TGATTGGAGGGATTTTTACTGAATGAACAAACTTGGTTACAGCATTTAAAAGAAAAACGC
TTGGCTTATGGACTATCTCAAAACCGTTTAGCTGTTGCGACTGGTATTACAAGGCAGTAT
CTAAGCGATATTGAAACAGGAAAAGTCAAGCCATCAGAGGATTTACAGCAGTCCCTTTGG
GAAGCTCTGGAACGCTTCAATCCCGACGCTCCCCTTGAAATGCTGTTTGATTATGTAAGG
ATTCGCTTTCCGACAACAGACGTACAGCAGGTGGTCGAAAACATCTTACAACTGAAACTG
TCCTATTTTCTTCATGAGGACTATGGTTTCTATTCTTATTCAGAGCATTATGCTTTAGGC
GACATATTCGTCCTTTGCTCCCATGAACTGGACAAAGGAGTTCTGGTGGAATTGAAAGGT
CGTGGGTGCAGACAATTTGAAAGCTATCTTCTGGCACAACAAAGAAGCTGGTATGAGTTC
TTTATGGACGTTTTGGTGGCTGGCGGTGTGATGAAACGCCTTGACCTTGCCATTAACGAT
AAGACAGGGATTTTGAATATCCCTGTACTCACTGAAAAGTGCCAACAGGAAGAATGTATC
TCCGTCTTCCGCAGTTTTAAAAGCTATCGCAGTGGCGAACTGGTACGCAAAGAGGAAAAG
GAATGTATGGGAAACACCCTCTATATCGGTTCATTACAAAGTGAAGTTTATTTCTGTATC
TATGAAAAGGACTACGAGCAGTACAAGAAAAATGATATTCCCATTGAAGACGCAGAAGTA
AAAAACCGTTTTGAGATTCGATTGAAAAATGAGCGTGCCTATTATGCAGTCCGTGATTTA
CTCGTCTATGACAATCCAGAGCATACCGCCTTTAAAATTATCAATCGGTATATCCGTTTT
GTAGATAAAGACGATTCCAAACCTCGTTCTGATTGGAAACTGAATGAAGAATGGGCTTGG
TTTATTGGGAACAATCGTGAACGATTAAAACTAACCACAAAACCAGAGCCTTACTCCTTC
CAAAGGACGCTGAACTGGCTATCTCATCAAGTTGCCCCGACCTTAAAGGTTGCGATTAAA
CTTGATGAAATCAACCAGACGCAGGTTGTAAAAGACATTCTCGACCATGCGAAACTGACA
GACCGACACAAGCAGATTTTGAAGCAACAGTCAGTAAAAGAACAGGACGTGATAACAACA
AAAAAATAACTCAAATACAAATTCATTGAATATAGAGAGGAGAACATTTTTATGAATTTT
GGACAAAACCTTTATAACTGGTTTCTATCAAACGCTCAATCACTGGTGCTTTTAGCAATC
GTTGTGATTGGCTTGTATCTTGGCTTCAAGCGTGAGTTTAGCAAACTGATTGGCTTTTTA
ATTATTGCGATTATTGCGGTTGGCTTAGTCTTCAACGCTGCTGGAGTAAAAGACATTTTA
CTAGAGCTATTCAATCGCATTATTGGTGCTTAAATAAAACCGTTCTTTTGTGGAATATAA
GTGGTTTTCTTATGTTCCGCAAAGGAATGGTACACCAAACGAAGTGCGGTAGGGATTTTT
GAATCTCTACAAAGAAAGGACGTGAATATATGGACGATATGCAAGTCTATATTGCGAATT
TAGGCAAATACAATGAGGGCGAATTGGTCGGTGCGTGGTTTACCTTTCCCATTGACTTTG
AGGAAGTCAAAGAGAAAATCGGCTTGAATGATGAATATGAGGAATACGCCATTCATGACT
ACGAGTTACCCTTTACGGTTGACGAATACACTTCCATTGGCGAACTCAATCGACTATGGG
AAATGGTATCGGAATTACCCGAAGAATTACAATCGGAGCTATCTGCTCTGCTCACTCATT
TTTCAAGCATTGAAGAACTAAGCGAACATCAAGAGGATATTATCATTCATTCCGATTGTG
ATGATATGTATGACGTGGCACGCTACTACATTGAAGAAACGGGTGCTTTAGGCGAAGTAC
CAGCTAGTCTTCAAAACTATATTGATTATCAAGCCTATGGTCGGGATTTAGACCTTTCAG
GAACGTTTATCTCAACCAATCATGGGATTTTTGAAATCGTCTATTAAATCTGTCGGTACA
TTACTACTGGCAGATTTTCTATTTTACGGGGTGGCTCAATCAGCTACCCCTATTTTTTAT
GAAAGGATTGATTACATGAAGAAAATACGAAGCTATACCAGTATCTGGTCTGTGGAAAAG
GTACTGTATTCTATCAATGATTTTAGACTTCCGTTTCCCATAACCTTTACGCAAATGACA
TGGTTTGTCGTGTCACTCTTTGCAGTGATGATACTTGGCAACTTGCCCCCTCTTTCCATG
ATAGAGGGAGCATTTCTCAAATACTTTGGGATTCCTGTGGCTTTCACATGGTTTATGTCT
ACAAAAACTTTTGATGGTAAAAAGCCTTATGGATTTTTGAAGTCTGTCATTGCTTATGCA
CTGCGACCAAAGCTGACCTATGCAGGAAAAAAAGTAACGCTTGGCAGAAACCAGCCACAA
GAAGCCATTACAGCAGTTAGGAGTGAATTTTATGGCATATCCAATTAAATACATTGAAAA
CAATCTCGTCTGGAATAAAGACGGGGAATGTTATGCTTACTATGAGCTTGTTCCTTACAA
TTACTCATTTCTAAGTCCAGAACAGAAAATACAAGTGCATGATTCTTTCAGACAGCTTAT
CGCACAAAATCGTGATGGCAAAATTCATGCTTTACAAATCAGTACAGAATCCAGCATACG
TTCTGCACAAGAGCGTTCCAAAAATGAAGTCACTGGCAAGCTCAAAGCGGTTGCCTATGA
CAAAATCGACCAACAGACAGACGCTTTAATATCCATGATTGGCGAAAATCAAGTGAACTA
CCGTTTCTTTATCGGCTTTAAGTTGCTTCTCAACGATCAGGAGTTTTCTATGAAAAGTCT
TACCGTTGAAGCAAAAAATGCTTTGTCTGATTTTGTCTATGATGTGAACCATAAGCTGAT
GGGCGATTTTGTTAGTATGAGTAATGATGAAATCCTGCGTTTTCAGAAGATGGAAAAGCT
CTTAGAAAATAAAATCTCTCGTCGTTTCAAAATCCGCAGGTTAGATAAGGACGACTTCGG
CTATCTGATTGAACACCTTTACGGACAGACAGGCACTGCCTATGAAGAGTATGAGTACCA
TCTATCAAAGAAAAAGCTGGATAATGAAACGCTGATTAAATACTATGACTTGATTAAGCC
TACTCGCTGTTTGGTGGAAGAAAAACAGCGATATTTGAAAATCCAGCAGGAAGATGAAAC
CGTCTATGTAGCTTACTTTACCATTAACAGCATTGTCGGAGAACTGGACTTCCCGTCCTC
TGAAATCTTCTACTACCAGCAACAGCAATTTACATTCCCGATTGATACGTCAATGAATGT
GGAAATTGTAGCGAATCGTAAAGCCCTATCTACTGTCCGCAATAAAAAGAAAGAACTGAA
AGACTTGGATAACCACGCTTGGCAAAGTGATAATGAAACCAGCTCCAATGTGGCGGAAGC
TCTGGAAAGTGTGAATGAGCTGGAAACCAATTTAGACCAAAGCAAGGAATCTATGTACAA
GCTGTCTTATGTGGTAAGGGTATCAGCAAATGATCTTGACGAACTCAAACGTCGTTGTAA
TGAAGTGAAAGATTTTTATGACGATTTAAGCGTAAAACTGGTACGACCATTTGGGGATAT
GCTCGGCTTACATGAAGAATTTTTACCTGCCAGCAAGCGTTATATGAATGATTATATTCA
ATACGTGACCTCTGATTTCCTCGCTGGTTTAGGTTTTGGTGCTACTCAAATGCTGGGGGA
AAATGAGGGGATTTATGTTGGCTACAGCTTAGATACTGGACGCAATGTCTATCTGAAACC
TGCTCTTGCCAGTCAAGGGGTTAAGGGTTCAGTAACCAATGCGTTAGCGTCGGCTTTTGT
TGGTTCGCTGGGTGGTGGTAAATCCTTTGCGAATAACCTTATCGTCTATTATGCGGTGCT
TTATGGGGCACAAGCAGTGATTGTAGACCCAAAAGCAGAACGTGGCAGATGGAAAGAAAC
CTTGCCAGAGATTTCCCATGAAATCAATATCGTCACTCTGACTTCTGATGAGAAAAACAA
AGGCTTACTTGACCCTTATGTGATTATGAAAAATCCCAAAGATTCTGAATCACTGGCTAT
TGATATTCTGACATTCCTTACGGGGATTTCCTCTCGTGATGGGGAACGCTTCCCAATCCT
TAGAAAAGCCATTCGTGCAGTAACCAATAGTGAAGTACGAGGGTTGATGAAAGTGATTGA
GGAATTACGGGTTGAGAATACGCCACTAAGTACCAGTATATCCGACCATATCGAAAGTTT
TACAGACTATGACTTTGCACATTTATTATTCAGTAATGGTTATGTGGAGCAGTCTATCAG
CTTAGAAAAACAACTGAACATTATACAGGTTGCGGACTTGGTACTTCCCGACAAGGAAAC
TTCCTTTGAGGAATATACCACTATGGAGCTTTTATCCGTTGCTATGCTGATTGTCATTAG
TACCTTTGCTTTAGACTTTATCCATACAGACCGAAGCATTTTCAAGATTGTAGATTTAGA
CGAAGCATGGAGCTTTTTACAGGTAGCACAAGGAAAAACACTATCTATGAAGCTGGTTCG
GGCTGGTCGTGCTATGAACGCTGGGGTATATTTCGTGACCCAAAATACAGACGACCTCTT
AGATGAAAAACTGAAAAATAACCTCGGCTTAAAATTTGCATTTCGTTCCACTGACCTTAA
CGAGATTAAAAAGACCTTAGCCTTTTTTGGTGTAGACCCAGAGGACGAAAACAATCAGAA
GCGATTGCGTGATTTGGAAAACGGGCAATGCCTTATCAGTGATTTATATGGTCGTGTCGG
TGTGATACAGTTCCACCCTGTATTTGAAGAACTGCTCCATGCCTTTGATACCAGACCACC
TGTGCGAAAAGAGGTGTAAATGTGAAACCATCAATAGTAAACAGAATAAAATCAAACTGG
ACGCTGAAACGTCTAGGTAAAGTGGCAATGACAGTGGCTTTCACACTTGTGATTGCCATT
TTTCTTTTAGCCATGCTGGGAACGGTGGTTCAAGCTGCGGGCTTGGTAGATGATACGGTC
AATGTGGCAAATGAATACAGCCGATACCCACTTGAAAACTATCAACTGGATTTTTATGTG
GATAATAGCTGGGGCTGGCTTCCGTGGAACTGGTCGGACGGGATTGGAAAACAGGTCATG
TATGGACTATATGCCATTACCAATTTTATTTGGACAATCAGTTTGTATGTTTCCAATGCG
ACAGGTTACTTAGTACAGGAAGCCTATTCCTTAGACTTCATTTCCGCTACAGCAGATTCC
ATTGGTAAGAATATGCAGACCTTAGCTGGTGTGAGTGCAAACGGATTTTCAACAGAGGGT
TTCTATGTTGGATTCCTCTTACTCTTGATTTTGGTTCTTGGGGTTTATGTTGCCTATACG
GGACTGATAAAGAGAGAAACCACAAAGGCAATTCATGCCATTATGAATTTTGTGCTGGTG
TTTATCCTATCGGCTTCCTTTATTGCCTACGCTCCCGACTACATTAAAAAAATCAATGAC
TTTTCATCAGACATCAGTAATGCCAGTTTATCACTTGGCACGAAGATTGTCATGCCCCAT
TCCGATAGTCAAGGCAAGGACAGCGTGGACTTAATCAGAGATAGCCTGTTTTCCATACAG
GTTCAGCAACCGTGGCTACTGCTTCAATACAACAGTTCAGACATTGAAAGTATCGGTATT
GACCGTGTGGAAAGCCTGCTCTCCACCAGCCCAGATTCCAACAATGGCGAAGACAGAGAA
AAAATTGTTGCGGAAGAAATTGAAGACAGAAGCAATACCAATCTAACCATTACAAAGACC
ATTAACCGTTTAGGTACAGTCTTCTTCCTATTTGTCTTCAATATTGGGATTTCCATATTT
GTATTCCTATTAACAGGAATCATGATTTTCTCGCAGGTACTTTTTATCATCTATGCTATG
TTTCTGCCTGTGAGCTTTATTTTAAGCATGATTCCATCATTTGATGGTATGTCAAAACGA
GCCATAACAAAGCTCTTTAATACCATTTTGACACGAGCTGGAATCACATTGATTATTACG
ACAGCATTTAGTATTTCAACCATGCTCTATACCTTATCGGCTGGTTATCCGTTCTTTTTG
ATTGCTTTTCTACAGATTGTGACCTTTGCAGGAATCTACTTCAAGCTGGGCGATTTAATG
AGTATGTTTTCTCTACAGAGTAACGATTCTCAAAGTGTGGGAAGTCGTGTGATGAGAAAA
CCTCGTATGCTTATGCACGCTCACATGCACCGTCTACAGCGGAAACTTGGACGTTCCATG
ACTACTCTAGGGGCTGGGTCTGCCATTGTTACAGGTAAAAAAGGACAGTCGGGTTCGGGG
AGTTCTGCAAGGACACAAGCAGATCACTCCCGACCAGACGGAAAGGAAAAATCAACACTT
GGAAAACGTATCGGTCAAACCATCGGTACAGTAGCTGATACCAAAGACAGAATGGTAGAC
ACTGCTAGTGGTTTGAAAGAACAGGTTAAAGATTTGCCGACCAATGCAAGATATGCAGTA
TATCAAGGAAAATCCAAAGTAAAAGAGAATGTCCGTGATTTAACCAGTAGTATTTCTCAA
ACCAAAGCGGACAGAGCCAGTGGACGCAAGGAACAGCAGGAACAAAGGCGAAAAACCATT
GCGAAGCGTCGCTCTGAAATGGAACAGGTCAAACAGAAAAAACAGCCTGCTTCTTCTGTT
CATGAAAGACCGACTACAAGACAAGAACAATATCATGATGAACAGACCTCAAAACAGTCT
AATATTCAGACTTCATATAAGGAATCTCAACAAGCCAAACAAGAGCGTCCAGCAGTTAAG
TCCGATTTTTCAAGTCCAAAAGTGGAACGCCAAGGCAATACCGTTCAAGAAAAAACCGTT
CAAAAGCCAGCAACTTCAACCACTACAGCAGATAGAACTTCACAACGTCCAATCACAAAA
GAACGTCCGTCTACTGTTCAAAGAGTACCACTACAAAATACAAGAAGTAGACCACCAATC
AAAACCGCCACCATTAAGAAAGTCGGTAAGAAACCATGAAGTTGAAAACTTTAGTGATTG
GTGGTTCTGGATTATTCTTGATGGTCTTCTCACTGCTTCTGTTTGTTGCCATTTTATTTT
CAGATGAACAGGACAGCGGAATTTCCAATATTCATTATGGAGGTGTGAATGTTTCCGCAG
AAGTGCTGGCTCATAAGCCTATGGTAGAAAAATATGCCAAAGAATATGGCGTTGAAGAAT
ATGTCAACATACTTCTTGCGATTATACAGGTGGAATCGGGCGGTACTGCGGAAGATGTTA
TGCAGTCCTCGGAATCCCTCGGTCTTCCACCTAATTCATTGAGTACAGAAGAATCCATTA
AGCAAGGTGTGAAGTATTTCAGTGAATTATTAGCCAGTAGCGAAAGGCTCAGTGTAGATT
TAGAATCGGTTATCCAGTCCTACAATTATGGTGGTGGTTTCTTAGGGTATGTGGCTAATC
GTGGAAATAAATATACCTTTGAACTGGCTCAAAGTTTCTCAAAAGAGTATTCAGGTGGCG
AAAAAGTGTCTTACCCCAATCCCATAGCCATACCTATCAATGGGGGCTGGCGATACAACT
ATGGCAATATGTTTTATGTGCAACTGGTAACGCAGTATCTTGTCACAACAGAGTTTGATG
ATGATACGGTACAAGCCATCATGGACGAAGCACTGAAATATGAGGGCTGGCGATACGTTT
ACGGTGGAGCTTCCCCGACTACTTCTTTTGATTGTAGCGGACTGACACAATGGACGTATG
GAAAAGCTGGAATTAACTTACCACGAACCGCACAACAGCAATATGATGTGACCCAGCATA
TCCCACTATCGGAAGCACAAGCTGGCGATTTGGTTTTCTTTCATTCTACCTATAACGCTG
GCTCTTATATTACTCATGTTGGGATATACCTTGGCAATAACCGTATGTTTCATGCAGGCG
ACCCAATCGGTTATGCCGACTTAACAAGCCCCTACTGGCAACAGCATTTAGTGGGAGCAG
GACGAATCAAACAATGAGAAAGGAAGATTTAATGATGAAATTTAGAAAAAATCAGAATAA
AGAAAAACAGATACCAAAGGAAAAGAAACCTCGTGTCTATAAGGTCAATCCTCATAAAAA
GGTTGTGATTGCCTTGTGGGTACTTTTAGGGCTTAGTTTCAGCTTTGCGATATTCAAGCA
CTTTACAGCTATAGATACTCATACTATTCACGAAACAACTATCATAGAAAAGGAATACGT
TGATACTCATCATGTAGAAAATTTTGTAGAGAACTTTGCGAAAGTCTACTATTCATGGGA
GCAATCCGATAAGTCCATTGATAATCGAATGGAAAGTCTAAAAGGCTATCTGACAGATGA
ACTTCAAGCTCTCAATGTTGATACAGTACGCAAAGATATTCCTGTATCGTCTTCTGTAAG
AGGATTTCAGATATGGACGGTAGAGCCAACTGGCGACAATGAGTTTAATGTAACCTACAG
TGTAGACCAGCTCATTACAGAGGGAGAAAATACAAAGACCGTCCACTCTGCTTATATAGT
GAGTGTCTATGTAGATGGTTCTGGAAATATGGTACTGGTTAAGAATCCGACCATTACCAA
CATACCTAAGAAATCAAGTTATAAACCAAAAGCCATTGAAAGTGAGGGGACGGTTGATTC
CATTACAACCAATGAAATCAATGAGTTTTTAACGACGTTCTTCAAGCTCTATCCTACAGC
GACAGCCAGTGAACTTTCCTACTATGTGAATGACGGGATATTAAAACCAATCGGAAAAGA
GTACATCTTTCAAGAACTGGTAAATCCTATTCACAATCGTAAGGATAATCAAGTCACGGT
ATCGCTGACAGTGGAGTATATCGACCAGCAGACCAAAGCAACGCAGGTATCTCAATTTGA
TTTGGTACTTGAAAAGAACGGGAGTAATTGGAAGATTGTAAAATAACAAATATTGGTACA
TGATTACAGATACTTTGTAATCATGTACTCTTTTTGATAAAAAATTGGAGATTCCTTTAC
AAATATGCTCTTACGTGCTATTATTTAAGTGACTATTTAAAAGGAGTTAATAAATATGCG
GCAAGGTATTCTTAAATAAACTGTCAATTTGATAGCGGGAACAAATAATTAGATGTCCTT
TTTTAGGAGGGCTTAGTTTTTTGTACCCAGTTTAAGAATACCTTTATCATGTGATTCTAA
AGTATCCAGAGAATATCTGTATGCTTTGTATACCTATGGTTATGCATAAAAATCCCAGTG
ATAAAAGTATTTATCACTGGGATTTTTATGCCCTTTTGGGTTTTTGAATGGAGGAAAATC
ACATGAAAATTATTAATATTGGAGTTTTAGCTCATGTTGATGCAGGAAAAACTACCTTAA
CAGAAAGCTTATTATATAACAGTGGAGCGATTACAGAATTAGGAAGCGTGGACAAAGGTA
CAACGAGGACGGATAATACGCTTTTAGAACGTCAGAGAGGAATTACAATTCAGACAGGAA
TAACCTCTTTTCAGTGGGAAAATACGAAGGTGAACATCATAGACACGCCAGGACATATGG
ATTTCTTAGCAGAAGTATATCGTTCATTATCAGTTTTAGATGGGGCAATTCTACTGATTT
CTGCAAAAGATGGCGTACAAGCACAAACTCGTATATTATTTCATGCACTTAGGAAAATGG
GGATTCCCACAATCTTTTTTATCAATAAGATTGACCAAAATGGAATTGATTTATCAACGG
TTTATCAGGATATTAAAGAGAAACTTTCTGCCGAAATTGTAATCAAACAGAAGGTAGAAC
TGTATCCTAATATGTGTGTGACGAACTTTACCGAATCTGAACAATGGGATACGGTAATAG
AGGGAAACGATGACCTTTTAGAGAAATATATGTCCGGTAAATCATTAGAAGCATTGGAAC
TCGAACAAGAGGAAAGCATAAGATTTCATAATTGTTCCCTGTTCCCTGTTTATCACGGAA
GTGCAAAAAACAATATAGGGATTGATAACCTTATAGAAGTGATTACGAATAAATTTTATT
CATCAACACATCGAGGTCCGTCTGAACTTTGCGGAAATGTTTTCAAAATTGAATATACAA
AAAAAAGACAACGTCTTGCATATATACGCCTTTATAGTGGAGTACTACATTTACGAGATT
CGGTTAGAGTATCAGAAAAAGAAAAAATAAAAGTTACAGAAATGTATACTTCAATAAATG
GTGAATTATGTAAGATTGATAGAGCTTATTCTGGAGAAATTGTTATTTTGCAAAATGAGT
TTTTGAAGTTAAATAGTGTTCTTGGAGATACAAAACTATTGCCACAGAGAAAAAAGATTG
AAAATCCGCACCCTCTACTACAAACAACTGTTGAACCGAGTAAACCTGAACAGAGAGAAA
TGTTGCTTGATGCCCTTTTGGAAATCTCAGATAGTGATCCGCTTCTACGATATTACGTGG
ATTCTACGACACATGAAATTATACTTTCTTTCTTAGGGAAAGTACAAATGGAAGTGATTA
GTGCACTGTTGCAAGAAAAGTATCATGTGGAGATAGAACTAAAAGAGCCTACAGTCATTT
ATATGGAGAGACCGTTAAAAAATGCAGAATATACCATTCACATCGAAGTGCCGCCAAATC
CTTTCTGGGCTTCCATTGGTTTATCTGTATCACCGCTTCCGTTGGGAAGTGGAATGCAGT
ATGAGAGCTCGGTTTCTCTTGGATACTTAAATCAATCATTTCAAAATGCAGTTATGGAAG
GGATACGCTATGGTTGCGAACAAGGATTATATGGTTGGAATGTGACGGATTGTAAAATCT
GTTTTAAGTATGGCTTATACTATAGCCCTGTTAGTACCCCAGCAGATTTTCGGATGCTTG
CTCCTATTGTATTGGAACAAGTCTTAAAAAAAGCTGGAACAGAATTGTTAGAGCCATATC
TTAGTTTTAAAATTTATGCGCCACAGGAATATCTTTCACGAGCATACAACGATGCTCCTA
AATATTGTGCGAACATCGTAGACACTCAATTGAAAAATAATGAGGTCATTCTTAGTGGAG
AAATCCCTGCTCGGTGTATTCAAGAATATCGTAGTGATTTAACTTTCTTTACAAATGGAC
GTAGTGTTTGTTTAACAGAGTTAAAAGGGTACCATGTTACTACCGGTGAACCTGTTTGCC
AGCCCCGTCGTCCAAATAGTCGGATAGATAAAGTACGATATATGTTCAATAAAATAACTT
AGTGTATTTTATGTTGTTATATAAATATGGTTTCTTGTTAAATAAGATGAAATATTTTTT
AATAAAGATTTGAATTAAAGTGTAAAGGAGGAGATAGTTATTATAAACTACAAGTGGATA
TTGTGTCCTGTATGTGGAAATAAAACACGATTAAAGATAAGGGAAGATACTGAATTAAAA
AAATTCCCCCTCTATTGTCCGAAATGCAGACAAGAAAATTTAATTGAAATAAAGCAGTTC
AAAGTAACTGTGATTACAGAGCCAGACGCAAAGACGCAGAGCCGATAAAATGAGATTAAT
ACAATCTCATTTTATCGGCTCTTTCCGTTATGTATGGATTCTTTTAATTAGTCTTCGATG
TTTCTTGCTTCGTTGATACCGCTGGCTAAAGATTCCATTAAGGATAGTTCTTTGTCTGTA
AAGCTATCCATGTATTTCTCTATCTGTAATCGTCGGGTGCTTTTTACCAAGTTATTAGCA
GGTAGGGGTCCCGAGCGCCTACGAGGAATTTGTATCGATAAGAAATAGATTTAAAAATTT
CGCTGTTATTTTGTACATTTAACTTGACGGTGACATCTCTCTATTGTGAGTTATTAGTGG
TACAGTTTTCAACCGTTTTAATTATAAAAAAGTGGTGCATTTTTAAATTGGCACAAACAG
GTAACGGTTATTGCAGGTGTATTTCTTATCTATGGGTTTAACATGGATTTTATCATTAAA
ATCATGAGTATTGTCCGAGAGTGATTGGTCTTGCGTATGGTTAACCCTAAAGTTATGGAA
ATAAGACTTAGAAGCAAACTTAAGAGTGTGTTGATAGTGCATTATCTTAAAATTTTGTAT
AATAGGAATTGAAGTTAAATTAGATGCTAAAAATTTGTAATTAAGAAGGAGGGATTCGTC
ATGTTGGTATTCCAAATGCGTAATGTAGATAAAACATCTACTGTTTTGAAACAGACTAAA
AACAGTGATTACATGAACAAAAATATAAAATATTCTCAAAACTTTTTAACGAGTGAAAAA
GTACTCAACCAAATAATAAAACAATTGAATTTAAAAGAAACCGATACCGTTTACGAAATT
GGAACAGGTAAAGGGCATTTAACGACGAAACTGGCTAAAATAAGTAAACAGGTAACGTCT
ATTGAATTAGACAGTCATCTATTCAACTTATCGTCAGAAAAATTAAAACTGAACATTCGT
GTCACTTTAATTCACCAAGATATTCTACAGTTTCAATTCCCTAACAAACAGAGGTATAAA
ATTGTTGGGAATATTCCTTACCATTTAAGCACACAAATTATTAAAAAAGTGGTTTTTGAA
AGCCATGCGTCTGACATCTATCTGATTGTTGAAGAAGGATTCTACAAGCGTACCTTGGAT
ATTCACCGAACACTAGGGTTGCTCTTGCACACTCAAGTCTCGATTCAGCAATTGCTTAAG
CTGCCAGCGGAATGCTTTCATCCTAAACCAAAAGTAAACAGTGTCTTAATAAAACTTACC
CGCCATACCACAGATGTTCCAGATAAATATTGGAAGCTATATACGTACTTTGTTTCAAAA
TGGGTCAATCGAGAATATCGTCAACTGTTTACTAAAAATCAGTTTCATCAAGCAATGAAA
CACGCCAAAGTAAACAATTTAAGTACCGTTACTTATGAGCAAGTATTGTCTATTTTTAAT
AGTTATCTATTATTTAACGGGAGGAAATAATTCTATGAGTCGCTTTTGTAAATTTGGAAA
GTTACACGTTACTAAAGGGAATGTAGATAAATTATTAGGTATACTACTGACAGCTTCCAA
GGAGCTAAAGAGGTCCCTAGCGCCTACGGGGAATTTGTATCGATAAGGAATAGATTTAAA
AATTTCGCTGTTATTTTGTACAATAAGGATAAATTTGAATGGTACCATAAACGACCGTTT
ATGGTACCTTTTCATTTTCCTGCTTTTTCTAAATGTTTTTTAAGTAAATCAAGTACCAAA
ATCCGTTCCTTTTTCATAGTTCCTATATAGTTATACTTAATGAGTTATGGTACATTTAAA
TTATAAAATTAAGGAGGTTTTTTTATGATTTTTGGCTATGCTCGAGTGAGTACGGATGAT
CAAAATCTTAGTTTACAAATTGATGCACTTACTCATTATGGAATTGATAAATTATTTCAA
GAAAAAGTAACTGGTGCGAAAAAAGACCGACCGCAATTAGAAGAAATGATCAACCTACTA
CGTGAAGGAGATTCTGTTGTCATTTACAAGTTAGATCGAATTTCACGATCAACTAAACAT
TTGATTGAACTTTCTGAATTATTTGAAGAACTTAGTGTCAATTTTATATCTATTCAAGAT
AACGTAGATACTTCAACGTCTATGGGAAGATTCTTTTTCCGAGTTATGGCTAGTTTAGCA
GAACTGGAACGGGATATTATTATTGAACGAACTAACTCTGGTCTTAAGGCAGCCAGAGTC
CGAGGAAAAAAAGGGGGCCGTCCAAGTAAAGGTAAGCTATCAATTGATTTAGCTTTAAAA
ATGTATGACAGCAAAGAGTATTCTATTCGTCAAATTCTTGATGCCTCTAAATTAAGCAAA
ACAACCTTTTACCGTTACCTCAATAAAAGGAATGCTTAAGATATGGCTATGAAAAGAATT
TTAACTACTTCACAGCGTGAACAACTTCTTTCTGTAGACCACTTATCAGAAGAGGATTTT
AAAGCGTATTTTAGTTTTTCTGATTATGATCTGGAGGTTATTAATCAACACCGTGGAAAG
GTCAATAAACTAGGATTTGCGATACAACTTTGTTTGGCCCGGTATCCTGGGTGTTCTTTA
AGTAATTGGCCGATTAAATCAACCAGACTAACTTCTTATGTGAGTCGACAGCTCCATCTT
GATGCAATTGATTTAAATTCATATGATCATAGAAATACACGTGCAAATCACTTCAACGAG
ATCTTAGAAGTATTCAACTATCATCGATTCGGTAGTGCTAATACACAAAAACAGTTAATA
GAATATTTAATTGAACTAGCTTTAGAAAATGATGACTCTATCTATCTAATGAAAAAAACA
ATTGATTTCTTAACTCGAAAAAGAATTATTTTTCCATCTATAGCTACACTTGAAGACATT
ATAAGCCGCTGTCGAGATAAAGCAGAAAACAACTTATTTTCAATATTACTCTGTTCATTA
ACAGATATACAAATTGAAAAACTAGAGAGTTTGTTTCAAATTTATGAAGAGACGAAAATA
ACTAAACTCGCTTGGCTAAAAGACATTCCAGGTAAGGCAAATCCAGAAAGCTTTATGAGT
ATTTGTAAAAAAGTGGAAGTGATTGCTTCCATGGGACTCGGGACAATTAATGTCTCCCAT
ATTAATCGGAACAGGTTTCTTCAGCTAGCTAGACTAGGGGAAAATTATGATGCATATGAC
TTCTCCCGTTTTGAGCTTGAAAAAAGATACTCTTTACTTATTGCTTTTTTAGTCAATCAT
CATCAATATCTGATCGATCAACTGATTGAGATTAATGACCGCATTTTAGCAAGTATTAAA
CGCAAAGGGACACGTGATTCACAAGAACAGTTAAAAGAAAAAGGAAAATTGGCTACTAAA
AAATTGGAACATTATGCTTCTTTAATTGATGCTCTTCACTTTGCAAAAGATAATGATAGT
AATCCTTTTGACGAAATTGAACGAATCATGCCTTGGGAAGATTTAGTACAAGATGGAGAA
GAAGCTAAAAAAATTACAGGTAATAAAAATCATGGCTATTTAGAAATGGTTCGAAATAAA
GCTAATTACCTCCGAAGATACACGCCAATGTTATTGAGGACCCTTTCGTTCAAAGCAACT
CCGGCAGCAAATCCAGTCCTCATGGCCCTAACTCAACTAACTGATTTACACAATAGTGGT
AAAAGAAAAATACCGGCAGATACTTCTACTGATTTTGTGAGTAAAAAATGGAAAAGCCTT
GTTCGGCCAGAAGAGGGGAAAATAGATCGGTCTTACTATGAGTTAGTAGCTTTCACCGAG
CTAAAGAACAATATTCGATCAGGAGATATTTCAGTTGAAGGAAGTATGATCCATCGAAAT
ATTGATGATTACTTAGTTGATTTATCTGCTTGTATTGATTCAGAAACTATTCCAGACACG
TTTGAGGACTATTTAAAGGATCGGGAAATAATTTTAGATTTACAGCTTCAATTTTATTCG
ACAGTTGATAAGAGAATTTCAAGAGCAAACCTTAAAAAGTTGGAAAAAGTTACACCTAGC
GAAGCAGAAATATATAGAAAAAAACTTTATTCAATAATTCCTAAGATAAGGCTTAGTGAT
CTTTTAATTGAGGTGGACAGTTGGACCAACTTTTCACAAGAATTTAGTCATGATTCTACA
GGGAAACCGCCGAGTGAACAAGAAAGAAAAATTATTTTTGCTGCTTTGCTGGGTTTAGGG
ATGAATATTGGTCTTGAAAAAATGGCCCAATCAACTCCTGGAATTTCTTATTCTCAGTTA
GCCAATGCCAAACAATGGCGCTTTTATAAAGAAGCTCTGACTCGTGCTCAATCTGTTTTG
GTTAATTATCAGTTAAAGCTTCCTGTTGCAGACTTTTGGGGTGAAGGAAAAACCACTGCT
TCAGACGGAATGCGCGTCCCAGTGGGCGTCTCAGCTCTAAAATCCGATGTTAATCCACAT
TACAAAAGTATGGAAAAAGGAGCTACAATGATTCGATCAATAAATGATAGGCATACGACT
CATCATATCGAGGTTGCTTCAACTAATACAAGGGAAGCTACTCATACCCTTGATGGCCTA
CTTTATCATGAAACAGATCTAGATATTGAGGAACATTTTACTGATACAAATGGGTATTCT
GATCAGGTGTTTGGAATGACCGCATTACTAGGCTTTGATTTTGAACCTCGCATCAGAAAT
ATAAAAAAATCACAATTATTTTCTATCAAATCACCTTCCTACTACCCTAACTTATCAGAA
GATATAAGCGGAAAAATCAATGTAAAAATTATTGAAGAAAACTATGATGAAATTAAACGA
ATCGCCTATTCGATTCAAACAGGAAAAGTATCTAGTTCTTTACTATTAGGAAAGCTAGGC
TCATACGCACGTAAGAATAGAGTAGCTCTTGCACTGAGAGAACTAGGTCGCATTGAAAAG
AGCATTTTTATGATAGATTATATTACAGATAGTGAGCTACGGCGAAGGATCACTCATGGA
CTAAATAAGACAGAAGCGATTAATGCTTTAGCTAGAGAACTATTTTTTGGGCGACGCGGA
AAATTTATGGAGCGCGATATTCGCCGACAACTTCAAAGTGCTAGTGCGCTTAATGTGTTA
ATAAATGCAATAAGTATATGGAACGCCGTCTACTTACAAGCAGCTTATAATTATCTCGTC
AAAATAGATCCCGAAGTAACTAAGTATATGAAGCATGTATCTCCTATTAATTGGGAGCAT
ATCACTTTTCTTGGAGAGTATAAATTTGACTTGTTATCTATTCCTAAACACTTAAGAGAA
TTGAATATAAACAATAAATAGGCCTTGAAACATTGGTTTAGTGGGAATTTGTACCCCTTA
TCGATACAAATTCCCACTAAGCGCTCGGGACCCCAGGTAAGAAAAATTCATCAACGGAAA
CATGAAGTAACGATACAAGGTCATAAAGAACTTGTATGCTGGGGTGTTGCCCTTTATTTT
CAATATTAGTTAAGTACCGTGGGTCAATTTCAATCAATGCTCCCACTTGTTCACGAGTTA
AACCTCGTTTCAATCGAGCTTCTTTAATGGCTAAACCAAAGGCTCTAAAATCATATTTAT
CTTCTTTTTTACGCATAGTAGACCACCTCTATACATTTTATTGTTCCTACTGAATTAAAA
ACAGGTATAGAAAAACGTGTTATATGGTTTATAGGTTTATATTTAATAAAAAGCACTACT
AAACGCCAATAAAAAAAACCGTTATATGGTAGTGCTATTTACGCTGTTAAAATATTGTAT
ATTACTTCCAAATGGCGGTTTGTTGGAGGTCAACGTCGCCATGAAGTACATCATATACAA
TAAATTTCCTTACATTGGGTTCTTGTCAAAAAAAGTCGTCTATCTGCAATAGATAAGTAC
GTCCACCAATGTGGTTTTATAAATCATATAGATAGAATAACAGAAGCATGTAAACAGAGA
AATAAATCTGTTTATATGCTTTTTTGGCTATTCAGAACTTTTTTACAAAGTTTATTTATC
AGTAATGCAACAAATCCCCCTTTCACATTGGGACTAAGAGTGAAAGGAGATAAACGAGCA
AGGCTCACTTCCTTTCCTAGACAGAAAGGGGGTGAGAAACATGAAACCATCTTCTTTTCA
GACCACAATAGAAAATCAGTTTGACTATATCTGTAAACGTGCTATGGAAGACGAGCGAAA
GAATTATATGCTTTATCTTTCAAGGATTGCAAAGCGTGAGGTGTCCTTTTCGGATGTTGG
CGATTATCTTGTTAGCCAGTTTGCGACAACAGATAACTATTCAACTGACTTTCAGATTTT
TACACTCAATGGGTTATCAGTAGGCGTTGAAAATGATTTGTTGAGTGAAGCATTACGTGA
GTTGCCAGACAAGAAACGTGAAATTCTACTGCTGTTTTACTTTATGGACATGAGCGATTC
AGAAATTGCAGACCTGTTGAAATTGAACCGTTCTACTGTCTATCGGCATAGAACCAGTGG
ACTAGCCTTAATTAAAAAGTTTATGGAGGAATTTGAAGAATGAAAACACAATATCCTATG
ATTCCCTTTCCTCTCATTGTAAAGGCAACAGATGGCGATACCGAAGCGATTAACCAGATT
CTACATCATTACAGAGGGTACATAACGAAGCGTTCCCTACGACTTATGAAAGATGAATAT
GGCAATCAAAGTATGGTCGTTGATGAAGTCTTACGTGGAAGAATGGAAACCAGACTGATT
ACAAAGATTTTGTCATTTGAAATTAAGTAATATCCTCTCTCCTTTCGTGGAAGCGTGCTA
AACCATTCCACGCTTCCCGAACAGGGAGGTTTGTTATTCCACCAAAGCATATTGAGCTTT
CAATGTGTTTTGATAGGCTAACGAGCCATTGTTCTTTGAAAACTGAATAAAAGTAATCGA
ATACGTTTCGATAAGAAAAGAGCCAACGGAACTAACCGCCATGACCTATCTTATAAAGAT
AGCGAGCGATTCATGTTAGTGATCCGAGAAGCAATCTTTAGCAGGATTGCCTGCAACGAC
ATTCTTATCGTGATAATGATACTCCCATACAGTCAATAGTCCGAGCGTGATAAAACCGTC
GCAGGCAATGAGTATGGCTACATGAGAACCATGCAGGGGTGGAACTCCCGTGAGCTTTGC
TAAAGCTGTTCGATTGCTGGTAAAACAACTTTTATGAAATCCAAATAAGTGATTTGGAAA
GGAGGATTTTATGAAGCAGACTGACATTCCTATTTGGGAACGTTATACCCTAACCATTGA
AGAAGCGTCAAAATATTTTCGTATTGGCGAAAACAAGCTACGACGCTTGGCAGAGGAAAA
TAAAAATGCAAATTGGCTGATTATGAATGGCAATCGTATTCAGATTAAACGAAAACAATT
TGAAAAAATTATAGATACATTGGACGCAATCTAGCGTCGCCAAAGGGTCTTGTATATGAT
AAAATAGTATTAAGTCGTATCAAGGCTCTTTCCATAAAGGAAAGGAGCAAATGCCATGTC
AGAAAAAAGACGTGACAATAAAGGTCGAATCTTAAAGACTGGAGAGAGCCAACGAAAAGA
CGGAAGATACTTATACAAATATATAGATTCATTTGGAGAACCGCAATTTGTTTACTCGTG
GAAACTTGTGGCTACAGACCGAGTACCAGCAGGAAAGCGTGATTGTATCTCACTTAGAGA
GAAAATCGCAGAGTTACAGAAAGACATTCATGATGGTATTGATGTTGTAGGAAAGAAAAT
GACACTCTGCCAGCTTTACGCAAAACAGAACGCTCAAAGACCAAAGGTTAGAAAAAACAC
TGAAACTGGACGCAAATATCTTATGGATATTTTGAAGAAAGACAAGTTAGGTGTAAGAAG
TATTGACAGTATTAAGCCATCAGACGCTAAAGAATGGGCTATTAGAATGAGTGAAAATGG
TTATGCTTATCAAACCATCAATAACTACAAACGTTCTTTAAAGGCTTCATTCTATATTGC
TATACAAGATGATTGTGTTCGGAAGAATCCATTTGACTTTCAACTGAAAGCAGTTCTTGA
TGATGATACTGTCCCTAAGACCGTACTAACAGAAGAACAGGAAGAAAAACTGTTAGCCTT
TGCAAAAGCTGATAAAACCTACAGCAAAAATTATGATGAAATTCTGATACTCTTAAAAAC
AGGTCTTCGTATTTCAGAGTTTGGTGGTTTGACACTTCCAGATTTAGATTTTGAGAATCG
TCTTGTCAATATAGACCATCAGCTATTGAGAGATACTGAAATTGGGTACTACATTGAAAC
ACCAAAGACCAAAAGTGGCGAACGTCAAGTTCCTATGGTTGAAGAAGCCTATCAAGCATT
TAAGCGAGTGTTAGCGAATCGAAAGAATGATAAGCGTGTTGAGATTGATGGATATAGTGA
TTTCCTCTTTCTTAATAGAAAGAACTATCCAAAAGTGGCAAGTGATTACAACGGCATGAT
GAAAGGTCTTGTTAAGAAATACAATAAGTATAACGAGGATAAATTGCCACACATCACTCC
ACATAGTTTGCGACATACATTCTGTACCAACTATGCAAATGCAGGAATGAATCCAAAGGC
ATTACAGTACATTATGGGACATGCTAATATAGCCATGACGCTGAACTATTACGCACATGC
AACATTCGATTCTGCAATGGCAGAAATGAAACGCTTGAATAAAGAGAAGCAACAGGAGCG
TCTTGTTGCTTAGTAGTACAAATGAATTTACTACTTATTTACCACTTCTGACAGCTAAGA
CATGAGGAAATATGCAAAGAAACGTGAAGTATCTTCCTACAGTAAAAATACTCGAAAGCA
CATAGAATAAGGCTTTACGAGCATTTAAGAAAATATAAAAAGATAATTAGAAATTTATAC
TTTGTTT
