# Supplementary material for: Abundance, Diversity and Role of ICEs and IMEs in the Adaptation of Streptococcus salivarius to the Environment
Source: Genes (Basel). 2020 Aug 26;11(9):999. doi: 10.3390/genes11090999 (PMC7563491; doi:10.3390/genes11090999)
Supplement: Supplementary file 1 [file genes-11-00999-s001.zip › Supplementary files/Lao_Data_S1/ICE_SsalF6-1_rpsI.fasta]

>ICE_SsalF6-1_rpsI
AAACCAGGTCTTAAGAAAGCTCGTAAAGCTTCACAATTCTCAAAACGTTAATTATCCGCG
ATATATCAACGTTTCAAGACATTCAAGATTTTTATCTTGGGTGTCTTTTTTTGTCCAAAA
ATCAAAAGTTTCCACCAAAATTTCCACCATATTCCCACCATTACTTTTTGAGGTGCCTGT
AAGCAGTCTCTCCAGCTGTCTGTGAAACAGTGCTAGTGGTATTGATATAAGTTTTTGTGA
TTGACTGGTCACTATGAGTTAATGCCTCAGATATTTCTTCTAGTGAACGTCCTGCTTTTT
TGGCTAGTGTTGCCCCAGTATGTCTAAGTTTATGTGGTGTAGCAGGTGCTAGTTCTGGAT
GCCGTCTTTTAATAGAGTTCATCCGATAATTGAGGTAGTCAATATGCAAGACAATGTTTA
TATTATTTTGTCTATCATTATAGGTAAATACAAACTGATTATTTGTTTGCTTGATACCAA
ACTGTTTTAGTTCTTCCCGCTGTAAGACTTTCCATTTTTGCAATAGTTCCATCAATTCAG
TAGGAGCATTGAATAATGTTCGTTTGCCTCCCTTTGTCGCTTTTACATTTCCGAAACGGT
CTAATGCATTTTCGATTAGTATTTCGTTGTTTTTGAAATTGATATGTTTCCATTGAAGTG
CATAAGATTCAGACTTTCTATCGGAGAGAAAGAATGTTGTATAGAATAGGACATAATCTT
TAAATTCTAGTAATCCTTTTTCTAAATCATCGTCAAAGGCTTGCAGCCAAAAACGTAATT
CGTCTTCATCTAACGCTAAATCTTCTTCACGCTTATTCTCTTTTAGGATTTGCTTTTTAG
TTGCTTTAATACGACTAATCGTTTTGTGTAGTCGATTGACTGGGATGTATTCCAGTTCTT
CCGCCCAGTCAAAAACTGAGTTAATGTAACCACGGAGAGCCTTGAAATTTGCATAACTAT
TTGCTTTTGGTGTCAGTAATGACAATACTAATTGTTTGTTTTCGTTAAGATAACTCAAGG
AGTATTTACCTAGAATGGGTAAAATATGTAGTCTAAAGAGATTTTCGGTTTGGAAGATTG
TTGCAGCTGTAGGAGGTTTATTCGTATTAGTTGTTTGCCCAGCTTTATAGGGTTCGAGCC
AAACCTCTTTATAGAAATCAGAAAAAAGTATGTCCTCTTTCTTGAGAGGCTGTCGAAAGT
GTTTGTTGTGCCTTGCTTTTTCAATATCAACTGATAGCTTTAATTCTGCTTCTTTCGCCT
CACGTCTAGTCTTAAATCGTTTCTCATATAGCTTACCTAGTCCCAGTTTTGATTGGGTAT
CTTCTGGAATATAAACTCTAAGCTGATAGGTGCCATTTTTAGTTTTCTTTATTGACATCG
GTGTTCCTTTCTAGGCAGAGATTTCAAGTCTTGCCATCCAATGATTGACGCTTTCCTTAT
TGAATCGTATGGATTTACCGATTTTGATATATGGCAGTCCCATTGAAATCCACAGGTCAA
GAGTGTTATTGGAAATTCCTAGATAACCACAGGTTTGTTTTTTGTTCAGAAATGGAGTGT
CTAATCCCATATCTTCTTTGAAATGATGAATCTCATCTTTGATAAGAGTTGCAATCATTT
TTTGAATTTCTTGTGTCTGTTCTTCTGGTAGTTGTACTAACATTATTATCTCCTTCCTAA
TGTCCTAAAACATATGTAAATTGTTTGGCAGTTTCTGCATCAAAAGTGCGGTAGCTAACG
ACTCCTAGTCCTTTGACGTTTGATTCAGAGATAAGAATGGAGCCATCTGATTTGACTTGT
TCTACAAAGGCAATGTGACCATAGGTTGGATCTGCTCCAGCTTGTCCTGGGCTAAAAGAT
AGTGCGGAGTGTTCAGTAGGGGTATGAGTTGTTTGATAACCTGGGGCATTCATCCATTGA
CCACCATTTCCCATATACTCTCCAAAGCTAACACCGACCTCTTTTCCTCGGTTATAGACA
AACCAGGTACATTGTCCCCAAGGATAAGACAGTCCTATATAGCTTGAGGTATTGATTTCT
TTGGTGAGGCTATAGCCTTGTGGGACATCCCCAGTTGTGACACCGCCTCCGTCTCTCGTT
TTTCCTGTCGTTTGTTCAGGGGCTTTTGGTGTACCTCCATGCTCATCGATATAAGTATCG
AGTTTTTGCATGGTTTCAGCACGCCTTTTTCCTGAGCCAGAGGTATCGGTGAAGTAGACC
CCACCATCTGTTGACGTGTTGAGGGAACCACTCGCAAATTTTTGCGCTTTGTCATCTTGG
ACTTTGAAGGTTTCATTTTTATTGCCAATGATGGTCTGATTGGTGAGTCCAACAACGGCC
ACTTCATCGTTAAAATTATTGGCGTTTTCTGGATTAGAGTCAAATGCTCCAAAACCAAAC
ATGTTGGAACCAGGATTTGTCGCAACTCCAGCTGTTCCAAGTGAGCTTTCATTTAAGGCA
ATCGCTACAATGGCACGAACATCTAGATTAGACTTAGCCTCCCAATCTAGGAGCTTTTTC
CCATTGATGCGTTTCTTGTCATAGGAGATGCCTAAAGTATCTAAAAAGCCGTCTAATTGC
TCTGCTTTAATACCATAGCGATGGACGAGTAAATTATGGGTATAGGGGTCTCCATTTGAC
CAGTGGTCTGTGTAGGTTGCGCCATTTAGTGATTGAGAAGAGCCACCAGTGCTACCTCCT
CCGACGGCTCCCATAATGATGATAATGATAAAAACAGGAAAAAAGAGAGGAAGAAGGCTA
GATAATAGATACCATTTTAGTTTTTTCATCGACTCTCCTTTCTACTTAATGTCTGATATA
AGCTGTAAATAGAACAGTCCCAAAGCGCCATTTAGCGTCTAAGACGACGGAATGAGCTTT
CGTTTGTGCAATGATCTGGTCTTTGTCTTTTTCTGAGACTGGAAATAAAAGAAGGAAATC
GACGGAGCGTTTCCCTTCTTGGTAGGCCTTAAAAAGTGTCTCTTCAAGCATTCTTGGAAA
GGCTGTTCTTGAGCGTATTTTAGTATTCATTCTATTCTCCTCTCAATTGGTTTAGGCGTT
GAGTTAAACGATCTCGTCGCTCGATATTGGCTCTTATCTTATCGTCTCGTGTCATAGTCT
GACGATAAGCACGAGTGAAGGCATTGGAACCTTGGGCTTTATACATGGCTTGAGGATCCT
TGTAAGCATCCAATCTCCGTTCTAGGGTATTGATACGGTGTTGTTTGAATGGTGACATCC
ACTCTTCTCTGAGCGTTTGGAATTCGTCTTCTGGACTAGGTATTCCTTCTGACATGATTG
GTGTCTCATTTGGAGGTGTTGGGCTCTCTTCTTCAATCGGCTTGAAGTTATCAGGTGGTG
TCTGTGTTGGAGGAATGATTGGTTCTGGATATTCTGGCGTTATTGGAGCCTCTGTTGAAC
CAGCTGGCATGACTGTCTCTGGTTGGCTTGGTTCTTTACGTGTGAAGAAGGAGCCTGCAT
TTTGGAAATGGCTCTTGGCATTCATCATTACTCCAGTCCCAAAACCAGCACCAGCCAATG
TAAAGTTTCCCAGGTGTTGAGCCGTCGCAAGGCTTCGTGTTGGGACTTGTGAAGCAACCT
CTTTGGTCTTTGTGACGCCATGTTCAACTTTAGTCCCAATATCTGTCGCAACCATTCGAG
CTTTGGAGCCAAGAACGAATTGGAGGAGTTGGCCTTTAAATCTCCAGATGAGGAAATAGA
TGACACCTTTAGAAACCACCGATACTAAGAGTTTGAAGACAAGACCAAATAAGAGAAGGG
ATGGTAAGGTTTTTAGAACTCCATCAAACCCATTTGTGACGATGTTTTCTATTATTTTTT
CAATATAGAAAATAAGGAGTGTTAAGAGAGTTGTAATTGCTGGAAAAATCAAACCTCCAA
ACATAACTTTAAGCACTCCAAAGACCAACTCTTGCATCCTTGGGACGAATGACATGAGAA
GGACTACTGGGAAAAGTAGAATCATGGTGAGGACAAGGATTTGAGCTACTACATTTAAGA
GCCGGATAAGGATAATGGGGACGGCTAATACAAAGGCTTCTACAATTTTAAAAATCACAT
AGAACATCCGAGTGAAAATGAAGTCCGGCATAGCTGATACCCAACGGTTCTTTTCACCAT
CATCGTTGGCTCCGTCTCCTAAATCGTCTAAATACTTGGAACGGTCTTTGGCTTTGACAG
CCTTAAAATTTCCATTCTTATCACTAGTTCCAAGGACTTTACTGTCGTCAAAGGCTTCTT
CTTTCCCGTCTTGGCTGTTCTTGTATTTTCCATTTTCTTGGCCGGTATTGACAAAGACAT
AGGCTTTATAGGACGTTTCTGCAATGTAGCTATCCGACATCGATTTTCCAATTTTAATCG
ACTTGTCTTTGGCGTAGTCCACCTTAATACCTGCAATCTTTTTGGTAACGTCTTTAGAGA
CGTTATTGACGGTATCAAGGAGATAGAGCCCACCAGAAGTTCCAGCAACTGTCCCAAAGT
ACCCCAGAGCTAATAGAAGTACTAGACAGACATGAAGGAGTGTTCTTGAAAAGGAGCCTT
TTGAAAAGAAATACTGGTAGAACAGGTAGAAAGCTAAAACCAAAAGCAAGGTGCCTACAA
GTGATTTGTTGGTAATGTTGCCAGAATTAGAGCCCGTAAATCCGTGCCAAATACTGCTTG
CTCCATGAAAGACATAGGTTTTATAGGTAGCATAGAGATCAATCTTTTCTAAGATGCGAA
TGAGGAGGGAAAAGAAGCCAACGACGGCATTAAGAATGAAAAAGAAGAGGTTTACGAAGA
GTTCATTAATTAGGACCCAGGCTCCATTAAAGGAGCCAAAGTTGGTTGGTTCCATGTAGG
ACTTTAGGGAGAAGATATCCACTCCCTTGAGCTTGGCAAAAGCTTCTTGCATCAGTTCAC
CTCCTAACTAGCGTATTTATTTTCGAGACTTGAAGAGACTGTTGCTTTCATTGGTTTTAG
AAGCATGTCAATATCCTCAAAGAGATTATGGACGGAAATCATATTAAGATTACCGTAGAC
ATCGTAGTAAAGGCACTGACCAGAAATCATATTATCAATCCATTCAAGGTTACTTTCAGT
GACTTCGAGATTGACGTGTCTGAGAATATCTTCACGTTCAGATTTTTCATAGAAGGCAAA
GATAGTCCCAAATCCAGTCGTGTCATCTTCATTTTCTGCATCGTGGACAGATTGTGTAAT
CAGTGCTAAGGTATTGTTTTTGGAGCGTCCAATACGTCTCATATTTTTGATAACGGCTTT
TCCCTCTGCGGACTTCATGAGAATCCAAGCTTCGTCAAAGAACTCAATGGTATCTTCATT
TTCATTGCGTTCTCCAAAGTGGGTACAAAAGGCCCCAAGCGCAAACATGAGGGCAATAGA
GTTCCGTTCGTGGTCTGAAATCTTTGTGGAATCATCCTTTGGGAGCTTGAGGTTATTGAC
TTCTAGGATAGTGACTCGGGACTCATAGTTAAGACCTGGTGTGCTACCATCTGAGAAAGC
GAGTTCCAAGATGGAGTTTGTCACAATGGACGTCAGGTAGCGACCCACTGAGGCAATTTC
AGATGAGGAAGCCTGTCTTAAGGCTTCTAGGACATGTTTAAAGCCGACGTTTTCACCAGC
TACTCGACGTTCTACGATAGCATTGATGGCTTCTGTGATGGCTGTTTTCTGGTCCATTGT
GACATCATCTACGGCTTGTAGTAGAAACTCAAGCATGTTCTTTGCGACTTCTACAGCTTG
TTCCTTATCAAGGACAACAATGGGGTCTAGAACTCCGTGGTTTGATGGCAGTGAGCTGTC
TAGTGTCACAAAGTTAAAGTTGTCAATCTGTTTTTTGCGTTCAGGGTAGCGTCGTGCAAA
TTCAGGGGAATTGATTACCTCTTGATAGTGATTTCTAAGTTCTCGTTTGGGGTCAATATA
GAGGGTTTTGACATTTTGTAAAGCCACACTCAAAAAGATAATCTGAGCGAGGAAAGATTT
TCCTTGTCCTGTCGCACCCGTAATAATGATATGTGGGTTCTTGGTAATCTTTCCAGCGAT
ATCTTCTTTGTTTCCGACTGTGGCATTGTAGAGGACGATATTTTTAGAGGAATCAATGGC
TTTAGCGATAGAGTCCCAACGTCCCGTCCAGTTATCTACTCGTCCTATATACCAACCGAT
ACGGTTTCCTGAGGATGTATTGGTAAAGGGCATGAGTTCTGAAAATCCACGAGCTGTGAC
CATATGTGTCCAGGTGCGAGTTTTCTTTTGGAGGTTTTCCCCGTAGAGTAGGGCTTGAAA
GAGGTAAGGACCATCTTGTGAAGCTTCACTGATTTCAACACCCATATCATCAAAATAGTT
GAGAACTACTTGTCGTCTTTGACGAAGCTGATTGACGCTAGAAGCAGAGACGATTAGATA
GGCTCCATATTCAATGATCTCTTCCTTGTTTCCAACTTTCTTCATCAAGTCTTTTAGGGA
GATAGATCCCATGATGATTTCATCTTGTTGGACGGTGTCCGTATTTTCAGCTTCCTCCAT
GATGTTTCGATAACGGGTATTGGAACGTCCCATTCTCCCCTTAATTTTGTTGGTATCAAT
GAATTCTGCCTTGATGCGTAGTTCTACGGGAAAGTTCAAGCGTTGGACAAATTCGCTTAG
GTGAAAGCCGTTGAATTGCACGGGAAACTTTCCAACAGGAAGAATAGTCACAAAAGAGGA
ACCATAAGGACTTTCGAGCTTGAGGAAGCCTCCTTTTAGGACTTTAATCAGGGTGTCTGT
GATATTAAATTGGGAGCGATTAGCAAGGACCTCCTTTTTGTAGTGGGGAATATAGCGGAG
GTATTGCATCCGCTGGTAGTAAAAGAGTTCTTCATTGGTCAGACGTTTGGCACGTAGTAC
AGAGAAGGCTTGGAAAATAGTGAATTCGTCACTTCTGTAATCGTCATACCATGTGGGACT
CAATGCGTATTCGTAGCCAAGACCTTTTGCGATTTTCTCCGAGAACTCATTAAAACTCTC
ATAGGCCAAGTCTTTCACCGTTGCCCCGTGATTTTGTTTGCGTAAGGTCACTCCCACGAC
CCAGTCAAACTGATAAGGAATTTCCATTTCATCCGTGAGACGGTCAACCGTGTAAAGAAG
GAGTTCTTCTCCCAGATCACGGCTATCATCTGCCAATGCTTCTGAAAAGTCCCTCATTTT
CTCTTCTAAGAGATAATCTTTAGGAATGAGTGAAATCTCAAAGGACTTATTTTTCTGGAG
CTTTTTTATCATTTGAGCAACTGTAATCTTGTGTTTGTCCTTTTTCTCTTCATCTGTAAT
GGTAATGGGAGTATTGGGAATACAGTAATAGGCTACCACCGTTCGATCTTTTTTGAGGGC
TAGATTTTCATAGGTTTCCTTAATGGGATAGGTTAAGGTAATACTCATAAGACCTCCTTT
TCTATAGTTTTGTTTTTTCAAAGACAATTTCTTCTAATAGCTCTATTCGGTCTTCATGGT
AGATTGCTTTTTTATTGAGCTTGAAATCCCAGAAGTAAATCAGGTAGTCCCCAATAAAAA
CGTGCATCTTCTTACCGTGTGGCTCGTATTCGGTGTAGAATTTAGCAAGTTTATAGGGGA
GGTACCAGTAGAGCAGTAGTGAAATAGAGTGTGTGAGTTTTGCGAGGGGAACCAGGATGA
ATCCTCCAAAGAGCAACATGGCCACAAAAACGAAGGTAAAGACAATAAAAAAGGACAATT
GCATTGGTGTCGCAAAATACCAAAGGCGAGTCCCCTTTTTTGTTTTGATTTCCTGGATCC
AATAGGGGGCGTTTAAGCCCTTACTGTAATCATAGAGTCTTTCGTCAGTCATACTTAAAG
TCCTGAATCAATACCAAAGAGTCGCAGGAACCAGCCGACCACTTTTAGGATGTCTTGTCC
TTTTGCGATTGAGACAATGACGGCATAGAACCCAACGACTGAGAAGAGTTGAAGCCAAGA
ACTGTTTCTCCATGCTTTAATAGCCAACAAAACAGCGATAGCGGTGAGAATCCAAATTCC
ATCGCCTTGGAGGAAGGTACGTAGATTGTCTGTATTCATAGAGTTCTCCTAATCTTTATC
GTTTGCGTAGTTGAGAGGAATAGTGTGTTCTAGTTTTGTGACATAGTATCCCTTGTCTTT
TTCTGAGAGCGTGAAGGTGAAGTTTTCGGAGTGTGTCGTTCCTCCCACCTCAAAGGTTGC
TTGTACATAGGCGATGAAATCAGCCCCATCTTTCTTAAGATAGGTGTAGTCAATCGTTTT
AAAGGTGGTATTGGCTACAATAGCAACGTTCTTGGCAATAAGGTTAAGGTTATCTTGGTT
AGTAGTATAGTTGGTAAAGAAAACCTTGAGGAACTTTTCAACCTTCTTGTGTTGACTGTC
TGAGACGTGGTCGTTGGCTGTGAGTTGGAGTTGATCGTCTTCGCTAAAGTGTCCAGCTTG
TGAAGAGTCAATCGCTGAGAACCAAGGGAGTCCAGAAATGTAATATTTCCCTTCTTTTTC
ATCAAAGGGAATATTAAATCCCGTTACCAGTTCTTTTTCCTCGGTGTCTTTGTCATGTTG
GGTTATTTCCTTGTATTTAACCTTGTAGGTGGCTACCTTACCCTCTACCGTGACTAATTG
TGAGTAGAGCAAGGTACTTGGGTTACGCACTTGACCTTGTGCTTTGACGTCTGGAACGAA
GTTATAGAAGCTGTTGAGGTGTTCAACTTGAGCTTGTTGTTTATCCCCTTCTTGTGGGAG
GGTGAAGTAGGCGTAGACATAGTCATTGAGGTAATACTGGAGCTTGTAGTCGTACTTACG
ATTAGCATCCACAGGCTGTGCTTTTTGTTTTTGAGTCGCTTTCACTTGAGCTTGTAGTTT
GCCCACTTTATTTGAGAGAGTGATGGCACGGATGGCGCCCGTAAGACCAACAAAAAGGAG
GAAAGCAATTCCTCCGATAACAGCTAGATTGACGGTCTTTTTCGTAGTGACTTTTAGCTT
TGGTGGACCACCTTTTTTCTCCACCTTTTTAAAGTTTGAGAGGTATTCCCTTGCTTTTAG
TATGTAACGTTTGGCTTTTATCATAGGTCCTCCTTCTAAAGACTAGCGAGTTCAATGAGT
TTTGACCCTTTAGCGTAGAGGCGCTTATTGGCTTTTTCAATCTCACTGTTAATGTAGTAG
TAGCCTCGTAACTCATTATGGAGTTGTTCGACTAACTCAGTCTTTAGGTCCTTGGCTTCT
TCTTTTTTAAGAAGAGCATTTAGTTCTCCAGCTTTGGTCCAAGCCTGTTTGTGGTCTTTC
TTTTTGAGTAATTCTCCAAGTTCGTTGGTAACTTGTCCAACTTTGGTTTCAAACATCGTT
TTAGTAGCCATATCAATTTCCTTTCTAAAAGTTTCGTGATTGTTTTTGATGGTCTGTTGA
ATATAGGCAATGAGAGAGGGACGCATCCGTTTATTGAGACTCAGAACCTGACCGTCTAAG
GTGAAACAGGCATGTTCATAGTCGTAGAAGCCCCTATCATCTGGTGGCTTTTCGGTACAC
CTTCCAGCACATTCATAGTAGAAGTCCTTCCCTTTTCTAAGGAGGATATACATGTTCCAG
AACTCCTGATCAGGAAGAAGGAGGAAGTCTGCTTGATAGATTTTCTTGAGCATGGCCTTA
GCCCTCTAGAAGGTCCTCGTAGCCTAGCGCCTGGTAAATAAAGTCTGAATCAAACCAAAG
CCAATCATTGAGTTGAGTGTCGGTGGGGGTATCCCCAGAAAAGAGGTCTTCACAGATGGT
GGTTAGGGTATCTATGCCACCACGTTCACGGACAGTGTTTAAGGTGCTCAGTCCACCAGA
CCAGGCTTTAAAGTTGTTTAGTGAGTTGATTTCGACTTTGTATTCCATAAGGGATTTCCT
TTCTAGTGTTCATAGTGTTTGTTGGTTTTGAGGAGTCTTAAGATAGCCTCCCCACGATCA
GTGATTTCACCGCTATTTTGAATCATCTTCATGTATTCTGTTTGCATGATTTTGTCTGCT
TCAGAAACGAGTGCAAGAGAATTTGCGACTTGGTAGGTTAACCAACGAATGGTCCGTTCG
ATACTGTAGGGTTGTGGACTGGTTGAGAGTTTTAAGGGTTCGACCCCTCCAAAGAGTTCT
TGCCATTTTTCATCGGGCTTATAGGCTCCAAACTGAGTGACACCATCATAGACTTGGATT
TCCTTGTTCACGATACCTCTTGCGATTTCTCCGAGATCCACACCGTTGATGTATTCCTCT
ACAACGCCTTGGGCTTTCTGGTCTGACAAGCGTAGTTCGTAGCGGTTCCAGATACCAAAA
ATCTCCAAGGATTCTTCCAAGGAGATATTTTCCATACGGGCGATTTCGTATCGCTTTTCA
TAAAAGTTGAAGTAGAGCTGACTTTGACGGCTCCCAAAGTAAAGGGAAAGACCGTGATTA
GCTTCCATATCGTCGTTATCGGTGAAGGAGCCTCCACCTGTGATGTTCCATTTTCGAATG
GTATCTAGGACAATTTCTTTGGCATAGAGCTTATCAATGAGCTTTGGAATCTGGATATGT
TCCTCCTCGTGTCCATAGCCTTTATAGAGCTCGTCTAGGGCAATATCAAGGCGTTTTACC
CTGACATCTTCATAGCCATAGAGAATATTTTGAAGAAAGGTCTGCCAAGAAATCCCCTTG
TGTTCTAAGAGGAGCTCCATCTCCCGACAACCTTGACCAGAGAGTTGAAGACACGTTTGG
TAGTTATTAGTCGCAGACTTATCAAAGAAATCGAAAATCCAAATGTTTCCCCGTTGCCAC
AAGTGGGTATAATTCATGAGCCGTGTTTCTTGGTCAGTAAATTCGCTTAAGTGACAATGA
AGAAAGTTCTCACAGAAAGCTTCTAAATCTCGTAGACTAGGGAAGGTTAGTCGCAAGTAG
TCGATGTGAGCCCTGAGATTGTTTTTGTGACACTCTTGATAATAACCGAGTTTTTCTTTG
AGTTTTCGGAACTTGTCAATGGTTAGGCCTCTTTCACCTGATTCATAGGAGCGGTAAGTT
CTTATGGGTAAGTTAACGGCTTGTGCAAAGGCTTTTTGGCTGAGGCCTGTTTGTTTTCTA
AAGTTTTTGATCTGAAAGGGACTGATTTTAGTCATTCATGGGAACACCTCCTTTTGACTA
AGTGACACACTTTTTGGACCAAAGTGACACACTTTCTAAATCCTGAAATCCCAACTCCCA
CAAGGAATGAGGAGGGGTGGATGTGGCACTTTTGCCAAATGTAACCCCCCTATTAGAAAT
CGGGGGTTGAAGTCTCATCATGGCCTAGGAACTTCGGGCTACGGTCTGCGCCTGACCACA
GGTCAGGCTTGCCCTTGCCCTTGTCCTAGCCCATGATGACTAAGCGTCGCTTCAACGGCT
TTTGGATAAGATTTGCGTCCTCCCTCCTCAAAGTGGATGAGACTTTCAAGAAGGAGTTCT
TCTTGAAAAGGATCGACTAGAATGGCAGATTCCGTCCGTTCAAAAACAATCCCTTGTTCT
TGTAAGAGATAGATGATCTTTCGAAGCGTTGCCATTTTGAGATCCTGTTCCTCCGCAAAT
TCTTTGAGCGGACGTTGGTTAGTTTCAGTGTTTAGAGCTTCTTCCTTCTCTATCAATTCA
GTTTTTTCAGCTTGTGGTTGATCTTCTCCAAAAACTTCAAATTCTTCGCCATCATATTCC
ATAATAGGGATTTTTGCGTAGGCATCATAGAAAGAGAAGCCTTGGTCGAGTGGTACGTAA
GGTGAGAAAAATTCCCCAGCCAAGTCCCCGTTATTAGCGATATAGCCTCGTCCTTTAACC
TTGACGCCATTGATTTCATCGAGCTTTTTAAATTCTTTGGTTTTGTTAGCATCTCCAAAC
ATCATGTCATAACCTGTGGACTCCAAGTGTCCAACGGAGAGACGTTTCATAAAGTTATCT
CGAAGAGCTGTTTTGATGAATTCTCCATCAGGACGTTGCATGGCAAAGATGATAAAGACA
CCAGCTTGACGGCCCTCTAGGACGAGCTGAGAGAGGTATTCCATGAGTTCAGACTGTAGG
CTATAGTCACGGTCAATCTTAGCCATGAGGGCTGCCCACTCGTCGACGAGGATGAATTTA
GGTGTCATACCATAGTGTGTAAAGTTCTTCCCAGCTTGAAATTTGGGTGAGGTGGACATG
AGTTCATAGCGTTTTTCCATGAATGCCACATTTTCTTTAAAACACTGGATGATATCCTCT
TTACTTGTATAGACACGACCATGAAAGACAGGAATCTTTTTGAGACCAGCCAGGTCAGAG
TTCTTTGGATCACAAATATCTACAAAGCCAATCTTAGCGAGTGCATAGATAATGGTCATA
AGGACAACGGTTTTACCGCCACCAGTTCCCCCGCCAATGAGCAGGTGAGGCTCTTCAATA
TAATCCCAAGTGACGTCTGTCATAAGTTGGAGTTTAGAGCCTTTGACCTCTACCTCGTTA
ATGGAGATACGGCTATCAATACGGTTGATAGCAATGTCATAGGTGATAAACCGTTTATCA
AAGGTTTTATTACGAAAGTCACCATTAAACATGACTTCGAGAGTCGACCCAAGATTGAGA
AAACGGTCCTGAAATTTATTGCCTTCTAGGATGAAATGGACTTCAATCTTGTATCGAGAT
TGTTTCAAGTACACCTGAGGAAGAATTATCTTTTCAATTGTTTTGTTTTCACGTCTGATG
TTTTTTATCAAATAGAGGTTGTTTTCGATCAGGAAGCGAGATAAAATCCGTAGGCTATTG
AGCTTTTGGAAGAAGAGAATTTTCTCGTAGCACATGCGATTTAGTAGGTAAGCCACCAAA
CAAGAAGCAACAAGAATCCCCCCGATATAGTAAACTTGTGGCAAGGGATGGTCCTTCAAT
TCTTCTAGGTTGACATAGCAATAATTTCCAATCGCTAACAAAGAAGGGAACCACCAGATA
AACCAGGTGATTCCCCTAATATGACGATAAAAGGCCCTAACTCTTATCCCACGATAGGTA
AAGAGCTTCATAGTGCATCACCTCCTAATTATCCTTCTTGTTGTCTAGAGGTTTGTTTTC
CTTGATAGGTGTCCCTCCATTCTTTTTATTGATTTTAGAAGCAAAGAGCTTGTATATATC
ATTGCGGTTTACGTGAGTATGGGTAATGACGATATCTTCAAGTTCAACTTCTTCACGGTA
TTTAATCCCTAAGTCTTCAATTTCAGACTGTGCCATATCAGCAATGGTGAAAAAGAGGGT
TTCGTGTTGGACAGAAGAATGAATCGCCACCACAATCCCACGGATTTCACCTGTATTGAT
TTGGACGAAAGAGCCGTCAGGATTTCGTTGGGTGCGATCTTCTTCAAAGATGATATCAGG
CCCTTCAATGCCACGGAAAGATAGTTTTCCAAGGACTTCTGGCACGTTTAGACCATCCGT
AATGACACGATAGGTCTTGTCTGCAATTTGTAGTTTTTCTCCGTAGTTTAATCCAATTTT
AGCCATATGTATTTCTCCTTTACTTTCTTATTTTTTTAGGACTAATTTTTCCGCAAAGAC
ATTGAGGGCTGGGGCAACTGAGTTACCGTTTAGAGCCGTGTCTGAGAGAAAAATCGGGTT
GATAGCTTCTACAAGAGCATCTTCTGGAAAGACCGTTGTCGAAGCAGGGGTAATAACGTG
GAAGGCCCCATGTTTCTCACTATTAAGGATATGACGTTGGTATTTACCTTCTTTTCCAAA
GATAAAACGAGGGGCATTCCCTAGTTTTTCATAGTAAGCAGGGCCGATAAAATCTGGTTT
CATAACAAGTGTTTCTGGAATCATAGGATTCTCCTTTCTGATTTTGAGCAAAAGAAAAAG
AGTTAAGCTAGTTGCTTCACTCTTGAATAATAATGTGTGAAAAGTTTACGTTTAAACTGT
CGACTATAGAACTGAATATCACCACTAGGATAGCTGTTTCTACGAGCTTCTTGGACTAAA
TGATCGAGGTCAAGAAGAGCTTGTGCATAGAGTTTAGCTTGTAGTTTAGGCGAGTAGCTA
AACATACCATAGGTGAATTCATAGTTATCATAGAGGCGTTTACATTGTAGTGCGAAAAAA
GTTTGTCATAATTTCTCCTTTATTGTAAGCGTAAAAAAGCTACTAAGATATAAGAAAGGC
TTAGTAGCTTGAGGGTAAGTCTATCTCAAAAGATAGACAGCAGTAAAGAAAAGTTATTTG
GTTGGAAAGATTCCTCTTTCCACGGTGGCAACGTTTAGCAAGGTGCTTTGCGTCAATTAC
CATCGCTTGCCCGGCCAATCTCTTTAGGTAGTCCTTGTCACACCCAAGGGATTCTCTTAC
GCAATCTTGCGCAACCAGTTCACTTTACTATTCGGCAAAAGTGCTAATCGTCCGAAATGC
GTGGAAGCTCACAAAATACTTGTTTTTATCTTCGCTTCAACCATCAGTGGACTTGACTTT
ACTTATCAAAACAATTACAATAAAGGTACGAAGTTTAGTGTAGTTTGATAGTCAGTCCTC
TGGTTGTCAGACGCACTTTTTATTTAATTGTCAATGATCTCATTCTGATAGTGATTATTA
TTTTTTTTTGAAATATCGCTATCAGCTATATCTACATAATATCGCTATAGGCGATATTTG
TCAAGAGGTTAATTGAAAAAAGTTAAAAATATTTTTTGAGGTTTAAAATGGAATTTTCGG
AGCGCTTAAAAGAGCTGAGGAAACAAGCTCATTTGACACAAGTTGAACTAGCTAGTAAAT
TGGGAATAGTCCAATCTTCTTATGCAGACTGGGAAAGAGGCAAAAAAAAACCCACACAAG
ATAATTTAGTTAAGATCGCTCAAGTTTTGAATGTTTCAGTTGACTATTTAGTTGGAAACT
CTGAAGAAAAATCAGATGAGTTGGACAATATTGAACTACTCTTTCGTATGAATTCAAAGG
GATTGACCGAAGAAGAAAAAGAAATATTCAAAAAAGAACTAATCGAGTTTATGGAAGAAC
GGAAGAAGGCATTTAAAAACAAATGAAAAAATTTATATTTGACAATATTGTGAATAAAAC
TCTCAGCATTTCTGCATTATCAGCTATAGGTGGTTTTTGGCTTAAAGATAAATATAATAG
ACGCAAAAAAATTACCATTGAAGCTGAAGAAATATATAATGTAAATAGCCTGACTGGTGT
TCCAGAATTTGATAATAATTATATGAAGCAGTACTCAAACCTAATATACAATAAAGTTAC
AGTGAAAACTCTAAATCCAGAAGTAATATCATCAATAGTATTAAATAAAATAAAGAAGAA
GCCAAATAAGCTTGCAGATATAAGGTATGATGGTGGTCTTTATGTAGATCAACAAAAGTA
TTTGTTAATTGCTTATAATAATGGTGATCAGAGCGGAAAGACTGGTAATATTAACATTAC
TGTCTCAGCGATTAAGAAAGGTACTAGGGAGAAGGTTGAACTTAAATCATTTATTTCGAC
TAGTTCTACATTATCTCCAGGTGAAGTACTAATGAAGCATAATGTTGATTTACTTGAGTA
CAAAGATAAATTTGAAAATAATGAGGAGTATGATTCTTTAGAAATTCAGTTTGAAGACCA
TAAAATTTCAATCCCTAAAGGTATAGTAGAATATAATAGAGGTACTGGCCGATTTGAAGT
TCGACTAGGTGCTGGTTCAGGACCTTCTATTCAAGAGGTACCTTTCTTTAATTTAAGTAA
ATCAAAGAAAAAAGAAGAAAGATATTGTTCCCAACGTATTGAAAATATTTCGGATATTTA
TTTTACAGTATTCGTTGAAGAAAATTGTGTTCTTTCTTATACAGTGGAATTGAAAAGTAA
AAATAAGAGAATAAAAAGTAAAAGTAAACATACTATCAAAATAAGAATTCCACAATATAA
ACAAGAAGCAACATGTGTGTATGGTAAGTTTTATGATTTAATAAGAAATCATAATCCAAA
ATTACTTTACTTTAGCTATTCTTTGGATACAGTAAAAGATCTACAAAAAGAACTTGTATT
TGATAAGTATGAAGCAGCACAAAAATATGCTAACGCAACTTTTGATGTTTAGACTATGAA
ATTCATAGTGAATAATTGACTATATTAATTATTAATTAGTGGACACTCATCCACTTTTTT
TATAAAATAAATTCAACCAAATTGGTTTAGTTTTGTAATTTATACTTAAAGGAGGTACCA
TTCTTTGGACGAATTGTATACAAGAATAAGTAAGTCTACAAAACATGTGTTATACCAGTA
CATGAAAGATAATGATATTTCATTACTTAACTATAATTTCAATTATTTCTTTCAACATTG
TATTCAAAAATGTCAGATTCAAGTGATTAGTCACCACTTCTCAAATCATAAGATTGAAGG
ATTGACAGTAGTTGATGAATTGGGAACTAGTTTTTCTTATGAAAGAGATAATCCAAAAGT
AAAACAGAATTTTACACTTTGTCACGAACTGGGTCATTTTATTCTTAAACATGATGGAAA
TTATTTTGCAGAGTCAATTGATAATCAAGAGAACTTGCTAGAGCGAGAGGCAAATATATT
TTCCGCTGTAGTACTAATGCCTGACATTGTCCTTCTGTCAAAAATATACTATAGTTGCGA
AACCTTCCATCAAATACAAAATAGTCTCGAAGTATCAAAACAGGCTTTATTTTTTCGTCT
TTTGGACTTTTTACGGGAATATTATTCTGGTAAAGATAATGAAATCAAACAAGCAGTTGA
GACATATATTGAAGGGAATAACGCTTCTATTTATCGTTTGTTTCATGATATTAGAGAACA
AATTATCGAGGAGTTCCATCAGTTTCAACCTTCCCTTATTAATCAGGTTAAGCAGAGAGT
TAGAAAGGTAGGTTTTGTAACAAGCCAAGAATGCCCAGGTTTATTAAATCAAGATAACTG
GAAAGCAATCAAGGAAGAAAATATTAATTTAAAAACGTGGCTTGTTTATAACAAAGGAAA
GTCGATTGCATATGTTTGGGATAAAGAAAAATTCTCAGATGAAGAGGCAAGAAAAAAAGC
AGAGTTACAATTATTATTAATGTGAGGTGAACTTATGTATCAACCAGATAAACTAAAAGC
TCGTAGAAAAGAGTTAAAATTAACCCAAAAAGATATTGCAGATCAATTAGGAATCAGCTA
TCAGGCCTATTCAGCATGGGAACGTGGAGTGAAAGAACCATCTAAAGAGAAAGTAAAGCG
ACTAGAACAAATACTCAAAGTACCAAAAGGTTATTTTACAGAAATTGAGATTGTTCGTCT
GTATAATACATTGTCGAATAAAGGTAAAAATCAAGTAGTAGAATATGCACGTGACTTGAT
GCAAAAAGAGAAAACTCAAAAAGTGATATCAGTTTCAGAAAATCTCTATGAATATCATGT
TTACGAAAAAATATCTGCTGGTATTGGTGCATCAGTTTACGATGATCGAAACTATGATAC
TGTTTATTTTGATGAAGAACTAGCTCATGATTTTGCCTCATGGGTATCTGGAGATTCTAT
GGAACCTAAATACCATAATGGTTCAGTAGCTCTTATTCGTGAGACAGGTTTTGATTATGA
TGGAGCCGTTTATGCTGTTGTTTGCAACAGTCAAACCTATATTAAACGAGTGTATCGTGA
AGAAAAAGGACTACGCTTGGTCTCAATCAATCCAAAGTATAAGGATATCTTCATTTCTTA
TGATGAGGATCCACGAGTAGTAGGTATCATTGTTGGGAATTTTATACCATTGAAAGAAGG
AAGAAATGGATAGAAGAAATCATTATTTTGTTTTTGAAGTAAAGCAAAGAAAAGAAATGA
AAAACATAAGGATATTGTACGGATCCCAAAAAGTTGGACAATTAATTTAGGTCAGAGATT
TAGTTAGGTACTAAACAGGACTAAGTTATTTTAGTTTTACCTTAATTCGCTTGTTACTGT
AGTAATCAATGCAGTCTACATTAGCTTGTTCTAATTCGTTCAGTGACTTAAATATCTTCT
TATAATCGTAAATATCTCAGATTTAAGGATACCAAAGGGGTACTATGTTAAGACATTATC
TAAACTATTCTCCTTACTTGACATGAATGGTTGAATTTCTTTACCTTTAAAAAAAGGATA
AAAATTATGTTGTCATTGCCATCCTTGCTTACTATGCATAAAAAGAAGAATCTTACGATA
CCGAGGAATATATTTCTTAAAATCACTTATATTTAGGGATAACTTTTTGAAATAATCAAA
AGAAAGTACTTTTAAAAATCGTTGTAGATACAGCATTTAAAATTAATTGAGATTATGAGT
TTAAGAAAATTTGGAATATTTGAAAATTAAAAACACTTAATATTTAAGAGTTGATATTTC
TTGAATATTTTATTTTGTCTCAAATTTAGGAGTTCATCTGACGCATTCCTAATTTTTTAA
GGTTACTAAATGACATTTACCCTACTGTCTGTTTACTACTTGTCTAAAGTAAAACAAGAT
TAAAGCAGCTAGAATCATTAAATATTAGTGAATAGCTTGAATTACATTATAGTTTAATGT
TAGTATATAATGGATATCTTATATTTAAGCTATCAATAATATTTTTTTGATTAGGGAGTA
AAGTTATGCAAAATGATGTAGTTGAACTGATTGCGACAGTTTCAGGATTTGAGACGGATG
AAATTAGTTATAATGATTATTTAGAAGAAGATTTAGGTTTTGATTCAATAATGATGATAG
ATCTTTATCAAACTATTTTAAATTCAAAGCTCGATTTAAATGTTCAGAATATTACAAAAG
AAAAATTGCGTAATGATGTAACAGTTGCTGATTTTCTTAAGTTATTAGGTGCAAAGACTA
ATAATGAGCCTCAAAATAAAACTGTTGTAGGGCAACTAGAGGAAATCCAAGCATTTAAAG
AATATTTTCAAACCAAGGCGAGTCAAATACCTTATTTTAAGAAAAATCAGGGTGTCGCTA
GGAATAAAATGCTAATTGATGGGAATAGCTACATTAATTTTTCTACGTATAATTATTTGG
GATTGAATGGAAATCAAGAGGTTTCAGATTATGCTATTGATGCTATTAAGAAATATGGGA
CATCAGTTTCTGGTAGCCGATTACTTAGTGGAGAAATTGAAATTCACCAGAAACTTGAGA
GGGAGATTTCATCTTTTTTAGGAACTGAGGATTCCCTCGTTCAAGTTGGAGGTCATAGTA
CTAATATTAGCGTAATTACAAGTTTAGTAAATTCACAGGATCTAATTATTCACGATTCAT
TATCACATAATAGTATAATTCAAGGGGCTATTTATTCGGGAGCACAGAGAAAGGCCTTTA
AGCATAATGATATGAATAGTCTAGATAAACTTCTTTCTCGACTACATTCAAAATTTAGAA
GGATTTTGATTATTGTAGAAGGAGTGTATTCGATGGATGGAGATATTTGTGATTTACCCA
ACCTCCTTAAAATTAAAGAAAAATATGGAGCTATGTTAATGATTGATGAGGCCCATTCTT
TTGGAACTATTGGAAAGCATGGGCGAGGGGTTACCAGTTACTTTGATGTAGATCCAACTA
ACATAGATATTTTGATGGGAACATTGAGTAAGTCTGCAAGCAGTTGTGGCGGTTATATAG
CAGGTAGTAAGGATTTAATTAATTATCTAAGATATAATATGGGAGGATTTGTTTTTAGTT
GTGGAATTACACCATCTAACGCAGCTGCTGCTTTAAAATCAATAGAAATAATGAAAAGGG
ATGATATTAGTAGTACTTTGATGGATAATTCAAAATATTTTCTATCACAGCTTAAGGAAT
TATCTATTGACACAGGATTAAGTTCTGATACTCCTATTGTTCCTTGGATTATTGGAGACT
CCGATAAAACTTTAATGATTTCGAATAAATTATTTGAATTAGGAGTTAATGCTATGCCAA
TTATTTATCCTGCAGTAAATGAAGAAGAATCTAGAATAAGGTTCTTTATTTCTAGTTTAC
ATACTAAAGAGGATTTGGATAGAACTATCGAGGTAATCAAAAACATTAAAAAAATATAAT
GAGGGAAAATGAGTAAATATAGAAGTAATCAATTTAATAAGACTAATGATGTAATTAAAG
GACTTTCTAAATTAGGAGATTTCAACAGTAGCCTATTTGAACTAAGTATATTTTCAAGAA
TGGAAAATTTTATAAAGGTAATTTGTTTAAAAATCTATTCTAACAATATCCTACATCATA
AATTGAGTCAGCAAAATGATATTATGTGTAGTTATTTAGACTTACTTGATCAACTTGGAA
TGTTAGAGATTGTAGATGGTGAAAATAGAATTAAAGAATCATATTTGACAGACGAAAGGC
TACGTAGAAAATTAGAGGCAGATTATAATTACGTTGTTAATAATTATTATGACAGAAAAC
ATAAGTTTAAAACACGATTGAATAAATATCTATTGTCTTTGATAGAATATTTATTAGTGT
TAGAAGGGATAAAATTAGATAAACAAATAGAGCCAGCATTATCAGATAGTTTTTATTCTG
ATTTGGGTTCTCAGGCATTTGAATTATTTAATAAGAAAAATTTTTCAAAAGTTGTTCGCG
AAATAAAACCGTCTTCTGTCTTGGATATTGGCTGTGGTAATGGTAATTTTATAGATTATT
TTATAAAGCAAGATGGTATTACAACAATTACTGGAATTGAACTACAGTCTGATTTAGCAA
AATCTTTAAAAGTGAAATATCAGAATCAAAAGAATATCAATATATATTCGGAAAATATTT
TAAAGTTAACGTTTAAAGAAGAGTTTGATTTTATTAATATAAGTTATATGCTATTCTATT
TATCTTATCAAGAACAAATTTCATTGTTTTCAAAGTTAGCGAATAACTTATCAGATAAAG
GGAGAATAGTTATTTGTCAATATTTTGGAAATATTGAAGATCTTCAGATAGAAGTGTCTA
AGAAATACAAAAAATGGAAATTTATTGATAGATATAAATTTTCTATAAGTCAGAATGTAC
TTTATTCTGAATTGCTTTTAAACTCATCAATTAAATCTTTTGATACCTTACCTCAGTACG
ATAAATTCATAAACGTATTGAATATAACAGGTTTTGAAATAAAAGAAGTATACCCAGCAG
ACGATAATTTTTATTCTTTCTACTTTATTGTAGGGAGAAAATAATTTTTGGAGTAATGAA
TGATTAGAATAGAGAAAATAAAAAAAATATATAATCAAGGGAAATCTAATGAATTTGAAG
CATTAAAAGACATAACATGTAACATACATAAAGGTAGTTGGACAACAATTGTTGGTGCTT
CTGGATCGGGAAAATCCACATTTTTAAAATGTATTTCTGGATTAGAAAAAGTGACTTCAG
GAAAGATTGTTTTTTTAGATGAAGAATTAACCTCTATGACTGAAAGATCTTTGCTTAATT
TAAGAAGAAAGGAGATGAGTTTTGTTTTTCAAGATTATAATTTAATTGATGATTTGAAAA
TGATAGAGAATATATTTTTAGAAAATCCTGTGAAATCAGAAATAATGGATTTGGCAAAAA
ACTGGGGACTCTCAAATGTTTTATATAAATTTCCGAATGAATGTTCTGGAGGACAAAGAC
AAAAAGTTGCAATTCTAAGAGCATTAAATCAAAAAAGTTCGATAATTTTTTGTGACGAAC
CTACCGGTGCGCTTGATACGAATTCGTCTAAAGATGTTTTACAAGTTCTTAAGCAAGTTA
ATGAACAATATGGTACTACTATTGTTATGGTAACTCATAATAATTTAATAAAAGAAATCT
CAGACTTTATTATTACTATACATGATGGAGAAATTTTATCCTATCATGAAAATGACTCAG
TTAAAGGTGTAGAAAATGTTCAGTGGTAGATGTATATTTTTTAAACGATCTCTGAGACGT
ATCAGAAAGAATATCGTAAAATTATTATCAATTTTTTTATTGGTATTTATTACAACTGCA
TTGTTTGTTGGTTATTATGTTGGAACAAGCAGTGTATTGTCATCAATAACAGAATTTAAC
AAAACTAATAATTTAGAAAGTGGTCATTTTATGACCAATCAAAGTTTATCTAAGAATAAC
CCAGATATCGAGAAGATAGAATATGCTGAAATTTCAACAAAGGACACAACTATTAGGGTG
TTTAAAAAGTCTCAGTTTATTAATCTATATCAAATTACTGAGGGAAAAGATAATAATGAT
ATTAATGATATCTTGATTGATAATAATTATTTGTTAGCTCATGGATTAAGAATAAACGAT
TCACTAAAGTTGTTAGGAAATAATTTTAATATTTCTGGAGTAGCTATCTCTCCAGACTAT
ATTATGAGTAAGAAGAATGATTTAATTCTTCAACCTAATTCTGAAACCTTTGGAGTGGCT
TATGTTTCAGAAGCTACGTTTGATAAATACTTTAAAAATAGAAGTCATTCATACTATTCA
TATACTGGCAATAAGACTGTCAAAAAATTAGCTAAACAATTTAATGTATTATCAATAATT
GATAGTAAAAATGATTCAAAAGTAAAGCAAGTAATAGGTGATGCAGAGTCTCCCAAGAAA
CTTTCTTTGGTAATTGTTTCGTTATTTTTAATTATTACAATTATCTTGATTTCTATATAT
TTTATAGAGGTTAAGAGACGAGAGCATGCGAATATTGAAAGTCTCTATAATTTAGGGAAA
TCTAAAATTTGGTTAATGTCTCATTATATGTTCGATGTAATGATTATAGTTAATTCAGCT
TGGTTATCTGGTGTTATTTCGGGTTTATCAGTTATAAAAATAGTCATGTATATGAACAGT
TCTATATATAACTACCCTATTTTGACTATTGATAAACTTTCTTTATACTCTGCAATATTT
GGCAGTTTAATAGTTTTAAATTTCTTGCTCCTAGTTATGTCTTATGTGAATTTTTACATT
CAAAAACATAAAGTTAGTTTAACTAAAAAAAATATTACAAATTGCTTACCATCTTTTTCA
TTCACTTATAGATATCGAATAGTGAAAATGATTAGGAATTATTGGGAAACGATTTTATAT
TTTATGATGATCTTTATAACAGCAATATTGATAAACTTTTCTATTTTATTGAAATCTTCA
GTTTCAGATTATGTTGAAAATTTACGACATGAAACTAAGTTTGAATTTATGTACAATGTT
CAATCTGATCAGGAGACTTACCCAGATACTGAAATGTTGAGAAATTATAGGTTATCTGAC
GATAACGGAATTTTACAAACAGTATATTTGTTAAATGCTAATTCCAAATATTATGACATT
CGTAATGATGATGTTGTTGTTACAAAAGCCTTTTCAGAAAAATATAATTATAAAGTCGGA
GATAAGATAAAACTTAGCGATAGAGTTTCGAATAAAGATTTGTATTTTAAAATTGATAGA
ATAAGCAATAACAATACGAATAGTGAAGTGTATATTAACAATACGCTAATTGAAGAACTT
GAGGGAATCAACTCATTTAATACTATTGTTTTAAGCAATAAAAGATTGAAAGATTCGCAA
AACATTATTTCAGTAATCACTAAGAATGAAATAGTAAAATCTGGGAAAAATATTTTAAAT
ATTATTAATAAGCAAATATCTATGATATTAGTTATTGCAATTGTTGTAGAGATTACACTG
ATGTATTCTCTAATAAGATTTATCTATGAGAATAACTATAGTTCAATGAAGGTATACTAT
TTATTAGGGTTTTCTAAAAAAGATATTTATAGATTTCATTTTAGCTTAAATATACCTATT
TCTATAGTCCTTATAGCTAGTGGCTATGCGCTTAACCTAATTATTGTAAGAAAATTTTTG
GATAATATTATGTATACTTTTTCTAATTACGTAGTAGTCTCCAATAATATTCACAGTTTT
GCAGTTACAACTTTACTTATATTTATAGTATATTTGTTGTTTATTTTAAGTTTCCGTATA
AAGTTGCAGAAGGAGGATTTTAAGTGAGGAGAGTTGTAGTAACAGGATTAGGGGCTGTTT
CTCCTTGTGGGAATTCAAAGTCCGAAATATTAGAAAATCTTCAGGCAAGGAATATTGCGA
TTGTATCTTCAAAATTAGAAACGACGAATTTTTATGGGAAAGTTTCTGAAGAATGTTTGG
AAACTTTAACAAAAAAAGAAAAGCGATACATGGATAAAGCTAGTCAATTTGCAATTATTG
CAGCAAGAGAAGCAGTGACTGATTCAAATATAGATTTTTCAATTGAAGAGTCTTCTAAAG
TAGGTGTTTCTATCGGAACAGCTATGGGTGGTTTTGAATCGCTGAGGAGAGAGTTAGTTG
AGCCTGCATTGCATGGACTCAGTGCAATGAGTGTGTTAGGGATGCCTAAGTTATTACATA
ATCTAATTGGTACAAATATAAGTATGGAATTTGGTTGCCAAGGTGGAGTATTTACGTATA
ATAGTGCATGTGCTTCCTCAGCAATTTCTATTGGAGAAGCTGCAAATAAAATAAAAAATG
GAGAATTAGATATCGTTATTGCTGGTGGAGTGGAAAGTTGTATTTTTGATGAAGTTTTTG
AGTCATTTAATAAATTAGGTGCTTTATCGAAAAGTAATAAGATAAATGAGGCATCAATTC
CATTTTCTAACAAAAGGACAGGATTTGTTTTAAGTGAGGGAGCTTCAATATTAATATTAG
AAGACTATGAACACGCATTATCTAGAGGAGCAGAGATTTATTGTGAGTTAACAGGATATG
GTTATTCAAGTGATGCTAAATCATTAGTTTCACCAGACTGTGATGGTATTGTAAGATGTT
TAAAAAATACTCTTAGAAATGCTGGTATAAAACCTGAAGAGGTTGAATATATTAATGCTC
ATGGTACTAGTACTGAAGCTAATGATATGGTAGAAGCTCAAGCGATAGAAGAAGTTTTTG
GAATTGGGAAAAATTCTCCATATGTTGCTTCTACGAAATCAATTCATGGACATTTATTAG
GAGCAGCAGGATCATTAGAAGCTATGATTTGCTGTCTAATGATTAGTAAAGGTTCTCTTT
TCCCTCAAATAAATGTTAAAAATGAAGATATAGATCAGTCTATTAATCTTAATTTATTAC
TTGATGATTTGGTAGAGTATAATGGAGGAGCAGTAATGTCGAACTCCTTTGCTTTTGGTG
GAATTAATGCTTCTTTGATATTTTCAAAATTGGCATGAACAATGAGATTAAGATAATTTT
TGTACAAATTGAGCAAATATCAAAAGTATCACCATCTTATAAAAGAAGAGTACTTAAATA
TGTATCTAGGCAGTTTTTAATTTTAGAATTAAATAATTTAGGAATTAAAGAGACGGATAT
ATTTTCTGATTATAATGGAAAAAAGAGAATAAAAAATAATCAATTTTTCTTTAGTATTAG
CTATTCAGATATATCTTTTATTATTGCTTTTAGTAAAAATGAAATCGGTATTGATATTGA
ACGTAATCGAACAATGAATATTACTAACTTACTGACTTTTTATAATATTTTTACTCAAAA
AACAATACTTGAATCCGAACACCCAGTTTCAGAATTTCTCAAATTGTGGACAATATCTGA
ATCCTTATGTAAATTTTGGGGTATTAGTATCTTCGATTATATTGAATACTATAAAAATAT
GGATATTGGAGATGTTGTTGAGGGGTGGAATTATCATTTAGTTGCTAAAAAGTACTTCTA
TCATAGGGTTGTTGATGATTATTTTATAAGTATTTGTTCAGGTTCAATTGGTGAAGTTAC
TTTATTTAAATCAATTATAAATTAGAGGAAGTTATGAAAACAATAGTTTTTGCTCCTGCT
GTGTTTAACCTAGGTGAAACAACCAGAATGATAGAAATTGCTAAAAAGTTATCTTCAACC
TGCGAGAACAGGTATGAATGTATTTTTATAGGCTTTTCAGATACATTTTCTAGTTACATT
GAAGAAAGTGGCTTTAAATACATCTTATTAGAACCTATTTTTTCAAAAAAAGATGAAGAG
CTACTTTTTAAATTTGATCAGGGAAAAACGCTTCGAAATCCATTTAGTTATTGGAGAGTG
AGCAGGAGGGTGGCTAAAGAGTTAGAAGTTTTTAAATGCTTAAAACCAGAACTAGTCGTT
ACTGGAACCAATTTAACAGTTTTCTTATCGGCAAGAATAAGTGGAATTCCATTAATTTAT
GTTAAACCTTTCCCCACTACAAGGGCTTATTTAAGTTTAAAAAATTGTTATGTACCATAT
AAATTAAAAAAGATTAAGTTTATATGGTATATAATTAAAAAAATTCTATTATCGTTGAGC
TGGAAGCCTTATTCGTTTCAGAAGACGGCAAGAGATTATAATTTATCTATCCCCAAGTAC
ACTATTGATCTATTAGACGGTGATTGGAATTTCATAACTACACATCCAATTTTTGTAAAT
AATACTAATTTTCCTAATAACTTCATTCAGGCAGGTCCTATTGTCTTCTTGACTAAAAAT
AGATTGAGTAAAGATATTTTAAAATTTATTGAGCAGGCTAGAACCAGAAATAAAAGGATT
ATTTATTTTTCAATGGGAAGTTCTTCAAATAGTAAAATAGTAAAGAAAGTATTAAATACT
TTAAAAGATACTGATTTCTTTGTTATTGCTGCAGTAGAAAGATATTTAGGAAAAGATGAT
TTTTTGAATTATCCTGAGAGTATTTTCATTACCAATTATATCCCCACCTATTTATTGAAC
AAGTACATTACTTTTTCGATTATACATGGTGGAGAAGGAAGTGTTCAAACAGCTTGTTCT
TCTGGACGGCCATTTATTGGTATCCCTTTACAGTATGAACAAGAAGTCAATGTACATAAC
TGTGTGGATTATGGAAATGCAATTATGTTGTCTCCTTATGAGTTAACTAAGAAAAATATT
GAAAAATCTATTGGCCAAATTCAAACAACAACATTTATGAAAAAAGCAGAAGAAATTAAA
TGTATTTTTTCTTTCGATGGTTCAAAAATTGTTGCTGAGTGGATTGATAACTATTGTAAT
TAATATTGGAAAGTCATAATACATGAAAGTAAAAAAATACACTCCTCTTTATGTTTTAAA
AAAAATATCTGAAAACATATGGATTGCTGATGGAGAAGAAGTAGCTATGGACTTCAAACT
ATTTAAGATACCTTTTTCAACTAGAATGACGATTATACGTTTGAAGAATGGTGAAATATG
GGTGCATTCACCAATAAAACCTAATACTGATCTCCTTTCGCAAATTACACAATTAGGTGA
GGTTGCTCATATCATTGCACCAAATATTTTACATTATAGTTATGTAGATGAGTGGCATTG
GCTTTTTCCCAATGCTCAGGTATGGCTTGCAAGGGGTGTTCAGAATCGAGCAAAAAAATC
AGGATTATGCTTAGAGTATGGTCGGATGCTTGACCAAGCTGATTGGAATGAAGAAATTTT
TAGTACGACTTTTGAAGGTAGTTTTTATGTGAAAGAGGTTGTTTTTTTTCATAATCAAAG
TTCAACCTTGATTTTAACTGATTTAATTGAAAATATAGAAAGTGAAAAACTATCATTTTT
TGAAAAGCTTCTTTTTAAACTGGGTGATAATTGTTATCCAAATGGTAAGACACCAAGAGA
TCTTAGAGTGAGTTTTTTGTTCCAAAAAAAAAAAGCGTTGGAGAGCTATAAAAAAATCAA
AGAATGGAATCCAGAAAATATTATTATATCTCACGGTCCGTGTTTCCTTGGAAATGCGGG
AGAGAATTTAAAGCAATCATTTTTTTGGTTAGAAAAAAAAGATAGCTGAAATTTTTAACA
TAAATAATAATTTAGTTTCGATTTTCGGTCGAATAGTAATTGTAAAGTTTGTTATATGTA
ATGAGGTAATACATGTCCGAATGAGACGATGTATAGAGGCAATCGCATGTGGTTTGGTTG
AAGCTATTGGCGATTGTCTTTTTCGTTTCTCATAAAAAGTCAGATATTACTTGCCAGTTG
GTGTGGATAAGAGATTTTCCAATTTTGGAGAGGTGACTTGTAAGATCTTGTGCAGAAGGT
TCTTGGTTCAGACAATGTCTTCTGTCAGATTTTGATAGAGACATCTTAAATCATACAGGT
GTTGATACACTTCTTACTGCACATATAGTTGGTTTAGGTTACTAATGGGAGAGTTCACTT
TTTCTATGATAGTAAAGGGTGACTCAATTCTCTCACTTGAAATCAACCCTATAATAATTT
AGCGAGATATTGTTTTTATATGTTTTAATCGTGGTTTAGGATATGTTTATAGCTTGATAT
TTGATAAATTTGTGATATTGTAATTTGTAGATTAAGAAGTTTGAAGTAGTTTTTTATCTT
TTAAATAATTTTTAGAAACGAAAAAAATACTTATATTAAACACATTTTAATAATAAATTG
GAGGAAAAAGTGGTAGTAAAAATTGATCCTAGTAATCTAAATAATAAAGGAATAGAGGAA
TCGTTAAAGCAAGCCAGTGATTTGTCTAAATCCCTAAATTCAAATCTTGATACGACTTCA
GCGCTAATATCAGCAAGGTCAGTACTGCGAAATGCTGTAAATACAATAAATTTATCAAAA
ATTGCAATTAATACGATGAGTAATAACTTGAAACAAATCTCACGCTTAAGCCAAACAATT
AATCAGAGTTCCGTAAAAACAATTGCAAAATCCTTTTCTACCGTGTCGAATATCCAAACA
GATTCTATTAAGAATCTAATTGAGTTAGCTCAACAGGCAGTCAGCAGTATTGATATTGAT
TATTCTAAAATTACCTCTCAGTTGGTAGAGACTTTAAAAAGTTTACCCAAACCTTACACA
GAGGAAGAAATTAGTGAGATAATTTCAAATATAAATACTTTGGCAGAAAAGGGCTGGGTA
ATATATTTTCCCTTAGAAAATATATATCAACGAATACGGTCAGAAGATATCATAGAAGTG
GAAAATGAATGGGTATCTTTACTTGAAGAGATTTTATCAGATAGTACAAGAACTCAAAGT
TTAAAAGAATCGGAATGTTATCCTGGTGAATTAATAAAATCTATGGTTGGTAGCTATTTT
CAAAAAAATTACTATGCAGCATATACTCTAGCTACTTTAGCAATAGATGGGGCTGTAAAT
AGGGTAGCTGAACTGAAATCTAAAGATTATCGGATTCCTGTTGGATATAGAGCGGTGGAG
AAAATCGAAGAAGTTGTTTTGAATAAGACATTTAATGATATTGGTTTTTTTCATTGGATG
TTTCAGTTTTTTAAAAGTACTAAATCTTTTACACTTGATAAACCCAATAGGCATATGATT
GGTCATGGTAGATGGGATGGTGAAATTTCAAAGGTAGAGTTTCTAAAATTATTTAATGTT
ATGCTTTATATTGATAAAGAATTTCCGGATTGGAAAGAAGCTATGACCGAAAAGATCGGT
AATCCCCTATAATCCTATAGAAAATAGAGTTGCTTACCTATATTTGCAATAACTAGGTTT
TCTAATTGGTAGATAACATTTCTCAAATTCTTATATTACTTATCTTTTGAAGCAGTATTC
ATCCCAGTTGTATGGACTTTTTTTATAATAGAGAATATATTCTATACCTGAAAGTTCCCT
GCTTTCTTCCTGTTTATTTTAACTAAATCAACTTTTACATATTAGAAAAGGCTCCGTTGC
TTGTAGTTGATAGTTATTAAGTGAATTTCACATTTATCAGCACCAGGTTTTACGATTTGA
GGCAAATTCAATTTAATATTTTGCCTCAAATTAGCCACACTTTTTATAGAACTAAGAGGA
ATAATGAAGTTCTCTTCCTATTAATATAGTTGTTTAAAATCTTAAATATAGCGTTTTACG
GTGTAATGGGAAGTATGGCGAATAAATCAACTATGTTCAGCAAACAAAGCTTAATTAGCC
TGTAAAAGCAAGGTCCTTTTCGGATCTTGTTTTTTTGTACTAAAATAATTAGTTAGTATC
TGCGAATCAATCTGTGATTGAGAGCAACAGTTATGCAAAAAAGAGGTATTTTATACCTCT
TTTTGTTCACTCTTCAATTATGCTATCACTGTCCTATATAGTATAAAATATATAAAAGTT
GTTAAGTTTACTAGTAGTCAAATCCCTTAAAATCAGTATTTATGATGATAACAAGTCTAA
AAAAAAATTCTTGGAACAAGTTTTGCATTTCTATTATAACAGCAAATAATAAACTTTCGG
GAAAATAGTTATTTTTCGGAAAGTTATATTTAGAAATTGAATGGTATTGGTCGAATATTT
CTAGGAAGTCTTAGAGGATGATGTGGGGTTCCATTTTTATTTCTTTTAAGACAATATAAA
TTGGGTACAAGTTCCTTAATGATATTTTCCCTATTCATATACATACCATTATTTCCCCAG
CAGGCAACTACTAAATCAGATTGTGCTACACATTCTAAAATATAATTATCATTTTCGTTT
CCTATAGGATCATCAACTAAATATATATCCTTTGGGTAAGTGCTTCTAAAAGCAAATAAG
TTAGTCATAAGTAAGGTTCCATATCCCCAAGCTTTTGCATAATTTATACATCGTGTGATT
GTCGGATCATCTATAGTTTCATCGGCAATTGAAGGATTCAAACCAATAAAAAGAATCGTA
GGTTTTGTTGAGTCCCAGGTACGAGATAGTTTATAGCGATAAAGCTGATTGTCTGAAATA
GTAGCTTCTTTTTGCATAGTTGACCTCCGTTTTCTTCTATTATATCATTATTGATTTTTC
CAAGTAAAAACATTTATAAACTGTTCAGATTACTTTTGATAAAATAGAATCAGAAATAGA
GAGGAAATTACAATAGAAAATAACAAGTCGATGTTTACTTTAACTTTATAGGCAACTGTC
AAGTGCTATGAAAAGCGGGCATAGAAAAAATGACTTAAAAACGGTAAAATATTATTAGTT
AATTTAGACTAACTTGCAATTAGCTTTCATCTTTAAGGAATAATGTGAAATGCTAAAAGC
GGAGAGAGTTTAAAATTTGTTGTTGGGAGGAGTTTTGCTGGTGAGTGATAAGAGTAACAA
AAAATTTTGGGATAAATTCGCCAAGTTGTATGCTCCTTTTATGAAGAAGGATAAAGGTGT
TTATGATAAAGTTTGCGGATACATAAACCCCTATTTGAGTAAGGATATGAATGTACTTGA
ACTTGCTTGTGGTTCAGGTCAATTATCCTTTAACCTTTCAAAATATACGAAAAGTTGGAT
TGCAACTGATTTTTCTAAACAAATGATTTTTGAAGCAAGAAAACATGGAGAATACGAGAA
CCTTGTCTTTGAAATAGCTGATGCTACTTCATTGATTTATACAGATGAGAAATTTGATTG
TGTAGTAATAGCTAATGCACTTCATATTATGCCCGAGCCTGACAAGGCAATGAAAGAAAT
ATATAGGGTATTAAAACCTAATGGTACTTTGTTTGCTCCCACTTTTTTATGGAAAGAGGA
AAAACAAAGTAAATTCAAAAAACGGCTGATGTCTATTGTAGGGTTTAAGATGTATAAAGA
ATGGGATAAAAAGCAATTTGAAGAATTTATCCATGAATATGGATTTTCAGTAGCTGAAAT
GAAATTGGTAAATGGAGGTCTTGCACCAGTTGGTGTAATGATTGCATATAAAAAGTAATA
TTAAATTATTATTTACAAAGTAATATAAATTTAAAAGCGGTAGTGTAAAATAAGTTGTGT
AAACACAAAAAGGAATAAATCCGTTATAGTAGAGTTGCGAAACATTACTAGAAAGAGATT
TATTTCTATGACTCAGTTTACCACAGAACTACTTAACTTCCTAGCCCAAAAGCAAGATAT
TGATGAATTTTTCCGTACTTCTCTTGAAACAGCTATGAATGATCTGCTTCAAGCAGAGTT
ATCAGCCTTTTTAGGGTATGAGCCTTACGAAAAAGTAGGCTATAATTCTGGTAATAGTCG
TAACGGAACCTATGCACGGAAATTTGAAACCAAATATGGGACTGTTCAGTTAACTATTCC
AAGAGATCGTAATGGGAACTTTAGTCCAGCTTTGCTTCCCGCTTATGGACGTCGAGATGA
CCACTTGGAAGAGATGGTTATCAAACTCTATCAAACCGGCGTAACTACTCGAGAAATTAG
TGATATCATTGAGCGAATGTATGGTCATCACTATAGTCCTGCAACAATTTCTAATATCTC
AAAAGCAACTCAGGAGAATGTCGCTGCTTTTCATGAGAGAAGCTTAGAAGCCAATTACTC
TGTTTTATTCCTTGACGGAACCTATCTTCCATTAAGACGTGGAACCGTTAGTAAAGAATG
AAGTGATTATTGATAAAAATAGTTAATANNNNNNNNNNNNNNNNNNNNNNNNNNNNNNNN
NNNNNNNNNNNNNNNNNNNNNNNNNNNNNNNNNNNNNNNNNNNNNNNNNNNNNNNNNNNN
NNNNNNNNATCCATACTTTCCAAACCAGGCTTGAAGAAAGCTCGTAAAGCATCACAATTC
TCAAAACGTTAA
