# Supplementary material for: Abundance, Diversity and Role of ICEs and IMEs in the Adaptation of Streptococcus salivarius to the Environment
Source: Genes (Basel). 2020 Aug 26;11(9):999. doi: 10.3390/genes11090999 (PMC7563491; doi:10.3390/genes11090999)
Supplement: Supplementary file 1 [file genes-11-00999-s001.zip › Supplementary files/Lao_Data_S1/ICE_SsalF7-1_TnGBS2.fasta]

>ICE_SsalF7-1_TnGBS2
GTATGTGTCCCATTTTGGGAGAAATTAAAATCACCAAGAGAACATAAAAGAAAGACCGAA
AAAGTGTAGCGTTTTCACTCATTTCAGTCTTGACTTTACTGTTATCTTGATGATACAATA
ATTTTAAACTGATTAAGCAACTACTACTTGTTTAATCGGTAAGGCGGTAGGTGCGCGAAC
ACCTTCCGTCTTTTTCTCGTGTTTTATCTATAAGATTATTATACCACAATTAGAGCATAT
TGCAAGTGTTTTTGCTAAATAAAGTTTCTTAAAAGCCTATAATATCAAGGGTTCTTTTAA
TTTTCTATTATCATAATTTCCTAATCATAGGAGTCAAACCATCACGTGCAACTCTTGCTC
CAGGGATCAAATGCTCACTTTTATTTTCTCCCCTAACTAGATCAAAATGATCTAGTTTTT
TTATTTTTTTGTATTCTTTTCTCCAACTACCAAAAAATATATCCCGTAAATCTCCTGAAT
AATACAACAAAATTATTTGAGCCATAGCAACAGCACCTTCTTCTGACCAATACATACCAC
GTTTTTTCATTCGATATGTCATTTTTCTGTGTTGTGACTCCATCACACCAATGGTTAAAT
CCCCTAGACCTCTATCCTTTGGTGATGCCGTATAGCTAAAGTCATTGATGATACGTTTCT
TGAAGGCCTGAAATGACTCTATCTTAGCATCTGTCTCTAATAGCGACTCTGCTGTATCTA
AGATTACCTTTAGGCCTGTCCTGTCTCTTTTCTTAATTTTCTTGACTGCAGCATCAGCTA
AATCGCAAGAAATAGGAGTAAGATTTTTCTTGATACACTCACTAACATGGTAGGGGTCCC
AAAAGTGAATATGCTCACCCTTGGAACAAAATTTAACAAATTCACGGAATGATGACGGGG
TGTAGCCTTTTCCCCCATCTGAGTTTGTGATGATAGTTGTTCCTGGTGCTAGCTCAAAAT
TAGTTGTTATATAATCAAGCAGTGTATCTTTAGCTTTTTTCACTTTTGAGTTAATAACTT
CAAATTTATTTTGCAGTTTCTTTCTACAACTACTATCAGAACCCGTGTGTACGACAAAAT
GGCTTAATTCTACGGAGGACCGTTCCGACTTTCTCACCCAAAAACCATCACCTTCAATAT
AAATTATGTCGGTCTTGATTTTTTCCTTTCGTTCGATACTTTCTGATAAAGCCCAAGAAT
CGTACTCTTCTTTTTGCTTGATGAGATTACCTGCTTCAGACACGGCCCTATGAACGACAT
TCTTTGAAATACCAATATCTTGTAATAAATCAAATACCTCAACGACTTTACGGTAAGGCA
TAAAAGAGGCCAAAACAGTCACCAAGTATAGAAACTCTTGCGAAAAGCGCTGCCGTGGAA
TAAGTCCTAACTGTTCGTCTAAAGGAACCCTAATGACATTTCCCTTCTTCCAACGACTTC
TTGAAAAGGTCATAGTTCCAAATGAAAAGGTTACTGTTCGTTCTTTTTCGTTAACTCTTT
TGAAGCCTTGAGCCCTCATGCTAGTTGCTATTGTCTTCTCATAAGAAGCTACCATCTTAA
GGAATAATTGCTGATTATTTTCCCTCAATTTTTGATGAAACTCTAATTCACTAAATGATG
CTGTCATTCTTCCTCCAATATATTAAAAAAGACCTACTTATAATAGGTCATTATGTTTAT
ATTTATAATTATATTTGTATTTATGTTTATAAGTTTTTGAAATAGTCATTTAGAAATGAT
GAAGCAGAGCGATAACCGTTCTCTTTTGCTAAACGATTTATCTTCTCACGTACAGAGGGC
TGTAACGTGAATTGGAACTGCTTTGTTCTTTCAAAATCTTCTACTACCTTCACTACTTCT
TGTTTTGTTTCTTTTTCTTCAGTAGCCTTCAACATTTCACTAATATTTTTATTGTTTTTA
TCAAATGCCATTAGATATCCCTTTCTTAGATATAATTATAATTATAATTATATCTATGTT
TATATTTATAGTTTAGCAGCAATTTCTTCAAAAGTCACGTCAAGATCATCAAAGAATTTT
TTATTATGTTGATAAATCACCTTATCTTCTTTCATCTCAGGAAGGGAAATCTTATCCATC
GTTGAACGGTTAAAAAGTTCTTTTTGTGGAATAAATCCAATAACATCATCTTCTTCAGCA
AGTGCTTCTATCAACTCTTTAGAAGATTTTGTGTTATGTTTAATCATGTTGCCGACAAAG
AATAGTTTGGCTGTCACAAAACTTTCTCTTGTTTTATAATCAAAAGTCTCAGCTTTCAAC
TCTTCCAGACGCTCCTTGAGATTAAACTTAGCATGATAACCGTGTTCAGAAGGAATAACA
GGACTTATAACCGCATGACTAACAATTACCGCATTTCTAGTTGCTGTCGAAAAGTCAGGA
TGACAATCAATTATAATATAATCGTATTGTCCTAAATTCTTACTTTCATAGTTATCCTCT
AACCACATGTAAAGTAGCATATCTTTATAAGACTTTGTTTCAAGGTCTTTTTCAATATTG
TCTAGGCGGATATAACCAGGGATAAGGTCAATATTATCTTTAACATGATGGATAGTTACC
TCACCTTTTTGTCTGAAGATATTTGCTATCGTTCCTTCAGCTTCAAAAATATTGTAGGTT
TGTGTTAGGTTGCATTGATGATCAATGTCTAAAAAAAGAACAGACTTCCCCTTTTTAGCT
AGGTCTTCCCCCAGGTTATATGCTAGAGTGGTTTTTCCCACCCCTCCTTTAATAGCAGCA
AAAGTAACGATTTTCATTTTGATGCTTCCTTTCCTTGTTTAACTATATTACTATTATATC
ATTATAATTATATTTGTCAATATAAACATCAATATAATTATAATGATATTTATATTGATG
TTTATATTGACAATAAAAAACAGTGTAGTCGCTACACTGTTCTCAAATCAATATTGCTAT
CTACCTTACAGGATAATTAATACCATCTTCAGGATCTTTGTACAACCTCATATATACTGG
TTTTCCACTCAAATCAACTTCTCTTTCAGCAGCAGCAAAAAATTCTGGATCCCAATTCAT
AGGGCTATACCCTGAAACTAATGTCAAAAGATAAGCGCTTTTCCCATGAATTGTTTTTGT
CTCAACCGTAAAAAGACTAAAACTTTGTTTAGTCGAAACAAAGACGGGTTTAGGGTTAGT
TTTCTTTAATTTGTCTCCCTCAACATACTCTTCCAGGAATTCATCTAATTCCTTAAGTTC
CCAATCATGTGATTGGGCAACAATTTGATTTATCCTTGCTATATCAGAAGTGAGGACAAG
CAAACTATCAACTCGTTGTGTATTTCTCATATTAACTTCCTCCTAATCAAGTTATAATGA
CATTATAACACAATTTCAACATCAATATAATTATAAATATATTGATTGTCAGTTGTTCTA
ATAAATTCTTACGCTTTCCGTATCTTTGTATTGTTTATGTTCCAAGCTCCCCCTCCTTCG
TTTTCAGCTTACCACGCAAGCGTGGTTATTGCTGACGAAAGGAGGTGATAGCATGGAACA
AGTAATTCTGATCCTTGTCCTCATGTACTTACTGACGCATGAAGATAGTAAATAACGGAA
AGCATAACCCCCAAGCTCGTGAGCTTGGGGGTTCCTAAAGGGACAGCAAGACGATTAAGT
TTTCCCTGCTGTTAATAGAAAAATGACGTAATCTAATTCATCATAAAAAAACGCAGGAGT
TATCCTGCGTTCTACTACGTTACGTTAAAATTTCATAACGCTTCCATGAACCTATAAGGT
GACATGGAACAAGTAATTCTGATACTGTTATTATACTAAAACCTCACTAAGTTGTCAATA
ATTTATAATTATAATTATAAATATATTTATGTTTGTAATTATTGTTTTGATAAACTCTTA
CGCTTTCCGTATCTTTGTACTGTTTATGTTCCAAGCTCCCCCTCTTTCGTTTTCAGCTTA
CCACGCAAGCGTGGTTATTACTGACGAAAGGAGGTGATAGCATGGAACAAGTAATTCTGA
TACTTGTCCTCATGTACTTACTGAAGCATGAAGATAGTAAATAACGGAAAGCATAACCCC
CAAGCTTGTGAGCTTGGGGGTTCCTAAAGGGATAGCAAGACGATTATATCTCTTCTACTG
TTGAAAAATAGAAACGCAGCTCTTAGAAAAATTATCTTACTATATTGTACTTCTCTCTAT
ACCTTCTGAAGGTTCTTTCATTGATCCCTGTCATAGAGGCAACATCTTTGTCTGAATAAC
CCGATAAATATAGATCAAATGCGTGCTTAAGTCGTTCATCATCTTCTGTAAATAATGCTT
TTCTACCTGTGTACTTTCCTTGAGCTTTTGCTAGAGCAATTCCCTGGGCTTGACGTTCCT
TAATACGTTCTCTTTCTGCCTGTGCCTGGTATTTGTATATTTCCAAGATCAGGTTGTTAA
GCAGCCTTCTTAAATTGTCATCCTCAATCCCTCTAAGAGTTGGAAGGTTTAAAACTTCCA
GAGTTGCCCCCTTCTCTTGAATATAGTTCATTATAAACGTTAGATCCTTGTTATTACGGC
CTAGTCTTTCCAACTCAGTCACAACAACAATATCACCTTCACGAATAAAATCTAGTAAGG
CTTTAAGCTGCGGACGTTCTTTATTCGCTCCACTTGCAGCCTCTTTAAATATCTTTTCTG
TATCTTTCAGTTGTTCAAGCTGTCGGTCTAAATTCTGATCGATTGTACTTACTCTAGCGT
AACCAATTCTTGCCATTTTGTCCTCCTTGTTTTGCCTAACCCTATTGTCCGTCTATCAAA
GCCTATCATAACAATAAAATAAAAAAGGGACAATAGGCTACAGCCTATTGTCCTTAATTA
AGTGAGTTTTACTATCATAATTCATTTTGATAAACAATAACAAGAGAATATATACTACAT
CATGAATACCAAATACCCAGTTGCTTGGTAGACATGGCCAAATAGTTAATTTAATAATTA
CGACAAAGAATAGAAAAGGCGTAAATAAGTTCGTTAACATACACGTAACTAGCCATAGGT
ATTCTTTTTCTTTCCTTTTTTCATTATTGGGCGACATAAAAAATAAAAAACTAAAAGAAA
TTATATTTGTAACCGAAATAGTCGATAAGAAAGTGAGGTATGTTCGGAGATTACCAAAGT
CAGTAAAGGCTATGATGCTAATTATTGCTACCAGACAAGAAAATTGCTTTTGTGATACCA
TTTTAAAATTGTTTTCCAAATATAAATCTACAGTACGGAGATAGTCAAAACTTTCTTTAT
TAGCTTGACTATCTAAATTAGCTCCTTGTAAATCCCAAAATAATTTTAGAGAATAGAGAA
CAATGAAAAAGAGTAGGGCAGAAATAATCATCTTAGGTGTTAGCTGAGGTAATATTATAA
ACAAGTTTTTTTTCTTTGCTTTCCCGTAAAGTTCAATGAGAAAAAGAATTACAGGCCCCC
ATAGTGAAAAAGCAGAAATTATTGTATTTACTATCTTTATTTTTTTAGTGAGACTTTCCA
TAAATACCTCTGAGATAAAAATAATTTTATTGACACTTAATTATAGCACTCTTGAAAACA
ATTTTGTTCAATAGTTTCGTTCTATTCCAAGGAAGCTATAGTTGTTTTTTGGTTTCTTTA
TCCTCTTTCTTGTATTGACGTTCTTGATCTATACTTTGATATTTAGTCAATCTAGTAACA
ACGTCGTCACGTTTTTCTTTAAGAGCAGCTCTTTCTAACTGTACTTCTTCCAGGACTTTC
TTCATTTGATAAGGGTCTGTATTCTTATCAATATGATTTTTTTCAAGTATCTCTTCAGCA
ACCTCTACATTAGCCAACTGGCCTTGATAAGTTGATAAAGCTCCAATAATTTTGTTAGCT
TCTGAAAGACGGTCATCTAAACGGTCCAACTCAAAGTCGGTTTCTTCTAATTGTTCCAGG
AGTTTATTTTCCAGGTCTTCGTATTGTTGTGAGTTAGTGACATTGTTATCTGATAAAAAG
TTCAATTCATCCACCAGGCGGTCCAACTTAGAAATGTATTTGTTTTTCTTAAGCAAGAGG
TCACCACTCTTTTGTGAGAGTTGCTTCATAACAGTTCCACCTGTGATATAGCGGTTTTGA
CTTGAGTGGTCAGGATTGAGAAAGTAAAAGAAATCTTTTTGTTTAACGTAAGCTGTGAAA
GTTCCGTCTTCGTTCTGATCTAGCATCCGTGCAGGTATTTTGATTTGACCTTTTTGGTCA
ATACCAAAATCAACTGTTACAAAGATACCTTGTGAGGTCACTTCATCAACTTGCCACTCT
TCGATATCTAACTTATACTCAAAGTCTTCCTCTTTTTGTTCTTGCTCTTCCTGGTACATT
GCAGCAACATCTTCTTTGGAATAAACAACTTCATTCTTTGCTAAAGCCTTCTTAATCTCC
TCTAAAGAATATTTTCCTTTTTTGGAAAGTGTACGATCACGGGTAAACTTTTGTTGCCCC
TTGTCATCTAAACGATACTTAACATACTTACCTGAGAAATCAACGGTTACATTTAGTCTC
TTTGCTTTTTCCTTGAAATCTTCCAGGGAAAGAGAGTGCCTCAATAAAAAGTCAAGACGT
TCTTTTATTTCAACCTTATAGACGTTTTGTCTTCTCCAGGCAGAATATTTTGTATAGCTA
TTATTTAGTTTTGGTTCAATAACTTTAGCACCTGCAATCTCTGCATACTTATCTGAAATT
GCTGCTAAAGTTTGTTTTGTATTTTTCTTCCATTGGAATTTTTTCAGGGTAACGGTATTG
GTAGTGTTTAAAATAATATGGTTGTGTAAGTGTCCTTTATCCAAGTGTGTCGCAATAACA
AACTGATACTGTCCACCCGTCAATTCCATAACAGTTTTGCGACCTATCTCATGTACCTCT
TCTGGGGTTAAATTATCCTCAGGTGAAAAAGATTGAATAATATGGTGTGCTAAAACTTTT
TTAGGGTCATTTAGATCAGATTGATAGGCGTTCAATCCAGAACGGCCATTAAAAATATCT
GCACTTTCTTTCATCAAAACAAAGTCGTCAAATATATTTTCTGCATCAGACTCATCAGTA
AGATTGTGACCACTGACTAGACGTTTACACAAAGTCCCGTCAATAAGCTCCATAGGAAAT
GAATCTTGTTCTAAAATGTTTGTCTCTGCTTTCAACGTCTTTGCATCTTGTGTGATATAG
TTGATAGACCTCTTTAGGTTATCAGTCTTTTTGATTTGGAGTACTTTCGTAATTGGCATT
TTCTTTCAATAAATTCCCTTCTTTAAACTCAGTCATGATAACCTTGTTCATTTCTTTTAT
CTCTTGACGTAACATCTCAAATGCTTCGGGTTCAACTGTTCCTGTTTCATGAATGTATCT
AACAATTTGGTTGACGTTACGCCCAATAGCATTAACTTCTTGACGTAGTTGCATAAGTTC
GGAATAGTCATAGTTATTAACTTCCCCATTAAGTGCTAACTCTAATAGAAATTGTTGGCG
ACTTTTTCCTGATTGATCTACACGTTTTTTTAATTCTTTAACCTCTTTAGGGTTTAGTCG
TAGTTTGCATTCTATGTATCTTTCACGCTTTACCATTTGTTACATCCTTTCATGTTTGCC
TATTTTTTTAGCTATTATTATGTGACTTAAACCTAAATAAAAACATTCTTCATTATTTGC
TTATTGTAAAAAAATCTAGTTTTTTCTACCTTGGTTATGCCAAATCTATGGATATAGAGT
GATGGACAAACCCCATGATATCGGGGTATACTTTCTATCTGGCAAGCATAGTATGTGGGG
CCCCACATACTGAAATAAAAAAGAAATCGCTCAAACCAGGACCCCATTTTAGGCCCTGTT
TTTGCGATACTTTTTTAATCTTGGGGAAGACCCCAAACCCCTGATTTTGTCGCTTACGCT
CTCTTTAATGAGTGACACTTTTCCAAACTGTACACTCTTTTTAAGTGTGCAGTTTTACAG
CTTGCACACTTTGACAATCTGGACATCTTTTTAAGATGACCATTTAAAATATATTTCCCA
TTTAAGCACCAGGTTCAAAATCAAGAATATTCTGCTTGATTTTGGTATATTCAGCATCAG
TCATATTTTCAAGAGCTGTTATAGTTTGTGTAAGATTTTCAGCGAAATCTTCACCTCCAT
CTTCAAAGCCATTTTGTTTAAAATCGTCTAGGTCAGCTTGTAAGATTTTAACAAGTGCTG
CTTTAGGTCTACGAACATTCATAACATTAAGTGTCTTTTTACCTTGGATAAAATCTTCCA
TATCAAGAAGATAATCCATGAGTGTCATTTCAACAGTTGTTCCTTGTTCTTTAGTAATCG
TCATCTTTCTCTTCCTCTCTTCTTTCAATTTGTGTCAGTGTTTTTGTTCTGTCCCTTCTT
GTTAAGGAATTCTTGCGGGACATTACATTTGAATTCCTTGTGATTTTTTTGGGGCTTCAT
CTTCTTCAGTAGTTTTTCCGCTAGTGCGCTTTTTTGCTTGTGCTAGGCTATCATAAAAGG
TATTTTCTTTCATTGATACCTTATCACGGCTAACAACCTTATCTTCTGATAATTTTTGAT
ATTTAGTCATAGCGTGGTCAATACGCTCAATCAAACTAGCACTTTCTTTTTGAACAATCT
CAAGTTGAGCAGTCAAACTTTCCAAACCACCTTCGGCAACAGCCCATGAAGCTAGATAGC
CAAAACTTCGCTCTATACCCATATCAATACCTAGGTGTCTTGAAACGACATAGGCGACAG
ACTCCGCTTGTAATTCACCAGTCGAATATTTAAGGTCAGGATAATTTTCAGCAATCGTTT
TGTCATTGTGTAATTCTGAGTGAGCCATTTCATGAATGAGTGTTCCTATAACTTGTGCAG
GTTGTCGTTTTGCCTGGTTAGAAATAACAATCTCATTTCTTTTTGTATCGTAAAAGCCAC
CTACACCTGGTTCTGTTTGGTCAAAACGAATTGGAACACCATTGCTTTGTGAGATTTCTT
TCAGACTACGATACATATTGTTATAGTCTTCTTTGCTGAGTGGTGTTGTAGCATCCCCAC
TCATACTTGGAATATCTAATGTTTTTCCTTCTTGCGGTGTTACTTGAGACACATCAAATA
CAGGGACGCTTCTGAAGATTATTCGCTTAAGTTCTTCACCTGTCTTAGGATCTATTTTAG
GGTTCCCGTATATATCCTTGATTGTAACTTTAACAGGGGCCTGAATATAAATAGCCTTTT
GTCCTTTAACAGAACCACCACGCTTTTTCCATTGATTGAAAGAGGCAACCAATGTTGCTT
GAGGAAGTTGTGCTTTTATTAGTTGGATATTTCTAGGAGAATAATTGTTAAAGTCGGCCA
TACCGTTGAGGAATTCTTTGTAATTGTCCGAATTAAAATAGGACTTAATTCCTTCTTTCA
AATGCTCGTTAAGAGCCTTGATATCATTATTCTTAATCATGTTGGTTACAGTCATATCAC
GTTGCTGCTTAGTGTAGCTATTATCAGAAGCGTTAAGTGGGTCAGTGCCTTCTGCGACCT
CTTGACCGTCAGGCACTCCATCACCATCTGAGTCAGGAGAATAAGGGTTAGTACCTCTTG
CAATTTCTACTTCATCACTTAAACCGTCACCATCTGAGTCGAGTGTGGCTAATGATTGTT
TTCGCTTGATCCCTTGTGACTCAGACTGTACTAGACTAAAATCATTGTTTTTCATAATTT
CTAACATTTCTTTACCACCATCTGAAATATAACGCTCGTTAACAGAAAGGGTATCAATTT
TTCCACCCTTCTTGCGATAGATACCTAAAATAGCTCTTTCTTCAGCAGTTTCGTCCATTA
GTATATTTAACGTTTTACCAGGCTTCATCAAAGAAGCAGGAAACGTTTTGCCGTCATCTG
TCCTTAAAGCAAGTACCAGCTCATTCCCTTTTGTACGAATAGCCTTCGATGCATCCAGTC
TTTGGAACTTCTTAATGTCACTTACATCATTGAAATAGAATGAACTTGAGTCAGCTATAG
CTTTAAGCTCTGGCATAATTTGAAGTTTTGAGAACGCAGCATTTCTATTAGCAAGATAGA
TATTATCATAGTGACCTTGCCCCTGAATGATATTATCTAGGGCTATGCTCGAAGTAATGC
CTTGCTTAACAAGATAAATACCTGTTAAGTGCATGAATTGTTTTTTCTCAAAAGTAATTT
CAATAGAATTGATTTCATCTTCATCTTTGACAAAATAGGTTACCTTACTATCCGCAAGTG
TTTCATCATACCACTTGGCTGCTTCCTGAAGATGCTGTACATAGTTATTTAACCTATTTA
ATTCACTAGCAGTAATAGGGTGATAACCCACCTTATAAATTGACTTTGGCGCTTCAGATA
TGGTAAAATGAAGTAAAGGTTGAGACTGAGTTTGAGTCGGTGACGACTCATTCAAAGGTT
GCGGTTCATCCGCTTCAGGTAGAGGTGCTGCCTCCTGGTTTCCAGGTAAATCCCCGAATT
CGTTCTCAGCCTTTTTTGTATGCTCCTGGGCCTTCTCAGGAGCTTTTTTATCTAGTTTGA
TAAGTCCTTTTTCAGCTTTTAGATAGTCGTTCCAGTCGTTTTTCTTTTGGCCGTCTGCAA
GTGGGGGAATATCGACTTTAACAGGAATATTCATATCTTGAAATTTTTCTTTTATAAATT
TTCGGCCTGCTTCGTCATTATCTACGGCTAGAGTGATTAAACCATCTTCCAAGCGTTGAG
AAACGTTATCAAGCATATGCAGACGATCAATAAGCTGTCCTAGCTCCCTTCTATTGTCCT
TTAGGACTTGTGACGGGCGATTGGGACCAATTGGGTCAGAAGAGGCCATATCAGCCACAT
AACGGCTCACAGTGGCCTTTTTAAGCCCATCCATAGCAACAAGTCTGACATCTTTCAGAC
TTTCCTTGTGGACCTCGTAATAGCTCATAAGGTCAATAGGAGCTTCTGCAAACACCAAGC
GTTTAGGTTGGCCAATATCAAGTGTTAACCCCATCATTCCGTCAGAGTGAGTCATGATTT
TTTTCAAGCGCCCTCGTTCGTGAATATCGGGATGATTTTCAATTCCCTGAAGTGTTGCTC
CTTTAAGCGAACCATCTACATCAAGAGACTTAAAGACTATTACAGGCTCAATCAAATCTC
CTGTCTTATGATTAGCTTGGGCCAAGACTCCCGCTTTTAAAAAGAGGTCTATCGTTTCAT
CTGATAGCCCTCTTTCATTTTTTAGATAATCACGTCCCAGGTCAAAGTTTTTTGACTCAA
AACGCTTAAGATAATAGTTAAATGGTTCTCTTTCTGGTAGGGGCTCGACTTCAATGGTTT
CAAACTCTCCTGTAATTAGGTAGTTGACAGCTTCTTTGAAATTTGGACGTTTTCCAGTGT
TTAATTCTTGAATAACTTGTACCAGGTGAATAGTGTCACCACCAGTTTCTTGAGACCACC
ATCTAAATGTATTTCGGTCTGGGTAGAGTTTCAAAGAGTCGTGTTCCTCCCAATGATAGA
CGTTTCCACGTTCTGGGATAAGTTTCATTCCAAGACCTTCAGCAACAGCCAGAATATCTT
TAGCCTTTGCTGAGTGGAGTTGTTTGTTTGATAGTAGGTTTGATAGTGCTTGTCCTCGTT
CTGCTGCATTTGACATAGGTTAATTTCCTTTCTATCCGATTTCTTTCCCTCGTTCAATTT
GTTTTGTTATGGCCAGTCTCACTTTGGCCACAAAGTCCTCTTTTTTCATCTTCCCTTCAC
CTATCTTGGCAAGTGCTGTTTCCCATTTACCAGTTGTTTCAGGATTGGTATAAGCTATAT
TGAGCTTATCCAAATAATGAATTAGCAATATTCCTCGTTCAGTTGGGAATAGTTGGCCAC
TCTTTTTGTCCTTTGTGATATACCCTTTATCCTGGACAGACTTAATCATGGCATCCCGTG
TGGCAGGTGTTCCCAAGCTGTACTTAGGTAGCCATTTTTTCAAAAGGCTGTTTTCAGTGA
TACGTTGAGGAGGTTTTGTTGCATCTTCCTTCAACTGACGTTCTACGGCAATTTCTTGTC
CCTCCTGGTATGGAGGTAAAACCTGTTCCTTACTTTGACTAGGAAGATAGACCTGCCAAC
CTTTAGATAAAGTCACAGATCCAGTTGTTTTAAACTCCTGTCCGTTATTATCCAGGGTAA
TACTTGTTGACGTGTACTCATAATCTGGTGCAAACATCAATAATGTTCTGAAGGTCACCA
TCTGATAAATCAGACGTTCTTCTTTTTCTAGTTCTTCCATATCTGGGATAATCTCAGTAG
GAATAATAGCATAGTGTTCCACCACTTTTTTATCATTGACAAAAGACTTTCTAGGGCTTC
TGTTTGGCGTTTCTATGGTTTTACCAATAGCTGCTTGATAGTCGTCAATATGTTCTATTA
GGTAATCAAATTCATTAGTCGTGATAAGATTTGAGTTTGTCCGTGGATAGGACATATAAC
CTTTTTGATAGAGACTTTGGATGATACTTTTTGTTCTATCAGCATCAAATTTATAGAGTT
TAGACATTTCAGCTTGAATATCTGTAAGGTTGTAGAGTTTAGGAGCTGTCTTTGATTTTT
TCTCAGAAGATACCTGGGTAATCATTGCCCTATCTGACAATAATTCTAGGGCTTCTACAG
CTTCTGCTTCAGTTTCAAACTTGGCTTCATGAGAGAAAGCGACCTGGTTTGTCTGGTCAA
ATAATCGCAGCTGCCAAAATGGTTTTGAAACAAAATTCTCTATTTCCTCGTTATTTTTAA
CAATTAGTGAAACAATAGGGGTCTGTACTCGTCCGACCGTCATTCCTTTGGACTTTTCAG
GAATAAGTTCATGATCTCGCATCATAAGAGTTGTAAATGGACTCAAATTAAAACCTACTA
GCCAGTCGGCTTCCCCTCGTGCTTCTGCTTCATGGTAATAGTTGACCGTTTCTTCAGGTC
TTCTTAAGTTTCTAAATGCCATATCTAGCCCTTTTTGAGTTAGTGAGTTGGCCCATAAAC
GATAACAAACCTTTTTCAAACTACCTGGTATCTTGTTAAGAATATAATAGGCAATTGCTT
CTCCTTCACGGTCTGGGTCTGTTCCAATCATAATACTGTCAACGTTCTTAATAGCATTCT
TGATAGCGTTGAAATTCTTCTTGGTATTTTTTTTGATTTCAAATTCAAAATGATCGGGGA
ACATTGGAAGACGGTCTACGCTTTCCCAATTTTCAAAATTAGTCCAGGGGTTAGACCGTT
CAACCAAGTGTCCAACCGCAGGACGGACAAGAACCTGGGCAGATAGTTGATCGGAATAAA
CATCCCAACCAGTATCAGCTTTCTTTGGAGTTCCCAAAGCATTAGCATATTTTTTTGCCT
GATCGGGCTTTTCTGCTAAGAGTAGTATTGTTTTCATTTCACTCCTCCCTTAGATGCTCC
GCCCTTGTTTCTTTTTAGGGTTATCTTGTAGTTTAGCGCTTTGTTTCTCAAGAGTATCTG
CAAGTTTTAACAAATACTTGTCTACCTCCCTTTCTTTAGCCATTGCAAGAAAGCTCGCTC
CAGGGGTACGTTCTTGAGCTAATGACGTAACCCCTCTGCTTGATGCAATATAGTGATCGT
ATAGGCGCTTTTCAAATAATTCGCCAAGACGTCCTAGAGCTCTTGTAGTCTCTATGTCAG
CTTTAGAAGCCCTTAATCCGCCAGAAGGATGATTATGACTAACAATAAAGCCCTTATTTT
GGTCTTTATTGACTTGATCCATGACAAAAGCAAGGTCAACGACAGTATTACTATAGGCAC
CCATAAACATATCCTTAACACCGTTAATGTTCAATTGGTCATCATAAGTGATAACTGTGA
AAACCTCCTGTCTGTTCATAGTAGCTTTCATACATAATAACGACTCAATTTTTTGTTCAT
CATAATAAACATTTAAGCCTTCAAGTTCTTTTGCTACATAGTAGCCAACAAAATCACTTA
GTTCGGATGCTGCTGTTAGCTCCTCAGGCAAGTCATAAATGCTATCATTTCCAATACTAA
ATTCTTTATAATCGGCAGTATTTTCATAGCCTTTAAAATCAACAGGTTCATATTTCTCGG
CTTCATGCGAATACATTCTTAGCGGAAGTATGCCTTCTTCTCCATAAATTGATACTCTAT
CAAGACAGTCCCTAGCGGTATTTCCATAAACCCCTCTAATCAACCCAATATTACAATCAA
TATCTCTAATTACATCATCTTGATCTTGAGAAAAGATATTTGGGTGATCTACAATAGCGT
AAGACTTAATATCTGCCTTAAATGCAATATTAAGAACCTCTTTCTCAGACATATCCCCAG
AAATTTTTGCATAATATGTAGGGTTCCGTTGAGTCGAAAAACCAATGATATATGCTTCAT
TCTCCCTTGGAATCAATTGCTCACTATTCACAAGTTTAAATAGAGCCTCATAATTAAAAA
CTTTTGGTGACTCATAGCTAATTTCTTGTTTCGCATAAGTCAGGAAATTCTGAAGGTCAT
CAACTCGTGGATCATCGTTCGTTATCAGGTCATAAAGCTCTTGGGTGTTTGCAACGCCAA
AGTAATCATATAAGCTCATTTGTTATTCCTTCCATTTTTATGTAATAGAAAAAGCCAAGT
CTTAATTGACCTGGCTTTTATCTTTAGTTAGACTAATAAAATTTATTTAAAAGTTCTTCC
AACTCCTGGACAAGTGGTTCAGTTGGATTGTTTTGCATATACTCAATAAGTTCATCAAAG
GTACTTACCCCTAAATCTTCCATCAGGCCCTTAAAACCTCGTGGTTTTTGTTTGATATCT
TCAGTCATATAATCACCTCCGTTTCTTGTATTATATCACTATCAATCTTCATCCCATGCA
AAAGGCAGAACATCTTCAGTTTCTTCTAGGTCGTCTTCTACGACTTTTTCATGATGAATT
GGTAAGACGGTTTCTTGAAATGCACTCTCAGAGGCAATCTCAGCATTATCTTCAGGGATC
ATTGCAGCTTGGTTAGCCTCTACTTCTTCGTTGCTTGCTTGAGCTTCATTTTTAGCAATT
TCAGCTTCAAGTTCAGCAGTCAAATCAACGACTGTTTCATATTCGATATTGGCCAAAAAT
TCTTCAATATCAGACCCATAGCGGACATAATCATACCAGTTTTTATCAGAAGGGCTATCC
GCAAGCCAGTCTTTCATTGGGTGTAGATTTACACTTGTCTTTTTATCTCGACAAACATTC
TGCTTGGCAATAAAGACTAAGGCTTCATCAATACCGATACGTGCAATCTCGTCAGGTGTC
ATCAAATCACGGCCTTGGCGCTGGTGAGACGTGCTACTTGAGCCACCACGTCCACGGCTT
TCAGAATAGTTCTGAATATCAATTGTTTGTTTCCCTGCACGCATTGAGAAATACTTCATG
GTGTCTTCATCATTGGTACCTAGATAAAGCAGAGTCGCACAGTTATTTAAGATTGTTTTC
CAGTCATCCTTATACAGGGCTTTTAATTGGTTAATCGCTTGTAAGATAATCTTAATGGAC
ATTTCACGGCTTCGCACAGAGGCCAAGACTTCATTGAAATTAGGAATACGGCCAATGTTA
GCAAATTCGTCAATAATAAATTGAACATGAAGAAGGTCCTCATAGCTGTAACCTTCACGT
CTTCCCTGGATAATTGCATCAGCACCGTGGGTTAATTCCTCAAACATGATTGCAAAGAAT
GTTGAGGCTAAGAAGTTGAAAGCCTTGTTTGTTTCTGGAATTGCAATGAAGACAGCCGTC
TTTTGAGTATTCCATGTATCAATATCCATTGAGTCTGTCTTAATCATATCAGTCACAGCT
TGGTGATCAAAGACAGAATATTGTGCAGACATCACAGCAAGCACTGAGTTTCTTGTTTCT
GCTTGAAAGTTTGCATTAAAAAGCTCCCATTGACGACAAGCATAGTTGCCAGGGAGTGCT
TCTTCCAGCTCTTCAAACATTAGTTCTACAGGGGCAGGAACATCCTCCTCTTTACGTTGC
AAGTTACGCAAGAGATCCCCAATCATAGATAAGTTAGGTTCATATCCTCGAACCTGACTA
TCAAAATAGAGATAACCAATTAAGGCCCTGGTTAAAAGCAAGTTGGCTTGTACCCAGAAA
TTTTCACCTTGGGAGTCTGATTTTTTAGTTCCTTCAATGATGGCTTCAGTTACTCGGTCT
ATATCTAGTTCCGAGTGCATATACTTGAAGGGGTTAAACGTATTTGAATTTGATAAAGTT
ACCAGGTCAAACACTTTAACCTGATAACCATGTTCTTCCAACATTGTACCCACTTCATGC
ACAAGTAACCCTTTAGGGTCAGTAACGACATAAGAACCGTTCATCTGCATCAGGTTAGGT
TTAACATAAGTAAAGGTTTTACCATCACCAGGAAGACCACAGGCAAGAACATTCTTGTTT
AGTTGCCACTCAAAGGGGAGACGCTTGTTGTAAAGCCCCATCTTCACATTCTGAGTGAAA
AGCATGTTATTTTCAGGATCTTTGTCCTGAAACCCCTGGAGTTCTCTTGGAGTCGCAAAG
CGGGCCGACCCTGCTTCTTCTCCTAACCTTAGATTTTTTGTGGTACTCATTTTACTATAA
ATAGCAAGAGCAATAAAGAAACCTATAGCCATTGCAGCAAACCCTAAAGGCTTGGAACTA
AAGAGAAAATAAGGAGGGTTGAAATAGTTTGTTACTGTATACTCATAAGGCATGAATAAG
TGTTCTGCCGTTACAGGTGGGGACATAGAAAAAAGTGTGTAGCCACGGTTTAAAGCTAGA
GCAAAGACAAGCCCTAACACTGCAAATGGCCAGAATTTAGGTTTTTTATTTTGCATAAGC
CCCTCCTAAACTGACTTCGTAGGCTTCTTAATTTTAGTTCCTACTGATTGTTTTGGCGCT
GCTGCCTTATGTTTAGCAATTTGTTCTTGAGGTTTTAAGTCTTTAGGAGTCTTCTGAAGA
GATTTAATTTGTTTTTTGTCGTTAATAATATCTTCTTTTACTCTTTCAAGAGCTGCTTGA
AATTGTTTTTGATCTTTCGATTTAAACCAGTAGTTATAATTGCCATTTGCTAACTCTTCT
GCATGAAATTGAATGCCATATTCCTTCAAATAGGCTTTTAACTTGTCTAGGTTCATTTCA
TTATTTGAGAATTGCTTATAATCTAATGTATCGCCTCTTTTCTTTAGGGCATCTATAGAT
TTTTTCTCGCCAGGACGTGCCTCAATTTTAGCAGAAACCTTCTTACTTATATCAACAGCT
CCATCTGCTAATGATTTTGCTAGAACGGAACTGATATTGAATAGGAGTCTGGCAGTCATC
ACCCCTTGATTTTTAAATTCTCTAATGGCACCTTCTTGATCTACAACCATTTTTCTTCTC
CTTTATCCTGGATAATCTGACTCTTTCGGCAACTTAGTTACCTCATAGCCATACATAGCC
TTTTTGGCTTTTTTTACAGTAAATTTGAAACGTGATGATTTAGTCTTATCATCTTTGTTG
TAACTAACAACGTAAGTCATTTCATAAGTCTGCTTATCTTTGGTTTGTGCCTTTTCAAGC
AGGACCGCTGTTGTAGTCACCTTGTCAAAAGGTTTGTTAGAAACCTTTGAGCTAATGAAA
TTATCAAGGTCACTATTTGTAAGATATGCTCCAATAAAGTAGCGACTAAAAACATCTACT
TCATGTTCATCTGACATATCACTAACAGTTGAAGTTTGTTTTGGTGTAGACTGTGTTGTT
TTAATTGCTCCCGTTTTAAGACCTACTGCAATAGTGTGTGAAACACCTGCTCCATAGAGT
GCTAAGAAGAGAACCACCAACCAAGCCACAATTTTACCAAAACTTACAATGTTAAGTTTG
CTTCCTGTATAAGATGATGAAGGAACAACATTATTGCTAGTAGGAAAATTTGTTTTTGTG
TCTGAAATAGGTGACACTTGTTCCTCTTCATCAATATTCACTGGGTTACTCTCTTCTGGT
TCTGATACTGATTGAGGAGGAACCTTTAGGGCTTGTTTAGGTTTCCGACGACTAAACAAG
CCTCCTCCTTCAGTGGCTAAACCAAAGTCTTTCAGAGATTGTTCAAGATCGCCTTCCGTT
GGGGGAATTTCTACAGTCTTCTCTTCTAGTACTTCATTTGTTTTAGCGTTTAAATGAGTT
AATTTATAGCGCCCCATAGTGTTTGTGGCCAGGTGTCTTGTTTCAATCTGCTCCATTTCA
TAGAGAAATTGAGCACGATTTGCAAATTCGCTAATTTTGTTTGTATTTAGGTTTGTAACT
TGAAATGTCATTATCAATCACCCTCCTTGTAATTCTTAAGAGCAGCATCTAATTCTTCAG
GACTCATATCATAACGCTTGATTACTTCAAGACGTGCTTCAACTTGGAGCTCTTCAACTT
GCTTATTATAACCATCCAGGCGCTTCTGAATGGCAGCAAGTTGTTTCTCCGTCTTTGCTT
TCAATTCTAAAGCCCTATCTAAGCGTTCTTGAATTGTTTTCTTTTTGCGTTTAGGTTTTT
GTTCAGTTTGTTCTTCTTGTAGTTTTTCTTGATAGTCGTTCATTGTTTATATTTCCTTTC
ATTGTTTACGTTCAAGCATGATATTGCAGTTAGCAAAAACAGGATCATCAGCTAGTCCTT
CTGGGTGAACATACTTATTATTAAATAAAAACTCATCGGCATCATAGTTTAATAAAACTG
CACCGCCTTCATCTACATCTACTAGCAAACATTCAAGTTGATCGCAAGCCTGTTTTAGCC
TGTTAGCTGTTCGTGGTTTTAACAAGCCACTGTTAGAAATGAGTACGCTCATCCTAATCA
CTGTGTTGTTTTCACTAAATTCCAAGTTTGGTTCATTGTAGTCCAGATTATCGTCCTCCC
ACGCCTCTATAATGTAATCATAAAGACGTTCTAGCACTTTCTGCCCCTTAACAACCATAT
AAAGATTTGGACACTCACCTAGATACATCTCAAATTGGATATAACCAGTACCATAAGGAA
TTAAAGCCTGTACTCCTTCCCTGTTCTCATCCCTATACTGTTTCGGTAACGTTCTGGATA
ATTCATCAAGCCTTTGTTTAAAATCTTTAAATTCCATCTAATTATTCCTCGCTGTTTAAA
GAGTCTGTAGAAGTTGGTGAAGTAGCATTTCCGCTTCCGCTAGTACCAGTAGAAGCAGAG
GCATTACTTCCAGAGCTTGAAGCACTCTCTAGTGTGCCATAGCTATTAGTAGTGTCTGTA
ACATTTGCTGAGTCTGTGACAATAAGGTAGCTCATGTTATTGACCTTAAACTTTTTACCA
TCTTTAGTAAATGTTAGGCGCAATGTATTTTTACTAGCAACATTTTTCTGAGCATCTTTA
TAGTCACCCTTATTTTTTAGGAGTGTATTTGTGTAGTTGATTGTGGCAATGGCCGTATTG
TTCTTTTCATCAATAAAGATATCGGCTGATTTGAAAGCTTGGTCAACTACATAACCTTTA
TAAGTTTGATTAACGGGTTCGTTTTCCATATTGACAACAGACGTATATAGACCATCAGTC
ATAAAAGGTTTATAACGAGAACGGTTCTCCTCCAGGTCCTTCTTCGTATAATAAGCAATC
AAGAATTTCCTGATATAGTCCTGGGTCAATTCAGTTCCTTCAGCAACTTTTTTTGTTTTA
GGGGCTGACACTTTCTGTGTTGACTTACCAATATGTCCAACACCGAACCCAATAACAAAG
ATCAGAATTACTATAATAGCAACTCCTACTCCTTTTAAAATTTTAACTTTAAATGTATCA
ATCATAATAAACCTTTCTTTAGTTGTATTTTACTGTCCAGGAGGCATAGCAAAACTATAG
TAGCTTGCATTATTGACAACCCTCCAATGGACTTTATCTTGGACAAAAGTATAGTTAAGC
TCAGAAATCAAGAACGAACCATCATCATTAACATGCTCAACAAACATTACATGACCATAG
ATACCTAAAGTACCGTCAAAGCCACCAGCAGTTGAACATACGGCCCCAACTTGAGGGGTT
GAGGTTGTATGCCAACCGTTTTGAGCTACAAGGTTAGCAACCCAATCTTGACCGTTCCCA
AGTTGTGGAGCTACATCAAGTCCCCAAGTTTCGTGTACTCGGTTCCAAACATAGAAAGTA
CACTGTCCTGCAGGGTAATTATTTCCTGGATAACCTGTCACAGTGTTACTAGACGGTTGA
CCCCATTTCAGTTTACCTTCATATTCACTAGGGAAGTCCCATGAAGAGGCTTTAGTTCCT
CCTGGCCCTGAACCTGTGCCAGAGCTCTTAGGTGTTTGATGGAACCAAGTCAAAGCCTGT
TTTGCAATCTTTTGACGTTCGCTAATTTTATCGCCTGGAACACCTTCCCATTGGGAAAGA
AAACGACTCGTCAGAGTATCTACATCATCATTACTTGTCAATACGCTTTTCAAAATATTG
ATATAGTAGGGGTTATCCCCTTCAAGCATGAAACGGATTTGAGCGTCAAGTGTGTACCAT
TTTTTATCAATCTTCTTGGCATATTCAAGTAAAAGGGTGTGACGTGTTGCACCATCTGCT
GTATCTGTCCACTGACCTAGGCCGAGACCACGGTGAAGGATATTGGGGAAACCACCACCA
TAAATAGCGGGCCCTCCCATATTCAACCATTCTTCATTTTCCCATGAATCAGCAGATGCT
CCGACAGGAGGTGAGAGATAATCTCCTTCTGCACGTTTAGGCTCAATTTGAGACTCTACA
CCAAAACACCCTGCCATTGCAGCAATTCCGTTGTCGGTTGCTTCAGGAAGGGACTTCTTG
ACTAAATCATAAAGTTGTTTTGCCCGTCCACTCATTTCACCTGCTGTCTCTGTCGTTGTT
ACTTGAGTATGTTGGCTATAGGCGACAAAAGGGAAGTAAAAGCCAGGATTGACGATTTGC
CATTTATCAATCTTCTTCCCTTTTTTATCTACGTTACGGGTGAAGGTTCTGGCATCCTCA
TTATCTTCATCACGTTTTTCAAGATATTTGGCTTCGTCATAATACCGTTTGTCATCCTTG
TCGTCTTTGTCCAAAGTCTCTTTGCGTTTAGCATAGGCAATTTCTTGCCCGTTACCTTGC
ACAGACCCCAATTCAGTCCCCTCTTCAATCTTGTCTCCAGACTTAACACGGGCTCCTGAA
ACGTTATAGAAAATAAACTCTGCATCATCTGTATAGATAATGATATTAGTCTTCTGTTTC
TTTTCTTCGCTTTCCTTTTTATCCTTTGGAAGGTTCGTTTTAAAGGTCTTTAGTGTAGAT
TTTCCAACCTCAACTTTTCCGTCCATAGGCGCATAAAGTTTTTGACCTGAAGAGGCCTTA
ATAGTCGTGTTATAGCTAAACTTATCTTTTGCTGTATAACCATAACGTTTTTCTATCATG
ACTCCTTCAGACTGACTTTTATCATCATCAGCATTATACAGAGGGTTTTGAAGCTCTTGC
ATTCCAGGATATTTACCTGACTCCTTTGCATTTTCAAGAATTTCTTCATATTCTTCACGA
TCAGACTTACTGAGTTTGGTCCACTCTTTCCCGTTTGTATAGACATCTTTCATTGTCTTC
AGGTTGTTTGGGTCTTCGTTTTCCTGCTTCCAAATATCATCAAGAGCATCTGAGAAATGG
TTTAGGCCAAATTTCCCTGCCCATTTTCCACCATTACCATCTTCCCACTTGGCAGATGGT
TCCCATTCTCCTCCGTAACGGTAATTCATGTATAACAGAATTTCATCAATATCTGTGTAG
TATTCAACCTTATCATTCGATTTTTTACGGTCTGTCTTAGATAATTGGACCCAGGAGTCA
TTTAGACTGAAATCTGTTTGTTGAACAATATTTGACGAGAATACACCAGTGACCATGACC
ACAAGTAACATTAAAGCTAGAATTACAGCAACCACCCAACCAACTGGTGTCGCAAAGAAA
GCAATTGCTCCGTTGACAGCAGAAGCAGCAGCCTTAATAGCTAACTGAGCTACTTGCAAG
GCTCTTCTGAACCCTTTGACACTTGCCTGAGCAGCACGCCTGGCATTCTTCGCTGTCCTC
TTTGCGACTCTTCCCGCTGATTTGGTTGAACGTTTGGCAAAACGAGGGGCTTTAACAACC
CCTTTTCCAGTTTTTTTAGCGACTTTTCCAAAACTACGCCCTGCCTTACGAGCGCTATAT
CTCATACTATTAGCTGTTCGTAGCGCTTTAACTCCCTCAGCCGTGTCTTCGTTTTGATTA
AGAACAGTCTCAATATAAGAGCTTCCCATACTTAAACCTGTTTTTCCAACCATTCTTACA
GTCTGACGGGTTTGTGTAGGGTTTGTCTTTTTAACTATCTTCTTTGTCTTACGAGCAATC
CTTAAGTTTTCTTTACTCTTCTTCTTGAGTTTGAGAGCTTCAGCTCCCCCTCCTTCACGA
TAGTTCTTAGCAGCTTCCCGATAAGCGACCTTAGCTTTTTTATACTCTTTATTCGCACCT
CGCTGTGCAATTCGGCCTCTATTGTTATTATGCCTTTGAACAGCCTGACTGATTTCTTGT
TTTCTTTGAGAGTATCTACTTTTTGACGATTGATTATTACTCAAGAAATAATCACCCCTT
TCTATTTAGATATGAAAAAAGAGGTGATTATCTATCACCTCTATGCACCTGCTTCAGAAT
AAGCATCTGTTGCAATTAGTTTAAATAATTTCGTAGTGCTTGGGATTGGGTTTTCAAAAG
GAACCACTGTTCCGCCTGCAATAATAAGACCTGTTCCCTTTGCTTTAGGTTTCGTTACGT
ATCTTAATTGACTTTCTGTCAATTCATACATAGCTGCCAATTCACGGGCATCAGACCCTT
TTTGTTTCAAAAGTACAACAAATTCTGAGTTGTTTAACAGCTTACGTCCTTCAGTACGAT
CAAGCAACGTTTCCACGTTCTGAGTAATTCCCGTAGGGATTGCCCCATATTTACGGACAC
GGGCGTACAAGTTAGTGAAAAATAACGCCTGATTATCAGTTTGAAATTGGTTTTGCATTT
CATCAAAGTAAATACGTGTAGTGAATTTTCCTTGATTATTAACAACCATATTCCAAATAT
AGTCTTGAATAACCATCAGTGCGAAAGGCTTCAATTTCCCATCAAGTTTTTTCAAATTGA
AGATAACAAAGCGGTCATTGATATCCACATTTGTTTCATAAGAGAAAATATCCTGAGAAC
CTTTAGCATAGGTTTCAGAAGCAATTGCCATATCTCTAGCTTCTTGTTCTGGTTGATCTA
ACATAATATCATGCCAATCTTTAAGGGTTGGCATACGTCCTTTATCTTGGAAACGTTCGT
AAGTTAAGTGAGTTACACGGTCAATAATAGACACCTGGGCATCTGTAACTTCTGTAAGTA
CGTTTTCAAAGAAACCAATCAACAATGAAGATTTTTGAGCAATTGGATCTCCATCTTCAG
CATCCAGTTTATCCATATCAGGCAAATCTAGTAGGTTAAGGTGAGTCTGAGAACCTGGGT
AAATATCTATCATCTGCGCTCCAAATTCTCGTCCGATATCACTATACTCGTCTTCAGGGT
CTACTATGATGACTCTATCATATATGTTTTTCAATAATGTTGGAATTACTTCCATTGATT
TAACTGTTACCGACTTACCACTTCCTGAGCTCCCAAGAATAACACCTGAAGGTGTATTCA
AATCACGTTGACGATCAAGGGTAATCGAATTATGGCTTAATTGGTTTTGCCCATAATAGA
CTGCCCAGGGGCTCTTACTTTGAAGGTCAACGTTCGTGAAAGGGACCTGTGTCACAATAT
TAGAGGTTGTCATGTCACGCATATAGTTTTGTTTCACTTCAAGGAACGGAATACCAATCG
GTAAAGTTGAATTAAGACCATTTTCTTGTTGGTAAGAGGCTACATCAAATTCTGCGCCAT
GCTTACGTCCAGCAGCCTTAACTCGACTTGTAAAGTCTTCTAGCTCTTCTTCGCTATCCG
CTTTAAAGAAGACTGTAAAAATGCCTGAATAAATTTTTTGGTCATTATCCTGTATTTCAG
ACTTCCAAACTTCGGCTTCTTCAGCAAGTTCCGCAGCAACCCCACCAGTAGCAAGTTCCT
GTGAAATACCATCACGAGCCCCTGCTTTTTGACTTTTGACCATATCCATTTTGATAGCCG
CCTCTGCATTATTGATTTTTTTCAAGGACTCACCTACATCGTAAGGACGTGCTAAAACAT
TGATAACTAATTCAATACCAACATCAACAAGCGACTTAATCAAACGATCATTAAGGAAAT
TCGGATAATTTCTGACAAACATTACACGTCCAAATTGATTATCAATCTTCATCATTTTAG
GTTGGAACCAAATTGAACCAGGTGCAATAAATGACTTGGTACCAAGACCACTTCGGATAA
GGTCACGGTAATCAAGGTTCAAGTATGGATTACCTCTAAGAATATCAGAGAAGATATTTA
ATCGATCTGAGCCATTTAATACCTTGAAATCAACATCTACCGCCTGGAATTGAGCTGTAA
AGTTGTTTTCAACGTCATTAAGCCTACGGTAGGCCATTTTTCTATCTTCAGCTATTGTAG
AAACTGTAACAAATTTTTTAACCTCAAAGTTATTTTGTTCCTTATCAAAACGATCTTTAA
TTATTTTGTTGTATTCATCACGATAATCATTGAAACCATCATTTACTCTATCATAAGAAA
TTTGCTCTACAGCATTGTCAGGTAAAGGACGGTTAATGACCGTGAGTTGGTAGGTGTTAT
CACTGTCTAAGACATTTAAAGCATCAGCATAATAATCTATAATATCTGATTTTTCATCAT
CACTTGCAGTAATGTAGTTAGCATCCCCTAAGGCATAAGTCCGTGAAAACTCACGACCTG
TAATGTGCATGAGTCCGTCTTCAAAAAGACTTGTATACTTAATTGTATTTTGAGTTGATT
TTTTTAACGCTCTTTGTAGCTGTTTCCCACGTTCTAGCTCCTCTTGTGTAAGAGATGGCT
TAATTCCATTCGTGGACATCTTTTGCTTGCGAAAAGGCAGAATTACCATAAGTTACCTCC
TTATTTCCAAATGCTGTGAAATCATCATCAGTTTGATAGCTTCTTTCTTGAATTGTTAAT
ATAAATAGCAACCGTTCTTTAACAATCCCGTCTAACTTAAGCCCATAGACAATAAAAGGC
GGTGTTCCTAGAACAACCACCATATACATGTATAAGTCAGGAATAGACCAAAAAACTGTT
GGTAAGACACCAATCATAACGACAGCACCTACACCTAAGACCATTATAAAAATACGGGCC
GTCATACCGCCTACTACCGACCTTTCATACTGGTCAATTTCTTTTAGGAAAATCGACCCT
AATTTACTTTTATTCAATCGATTAGCCTCCTTTAATTAGATTGTAAAAGAGATTTTGCAG
TTGATTGTGAACGATATAATATCAATATAAATATCACACACTTACCAATATATGAGAAAC
CAGCCGCAAAAGTTTTCAACCAGTCAGCTTTAGCTAATTCTACATTTTGATCTAACTTGA
AAGCCTGCCAGATGACCAATAGAACAACTATTAGGACTCCCTGAAAGGCTGTTGCAGCTG
TACGCTTCAATAGATTTGTTGCAATACTTCTTGTATCATCAGACATCCAAAAGGCAACTA
TCAAAGGTGATACTGCTCTAAGAACGTACAACTCAATAAATCTCATAAAGACCATAATAT
TAGTAAGCATAAGTGCAATTGCACCTGCAATATAAGCTAGTGAATTTACAACAATTCTAA
TCGCCCAGTTTCCCTTTTTGAGGGCTTCAAATTCAAATAGATTATTTGTAATATTTGCTC
CAACCATACGTGTCAGTAAATTGGTAATTTGTATAATAGCTACAATAATTTGACTAGACA
TAGCTACTAAAAAGTAAGCAATAAGGTATTTTAAGGCTACTTCTAACATGAGGCGATATG
TCATTTCTCCACCTTGTTGTTTCAAGTATTTGTACCATGACATCATTTCTACCAACAAGA
AAAAGCTCACGATAATGAAACCAACTACCATAAAACTTGTGTTAATTTTTATCACTGCAC
GGTTAGCCTCACCGTTGTATTGCCGAAGACTTTTGGTCATATTTTGTACTAATTCGTCCA
TACTCCTCCTCTCTTGCGATTAGGCATAAAATAAAAGAGTATCAATTAAATGATACTCTC
AATCTTCAGTTTTTTTAAAATAGAAAAAGTAAAAAACCCTTAAGAATAGCTCTACATCAG
TATTTCTAAGAGTTTTCACTATATGGTACCCAACCTACAAAATGGCAATCTTTCTATTGC
TGGTGGGTTTGTCAACGTTCTGAACAAGTACCATAATTGGTACTTGTTTTTTTATTTACT
TAAAGAATGTAGCAATAAAATTTAAAATTAAAACAATAATTGTTAAACCGATAATACTAC
CAAATACAAGGCTATAAGCTAGGTTTAGAAATTTTGGTCTTTTATAATCATTAGTTGTTT
TATTCATAATTTTACCCCCATTTTATTTTTCAAATATTGATGGCATATTACTTTTTATAT
GATACTCTTCAGTTAATAAAAACGTGCAAAAGTAAAAATGAAACTTAAAGTTAAAGATAC
AATATGAATCAGAAAACCTACAATCCATAACGCAATGGAAAATATCCAAGTTGCAACTGT
AAATAGACCTAGTAAAACAGCCCAAATACATCTGAAAAACATACCTATTACTGAAGCGAT
TTTTTTTCGAACAGTGTTTTTATGTGTATAGGTGTTCTCATTATAAGAGGTATAGCTGTC
ATCATCAATTACTGATGGATTAGATGACTCATAGAGAACGAAAATTTCACCGTCTTTTTC
AGCTTTAGCAACCTCTAAGACAGATGGTTTATGGCCGTTAATACTTTCATAATAACTAAT
CCATTCTTCTCTGTTCATAATCATCAACCTCTTTCCTAATCTTTTTCTTATTATATCATA
ATTACTAATGCTTTGATATTTCTCTAAATACCTTTTAGAATTGAATTGAGTTGATTGCAG
CAACAATTGCAGCTGCAATACTTGCTGATACAGCAGCTAGTCCGCCACCATAAACCATAC
CTGCCATTCCGTTATCGGTTTGTTGTGCATTTTGGTTTTTCTTTCCTTGGAAAAACTCAA
TTGCCCCTACAAATGCCCATCCTAGGCCACCAATAGCAACCAAAGCACCCATGACAGTAA
TAATTTTTGTAACAACTTCCATTTTTTAATTTCTCCTTTGTTTCGCAAAAAAGAGGCATC
AGCCTCTAGTTAGTCTTCTTCAATGATCACACAAGGTTCATCTTCTAGTAAGATGACTTG
TGGAGCTTCTTGTTTATATTCAATCATGATAGAACCTCCATCTATACAAAGGACAGTTAG
ATTTCATAGACAGTTTATTGACTTATCTAGGTCAATATTCAAACAAATAACGAGCCAGGG
AATCGAACCCCGTTACGCTCCTAAAAGCACTCGCTACTAACCAATGTCTTATCGTAGTTT
TTGGTTAAATGAAATCTAACTGGCTTGTATTTTAATGATTAGGTTTATTTATTTTCTGAC
ATTATTATGCTATAATGTCGATGTAAGTTTTAAATTTTTATAAATTTTTAACTAACCCCG
ATGGCCGTCGGGGTTTTTTTGTGTAGAGGTTGATGAAGACCTCTTCTTTAAGACGGGTTT
ATCAAGCCATTCAAACCGTCCTGATAATTTTTTAAAATTTGTAATATAACGGCCGATTAA
AATGTATAGCATATTAAGACCAGTTAAAATTACAAATGATAAAAGAATTCCTAAAATTGG
TTTTAGGTAATCCATCTAGTCCTTCTTACGTTTTGGCAAGAAACCAAGTCCTGCTGCAAT
AAGAAATGCGCCTAGGCTTGTAAGGCTTACTGTAAGGGCAGTGTCATCATCACCAGTGTG
TGGTAACGCCTCTGTTTCAGTGGCTGCTGCTTGTTTCTCAGTTGACGGTTTAGCTTCAGG
AGCTTTATCCGTTACCTTATTTGGATCAGGAATTTGACTGTTAGAAGCGGTTGTTTTTGA
CGTCACCGTCTCAGAAGTGGATGGCTTTTCCTCAGTCTTTGGTGTTGTCGAAGGAGTTGG
TGTCACAGGTGTTGTAGGNNNNNNNNNNNNNNNNNNNNNNNNNNNNNNNNNNNNNNNNNN
NNNNNNNNNNNNNNNNNNNNNNNNNNNNNNAGTCAAAACCACCCGTGAGAACGGGTGGCT
TGCTCTTCGGCTGAAAGCCTCTGCTACCGGCCGAGGCCTAAAGGCCTACCGAATGGTTTC
CCTTCAGCACCACCTTTGCTAGCTGACCCGTCTAGCGGGTCTCTTTAAGATTACTTTCTT
TTATTCTTCTCACCTGTAAACGGATCATACTCCTCAAACAGACTAAGCTGATCTGCTACC
ACGTCTTCTTGTAATTGATTACGAATATATTCTTCAATTCGCTTCTGATTTCGCCCAACC
GTATCAACATAAAACCCTCGACACCAAAATTTGCGATTCCCATATTTATACTTTAAATTT
GCGTGTCGGTCGAATATCATTAAGCTACTTTTACCCTTTAAATATCCCATAAATGAAGAA
ATACTTAGTTTCGGTGGTATACTCACTAACATGTGAATATGATCTGGGCAAGCTTCTGCT
TCATGAATTTCAACGCCTTTTCTTTCACATAATAACCGTAAGATTTGACCAATACTTGCT
TTGTATTTCCCATAGATTATCTGACGTCTATATTTTGGGGCGAAAACAATATGATACTTA
CAATTCCATGTAGTATGTGCTAAACTATTATTATCCTGTCTCATCAGGGGTCCTCCTTTA
GTATATTAGTTAGTGGTCGGGAAACCTTATCTAATATAACACTTTAGGGGGACTTTTTTT
GATACATCGCTAAAAGCTTTTCGGAACCACTAGCACAGCTAGTGGTTTTCGNNNNNNNNN
NNNNNNNNNNNNNNNNNNNNNNNNNNNNNNNNNNNNNNNNNNNNNNNNNNNNNNNNNNNN
NNNNNNNNNNNNNNNNNNNNNNNNNNNNNNNTCCAAACATCGCTAGCTCCCTATTACTTG
AAACTATTATAATTTTTATGATTTGTAATAGTATACCACCCAATATTCACTATTTCAATT
GTGAAATGAAAAATAATTATTACTTTCAATACCGCTTACAAGTCAAAACCACCCGTGAGA
ACAGGTGGCTTGCTCTTCGGCTGAAAGCCTCTGCTACCGGCCGAGGCCTAAAGGCCTACC
GAATGGTTCCCCTTCAGCACCACCTTTGCTAGCTGACCCGAATAGCGGGTCTCTTTAAGA
TTACTTTCTTTTATTATTCTCACCTGTAAACGGATCATACTCCTCAAAAAGACTGAGCTA
ATCTGCTATCACGTCTTCTTGTAATTGATTNNNNNNNNNNNNNNNNNNNNNNNNNNNNNN
NNNNNNNNNNNNNNNNNNNNNNNNNNNNNNNNNNNNNNNNNNNNNNNNNNNNNNNNNNNN
NNNNNNNNNNATCAGGAGCCTTGTCTGTTGGAACAGGAGCAGTCACGCTAACCGTTGGGC
TAGTTGACCCGTCAATAACAGGCGTTGTTTCATCAGCGAAAACCCCTGATGATGCAGTTG
CAAGCACTGCTGTTGAGATAAGTGAAATAAATTTTGCTTTATTCAAAGTCTCATACCTCT
CTTTTCTTTTCCTTGCGGTGATAACCGACACCGCTTAAGCGAAGGAAGGATTGGTTGTTT
TGCACAAATTTTCTTGCAATAACTAAATTATTTCGTTTAACGATTGATATTGCTTGAAAT
ATAGTTGCAAAAGGTACAATCTCTTCCACGTTTACAAGTCGTCCATTTTTTCGCTCTTTT
TTTTGAATTGCTGCGAACTTTGGTCGACATTTGGCAACGGTACCGTCTTGAAGATATAGC
ATTACACCACCTTCAAGACCGAGTTGCCTGAGATCGGATAATCTCAAAAGAGTATCATTC
ATTTCGAACTCCTTTTTTTGCTTTTGTTTAACCCAAAATAGTTAAATCTGCATTTTGACG
TAAGGTTTATAGCTTTGTTCACCTCGAACTCATTAAGGCTGGTAGCCACGGCCCGCTTGA
CCAACCACACAATTTTAACTGTGGGTCCTACCTCGTTAGCACTTACATCCTGTAAGTGTG
CCTTTGTTATACTTGATACCAGGCGCTAGATATACTTCTACTAGCTACGCTTTCGCCCCC
ATTTCTTTTTTTTATGCCTTTAGTATCACTAATCAGGACGAAAGATTATTATTCAGTTTT
CAAGGAACATCAAGCAGTTTTAAGACCTGCTAAGGTCAAAGCTAAAGCAGCTTGTTACAT
ACCAGTTGAAATCCAAGGGCCAACGCTGTCATATACCCATCCAACGCCGTTAGCATAGCC
TTTTAGGACACTACGGTAATAGAGTCTTCCACGAATTCGGCGGTACTCATAGTAACGTCT
TACTGGAGTGTCTGCGTGTGCGACATTATCACCTGTCTTGTGCTGAACAGCACTGATTGT
TGCACCACCCACTCCAAGAAGAGCGACTGCAAGCATAGCTTTAGCGGTAAGTTTGTTAGC
AAATTTCATTTTGCTACCTCCTGAAAACATTTGTGACAGTTTAACGACATATCCAGGTCA
TGCTTTCAAGAAGGTACTTGCTTCTATTTGCCAGGTCATCCATTAGCATTTTCTTGTTTT
CGTTTTTCTTGATTGAAAACAGCTAGGATGCCATTAAAAACAAATTCTGCAATTTTTTCT
GTAGAGGATGCGTAACGCATATTTTCCAAGGCGTATTGATAACGGTCATCAAAATGGCGC
ATTACAAAATCTGCTGAAGCTTTTGAGAACCTCTCTTGTCTTAGACGGTCATATACAAGT
CCCCAAATATAATCTCTATCGTACTGTGTCGCTTCATCAACTTTTCGGTTTAGCGTGTTT
TGATATTTATCATCTTGATTAGAGTAAGCTATCTCCTCGTCATCGTCAGAAGGAATGTCA
GTGTCGCTAATATTAGTATCACTGTTATCAGTATCATTAGTGTCTGAATCTGACACCCCC
CTAGTCTGAATCTGGTACCCCTCTAGTCCGAATCTGACACCCCCCTGGTCTAAATCTGAC
ACCGGGGGGGTGTCTGGTTCAGAAAAGTCGGTGTTTACAAGGGTTCTAGTAGATTTGTCG
TCAATTAATTGACCTAGATATATTCTATTTGCGAGGGTACCTTTTTGACTATTTGACTGC
TTAACTTCATAAATCAAGCCGTACTCAGTCAATTGCTTTTTAATTCTTAGAAGTGTTGAT
TTTGAACAATTCAAAATTTCCATCAAATTAGCATTTGAATAAACTAGATAAATATATCCT
GCTTCGTCAATCCAGTTATTTTTCAGGGAAAGACTCAAGCGATCTTTTAGAATTGCGTAA
GCAACTTTAGTGTCAATCCGCATTTGTTTATAGCGGTTACTTTCAAAAAGAATTTTGGGC
AATGCATAGAAACGTTCTGACGTTTGAAATTCGTCTGCTGTAATCATCTGAATTTTTGTC
ATTACTTATACCTCTTTCAGTCTGAAATCACCGTTGGAAGCAAAACCGACTAAGCCAAAA
GCTTCAAGTTCTTCAATACTGGTGACTGTTTCCTGACGTGATAACCCTGTTTGTTCCATC
AAAAAAGAAATAATAGCTTCTCGTGAATTTTGCTCGCTAGGTGTCATCCCTAACCTCCAA
ATTAGATTTTTTTAACAAATAAAAGAGAACGCTCTTAACGCTCTCTTTGTAATTTTTTTA
TTCTTCCAAATCGGGACACATAG
