# Supplementary material for: Abundance, Diversity and Role of ICEs and IMEs in the Adaptation of Streptococcus salivarius to the Environment
Source: Genes (Basel). 2020 Aug 26;11(9):999. doi: 10.3390/genes11090999 (PMC7563491; doi:10.3390/genes11090999)
Supplement: Supplementary file 1 [file genes-11-00999-s001.zip › Supplementary files/Lao_Data_S1/ICE_SsalFDA259_Tn916.fasta]

>ICE_SsalFDA259_Tn916
AAAATAGCATAAAAATCTAGTTATCCGCATAAAAACTGGACTTATCACACTTTATCAAGG
TCAAAACCACTCAATTTACTACTAATTTACTACTTATGAATGAGCTTTGATACGACGATT
TATCCTTGAAAAGTGAAGATATAAAGATACTTCCAATAAAATTTGAATATTTAATAGGTA
GACACTTCAAAAAATGAGGTGTCTATTTTTTTACCCGATTTTGAAAGGAAGTGAACTTAT
GAAAACAAAAAATCAAGAATCAAAAGGTCGTTCCCCACTCTTTAAGACCATCAAACATTC
ATTCAGCCAATAAAAAAGAAAGGATAGGTAAAAATATGGAACTTAAATTTGTGATTCCCA
ACATGGAAAAAACATTCGGCAATTTAGAATTTGCTGGCGAGGATAAAGTCGTTCAGCGAA
GAATCAACGGACGGCTAACTGTCTTATCAAGAAGCTATAATCTCTATTCTGATGTTCAAA
GAGCAGATGATATTGTGGTGGTGCTTCCTGCTGAAGCTGGCGAAAAACATTTCGGCTTTG
AGGAACGTGTGAAGTTAGTCAATCCACGTATTACCGCAGAGGGCTACAAAATCGGCACTC
GTGGTTTTACAAATTACCTTTTACATGCTGACGACATGATAAAAGAATAAAGAAAGAGAG
GAAAAATGATGAGATTAGCAAATGGCATTGTATTAGATAAAGACACGACTTTTGGAGAAT
TGAAATTCTCTGCTCTACGTCGTGAAGTGAGAATCCAAAATGAAGACGGGTCGGTTTCAG
ATGAAATCAAGGAACGTACCTATGACTTAAAATCCAAAGGACAAGGACGCATGATTCAAG
TAAGTATTCCTGCCAGCGTGCCTTTGAAAGAGTTTGATTATAACGCACGGGTGGAACTTA
TCAATCCCATTGCGGACACCGTTGCTACTGCCACCTATCAAGGAGCAGATGTTGACTGGT
ATATCAAGGCAGACGATATTGTGCTGACAAAGGATTCTAGTTCATTCAAAGCTCAACCAC
AAGCAAAGAAAGAACCGACACAAGACAAATAGTCGCTAGGTAGAAAGGAGACTTTTTCGC
ATGAAACAGCGTGGTAAAAGGATTCGCCCATCTGGTAAAGATTTAGTCTTTCATTTTACG
ATAGCGTCACTCCTGCCTGTTTTCCTGCTGGTTGTCGGACTGTTTCATGTGAAGACAATC
CAGCAGATCAACTGGCAGGATTTTAACCTATCACAAGCAGATAAGATTGACATTCCCTAT
TTAATTATCAGTTTCAGTGTCGCAATTCTTATCTGCTTGCTGGTAGCGTTTGTATTCAAA
CGGGTTCGCTATGATACGGTTAAACAACTTTACCACCGTCAAAAACTGGCAAAGATGATA
CTTGAAAACAAGTGGTATGAATCTGAACAGGTCAAAACAGAGGGTTTCTTTAAAGATAGT
GCTGGTCGTACAAAGGAAAAGATAACCTACTTCCCTAAAATGTATTATCGACTTAAAAAT
GGCTTGATACAGATACGGGTGGAAATCACGCTGGGAAAATATCAAGACCAACTCTTACAC
TTGGAAAAGAAATTAGAGAGTGGCTTGTACTGTGAGCTGACGGATAAAGAGTTAAAGGAT
TCCTATGTGGAATATACTTTGCTCTATGACACCATAGCCAGTCGTATTTCTATTGATGAA
GTAGAAGCTAAAGATGGTAAACTTCGCTTAATGAAAAACGTATGGTGGGAATATGATAAG
CTCCCTCATATGTTGATTGCTGGTGGTACAGGTGGCGGTAAAACTTACTTTATACTGACA
CTGATTGAAGCCTTGCTTCATACAGATTCAAAACTGTATATTCTTGACCCGAAAAATGCT
GACCTTGCGGACTTAGGTTCTGTGATGGCAAATGTCTACTATAGAAAAGAAGACTTGCTT
TCTTGCATTGAAACATTCTATGAAGAAATGATGAAACGTAGTGAGGAAATGAAGCAGATG
AAGAACTATAAGACTGGCAAAAATTATGCTTACTTAGGTCTCCCGGCACACTTCTTAATC
TTTGATGAATACGTCGCTTTCATGGAAATGCTGGGAACAAAAGAAAACACCGCAGTTATG
AATAAGCTGAAACAGATTGTCATGTTAGGTCGTCAAGCTGGCTTCTTTCTAATACTGGCT
TGTCAACGTCCAGACGCAAAATATTTAGGCGACGGAATCCGTGATCAGTTTAATTTCAGA
GTGGCTTTAGGTCGTATGTCTGAAATGGGCTATGGCATGATGTTTGGCAGTGACGTACAA
AAGGATTTCTTCTTAAAGCGAATCAAAGGTCGTGGCTATGTTGATGTAGGAACAAGTGTC
ATATCAGAGTTTTATACTCCCCTTGTACCAAAAGGATATGATTTCTTGGAGGAAATTAAA
AAGTTATCCAACAGCAGACAGTCCACGCAGGCGACGTGCGAAGCGGAAGTCGCAGGTGTG
GACTGATCTTGCTGGCTGGTGTGGCAATAGCCACGCCAGCACTTAACCCCCCGTATCTAA
CAGGGGGGTACAAATCGACAGGAAACAGTCAAAAAAACATTAGAAAATCCTTTGGTTACA
AGGGATTTACAAAATTTCAGCGTATGTCAAATGGGCTTTAAAAGTTGACATACGCCTTTT
TGATTGGAGGGATTTTTACTGAATGAACAAACTTGGTTACAGCATTTAAAAGAAAAACGC
TTGGCTTATGGACTATCTCAAAACCGTTTAGCTGTTGCGACTGGTATTACAAGGCAGTAT
CTAAGCGATATTGAAACAGGAAAAGTCAAGCCATCAGAGGATTTACAGCAGTCCCTTTGG
GAAGCTCTGGAACGCTTCAATCCCGACGCTCCCCTTGAAATGCTGTTTGATTATGTAAGG
ATTCGCTTTCCGACAACAGACGTACAGCAGGTGGTCGAAAACATCTTACAACTGAAACTG
TCCTATTTTCTTCATGAGGACTATGGTTTCTATTCTTATTCAGAGCATTATGCTTTAGGC
GACATATTCGTCCTTTGCTCCCATGAACTGGACAAAGGAGTTCTGGTGGAATTGAAAGGT
CGTGGGTGCAGACAATTTGAAAGCTATCTTCTGGCACAACAAAGAAGCTGGTATGAGTTC
TTTATGGACGTTTTGGTGGCTGGCGGTGTGATGAAACGCCTTGACCTTGCCATTAACGAT
AAGACAGGGATTTTGAATATCCCTGTACTCACTGAAAAGTGCCAACAGGAAGAATGTATC
TCCGTCTTCCGCAGTTTTAAAAGCTATCGCAGTGGCGAACTGGTACGCAAAGAGGAAAAG
GAATGTATGGGAAACACCCTCTATATCGGTTCATTACAAAGTGAAGTTTATTTCTGTATC
TATGAAAAGGACTACGAGCAGTACAAGAAAAATGATATTCCCATTGAAGACGCAGAAGTA
AAAAACCGTTTTGAGATTCGATTGAAAAATGAGCGTGCCTATTATGCAGTCCGTGATTTA
CTCGTCTATGACAATCCAGAGCATACCGCCTTTAAAATTATCAATCGGTATATCCGTTTT
GTAGATAAAGACGATTCCAAACCTCGTTCTGATTGGAAACTGAATGAAGAATGGGCTTGG
TTTATTGGGAACAATCGTGAACGATTAAAACTAACCACAAAACCAGAGCCTTACTCCTTC
CAAAGGACGCTGAACTGGCTATCTCATCAAGTTGCCCCGACCTTAAAGGTTGCGATTAAA
CTTGATGAAATCAACCAGACGCAGGTTGTAAAAGACATTCTCGACCATGCGAAACTGACA
GACCGACACAAGCAGATTTTGAAGCAACAGTCAGTAAAAGAACAGGACGTGATAACAACA
AAAAAATAACTCAAATACAAATTCATTGAATATAGAGAGGAGAACATTTTTATGAATTTT
GGACAAAACCTTTATAACTGGTTTCTATCAAACGCTCAATCACTGGTGCTTTTAGCAATC
GTTGTGATTGGCTTGTATCTTGGCTTCAAGCGTGAGTTTAGCAAACTGATTGGCTTTTTA
ATTATTGCGATTATTGCGGTTGGCTTAGTCTTCAACGCTGCTGGAGTAAAAGACATTTTA
CTAGAGCTATTCAATCGCATTATTGGTGCTTAAATAAAACCGTTCTTTTGTGGAATATAA
GTGGTTTTCTTATGTTCCGCAAAGGAATGGTACACCAAACGAAGTGCGGTAGGGATTTTT
GAATCTCTACAAAGAAAGGACGTGAATATATGGACGATATGCAAGTCTATATTGCGAATT
TAGGCAAATACAATGAGGGCGAATTGGTCGGTGCGTGGTTTACCTTTCCCATTGACTTTG
AGGAAGTCAAAGAGAAAATCGGCTTGAATGATGAATATGAGGAATACGCCATTCATGACT
ACGAGTTACCCTTTACGGTTGACGAATACACTTCCATTGGCGAACTCAATCGACTATGGG
AAATGGTATCGGAATTACCCGAAGAATTACAATCGGAGCTATCTGCTCTGCTCACTCATT
TTTCAAGCATTGAAGAACTAAGCGAACATCAAGAGGATATTATCATTCATTCCGATTGTG
ATGATATGTATGACGTGGCACGCTACTACATTGAAGAAACGGGTGCTTTAGGCGAAGTAC
CAGCTAGTCTTCAAAACTATATTGATTATCAAGCCTATGGTCGGGATTTAGACCTTTCAG
GAACGTTTATCTCAACCAATCATGGGATTTTTGAAATCGTCTATTAAATCTGTCGGTACA
TTACTACTGGCAGATTTTCTATTTTACGGGGTGGCTCAATCAGCTACCCCTATTTTTTAT
GAAAGGATTGATTACATGAAGAAAATACGAAGCTATACCAGTATCTGGTCTGTGGAAAAG
GTACTGTATTCTATCAATGATTTTAGACTTCCGTTTCCCATAACCTTTACGCAAATGACA
TGGTTTGTCGTGTCACTCTTTGCAGTGATGATACTTGGCAACTTGCCCCCTCTTTCCATG
ATAGAGGGAGCATTTCTCAAATACTTTGGGATTCCTGTGGCTTTCACATGGTTTATGTCT
ACAAAAACTTTTGATGGTAAAAAGCCTTATGGATTTTTGAAGTCTGTCATTGCTTATGCA
CTGCGACCAAAGCTGACCTATGCAGGAAAAAAAGTAACGCTTGGCAGAAACCAGCCACAA
GAAGCCATTACAGCAGTTAGGAGTGAATTTTATGGCATATCCAATTAAATACATTGAAAA
CAATCTCGTCTGGAATAAAGACGGGGAATGTTATGCTTACTATGAGCTTGTTCCTTACAA
TTACTCATTTCTAAGTCCAGAACAGAAAATACAAGTGCATGATTCTTTCAGACAGCTTAT
CGCACAAAATCGTGATGGCAAAATTCATGCTTTACAAATCAGTACAGAATCCAGCATACG
TTCTGCACAAGAGCGTTCCAAAAATGAAGTCACTGGCAAGCTCAAAGCGGTTGCCTATGA
CAAAATCGACCAACAGACAGACGCTTTAATATCCATGATTGGCGAAAATCAAGTGAACTA
CCGTTTCTTTATCGGCTTTAAGTTGCTTCTCAACGATCAGGAGTTTTCTATGAAAAGTCT
TACCGTTGAAGCAAAAAATGCTTTGTCTGATTTTGTCTATGATGTGAACCATAAGCTGAT
GGGCGATTTTGTTAGTATGAGTAATGATGAAATCCTGCGTTTTCAGAAGATGGAAAAGCT
CTTAGAAAATAAAATCTCTCGTCGTTTCAAAATCCGCAGGTTAGATAAGGACGACTTCGG
CTATCTGATTGAACACCTTTACGGACAGACAGGCACTGCCTATGAAGAGTATGAGTACCA
TCTATCAAAGAAAAAGCTGGATAATGAAACGCTGATTAAATACTATGACTTGATTAAGCC
TACTCGCTGTTTGGTGGAAGAAAAACAGCGATATTTGAAAATCCAGCAGGAAGATGAAAC
CGTCTATGTAGCTTACTTTACCATTAACAGCATTGTCGGAGAACTGGACTTCCCGTCCTC
TGAAATCTTCTACTACCAGCAACAGCAATTTACATTCCCGATTGATACGTCAATGAATGT
GGAAATTGTAGCGAATCGTAAAGCCCTATCTACTGTCCGCAATAAAAAGAAAGAACTGAA
AGACTTGGATAACCACGCTTGGCAAAGTGATAATGAAACCAGCTCCAATGTGGCGGAAGC
TCTGGAAAGTGTGAATGAGCTGGAAACCAATTTAGACCAAAGCAAGGAATCTATGTACAA
GCTGTCTTATGTGGTAAGGGTATCAGCAAATGATCTTGACGAACTCAAACGTCGTTGTAA
TGAAGTGAAAGATTTTTATGACGATTTAAGCGTAAAACTGGTACGACCATTTGGGGATAT
GCTCGGCTTACATGAAGAATTTTTACCTGCCAGCAAGCGTTATATGAATGATTATATTCA
ATACGTGACCTCTGATTTCCTCGCTGGTTTAGGTTTTGGTGCTACTCAAATGCTGGGGGA
AAATGAGGGGATTTATGTTGGCTACAGCTTAGATACTGGACGCAATGTCTATCTGAAACC
TGCTCTTGCCAGTCAAGGGGTTAAGGGTTCAGTAACCAATGCGTTAGCGTCGGCTTTTGT
TGGTTCGCTGGGTGGTGGTAAATCCTTTGCGAATAACCTTATCGTCTATTATGCGGTGCT
TTATGGGGCACAAGCAGTGATTGTAGACCCAAAAGCAGAACGTGGCAGATGGAAAGAAAC
CTTGCCAGAGATTTCCCATGAAATCAATATCGTCACTCTGACTTCTGATGAGAAAAACAA
AGGCTTACTTGACCCTTATGTGATTATGAAAAATCCCAAAGATTCTGAATCACTGGCTAT
TGATATTCTGACATTCCTTACGGGGATTTCCTCTCGTGATGGGGAACGCTTCCCAATCCT
TAGAAAAGCCATTCGTGCAGTAACCAATAGTGAAGTACGAGGGTTGATGAAAGTGATTGA
GGAATTACGGGTTGAGAATACGCCACTAAGTACCAGTATAGCCGACCATATCGAAAGTTT
TACAGACTATGACTTTGCACATTTATTATTCAGTAATGGTTATGTGGAGCAGTCTATCAG
CTTAGAAAAACAACTGAACATTATACAGGTTGCGGACTTGGTACTTCCCGACAAGGAAAC
TTCCTTTGAGGAATATACCACTATGGAGCTTTTATCCGTTGCTATGCTGATTGTCATTAG
TACCTTTGCTTTAGACTTTATCCATACAGACCGAAGCATTTTCAAGATTGTAGATTTAGA
CGAAGCATGGAGCTTTTTACAGGTAGCACAAGGAAAAACACTATCTATGAAGCTGGTTCG
GGCTGGTCGTGCTATGAACGCTGGGGTATATTTCGTGACCCAAAATACAGACGACCTCTT
AGATGAAAAACTGAAAAATAACCTCGGCTTAAAATTTGCATTTCGTTCCACTGACCTTAA
CGAGATTAAAAAGACCTTAGCCTTTTTTGGTGTAGACCCAGAGGACGAAAACAATCAGAA
GCGATTGCGTGATTTGGAAAACGGGCAATGCCTTATCAGTGATTTATATGGTCGTGTCGG
TGTGATACAGTTCCACCCTGTATTTGAAGAACTGCTCCATGCCTTTGATACCAGACCACC
TGTGCGAAAAGAGGTGTAAATGTGAAACCATCAATAGTAAACAGAATAAAATCAAACTGG
ACGCTGAAACGTCTAGGTAAAGTGGCAATGACAGTGGCTTTCACACTTGTGATTGCCATT
TTTCTTTTAGCCATGCTGGGAACGGTGGTTCAAGCTGCGGGCTTGGTAGATGATACGGTC
AATGTGGCAAATGAATACAGCCGATACCCACTTGAAAACTATCAACTGGATTTTTATGTG
GATAATAGCTGGGGCTGGCTTCCGTGGAACTGGTCGGACGGGATTGGAAAACAGGTCATG
TATGGACTATATGCCATTACCAATTTTATTTGGACAATCAGTTTGTATGTTTCCAATGCG
ACAGGTTACTTAGTACAGGAAGCCTATTCCTTAGACTTCATTTCCGCTACAGCAGATTCC
ATTGGTAAGAATATGCAGACCTTAGCTGGTGTGAGTGCAAACGGATTTTCAACAGAGGGT
TTCTATGTTGGATTCCTCTTACTCTTGATTTTGGTTCTTGGGGTTTATGTTGCCTATACG
GGACTGATAAAGAGAGAAACCACAAAGGCAATTCATGCCATTATGAATTTTGTGCTGGTG
TTTATCCTATCGGCTTCCTTTATTGCCTACGCTCCCGACTACATTAAAAAAATCAATGAC
TTTTCATCAGACATCAGTAATGCCAGTTTATCACTTGGCACGAAGATTGTCATGCCCCAT
TCCGATAGTCAAGGCAAGGACAGCGTGGACTTAATCAGAGATAGCCTGTTTTCCATACAG
GTTCAGCAACCGTGGCTACTGCTTCAATACAACAGTTCAGACATTGAAAGTATCGGTATT
GACCGTGTGGAAAGCCTGCTCTCCACCAGCCCAGATTCCAACAATGGCGAAGACAGAGAA
AAAATTGTTGCGGAAGAAATTGAAGACAGAAGCAATACCAATCTAACCATTACAAAGACC
ATTAACCGTTTAGGTACAGTCTTCTTCCTATTTGTCTTCAATATTGGGATTTCCATATTT
GTATTCCTATTAACAGGAATCATGATTTTCTCGCAGGTACTTTTTATCATCTATGCTATG
TTTCTGCCTGTGAGCTTTATTTTAAGCATGATTCCATCATTTGATGGTATGTCAAAACGA
GCCATAACAAAGCTCTTTAATACCATTTTGACACGAGCTGGAATCACATTGATTATTACG
ACAGCATTTAGTATTTCAACCATGCTCTATACCTTATCGGCTGGTTATCCGTTCTTTTTG
ATTGCTTTTCTACAGATTGTGACCTTTGCAGGAATCTACTTCAAGCTGGGCGATTTAATG
AGTATGTTTTCTCTACAGAGTAACGATTCTCAAAGTGTGGGAAGTCGTGTGATGAGAAAA
CCTCGTATGCTTATGCACGCTCACATGCACCGTCTACAGCGGAAACTTGGACGTTCCATG
ACTACTCTAGGGGCTGGGTCTGCCATTGTTACAGGTAAAAAAGGACAGTCGGGTTCGGGG
AGTTCTGCAAGGACACAAGCAGATCACTCCCGACCAGACGGAAAGGAAAAATCAACACTT
GGAAAACGTATCGGTCAAACCATCGGTACAGTAGCTGATACCAAAGACAGAATGGTAGAC
ACTGCTAGTGGTTTGAAAGAACAGGTTAAAGATTTGCCGACCAATGCAAGATATGCAGTA
TATCAAGGAAAATCCAAAGTAAAAGAGAATGTCCGTGATTTAACCAGTAGTATTTCTCAA
ACCAAAGCGGACAGAGCCAGTGGACGCAAGGAACAGCAGGAACAAAGGCGAAAAACCATT
GCGAAGCGTCGCTCTGAAATGGAACAGGTCAAACAGAAAAAACAGCCTGCTTCTTCTGTT
CATGAAAGACCGACTACAAGACAAGAACAATATCATGATGAACAGACCTCAAAACAGTCT
AATATTCAGACTTCATATAAGGAATCTCAACAAGCCAAACAAGAGCGTCCAGCAGTTAAG
TCCGATTTTTCAAGTCCAAAAGTGGAACGCCAAGGCAATACCGTTCAAGAAAAAACCGTT
CAAAAGCCAGCAACTTCAACCACTACAGCAGATAGAACTTCACAACGTCCAATCACAAAA
GAACGTCCGTCTACTGTTCAAAGAGTACCACTACAAAATACAAGAAGTAGACCACCAATC
AAAACCGCCACCATTAAGAAAGTCGGTAAGAAACCATGAAGTTGAAAACTTTAGTGATTG
GTGGTTCTGGATTATTCTTGATGGTCTTCTCACTGCTTCTGTTTGTTGCCATTTTATTTT
CAGATGAACAGGACAGCGGAATTTCCAATATTCATTATGGAGGTGTGAATGTTTCCGCAG
AAGTGCTGGCTCATAAGCCTATGGTAGAAAAATATGCCAAAGAATATGGCGTTGAAGAAT
ATGTCAACATACTTCTTGCGATTATACAGGTGGAATCGGGCGGTACTGCGGAAGATGTTA
TGCAGTCCTCGGAATCCCTCGGTCTTCCACCTAATTCATTGAGTACAGAAGAATCCATTA
AGCAAGGTGTGAAGTATTTCAGTGAATTATTAGCCAGTAGCGAAAGGCTCAGTGTAGATT
TAGAATCGGTTATCCAGTCCTACAATTATGGTGGTGGTTTCTTAGGGTATGTGGCTAATC
GTGGAAATAAATATACCTTTGAACTGGCTCAAAGTTTCTCAAAAGAGTATTCAGGTGGCG
AAAAAGTGTCTTACCCCAATCCCATAGCCATACCTATCAATGGGGGCTGGCGATACAACT
ATGGCAATATGTTTTATGTGCAACTGGTAACGCAGTATCTTGTCACAACAGAGTTTGATG
ATGATACGGTACAAGCCATCATGGACGAAGCACTGAAATATGAGGGCTGGCGATACGTTT
ACGGTGGAGCTTCCCCGACTACTTCTTTTGATTGTAGCGGACTGACACAATGGACGTATG
GAAAAGCTGGAATTAACTTACCACGAACCGCACAACAGCAATATGATGTGACCCAGCATA
TCCCACTATCGGAAGCACAAGCTGGCGATTTGGTTTTCTTTCATTCTACCTATAACGCTG
GCTCTTATATTACTCATGTTGGGATATACCTTGGCAATAACCGTATGTTTCATGCAGGCG
ACCCAATCGGTTATGCCGACTTAACAAGCCCCTACTGGCAACAGCATTTAGTGGGAGCAG
GACGAATCAAACAATGAGAAAGGAAGATTTAATGATGAAATTTAGAAAAAATCAGAATAA
AGAAAAACAGATACCAAAGGAAAAGAAACCTCGTGTCTATAAGGTCAATCCTCATAAAAA
GGTTGTGATTGCCTTGTGGGTACTTTTAGGGCTTAGTTTCAGCTTTGCGATATTCAAGCA
CTTTACAGCTATAGATACTCATACTATTCACGAAACAACTATCATAGAAAAGGAATACGT
TGATACTCATCATGTAGAAAATTTTGTAGAGAACTTTGCGAAAGTCTACTATTCATGGGA
GCAATCCGATAAGTCCATTGATAATCGAATGGAAAGTCTAAAAGGCTATCTGACAGATGA
ACTTCAAGCTCTCAATGTTGATACAGTACGCAAAGATATTCCTGTATCGTCTTCTGTAAG
AGGATTTCAGATATGGACGGTAGAGCCAACTGGCGACAATGAGTTTAATGTAACCTACAG
TGTAGACCAGCTCATTACAGAGGGAGAAAATACAAAGACCGTCCACTCTGCTTATATAGT
GAGTGTCTATGTAGATGGTTCTGGAAATATGGTACTGGTTAAGAATCCGACCATTACCAA
CATACCTAAGAAATCAAGTTATAAACCAAAAGCCATTGAAAGTGAGGGGACGGTTGATTC
CATTACAACCAATGAAATCAATGAGTTTTTAACGACGTTCTTCAAGCTCTATCCTACAGC
GACAGCCAGTGAACTTTCCTACTATGTGAATGACGGGATATTAAAACCAATCGGAAAAGA
GTACATCTTTCAAGAACTGGTAAATCCTATTCACAATCGTAAGGATAATCAAGTCACGGT
ATCGCTGACAGTGGAGTATATCGACCAGCAGACCAAAGCAACGCAGGTATCTCAATTTGA
TTTGGTACTTGAAAAGAACGGGAGTAATTGGAAGATTGTAAAATAACAAATATTGGTACA
TGATTACAGATACTTTGTAATCATGTACTCTTTTTGATAAAAAATTGGAGATTCCTTTAC
AAATATGCTCTTACGTGCTATTATTTAAGTGACTATTTAAAAGGAGTTAATAAATATGCG
GCAAGGTATTCTTAAATAAACTGTCAATTTGATAGCGGGAACAAATAATTAGATGTCCTT
TTTTAGGAGGGCTTAGTTTTTTGTACCCAGTTTAAGAATACCTTTATCATGTGATTCTAA
AGTATCCAGAGAATATCTGTATGCTTTGTATACCTATGGTTATGCATAAAAATCCCAGTG
ATAAAAGTATTTATCACTGGGATTTTTATGCCCTTTTGGGTTTTTGAATGGAGGAAAATC
ACATGAAAATTATTAATATTGGAGTTTTAGCTCATGTTGATGCAGGAAAAACTACCTTAA
CAGAAAGCTTATTATATAACAGTGGAGCGATTACAGAATTAGGAAGCGTGGACAAAGGTA
CAACGAGGACGGATAATACGCTTTTAGAACGTCAGAGAGGAATTACAATTCAGACAGGAA
TAACCTCTTTTCAGTGGGAAAATACGAAGGTGAACATCATAGACACGCCAGGACATATGG
ATTTCTTAGCAGAAGTATATCGTTCATTATCAGTTTTAGATGGGGCAATTCTACTGATTT
CTGCAAAAGATGGCGTACAAGCACAAACTCGTATATTATTTCATGCACTTAGGAAAATGG
GGATTCCCACAATCTTTTTTATCAATAAGATTGACCAAAATGGAATTGATTTATCAACGG
TTTATCAGGATATTAAAGAGAAACTTTCTGCCGAAATTGTAATCAAACAGAAGGTAGAAC
TGTATCCTAATATGTGTGTGACGAACTTTACCGAATCTGAACAATGGGATACGGTAATAG
AGGGAAACGATGACCTTTTAGAGAAATATATGTCCGGTAAATCATTAGAAGCATTGGAAC
TCGAACAAGAGGAAAGCATAAGATTTCATAATTGTTCCCTGTTCCCTGTTTATCACGGAA
GTGCAAAAAACAATATAGGGATTGATAACCTTATAGAAGTGATTACGAATAAATTTTATT
CATCAACACATCGAGGTCCGTCTGAACTTTGCGGAAATGTTTTCAAAATTGAATATACAA
AAAAAAGACAACGTCTTGCATATATACGCCTTTATAGTGGAGTACTACATTTACGAGATT
CGGTTAGAGTATCAGAAAAAGAAAAAATAAAAGTTACAGAAATGTATACTTCAATAAATG
GTGAATTATGTAAGATTGATAGAGCTTATTCTGGAGAAATTGTTATTTTGCAAAATGAGT
TTTTGAAGTTAAATAGTGTTCTTGGAGATACAAAACTATTGCCACAGAGAAAAAAGATTG
AAAATCCGCACCCTCTACTACAAACAACTGTTGAACCGAGTAAACCTGAACAGAGAGAAA
TGTTGCTTGATGCCCTTTTGGAAATCTCAGATAGTGATCCGCTTCTACGATATTACGTGG
ATTCTACGACACATGAAATTATACTTTCTTTCTTAGGGAAAGTACAAATGGAAGTGATTA
GTGCACTGTTGCAAGAAAAGTATCATGTGGAGATAGAACTAAAAGAGCCTACAGTCATTT
ATATGGAGAGACCGTTAAAAAATGCAGAATATACCATTCACATCGAAGTGCCGCCAAATC
CTTTCTGGGCTTCCATTGGTTTATCTGTATCACCGCTTCCGTTGGGAAGTGGAATGCAGT
ATGAGAGCTCGGTTTCTCTTGGATACTTAAATCAATCATTTCAAAATGCAGTTATGGAAG
GGATACGCTATGGTTGCGAACAAGGATTATATGGTTGGAATGTGACGGATTGTAAAATCT
GTTTTAAGTATGGCTTATACTATAGCCCTGTTAGTACCCCAGCAGATTTTCGGATGCTTG
CTCCTATTGTATTGGAACAAGTCTTAAAAAAAGCTGGAACAGAATTGTTAGAGCCATATC
TTAGTTTTAAAATTTATGCGCCACAGGAATATCTTTCACGAGCATACAACGATGCTCCTA
AATATTGTGCGAACATCGTAGACACTCAATTGAAAAATAATGAGGTCATTCTTAGTGGAG
AAATCCCTGCTCGGTGTATTCAAGAATATCGTAGTGATTTAACTTTCTTTACAAATGGAC
GTAGTGTTTGTTTAACAGAGTTAAAAGGGTACCATGTTACTACCGGTGAACCTGTTTGCC
AGCCCCGTCGTCCAAATAGTCGGATAGATAAAGTACGATATATGTTCAATAAAATAACTT
AGTGTATTTTATGTTGTTATATAAATATGGTTTCTTGTTAAATAAGATGAAATATTTTTT
AATAAAGATTTGAATTAAAGTGTAAAGGAGGAGATAGTTATTATAAACTACAAGTGGATA
TTGTGTCCTGTATGTGGAAATAAAACACGATTAAAGATAAGGGAAGATACTGAATTAAAA
AAATTCCCCCTCTATTGTCCGAAATGCAGACAAGAAAATTTAATTGAAATAAAGCAGTTC
AAAGTAACTGTGATTACAGAGCCAGACGCAAAGACGCAGAGCCGATAAAATGAGATTAAT
ACAATCTCATTTTATCGGCTCTTTCCGTTATGTATGGATTCTTTTAATTAGTCTTCGATG
TTTCTTGCTTCGTTGATACCGCTGGCTAAAGATTCCATTAAGGATAGTTCTTTGTCTGTA
AAGCTATCCATGTATTTCTCTATCTGTAATCGTCGGGTGCTTTTTACCAAGTTATTAGCA
GGTAGGGGTCCCGAGCGCCTACGAGGAATTTGTATCGATAAGAAATAGATTTAAAAATTT
CGCTGTTATTTTGTACATTTAACTTGACGGTGACATCTCTCTATTGTGAGTTATTAGTGG
TACAGTTTTCAACCGTTTTAATTATAAAAAAGTGGTGCATTTTTAAATTGGCACAAACAG
GTAACGGTTATTGCAGGTGTATTTCTTATCTATGGGTTTAACATGGATTTTATCATTAAA
ATCATGAGTATTGTCCGAGAGTGATTGGTCTTGCGTATGGTTAACCCTAAAGTTATGGAA
ATAAGACTTAGAAGCAAACTTAAGAGTGTGTTGATAGTGCATTATCTTAAAATTTTGTAT
AATAGGAATTGAAGTTAAATTAGATGCTAAAAATTTGTAATTAAGAAGGAGGGATTCGTC
ATGTTGGTATTCCAAATGCGTAATGTAGATAAAACATCTACTGTTTTGAAACAGACTAAA
AACAGTGATTACGCAGATAAATAAATACGTTAGATTAATTCCTACCAGTGACTAATCTTA
TGACTTTTTAAACAGATAACTAAAATTACAAACAAATCGTTTAACTTCTGTATTTATTTA
TAGATGTAATCACTTCAGGAGTGATTACATGAACAAAAATATAAAATATTCTCAAAACTT
TTTAACGAGTGAAAAAGTACTCAACCAAATAATAAAACAATTGAATTTAAAAGAAACCGA
TACCGTTTACGAAATTGGAACAGGTAAAGGGCATTTAACGACGAAACTGGCTAAAATAAG
TAAACAGGTAACGTCTATTGAATTAGACAGTCATCTATTCAACTTATCGTCAGAAAAATT
AAAACTGAACATTCGTGTCACTTTAATTCACCAAGATATTCTACAGTTTCAATTCCCTAA
CAAACAGAGGTATAAAATTGTTGGGAATATTCCTTACCATTTAAGCACACAAATTATTAA
AAAAGTGGTTTTTGAAAGCCATGCGTCTGACATCTATCTGATTGTTGAAGAAGGATTCTA
CAAGCGTACCTTGGATATTCACCGAACACTAGGGTTGCTCTTGCACACTCAAGTCTCGAT
TCAGCAATTGCTTAAGCTGCCAGCGGAATGCTTTCATCCTAAACCAAAAGTAAACAGTGT
CTTAATAAAACTTACCCGCCATACCACAGATGTTCCAGATAAATATTGGAAGCTATATAC
GTACTTTGTTTCAAAATGGGTCAATCGAGAATATCGTCAACTGTTTACTAAAAATCAGTT
TCATCAAGCAATGAAACACGCCAAAGTAAACAATTTAAGTACCGTTACTTATGAGCAAGT
ATTGTCTATTTTTAATAGTTATCTATTATTTAACGGGAGGAAATAATTCTATGAGTCGCT
TTTGTAAATTTGGAAAGTTACACGTTACTAAAGGGAATGTAGATAAATTATTAGGTATAC
TACTGACAGCTTCCAAGGAGCTAAAGAGGTCCCTAGCGCCTACGGGGAATTTGTATCGAT
AAGGAATAGATTTAAAAATTTCGCTGTTATTTTGTACAATAAGGATAAATTTGAATGGTA
CCATAAACGACCGTTTATGGTACCTTTTCATTTTCCTGCTTTTTCTAAATGTTTTTTAAG
TAAATCAAGTACCAAAATCCGTTCCTTTTTCATAGTTCCTATATAGTTATACTTAATGAG
TTATGGTACATTTAAATTATAAAATTAAGGAGGTTTTTTTATGATTTTTGGCTATGCTCG
AGTGAGTACGGATGATCAAAATCTTAGTTTACAAATTGATGCACTTACTCATTATGGAAT
TGATAAATTATTTCAAGAAAAAGTAACTGGTGCGAAAAAAGACCGACCGCAATTAGAAGA
AATGATCAACCTACTACGTGAAGGAGATTCTGTTGTCATTTACAAGTTAGATCGAATTTC
ACGATCAACTAAACATTTGATTGAACTTTCTGAATTATTTGAAGAACTTAGTGTCAATTT
TATATCTATTCAAGATAACGTAGATACTTCAACGTCTATGGGAAGATTCTTTTTCCGAGT
TATGGCTAGTTTAGCAGAACTGGAACGGGATATTATTATTGAACGAACTAACTCTGGTCT
TAAGGCAGCCAGAGTCCGAGGAAAAAAAGGGGGCCGTCCAAGTAAAGGTAAGCTATCAAT
TGATTTAGCTTTAAAAATGTATGACAGCAAAGAGTATTCTATTCGTCAAATTCTTGATGC
CTCTAAATTAAGCAAAACAACCTTTTACCGTTACCTCAATAAAAGGAATGCTTAAGATAT
GGCTATGAAAAGAATTTTAACTACTTCACAGCGTGAACAACTTCTTTCTGTAGACCACTT
ATCAGAAGAGGATTTTAAAGCGTATTTTAGTTTTTCTGATTATGATCTGGAGGTTATTAA
TCAACACCGTGGAAAGGTCAATAAACTAGGATTTGCGATACAACTTTGTTTGGCCCGGTA
TCCTGGGTGTTCTTTAAGTAATTGGCCGATTAAATCAACCAGACTAACTTCTTATGTGAG
TCGACAGCTCCATCTTGATGCAATTGATTTAAATTCATATGATCATAGAAATACACGTGC
AAATCACTTCAACGAGATCTTAGAAGTATTCAACTATCATCGATTCGGTAGTGCTAATAC
ACAAAAACAGTTAATAGAATATTTAATTGAACTAGCTTTAGAAAATGATGACTCTATCTA
TCTAATGAAAAAAACAATTGATTTCTTAACTCGAAAAAGAATTATTTTTCCATCTATAGC
TACACTTGAAGACATTATAAGCCGCTGTCGAGATAAAGCAGAAAACAACTTATTTTCAAT
ATTACTCTGTTCATTAACAGATATACAAATTGAAAAACTAGAGAGTTTGTTTCAAATTTA
TGAAGAGACGAAAATAACTAAACTCGCTTGGCTAAAAGACATTCCAGGTAAGGCAAATCC
AGAAAGCTTTATGAGTATTTGTAAAAAAGTGGAAGTGATTGCTTCCATGGGACTCGGGAC
AATTAATGTCTCCCATATTAATCGGAACAGGTTTCTTCAGCTAGCTAGACTAGGGGAAAA
TTATGATGCATATGACTTCTCCCGTTTTGAGCTTGAAAAAAGATACTCTTTACTTATTGC
TTTTTTAGTCAATCATCATCAATATCTGATCGATCAACTGATTGAGATTAATGACCGCAT
TTTAGCAAGTATTAAACGCAAAGGGACACGTGATTCACAAGAACAGTTAAAAGAAAAAGG
AAAATTGGCTACTAAAAAATTGGAACATTATGCTTCTTTAATTGATGCTCTTCACTTTGC
AAAAGATAATGATAGTAATCCTTTTGACGAAATTGAACGAATCATGCCTTGGGAAGATTT
AGTACAAGATGGAGAAGAAGCTAAAAAAATTACAGGTAATAAAAATCATGGCTATTTAGA
AATGGTTCGAAATAAAGCTAATTACCTCCGAAGATACACGCCAATGTTATTGAGGACCCT
TTCGTTCAAAGCAACTCCGGCAGCAAATCCAGTCCTCATGGCCCTAACTCAACTAACTGA
TTTACACAATAGTGGTAAAAGAAAAATACCGGCAGATACTTCTACTGATTTTGTGAGTAA
AAAATGGAAAAGCCTTGTTCGGCCAGAAGAGGGGAAAATAGATCGGTCTTACTATGAGTT
AGTAGCTTTCACCGAGCTAAAGAACAATATTCGATCAGGAGATATTTCAGTTGAAGGAAG
TATGATCCATCGAAATATTGATGATTACTTAGTTGATTTATCTGCTTGTATTGATTCAGA
AACTATTCCAGACACGTTTGAGGACTATTTAAAGGATCGGGAAATAATTTTAGATTTACA
GCTTCAATTTTATTCGACAGTTGATAAGAGAATTTCAAGAGCAAACCTTAAAAAGTTGGA
AAAAGTTACACCTAGCGAAGCAGAAATATATAGAAAAAAACTTTATTCAATAATTCCTAA
GATAAGGCTTAGTGATCTTTTAATTGAGGTGGACAGTTGGACCAACTTTTCACAAGAATT
TAGTCATGATTCTACAGGGAAACCGCCGAGTGAACAAGAAAGAAAAATTATTTTTGCTGC
TTTGCTGGGTTTAGGGATGAATATTGGTCTTGAAAAAATGGCCCAATCAACTCCTGGAAT
TTCTTATTCTCAGTTAGCCAATGCCAAACAATGGCGCTTTTATAAAGAAGCTCTGACTCG
TGCTCAATCTGTTTTGGTTAATTATCAGTTAAAGCTTCCTGTTGCAGACTTTTGGGGTGA
AGGAAAAACCACTGCTTCAGACGGAATGCGCGTCCCAGTGGGCGTCTCAGCTCTAAAATC
CGATGTTAATCCACATTACAAAAGTATGGAAAAAGGAGCTACAATGATTCGATCAATAAA
TGATAGGCATACGACTCATCATATCGAGGTTGCTTCAACTAATACAAGGGAAGCTACTCA
TACCCTTGATGGCCTACTTTATCATGAAACAGATCTAGATATTGAGGAACATTTTACTGA
TACAAATGGGTATTCTGATCAGGTGTTTGGAATGACCGCATTACTAGGCTTTGATTTTGA
ACCTCGCATCAGAAATATAAAAAAATCACAATTATTTTCTATCAAATCACCTTCCTACTA
CCCTAACTTATCAGAAGATATAAGCGGAAAAATCAATGTAAAAATTATTGAAGAAAACTA
TGATGAAATTAAACGAATCGCCTATTCGATTCAAACAGGAAAAGTATCTAGTTCTTTACT
ATTAGGAAAGCTAGGCTCATACGCACGTAAGAATAGAGTAGCTCTTGCACTGAGAGAACT
AGGTCGCATTGAAAAGAGCATTTTTATGATAGATTATATTACAGATAGTGAGCTACGGCG
AAGGATCACTCATGGACTAAATAAGACAGAAGCGATTAATGCTTTAGCTAGAGAACTATT
TTTTGGGCGACGCGGAAAATTTATGGAGCGCGATATTCGCCGACAACTTCAAAGTGCTAG
TGCGCTTAATGTGTTAATAAATGCAATAAGTATATGGAACGCCGTCTACTTACAAGCAGC
TTATAATTATCTCGTCAAAATAGATCCCGAAGTAACTAAGTATATGAAGCATGTATCTCC
TATTAATTGGGAGCATATCACTTTTCTTGGAGAGTATAAATTTGACTTGTTATCTATTCC
TAAACACTTAAGAGAATTGAATATAAAAAATAAATAGGCCTTGAAACATTGGTTTAGTGG
GAATTTGTACCCCTTATCGATACAAATTCCCACTAAGCGCTCGGGACCCCAGGTAAGAAA
AATTCATCAACGGAAACATGAAGTAACGATACAAGGTCATAAAGAACTTGTATGCTGGGG
TGTTGCCCTTTATTTTCAATATTAGTTAAGTACCGTGGGTCAATTTCAATCAATGCTCCC
ACTTGTTCACGAGTTAAACCTCGTTTCAATCGAGCTTCTTTAATGGCTAAACCAAAGGCT
CTAAAATCATATTTATCTTCTTTTTTACGCATAGTAGACCACCTCTATACATTTTATTGT
TCCTACTGAATTAAAAACAGGTATAGAAAAACGTGTTATATGGTTTATAGGTTTATATTT
AATAAAAAGCACTACTAAACGCCAATAAAAAAAACCGTTATATGGTAGTGCTATTTACGC
TGTTAAAATATTGTATATTACTTCCAAATGGCGGTTTGTTGGAGGTCAACGTCGCCATGA
AGTACATCATATACAATAAATTTCCTTACATTGGGTTCTTGTCAAAAAAAGTCGTCTATC
TGCAATAGATAAGTACGTCCACCAATGTGGTTTTATAAATCATATAGATAGAATAACAGA
AGCATGTAAACAGAGAAATAAATCTGTTTATATGCTTTTTTGGCTATTCAGAACTTTTTT
ACAAAGTTTATTTATCAGTAATGCAACAAATCCCCCTTTCACATTGGGACTAAGAGTGAA
AGGAGATAAACGAGCAAGGCTCACTTCCTTTCCTAGACAGAAAGGGGGTGAGAAACATGA
AACCATCTTCTTTTCAGACCACAATAGAAAATCAGTTTGACTATATCTGTAAACGTGCTA
TGGAAGACGAGCGAAAGAATTATATGCTTTATCTTTCAAGGATTGCAAAGCGTGAGGTGT
CCTTTTCGGATGTTGGCGATTATCTTGTTAGCCAGTTTGCGACAACAGATAACTATTCAA
CTGACTTTCAGATTTTTACACTCAATGGGTTATCAGTAGGCGTTGAAAATGATTTGTTGA
GTGAAGCATTACGTGAGTTGCCAGACAAGAAACGTGAAATTCTACTGCTGTTTTACTTTA
TGGACATGAGCGATTCAGAAATTGCAGACCTGTTGAAATTGAACCGTTCTACTGTCTATC
GGCATAGAACCAGTGGACTAGCCTTAATTAAAAAGTTTATGGAGGAATTTGAAGAATGAA
AACACAATATCCTATGATTCCCTTTCCTCTCATTGTAAAGGCAACAGATGGCGATACCGA
AGCGATTAACCAGATTCTACATCATTACAGAGGGTACATAACGAAGCGTTCCCTACGACT
TATGAAAGATGAATATGGCAATCAAAGTATGGTCGTTGATGAAGTCTTACGTGGAAGAAT
GGAAACCAGACTGATTACAAAGATTTTGTCATTTGAAATTAAGTAATATCCTCTCTCCTT
TCGTGGAAGCGTGCTAAACCATTCCACGCTTCCCGAACAGGGAGGTTTGTTATTCCACCA
AAGCATATTGAGCTTTCAATGTGTTTTGATAGGCTAACGAGCCATTGTTCTTTGAAAACT
GAATAAAAGTAATCGAATACGTTTCGATAAGAAAAGAGCCAACGGAACTAACCGCCATGA
CCTATCTTATAAAGATAGCGAGCGATTCATGTTAGTGATCCGAGAAGCAATCTTTAGCAG
GATTGCCTGCAACGACATTCTTATCGTGATAATGATACTCCCATACAGTCAATAGTCCGA
GCGTGATAAAACCGTCGCAGGCAATGAGTATGGCTACATGAGAACCATGCAGGGGTGGAA
CTCCCGTGAGCTTTGCTAAAGCTGTTCGATTGCTGGTAAAACAACTTTTATGAAATCCAA
ATAAGTGATTTGGAAAGGAGGATTTTATGAAGCAGACTGACATTCCTATTTGGGAACGTT
ATACCCTAACCATTGAAGAAGCGTCAAAATATTTTCGTATTGGCGAAAACAAGCTACGAC
GCTTGGCAGAGGAAAATAAAAATGCAAATTGGCTGATTATGAATGGCAATCGTATTCAGA
TTAAACGAAAACAATTTGAAAAAATTATAGATACATTGGACGCAATCTAGCGTCGCCAAA
GGGTCTTGTATATGATAAAATAGTATTAAGTCGTATCAAGGCTCTTTCCATAAAGGAAAG
GAGCAAATGCCATGTCAGAAAAAAGACGTGACAATAAAGGTCGAATCTTAAAGACTGGAG
AGAGCCAACGAAAAGACGGAAGATACTTATACAAATATATAGATTCATTTGGAGAACCGC
AATTTGTTTACTCGTGGAAACTTGTGGCTACAGACCGAGTACCAGCAGGAAAGCGTGATT
GTATCTCACTTAGAGAGAAAATCGCAGAGTTACAGAAAGACATTCATGATGGTATTGATG
TTGTAGGAAAGAAAATGACACTCTGCCAGCTTTACGCAAAACAGAACGCTCAAAGACCAA
AGGTTAGAAAAAACACTGAAACTGGACGCAAATATCTTATGGATATTTTGAAGAAAGACA
AGTTAGGTGTAAGAAGTATTGACAGTATTAAGCCATCAGACGCTAAAGAATGGGCTATTA
GAATGAGTGAAAATGGTTATGCTTATCAAACCATCAATAACTACAAACGTTCTTTAAAGG
CTTCATTCTATATTGCTATACAAGATGATTGTGTTCGGAAGAATCCATTTGACTTTCAAC
TGAAAGCAGTTCTTGATGATGATACTGTCCCTAAGACCGTACTAACAGAAGAACAGGAAG
AAAAACTGTTAGCCTTTGCAAAAGCTGATAAAACCTACAGCAAAAATTATGATGAAATTC
TGATACTCTTAAAAACAGGTCTTCGTATTTCAGAGTTTGGTGGTTTGACACTTCCAGATT
TAGATTTTGAGAATCGTCTTGTCAATATAGACCATCAGCTATTGAGAGATACTGAAATTG
GGTACTACATTGAAACACCAAAGACCAAAAGTGGCGAACGTCAAGTTCCTATGGTTGAAG
AAGCCTATCAAGCATTTAAGCGAGTGTTAGCGAATCGAAAGAATGATAAGCGTGTTGAGA
TTGATGGATATAGTGATTTCCTCTTTCTTAATAGAAAGAACTATCCAAAAGTGGCAAGTG
ATTACAACGGCATGATGAAAGGTCTTGTTAAGAAATACAATAAGTATAACGAGGATAAAT
TGCCACACATCACTCCACATAGTTTGCGACATACATTCTGTACCAACTATGCAAATGCAG
GAATGAATCCAAAGGCATTACAGTACATTATGGGACATGCTAATATAGCCATGACGCTGA
ACTATTACGCACATGCAACATTCGATTCTGCAATGGCAGAAATGAAACGCTTGAATAAAG
AGAAGCAACAGGAGCGTCTTGTTGCTTAGTAGTACAAATGAATTTACTACTTATTTACCA
CTTCTGACAGCTAAGACATGAGGAAATATGCAAAGAAACGTGAAGTATCTTCCTACAGTA
AAAATACTCGAAAGCACATAGAATAAGGCTTTACGAGCATTTAAGAAAATATAAAAAGAT
AATTAGAAATTTATACTTTGTTT
