# Supplementary material for: Abundance, Diversity and Role of ICEs and IMEs in the Adaptation of Streptococcus salivarius to the Environment
Source: Genes (Basel). 2020 Aug 26;11(9):999. doi: 10.3390/genes11090999 (PMC7563491; doi:10.3390/genes11090999)
Supplement: Supplementary file 1 [file genes-11-00999-s001.zip › Supplementary files/Lao_Data_S1/ICE_SsalGED7778A_rpsI.fasta]

>ICE_SsalGED7778A_rpsI
AAACCAGGTCTTAAGAAAGCTCGTAAAGCTTCACAATTCTCAAAACGTTAATCAATACGA
TTATATCAACGTTTCAAGACATTCAAGAGTTATCTCTTGGGTGTCTTTTTTTATCAAAAA
ATCTATAGTTTCCCTGAGAATTTCCCTGAAATTTCCCTGACCTAATTTTTAAGATTCCTA
AATGCAATTTCACCAACAGTTTGATTTACTATATCTTTAGTATTAACATAAGTCTTTGTA
ATTTCTTTGTCACTATGAGTTAAGGCTTCAGAAATTGCTTCTAGTGGAACTCCAGCTTGT
TTTGCGAGTGTAGCACCAGTATGTCTTAATTTATGAGGAGATGCGGGTGCAAGTTCAGGA
TGTCTACGTCGAACGGATTTCATTCTGTAATTTAGATAATCTACATGGAGAGGTAAGTTA
ATGTTATTTGATCTGTCATTGTAGGTGAAAACAAACTGTTTTTGATTTTGTCGTAGACCA
AATAGTTTAAGTTCTTCTTGCTGTTTGATTTTCCAATTTTCCAATAAGTCCATCAATTCA
ACTGGAGCTTTAAAAATAGTCTTTTTGTTCCCTTTTGTTGATTTGATATTACCAAAACGA
TCTAGTGCTTGCTCGATAAGTATTTCTCCAGTAGAGAAATTAATGTGTTTCCATTGCAAA
GCATAACTTTCTGATTTTCGGTCAGATAAGAAGAATGTCGTATAAAAGAGCGTGTAATCT
TTTAGGTCTATCAGCCCATTTTCTAAATCTTTATCAAAAGCTAGTAGCCAAGATGTTAAC
TCCTCTTTATCTAGGGAAAGATCTTCCTCACGTTTGCTTTCTTTAAGGAGAATCTTTTTA
TTAGCTTTAATTCTACTAATTGTTTTTCGAAGTTTATTTGAAGGAATATAGTCTAGTTCC
TCAGCCCAATCAAACACGGAGTTAACATAGCTTCTAATCACTTTGAAATTAGCATAGCTA
TTTGCCTTGGGAGTGAGTAGTGAAAGAATAAGTTGTTTATTATTATTTAGGTATTCAATG
GAATATTTACCTAGAATAGGTAAGATATGTAGTCTGAATATGTTTTCTGTTTGAAAAATA
GTCGCCTTTGTTGGTGGTTTAATTGTAGTTGTGGTTTGACCTGCCTTATATGGTTCTAAC
CAAATTTGTTTATAAAAGTTCTCAAAAGTGATTTCTTCCTTTTTATCAACAGGAAGATCA
TTTCTTGCTTTTTCTATATTCACTGCAAATTTAAGTTCAGCCTCTCTAGCCTCCCTTTTT
GTTTTAAAACGCTTTTCATAATATTGCCCCAGACCCAGTTTCCCTCGAACATCAGAGGGA
ACATAGATTTTTAATTGATAAGTTCCGTTTTTCGTTTTCTTAATAGACATATTTACCTCC
TTATGCGCTGATTTCTAATCTTGTCATCCATTGATTGATACTTTCCTTGTTAAAACGAAT
AGATTTTCCAATTCGGATATAGGGCAGTCCCATTGCGATCCAAATATCAAGTGTATTATT
AGAGACTCCTAGATAGTTACAAGTCTGTTTTTTGTTTAGAAAAGGGCTATCAGCCCCAAT
ATCTTCTTTAAAATGATGAATTTCATTCTTTAATAGTGTTGCAATCATTTGCTGAATCTC
TTGAGTTTGTTCTTGTGGTAATGTTACTTGCATAATATTCTCCTTTAACGCAAAAAAGCC
AAGGTATGTGACCTTGACTAAGGAGATTATGAAAAGAAAAGTTTTTTAAGATTAACACGA
TTATAGAATAATAATCCTAAATAATTCTTAAATAATCTCTAAAAGTGTCTTGCGAATAAT
AATTGAAATAAATTATCATCCAGTAAATTTTTTCTTTCTATTTTTTCTATTTGCTTCATA
TGCTCTTTTATCTCATAATATTGCAAATAAACTAATAATTCTAGCTCTTCAATGTTATGT
GCCTCTCTATCTAGGAGTACTAAACGTTTGACTGTACGAATAGTCCCATAATAACTTACA
GTGACAGACATCCAGTACTCTTCTCCATATGAAGAAGTTAGATGTTCTTCTAAATTGATG
TTTTTTATTTTCATTTTTTGTCCTCCTACTTATAGATTCGTAAAAATAAACAAAAAATGA
AATATTTTGTGGAGAGATTTTAGTGTCCAATAACATAAGTAAATTGTTTTGCTGTTTCTG
CATCAAAAGTGCGGTAGCTAACGACTCCTAAACCCTTGACGTTTGATTCAGAGATAAGAA
TGGAGCCATCTGATTTGACTTGCTCTACAAAGGCAATGTGGCCATAGGTTGGATCTGCAC
CAGCTTGTCCTGGGCTAAAAGATAGTGCGGAGTGTTCGGTAGGGGTATGAGTTGTTTGGT
AACCAGGGGCATTCATCCATTGACCGCCATTTCCCATGTACTCTCCGAAGCTAACACCGA
CCTCTTTTCCTCGGTTATAGACAAACCAGGTACATTGTCCCCAAGGATAAGACAGACCTG
TATAGCTTGAGGTATTAATTTCTTTGGTGAGGCTATAACCTTGTGGAACATCCCCAGTTG
TGACACCGCCTCCGTCTCTGGTTTTTCCTGTCGTTTGTTCAGGGGCCTTTGGTGTGCCTC
CATGCTCATCGATATAAGTATCGAGTTTTTGCATGGTTTCAGCACGCCTTTTTCCTGAGC
CAGAAGTATCGGTGAAATAGACTCCCCCATCTGTTGATGTATTGAGAGACCCACTTGCAA
ATTTTTGAGCTTTGTCATCTTGGACCTTGAAGGTTTCGTTTTTATTGCCAATGATGGTCT
GATTGGTGAGTCCAACAACTGCCACTTCATCGTTAAAATTATTGGCATTTTCTGGATTAG
AGTCGAATGCCCCAAAACCAAACATGTTGGCTCCAGGATTTGTAGCAACTCCAGCCGTTC
CAAGTGAGCTTTCATTTAAGGCAATTGCTACAATGGCACGAACATCTAGATTAGACTTAG
CCTCCCAGTCTAAGAGCTTTTTACCATTGATGCGTTTCTTGTCATAGGAGATTCCCAAAG
TATCTAAAAAACCGTCCAATTGCTCTGCTTTAATACCGTAGCGATGGACGAGTAAGTTAT
GGGTATAGGGATCTCCATTTGACCAGTGGTCCGTGTAGGTTGCCCCATTTAGTGATTGAG
AAGAGCCACCAGTGCTACCCCCTCCGACTGCCCCCATAATGATAATAATGATAAAAACAG
GAAAGAAGAGAGGAATGAGGCTAGATAATAGATACCATTTTATTTTTTTCATTGGCTCTC
CTTTCTACTTAATGTCTGATATAAGCTGTAAATAGAACAGTCCCAAAGCGCCATTTGGCA
TCTAAGACAACGGAATGAGCTTTCGTTTGTGCAATGATCTGGTCTTTGTCTTTTTCTGAG
ACTGGAAATAAAAGAAGGAAATCGACGGAGCGTTTCCCTTCTTGGTAAGCCTTAAAAAGT
GTTTCTTCAAGCATTCTTGGAAAGGCTGTTCTTGACCGTATTTTAGTATTCATTCTATTC
TCCTCTCAATTGGTTTAGGCGTTGCGTTAAACGATCTCGTCGCTCGATATTGGCTCTTAT
TTTATCGTCTCGTGTCATAGTCTGACGATAAGCACGGGTGAAGGCATTAGATCCTTGAGC
TTTATACATAGCTTGAGGGTCCTTGTAAGCATCCAATCTACGTTCTAGGGTATTAATACG
GTGTTGTTTGAATGGTGACATCCACTCTTCTCTGAGTGTTTGGAATTCTTCCTCTGAACT
AGGTGTTCCTTCTGACATGATTGGTGACTCGCTAGGGGGTGTTGGGCTCTCTTCTTCAAT
CGGCTTAAAAGTATCAGGTGGTGTCTGTGTTGGAGGAATGATTGGTTCTGGAGCTTCTGG
GGGTATTGGAGCTTCTGTAGGTCCAGATGGGATGGCTGTTTCCGGTTGGCTTGCTTCTCT
ACGGGTAAAGAAGGAGCCAGCATTTTGGAAATGGCTCTTGGCATTCATCATTACCCCAGT
CCCAAAACCAGCACCAGCCAATGTAAAGTTTCCAAGGTGTTGAGCCGTCGCAAGGCTTCG
TGTTGGGACTTGTGAAGCGACCTCTTTGGTTTTTGTGACGCCATGTTCGACTTTAGTCCC
AATATCTGTCGCAACCATTCGAGCTTTGGAGCCAAGAATGAATTGGAGGAGTTGGCCTTT
AAATCTCCAGATGAGGAAATAGATGACACCTTTAGACACCACCGATACTAAGAGTTTGAA
GACAAGACCAAATAAAAGAAGTGATGGTAAGGTTTTTAGAACACCATCAAACCCATTTGT
GACAATGTTTTCTATCATTTTTTCAATATAGAAAATAAGGAGTGTTAAGAGAGTAGTAAT
CGCTGGAAAAATCAAGCCCCCAAACATAACTTTAAGAACCCCAAAGACTAACTCTTGCAT
CCTTGGAATGAATGACATGAGAAGGACTACTGGAAAAAGTAGAATCATGGTGAGGACAAG
GATTTGAGCTACCACATTTAAGATCTGGATAAGGATAATAGGGACGGCTAATACAAAGGC
TTCTACAATTTTAAAAATCACATAGAACATCCGAGTGAAGATGAAGTCTGGCATAGCTGA
CACCCAACGGTTCTTTTCACCGTCATCGTTGGCACCATCTCCTAAATCGTCTAAATATTT
GGAACGGTCTTTCGCTTTGACTGCCTTGAAGTTTCCATTCTTATCACTCGTTCCAAGAAC
TTTACTGTCGTCAAAGGCTTCTTCTTTCCCGTCTTGGCTGTTCTTGTATTTTCCATTTTC
TTGGCCAGTATTGACGAAGACATAGGCTTTATAGGATGTTTCTGCAATGTAGCTATCCGA
CATCGATTTTCCAATTTTAATGGACTTGTCTTTGGCATAGTCAATCTTAATTCCTGCAAT
TTTTTTGGTAACGTCTTTAGAGACGTTATTGACAGTATCAAGGAGATAGAGTCCACCAGA
GGTTCCAGCGACTGTTCCAAAGTATCCAAGAGCTAATAGGAGTACTAGACAGACATGGAG
GAGTGTTCTTGAAAAGGAGCCTTTTGAAAAGAAATATTGGTAGAACAGGTAGAAAGCTAA
AACCAAAAGCAAGGTGCCTACAAGTGATTTGTTGGTAATGTTGCCAGAATTAGAGCCCGT
AAATCCGTGCCAAATACTGCTTGCCCCATGAAAGACATAGGTTTTATAGGTGGCATAGAG
ATCAATTTTTTCTAAGATGCGGATGAGGAGGGAAAAGAAGCCAACGACGGCATTGAGAAT
GAAAAAGAAGAGGTTAACGAAGAGTTCATTAATCAGAACCCAGGCCCCATTAAAGGAGCC
AAAGTTGGTTGGTTCCATGTAGGACTTTAGGGAGAAGATATCCACACCCTTTAGCTTGGC
AAAAGCTTCTTGCATCGGTTCACCTCCTAACTAGCGTATTTATTTTCAAGACTTGAAGAC
ACTGTTGCTTTCATAGGTTTTAGAAGCATATCAATATCTTCAAAGAGATTATGAACGGAA
ATCATATTGAGATTACCGTAGACATCGTAGTAAAGGCACTGACCGGAAATCATATTATCA
ATCCATTCGAGGTTACTTTCAGTGGCTTCGAGATTAACGTGTCTGAGAATATCTTCACGT
TCAGATTTTTCATAGAAGGCAAAGATGGTCCCAAATCCAGTCGTGTCATCGTCATTTTCT
GCATCGTGGACAGATTGTGTAATCAGTGCTAGGGTATTGTTTTTAGAGCGTCCAATACGT
CTCATATTTTTGATGACGGCCTTTCCTTCTGCGGATTTCATCAGAATCCAAGCTTCGTCA
AAGAACTCAATGGTATCTTCATTTTCATTGCGTTCGCCAAAGTGGGTACAAAAGGCCCCA
AGCGCAAACATGAGGGCAATGGAGTTTCGTTCGTGGTCTGAAATTTTTGTGGAGTCATCC
TTTGGGAGCTTGAGGTTATTGACTTCTAGGATAGTAACTCGGGACTCATAGTTAAGCCCT
GAGGTTGTGCCATCTGAGAAGGCGAGTTCCAAGATGGAGTTGGTCACAATGGACGTCAGG
TAGCGACCCACTGAGGCAATTTCAGATGAGGAAGCCTGTCTTAAAGCTTCTAGGACATGT
TTAAAGCCGACGTTTTCACCAGCTACTCGACGTTCTACGATAGCGTTAATGGCTTCTGTG
ATGGCTGTTTTCTGGTCCATCGTCACGTCATCGACAGCTTGTAGTAGAAACTCAAGCATG
TTCTTTGCGACCTCTACGGCTTGTTCCTTATCAAGGACTACAATGGGATCTAGGACTCCG
TGGTTTGATGGCAGTGAGCTATCTAGTGTCACAAAGTTAAAGTGTTCAATCTGTTTTTTG
CGTTCAGGGTAGCGTCGTGCAAATTCAGGGGAGTTGATTACTTCTTGATAGTGATTTCTG
AGTTCTCGTTTGGGGTCAATATAGAGGGTTTTGACATTTTGTAAGGCTACACTTAAAAAG
ATAATCTGAGCGAGGAAAGATTTTCCTTGTCCTGTCGCACCCGTAATAATGATATGTGGG
TTCTTGGTAATCTTTCCAGCGATATCTTCTTTGTTTCCGACTGTGGCATTGTAGAGGACG
ATGTTCTTTGAGGAATCAATGGCTTTAGTGATAGTGTCCCAACGCCCCGTCCAGTTATCC
ACTCGGCCGATATACCAACCGATACGGTTCCCTGAGGATGTATTGGTAAAGGGCATGAGT
TCTGAAAAACCACGAGCTGTGACCATATGTGTCCAGGTGCGAGTTTTCTTTTGGAGGGTT
TCACCATAGAGTAAGGCTTGAAAGAGGTATGGGCCATCTTGAGAGGCTTCACTGATTTCA
ACGCCCATATCATCAAAATAGTTGAGAACTACTTGTCGTCTTTGACGAAGCTGATTGACA
CTAGAAGCCGAAACAATGAGATAGGCTCCATATTCGATGATATCTTCCTTGTTTCCGACT
TTCTTCATCAGGTCTTTTAGGGAGATAGAACCCATAATGATTTCGTCTTGCTGGACGGTG
TCTGTATTTTCAGCTTCTTCCATGATGTTTCGATAACGGGTATTAGAACGCCCCATTCTT
CCCTTGATTTTGTTGGTATCAATAAATTCTGCCTTGATACGTAGTTCTACGGGAAAGTTC
AAGCGTTGGACAAATTCGCCTAGGTGAAAGCCGTTGAATTGCACGGGAAATTTTCCAACA
GGAAGAATAGTCACAAAAGAGGAACCATAGGGACTTTCGAGCTTGAGGAAGCCTCCTTTT
AGGACTTTAATTAGGGTGTCTGTGATATTAAATTGGGAGCGATTAGCAAGGACCTCCTTC
TTGTAATGGGGAATATAGCGGAGGTATTGCATCCGCTGGTAGTAGAAGAGTTCTTCATTG
GTCAGACGTTTAGCACGTAGGACGGAAAAAGCTTGGAAAATAGTGAATTCGTCACTTCTG
TAATCGTCATACCAGGTGGGACTCAATGCGTATTCGTAGCCAAGACCTTTTGCGATTTTC
TCCGAGAACTCGTTAAAACTCTCATAGGCCAAGTCTTTTACTGTTGCCCCATGATTTTGT
TTGCGTAAGGTCACTCCCACAACCCAATCAAACTGATAAGGAATTTCCATTTCGTCCGTG
AGACGGTCAACCGTGTAAAGAAGGAGCTCTTCTCCTAGTTCACGGCTATCATCTGCTAAT
GCTTCTGAAAAATCCCTCATTTTCTCTTCTAAGAGATAGTCTTTGGGAATGAGTGAAATC
TCAAAGGACTTACTTTTCTGGAGCTTTTTCATCATCTGAGCAACTGTGATTTTGTGTTTT
CCCTTTTTCTCTTCATCTGTAATGGTGATGGGAGTATTGGGGATGCGGTAATAAGCCACC
ACCGTTCGATCTTTTTTGAGGGCTAGATTTTCATGGGTTTCCCTAATAGGATAGGTTAAG
GTAATACTCATAAGACCTCCTTTTCTAAAGATTTGTTTTTTCAAAGACAACTTCTTCTAC
TGGCTCTATTCGGTCTTCATGATAGATCGCTTTTTTATTGAGCTTGAAATCCCAGAAGTA
AATCAGGTAGTCCCCAATAAAAACGTGCATCTTCTTACCGTGTGGTTCGTATTCGGTGTA
GAATTTAGCAAGTTTATAGGGGAGGTACCAGTAGAGCAGTAGTGAAATAGAGTGTGTTAA
TTTTGCGAGGGGAACCAGGATGATACCTCCAAAGAGCAGCATAGCTACAAAAACGAAGGT
AAAGACAATGAAAAAGGATAATTGCATTGGTGTCGCAAAATACCAAAGGCGGGTCCCCTT
TTTTGTCTTGATTTCCTGAATCCAATAGGGGGCGTTCAAGCCCTTACTGTAGTCATAGAG
TCTTTCTTCAGCCATATTTAAAGTCCTGAATCAATACCAAAGAGTCGTAGGAACCAGCCG
ACCACTTTTAGGATGTCTTGTCCTTTTGCGATTGAGACAATGACGGCATAGAAACCGACG
ACTGAGAAGAGTTGAAGCCAAGAACTGTTTCGCCAAGCTTTAATAGCCAACAAAACAGCG
ATAGCGGTGAGAATCCAAATCCCATCGCCTTGGAGGAAGGTGCGTAGATTGTCTGTATTC
ATAGAGTTCTCCTAATCTTTATCGTTTGCGTAGTTAAGTGGGATGGTGTGTTCTAGTTTT
GTGACATAGTAGCTCTTATCTTTTTCTGAGAGCGTGAAGGTGAAGTTTTCAGAATGTGTC
GTTCCTCCTACCTCAAAGGTTGCTTGGACATAGGCAATGAGATCAGCCCCATCTTTCTTA
AGATAGGTGTAGTCAATCGTTTTAAAGGTGGTATTGGCTACAATAGCAACGTTCTTAGCA
ATAAGGTTGAGGTTGTCTTGGTTAGTGGTATAGTTGGTAAAGAAAACCTTGAGGAACTTT
TCAACCTTCTTGTGTTGGCTATCTGAGACGTGATCGTTAGCTGTGAGTTGGAGTTGGTCG
TCTTCGCTAAAGTGTCCAGCTTGTGAAGACTCAATCGCTGAGAACCAAGGAAGTCCAGAA
ACGTAGTATTTCCCCTCTTTTTCATCAAAGGGAATATTAAATCCTGTTACTAGTTCTTTT
TCCTCGGTGTCTTTGTCGTGTTGGATTATTTCCTTGTATTTAACCTTGTAGGTAGCTACC
TTACCTTCTACCGTGACTAATTGTGAGTAGAGCAAGGTACTTGGGTTACGTACTTGACCT
TGTGCTTTAATATCTGGAACGAAGTTATAAAAACTGTTAAGGTGTTCGACTTGTGCTTGT
TGTTTATCCCCTTCTTGTGGGAGGGTGAAGTAGGCGTAGACATAGTCATTGAGGTAATAC
TGGAGCTTGTAGTCGTACTTGCGATTAGCGTCCATAGGCTGTGCTTTTTGTTTTTGCGTC
GCTTCCACTTGAGCTTGTAGTGTTCCCACTTTATTTGAGAGTGCGATGGCACGAATGGCA
CCCATAAGACCAACAAAAAGGAGGAAAGCAATTCCTCCGATAACAGCTATATTGACAGTC
TTTTTCGTAGTAACTTTTAGCTTTGGTGGGCCACCTTTCTTCTCCACCTTTTTAAAGTTT
GAGAGGTATTCCCTTGCTTTTAGTAAGTAACGTTTAGCTTTTATCATAGGTCCTCCTTCT
AAAGACAAGCGAGTTCAATGAGTTTGGAACCTTTGGCATAGAGTCGCTTATTGGCTTTTT
CAATCTCACTGTTGATGTAGTAGTAGCCTCGTAACTCATTTTGCAATTGTTCGACTAACT
CAGGTTTTAGGTCCTTAGCTTCTTCTTTTTTGAGAAGAGCGTTGAGTTCTCCAGCCTTGG
TCCAAGCCTGTTTGTGCTCTTTCTTTTTGAGTAATTCTCCAAGTTCGTTGGTAACCTGTC
CAACTTTGGTTTCAAAAATCGTTTTAGTAGCCATATCAATTTCCTTTCTAAATGTTTCGT
GATTGTTTTTGATGGTCTGTTGAATATAAGCAATGAGAGAGGGACGCATCCGTTTATTGA
GACTCAGAACCTGACCGTCTAGGGTGAAACAGGCATGTTCGTAATCGTAGAATCCCCTAT
CATCTGGTGGCTTTTCTGTACACCTTCCAGCACATTCATAGTAGAAGTCCTTCCCTTTTC
TAAGGAGAATATACATGTTCCAAAATTCTTGATCGGGAAGAAGGAGGAAGTCTGCTTGAT
AGATTTTCTTGAGCATGGCCTTAGCCCTCTAGGAGGTCCTCGTAGCCTAGCGCTTGATAA
ATAAAGTCTGTATCAAACCAGAGCCAATCATTGATTTGAGTGTCGGTAGGGGTATTGCCA
GAAAAGAGGTCTTCACAGATGGTGGTTAGGGTATCTATACCACCACGTTCACGGACTGTG
TTTAAGGTACTCAGTCCACCAGACCAGGCTTTAAAGTTGTTTAATGAATTGATTTCGACT
TTGTATTCCATAAGGGATTTCCTTTCTAGTGTTCATAGTGTTTGTTGGTTTTGAGGAGTC
TTAAGATAGCCTCCCCACGATCGGTGATTTCACCGCTATTTTGAATCATCTTCATGTATT
CTGTTTGCATGATTTTGTCTGCTTCAGAAACGAGTGCGAGAGAGTTTGCGACTTGGTAGG
TTAACCAGCGAATGGTTCGTTCAATACTGTAGGGTTGTGGACTGGTTGAGAGTTTTAAGG
GTTCAACCCCTCCAAAGAGTGCTTGCCATTTGTCATCGGGCTTATAGGCTCCGAAACGGG
TGATACCATCATAGACTTGGATTTCCTTATTCACGATGCCTCTTGCGATTTCTCCGAGGT
CCACACCGTTGATGTATTCCTCCACAACGCCTTGGGATTTCTGGTCTGAAAAGCGTAGCT
CGTAGCGGTTCCAGATACCAAAAATCTCCAAGGATTCTTCCAAGGAGATATTTTCCATAC
GAGCGATTTCGTATCGCTTTTCATAAAAGTTGAAGTAGAGCTGACTTTGACGGCTCCCAA
AGTAAAGGGAAAGACCGTGATTGGCTTCCATATCGTCGTTATCAGTGAAGGAACCCCCAC
CTGTGATGTTCCATTTTCGAATGGTATCTAGGACAATTTCTTTGGCGTAGAGCTTATCAA
TGAGCTTGGGGATCTGGATGTGTTCCTCCTCGTGTCCATAGCCTTTATAGAGTTCGTCTA
GGGCGATATCAAGGCGTTTTACCCTGACATCTTCGTAAGCATAGAGAATATTTTGAAGAA
AGGTTTGCCAAGAAATCCCCTTGTGTTCTAAGAGGAGTTCCATCTCCCGACAGCCTTGAC
CAGAGAGTTGGAGGCAAGTTTGGTAGTTATTGGTCGCAGACTTATCAAAGAAATCGAAAA
TCCAAATGTTTCCCCGTTGCCACAAGTGGGTATAATTCATGAGCCGTGTTTCTTGGTCAG
TAAATTCGCTTAAGTGACAAAAAAGAAAGTTCTCACAGAAAGCTTCTAAATCTCTTAGAC
TAGGGAAGGTTATTCGCAAGTAGTCAATATGAGCCCTGAGACTGTTTCTGTGACACTCTT
GATAATAACCGAGTTTTCTTTTGAGTTTTCGGAACTTGTCAATGGTGAGACCTCTCTCCC
CTGATTCATAGGAGCGGTAAGTTCTTATGGGCAAGTTAACGGCTTGTGCAAAGGCTTTTT
GACTAAGGCCTGTTTGTTTTCTAAAGTTTTTGATCTGTAAGGGACTCATTTTAGTCATTC
ATGGGAACACCTCCTTTTAATTAAGTGACACACTTTTTGGACAAAAGTGACACACTTTCT
AAATCTTGAAATCCCAACTCCCACAAGGAATGAGGAGGGGTGGACGTGGCACTTTGGCCA
AATGTAACCCCCCTATTAGAAATCGGGGGTTGAAGTCTCATCATGGCCTAGGAACTTCGG
GCTACGGTCTGCGCCTGACCTGTGGTCAGGCTTGCCCTTGCCCTTGTCCTAGCCCATGAT
GACTAAGCGTCGCTTCAACGGCTTTTGGATAAGATTTGCGTCCCCCTTCCTCAAAGTGGA
TGAGACTTTCAAGAAGGAGTTCTTCTTGAAAAGGATCGACTAGAATGGCGGATTCCGTCC
GTTCAAAACCAATCCCTTGTTCTTGCAAGAGATAGATGATCTTTCGAAGTGTCGCCATTT
TCAGGTCCTGTTCCTCCGCAAATTCTTTGAGCGGGCGTCCGTTGGTTTCAGTGTTTAGAG
CTTCTTCCTCCTCTATTAATTCAGTTTTTTCAGTTTGTGGTTGGTTCTCTCCAAAGACTT
CAAATTCTTCGCCATTAAATTCCATGATAGGGATTTTTGCGTAGGCATCATAGAAGGAGA
AGCCTTGATCGAGTGGTACGTAAGGAGAGAAGAATTCCCCAGCTAGGTCTCCGTTATTGG
CGATATATCCTCGACCTTTAACCTTGACCCCATTGATTTCATCGAGCTTTTTAAACTCTT
TGGTTTTGTTAGCATCTCCAAACATCATGTCGTAACCCGTTGATTCCAAGTGGCCAACGG
AGAGGCGTTTCATAAAGTTATCTCGAAGAGCTGTCTTGATAAATTCCCCGTCAGGTCGTT
GCATGGCAAAGATGATAAAGACACCAGCTTGACGTCCTTCTAGAACGAGCTGAGAGAGGT
ATTCCATGAGTTCAGACTGTAGGCTATAGTCACGGTCAATCTTGGCCATAAGGGCTGCCC
ACTCGTCTACGAGGATAAATTTTGGGGTCATACCGTAGTGTGTAAAATTCTTCCCAGCTT
GAAATTTGGGTGAGTTAGATATGAGCTCGTAGCGTTTTTCCATGAAGGCGACATTTTCTT
TAAAACACTGGATGATATCTTCTTTACTTGTATAGACACGACCATGAAAGACAGGAATCT
TTTTGAGTCCAGCCAGATCGGAGTTCTTTGGATCACAGATATCCACAAAGCCAATCTTAG
CCAGTGCATAGATAATGGTCATAAGGACAACGGTTTTACCGCCACCAGTTCCCCCACCAA
TGAGTAGGTGAGGCTCTTCAATATAGTCCCAAGTGACATCTGTCATAAGTTGGAGTTTAG
AGCCCTTGACCTCGACCTCATTAATGGTGATACGGCTATCAATGCGGTTGATAGCAATGT
CATAGGTGATGAACCGTTTATCAAAGGTTTTATTACGAAAGTCCCCATTAAACATGACTT
CAAGGGTTGAGCCAAGATTGAGAAAACGGTCCTGAAATTTATTGCCTTCCAGGATGAAAC
GGACTTCAATCTTGTAACGAGACTGTTTCAAGTACACCTGAGGAAGGACAATCTTTTCAA
TCGTTTTATTTTCCCGCCTGATATTTTTAATCAAATAGAGGTTATTTTCGATCAGGAAGC
GAGACAAAATCCGTAGGCTATTGAGCTTTTGGAAGAAGACGATTTTCTCGTAGCACATGT
GATTCAGTAGGAAAGCCACCAAGCAAGAAGCAACAAGAATCCCCCCGATATAGTAAACTT
GTGGCAAGGGATGGTCTTTTAATTCTTCTAGGTTAAGATAGCAATAATGTCCAATAGCCA
ACAAAGAAGGGAACCACCAGATAAACCAGGTGATTCCCCTAATATGACGATAAAAGGCCC
TAACTCTTATCCCACGATAGGTAAAGAGCTTCATAGTGCATCACCTCCTAGTTTTCTTTC
TTGTTGTCTAGAGGTTTGTTTTCCCTAAGAGGTGCCCCTCCATTCTTTTTTTTGATTTTA
GAAGCAAAGAGCTTGTAAATATCATTGCGGTTAACGTGAGTATGGGTGATGACAATATCT
TCTAGCTCTACTTCTTCTCGATATTTAATACCTAAGTCTTCAATTTCAGACTGTGCCATA
TCAGCAATGGTGAAAAAGAGGGTCTCGTGTTGGACAGAAGAATGAATCGCCACCACAATC
CCACGGATTTCACCTGTATTGATTTGGACGAAAGAGCCGTCAGGGTTTCGTTGAGTGCGG
TCTTCTTCATAGATGATATCAGGGCCTTCAATCCCACGGAAAGATAGCTTTCCAAGCACT
TCAGGCACGTTGAGACCCTCCGTAATGACACGATAGGTCTTGTCCGCAATTTGTAGTTTT
TCTCCGTAGTTTAATCCAATTTTAGCCATGTTTATTTCTCCTTTACTTTCTTATTTTTTT
AGGACCAATTTTTCCGCAAAGACATTGAGGTATGGGGCGACTGAGTTCCCGTTTAGAGCC
GTATCTGAGAGAAAGATTGGGTTAACCACTTCTACAAGGGCATCTTCTGGGAAGACCGTT
GTAGAAGCAGGGGTGATAACGTGGAAAGCCCCATGTTTTTCACTATTAAGGATATGACGT
TGGTATTTACCTTCTTTCCCAAAGATAAAGCGAGGGGCGTTCCCTAATTTTTCGTAGTAA
GCAGGGCCAATAAAATCTGGTTTCATGACAAGTGTTTCTGGAATCATAGAATTTTCCTTT
CTGAATTTAATCAAAAGAAAAAGAGTTAAGCTAATTGCTTCACTCTTGAGAAATAGTGGG
TAAATAGTTTACGTTTAAACTGTCGACTATAGAACTGAATATCACCACTAGGATAGCTAT
TCTTACGAGCTTCTTGGACTAAATGATCTAGGTCAAGAAGGACTTGTGCATAGAGTTTAG
CTTGTAGTTTAGGCGAGTAGCTAAACATACCATAGGTGAATTCATAGTTATCATAGAGGC
GTTTACATTGTAATGCGAAAAAAGTTTGTCATAGTTTCTCCTTTATTGTAAGCGTAAAAA
AGCTACTAAGATATAAGGAAGACTTAGTAGCTTGAGAGTAAGTCCATCTTAAAAGATAGA
CAGCAGTAAAGAAAAGTTGTTTGGTTGGAAAGATTTCTCTTTCCACGGTGGCAACGTTTA
GCAAGGTGCATTGCGTCAATTACCATCGCTTGCCCGGCCAATCTCTTGAGGTAGTTATTG
TCATACCCTAGGGATTCTCTTACGCCCTTTGGCGAAGCCAGTTCACTTTACTATTCGGAA
AAGTGCGAAAGTCCGAAATGCGTGGAAGCCCACAGAAAATGTTTTAAAATCTTCACTTCA
ACCATTAACGGACTTGACTTTTCTTATCAAAACAATTACAATAAAGGTACGAAGTTTAGT
GTAGTTTGATAGTCAGTCCTCTGATTGTCAGACGCACTTTTTATTTAATTGTCAATGATC
GTAATGCCGAAAGTTTGGCGTTATTATTTTTAAAACTGATATAACTATCAGCTATATTTA
GATTATATAACCAATAGTTATATTTGTCAAGGGATGATTTGAAAAAAATGAAAAATATTT
TTTAGAGGTTTAAAATGGAATTTTCGGAACGCTTAAAAGACCTTAGAAAACAAGCAAGAT
TAACGCAAGTCGATGTGGCGGAAAAGCTAGGAATTTCTCAACCAGCTTATGCTTCATGGG
AGCGTGGAGCAAAAAAACCAACACAAGATAATCTTGTCAAGATTGCACAAATTTTAAATG
TGTCAGTTGATTATCTAGTTGGAAATTCTGATGAAGAAAATACGAATAAAGAGTTAGAGG
ATATTGAACTACTCTTTCGTATGAATTCAAATGGCCTTACCGATGAAGAAAAAGAAATCT
TCAAAAAAGAGCTGATCGAGTTTATGGAAGAGCGGAAGAAGGCTTTTAATAAAGGAGATT
GATAATCTATGACTATTACAGAATTGCGTATTGAACGAGGTCTAACAAAGGCACAACTTT
CTAGAGAACTCGGAGTAAGTGTAAGGAGTGTCATTCGATGGGAAAAGGATCATATGTCCA
TGACATTGAAAAATGCGGTTGAAGTAGCAAAGTTTTTTGAGATAAGATTGGATGCTTTAA
TAGAAAGTTATGGTGAGCTTGTATGAGTGATATTAAATTTTATGAGAAAGTTTCAAAAAT
AATTAGTGATTCAACAGAGTATCAAGATTTAAGAGTTAGATTAAAAGAGTTAACTGTTGA
CACAGATGGAACTATTTATGTAATTGAAAATCCTCTATATAGTTTAACTAAGGATAGCGG
GGATGAACAATTTGAAGACTCGATCGGAGCCTTTGCTATTTTAATACCAGATACAAAAAT
AATATTCACTCATCTCAATGCAACAAATGATGCTGATTTTGATGATTATATCGGTACTTT
TCTAGATTCTATTACAGCACTGAGTGAATTATTTGAGTTTAAAAAGAAGATAGGAAACAG
TAGAAAGTGGAATCATCTTTTTATAGAGGAGCCTTTGATGTCTGATGTTACTCATTCTTT
AATTAAGTCAATAAGACTAGAACATAATGATAAACTCATCCTTAAGATTCTAGTTTCCCT
AGTAACTGGTTCAATTAATACTCCTGATAAGGGTGGTGAAGCGGATAATCTTTTAGATGC
GGTTAAAAAGAGAATAGTACAATTTGATGGAGATCAAACAAGATTTATCTATGATGATTT
AAGAAAGAAAAAAATATCAATACAAGGTCTAGCGGGAACAGGTAAAACCGAATTATTATT
TCATAGGTTAGTAAATCTCTATACTCAAACCGATAAAAGTATTGTATTTACGTGTCACAG
CAAGGTTTTAGCGAATGATATTAGAAAAAGATTGCCAGTTTTTTTTGATAGAATGAAAAT
ATCTGATCGTTCAGAAATTGATAATCGTGTAAAAGTTATGAGTAGTTGGGGATCGTTATA
CCAACCAAATTCAGGATTTTACCGATACATTTGTGAAGAATATAATTTGGATTTTATAAA
TTATAGGGATTCTGGAGTACAAGGATTTGATGGAGTATGTAAAATTGCTATAGAACAATT
AAGGAAGCTCCAAGATTTAGGAGAGTTTAAGCCCTGTTTCGGTTATGTACTCGTGGATGA
AGCCCAAGATTTTTCAGACTCGTTCTTTGAATTATGTCAAATGGTTACATCTGATCAAGT
GATTATTGCAAGTGATATTTTTCAAACTATATTCAGTAGTCAATCTCAATTGATTCAGCA
ACCGGATTTTACACTTAATAAAGTTTATCGTACAGATCCAAAAAACTTCATGTTTTCTCA
ATTTCTTGGTTTTGGAATTAAAGACAATCCCATGATTAAGTGGTTAGATGATGATTCATG
GAGAGCATCTGGCTACACATTTAGTAAAGAGAATATTACTAATAGTATCTATTATCGCTT
TAGCAGAGAACCAATAAATCGTTTTAATGATGTTGATAACTCCTCTATTGTTCCAACAGA
ATTATTTTTAGAGACTGATAATACAGAAATCCTTAATAGAGTTAAAAATATTTTATTGGA
CATTAAAAGTAAGTTTCCGAATGTTGAGGCAGGTGATATTGGCATAGTGTTTTTATCTCA
TAAGAATACAGGCTATGAATTAGCAAATATGATTAGCAGCATGATTATTGAGGATTTTGA
TTGGGAGACTCAAAAAATATACGAAGGACCTAATCGTGTAAGAAGGAAAAATAAAGTTTT
TATCAGTAATCAAAATAATATAAAAGGGCTAGAATTTTCTTTTTTGATTGGGATTGTTCT
TGATAAGATTACGGATAATGTTGAAATTAGAAATACGGTTTATATGATGATGACTAGGTC
GTTTTTAACCTCCTTTTTAATTTTAGGATCTTCAAATAGTCAAGTGTATTTCACCTATAA
ACCATTATTAGATGAAATTCTAGAGACAGGTGAGGTAAGAGTCAAAGAACCCTCACCTGA
TGAAGTAATAAAAGAGGAAGTTTTGAAGGTAATGGTTGAAGGGACTTTAACATTTGAGCA
AAAAGTTGAACAGGTCTTGAAAGATAACGAACTTTATGATTCTTCCAATGTTCTTAAGTT
GAAAAATTTAGTATCTACACTAGTCGGCGATACTGGTGTAAGTGTTCAGGAAATAACTGA
GATTGTGAATAACAATATAGGATTTTTTAAATGAGTAATGTTTATACTTTTTATCTTGGG
AAGGAATTAGAAAAAATTCTAAAAAGATCTTTTAAAGATAATCTAGATATTATAAAGATT
CTTTTGAAAACTGTCGAAAAATTATTAACTCCTAATTCGGATACTCTGAATATAGACCGA
ACTTCTGAAGAGGGAAGAGATATCTTCAAAATTACATATCCAGATTTAGATGGGGAAAGT
CAGCAGAGAATTTTCTATTATAGCTCACATGATGATTATAATGGTCAAAAAATGTATACA
ATACATTCGGTGCACTTTCCATTTAAGATAGTGAAAGAAAGTAATGAATGTGCGTACAAG
GTTTACTATAAACATTCATCTATAAATAAAATTATTGACTCCTATATACTATCGAGGATA
ACGACAATATTTAATCTTATTGATGATGAAAATTATACATGGGGAGATACATGGGTTGAA
GAGATGACTAATTTACTTTATCCAGGTAACGGTGGTGATATAGAAGAATTATTTTATGTT
GTTAACGATCTATTAATGATGGACTTGGGATATTTTAGATACGATAATGATCCGAAACAT
GAAAAAGTGAATCACCCAAGGAATCATTTAGATATTCATTTAGAAAATCGAGTTACTTAT
AAGATCGGTTTGAATAATGAACTTAATATTGATTTATTATCAAGTGTTGTTGATAACACT
TGTGAAGTCAAGATAATAAATCTATAGAAAATTATCGGATTAGTTTCTTAAAGAAATTAA
TCCTTTTTGATTGAGAGTTTCTGGACTATACCTTTCATGTTTTTAGATGAATACATTTAA
TAATTTCTTGATATATGTAGACAATCGTCTACATTTTTTATATAATTAACTCAACCATTT
TGGTTTAGTTTTGTCATTCATACTTAAAGGAGGTACCGTTCTTTGGATGAATTGTATGCA
AGAGTAAGTAGCACAACTAAACAAGCGTTATATCAGTTTATGAAAAACCAAGATATTTCT
TTCCTGAACTATCATTTTGACCATTATTTTCAATTCTGCGTTCAAGAAAACAATATTCAA
GTGCTTCCTCATCATTTCTCAAACCACAAAATTGAAGGCCTAACAGTAGTTGATGAGCTA
GGGACAAGTTTTTCTTATGAGCGAGAGAATACTAAAGTCAAGCAAAATTTTACTTTGTGT
CACGAGTTAGGCCATTTTATTCTCAAGCATGAAGGGTTCTATTTTTCGGAATCAGTGGAT
AATCAAGAGGATATCTTAGAACGAGAAGCCAACATCTTTTCAGCAATTGTCCTTATGCCT
GATATTGTTCTATTGTCGAAAATCTATTATAACTGTGATACTTTTCAACGAGTGCAGGAT
AGCCTAGGAGTTTCTAAACAGGCATTTTACTTTCGTCTCTTAGATTTACTACGAGACAAT
TTCCCTAATAGAGAAAATGAGATTAAGGCTGCTATTGATTCTTATATCATTGGTAGTAAT
ACCTCGATTCATCATCTGTTCCATAAGATTAAGGATCAAGTCATAGACGAGTTCAATCAA
TATCAACCATCATTCGTGAGTCAGATTGAGAAGAAGGTTAGTGAAGTAGATTTTATTACT
AGTCAAGAATTTCCAGAACTCATTCATCAAGAAAATTGGGACTTAATCAAAGAGAGTAGC
CCAGATTTGAAAATATGGTTGATCTACAATAAGGGGAAAACAGTTGCCTATGTATGGAAT
AGTAAAAAATTATCGGATAGTGAAGCAAGAAAGAAAGCAGAATTACAATTATTACTAATG
TGAGGTGAAGTTATGTATCAACCAGAAAAATTGAAAGCTCGCAGAAAAGAGTTGAAAATG
ACTCAAAAGGAGATAGCAGATCAATTAGGGATCAGCTATCAGGCCTATTCTGCCTGGGAG
CGTGGAGTAAAAGAGCCTTCTGAAGAAAAAGTAAGACAGTTGGAGAAGATTCTTACAGTA
TCAGAAGGATATTTCACAGAAATTGAACTTGTTCGGTTATATAATACCTTATCGAATAAG
GGGAAAGAACTTGCGGTAACGTATACTAGGTACTTGGTTCAAAAAGAGCAATCAGAAAAA
GTGGTTTCGATGACGGAGCCACGCTTTGAATATCACGTTTACGAAAAAATGTCAGCAGGT
ATCGGAGCGTCTGTCTATGATGACCGCAATTACGATACTGTCTACTTTAATGAAGAACTA
GCTCATGACTTTGCTTCATGGGTATCAGGGGATTCAATGGAGCCGAAATATCAAAATGGT
TCTGTAGCCCTTATCCGTGAGACAGGCTTTGATTATGACGGAGCGGTATATGCTGTTGTT
TGCAACAGTCAAACTTATATTAAACGAGTCTATCGTGAAGAGGAAGGTCTGCGTTTGGTT
TCTATTAATCCCAACTACAAGGATATTTTTATACCTTATGATGAAGATCCACGAGTAGTA
GGAATCATTGTTGGAAATTTTATACCGATGGAGGGATAGCTTATGAGCTATTTTGATTAT
TCAAGAGAGCCTAAGAGTGATATTGCCTTCGTGGATATGAAATCTTTCTATGCAAGTGTA
GAGTGTGTAGAAAGAGGTCTGAACCCCCTCAAAACTTCCTTGTGTGTTATGAGCAGAGCA
GATAATTCCGCAGGGCTGATATTGGCTTCTTCACCGATGTTTAAAAAGGTATTTGGTAAG
TCAAATGTGGGACGTTCGTATGATCTACCCTTCGATATTAAAACTAGAAGGTTTTCTTAT
TACAATGCTAAAAGACAAGGTTTACGAATGGATCCTGAGTATGTCAGGTATATTGAAGAA
TGGGCAAAAGTCACTTTAATTGTTCCCCCTAGAATGGATGAATATATTGCAGTAAACATG
AAAATTCAGCGGATTTTCCAAGATTATGGTAGTCCGGATGACATCTACCCCTACTCTATT
GATGAAGGGTTTATTGATCTGACCAGCTCGCTTAATTACTTTGTATCTGACAAGTCGATA
TCCAGAAAACATAAGCTAGATATGATTTCAGCAAAAATCCAAAGGGATATTTGGAGGCAG
ACAGGCATATACTCTACCGTTGGTATGTCTAATTCTAATCCCTTGCTTGCAAAACTAGCA
TTGGATAATGAAGCCAAGAAAACTTCTACCATGAGAGCGAATTGGTCTTATGAAGATGTT
GAAAATAAAGTATGGGCTATTCCAAAAATGACAGATTTCTGGGGAATTGGTAATCGCATG
GAAAAACGACTGAATGCCTTAGGAATCTATTCGATCAGAGAATTAGCAAATACCAATCCT
GATATCTTAAAGAAAGAATTAGGAGTGGCAGGTCTGCGCCTGTGGTTTCATGCGAATGGT
GTTGATGAAAGTAACGTTCATAATCCATACAAACCCAAATCGAAAGGACTAGGAAATTCG
CAAGTCTTACCAAGGGACTATGTGAAGCAACGTGATATTGAAATTGTTTTGCGAGAGATG
GCAGAGCAGGTAGCTATTCGTTTGAGACAAGCAGGCAAAAAAGCAACTGTAGTATCAATA
ACATTGGGGTACTCTAAGCAAGAAAACAAACGTCCTATCAATACTCAAATGAAGATAGAA
CCAACAAATAAAACAGATATACTCACGAACTATGTATTGAAGTTATTCCACAACAAATAC
ACTTCAGGAGCTATCCGAAGTGTGGCAGTCAATTATTCAGGATTTGTGGATGAATCATAT
GGATTGATTTCGCTTTTTGATGATGTTGGTAAAATAGAAAAAGAAGAAAGGCTCCAGACA
GCGATTGACTCAATCAGAGATCAGTTTGGCTTCACCTCATTACTGAAAGCCAATGCTCTT
GATAGTGCATCAAGAAGCATCGCTAGAAGCAAACTGATAGGAGGTCATTCAGCTGGAGGA
TTGGATGGACTAAAATGATTGACCGCTCATACCTACCATTTCAATCAGCAAGAGAATATC
AAGATCCTGGCATGCAAAAATGGATGGGATTTTTCTTGTCTGAACATATTACATCACTTA
GTGAAGAACGAAATCGAGTTGACTTATCAACCGACTTAAGCAAAGTTCAAAAACTCTTGT
TAATTTCTCAGCTCTATGTTGGACAGTTAAAAGGACGATTTATTGTCAAACACAAAGCCC
AAAAAATCATTATAATAGGTGAAGTGAGAGAGTTATCAAGTAAAGAAATATCCGTCAAGA
CGATTGACGGATATAAGTTGGTACAGGTTGATGATATCCTACAAATTCACCTTTTGGAGG
AAGTGGCATATGAGTAGAAAAGAACTCTATGAGAATAAGTTGCAGATGGACTATTTTTCT
GATGATTATATCCGATTTGAAGAAGACTTTCAAAAATATTCAGCAATGGATGTACCATTA
ACATTTCTGATTGATGATGTTCTAAGAACAATGGCAATTAATCAGAAGAACTATTTTAAG
CTAAATAAGGAGAATACTAAGGATGGTAGAGATCATTATTTTTATTTTGAAGTTTATTCC
AAAGCAGAATCAAGAGTTTTTAATTATAGTAGACATAAAATAAACTTCAAATAGTTAAAA
TAAAAAACTAACTTTGCACAGATCTTAGTGATGAGTGAAGCTAGTTTTTTATTTTTATGT
GAAATGTGGTAACTATTTAGAATATACTTATTAAAAAATTATCTACAAAGTTTATCTGGA
AGTATATTTTCTAAGTTATTGATGATAACATTTTCTTCTGGAATAAGATTGTTAAAAACA
AATTCTTTTAATTCAGGGTAATTGTCTAAGTATAAATATGATTGAGGTGCAGTAAAATTC
GGCACAGAGTTTCTCAAATGATCAAGAGTTATAGGCTCTATTTTTTGAATAGATTTAATA
GATCCTGCGTAATGATAATTATTTAAATAGTTTTCAATTCTCTTATCAGTTTTTTCATCA
AATTGTCCCACTAGTTTATCTAAGTGATAAATGTCATCAAAGTAAACAATCCCACAGATT
GCTTTTACTGGAGAGCTGATATACATAAGGGCACATTGACAATTTTTTGGGAAAACTCTT
CTGTATTCTAAAAGTTTTTCTCCAGATATAATTCGATTGAAAACTTGTGGCCAAAAACTC
ATTAAAGGAATGTTATTAAACTGATGTATCATATAGGTAAGGTTAATTGTTCGCTTTCTT
TAAAGTGGTTATCAAATTCTTTTTTTAGATTATTTTGATAAAATGCAGGGAATTCCATAT
CAGACGTTTGTTTATATCTAGAGTATCTGAAGTTTGGATATTCCTTTTCTTTTAAACCGT
TCATATCATTTAAAATGGTTTTACCGATAGCTTCTCCAAGCTTTATAGGAACTGCATTTC
CTATTTGTTTATAAATTTCTCCAATTTTACCTCTAAATTTCCAATTGTCAGGGAAACCTT
GAATTCTAGCATATTCTTCAATAGACAATGGTCTCAGTTCCGTTGGATGAATTAAATCAG
TTGCAGGCATAGTTGGAACAGTTACAAGAGTAGGACTAGGTTCGCTGAATGAGAGTCGAC
GGAAAAATCCAGTTTTTCCTCCACCCATGTAATATTTTTTACCCATAGCTATTTTTTGAT
CTTCCTCCGACAACGATTTCCAATTACCACCCTCAGGTATTTTTTTGTACCAATCTTTTC
GTTTTGGCGGAATTTCAGAATATCTCATTGGCTTATCTTGTATGTCAGAAATAACTTCAC
CAAGCGTTACCCATTTTGGAAGGCCATATTCTCCTTTTTCGGAATGAGTTGGTGTTAAAT
AAGGAACTTTTTCAACGCCCAATTTAGCAATTATAACAAATCGTTCCCTTTTTTGTGGTG
CACCAAAGTTAGCAGCGTTATATAATTCAAAGGAAACAGAGTATCCAAATGATTCTAATT
TTTCTTTTGCAAAATGAAGAACTCCTCCCTTGATGGCAAGTCCTTTGGTATCTTCTAGAA
TAGCTTTTGTTGTTTGAAGACCTCTAACATTTTCAATTACGGCATAAGTCGGTCTTAATT
CTCCAATGATATCTAAATATTTGATAAATACATCACCTCGAGCATCTTCAAAACCTTTTC
GATTACCTGCTGTTGAAAAAGCTTGACATGGCGGACCACCGAATACAATATCTATGGACG
TATTATCGTCTAAATTTGCGTATTTATATATCTGTTTCTTGGAGCATTGCCAAATATCAC
CTATTAACCCAATTTCAGTATTATTTTCAACAATAGTAGCTCGTGCTTCTTTGTTAATTT
CACAAGCAAGGAGTGGTTTTATTCCAGCATTTTCCAAGCCTATATCTAAACCCATACCTC
CACTAAAAAAAGAAAGGGCTGTGATTTTTGGTAATTTAGTTGATTGTCTGATTCTATCTT
TAGGGTTGATTATGATATCGCTATTTTTTAGAAAATCTCTTAAGTCAGATTCTGTGGTAT
AGAAGCTATTATCGATCTTCTTAGATTTTATTTTCTGTTCTCTGAGTAGTTTTCTTGCAT
ATTGTGGGGAAATATCAAGTCTTTCGGAGACTGAGTCAGAATTGATTAGATGTTTAGTTT
CCAAAGTTAATCCTCCTCGAAACAATTTTTAGACCCAACTATTTTACCATAAAAAGTTCA
AAAGGTCCAGATTTTTGTTATAATTATTTTTATCATAAGAGGTACGAAATATATGGCTAG
TAAAAGTGTAAGTTTACAAAAAATAATAGATGAATACAGTGTTCCTGATGAAGTGATTCT
AAGTGTTTTTTATAATGTTTTAGGTTATCAAGAGATTTCTAAGTATAATGATAAGTTAGA
ACAATTGTTTTTATTTGCGAGTGAAAACAAAGAATTGTTTACTAACATAAGGGTAGAAGA
GAACCAACCAATTGAGGAACTTTTGAGTGAATATATCGGAAAGTGGATCTCTTCTTATAT
CAAGGACAGGGAAAATGATAAATTGTTAAATCCATTAAAGAACTATGGTGAGCGTGATGA
AGCGTTGATTTCTAGAATTCGTGCTTCAACTGGCGCAAGTGAAGATGTGATGAATCTTTT
TATTGATGGACACTATCTTTTTATGAGCGCTGAAAATATGAATGGTGCAATACTTGAACA
GTATTTAGCTGATGTGTTAGAGCCAAATGGATGGCTATGGTGTGCTGGAGCAATTTACAG
AGCGATAGATTTTTGTTATTTTAGTGAAGATGAAATTATTCTTTTACAAGTCAAAAACAA
ATACAATACAGAGAATAGTTCGAGTTCAGCCATTAGAATAGGGACAGATATAATAAAATG
GAGTCGCTTGAATAGACCAAAGCGAGAATATGGTCTAGATAGACCGTTACCTAACTGGGA
AGCTTTGCAAGAGATTGTGAATATGCCTCAAATAAATAATTTATTGACAGAAGAAAGCTA
TCTAGCTTATATTGAGAGTTTTTCAACGAAACAATTAGATACTTTATAATGGGGAAGACA
TATGTATGGAATACTAAGGAAACTGCCTGATAGTTATGGTAAAGGGGCGAAAGTAGATAG
TCGAAATGATGAGTTAGGAGTTCTTAATATTTATCAGGTCCCATCTATTGGAATAGAAAT
AAATACAACTGTAGAATTTAGAATCCAAAACAACAAGATGACGGGAAAACCATATGCTGT
ATTTGAAAGAGTTGCTGATAGAAATGATTCTTTATTTAATACAGAGGATAGAAGTTTGTG
GTATTCATTAGGTGAAAACAAAGAGATTGAGTTTGTATCAAAACTTGTTCCTTCTTTAGG
AGTGCACCTTATTATAAATCCAGATAAAGCACATGATCCTACAGTAATTGATTTATGGGA
TATGACAAATAATCGACCTGCTGATTTAAAAGTACAAACAACTCCATTTTTTACATCTGA
TAAATATTTTTATAAAGGCAAGAAGTATATACCACAGTATACTGTTACATTTAACAAAAA
GGATTATGAAAAATATAAATTGGAGTATCCCAATTGTGACGTATATTTTTGGGTTAATTG
GCAACAATTATCTTATCGAGAAAAAAGTGTGGCTCCGTTAAATGGTGTCTGGAGAGCAAG
CTTTAGTAAAATGATTGAGTATATTGAAAATGGAACGGTCGTGCTTCATGAATATATGTA
TCGAAAGAATGATAATCACAATGCAAAGGATAGCTATTTGTTCTTACTATCAGATAATGA
TATTTTTCAGAGGTTGTTTTAGGAATACTGAGATTACTAAGCGAAAAGTTAAGTTACAAA
ATGAAGATATTTTGCCCCTAATGAAAATAAAAAAACGCTCGATTGCGTTTTTTTATTTTA
TGATGTGTAACCTTTGGATCCACTATAGAAGATTAGTTTGCATAATTGTTTTGTTTTAGA
GCATCGATGTATTCTTACTATCTCTTTGATGATAAGGTATGCTCTATACCAGATAAATTG
ACAGTTATAGTATTGTTTCTATGCTTATATTTTACAATTGAATCTGTGAGGTTCGTTACA
GATAGCTCGAATAAGTTATTTTCTTTGGTGATTGAAAGACTGTTCACTTCACTATTCTCT
ATAGTCTGAAGTTTTGAGAGTTAGATAAACAATATTTGACATATGTTGTGTTTTTGTTAA
TATAACTCATCTTTAGTTGGTTCAATAACATCGGTAAAGAAATTTTCTATTAGTGATGTG
AAATATGCTTTTGAATTATTAGGAGTTTTCATAAGAAGTTCATTGAATGAGTTGAGGGAT
TTCAAATCGTTAATAGTAATATTGAATGACCTTGATTTACAAAGTGCCATAACTTCATCT
CCGAAATGGCTAACTTCTTCAATATTTTTTCCTTGAAAAATATTCTTTTTAATTAAGATT
TCGAGGTTCTTTATGAAATCGTATAGATTTTCGTATTGTTCTTCTAAATGTTGCATACTA
AAATCCTTTCTATTTATAGTTAAATTGTTTTAGGGCTTCTTTGTAGGCCTTGCTATTTTT
CTGGTAATACTCACGTTCAACACCTGTTATGTTCACTATAATGATGCCATCTTTATATTT
ATACTTGACTGTTGAATCAGAAGTATTGATACCCATGAGATTTAATGTGCTGTTTTCTTT
GTTGATTGTAAAATTATCAGCTTCACCATGCTCTATAGTACCTTTGTCTCCCTTTATAGT
AAAAGCTAACTCATTTCGTTCGGTTGAAATCCAATAATACTCACCATCGAGTGAATTAAG
TGACTTGGAAGAACAAGCGACTAAAATTATAGTAGTGATCAGTAGTAGTATTAGACTAAT
AATTTTCTTCATTTCATTTACTTCCTTATTTTAACTGTATTTTATCAAACGTATGTTACA
GAATAAATTCAACTTTCGAGAAAAGATATATTTTTCGGAAAGTCATATTTAGAAATTGAA
TGGTATTGGTCGAATATTTCTAGGAAGTCTGAGTGGATGATGTGGGGTTCCGTTTTTATT
TTTTCTAAGACAATATAAATTGGGTACAAGATCCTTAATGATATTTTCCCTATTCATATA
CATACCATTATTTCCCCAGCAGGCAACTACTAAATCAGATTGTGCAACACATTCTAAAAT
ATAATTATCATTTTCGTCTCCTATAGGATCATCAACTAAATATATATCCTTTGGGTAAGT
GCTTCTAAAAGCAAATAAGTTAGTCATAAGTAAGGTTCCATATCCCCAAGCTTTTGCATA
ATTTATACATCGTGTGATTGTCGGATCATCGATAGTTTCATCGGCAATTGAAGGATTCAA
ACCAATAAAAAGAATCGTAGGTTTTGTTGAGTTCCACGTACGAGATAGTTTATAGCGATA
AAGCTGATTGTCTGAAATAGTAGCTTCTTTTTGCATAGTTGACCTCCGTTTTCTTCTATT
ATATCATTATTGATTTTTCCAAGTAAAAACATTTATAAACTGTTCAGATTACTTTTGATA
AAATAGAATCAGAAATAGAGAGGAAATTACAATAGAAAATAACAAGTCGATGTTTACTTT
AACTTTATAGGCAACTGTCAAGTGCTATGAAAAGCGGGCATAGAAAAATGACTTAAAAAT
GGTAAAATATTATTAGTTAATTTAGACTAACTTGCAATTGGCTTTCATCTTTAAGGAATA
ATGTGAAATGCTAAAAGCGGAGAGAGTTTAAAATTTGTTGTTGGGAGGAGTTTTGCTGGT
GAGTGATAAGAGTAACAAAAAATTTTGGGATAAATTCGCCAAGTTGTATGCTCCTTTTAT
GAAGAAGGATAAAGGTGTTTATGATAAAGTTTGCGGATACATAAACCCCTATTTGAGTAA
GGATATGAATGTACTTGAACTTGCTTGTGGTTCAGGTCAATTATCCTTTAACCTTTCAAA
ATATACGAAAAGTTGGATTGCAACTGATTTTTCTAAACAAATGATTTTTGAAGCAAGAAA
ACATGGAGAATACGAGAACCTTGTCTTTGAAATAGCTGATGCTACTTCATTGATTTATAC
AGATGAGAAATTTGATTGTGTAGTAATAGCTAATGCACTTCATATTATGCCCGAGCCTGA
CAAGGCAATGAAAGAAATATATAGGGTATTAAAACCTAATGGTACTTTGTTTGCTCCCAC
TTTTTTATGGAAAGAGGAAAAACAAAGTAAATTCAAAAAACGGCTGATGTCTATTGTAGG
GTTTAAGATGTATAAAGAATGGGATAAAAAGCAATTTGAAGAATTTATCCATGAATATGG
ATTTTCAGTAGCTGAAATGAAATTGGTAAATGGAGGTCTTGCACCAGTTGGTGTAATGAT
TGCATATAAAAAGTAATATTAAATTATTATTTACAAAGTAATATGAATTTAAAAGCGGTG
GTGTAAAATAAGTTGTGTAAACACAAAAAGGAATAAATCCGTTATAGTAGAGTTGCAACA
CATTACTAGAAAGAGATTTACTTCTATAACTAAATTTTCCACTGAACTACTTAACTTCCT
AGCTCAAAAACGAGATATCGATGAATTTTTCCGTTTTTCTCTTGAAACAGTTATGAACGA
TCTGCTTCAAGTAGAATTGTCGGCCTTTTTAGTTCTGCCACAATTTCTAACATCTCAAAA
ACAACTCAGGAAAATGTCGCTGCTTTTCTTGAGCGAGGCTTAGAACCTAATTAACTGTCT
TGTTTCTTGACGGAACCTATCTTCCATTAAGACGTGAAACCGTTAGTAAAGAATGTATTC
ATATCGCACTTGGCATTACACCATAGGGACAGAAGGCTGTTCTTGGATATGAAATCGCCC
CAAATGAAAACAATGCTTCTTGGTCCACCCTGCTAGACAAGCTTCAAAACCAAGGAATTC
AACAGGTTTCTCTTGTAGTGACCGATGGCTTCAAAGGGCTTGAGCAGATTATAAGTCAGG
CTTACCCATTAGCTAAACAACAACGTTGCTTAATTCATATTAGTCGAAATTTGGCTAGTA
AGGTGAAACGATCTGATCGGGCAGTTATTCTAGAGCAATTTAAAACGATTTATCGTGCTG
AAAATTTAGAAATGGCAGTACAAGCTTTAGAGGACTTTATCGCTGAATGGAAACCAAAGT
ATAGGAAAATCATGGAAAGTCTGGAGAATACGGATAATCTTTTAATTTTTTATCAGTTCC
CCTACCGGATTTGGCACAGCATTTATTCGACAAACCTCTGAAAGCTTATTTGATTAACAC
TCCATAACTCTACTTAAGTGTTTACACATAATTATTGACAGTATCAAAGGGAAATATTAC
CATCTCTATTCATGTTTAGTTGTTTACTTTTGATACAGTTTAAAATTAAATCAAAGATTG
CAATTTTTGTTAAAAGAAAAAGTTATAAATTATAGAAACTAATCATGACTGAAATACTCT
CATTGAATCAAACTTATTCAATTTTTTTGAAATAAAAAAGCAGTACAAGTCTGCTAAAGT
TTGATATAAAGCTGTTTATAAATTAACTGAAATCAAACCGTGTCAAACCAGGTCTTAAGA
AAGCTCGTAAAGCT
