# Supplementary material for: Abundance, Diversity and Role of ICEs and IMEs in the Adaptation of Streptococcus salivarius to the Environment
Source: Genes (Basel). 2020 Aug 26;11(9):999. doi: 10.3390/genes11090999 (PMC7563491; doi:10.3390/genes11090999)
Supplement: Supplementary file 1 [file genes-11-00999-s001.zip › Supplementary files/Lao_Data_S1/ICE_SsalHS0302_fda.fasta]

>ICE_SsalHS0302_fda
TTAAGCTTTGTTTGCTGAACATAGTTGATTTATTCGCCATACTTCCCATTACATCATAAA
ACGCTATATTTAAGATTTTAAACAACTATGTTAATAGGAAGAGAACTTCATTATTCCTCT
TAGTTCCATGAAAAGTGTGGCTAAATGGAGGCAAGATAATAAATTTAACTTGCCACAAAT
CGCAAGACCTGGTTTTAAACCAATGAATTTTAATATATTCTAATAGGTAGAAACTACAGG
CATTTAGGCCTGTTTCTATTGTCCAGAAGTCCAAAAAGTTTGAGATTATTTGATTGAAAC
AAGGAATTTCACTTACTGCGTTTTACTCCGAACTACTGCGTTTTACTCCAAACTACTGCG
TTTTACTCCGAACTACTGCGTTTTACTCCGAACTACTGCGTTTTACTCCGAACTACTGCG
TTTTACTCCGAACTACTGCGTTTTACTCCAAACTACTACGTTTTACTCCAAATTACTGCG
TTTTACTCCAAACTACTGCGTTTTACTCCAAACTACTGCGTTTTACTCCAAACTACTGTA
CTCTACACTTATAGTGTGTAATCTTTATTTCACCAATGTATAGTACTGATTTCTATCATT
TCTGCTCGTTCCGTGCCATTCCAAAACTTTTTGCTCAACTAACCCTTGTAATAATTTCCC
CGAAAACCTTCTACTTCGTCCAGTAAGTTCCGAAGCTCTTAAAGTAGTCATTTTTTGTCC
TGAATTATACATATAGTGTACAATATCTTTTTCATCTTCACTCAGATCAGTGTAACTGTC
TATATCTTCATGAATACGATCTGCTACCCTCAATTGACGGCTCATAAAATTATTTTCAAG
AGTTAAAACAACTTTATTACCAGGCTCTGTATATTTTGGCTCATGTAAGAAATAAGATTC
CATTTCAGAATAGATGCGCTTCACTCCCTCATTCATTTCTCGTACCCATCCAAATTCTGT
TAAAGTTCTGGCAATACGAGGATTACGAGAAAAACGTTCGTGCTTAATATTTTCAACAGT
CACGATATTAGGGAGCTTACCAGGGCTATGAATTTCCAGGCGATCATCAAACATCATAAC
TCGGATATAATCACCAAAAATTGAGTAATTTCTGTGAGTTACCGCATTTACAATTCCTTC
AAACCAAGCAAATTCTGGGTACTCTGGTAATGTTTTAAATTTCCCATCAACATCCAAGTA
TTGAAATTCTCTAAGCTGAGTACGAACAAAATCTCGAACTTTAGTAATCAATGTCGGAAG
TGGATCTTCGAACGTAACTTCCTTGACAACATTAAATTGGCTACCAGTTCCCATATTAAC
GCCATCAAAACGAAGGAACCTCACTCTTGCTTGGGGAAAAAACGATGATGGATACTTACC
AAATAACAAGATAGCTGCTTTTGTCAGTTTCCCTCCAATCATTAATCGTCTTGCTTTTAA
TATTTCCTCAGTTGTTCTATCAGAACTATCAAATTTACTTTTATACTCATCAACTAAGGC
TTCATCAATATCATCAAGACTAGCATCTGGTACTATCTCATCTTCAAAGAAACGTTGACC
TCTATCATAATTCAGCTGGATTCGTTGCTCATAGCTAAGCTTAACCGATTCATCTCCCTG
GCGTAGATAAACCTCATCATTTGGTGCACTGATAACTCTACTAGAAGACAACTCAACAGA
AATAATTAATATATGATCATCTTCTCCTTTGACATTTACTACTGGAATTTCTTCAAAGGT
TAGGGCTAAAGGGGTATCCCGCATCTCACGATCGATTTTTTTAAAATCCTCGATAGGATA
GGCATGACCATCTTTAAAACCAGTAATAATATTTCCTTGTTTTTCATCTTCAATCCCAAT
AACCAGCTTACCACCATCGGCATTCGCAAAAGCAATCAAATGCCTCAAGAGTTCTGAAGG
TTTCTTTCGTGCACTTTTTCTGTCTAAATACTGGCTCTCTGGTGCAAATTGCCAATAATG
TAAATCTTTATCCATTCACTTACTCCTGAATATTATCAGATTTTATCTTTTGAATCATTT
TTATTATCTATTTCAAACAAAAAATGAATTATTCCCTCTTATTTATCTTAAAAGTAACGA
GGCATATAGTAACGTACTAAAACAATATGTATATGATAAATAATATCATTCATACCTATT
TTACCGAATAGATGTCTTTTTGTACTACCAAAAAATTACTCGCTAACAACTCGGTCAATT
TTCTTAATAATACGATTTTACTTCTATAACTAATATTTGAGTATATAGATATCTGCAATC
AAATCGGATAAAATAACTTCATAATCATAATTTTTAAAAGATGTAATAGCCATAATCTAT
TCTTTCTAAAAATAGCATACAAGCTTAGCCCATATGCTATAAGTTTTACTATAAATCATT
TGAGCTTACTTCACTAACCAATTTAGCAAGGGTAATTTCTTTATGTGAATTAACAGTAGT
TGATACAAGCTAAATAAGAGCTAAAATAACTTCAGTCCAATTGACATTCATTACTTCATC
CTCCTTCTAGACACTCCATGTGCCAAAAAACAAGAGCTTGTATCACGATAATCTTATTAA
AATTCAATAAATTTATCAACAACTCATATCAGATTTTTTCCCAAATAGTAATGCTTTTTC
TAAGTGGGACTTTTCCATATTTCTTCATTTGTTGACTACTATTACCCTTTTTCTGCTTTA
AACAATATATTTTTTTGACTTTAAAACCAATGGACTGTGCAATATCGCACGACATATAGT
CTACAGGTATGACTTCACCTGCAAATCTAACATTATCATTCACAACTGCAATTTTACTAC
CAGGTTTCATTATTCGAAACAACTCTGAATAAATAAATGTTAACTCAGAAAAATAACCTT
CAATCATTCGTATTATTCCTTTATTATTAACCTCACCATTTATCCATCTATTATTAAGAG
CCGTTAGAACTTCTTCTAAAACAATATTATTTTCAATATTGTTTCTAATTTTTTTAAAAC
ATTCATCCCTATCAAGAGTATGGTAGTAGTTCTCCAATTCTTTCATTTTAGACTTATTCT
CTACCGTTGCAGAGAGTAAGTCTTGTCTTAATTTTTTTATTGTTTGATTGTTATGGCCAA
GATAGTTTAATTCAAGGGCGTATGTTCTTGTGTAGTCATATCTATTACAATATGGAGGAG
ATGTTATAACTCCATCAACTATATCAGAAGATAATTTAGGCAATTCGAAGAGACAACTAC
CATTTATAAAGGTTTGTTTTGAATTATTTTTAAAACTCACTGATTGAGCATAACCAATAT
CATTAATAATAACTTTAAATGCCTGTAAAAAAGCACTCCTTACAGTTGGTATTTCCCCTT
TATCTAGTATAGTTTTAATTGGTGATTTTCCTGTTGCCTTTCTTTTTTCATTTGCTTTAA
TAACTTTACTAGATCTATAGTCCCATCTTAAATACTGGCCATCCTTTCTAGTATAACTAA
CCTCTTCAAGAATGGTTAATAAAACGAATTCAGCCAATTTTTTCGATCGGTCACTAAATT
TTGATGAACTAATCCAATTCCTTAAAAACAATAGATCATTTTCTCTGCTTTTTGAGAATG
CCCCCTCTGTAATAGTTAAATAATCAAATGACTCATTAATTTGCCTTATTTCTAAAGTAT
CAATATTCAAAAACATCCTTTTTAACTCTTCAAGGTCATACTCTAGAATCTGAGTCTTTA
CATCAAAAGTTTCTTTAGCCATCTCCAGAACATCAATTGCAATTGAACTTATTCCTAATT
TTTGAGCTGTTAAACTCGTTGTACCAGAACCAGAAAAAGGGTCTAAAATCACATCTTCAT
TTTTAATATTAAAATCACTGATAAGTTGTTCAACTAGAGATGATGAAAATCCTTCCTTAT
ATTTAAACCAGCTATGTATAGTTTTATTTTTATTTCCCTGAAAACTTACCAGCTTTCTAT
CAAATCTACTTGTAGTTTCAGTAATTGGGATATATTCATTCTCTAATCTTTGTCTATACT
TCTCCGAGTTAGTATTACGATGTGAAAAAAAACTGACTCTATTTTCGTTAATTTCATTTT
CTAGACCTAAATCTAATGTAAGTTGTGCCATTTTTTACTTTCTAATTATCCAATTTACAA
CATTGTAAAGTTGAGCATCATTATTTAAATTGGCAGCATTTGTCAATTGACCGTCTTGCA
ATTGGTTGAAAATCTCATTTGCCATATTAGCTTCAATTGCTGCTCCAATAAATACTGTGT
CTGTCTTACTCCCAAAAACGGTTCTAATCCTACCTAGAGCTGAATTTGCAGTTTTCCAGT
GTTCATCGGCTCCTGCCTTATCAATCCCACCTTTTAATTCTCCTAAAACTAGTGCTAGTT
TTGTATCTTCTTTAAATTCTGATATCTTCGTTGATTCATCACCTTCAAACAAACAAATAT
CAACATTATTGGTAAATGAGATCTCTCCCTTAACTTTAAATGAGAAATCAATAATCAGTA
TACGTTTTTCATTACCTTTAACCCATCTAATTGCTTTACATCGTTGTTCAATTTGATAAT
CATCTACAGGAGCTTCTTCCCACTTTATTTTACCAATAATCTTATCTGTCCAATAATAAG
GTATACTATTGACATTTAACATCGCTATTATTGATCTAATAAATTTTTCTTTCGCTAATT
TTCCAGTCAAATTCCTCATTATTCCGCCAAATGAATCTCCTTTAAAAAACAAATACCTAA
AAGCCAATTCTTCTGGAAACTTATCCCCTGAAGGTAATAAAAAATTTTCTATTAAATTCT
TTATGGCCTCCTTTTTGTCACTATCCGTGATAACTTTCGATGCCTTTTCAGATATACCTG
AAGCTGTCAAAAGACTGTCCTCTATATCACTATTCTCCAATAAATCCTCGGCTTTTTCTA
AGTTAGATGCAATCAACTTTAAAGCATACGCCTCTTGAATAAAGGGTTCTGATCTTCTAT
TCTTCTCCAATGCCTGATTTAGAAAACCTGCTCTATATTCCTCATAACTAGTTTGTAAAT
CTTCCGCTTTTTTAATCAATTCTTTCACTGCAGTCATTCTTACTCCTCCACTCTCATCAA
TAAGCGACTGTACCCCATTATACCATATAGAGCAATTTTCTTTTCAATAAGCGTCATCTG
AGAAATAATCGAACTATAATTTATTCTCTCAGAGTTCTCTTCTACTCCTATGCTGTGTCC
ACCAAAAGATGAATTTATAGGATGTCATCAACCTGAAATATCTTATATCCGTCACTCGTT
TTTACAGATATCTCTTTTTCAACATCTTCAAAGAGTGGTCTAAACCCAAATCATTCATAC
ACAAATTTCTAATAACAACTTCTTCATTTCTGATAACTCTAGCCTTGTATTTGTTATTGA
ATTATTCTTGAATTTCATTATCGTTAAAGATGTTGATTTTAAGAAATTTAACTTTCAATG
TAATAGAAAATCTAGATATTTACAGTATATTAGATAACAAACAGACTGTACCAACATAAT
TGAATTTTAACTGATTAAGGCAAGTCAGTTCCATTTTAATGTCAACTTTCCCTTTATAGG
GTCTGGCAAATTTTTAGAACTCAACACATATTCTATTTTAGTCTGTCGTTCTGGATAATC
GCTCTTTAAAATACATCGGATTTCTTCAGTGAAAATAGTTATCAATTCTTTATGTCGTAT
GTTTTCAAATTCTTCTATTATTAAATAGTGATTATTCTCCTCCTCAACGTAAGGATATCC
ATCTAGAAGGTCCGTTGGGGATGGTGCTCTCAACAATGGGGCTTCATACCTTGGTTTTTT
AGGTAAACTTTTAGCAACAGTGAATGCCCTTTTATCAAACTTAAATTGAATCTTTACATC
TTCAAGAAAGGCATTTGTATTATTGAGAATTGAAAAGTTTAGTTTTATTGAGTTTTCCTC
AAAAAAGAAATAATAATCTTCTTTTTCAAAATTCTCTGTTACATCTTTAATTTTCCTCTT
CAAAGTTTTCTCATCATAATACACTGGCATTCTCAAATAATTAGTGCCTATTTTTATTTC
TTTCTTATTTTGGTGATATTCAGGATATACTGTATAGAGATTATTTTCTTCAACTACTTC
TCCACTTTCATATTTTTTCAGTCTATCTAATTTAGATTGAAGAATCTGTTTTTGGATATT
AGATGGTACTTTATCTCTATCGATTACTGGGATAGTAACAACCTTTTCAGAATCTAAACT
ACCACCAAAACCTAGTTGTATTTTTTGTGAATCTAATGTATTGTTTCGAAGTAAAAACAT
TCTATCAATATCTTCTCGAACAACTCTACTCTGTCTACTCCCCTTTCGTATCCAGATATC
TCCTTTTTTTAATGCTCCATGATCTTTTTTCATCATATACGGAGGATTGGTATTACCATC
AATCTCAATAATACCAAGCCTTTTTTCTTTATAAAAGTAAGAATAGTATTTGAAATTGAT
ATTAGGTTCTATGTTCTCTTGGATGACATTCTCCAAATTTGCTTGATCACTAATTGTATT
CAATCCTATTATTTGGCGATCAGAACCTGGAATATCCTTGACACCAATAATAATATATTT
CTTATTCATGCTATTAGCATTAGCCATTGACATGATATCTTTTATAAGAGAGATTTTATC
ACATCCATATTCTTCAGCTTTAAAATCAAGACAAGTATTTTCTGATTCATATTCAATTAA
ATCATCTAAATCCATTCTTACTCCTTAAAATGTTATAATTCTATTCTATCACAGGCTAGT
TTATTTCTGTTAAAACTATAGAAAATCATTGAAATCATCTATTTTCTAAAACTAAATAAT
TTAATATGATAATAAAGATATTGTCTCAGATAAATTATTATAGCCTGTTCAATTTTATAT
TTTCTTTTTTGCAAAATATAAAGTTAGATTTTTTATCTCTCTACTATTCCTTAAACGTCC
GATCATGTTTGGACGATGACATGCTGCTTTTAAGATTTCTCTTTCTTTAACGAATGATGA
CTATACTCAAATATCCTTATGTTTTTCATTTCTTTCCTTTGCTTAATCCTAAAAATAAAA
TAATGATTTCTTCCATCTTTAGCATTTTCCTGATTTAATCTGAAGTAGTTAGTGTGACAT
AATGCCATCGTTCGAAGAATATCATCAGTCAAAAATGTTAGTGGAACGCTCATATTAGAG
TACCTTTGGAAATCCTCCTCAAAATGTGAGTAGCTTTCAGAAAAGTAATCTATTTGTAAA
TCACCTGCGTAAAGATTTCTTCTATCCATTTCTTCCTTCTTCCAATGGTATAAAATTTCC
AACAATGATACCGACTACTCGTGGATCTTCTTCATAGGAGATAAAAATATCTTTGTATTT
GGGATTAATCGAAACTAAACGTAAACCATCTTCTTCACGGTAGACTCGTTTAATATAGGT
TTGGTTATTACATACTACAGCATAAACTGCTCCATCATAATCAAAACCTGTCTCACGAAT
AAGAGCTACTGAACCATTATGATATTTGGGTTCCATGGAATCTCCAGATACCCAAGAGGC
AAAATCATGAGCTAATTCTTCATCGAAGTAGACAATATCATACTCCCTATCATCATAAAC
CGATGCACCAATACCAGCAGACATTTTTTCGTATACATGGTATTCGTAGAAATTTTCTGA
AACTGTTATTACTTGTTGAGTTTTCTCTTTTTGCACCAAGTCACGTGCATATTCTACTAC
TTGATTTTTACCTTTATTCGACAATGTATTATACAGACGAACAACCTCAATTTCTGTAAA
GTATCCTTTTGGTACTCTTAATATTTGTTCTAATCGTTGTACTTTCTCCTTGGATGGTTC
TTTTACTCCACGTTCCCATGCAGAATAGGCTTGATAGCTAATACTTAATTGATCAGAAAT
ATCTTTTTGAGTCATTTTTAGCTCTTTTCTACGAGCTTTTAGTTTTTCTGGTTGATACAT
AAGTTTACCTCACATTAATAGTAATTGTAATTTTGCTTTATTCCTTGCCTCTTCATCTGA
GAAGCGTTCTTTATCCCAAACATAAGCAATTGATTTTCCTTTATTATAAACAAGCCACGT
CTTCAGATTAATACTACTAGCTTTAATTGCTGGCCAGTTATCTTGGTTCAATAGATCTGG
GTATTCTTGACTCGTTACAAAACCTACTTTTCTAACTCTCTGATTAACTTGATTAATAAG
GGAAGGTTGAAACTGATGGAACTCCTCTATAATTTGTTCTCTAATATCATGAAACAAACG
AAAAATAGAAGCGTTATTCCCTTCAATATAGGTCTCAACTGCTTGTTTGATTTCACTATC
TTTGTCATGATAATATTCCCGTAGAAAGTCCAAAAGACGAAAAAACAAAGCCTGTTTTGA
AACTACGAGACTATTTTGTACTCGTTGAAAAGTCTCGTAGTTATAGTAGATTTTTGATAG
AAGGACAATATCTGGCATCAATACCACAGCCGAAAAGATATTAGCCTCTCGTTCCAGTAT
ATCTTCTTGGTTATCTACAGACTCCGCAAAATAAGAACCGCTATGTTTTAGTATAAAATG
TCCTAACTCGTGGCATAAGGTAAAGTTTTGTTTCACTTTTGGGTTATCTCTTTCATAAGA
GAAACTAATTCCCAATTCATCAGCTACTGTCAATCCTTCTATCTTATGATTAGAAAAATG
GTGACTAATGACCTGGATTTGGTTCTCTTGAATACAATATTTAAAAAAATAATTGAAACT
ATAATTTACCAATGAAGTAACATTGTCCTTCATATGCTGATATAATACTTGTTTTGTTGC
ACTACTTACTCTTGTATACAATTCATCCAATAAATAGTACCTCCTTTAAGTCTAGGTTAC
AATAAACTAAACCATATTGGTTGAGTTTATTGTATAAAAAAAGTGGACTATTGTCCACAA
TTACCTATTTCTCTTTTGCAAAATAGAAGAAATACCTTAAATCTTTGGTCATACTCTTAT
GTTTAAGTAATTCCCCTAAGTTTTCCCTATTAATAACAATACATTCAAAAGCTCTATCTG
AAATTTGAACAGCAAAAATATAAAATTCTATTTTCTCGTCTTCGGTCTTCATTTTTGTTA
ACACATTCCATGAATGCCATTTCCACTTTTTCTGTTCACTATTCTTCATATCTGGAACAA
AATTTTTACTTCTACTTATGAAATAATGATCATTTTTTATCTTATTCAACATAGGTATAC
TTAATTTAAGCTCATCAAAAATTTTCTGCTTGATACTAGAATTATCATTATTAATATTTA
CTGTTATAGATTTCCCACTTTCTATTAAATCATTTATTGGTCCATAATCGGCTAAATCTC
TATTCTCATAAATTAAATCACTATTTTCATAAATTAAATAACTATTAGACGGTCGCTCTT
GTGAAGGCGATTCTGATGTTTGTGTTGGATCATTTGAAAGTGAACAAGAGAATTCCTCTT
GTGAAAGCGATTCTGATGTTTGTGTTAGATCATTTGAAAGTGAACAAGAGAATTCCTCTG
ATGAATTTTTGAGGTTAATAGAATCTTGTTTTTCTTTTTCCTGATCACGATCAAATGATA
ACGTATTTCCAAGGTCATCAGTATAGAAATAACAATTCAATTCTCCAGAATTGCTTATTA
TTTTAAGCTCTTCAGAAGTTAATTTTCTATCTAAAGAAATATAATTAAATTTGTATTGAC
CATAACCATCACCCTGGACAAATTTCACAAATTCATCTGATTCGAATTTACAACCATTAA
AACTATATGCACGATCGTAATACTCTAACATCTCGGATTTCTTAACAAAATCAATCGCAT
AAACATCTTGAACAGTATGATTACGCCTTTGCGTCTCATCTATTTCATCAATGATCTTAT
TATTTATCATTCTCCAAGACTCATAAATATTATTTATATCACTTTGATCAGGAACTAGGA
TACAACTTTCTTTAAACTTTTCTTGTATAGCCACAAATAGAGATGAGAAGTCAATCGGGT
GCATGTCCCCACTATCTGAGATATCATCAAATACTTTAACTCTCTCAATAATTTGTTCAA
GATTTACCAATGCCAAATTTAAAGTTATATTTTCTTCATAAAAACTTTTAAACCATGTGA
GGTAGTCATTTTTTAATTCTGCATATAATTGATAATCATACAGTTCTTTTTGTTTTTGGT
CCTTTCTATACCAGGTAAATAAAACTGGGAAAGCAACTGCAACTCCAACTATAACTTCAC
CAGAAATTAGTTTATTAAATACACCACCAACCTTGGGATGAAAACAAAGGTACCCCCCAA
AAATCACTGCTAATGCTATCAACGAACAAAAAAGCGTATTGCTTAACTGTTTAATATAGT
CATTACCCACGTTTTTTTGTCTATAATAAAATAAAGCACTAAGTGAAAATATAAAAATTA
ATACAATCCAGGTTAGTTCACTACATAAAATTAGTTTCCAGTTCATCAATATTAGTTTCC
AGATCATCAATATTAGTTTCCGGTTCATCAATCTCTCCTATCAAATGCCTTTTTCCTTTC
TTCCATGAATTCAATCAACTCCTGTTTGAAGACTGCTTTCTCTTCTTCAGTCAGACCTTT
TGAATTCATACGGAAAAGCAATTCAATATTACCTAGTTCATCAGCTTTTTCTTCTGAATT
GCCTACTAAATAGTCAACTGACACATTTAGAATTTGTGCAATCTTGACTAGATTTTCTTG
TGTAGGTTTTTTGACTCCACGTTCCCATGAAGCATAGGCTGGTTGCGAAATTCCTAGTTT
TTCTGCCACATCTACTTGCGTCAGTTCTGCTTGTTTCCTAAGGTCTTTTAAGCGTTCCGA
AAATTCCATTTTAAACCTCTAAAAATTTTTTCCATTTTTTCAAATTATCCCTTGACATAT
ATAACCAACGGTTATATAATTTAGATATAGCTGATAGTTATATTGGTATTAAAAATAATA
ACGCCAAACTTTCGGCATTACGATCATTGACAACTAAATAAAAAGTGCGTCTGACAACCA
AAGGATTGACTATCAAACTACACTAAACTTCGTACCTTTATTGTAATTGTTTTGATAAGT
AAAGTCAAGTCCGTTGATGGTTGAAGTGAAGAGTTAAAACAAATATTTTGTGGGCTTCCA
CGCATTTCGGACATTTAGCACTTTTGCCGAATAGTAAAGTGAACTGGTTGCGCAAGATTG
CGTAAGAGAATCTTATGGGTGTGACAATGACTACCTAAAGAGATTGGCCGGGCAAGCGAT
GGTAATTGACGCAAAGCACCTTGCTAAACGTTGCCACCGTGGAAAGATGGATCTTTCCAA
CCAAACAACTTTTCTTTACTGCTGTCTATCTTTTGAGATAGACTTACTCTCAAGCTACTA
AGTCTTCTTTATATCTTAGTAGCTTTTTTACGCTTACAATAAAGGAGAAATTATGACTAA
CTTTTTTCGCATTACAATGTAAACGCCTATACGATAACTATGAATTCACATATGGCATGT
TTAGCTACTCGCCTAAACTACAAGCTAAACTCTATACACAAGCCCTTATTGACCTCGATC
AGTTAGTCCAAGAAGCTCGCAAAAACAGTTATCCTAGTGGTGATATTCAGTTCTATAGTC
GACAGTTTAAACGTAAACTATTTACCCACTACTACTCAAGAGTGAAGCAATTAGCTTAAC
TCTTTTTCTTTTGCTCAAAATCAGAAAGGAAAATTCTATGATTCCAGAAACACTTGTTAT
GAAACCAGATTTTATCGGCCCTGCTTACTACGAAAAATTAGGAAATGCCCCTCGCTTTAT
CTTTGGTAAAGAAGGCAAATACCAACGTCATATCCTTAATAGCGAAAAGCACGGTGCTTT
TCACGTCATTACCCCTGCTTCTACCACCGTTTTCCCAGAAGATGCTCTTGTAGAAGCCGT
CAACCCGATTTTTCTCTCAGACACGGCTCTAAACGGTAACTCAGTTGCCCCAGCCCTCAA
TGTCTTTGCGGAAAAATTAGTCCTAAAAAAATAAGAAAGTAAAGGAGAAATACATATGGC
TAAAATTGGATTAAACTACGGAGAAAAACTTCAAATTGCTGACAAGACCTATCGTGTCAT
TACGGATGGTCTCAACGTGCCTCAAGTCCTTGGAAAACTATCTTTCCGTGGCATTGAAGG
ACCAGATATCATCTATGAAGAAGATCGTACCCAACGAAACCCTGACGGCTCTTTCGTCCA
AATCAATACAGGTGAAATCCGTGGGATTGTTGTGGCGATTCACTCTTCTGTCCAACATGA
AACCCTCTTTTTCACGATTGCTGATATGGCGCAGTCTGAAATTGAAGATCTAGGCATTAA
ATACCGAGAAGAGGTAGAGCTGGAAGATATTGTGATTACCCATACGCACGTTAACCGTAA
TGATATTTACAAGCTCTTTGCTTCTAAAATCAAGAAAAAAAGTGGAGGGGCACCTTTTAA
GGAAAACAAACCTCTAGACAACAAGAAAGAAAACTAGGAGGTGATGCACTATGAAGCTCT
TTACTTATCGTGGGATAAGAGTTAGGGCCTTTTATCGTCATATTCAGGGAATCACTTGGT
TTATCTGGTGGTTCCCTTCTTTGTTAGCGATTGGAAATTATTGCTATGTCAACCTAGAAG
AATTGAAAGTCCATCCCTTGCCATTAGGCTATTTTATTGGGGGTGTTCTTGTCGCTTCTT
GCTTAGTAGCTTACCTACTGAATCGCATGTGTTACGAGAAAATCGTCTTCTTTCAAAAGC
TCAATAGCCTACGAATTTTGTCTCGCTTTCTGATAGAAAACAACCTCTATTTGATTAAAA
ACATCAGGCGTGAAAACAAAACAATTGAAAAGATTGTCCTTCCTCAGGTGTACTTGAAAC
AGTCTCGCTACAAGATTGAAGTCCGTTTTATCCTAGAAGGCAATAAATTTCAGGATCGTT
TTCTCAATCTTGGGTCAACTCTTGAAGTCATGTTTAACGGGGACTTTCGTAATAAAACCT
TTGATAAACGGTTTATCACATATGATATTGCTATCAATCGGATTGATAGCCGTATCACCA
TTAACGAGGTCAAGGTCAAGGGCTCTAAACTCCAGCTCATGAAAGACGTCACTTGGGATT
ATATCGAAGAACCTCACCTGCTCATTGGTGGGGGAACTGGTGGCGGTAAAACCGTTGTCC
TTATGACCATTATCTATGCACTCGCTAAGATTGGCTTTGTGGATATCTGTGATCCAAAGA
ACTCTGACCTGGCTGGGCTCAAAAAGATTCCTGTCTTTCATGGTCGTGTCTATACAAGTA
AAGAAGATATTATCCAGTGTTTTAAAGAGAACGTCGCCTTCATGGAAAAACGCTATGAAC
TCATGTCCACCTCACCCAAATTTCAAGCTGGGAAGAACTTTACACACTACGGCATGACAC
CCAAATTCATCCTCGTCGACGAGTGGGCAGCTTTGATGGCCAAGATTGACCGTGACTATA
GCCTACAGTCTGAACTCATGGAATACCTCTCTCAGCTCGTCCTAGAAGGTCGTCAAGCTG
GCGTCTTTATCATCTTTGCCATGCAACGACCTGACGGTGAATTCATCAAAACAGCTCTTC
GAGATAACTTTATGAAACGTCTCTCGGTTGGGCACTTGGAATCAACAGGTTACGATATGA
TGTTTGGGGATGCCAACAAAACCAAAGAGTTTAAAAAGCTCGATGAAATTAATGGGGTTA
AAGTTAAAGGACGAGGCTATATCGCTAATAACGGAGACTTGGCTGGCGAATTCTTCTCCC
CTTACGTACCTCTCGACCAAGGCTTCTCTTTCTATGATGCCTACGCAAAAATCCCTATTA
TGGAATATGATGGCGAAGAATTTGAAGTTTTTGAAGAAGTCCGACCTCAACCAGAAACGA
TTGAATCAATAGAGGATGAAGATACTCTAAACACTGATACTAACCTAAGACCGCTCAAGG
AATTTGCGGAGGAACAGGACCTCAAAATGGCGACACTTCGAAAGATCATTTATCTCTTAC
AAGAACAAGGGATTGTTTTTGAACGGTCGGAATCCGCCATTCTAGTCGACCCTTTTCAAG
AAGAACTCCTTCTTGAAATTCTTATCCACTTTGAGGAGGGAGGACGCAAATCTTATCCAA
GAGCCGTTGAAGCGACACTTGGTCATCATGGGCTAGGACAAGGGCAAGGGCAAGCCTGAC
CACAGGTCAGGCGCAGACCGTAGCCCGAAGTTCCTAGGCCATGATGAGACTTCAACCCCC
GATTTCTAATAGGGGGGTTACATTTGGCCAAAGTGCCACGTCCACCCCTCCTCATTCCTT
GTGGGAGTTGGGATTTCAAGATTTAGAAAGTGTGTCACTTTGGTCCAAAAAGTGTGTCAC
TTAGTCAAAAGGAGGTGTTCCCATGAATGACTAAAATGAGTCCCCTTCAGATCAAAAACT
TCAGAAAACAAACAGGCCTTAGCCAAAAATCCTTTGCACAAGCAGTTAACTTACCCATAA
GAACTTATCGCTCCTATGAATCAGGGGAAAGAGGTCTCACCATTGACAAGTTCCGAGAAC
TCAAAGAAAAGCTCGGTTATTATCAAGAGTGTCACAAAAACAATCTCAGGGCTCACATCG
ACTATTTGCGACTTACCTTCCCTAGTATACGGGATTTAGAAGCTTTCTGTGAGAACTTTC
TTTTTTGTCACTTAAGCGAATTTACTGACCAAGAAACACGGCTTATGAATTATACCCACT
TGTGGCAACGGGGAAACATTTGGATTTTCGATTTCTTTGATAAGTCTGCGACTAATAACT
ACCAAACTTGTCTACAACTCTCTGGTCAAGGTTGTCGAGAGATGGAACTCCTCTTAGAAC
ACAAGGGGATTTCTTGGCAGACCTTTCTTCAAAATATTCTCTATGCCTACGAAGATGTCA
GGGTAAAACGCCTTGATATCGCCCTAGACGAGCTCTATAAAGGGTATGGGCACGAGGATG
AACATATCCAAATCCCAAAGCTCATTGATAAGCTCTACGACAAAGAAATTGTCCTAGATA
CCATTCGAAAATGGAACATCACAGGTGGGGGTTCCTTCACTGATAACGACGATATGGAAG
CCAATCACGGTCTTTCCCTTTACTTTGGGAGCCGTCAAAGTCAGCTCTACTTCAACTTTT
ATGAAAAGCGATACGAAATCGCTCGTATGGAAAATATCTCCTTGGAAGAATCCTTGGAGA
TTTTTGGTATCTGGAACCGCTACGAGCTACGCTTTTCAGACCAGAAAGCACAAGGGGTTG
TAGAGGAATACATCAACGGTATGGACCTCGGAGAAATCGCAAGAGGTATCGTAAACAAGG
AAATCCAAGTCTATGATGGTGTCACCCGTTTTGGAGCCTATAAGCCCGATGAAAAGTGGC
AAAAACTCTTTGGAGGGGTCGAACCCTTAAAACTCTCAACCAGTCCACAACCCTACAGTA
TCGAACGGACCATTCGCTGGCTAACCTATCAAGTCGCAAACTCTCTCGCACTCGTTTCTG
AAGCAGACAAAATCATGCAAACAGAATACATGAAGATGATTCAAAATAGCGGTGAAATCA
CTGATCGTGGGGAGGCTATCTTAAGACTCCTCAAAACCAACAAACACTATGAACACTAGA
AAGGAAATCCCTTATGGAATACAAAGTCGAAATCAATTCATTAAACAACTTTAAAGCCTG
GTCTGGTGGACTGAGTACCTTAAACACTGTCCGTGAACGTGGTGGGATAGATACCCTAAC
CACCATCTGTGAAGATCTCTTTTCAGGCAACACCCCTACCGACACTCAAATCAATGATTG
GCTCTGGTTTGATACCGACTTTATTTACCAGGCGCTAGGCTACGAGGACCTTCTAGAAGG
CTAATCCATGCTCAAGAAAATCTATCAAGCAGACTTCCTCCTTCTTCCTGATCAGGAGTT
TTGGAACATGTATATCCTCCTTAGGAAAGGTAAGGACTTCTACTATGAATGTGCTGGAAG
ATGCACCGAAAAACCTCCAGATGATAGGGGCTTCTACGACTATGAACATGCCTGTTTCAC
ACTAGATGGTCAAGTTCTGAGTCTCAATAAACGGATGCGTCCCTCTCTCATTGCCTATAT
TCAACAGACCATCAAAAACAATCACGACACCTTTAGAAAGGAAATTGATATGGCCACTAA
AACGATGTTTGAAACAAAAGTTGGACAAGTTACCAACGAACTCGGAGAATTACTCAAAAA
GAAAGACCACAAGCAAGCTTGGACCAAAGCTGGAGAACTCAACGCCCTTCTCAAAAAAGA
AGAAGCCAAGGATCTAAAGTCTGAGTTAGTCGAACAACTGCATAATGAGTTACGAGGCTA
CTACTACATCAACAGTGAGATTGAAAAAGCCAATAAGCGACTCTATGCCAAAGGTTCCAA
ACTCATTGAACTCGCTAGTCTCTAAAAGGAGGACCTATGATAAAAGCTAAACGATACTTA
CTAAAAGCAAGGGAATACCTCTCAAACTTTAAAAAGGTGGAGAAGAAAGGAGGCCCACCA
AAGCTAAAAGTTACTACGAAAAAGACCGTCAATCTAGCTGTTATCGGAGGAATTTCGTTC
CTCCTTTTTGTTGGTCTTATGGGATCCGTCCGTGCCATCACACTCTCAAATAAAGTGGGA
ACACTACAAGCTCAAGTGGAAGCGACTCAAAAACAAAAAGCACAGCCTATAGACGCTAAT
CGCAAGTATGACTACAAGCTCCAGTATTACCTCAATGACTATGTCTACGCCTACTTCACC
CTCCCACAAGAAGGGGATAAACAACAAGCACAAGTCGAACACCTCAACAGTTTCTATAAC
TTCGTTCCAGACGTTAAAGCACAAGGTCAAGTGCGTAACCCAAGTACCCTGCTCTACTCA
CAATTAGTCACGGTCGAAGGGAAGGTAGCCACCTACAAGGTCAAATACAAGGAAATGATC
CAACATGACAAAGACACCGAGGAAAAAGAACTGGTGACGGGATTTAATATTCCCTTTGAT
GAAAAAGAGGGAAAATACTACGTTTCTGGACTTCCTTGGTTCTCAGCGATTGAGTCTTCA
CAAGCTGGACACTTTAGCGAAGACGATCAACTCCAACTCACAGCCAACGACCACTTCTCA
GACAGTCAACACAAGAAGGTTGAAAAGTTCCTCAAGGTTTTCTTTACCAACTATACCACT
AACCAAGACAATCTCAACCTCATTGCTAAGAACGTTGCTATTGTAGCCAATACCACCTTT
AAAACGATTGACTACACCTATCTTAAGAGAGATGGGGCTGATCTCATTGCTTATGTCCAA
GCAACCTTTGAGGTGGGAGGAACGACTCACTCTGAAAACTTCACCTTCACGCTCTCAGAA
AAAGACAAGAGCTACTACGTCACAAAACTAGAACACACCATTCCTCTCAACTACGCAAAC
GATAAAGATTAGGAGAACTCTATGAATACAGACAATCTACGTACCTTCCTCCAAGGCGAT
GGGATTTGGATTCTCACCGCTATCGCTGTTTTGTTGGCTATTAAGGCTTGGCGAAACAGT
TCTTGGCTTCAACTCTTCTCAGTCGTTGGCTTCTATGCCGTCATTGTCTCAATCGCAAAA
GGACAAGACATCCTAAAAGTGGTCGGCTGGTTCCTACGACTCTTTGGTATTGATTCAGGA
CTTTAAATATGGCTGAAGAAAGACTCTATGACTACAGTAAGGGCTTAAATGCCCCCTATT
GGATCCAGGAAATCAAGACAAAAAAGGGGACTCGTCTTTGGTACTTTGCGACACCAATGC
AATTATCCTTTTTCATTGTCTTTACCTTCGTTTTTGTGGCCATGTTGCTATTTGGAGGAT
TCATCCTGGTTCCTCTCGCAAAATTAACACACTCTATTTCACTACTGCTCTATTGGTACC
TCCCCTATAAACTGGCTAAATTCTACACCGAATACGAACCACACGGTAAGAAGATGCATG
TTTTCATTGGGGACTACCTGATTTACTTCTGGGATTTTAAGCTCAATCAAAAAGTGATCT
ACCATGAAGACCGAATAGAGCCTGTAGAAGAAATTGTCTTTGAAAAAACAAATCTATAGA
AAAGGAGGTTCTATGAGTATTACCTTAACCTATCCTATTAGGGAAACCCATGAAAATCTA
GCCCTCAAAAAAGATCGAACGGTGGTAGCCTATTACCGCATTCCCAATACTCCCATCACC
ATTACAGATGAAGAGAAAAAGGACAAACACAAGATTACAGTTTCCCAAATGATGAAGAAA
CTCCAAAAAAACAAGTCCTTTGAGATTTCACTCATTCCCAAAGACTATCTCTTAGAAGAG
AAAATGAGGGACTTTTCAGAAGCATTGGCAGATGATAGCCGTGAACTGGGAGAAGAACTC
CTTCTTTACACGGTTGACCGTCTCACGGATGAAATAGAAATTCCTTATCAGTTTGACTGG
GTCGTCGGAGTGAGCTTACGCAAACAAAATCACGGGGCAACGGTGAAAGACTTGGCCTAT
GAGAGTTTTAATGAGTTCTCAGAGAAAATCGCAAAAGGTCTTGGCTACGAATACGCATTG
AGTCCCACCTGGTATGACGATTACAGAAGTGACGAATTCACTATTTTCCAAGCTTTTTCC
GTTCTACGTGCCAAACGTCTGACCAATGAAGAACTCTTTTACTACCAGCGGATGCAATAC
CTCCGCTATATTCCCCACTACAAGAAGGAGGTCCTTGCTAATCGCTCCCAATTTAATATC
ACAGACACTCTAATTAAAGTCCTAAAAGGAGGCTTCCTCAAGCTGGAAAGTCCTTATGGT
TCTTCCTTTGTGACCATTCTTCCTGTTGGGAAGTTTCCCGTGCAATTCAACGGCTTTCAC
CTAGGCGAATTTGTCCAACGCTTGAACTTTCCCGTGGAACTACGCATCAAGGCAGAATTC
ATTGATACTAACAAAATCAAGGGGAGAATGGGACGTTCGAATACCCGTTATCGAAACATC
ATGGAAGAAGCTGACAACACAGACACCGTCCAACAAGACGAAATCATCATGGGCTCTATT
TCCCTAAAAGACCTGATGAAGAAAGTCGGAAACAAGGAAGATATCATCAAATATGGAGCC
TATCTGATTGTCTCTGCTTCTAGTGTCAATCAGCTTCGTCAAAGACGACAAGTCGTGCTC
AACTATTTTGATGATATGGGCGTTGAAATCAGTGAAGCCTCGCAAGATGGTCCTTACCTC
TTTCAAGCCCTGCTCTATGGTGAAAACCTCCAAAAGAAAACTCGTACCTGGACACATATG
GTCACAGCCCGTGGGTTCTCAGAACTCATGCCCTTTACCAATACATCCTCAGGAAACCGT
ATCGGTTGGTATATTGGCCGAGTGGATAACTGGACGGGTCGTTGGGACTCTATCTCTAAA
GCCATTGATTCCTCTAAAAATATCGTCCTCTACAATGCCACAGTCGGAAACAAAGAAGAT
ATCGCCGGAAAGATTACCAAGAACCCTCATATCATTATTACGGGTGCGACAGGACAAGGG
AAATCTTTCCTCGCTCAGATTATCTTTTTAAGTGTGGCTTTACAAAATGTCAAAACCCTC
TATATTGACCCCAAACGAGAACTTAGAAATCACTATCAAGAGGTGATCAACTCCCCTGAA
TTTGCACGACGCTATCCTAAACGCAAAAAACAGATTGAACACTTTAACTTTGTGACACTA
GACAGCTCACTGCCATCAAACCACGGAGTCCTAGATCCCATTGTAGTCCTTGATAAGGAA
CAAGCCGTAGAGGTCGCAAAGAACATGCTCGAGTTTCTCCTACAAGCTGTCGATGACGTG
ACGATGGACCAGAAAACAGCCATCACAGAAGCCATTAACGCTATCGTAGAACGTCGAGTA
GCTGGTGAAAACGTCGGCTTTAAACATGTCCTAGAAGCCTTAAGACAGGCTTCCTCATCT
GAAATTGCCTCCGTTGGTCGCTATCTAACGTCCATTGTGACAAACTCCATCTTGGAACTC
GCCTTCTCAGATGGTAGCACACCAGGTCTTAACTATGAGTCCCGAGTCACTATCCTAGAA
GTTAATAACCTCAAGCTCCCAAAGGATGACTCCACAAAGATTTCAGACCACGAACGAAAC
TCTATCGCCCTCATGTTTGCACTTGGGGCCTTTTGTACCCACTTTGGCGAACGTAATGAA
AATGAAGATACCATTGAGTTCTTTGACGAAGCCTGGATTCTGATGAAATCCGCAGAAGGA
AAAGCCGTTATCAAAAATATGAGACGTATTGGACGCTCTAAGAATAATACCTTAGCACTG
ATTACACAATCTGTGCACGATGCAGAAAATGACGATGACACGACTGGATTTGGGACCATC
TTTGCCTTCTATGAAAAATCTGAACGTGAAGATATTCTCAGACACGTTAATCTTGAAGTC
ACTGAAAGTAACCTCGAATGGATTGATAATATGATTTCTGGTCAGTGCCTTTACTATGAT
GTCTATGGTAATCTCAATATGATTTCCGTCCACAATCTCTTTGAAGATATTGATATGCTT
CTCAAACCAATGAAAGCAACGGTGTCTTCAAGTCTCGAAAATAAATACGCTAGTTAGGAG
GTGAACCGATGCAAGAAGCTTTTGCCAAGCTAAAGGGAGTGGATATCTTCTCCCTAAAGT
CCTACATGGAACCAACCAACTTTGGCTCCTTTAATGGAGCCTGGGTTCTGATTAATGAAC
TCTTCGTTAACCTCTTCTTTTTCATTCTCAATGCCGTCGTTGGCTTCTTTTCCCTCCTCA
TCCGCATCTTAGAAAAGATTGATCTCTACGCCACCTATAAAACCTATGTCTTTCATGGAG
CAAGCAGTATTTGGCACGGATTTACGGGCTCTAATACTGGTAACTTTACCAACAAATCAC
TTGTAGGCACCTTGCTTTTGGTTTTAGCTTTCTACCTGTTCTACCAATATTTCTTTTCAA
AAGGTTCCTTTTCAAGAACACTCCTCCACGTCTGTCTAGTACTCCTATTAGCTCTGGGGT
ACTTTGGGACAGTTGCTGGAACTTCTGGTGGTCTCTATCTCCTTGATACCGTTAATAACG
TCTCTAAAGACGTTACCAAAAAGATTGCAGGTATTAAGGTTGACTATGCCAAAGACAAAT
CTATTAAAATTGGAAACTCGATGTCGGATAGCTACATTGCAGAAACGTCCTATAAAGCCT
ATGTCTTTGTCAATACTGGCCAAGAAAATGGAAAATACAAGAACAGCCAAGACGGGAAAG
AAGAAGCCTTTGACGACAGTAAAGTCCTTGGAACGAGTGATAAGAATGGAAACTTCAAGG
CAGTCAAAGCTAAAGACCGTTCCAAGTATTTAGATGATTTAGGAGATGGCGCCAACGATG
ATGGTGAAAAGAACCGTTGGGTGTCAGCCATGCCAGACTTCATCTTCACTCGGATGTTCT
ATGTGATTTTTAAAATTGTAGAAGCCTTTGTATTAGCTGTCCCCATTATCCTCATTCAAC
TCTTAAATGTGGTAGCTCAAATCCTTGTCCTTACCATGATTCTACTCTTCCCAGTTGTCC
TTCTCATGTCATTCGTTCCAAGGATGCAAGAGTTAGTCTTTGGGGTTCTTAAAGTTATGT
TTGGGGGCTTGATCTTTCCAGCGATTACAACTCTCTTAACACTCCTTATTTTCTATATTG
AAAAAATGATAGAAAACATTGTCACAAATGGGTTTGATGGTGTTCTAAAAACCTTACCGT
CACTTCTCTTATTTGGTCTTGTCTTCAAACTCTTAGTATCGGTAGTTTCTAAAGGTGTCA
TCTATTTCCTCATCTGGAGATTTAAAGGCCAGCTCCTCCAATTCATTCTTGGCTCCAAAG
CTCGAATGGTTGCGACAGATATTGGGACTAAGGTTGAACATGGCGTCACAAAAACCAAAG
AGGTTGCTTCACAAGCCCCAACACGGAGCCTTGCGACGGCTCAACACCTCGGAAACTTTG
CATTGGCCGGTGCTGGTTTTGGGACTGGGGTGATGATGAATGCCAAGAGCCATTTCCAAA
ATGCTGGTTCCTTCTTTACCCGTAAAGAAGCAAGCCAACCAGAAACAGTTATGCCATCTG
GACCAACAGAGGCTCCAATAACGCCAGAAGCTCCAGAACCAATCATTCCTCCAACACAGG
CACCTCCTGATAACTTCAAGCCAATTGAAGAAGAGAGCACAACACCCCCTAGCGAGTCAC
CAATCATGTCAGAAGGAACACCTAGTCCAGAGGACGAATTCCAAACGCTCAGAGAAGAGT
GGATTTCGCCATTCAAACAACACCGTATCAATATCTTAGAAAGTAGATTGGATGCTTACA
AGGACCCTCAAGCCATGTATAAAGCCCAAGGTTCCAATGCCTTCACCCGTGCTTATCGTA
AGACCATGACACGAGATGATAAGATAAGAGCCAATATCGAGCGACGAGATCGTTTAACAC
AACGCCTAAACCAATTGAGAGGAGAATAGAATGAATACTAAAATACGCTCAAGAACAGCC
TTTCCGAGAATACTTGAAGAGACACTTTTTAAGGCCTACCAAGAAGGGAAACGCTCCGTC
GATTTCCTTCTTTTATTTCCAGTCTCAGAAAAAGACAGAGACCAGATCATTGCACAAACA
AAAGCTCATTCCGTCGTCTTAGATGCCAAATGGCGCTTTGGGACTGTTCTATTTACAGCT
TATATCAGACATTGAGTAGAAAGGAGAGCCGATGAAAAAACTAAAATGGTATTTATTGTC
TAGCCTCATTCCGCTTTTCTTTCCTGTTTTTATCATTATCATCATTATGGGAGCAGTTGG
GGGAGGTAGCACTGGGGGCTCATCTCAAGCACCAAATGGGGCAAGCTACACGGACCACTG
GTCAAATGGAGATCCCTATACCCATAATTTACTCGTCCATCGCTATGGTATTAAAGCAGA
GCAATTGGACGGGTTTTTAGATACTTTAGGGATCTCCTATGACAAGAAACGCATCAATGG
GAAAAAACTCCTAGATTGGGAGGCTAAGTCTAACCTAGATGTTCGTGCTATTGTAGCGAT
TGCCTTAAATGAAAGCTCACTTGGAACAGCTGGAGTCGCTACTAATCCTGGATCCAACAT
GTTTGGTTTTGGGGCATTTGACTCTAATCCAGAAAACGCCAATAATTTTAACGATGAAGT
AGCCGTTGTTGGACTCACCAAGCAGACCATCATTGGTAATAAAAATGAAACCTTCAAAAT
CCAAGATGACAAAGCCCAAAAATTTGCGAGTGGTTCCCTCAACACGTCAACAGATGGTGG
GGTCTACTTCACCGATATCTCTGGCTCAGGAAAAAGGCGTGCTGAAACCATGCAAAAACT
CGATACTTATATCGATGAGCATGGAGGTACACCAAAAGCCCCTGAACAAACGACAGGAAA
AACGAGAGACGGAGGCGGTGTCACAACTGGGGATGTCCCACAAGGCTATAGCCTCACCAA
AGAAATCAATACTTCAAGCTATACAGGTCTGTCTTATCCCTGGGGACAATGTACCTGGTT
TGTCTATAACCGAGGAAAAGAAGTCGGTGTTAGCTTTGGAGAGTATATGGGAAATGGTGG
CCAATGGATGAATGCCTCAGGTTACCAAACAACTCATACCCCTACCGAACACTCCGCACT
GTCTTTTAGCCCAGGACAAGCTGGTGCAGATCCAACCTATGGCCACGTCGCCTTTGTGGA
ACAAGTCAAATCAGATGGCTCCATTCTTATCTCTGAATCAAACGTCAAGGGTTTAGGAGT
CGTTAGCTACCGCACTTTTGATGCAGAAACAGCAAAACAATTTACTTATGTTATTGGACA
CTAACACACTATTGAATTTTTTATGCTATAATTCTTCTATGATGTACATTTGAGGTATTA
TTATGGTTGAATTAAACGCAAAAGTAAAGATGGATGATGATATGTATCAAAAGTATCTAA
ATGGAGAAGTAGATGTACGAGGTGTAGTATTAGGAAATGAAAGAATTCAACCCTATCAAG
AAATTGAATTCATTGACGAAGACAATTCTGAGAATTTAGATTCCGATCCACTTCCCGTTT
CCGATAGCCATAAAAACGAAAACACTGATAATAGCAATGCTACCTTAGCTGTAGTTGCAG
CTTTTGTACTTGGGGTAGGGGTAAAAGTTTTATACGATAAAGCAAAGCCTAAAATCGCAC
ATATAATTGAAGAAAGACAGAAACCTAGTGAAAATGCTATAGAAATTCAGCAAAATTTCA
ACACAGCATTAAAATTTTACGCATCAGAACCAAACAATCCACAGGCTATCTCCGAGCTAC
AGTATTGGATAACTAAACTCAAGTCAGATAATAAAAAAGATGCCAAGTTCCTAAAAAAGA
ATTTGACAGAAAAAATCAATACGTTATTATTATTTTTCGAAGAGATAGATAATAAAAGTA
TGAAGAAATTGCACTTTGAAGATAAATTGGATAAACTAGACTACTACTTTAAGCAGCTTC
AGAAAAAAAATGAATTAATTAAAAGATAAAATAAGATCCGAAAAATCGGGTCTTTTTTGC
GTTAAAGGAGAATATTTGGAGCAGATCCAACATATGTTCACATCGCCTTTGTGGAACAAG
TCAAATCATATGGCTTCATTCTTATCTCTGAATCAAACTTCAAAGGACTAGGAGTCGTTA
GCTACCGCACTTTTGATGCAGAAACAGCAAAACAATTTACTTATGTTATTGGAAAATAGA
AAGGAGTTATTTATGCTAAAGCTTAAATACGTACCAGTTGAAAACTGCAAAGCCGAATGG
GGTGACAAAATGGCCCTTATGAAACGTTTTGAAGGACTTAAGCTCAAAACTCTTAACAAT
CTGCTAACTGAAATGAGAATGAATCCCCAATTCAAAAACTATGTGATTAATTCCGGTCAC
AGAACTGTTTGGATTAACTTCGAGGGTTTCTTAAATTTCTTACGCTATAGGCAAAATAAA
CGATTTAAAGAGGTGGGATAATGGGACAAGTAAGAATACAATCTATCATACAAAAATCAA
CTCGAACATCAACTAAAAAAGGATATATTGATGTTAAATTTAGGACACGTTTTATTAACC
CTTTGACTGAAAAAAGGCGAGAAATAGTTTCTGATTGGTATTCATTACCAAATAAAAAAG
ATGATGATGGTCGAATCAAACTTTCAGCACAAGTAAAATCTCTTATATTTAGTGAGCTTC
AAGATAAAGCAAATATACTTTATGAACAACTAACAAAAGAATCTTTACGAAAACGAAGCA
ATATCACTTTGTATGAAGTTTGGCATGAATGGCACCAAACGAGAATTGAACAGAAATTAG
TAGCTCCTAAAACTTTAGCTGGGGAAGATGGTAGATACAGAAACCACATTTTACCTCATA
TTCCAAAAGAAACGATACTAAAAAATATTCCCACTAGTTTAATAAAAGAGATTATAGATC
AACTTTACCCAATCGGAAACCACAAACGAATAGCTCAATCAATTAAATCAGACTTGTCTG
CCATATTCAAGTATGCTATTGCACATGATTATATTACACCTGATCAGAATCCCATGCCTT
ATATAACAATTGGTAGGAAAGGGCTTTCTGACGAATTAGAACGTTTAAAGAAATCAGATA
TAGAAGATCAATATCTTGAATCTTGGGAACTCAAAGAAGTATTATCCATTGTTCGTAAGT
ACAATGAGCAGTATGCACGTATTTTTGAATTTCAAGCACTAACCGGAATGCGTATTGGTG
AAGTACTTGGTTTAAAGGAAGAAGCTATTGATTTTAATAAAAATATAGCCTCAGTTATTA
GAACTCGTGCTACTCATGGAGGAGCCTCAGAAGATAGCTATGAAGGTAACGTTAAAAATG
TACAAAGTTATCGAAACGTTCAATTATCAATGCGAGCTGTTGAAATTCTACAAGAAGAAA
TTGAATTAAATCATCATCATATAGAATTCAATCCAGACTATAAAGATAATGGATGGATTT
TCACATCTAAGAGCATCCATAAACCTGATTACAATGGAACTCCTCTTCATTACAGTGTCT
TAAACAACTTCCTCAACTCTTCAGAAAATGGTAAACTAAACCGCAAGGGAAACCCGAGAC
GGGTAGGAATCGATATTGACAATAAGCTTAGTTTCAAGAAACATATTACAACTCATATCT
TCCGACACACGCATATAAGCTTCTTAGCTGAACAAGGAGTACCTTTGGAGGCTATTCAAG
ATCGTGTTGGACACACAAGGGGGAGTCGAATAACACAAATTTATTTACACGTTACACAGA
AAACTAAGAACACAATCACTCCAATGATTGATCAATTGACAAAATAAGCAAAATTTTGCT
ACATCTATGATCAAAACGGACTGAAATTTATAAATCGGGGGCAAAATGGGGGCAAAACAT
AAGAAAAAGGCTTGTCCATATTGGACAAACCCTTTATTTTCAAGCTTATATAACCTAATT
AAGCTTTGTTTGCTGAAC
