# Supplementary material for: Abundance, Diversity and Role of ICEs and IMEs in the Adaptation of Streptococcus salivarius to the Environment
Source: Genes (Basel). 2020 Aug 26;11(9):999. doi: 10.3390/genes11090999 (PMC7563491; doi:10.3390/genes11090999)
Supplement: Supplementary file 1 [file genes-11-00999-s001.zip › Supplementary files/Lao_Data_S1/ICE_SsalHS0302_Tn916.fasta]

>ICE_SsalHS0302_Tn916
AAAATAGCATAAAAATCTAGTTATCCGCATAAAAACTGGACTTATCACACTTTATCAAGG
TCAAAACCACTCAATTTACTACTAATTTACTACTTATGAATGAGCTTTGATACGACGATT
TATCCTTGAAAAGTGAAGATATAAAGATACTTCCAATAAAATTTGAATATTTAATAGGTA
GACACTTCAAAAAATGAGGTGTCTATTTTTTTACCCGATTTTGAAAGGAAGTGAACTTAT
GAAAACAAAAAATCAAGAATCAAAAGGTCGTTCCCCACTCTTTAAGACCATCAAACATTC
ATTCAGCCAATAAAAAAGAAAGGATAGGTAAAAATATGGAACTTAAATTTGTGATTCCCA
ACATGGAAAAAACATTCGGCAATTTAGAATTTGCTGGCGAGGATAAAGTCGTTCAGCGAA
GAATCAACGGACGGCTAACTGTCTTATCAAGAAGCTATAATCTCTATTCTGATGTTCAAA
GAGCAGATGATATTGTGGTGGTGCTTCCTGCTGAAGCTGGCGAAAAACATTTCGGCTTTG
AGGAACGTGTGAAGTTAGTCAATCCACGTATTACCGCAGAGGGCTACAAAATCGGCACTC
GTGGTTTTACAAATTACCTTTTACATGCTGACGACATGATAAAAGAATAAAGAAAGAGAG
GAAAAATGATGAGATTAGCAAATGGCATTGTATTAGATAAAGACACGACTTTTGGAGAAT
TGAAATTCTCTGCTCTACGTCGTGAAGTGAGAATCCAAAATGAAGACGGGTCAGTTTCAG
ATGAAATCAAGGAACGTACCTATGACTTAAAATCCAAAGGACAAGGACGCATGATTCAAG
TAAGTATTCCTGCCAGCGTGCCTTTGAAAGAGTTTGATTATAACGCACGGGTGGAACTTA
TCAATCCCATTGCGGACACCGTTGCTACTGCCACCTATCAAGGAGCAGATGTTGACTGGT
ATATCAAGGCAGACGATATTGTGCTGACAAAGGATTCTAGTTCATTCAAAGCTCAACCAC
AAGCAAAGAAAGAACCGACACAAGACAAATAGTCGCTAGGTAGAAAGGAGACTTTTTCGC
ATGAAACAGCGTGGTAAAAGGATTCGCCCATCTGGTAAAGATTTAGTCTTTCATTTTACG
ATAGCGTCACTCCTGCCTGTTTTCCTGCTGGTTGTCGGACTGTTTCATGTGAAGACAATC
CAGCAGATCAACTGGCAGGATTTTAACCTATCACAAGCAGATAAGATTGACATTCCCTAT
TTAATTATCAGTTTCAGTGTCGCAATTCTTATCTGCTTGCTGGTAGCGTTTGTATTCAAA
CGGGTTCGCTATGATACGGTTAAACAACTTTACCACCGTCAAAAACTGGCAAAGATGATA
CTTGAAAACAAGTGGTATGAATCTGAACAGGTCAAAACAGAGGGTTTCTTTAAAGATAGT
GCTGGTCGTACAAAGGAAAAGATAACCTACTTCCCTAAAATGTATTATCGACTTAAAAAT
GGCTTGATACAGATACGGGTGGAAATCACGCTGGGAAAATATCAAGACCAACTCTTACAC
TTGGAAAAGAAATTAGAGAGTGGCTTGTACTGTGAGCTGACGGATAAAGAGTTAAAGGAT
TCCTATGTGGAATATACTTTGCTCTATGACACCATAGCCAGTCGTATTTCTATTGATGAA
GTAGAAGCTAAAGATGGTAAACTTCGCTTAATGAAAAACGTATGGTGGGAATATGATAAG
CTCCCTCATATGTTGATTGCTGGTGGTACAGGTGGCGGTAAAACTTACTTTATACTGACA
CTGATTGAAGCCTTGCTTCATACAGATTCAAAACTGTATATTCTTGACCCGAAAAATGCT
GACCTTGCGGACTTAGGTTCTGTGATGGCAAATGTCTACTATAGAAAAGAAGACTTGCTT
TCTTGCATTGAAACATTCTATGAAGAAATGATGAAACGTAGTGAGGAAATGAAGCAGATG
AAGAACTATAAGACTGGCAAAAATTATGCTTACTTAGGTCTCCCGGCACACTTCTTAATC
TTTGATGAATACGTCGCTTTCATGGAAATGCTGGGAACAAAAGAAAACACCGCAGTTATG
AATAAGCTGAAACAGATTGTCATGTTAGGTCGTCAAGCTGGCTTCTTTCTAATACTGGCT
TGTCAACGTCCAGACGCAAAATATTTAGGCGACGGAATCCGTGATCAGTTTAATTTCAGA
GTGGCTTTAGGTCGTATGTCTGAAATGGGCTATGGCATGATGTTTGGCAGTGACGTACAA
AAGGATTTCTTCTTAAAGCGAATCAAAGGTCGTGGCTATGTTGATGTAGGAACAAGTGTC
ATATCAGAGTTTTATACTCCCCTTGTACCAAAAGGATATGATTTCTTGGAGGAAATTAAA
AAGTTATCCAACAGCAGACAGTCCACGCAGGCGACGTGCGAAGCGGAAGTCGCAGGTGTG
GACTGATCTTGCTGGCTGGTGTGGCAATAGCCACGCCAGCACTTAACCCCCCGTTTCTAA
TTCCGAGAAACTATTTGAAATAAAAAAGAATGCTGATAAATCAACATTCTCTAACTGTAT
TTTTTTTATGAAGATATTAACTTTTGTCTGTTTAGCTACCAAAAGGCTACCAATAAATTT
GAATTATTTTTAATATGATTTTTAGTAATATACATTATTACTGAGTTTCAATCTTTTTAA
CAATAGCATAAGGTTATTGTTAAAAAGGTTTACCTCGACAAACTAAAAGATATTATTTAG
TTTATAATCGTATTATTTTATTCGCTATATCTTCTACAAACCTCTTATCGTGTTCCACAA
ATATGAGTGTAGGATTTGCTTCTTTTATAATTTCCTCAATCTGTATTCTTGATATTACAT
CTAAATAATTCAGTGGTTCGTCCCAAATAAATATATGAGCTGGCTTTGACAAACTTACAG
CAATTAAAACTTTCTTTTTTTGTCCATCGCTATAGTTCTTCATATCTATTTCAAATAATT
CTCTTGCAAAATCTAATTTTCTAAGAATTGTTTTGCACAATGTTTCATCAACACCTTGCT
TATGAATATACTCGTTTAGGCTACCTGTTAAATTGGATGTATCTTGAGGAACATATGATA
TTTTTAAATTACTTGCTAATTTTACATCACCTGAATACTCGTGATTTAGACCTAATAAAA
TTTTAATCAAGGTTGATTTTCCGCTACCATTACCCCCATATATAGCCACTATATCACCTT
GCTTTATATCAAAACTTATATTACTTAATATCTGCTTTTTTCCATAATATGATGATAAAT
CGCAAACTGATATTAGAGGATTTTTGTGGTGATGTAACGGATGCAATAATAGACTTTCCT
TTGTTTCAATATCTTTTAGTAAATTCTGTTTTTCTTCTATTGCCTTATTTTGTCTATTCT
CCAAATTCTTAGATTTTTTCATCATCTTAGCTGACTGATGACCTATATGCCCCTTGTCTG
GTTTTACACCTGATACTTTCACGCCGTTTTTAGTATTTTCAACTTTATCAGACCAAATTT
GACTTTGTCTTGCAGCTTCTTTTAATCGTTTAATATCTTTTCTTAATTTCTCATTTTGAC
TAATCTCAAATTGGTCTTTCATCAATTTATTTTCATACCACGATGTAAAATTTCCTGATT
GGACATCAATAGAATTCCTGTTAATAGAAATAATATGATTGATACAACCATCTAAAAAAT
CTCTATCATGTGATATAAGCAAAAAACCTTTTTTATTTTTCAGATATTCAATGACAATTT
TTCTTCCGTCCATATCTAAATGGTTTGTTGGTTCATCTATAAGTAAAAAACCATCTTCTC
TTGTAAACAAAATAGCTAAAAGGATTTTTGTTTGTTCTCCTTTAGAAAGCGTTTCAAACT
TTCTGTAAATAAGACTCTCATCTACCTTTAGCAAATGAAGTTCTCTAAATAATTTCCATT
CTTCCTCATCTGATATTAGTTCTCTATATAACTCAATCCCTAATTTTGAAGTATCACTTA
AATTGGGTGGGAATTTAATAAAGTCAACACTTTTGCTGATTTTCCCCTTATAAACTTCTT
GGTTTAGAAGCAGCTTAAATAGTGTTGATTTCCCAATTCCGTTTCTTCCTATTAGTCCTG
TTTTCCAGTTCGTATCAAATGAAAATGATACATTTTCAAATACAGGTTTTACATAGCCAT
AATATGAGAAAGTAAGGTTTTCAATTTTAATTGTTGACATAAAAACACCCCCTCAAATTC
AGATTTGAGTATTTCTTTTTCCAAACTTACAATATATTCTTTCAAGTTGCCTCGCCTCCT
CATAAAATATCTATTTTCCTACAACGCTTTAATCTTCTCATTTATCAATTCAATAAACAG
ATTGGAGCAAATCAAGCCAAAATGACTGACTGTCTTGTCTTTCATTGCCACGGTTTTCCC
AGCGTTTAATAAATCCTTTAGCTTGCTTTTTTTGCTCCCGGATATTATTCACTTTGTGCT
CTCCAACTACCACATTATTTTGATTTATTTATGTAATAAATCCTTTAAAGTTTTAATAAT
TTTGTTTTTATCTGCTTCTGTCAATTCATATTCTCTCAATAAACTAACAATTTCTTCTAG
TCCGTCATCACGTCCTTTTAAAATCTCAAAAGACGTACCAAAGATTTCAGCTAATTTTTC
TACTGTTTCATCTTTCGGATTTCTCCCTCCATTTTCCCACCTAGCATATTGGGCTTGAGC
TACACCTAACTTTTCAGCAACTTCTGATTGAGTAAGTCCCACTTTAAGACGGGCTTTTTT
TATATTATCTTTCAACATTTTAAAATTCCTTTCGCTTTTCTATTGACCTATAACCAAAAT
GGTTGTATCATAGTTATATAACCATTTTGGTTATATAACTAAAAGATATACATTGTAGGT
AATACCAGTCCGCTTATGAATATGAAAAAACACCCCAGAAAGCTCTGCAAAGCATTCTGA
GGCTTTCGTTTAAAACCAATTTGATTATACCAAAATAGTAATAAAAAGTCCATAAGAAGC
GAAATATGGCTAGTCTAAGGATATTATGGCTTCTATACAGTAAATGTCAGAGAAATTGGC
AATACTTACTTCTACCATTCGCCTAGTTTAGAGATTGTGAGACAAGAGCAAGGGCGCAAG
CCGAAGGCAATGCGCCCGAAGCACGCAGTTCTCTCAATCTCTAAGAAAAAGCTGGCGTTT
CTAACAGCCAGCAAACAGATACACTTAAGGCAACGCCCTAAGTAACGTGTCGTCAGCAAA
ACTCAATAGTAACATTGACCTACGCATTTAGCAATTATAGAAAGGAGGCGTTACAGATGA
AAAATAACCTTCAAGCACTACGAGAATATCAAAGCCGAGTAGATTTATCAGAACTAGAAA
AATCTATTTATATCAGTATTGACCGACTAACAGTAATCCTTGATAGAGACAACTGTTCTC
TAAGACGTATATTTTGGGAATTAAGAAATTCTATCGATTCTATTATTCAAGAATTTAGCA
TTCAAGCAAATCTAAAAGAAGATTATTTTACACTTTATAAAATGATAAATGAGGATAGTA
TTAATCTAATTTTCTTCCAATTATCAACCTATGGTGGTTATCAAGTCATACGTTTAGACT
TTAACCCAAACTCGCTTAAAGAATTTGGAGGTCTTCAAGTATGGAGGCAGATTATGAATT
ACGCTCGATTAAATGGATTAGATGTTAGACTATCACGTTTAGACCTTGCTTTTGATATCT
TTAACAGACCAGAAATAGTCTTTTTACAACATATCAAAGGTGGAGTTAGTCATAAAATAT
TCTATGGTAGAGGGGGAAACATAGAAAGTAAATACTGGGGGGCTAGTGGTAGTAATGTTC
AAGTACGTTTATACGATAAGAACATAGAGGTACTAAGTCATAAGAGAGCCGATAAATTAA
ATATCGAGAGTAAACCTTTTTGGTGGCGGTTGGAGTTTCAACTTCGAACAAAAGCTATAA
ATGCAGAAACCATTTCAGAGATTTCTAAACGATTAGAGAATTTTAGTTTTTTTAGCCTTT
CAAGTGTTCCAGATGATAGCAAAGCATTTGCTTATATCTTTCTCCATGCACCAGCTCTTT
TACCCGAATTATTCCCCTATCTGAAACCTAACACTATAAGAGTCAAAAAAACTAGGCTTA
GAAAACACCTAAAAGCATTTGATAGTAACTCATTTTCTTTAGAGCTTCAAGATGCACTAA
AAAAACAAACACCTCGATTAAACAATGAATTAAAACAATTAATAGGAGAATTCATTGAAC
TTACTAGTAAAGGAGAAGATAATTTATGAACGATAAACTAACTATGACAGTACAAGATAT
TATGGACTTAGGGTTCTCAAAATGGACTGCTTATAATATTCTACGACAAGCAAAACATAT
TATGGTTGAGCGTGGTTTCGATTTCTATAACAATAAAGGGCTCGGAACTGTTCCTGTATC
AGTTGTATCAGAAATTCTTGGATTGGAGGAACTAAATGTCAAAAACTAGATATACTGGTG
TAACTAAAGACGATAAAACTGGGAAATATACTTATTATTTTAAAGCTGGAGTTGACCTAG
CTACTGGTAAACCATATCAAGAACGCAGACGCGGTTTTGAAACTGCAAAAGAGGCCTTTG
AAGCACGAACAAGGGCATTAAATAAAGTGCATCAAAAAGGTGGAATTAAGCACACTCAAT
GGACTTTTAAACAATTTATGGACGAAGTATTTATACCAAATTATTATGCTACTACAAGTC
CAGACCTCGAACGAAGACGTCAAGTTATATTTGATGAATTTATCCAATATTTTGGTAAGA
AAAAACCTAGAGAAATTACAACTTATGATGTAATAAATTATAGGAATAGTTTATTAGAAA
AATATTCAAATTCATATGCAAGAAACAAAATGACATTGCTTAATCAAGTTTTGAAAACCG
CAAAAAAATATGGGTTAATTTTCCATGAAATACCTACAAGTAATATCAGTCCTATTCCAA
TAACAAAAAAACATATAGATTTTTGGACAAAAGATGAATTTCAAAAAGTAATACAATCCC
TTGATAAAGAGAGTTATTTTGAGCATTTTATTTATACGCTCTTTTGGCTTTATTATTTTA
CGGGAATGCGTGTAAATGAGGCGACTGCTCTTTATTGGGAGGATGTGGACTTTGAAAAGA
AAACTCTAGCTATCAATCACAACTTACAGTATATAAATCGTGAAAACTGGGAACGCCGTA
ATAAGCTAAAAACTGAAAGCTCTCGGCGTACTATTGGACTAGATGATAATACTCTAAAAG
TGCTTAAGGAGTGGAAAGAAAGACAAGAAAAAGTCGATAAAATACCATTCATTCTGTCTC
CCGACGGAGTTCCATATCGTAAACGTAGTATTAGAGACCAGATTTTAAAATACTCTAAGC
GTGCTGGTGTTAAATACATTCAACCAAAAGGTTTGAGACACTCCCACGCATCATTGCTTA
TTAATGAATATAATGTAAATGCCCTATATATTCAAAGACGATTAGGTCATTCTGATGTCA
AAACAACACTTAGCATTTATAGTCATTTATACCCAAACGCAGATACCGAATTAACTGATA
AACTCAATCTCATATCAAATGATTTTATTGATTAAATCTACTTAGCTACCAAAAGAGCTA
CCAAAAAAATAAATAAGTATCTAAAAAGCCTTATTTTAAAGGGCTTTTTTTAAGATTTTC
CCACTATATCTAACAGGGGGGTACAAATCGACAGGAAACAGTCAAAAAAACATTAGAAAA
TCCTTTGGTTACAAGGGATTTACAAAATTTCAGCGTATGTCAAATGGGCTTTAAAAGTTG
ACATACGCCTTTTTGATTGGAGGGATTTTTACTGAATGAACAAACTTGGTTACAGCATTT
AAAAGAAAAACGCTTGGCTTATGGACTATCTCAAAACCGTTTAGCTGTTGCGACTGGTAT
TACAAGGCAGTATCTAAGCGATATTGAAACAGGAAAAGTCAAGCCATCAGAGGATTTACA
GCAGTCCCTTTGGGAAGCTCTGGAACGCTTCAATCCCGACGCTCCCCTTGAAATGCTGTT
TGATTATGTAAGGATTCGCTTTCCGACAACAGACGTACAGCAGGTGGTCGAAAACATCTT
ACAACTGAAACTGTCCTATTTTCTTCATGAGGACTATGGTTTCTATTCTTATTCAGAGCA
TTATGCTTTAGGCGACATATTCGTCCTTTGCTCCCATGAACTGGACAAAGGAGTTCTGGT
GGAATTGAAAGGTCGTGGGTGCAGACAATTTGAAAGCTATCTTCTGGCACAACAAAGAAG
CTGGTATGAGTTCTTTATGGACGTTTTGGTGGCTGGCGGTGTGATGAAACGCCTTGACCT
TGCCATTAACGATAAGACAGGGATTTTGAATATCCCTGTACTCACTGAAAAGTGCCAACA
GGAAGAATGTATCTCCGTCTTCCGCAGTTTTAAAAGCTATCGCAGTGGCGAACTGGTACG
CAAAGAGGAAAAGGAATGTATGGGAAACACCCTCTATATCGGTTCATTACAAAGTGAAGT
TTATTTCTGTATCTATGAAAAGGACTACGAGCAGTACAAGAAAAATGATATTCCCATTGA
AGACGCAGAAGTAAAAAACCGTTTTGAGATTCGATTGAAAAATGAGCGTGCCTATTATGC
AGTCCGTGATTTACTCGTCTATGACAATCCAGAGCATACCGCCTTTAAAATTATCAATCG
GTATATCCGTTTTGTAGATAAAGACGATTCCAAACCTCGTTCTGATTGGAAACTGAATGA
AGAATGGGCTTGGTTTATTGGGAACAATCGTGAACGATTAAAACTAACCACAAAACCAGA
GCCTTACTCCTTCCAAAGGACGCTGAACTGGCTATCTCATCAAGTTGCCCCGACCTTAAA
GGTTGCGATTAAACTTGATGAAATCAACCAGACGCAGGTTGTAAAAGACATTCTCGACCA
TGCGAAACTGACAGACCGACACAAGCAGATTTTGAAGCAACAGTCAGTAAAAGAACAGGA
CGTGATAACAACAAAAAAATAACTCAAATACAAATTCATTGAATATAGAGAGGAGAACAT
TTTTATGAATTTTGGACAAAACCTTTATAACTGGTTTCTATCAAACGCTCAATCACTGGT
GCTTTTAGCAATCGTTGTGATTGGCTTGTATCTTGGCTTCAAGCGTGAGTTTAGCAAACT
GATTGGCTTTTTAATTATTGCGATTATTGCGGTTGGCTTAGTCTTCAACGCTGCTGGAGT
AAAAGACATTTTACTAGAGCTATTCAATCGCATTATTGGTGCTTAAATAAAACCGTTCTT
TTGTGGAATATAAGTGGTTTTCTTATGTTCCGCAAAGGAATGGTACACCAAACGAAGTGC
GGTAGGGATTTTTGAATCTCTACAAAGAAAGGACGTGAATATATGGACGATATGCAAGTC
TATATTGCGAATTTAGGCAAATACAATGAGGGCGAATTGGTCGGTGCGTGGTTTACCTTT
CCCATTGACTTTGAGGAAGTCAAAGAGAAAATCGGCTTGAATGATGAATATGAGGAATAC
GCCATTCATGACTACGAGTTACCCTTTACGGTTGACGAATACACTTCCATTGGCGAACTC
AATCGACTATGGGAAATGGTATCGGAATTACCCGAAGAATTACAATCGGAGCTATCTGCT
CTGCTCACTCATTTTTCAAGCATTGAAGAACTAAGCGAACATCAAGAGGATATTATCATT
CATTCCGATTGTGATGATATGTATGACGTGGCACGCTACTACATTGAAGAAACGGGTGCT
TTAGGCGAAGTACCAGCTAGTCTTCAAAACTATATTGATTATCAAGCCTATGGTCGGGAT
TTAGACCTTTCAGGAACGTTTATCTCAACCAATCATGGGATTTTTGAAATCGTCTATTAA
ATCTGTCGGTACATTACTACTGGCAGATTTTCTATTTTACGGGGTGGCTCAATCAGCTAC
CCCTATTTTTTATGAAAGGATTGATTACATGAAGAAAATACGAAGCTATACCAGTATCTG
GTCTGTGGAAAAGGTACTGTATTCTATCAATGATTTTAGACTTCCGTTTCCCATAACCTT
TACGCAAATGACATGGTTTGTCGTGTCACTCTTTGCAGTGATGATACTTGGCAACTTGCC
CCCTCTTTCCATGATAGAGGGAGCATTTCTCAAATACTTTGGGATTCCTGTGGCTTTCAC
ATGGTTTATGTCTACAAAAACTTTTGATGGTAAAAAGCCTTATGGATTTTTGAAGTCTGT
CATTGCTTATGCACTGCGACCAAAGCTGACCTATGCAGGAAAAAAAGTAACGCTTGGCAG
AAACCAGCCACAAGAAGCCATTACAGCAGTTAGGAGTGAATTTTATGGCATATCCAATTA
AATACATTGAAAACAATCTCGTCTGGAATAAAGACGGGGAATGTTATGCTTACTATGAGC
TTGTTCCTTACAATTACTCATTTCTAAGTCCAGAACAGAAAATACAAGTGCATGATTCTT
TCAGACAGCTTATCGCACAAAATCGTGATGGCAAAATTCATGCTTTACAAATCAGTACAG
AATCCAGCATACGTTCTGCACAAGAGCGTTCCAAAAATGAAGTCACTGGCAAGCTCAAAG
CGGTTGCCTATGACAAAATCGACCAACAGACAGACGCTTTAATATCCATGATTGGCGAAA
ATCAAGTGAACTACCGTTTCTTTATCGGCTTTAAGTTGCTTCTCAACGATCAGGAGTTTT
CTATGAAAAGTCTTACCGTTGAAGCAAAAAATGCTTTGTCTGATTTTGTCTATGATGTGA
ACCATAAGCTGATGGGCGATTTTGTTAGTATGAGTAATGATGAAATCCTGCGTTTTCAGA
AGATGGAAAAGCTCTTAGAAAATAAAATCTCTCGTCGTTTCAAAATCCGCAGGTTAGATA
AGGACGACTTCGGCTATCTGATTGAACACCTTTACGGACAGACAGGCACTGCCTATGAAG
AGTATGAGTACCATCTATCAAAGAAAAAGCTGGATAATGAAACGCTGATTAAATACTATG
ACTTGATTAAGCCTACTCGCTGTTTGGTGGAAGAAAAACAGCGATATTTGAAAATCCAGC
AGGAAGATGAAACCGTCTATGTAGCTTACTTTACCATTAACAGCATTGTCGGAGAACTGG
ACTTCCCGTCCTCTGAAATCTTCTACTACCAGCAACAGCAATTTACATTCCCGATTGATA
CGTCAATGAATGTGGAAATTGTAGCGAATCGTAAAGCCCTATCTACTGTCCGCAATAAAA
AGAAAGAACTGAAAGACTTGGATAACCACGCTTGGCAAAGTGATAATGAAACCAGCTCCA
ATGTGGCGGAAGCTCTGGAAAGTGTGAATGAGCTGGAAACCAATTTAGACCAAAGCAAGG
AATCTATGTACAAGCTGTCTTATGTGGTAAGGGTATCAGCAAATGATCTTGACGAACTCA
AACGTCGTTGTAATGAAGTGAAAGATTTTTATGACGATTTAAGCGTAAAACTGGTACGAC
CATTTGGGGATATGCTCGGCTTACATGAAGAATTTTTACCTGCCAGCAAGCGTTATATGA
ATGATTATATTCAATACGTGACCTCTGATTTCCTCGCTGGTTTAGGTTTTGGTGCTACTC
AAATGCTGGGGGAAAATGAGGGGATTTATGTTGGCTACAGCTTAGATACTGGACGCAATG
TCTATCTGAAACCTGCTCTTGCCAGTCAAGGGGTTAAGGGTTCAGTAACCAATGCGTTAG
CGTCGGCTTTTGTTGGTTCGCTGGGTGGTGGTAAATCCTTTGCGAATAACCTTATCGTCT
ATTATGCGGTGCTTTATGGGGCACAAGCAGTGATTGTAGACCCAAAAGCAGAACGTGGCA
GATGGAAAGAAACCTTGCCAGAGATTTCCCATGAAATCAATATCGTCACTCTGACTTCTG
ATGAGAAAAACAAAGGCTTACTTGACCCTTATGTGATTATGAAAAATCCCAAAGATTCTG
AATCACTGGCTATTGATATTCTGACATTCCTTACGGGGATTTCCTCTCGTGATGGGGAAC
GCTTCCCAATCCTTAGAAAAGCCATTCGTGCAGTAACCAATAGTGAAGTACGAGGGTTGA
TGAAAGTGATTGAGGAATTACGGGTTGAGAATACGCCACTAAGTACCAGTATAGCCGACC
ATATCGAAAGTTTTACAGACTATGACTTTGCACATTTATTATTCAGTAATGGTTATGTGG
AGCAGTCTATCAGCTTAGAAAAACAACTGAACATTATACAGGTTGCGGACTTGGTACTTC
CCGACAAGGAAACTTCCTTTGAGGAATATACCACTATGGAGCTTTTATCCGTTGCTATGC
TGATTGTCATTAGTACCTTTGCTTTAGACTTTATCCATACAGACCGAAGCATTTTCAAGA
TTGTAGATTTAGACGAAGCATGGAGCTTTTTACAGGTAGCACAAGGAAAAACACTATCTA
TGAAGCTGGTTCGGGCTGGTCGTGCTATGAACGCTGGGGTATATTTCGTGACCCAAAATA
CAGACGACCTCTTAGATGAAAAACTGAAAAATAATCTCGGCTTAAAATTTGCATTTCGTT
CCACTGACCTTAACGAGATTAAAAAGACCTTAGCCTTTTTTGGTGTAGACCCAGAGGACG
AAAACAATCAGAAGCGATTGCGTGATTTGGAAAACGGGCAATGCCTTATCAGTGATTTAT
ATGGTCGTGTCGGTGTGATACAGTTCCACCCTGTATTTGAAGAACTGCTCCATGCCTTTG
ATACCAGACCACCTGTGCGAAAAGAGGTGTAAATGTGAAACCATCAATAGTAAACAGAAT
AAAATCAAACTGGACGCTGAAACGTCTAGGTAAAGTGGCAATGACAGTGGCTTTCACACT
TGTGATTGCCATTTTTCTTTTAGCCATGCTGGGAACGGTGGTTCAAGCTGCGGGCTTGGT
AGATGATACGGTCAATGTGGCAAATGAATACAGCCGATACCCACTTGAAAACTATCAACT
GGATTTTTATGTGGATAATAGCTGGGGCTGGCTTCCGTGGAACTGGTCGGACGGGATTGG
AAAACAGGTCATGTATGGACTATATGCCATTACCAATTTTATTTGGACAATCAGTTTGTA
TGTTTCCAATGCGACAGGTTACTTAGTACAGGAAGCCTATTCCTTAGACTTCATTTCCGC
TACAGCAGATTCCATTGGTAAGAATATGCAGACCTTAGCTGGTGTGAGTGCAAACGGATT
TTCAACAGAGGGTTTCTATGTTGGATTCCTCTTACTCTTGATTTTGGTTCTTGGGGTTTA
TGTTGCCTATACGGGACTGATAAAGAGAGAAACCACAAAGGCAATTCATGCCATTATGAA
TTTTGTGCTGGTGTTTATCCTATCGGCTTCCTTTATTGCCTACGCTCCCGACTACATTAA
AAAAATCAATGACTTTTCATCAGACATCAGTAATGCCAGTTTATCACTTGGCACGAAGAT
TGTCATGCCCCATTCCGATAGTCAAGGCAAGGACAGCGTGGACTTAATCAGAGATAGCCT
GTTTTCCATACAGGTTCAGCAACCGTGGCTACTGCTTCAATACAACAGTTCAGACATTGA
AAGTATCGGTATTGACCGTGTGGAAAGCCTGCTCTCCACCAGCCCAGATTCCAACAATGG
CGAAGACAGAGAAAAAATTGTTGCGGAAGAAATTGAAGACAGAAGCAATACCAATCTAAC
CATTACAAAGACCATTAACCGTTTAGGTACAGTCTTCTTCCTATTTGTCTTCAATATTGG
GATTTCCATATTTGTATTCCTATTAACAGGAATCATGATTTTCTCGCAGGTACTTTTTAT
CATCTATGCTATGTTTCTGCCTGTGAGCTTTATTTTAAGCATGATTCCATCATTTGATGG
TATGTCAAAACGAGCCATAACAAAGCTCTTTAATACCATTTTGACACGAGCTGGAATCAC
ATTGATTATTACGACAGCATTTAGTATTTCAACCATGCTCTATACCTTATCGGCTGGTTA
TCCGTTCTTTTTGATTGCTTTTCTACAGATTGTGACCTTTGCAGGAATCTACTTCAAGCT
GGGCGATTTAATGAGTATGTTTTCTCTACAGAGTAACGATTCTCAAAGTGTGGGAAGTCG
TGTGATGAGAAAACCTCGTATGCTTATGCACGCTCACATGCACCGTCTACAGCGGAAACT
TGGACGTTCCATGACTACTCTAGGGGCTGGGTCTGCCATTGTTACAGGTAAAAAAGGACA
GTCGGGTTCGGGGAGTTCTGCAAGGACACAAGCAGATCACTCCCGACCAGACGGAAAGGA
AAAATCAACACTTGGAAAACGTATCGGTCAAACCATCGGTACAGTAGCTGATACCAAAGA
CAGAATGGTAGACACTGCTAGTGGTTTGAAAGAACAGGTTAAAGATTTGCCGACCAATGC
AAGATATGCAGTATATCAAGGAAAATCCAAAGTAAAAGAGAATGTCCGTGATTTAACCAG
TAGTATTTCTCAAACCAAAGCGGACAGAGCCAGTGGACGCAAGGAACAGCAGGAACAAAG
GCGAAAAACCATTGCGAAGCGTCGCTCTGAAATGGAACAGGTCAAACAGAAAAAACAGCC
TGCTTCTTCTGTTCATGAAAGACCGACTACAAGACAAGAACAATATCATGATGAACAGAC
CTCAAAACAGTCTAATATTCAGACTTCATATAAGGAATCTCAACAAGCCAAACAAGAGCG
TCCAGCAGTTAAGTCCGATTTTTCAAGTCCAAAAGTGGAACGCCAAGGCAATACCGTTCA
AGAAAAAACCGTTCAAAAGCCAGCAACTTCAACCACTACAGCAGATAGAACTTCACAACG
TCCAATCACAAAAGAACGTCCGTCTACTGTTCAAAGAGTACCACTACAAAATACAAGAAG
TAGACCACCAATCAAAACCGCCACCATTAAGAAAGTCGGTAAGAAACCATGAAGTTGAAA
ACTTTAGTGATTGGTGGTTCTGGATTATTCTTGATGGTCTTCTCACTGCTTCTGTTTGTT
GCCATTTTATTTTCAGATGAACAGGACAGCGGAATTTCCAATATTCATTATGGAGGTGTG
AATGTTTCCGCAGAAGTGCTGGCTCATAAGCCTATGGTAGAAAAATATGCCAAAGAATAT
GGCGTTGAAGAATATGTCAACATACTTCTTGCGATTATACAGGTGGAATCGGGCGGTACT
GCGGAAGATGTTATGCAGTCCTCGGAATCCCTCGGTCTTCCACCTAATTCATTGAGTACA
GAAGAATCCATTAAGCAAGGTGTGAAGTATTTCAGTGAATTATTAGCCAGTAGCGAAAGG
CTCAGTGTAGATTTAGAATCGGTTATCCAGTCCTACAATTATGGTGGTGGTTTCTTAGGG
TATGTGGCTAATCGTGGAAATAAATATACCTTTGAACTGGCTCAAAGTTTCTCAAAAGAG
TATTCAGGTGGCGAAAAAGTGTCTTACCCCAATCCCATAGCCATACCTATCAATGGGGGC
TGGCGATACAACTATGGCAATATGTTTTATGTGCAACTGGTAACGCAGTATCTTGTCACA
ACAGAGTTTGATGATGATACGGTACAAGCCATCATGGACGAAGCACTGAAATATGAGGGC
TGGCGATACGTTTACGGTGGAGCTTCCCCGACTACTTCTTTTGATTGTAGCGGACTGACA
CAATGGACGTATGGAAAAGCTGGAATTAACTTACCACGAACCGCACAACAGCAATATGAT
GTGACCCAGCATATCCCACTATCGGAAGCACAAGCTGGCGATTTGGTTTTCTTTCATTCT
ACCTATAACGCTGGCTCTTATATTACTCATGTTGGGATATACCTTGGCAATAACCGTATG
TTTCATGCAGGCGACCCAATCGGTTATGCCGACTTAACAAGCCCCTACTGGCAACAGCAT
TTAGTGGGAGCAGGACGAATCAAACAATGAGAAAGGAAGATTTAATGATGAAATTTAGAA
AAAATCAGAATAAAGAAAAACAGATACCAAAGGAAAAGAAACCTCGTGTCTATAAGGTCA
ATCCTCATAAAAAGGTTGTGATTGCCTTGTGGGTACTTTTAGGGCTTAGTTTCAGCTTTG
CGATATTCAAGCACTTTACAGCTATAGATACTCATACTATTCACGAAACAACTATCATAG
AAAAGGAATACGTTGATACTCATCATGTAGAAAATTTTGTAGAGAACTTTGCGAAAGTCT
ACTATTCATGGGAGCAATCCGATAAGTCCATTGATAATCGAATGGAAAGTCTAAAAGGCT
ATCTGACAGATGAACTTCAAGCTCTCAATGTTGATACAGTACGCAAAGATATTCCTGTAT
CGTCTTCTGTAAGAGGATTTCAGATATGGACGGTAGAGCCAACTGGCGACAATGAGTTTA
ATGTAACCTACAGTGTAGACCAGCTCATTACAGAGGGAGAAAATACAAAGACCGTCCACT
CTGCTTATATAGTGAGTGTCTATGTAGATGGTTCTGGAAATATGGTACTGGTTAAGAATC
CGACCATTACCAACATACCTAAGAAATCAAGTTATAAACCAAAAGCCATTGAAAGTGAGG
GGACGGTTGATTCCATTACAACCAATGAAATCAATGAGTTTTTAACGACGTTCTTCAAGC
TCTATCCTACAGCGACAGCCAGTGAACTTTCCTACTATGTGAATGACGGGATATTAAAAC
CAATCGGAAAAGAGTACATCTTTCAAGAACTGGTAAATCCTATTCACAATCGTAAGGATA
ATCAAGTCACGGTATCGCTGACAGTGGAGTATATCGACCAGCAGACCAAAGCAACGCAGG
TATCTCAATTTGATTTGGTACTTGAAAAGAACGGGAGTAATTGGAAGATTATAGAATAAC
AAATATTGGTACATTATTACAGCTATTTTGTAATCACGTACTCTCTTTGATAAAAAATTG
GAGATTCCTTTACAAATATGCTCTTATGTGCTATTATTTAAGTATCTATTTAAAAGGAGT
TAATAAATATGCGGCAAGGTATTCTTAAATAAACTGTCAATTTGATAGTGGGAACAAATA
ATTGGATGTCCTTTTTTAGGAGGGCTTAGTTTTTTGTACCCAGTTTAAGAATACCTTTAT
CATGTGATTCTAAAGTATCCGGAGAATATCTGTATGCTTTGTATGCCTATGGTTATGCAT
AAAAATCCCAGTGATAAAAGTATTTATCACTGGGATTTTTATGCCCTTTTGGGTTTTTGA
ATGGAGGAAAATCACATGAAAATTATTAATATTGGAGTTTTAGCTCATGTTGATGCAGGA
AAAACTACCTTAACAGAAAGCTTATTATATAACAGTGGAGCGATTACAGAATTAGGAAGC
GTGGACAAAGGTACAACGAGGACGGATAATACGCTTTTAGAACGTCAGAGAGGAATTACA
ATTCAGACAGGAATAACCTCTTTTCAGTGGGAAAATACGAAGGTGAACATCATAGACACG
CCAGGACATATGGATTTCTTAGCAGAAGTATATCGTTCATTATCAGTTTTAGATGGGGCA
ATTCTACTGATTTCTGCAAAAGATGGCGTACAAGCACAAACTCGTATATTATTTCATGCA
CTTAGGAAAATGGGGATTCCCACAATCTTTTTTATCAATAAGATTGACCAAAATGGAATT
GATTTATCAACGGTTTATCAGGATATTAAAGAGAAACTTTCTGCCGAAATTGTAATCAAA
CAGAAGGTAGAACTGTATCCTAATATGTGTGTGACGAACTTTACCGAATCTGAACAATGG
GATACGGTAATAGAGGGAAACGATGACCTTTTAGAGAAATATATGTCCGGTAAATCATTA
GAAGCATTGGAACTCGAACAAGAGGAAAGCATAAGATTTCAGAATTGTTCTCTGTTCCCT
GTTTATCACGGAAGTGCAAAAAACAATATAGGGATTGATAACCTTATAGAAGTGATTACG
AATAAATTTTATTCATCAACACATCGAGGTCAGTCTGAACTTTGCGGAAAAGTTTTCAAA
ATTGAGTATTCGGAAAAAAGACAGCGTCTTGCATATATACGTCTTTATAGTGGCGTACTG
CATTTGCGAGATTCGGTTAGAATATCGGAAAAGGAAAAAATAAAAATTACAGAAATGTAT
ACTTCAATAAATGGTGAATTATGTAAAATCGATAAGGCTTATTCCGGGGAAATTGTTATT
TTGCAGAATGAGTTTTTGAAGTTAAATAGTGTTCTTGGAGATACAAAGCTATTGCCACAG
AGAGAGAGAATTGAAAATCCCCTCCCTCTGCTGCAAACGACTGTTGAACCGAGCAAACCT
CAACAAAGGGAAATGTTACTTGATGCACTTTTAGAAATCTCCGACAGTGACCCGCTTCTG
CGATATTATGTGGATTCTGCGACACATGAAATCATACTTTCTTTCTTAGGGAAAGTACAA
ATGGAAGTGACTTGTGCTCTGCTGCAAGAAAAGTATCATGTGGAGATAGAAATAAAAGAG
CCTACAGTCATTTATATGGAAAGACCGTTAAAAAAAGCAGAGTATACCATTCACATCGAA
GTTCCACCGAATCCTTTCTGGGCTTCCATTGGTCTATCTGTAGCACAGCTTCCATTAGGG
AGCGGAGTACAGTATGAGAGCTCGGTTTCTCTTGGATACTTAAATCAATCGTTTCAAAAT
GCAGTTATGGAGGGGATACGCTATGGCTGTGAACAAGGATTGTATGGTTGGAATGTGACG
GACTGTAAAATCTGTTTTAAGTATGGCTTATACTATAGCCCTGTTAGTACCCCAGCAGAT
TTTCGGATGCTTGCTCCTATTGTATTGGAACAAGTCTTAAAAAAAGCTGGAACAGAATTG
TTAGAGCCATATCTTAGTTTTAAAATTTATGCGCCACAGGAATATCTTTCACGAGCATAC
AACGATGCTCCTAAATATTGTGCGAACATCGTAGACACTCAATTGAAAAATAATGAGGTC
ATTCTTAGTGGAGAAATCCCTGCTCGGTGTATTCAAGAATATCGTAGTGATTTAACTTTC
TTTACAAATGGACGTAGTGTTTGTTTAACAGAGTTAAAAGGGTACCATGTTACTACCGGT
GAACCTGTTTGCCAGCCCCGTCGTCCAAATAGTCGGATAGATAAAGTACGATATATGTTC
AATAAAATAACTTAGTGTATTTTATGTTGTTATATAAATATGGTTTCTTGTTAAATAAGA
TGAAATATTTTTTAATAAAGATTTGAATTAAAGTGTAAAGGAGGAGATAGTTATTATAAA
CTACAAGTGGATATTGTGTCCTGTATGTGGAAATAAAACACGATTAAAGATAAGGGAAGA
TACTGAATTAAAAAAATTCCCCCTCTATTGTCCGAAATGCAGACAAGAAAATTTAATTGA
AATAAAGCAGTTCAAAGTAACTGTGATTACAGAGCCAGACGCAAAGACGCAGAGCCGATA
AAATGAGATTAATACAATCTCATTTTATCGGCTCTTTCCGTTATGTATGGATTCTTTTAA
TTAGTCTTCGATGTTTCTTGCTTCGTTGATACCGCTGGCTAAAGATTCCATTAAGGATAG
TTCTTTGTCTGTAAAGCTATCCATGTATTTCTCTATCTGTAATCGTCGGGTGCTTTTTAC
CAAGTTATTAGCAGGTAAGAAAAATTCATCAACGGAAACATGAAGTAACGATACAAGGTC
ATAAAGAACTTGTATGCTGGGGTGTTGCCCTTTATTTTCAATATTAGTTAAGTACCGTGG
GTCAATTTCAATCAATGCTCCCACTTGTTCACGAGTTAAACCTCGTTTCAATCGAGCTTC
TTTAATGGCTAAACCAAAGGCTCTAAAATCATATTTATCTTCTTTTTTACGCATAGTAGA
CCACCTCTATACATTTTATTGTTCCTACTGAATTAAAAACAGGTATAGAAAAACGTGTTA
TATGGTTTATAGGTTTATATTTAATAAAAAGCACTACTAAACGCCAATAAAAAAAACCGT
TATATGGTAGTGCTATTTACGCTGTTAAAATATTGTATATTACTTCCAAATGGCGGTTTG
TTGGAGGTCAACGTCGCCATGAAGTACATCATATACAATAAATTTCCTTACATTGGGTTC
TTGTCAAAAAAAGTCGTCTATCTGCAATAGATAAGTACGTCCACCAATGTGGTTTTATAA
ATCATATAGATAGAATAACAGAAGCATGTAAACAGAGAAATAAATCTGTTTATATGCTTT
TTTGGCTATTCAGAACTTTTTTACAAAGTTTATTTATCAGTAATGCAACAAATCCCCCTT
TCACATTGGGACTAAGAGTGAAAGGAGATAAACGAGCAAGGCTCACTTCCTTTCCTAGAC
AGAAAGGGGGTGAGAAACATGAAACCATCTTCTTTTCAGACCACAATAGAAAATCAGTTT
GACTATATCTGTAAACGTGCTATGGAAGACGAGCGAAAGAATTATATGCTTTATCTTTCA
AGGATTGCAAAGCGTGAGGTGTCCTTTTCGGATGTTGGCGATTATCTTGTTAGCCAGTTT
GCGACAACAGATAACTATTCAACTGACTTTCAGATTTTTACACTCAATGGGTTATCAGTA
GGCGTTGAAAATGATTTGTTGAGTGAAGCATTACGTGAGTTGCCAGACAAGAAACGTGAA
ATTCTACTGCTGTTTTACTTTATGGACATGAGCGATTCAGAAATTGCAGACCTGTTGAAA
TTGAACCGTTCTACTGTCTATCGGCATAGAACCAGTGGACTAGCCTTAATTAAAAAGTTT
ATGGAGGAATTTGAAGAATGAAAACACAATATCCTATGATTCCCTTTCCTCTCATTGTAA
AGGCAACAGATGGCGATACCGAAGCGATTAACCAGATTCTACATCATTACAGAGGGTACA
TAACGAAGCGTTCCCTACGACTTATGAAAGATGAATATGGCAATCAAAGTATGGTCGTTG
ATGAAGTCTTACGTGGAAGAATGGAAACCAGACTGATTACAAAGATTTTGTCATTTGAAA
TTAAGTAATATCCTCTCTCCTTTCGTGGAAGCGTGCTAAACCATTCCACGCTTCCCGAAC
AGGGAGGTTTGTTATTCCACCAAAGCATATTGAGCTTTCAATGTGTTTTGATAGGCTAAC
GAGCCATTGTTCTTTGAAAACTGAATAAAAGTAATCGAATACGTTTCGATAAGAAAAGAG
CCAACGGAACTAACCGCCATGACCTATCTTATAAAGATAGCGAGCGATTCATGTTAGTGA
TCCGAGAAGCAATCTTTAGCAGGATTGCCTGCAACGACATTCTTATCGTGATAATGATAC
TCCCATACAGTCAATAGTCCGAGCGTGATAAAACCGTCGCAGGCAATGAGTATGGCTACA
TGAGAACCATGCAGGGGTGGAACTCCCGTGAGCTTTGCTAAAGCTGTTCGATTGCTGGTA
AAACAACTTTTATGAAATCCAAATAAGTGATTTGGAAAGGAGGATTTTATGAAGCAGACT
GACATTCCTATTTGGGAACGTTATACCCTAACCATTGAAGAAGCGTCAAAATATTTTCGT
ATTGGCGAAAACAAGCTACGACGCTTGGCAGAGGAAAATAAAAATGCAAATTGGCTGATT
ATGAATGGCAATCGTATTCAGATTAAACGAAAACAATTTGAAAAAATTATAGATACATTG
GACGCAATCTAGCGTCGCCAAAGGGTCTTGTATATGATAAAATAGTATTAAGTCGTATCA
AGGCTCTTTCCATAAAGGAAAGGAGCAAATGCCATGTCAGAAAAAAGACGTGACAATAAA
GGTCGAATCTTAAAGACTGGAGAGAGCCAACGAAAAGACGGAAGATACTTATACAAATAT
ATAGATTCATTTGGAGAACCGCAATTTGTTTACTCGTGGAAACTTGTGGCTACAGACCGA
GTACCAGCAGGAAAGCGTGATTGTATCTCACTTAGAGAGAAAATCGCAGAGTTACAGAAA
GACATTCATGATGGTATTGATGTTGTAGGAAAGAAAATGACACTCTGCCAGCTTTACGCA
AAACAGAACGCTCAAAGACCAAAGGTTAGAAAAAACACTGAAACTGGACGCAAATATCTT
ATGGATATTTTGAAGAAAGACAAGTTAGGTGTAAGAAGTATTGACAGTATTAAGCCATCA
GACGCTAAAGAATGGGCTATTAGAATGAGTGAAAATGGTTATGCTTATCAAACCATCAAT
AACTACAAACGTTCTTTAAAGGCTTCATTCTATATTGCTATACAAGATGATTGTGTTCGG
AAGAATCCATTTGACTTTCAACTGAAAGCAGTTCTTGATGATGATACTGTCCCTAAGACC
GTACTAACAGAAGAACAGGAAGAAAAACTGTTAGCCTTTGCAAAAGCTGATAAAACCTAC
AGCAAAAATTATGATGAAATTCTGATACTCTTAAAAACAGGTCTTCGTATTTCAGAGTTT
GGTGGTTTGACACTTCCAGATTTAGATTTTGAGAATCGTCTTGTCAATATAGACCATCAG
CTATTGAGAGATACTGAAATTGGGTACTACATTGAAACACCAAAGACCAAAAGTGGCGAA
CGTCAAGTTCCTATGGTTGAAGAAGCCTATCAAGCATTTAAGCGAGTGTTAGCGAATCGA
AAGAATGATAAGCGTGTTGAGATTGATGGATATAGTGATTTCCTCTTTCTTAATAGAAAG
AACTATCCAAAAGTGGCAAGTGATTACAACGGCATGATGAAAGGTCTTGTTAAGAAATAC
AATAAGTATAACGAGGATAAATTGCCACACATCACTCCACATAGTTTGCGACATACATTC
TGTACCAACTATGCAAATGCAGGAATGAATCCAAAGGCATTACAGTACATTATGGGACAT
GCTAATATAGCCATGACGCTGAACTATTACGCACATGCAACATTCGATTCTGCAATGGCA
GAAATGAAACGCTTGAATAAAGAGAAGCAACAGGAGCGTCTTGTTGCTTAGTAGTACAAA
TGAATTTACTACTTATTTACCACTTCTGACAGCTAAGACATGAGGAAATATGCAAAGAAA
CGTGAAGTATCTTCCTACAGTAAAAATACTCGAAAGCACATAGAATAAGGCTTTACGAGC
ATTTAAGAAAATATAAAAAGATAATTAGAAATTTATACTTTGTTT
