# Supplementary material for: Abundance, Diversity and Role of ICEs and IMEs in the Adaptation of Streptococcus salivarius to the Environment
Source: Genes (Basel). 2020 Aug 26;11(9):999. doi: 10.3390/genes11090999 (PMC7563491; doi:10.3390/genes11090999)
Supplement: Supplementary file 1 [file genes-11-00999-s001.zip › Supplementary files/Lao_Data_S1/ICE_SsalJF_rpsI.fasta]

>ICE_SsalJF_rpsI
AACCAGGTCTTAAGAAAGCTCGTAAAGCTTCACAATTCTCAAAACGTTAATTATCCGCGA
TATATCAACGTTTCAAGACATTCAAGATTTTTATCTTGGGTGTCTTTTTTTGTCCAAAAA
TCAAAAGTTTCCACCAAAATTTCCACCATATTCCCACCATTACTTTTTGAGGTGCCTGTA
AGCAGTCTCTCCAGCTGTCTGTGAAACAGTGCTAGTGGTATTGATATAAGTTTTTGTGAT
TGACTGGTCACTATGAGTTAATGCCTCAGATATTTCTTCTAGTGAACGTCCTGCTTTTTT
GGCTAGTGTTGCCCCAGTATGTCTAAGTTTATGTGGTGTAGCAGGTGCTAGTTCTGGATG
CCGTCTTTTAATAGAGTTCATCCGATAATTGAGGTAGTCAATATGCAAGACAATGTTTAT
ATTATTTTGTCTATCATTATAGGTAAATACAAACTGATTATTTGTTTGCTTGATACCAAA
CTGTTTTAGTTCTTCCCGCTGTAAGACTTTCCATTTTTGCAATAGTTCCATCAATTCAGT
AGGAGCATTGAATAATGTTCGTTTGCCTCCCTTTGTCGCTTTTACATTTCCGAAACGGTC
TAATGCATTTTCGATTAGTATTTCGTTGTTTTTGAAATTGATATGTTTCCATTGAAGTGC
ATAAGATTCAGACTTTCTATCGGAGAGAAAGAATGTTGTATAGAATAGGACATAATCTTT
AAATTCTAGTAATCCTTTTTCTAAATCATCGTCAAAGGCTTGCAGCCAAAAACGTAATTC
GTCTTCATCTAACGCTAAATCTTCTTCACGCTTATTCTCTTTTAGGATTTGCTTTTTAGT
TGCTTTAATACGACTAATCGTTTTGTGTAGTCGATTGACTGGGATGTATTCCAGTTCTTC
CGCCCAGTCAAAAACTGAGTTAATGTAACCACGGAGAGCCTTGAAATTTGCATAACTATT
TGCTTTTGGTGTCAGTAATGACAATACTAATTGTTTGTTTTCGTTAAGATAACTCAAGGA
GTATTTACCTAGAATGGGTAAAATATGTAGTCTAAAGAGATTTTCGGTTTGGAAGATTGT
TGCAGCTGTAGGAGGTTTATTCGTATTAGTTGTTTGCCCAGCTTTATAGGGTTCGAGCCA
AACCTCTTTATAGAAATCAGAAAAAAGTATGTCCTCTTTCTTGAGAGGCTGTCGAAAGTG
TTTGTTGTGCCTTGCTTTTTCAATATCAACTGATAGCTTTAATTCTGCTTCTTTCGCCTC
ACGTCTAGTCTTAAATCGTTTCTCATATAGCTTACCTAGTCCCAGTTTTGATTGGGTATC
TTCTGGAATATAAACTCTAAGCTGATAGGTGCCATTTTTAGTTTTCTTTATTGACATCGG
TGTTCCTTTCTAGGCAGAGATTTCAAGTCTTGCCATCCAATGATTGACGCTTTCCTTATT
GAATCGTATGGATTTACCGATTTTGATATATGGCAGTCCCATTGAAATCCACAGGTCAAG
AGTGTTATTGGAAATTCCTAGATAACCACAGGTTTGTTTTTTGTTCAGAAATGGAGTGTC
TAATCCCATATCTTCTTTGAAATGATGAATCTCATCTTTGATAAGAGTTGCAATCATTTT
TTGAATTTCTTGTGTCTGTTCTTCTGGTAGTTGTACTAACATTATTATCTCCTTCCTAAT
GTCCTAAAACATATGTAAATTGTTTGGCAGTTTCTGCATCAAAAGTGCGGTAGCTAACGA
CTCCTAGTCCTTTGACGTTTGATTCAGAGATAAGAATGGAGCCATCTGATTTGACTTGTT
CCACAAAGGCAATGTGACCATAGGTTGGATCTGCTCCAGCTTGTCCTGGGCTAAAAGATA
GTGCGGAGTGTTCAGTAGGGGTATGAGTTGTTTGATAACCTGGGGCATTCATCCATTGAC
CACCATTTCCCATATACTCTCCAAAGCTAACACCGACCTCTTTTCCTCGGTTATAGACAA
ACCAGGTACATTGTCCCCAAGGATAAGACAGTCCTATATAGCTTGAGGTATTGATTTCTT
TGGTGAGGCTATAGCCTTGTGGGACATCCCCAGTTGTGACACCGCCTCCGTCTCTCGTTT
TTCCTGTCGTTTGTTCAGGGGCTTTTGGTGTACCTCCATGCTCATCGATATAAGTATCGA
GTTTTTGCATGGTTTCAGCACGCCTTTTTCCTGAGCCAGAGGTATCGGTGAAGTAGACCC
CACCATCTGTTGACGTGTTGAGGGAACCACTCGCAAATTTTTGCGCTTTGTCATCTTGGA
CTTTGAAGGTTTCATTTTTATTGCCAATGATGGTCTGATTGGTGAGTCCAACAACGGCCA
CTTCATCGTTAAAATTATTGGCGTTTTCTGGATTAGAGTCAAATGCTCCAAAACCAAACA
TGTTGGAACCAGGATTTGTCGCAACTCCAGCTGTTCCAAGTGAGCTTTCATTTAAGGCAA
TCGCTACAATGGCACGAACATCTAGATTAGACTTAGCCTCCCAATCTAGGAGCTTTTTCC
CATTGATGCGTTTCTTGTCATAGGAGATGCCTAAAGTATCTAAAAAGCCGTCTAATTGCT
CTGCTTTAATACCATAGCGATGGACGAGTAAATTATGGGTATAGGGGTCTCCATTTGACC
AGTGGTCTGTGTAGGTTGCGCCATTTAGTGATTGAGAAGAGCCACCAGTGCTACCTCCTC
CGACGGCTCCCATAATGATGATAATGATAAAAACAGGAAAAAAGAGAGGAAGAAGGCTAG
ATAATAGATACCATTTTAGTTTTTTCATCGACTCTCCTTTCTACTTAATGTCTGATATAA
GCTGTAAATAGAACAGTCCCAAAGCGCCATTTAGCGTCTAAGACGACGGAATGAGCTTTC
GTTTGTGCAATGATCTGGTCTTTGTCTTTTTCTGAGACTGGAAATAAAAGAAGGAAATCG
ACGGAGCGTTTCCCTTCTTGGTAGGCCTTAAAAAGTGTCTCTTCAAGCATTCTTGGAAAG
GCTGTTCTTGAGCGTATTTTAGTATTCATTCTATTCTCCTCTCAATTGGTTTAGGCGTTG
AGTTAAACGATCTCGTCGCTCGATATTGGCTCTTATCTTATCGTCTCGTGTCATAGTCTG
ACGATAAGCACGAGTGAAGGCATTGGAACCTTGGGCTTTATACATGGCTTGAGGATCCTT
GTAAGCATCCAATCTCCGTTCTAGGGTATTGATACGGTGTTGTTTGAATGGTGACATCCA
CTCTTCTCTGAGCGTTTGGAATTCGTCTTCTGGACTAGGTATTCCTTCTGACATGATTGG
TGTCTCATTTGGAGGTGTTGGGCTCTCTTCTTCAATCGGCTTGAAGTTATCAGGTGGTGT
CTGTGTTGGAGGAATGATTGGTTCTGGATATTCTGGCGTTATTGGAGCCTCTGTTGGTAC
AGATGGCATGGCAGTTTCCGGTTGACTTGGTTCTTTACGGGTAAAGAAGGAACCAGCATT
TTGGAAATGGCTCTTGGCATTCATCATTACTCCAGTCCCAAAACCGGCTCCAGCTAATGT
AAAGTTTCCGAGGTGTTGAGCCGTCGCAAGGCTTCGTGTTGGGACTTGTGAAGCAACCTC
TTTGGTCTTTGTGACGCCATGTTCAACTTTAGTCCCAATATCTGTCGCAACCATTCGAGC
TTTGGAGCCAAGAACGAATTGGAGGAGTTGGCCTTTAAATCTCCAGATGAGGAAATAGAT
GACACCTTTAGAAACCACCGATACTAAGAGTTTGAAGACAAGACCAAATAAGAGAAGGGA
TGGTAAGGTTTTTAGAACTCCATCAAACCCATTTGTGACGATGTTTTCTATTATTTTTTC
AATATAGAAAATAAGGAGTGTTAAGAGAGTTGTAATTGCTGGAAAAATCAAACCTCCAAA
CATAACTTTAAGCACTCCAAAGACCAACTCTTGCATCCTTGGGACGAATGACATGAGAAG
GACTACTGGGAAAAGTAGAATCATGGTGAGGACAAGGATTTGAGCTACTACATTTAAGAG
CCGGATAAGGATAATGGGGACGGCTAATACAAAGGCTTCTACAATTTTAAAAATCACATA
GAACATCCGAGTGAAAATGAAGTCCGGCATAGCTGATACCCAACGGTTCTTTTCACCATC
ATCGTTGGCTCCGTCTCCTAAATCGTCTAAATACTTGGAACGGTCTTTGGCTTTGACAGC
CTTAAAATTTCCATTCTTATCACTAGTTCCAAGGACTTTACTGTCGTCAAAGGCTTCTTC
TTTCCCGTCTTGGCTGTTCTTGTATTTTCCATTTTCTTGGCCGGTATTGACAAAGACATA
GGCTTTATAGGACGTTTCTGCAATGTAGCTATCCGACATCGATTTTCCAATTTTAATCGA
CTTGTCTTTGGCGTAGTCCACCTTAATACCTGCAATCTTTTTGGTAACGTCTTTAGAGAC
GTTATTGACGGTATCAAGGAGATAGAGCCCACCAGAAGTTCCAGCAACTGTCCCAAAGTA
CCCCAGAGCTAATAGAAGTACTAGACAGACATGAAGGAGTGTTCTTGAAAAGGAGCCTTT
TGAAAAGAAATACTGGTAGAACAGGTAGAAAGCTAAAACCAAAAGCAAGGTGCCTACAAG
TGATTTGTTGGTAATGTTGCCAGAATTAGAGCCCGTAAATCCGTGCCAAATACTGCTTGC
TCCATGAAAGACATAGGTTTTATAGGTGGCGTAGAGATCAATCTTTTCTAAGATGCGAAT
GAGGAGGGAAAAGAAGCCAACGACGGCATTAAGAATGAAAAAGAAGAGGTTTACGAAGAG
TTCATTAATTAGGACCCAGGCTCCATTAAAGGAGCCAAAGTTGGTTGGTTCCATGTAGGA
CTTTAGGGAGAAGATATCCACTCCCTTGAGCTTGGCAAAAGCTTCTTGCATCAGTTCACC
TCCTAACTAGCGTATTTATTTTCGAGACTTGAAGAGACTGTTGCTTTCATTGGTTTTAGA
AGCATGTCAATATCCTCAAAGAGATTATGGACGGAAATCATATTAAGATTACCGTAGACA
TCGTAGTAAAGGCACTGACCAGAAATCATATTATCAATCCATTCAAGGTTACTTTCAGTG
ACTTCGAGATTGACGTGTCTGAGAATATCTTCACGTTCAGATTTTTCATAGAAGGCAAAG
ATAGTCCCAAATCCAGTCGTGTCATCTTCATTTTCTGCATCGTGGACAGATTGTGTAATC
AGTGCTAAGGTATTGTTTTTGGAGCGTCCAATACGTCTCATATTTTTGATAACGGCTTTT
CCCTCTGCGGACTTCATGAGAATCCAAGCTTCGTCAAAGAACTCAATGGTATCTTCATTT
TCATTGCGTTCTCCAAAGTGGGTACAAAAGGCCCCAAGCGCAAACATGAGGGCAATAGAG
TTCCGTTCGTGGTCTGAAATCTTTGTGGAATCATCCTTTGGGAGCTTGAGGTTATTGACT
TCTAGGATAGTGACTCGGGACTCATAGTTAAGACCTGGTGTGCTACCATCTGAGAAAGCG
AGTTCCAAGATGGAGTTTGTCACAATGGACGTCAGGTAGCGACCCACTGAGGCAATTTCA
GATGAGGAAGCCTGTCTTAAGGCTTCTAGGACATGTTTAAAGCCGACGTTTTCACCAGCT
ACTCGACGTTCTACGATAGCATTGATGGCTTCTGTGATGGCTGTTTTCTGGTCCATTGTG
ACATCATCTACGGCTTGTAGTAGAAACTCAAGCATGTTCTTTGCGACTTCTACAGCTTGT
TCCTTATCAAGGACAACAATGGGGTCTAGAACTCCGTGGTTTGATGGCAGTGAGCTGTCT
AGTGTCACAAAGTTAAAGTTGTCAATCTGTTTTTTGCGTTCAGGGTAGCGTCGTGCAAAT
TCAGGGGAATTGATTACCTCTTGATAGTGATTTCTAAGTTCTCGTTTGGGGTCAATATAG
AGGGTTTTGACATTTTGTAAAGCCACACTCAAAAAGATAATCTGAGCGAGGAAAGATTTT
CCTTGTCCTGTCGCACCCGTAATAATGATATGTGGGTTCTTGGTAATCTTTCCAGCGATA
TCTTCTTTGTTTCCGACTGTGGCATTGTAGAGGACGATATTTTTAGAGGAATCAATGGCT
TTAGCGATAGAGTCCCAACGTCCCGTCCAGTTATCTACTCGTCCTATATACCAACCGATA
CGGTTTCCTGAGGACGTATTGGTAAAGGGCATGAGTTCTGAAAACCCACGGGCTGTGACC
ATATGTGTCCAAGTACGTGTTCTCTTTTGGAGGTTTTCCCCGTAGAGTAGGGCTTGAAAG
AGGTAAGGACCATCTTGTGAAGCTTCACTGATTTCAACACCCATATCATCAAAATAGTTG
AGAACTACTTGTCGTCTTTGACGAAGCTGATTGACGCTAGAAGCAGAGACGATTAGATAG
GCTCCATATTCAATGATCTCTTCCTTGTTTCCAACTTTCTTCATCAAGTCTTTTAGGGAG
ATAGATCCCATGATGATTTCATCTTGTTGGACGGTGTCCGTATTTTCAGCTTCCTCCATG
ATGTTTCGATAACGGGTATTGGAACGTCCCATTCTCCCCTTAATTTTGTTGGTATCAATG
AATTCTGCCTTGATGCGTAGTTCTACGGGAAAGTTCAAGCGTTGGACAAATTCGCTTAGG
TGAAAGCCGTTGAATTGCACGGGAAACTTTCCAACAGGAAGAATAGTCACAAAAGAGGAA
CCATAAGGACTTTCGAGCTTGAGGAAGCCTCCTTTTAGGACTTTAATCAGGGTGTCTGTG
ATATTAAATTGGGAGCGATTAGCAAGGACCTCCTTTTTGTAGTGGGGAATATAGCGGAGG
TATTGCATCCGCTGGTAGTAAAAGAGTTCTTCATTGGTCAGACGTTTGGCACGTAGTACA
GAGAAGGCTTGGAAAATAGTGAATTCGTCACTTCTGTAATCGTCATACCATGTGGGACTC
AATGCGTATTCGTAGCCAAGACCTTTTGCGATTTTCTCCGAGAACTCATTAAAACTCTCA
TAGGCCAAGTCTTTCACCGTTGCCCCGTGATTTTGTTTGCGTAAGGTCACTCCCACGACC
CAGTCAAACTGATAAGGAATTTCCATTTCATCCGTGAGACGGTCAACCGTGTAAAGAAGG
AGTTCTTCTCCCAGATCACGGCTATCATCTGCCAATGCTTCTGAAAAGTCCCTCATTTTC
TCTTCTAAGAGATAATCTTTAGGAATGAGTGAAATCTCAAAGGACTTATTTTTCTGGAGC
TTTTTTATCATTTGAGCAACTGTAATCTTGTGTTTGTCCTTTTTCTCTTCATCTGTAATG
GTAATGGGAGTATTGGGAATACGGTAATAGGCTACCACCGTTCGATCTTTTTTGAGGGCT
AGATTTTCATAGGTTTCCTTAATGGGATAGGTTAAGGTAATACTCATAAGACCTCCTTTT
CTATAGTTTTGTTTTTTCAAAGACAATTTCTTCTAATAGCTCTATTCGGTCTTCATGGTA
GATTGCTTTTTTATTGAGCTTGAAATCCCAGAAGTAAATCAGGTAGTCCCCAATAAAAAC
GTGCATCTTCTTACCGTGTGGCTCGTATTCGGTGTAGAATTTAGCAAGTTTATAGGGGAG
GTACCAGTAGAGCAGTAGTGAAATAGAGTGTGTGAGTTTTGCGAGGGGAACCAGGATGAC
TCCTCCAAATAGCAACATAGCTACAAAAACGAAGGTAAAGACAATGAAAAAGGACAATTG
CATTGGTGTCGCAAAGTACCAGAGGCGAGTCCCCTTTTTTGTCTTGATTTCCTGGATCCA
ATAGGGGGCATTCAAGCCCTTACTGTAGTCATAGAGTCTTTCTTCAGCCATACTTAAAGT
CCTGAATCGATACCAAAGAGTCGTAGGAACCAGCCGACCACTTTTAGGATGTCTTGTCCT
TTTGCGATTGAGACAATGACGGCATAGAAACCAACGACTGAGAAAAGTTGAAGCCAAGAA
CTGTTTCGCCAAGCCTTAATAGCCAACAAAACAGCGATAGCGGTGAGAATCCAAATCCCA
TCGCCTTGGAGGAAGGTACGTAGATTGTCTGTATTCATAGAGTTCTCCTAATCTTTATCG
TTTGCGTAGTTGAGAGGAATGGTGTGTTCTAGTTTTGTGACATAGTAGCTCTTGTCTTTT
TCTGAGAGCGTGAAGGTGAAGTTTTCAGAGTGTGTCGTTCCTCCCACCTCAAAGGTTGCT
TGTACATAAGCAATGAGACCAGCCCCATCTTTCTTAAGATAGGTGTAGTCAATCGTTTTA
AAGGTGGTATTAGCTACAATAGCAACGTTCTTAGCAATAAGGTTTAGGTTATCTTGGTTA
GTGGTATAGTTGATAAAGAAAACCTTGAGGAACTTTTCAACCTTCTTGTGTTGCCTGTCT
GAGACGTGGTCGTTGGCTGTGAGTTGGAGTTGATCGTCTTCGCTAAAGTGTCCAGCTTGT
GAAGAGTCAATCGCTGAGAACCAAGGGAGTCCAGAAATGTAATATTTCCCTTCTTTTTCA
TCAAAGGGAATATTAAATCCCGTTACCAGTTCTTTTTCCTCAGTGTCTTTGTCATGTTGG
ATTATTTCCTTATATTTGACCTTGTAGGTGGCTACCTTACCTTCTACCGTGACTAATTGT
GAGTAGAGCAAGGTACTTGGGTTACGCACTTGACCTTGTGCTTTGACGTCTGGAACGAAG
TTATAGAAACTGTTGAGGTGTTCGACTTGTGCTTGTTGTTTATCCCCTTCTTGTGGGAGG
GTGAAGTAGGCGTAGACATAGTCATTGAGGTAATACTGGAGCTTGTAGTCATACTTGCGA
TTAGCGTCAACAGGCTGTTCTTTTTGTTTTTGAGTCGCTTTCACTTGAGCTTGTAGTGTT
CCCACTTTATTTGAGAGTGTGATGGCACGGATGGATCCCATAAGACCAACAAAAAGGAGG
AATGAAATTCCTCCGATAATAGATAGATTGACGGTCTTTTTAGTGGTGACTTTTAGCTTT
GGTGGACCTCCTTTCTTCTCTACCTTTTTAAAATTTGAGAGGTATTCTCTTGCTTTTAGT
AAGTATCGTTTAGCTTTTATCATAGGACCTCCTTCTAGAGACTAGCGAGTTCAATGAGTT
TAGAACCTTTAGCATAGAGGCGTTTATTGGCTTTTTCAATCTCACTGTTAATGTAGTAGT
AGCCTCGTAATTCATTGTGGAGTTGTTCCACTAATTCAGGCTTTAGGTCTTTGACTTCTT
CTTTTTTGAGAAGGGCATTTAGTTCTCCCGCCTTGGTCCAAGCTTGTTTGTGGTCTTTCT
TTTTGAGTAATTCTCCAAGTTCGTTGGTAACCTGTCCAACTTTTGTTTCAAACATCGTTT
TAGTAGCCATATCAATTTCCTTTCTAAATGTTTCGTGATTGTCTTTGATGGTCTGTTGAA
TATAAGCAATGAGAGAGGGACGCATCCGTTTATTGAGACTCAGAACCTGACCGTCTAGGG
TGAAACAGGCATGTTCATAGTCGTAGAAGCCCCTATCATTTGGAGGTTTTTCGGTACATC
TTCCAGCACATTCATAGTAGAAATCCTTCCCTTTTCTAAGGAGGATATACATGTTCCAAA
ACTCCTGATCAGGAAGAAGGAGGAAGTCTGCTTGATAGATTTTCTTGAGCATGTATTAAC
CCTCTAGGAGGTCCTCGTAGCCTAGTGCTTGGTAAATAAAGTCTGTATCAAACCAGAGCC
AATCATTGATTTGAGTGTCGGTAGGGGTATTCCCAGAAAAGAGGTCTTCACAGATGGTGG
TTAGGGTATCTATACCACCACGTTCACGGACAGTGTTTAAGGTACTCAGTCCACCAGACC
AGGCTTTAAAGTTGTTTAGTGAATTGATTTCGACTTTGTATTCCATAAGAGATTTCCTTT
CTAGTGTTCATAGTGTTTGTTGGTTTTGAGGAGTCTTAAGATGGCCTTCCCACGATCAGT
GATTTCACCACTATTTTGAATCATTTTCATGTATTCTGTTTGCATGATCTTGTCTGCTTC
AGAAACGAGTGCAAGAGAGTTTGCGACTTGATAGGTTAACCAGCGAATGGTCCGTTCGAT
ACTGTAGGGTTGTGGACTGGTTGAGAGTTTTAGGGGTTCAACCCCTCCAAAGAGCCTTTG
CCATTTTTCATCGGGCTTATAGGCTCCAAACCGGGTAACACCATCATAGACTTGGATTTC
CTTGTTCACGATGCCTCTTGCGATTTCTCCGAGGTCTACTCCGTTGATGTATTCCTCCAC
AACCCCTTGGGCTTTCTGGTCTGAAAAGCGTAGTTCGTAGCGGTTCCAGATACCAAAAAT
CTCCAAGGATTCTTCCAAGGAGATATTTTCCATACGGGCGATTTCGTATCGCTTTTCATA
AAAATTGAAGTAGAGCTGACTTTGACGACTCCCAAAGTAAAGGGAAAGACCGTGATTAGC
TTCCATATCGTCGTTATCGGTGAAGGAGCCCCCACCTGTGATATTCCATTTTCGAATGGT
ATCTAGGACAATTTCTTTGGCATAGAGCTTATCAATGAGCTTTGGGATCTGGATATGTTC
CTCCTCATGCCCATAGCCTTTATAGAGCTCATCTAGGGCGATATCAAGGCGTTTTACCCT
GACCTCTTCGTAAGCATAGAGAATATTTTGAAGAAAGGTATGCCAAGAAATCCCCTTGTG
TTCTAAGAGGAGTTCCATCTCTCGACAACCTTGACCAGAGAGTTGTAGACAAGTTTGGTA
GTTATTGGTCGCAGATTTATCAAAGAAATCGAAAATCCAAATGTTTCCCCGTTGCCACAA
GTGGGTATAATTCATAAGCCGTGTTTCTTGGTCAGTGAATTCGCTTAAGTGACAAAAAAG
AAAGTTCTCACAGAAAGCTTCTAAATCTCGGAGACTAGGGAAAGTTAATCGCAAGTAGTC
GATGTGAGCCCTGAGATTGTTTTTGTGACACTCTTGATAGTAACCGAGTTTTTCCTTGAG
TTCTCGGAACTTGTCAATGGTGAGACCTCTTTCCCCTGATTCATAGGAGCGGTAAGTTCT
TATCGGTAAGTTAACTGCTTGTGCAAAGGACTTTTGGCTAAGGCCTGTTTGTTTTCTGAA
GTTTTTGATCTGAAAGGGACTTATTTTAGTCATTCATGGGAACACCTCCTTTTGATTAAG
TGACACACTTTTTTGACCAAAGTGACACACTTTCTAAATCTTGAAATCCCAACTCCCACA
AGGAATGAGGAGGGGTGGACGTGGCACTTTGGCCAAATGTAACCCCCCTATTAGAAATCG
GGGGTTGAAGTCTCATCATGGCCTAGGAACTTCGGGCTACGGTCTGCGTCTGACCTGTGG
TCAGGCTTGCCCTTGCCCTTGTCCTAGCCCATGATGACTAAGCGTCGCTTCAACGGCTTT
TGGATAAGATTTGCGTCCTCCCTCCTCAAAGTGGATGAGACTTTCAAGAAGAAGTTCTTC
TTGAAAAGGGTTGACTAGAATGGCGGATTCCGTCCGTTCAAAAACAATGCCTTGTTCTTG
CAAGAGATAAATAATCTTTCGAAGTGTCACCATTTTAAGGTCCTGTTCCTCCGCAAACTC
CTTGAGCGGACGTCCGTTGGTTCCAGTGTCTAGAGCTTCTTCCTCCTCTATTGGTTCAAT
CGGTTCTGATTGTTGGTGGCCTTCTCCAAAGACTTCAAATTCTTCGCCATTAAATTCCAT
AATAGGGATTTTTGCGTAGGCATCATAGAAGGAGAAGCCTTGGTCGAGAGGTACGTAAGG
GGAGAAGAATTCGCCAGCCAAGTCACCGTTATTAGCGATATAGCCTCGTCCTTTAACTTT
GACGCCATTGATTTCATCGAGCTTTTTAAACTCCTTGGTTTTGTTAGCATCTCCAAACAT
CATATCGTAACCCGTTGATTCCAAGTGACCAACTGAGAGACGCTTCATAAAGTTATCTCG
AAGAGCTGTTTTGATAAACTCACCGTCAGGTCGTTGCATGGCAAAGATGATAAAGACACC
AGCTTGACGGCCCTCTAGGACGAGTTGAGAGAGGTATTCCATGAGTTCCGATTGGAGGCT
ATAGTCACGGTCAATCTTAGCCATAAGGGCTGCCCACTCGTCCACAAGGATGAATTTGGG
TGTCATACCGTAGTGCGTAAAGTTCTTCCCAGCTTGGAATTTAGGTGACGTAGACATGAG
CTCGTAGCGTTTTTCCATGAAGTCAACATTTTCTTTAAAACACTGGATGATATCCTCTTT
ACTTGTATAGACACGACCATGAAAGACAGGAATCTTTTTGAGACCAGCTAAATCAGAGTT
CTTTGGATCACAAATATCTACAAAGCCAATCTTAGCGAGTGCATAGATAATGGTCATAAG
GACAACGGTTTTACCGCCACCAGTTCCCCCGCCAATGAGCAGGTGAGGCTCTTCAATATA
ATCCCAAGTGACGTCATTCATAAGTTGGAGTTTAGAGCCCTTGACTTCGACCTCATTAAT
GGTGATACGACTATCAATACGGTTGATGGCAATATCATAGGTGATGAAACGTTTATCAAA
GGTTTTATTGCGAAAGTCTCCGTTAAACATGACTTCGAGAGTCGACCCAAGATTGAGAAA
ACGGTCCTGAAATTTATTCCCTTCTAGGATAAAATGGACTTCAATCTTGTAGCGAGACTG
CTTCAGGTACACCTGAGGAAGGACAATCTTTTCAATCGTTTTGTTTTCACGTCTGATATT
TTTAATCAAATAGAGGTTATTTTCTATCAGGAAGCGAGACAAAATCCGTAGGCTATTGAG
CTTTTGGAAGAAGACGATTTTCTCGTAACACATGCGATTTAGTAGGTAAGCAATCAAACA
AGAAGCAACAAGGATACCCCCAATATAGTAAATTTGTGGCAAGGGGTGGTCTTTTAATTC
TTCTAGGTTAAGATAACAATAATTTCCAATCGCTAACAAAGAAGGGAACCACCAGATAAA
CCAGGTGATTCCCCGAATATGACGATAAAAGGCCCTAACTCTTATCCCACGATAGGTAAA
GAGTTTCATAGTATATCACCTCCTAGTTTTCTTTCTTGTTGTCTAGAGGTTTATTTTCCT
TGATGGGTGTTCCTCCACTTTTTTTCTTGATTTTAGAAGCAAAGAGCTTGTAAATATCAT
TACGGTTAACGTGCGTATGGGTAATCACAATATCTTCCAGCTCTACCTCTTCTCGGTATT
TAATGCCTAGATCTTCAATTTCAGACTGCGCCATATCAGCAATGGTGAAAAAGAGGGTTT
CGTGTTGGATAGAAGAGTGAATCGCTACAACAATACCACGGATTTCTCCTGTATTGACTT
GAACGAAAGAGCCGTCAGGGTTGCGTTGGGTGCGGTCTTCTTCATAGATGATATCTGGCC
CTTCAATGCCACGGAAAGAGAGCTTTCCAAGGACTTCAGGCACGTTTAGACCATCTGTAA
TGACACGATAGGTCTTGTCTGCAATTTGTAGTTTTTCTCCGTAGTTTAATCCGATTTTAG
CCATATGTATTTCTCCTTTACTTTCTTATTTTTTTAGGACCAATTTTTCCGCAAAGACAT
TGAGGGCTGGGGCAACTGAATTGCCGTTTAGAGCCGTATCTGAGAGAAAAACCGGGTTGA
CGGCTTCTACGAGAGCGTCTTCTGGGAAGACCGTTGTAGAAGCAGGGGTAATAACGTGGA
AAGCTCCGTGCTTTTCGCTATTAAGGATATGGCGTTGGTATTTGCCTTCTTTCCCAAAAA
TAAAGCGAGGCGCATTCCCTAATTTTTCGTAGTAGGCAGTGCCGATAAAATCTGGTTTCA
TAACAAGTGTTTCTGGAATCATAGGATTCTCCTTTCTGGTTTAAAGCAAAAGAAAAAGAG
TTAAGCTAATTGCTTCACTCTTGAGTAATAGTGGGTAAATAGTTTCCGTTTAAACTGTCG
GCTATAGAACTGAATATCACCGCTAGGGTAGTTGTTTCTGCGAGCTTCTTGGACTAAATG
ATTGAGGTCAAGAAGAGCTTGTGTATAGAGTTTTGCTTGTAGTTTAGGCGAGTAGCCAAA
CATGGCATAGGTGAATTCATAGTTATCATAGAGACGTTTACATTGTAATGCGAAAAAAGT
TTGTCATAGGGTTTCTCCTTTATTGTAAGCATAAAAAAGCTACTAAGATATAAGAAAGAC
TTAGTAGCTTGAGAGTAAGTCTATCTAAAAGATAGACAGCAGTAAAGAAAAGTTGTTTGG
TTGGAAAGATCCCTCTTTCCACGGTGGCAACGTTTAGCAAGGTGCATTGCATGAATTACC
ATCGCTTTCCCGGCCAATCTCTTTAGGTAGTCCTTGTCATACCCTAGGGATTCTCTTACG
CAATCTTGCGCAACCAGTTCACTTTACTATTCGGCAAAAGTGCTAATGGTCCGAAATGCG
TGGAAGCCCACAAATACTTGTTTTAATCTTCACTTCAACCATTAACGGACTTGACTTTAC
TTATCAAAACAATTACAATAAAGGTACGAAGTTTAGTGTAGTTTGATAGTCAGTCCTCTG
GTTGTCAGACGCACTTTTTATTTAATTGTCAATGATCTCACTCTGATAGTGATTATTATT
TTTTTAAAAATATCGCTATCAGCTATATATATATAATATCGCTGTAGGCGATATTTGTCA
AGGGTTATTTGAAAAAAAGTAAAAAATATTTTTTGAGGTTTAAAATGGAATTTTCGGAAC
GCTTAAAAGAGCTAAGAAAACAAGCTCATCTGACACAAGTTGAACTAGCCGGTAAATTGG
GAATAGTCCAATCTTCTTATGCAGACTGGGAGAGAGGAAGGAAAAAACCAACACAAGATA
ATTTAGTTAAGATAGCTCAGGTTTTGAATGTATCTGTTGATTATTTAGTTGGAAATTCAG
AGAAGAAAGCAGATGAGTTAGATAATATTGAATTGCTTTTTCGTATGAATTCAAAGGGAT
TGACTGAAGAAGAAAAAAAAGTTTTTAGAAAAGAGTTGATAGAGTTTATGGAAGAACGGA
AGAAAGCGTTTAATAAAGGGAATTAGGAAGCATATGATTAAAAGATATAGTAAATTGAAC
GAGTTGGTAAGAAGACTAAAAAAGGATGAAAAGAAGTCTGGAGAAAAATATTATTACAGA
GGTCAAATCCATTGTTGGCCCATCCAGTCATCAGTTTCTCGTGTTAATAATAGTCCCGAA
GAAATCGAAAAAACAGAATTCTTTGTGAAGAAACTTAGAGAAAATAGAACCTTAAATTTA
CAAAATGATGATGAATACTTGAATAAATGTCTTGCTATAGCTCAACATTACGGATACAAA
ACAGACTTCATAGACTTTACGACTAGTATTGAGGTGGCAGCCTATTTTGCAACGGATGGA
ATAGGAATGCATCCAGAATATAAATATGGTTATTTATGGAGAATTTCGGGAAAGGAAATA
GAATCTATAAAGTCTGTCATTAAAAAAGCTGTCAGACTGCTTGAACAAACTAATAGCTTA
ACAAATTTTCAAAAAGAGAATCTTGAAAGATTAAAGACTGCTGATTATAATCCTTTCTTT
GATTTCTCTATTCCTGAACTATCAAGAATGAACAATCAAAAAGGGATATTTCTTTGGGAT
TTTTTAAATATAGTTACATTCTATTACTTTAAGGATAGAGAAGCAGACTTTGAATTTAGA
CATGATGGACAGGTATACTCAAGTAATACAATAAATACAGAGATTATTTATCCTAAACCT
AATGTACTAGAATCAGAAATAGAACGGTTCAAATCAATTGAAGCAATGAAAGAATTTAAA
ACGTCAGATATTTTCAAAGAAGCTAATAAATTAGTCTTGAGACCACGAAATTCTCTTACT
TCTTGCTACTTAAGAGATAATAAATGGCCTTGTGATTTCGGTAAAACTTCGGGATTATTT
GAGCGCTCGATTAAGGAAAATATAGTAAAAAAAGTAAATATAGAAAATGATGAAAATAAT
TTAGTAAATATTATAAGAAACAATCGTAATAATATAGAAAATGGAACAAAAATATCAGTT
GATATTGGAAATTCGAATTTAAACAGTATTATTAATGAAACAATTGATACATTGGTTTAC
TTTCCGTACACTGAATCAGAGATAAAAGAAGTAGTCAAAAATATTGTTGAGTTTAATAAA
ATTAATGATAGTAATGTATCAGAATTGCTTTATATAGGAATGAAAGACTCTATGGGGGTA
GAAAGCTATGGATATGTTCCGTTTAATATCATAGAAGAAATTATGGAAAAGAAAAGGAAA
GAAATTAAAGAGAGTAATGATAAAAATCTTTCCAGTGAACTACAGCAAATGATAGATAAA
AAGTACACTTGGAAATTATTTTTAGATTTAAGTCGTTACCCTAAAAAAGTATTTGAGTTT
TCAGAGATAAAAAATATCTTTATTCAATATATATTACCTTATCAATTTTTATATAGATCC
AAAGAGTATAGAATTTATGTTCCGACTTTCTTAGAGATTTTTGGTCCAGAGTGAATATAA
ATTATTGTGGACAAGCGTCCACTTTTTTTATATACTAAACTCAACCTAAAAGGTTTAGTT
AGTTTGTAGGTTGTACTTAAAGGAGGTACCATTCTTTGGATGAATTGTATACAAGAGTAA
GCAGTGCAACAAAACAGGAGTTATATCAGTATATGAAGGATGACGATATTTCATTATTAG
GTTATAATTTCACTTATTTTTTTCAATATTGCATTGAAGAGAATCAAATCCAAGTGATTA
GCCACCACTTTTCTAATCACAAGATAGAAGGCTTGACAGTAGTTGATGAATTGGGAATCA
GTTTTTCTTATGAGATAGATAATCCAAAGGTAAAACAGAATTTTACCTTATGTCATGAGT
TAGGACATTTTATTCTTAAACATGATGGAAATTATTTTGCAGAATCAATTGATAATCAAG
AGAACTTGCTAGAGCGAGAAGCGAATATTTTTTCCGCTGTAGTGCTAATGCCTGATATTG
TTCTTCTATCAAAAATCTACTATAACTACGAGACTTTTCAACGAGTACAAAATAGTCTCG
AAGTTTCAAAACAGGCTTTGTTTTTTCGTCTTTTGGACTTTCTACGGGAATATTATCCTG
ACAAAGATAGTGAAGTCAAACAAGCAGTTGAGGCCTATATTGAAGGGAAAAACGCTTCTA
TTTTTCGTTTGTTTCATGATATTAGAGAAAAAATTATAGAGGAGTTCCATCAGTTTCAAC
CTTCCCTTATTAATCAGGTTAAGCAGAGAGTGAGTAAAGTAGGTTTTACAACGAGTCTAG
AATACCCAGATCTCTTGATTCAAGATAACTGGAAAGCAATAAAAGCAAGCAGTATCAATT
TAAAAACGTGGCTTGTTTATAACAAAGGAAAGTCTATTGCCTATGTCTGGGATAAAGAAA
AATTCTCAGATGAAGAGGCAAGAAAAAAGGCAGAATTACAGTTACTATTAATGTGAGGTG
AAATATGTATCAACCAGAAAAACTAAAAGCTCGTAGAAAAGAGCTAAAAATGACTCAAAA
AGATATAGCGGATCAATTAGGAATCAGCTATCAAGCCTATTCTGCATGGGAACGAGGCGT
AAAAGCACCATCCAAAGATAAAGTAAATCAGCTAGAACAAATACTCAGAGTACCAAAAGG
CTATTTTACAGAAATTGAGATTGTTCGTCTGTATAATACATTGTCGAATAGAGGTAAAAA
TCAAGTAGTAGAATATGCACGTGACTTGGTACAAAAAGAGACAACTCAAAAAGTGATATC
AGTTTCAGAAAATCTCTATGAGTACCATGTTTACGAAAAAATGTCTGCTGGTATTGGTGC
ATCAGTTTATGATGATAGGGATTATGATATTGTCTACTTTGATGAAGAATTAGCTCATGA
TTTTGCCTCTTGGGTATCTGGGGATTCCATGGAACCCAAATATCATAATGGTTCAGTAGC
TCTTATCCGTGAGACAGGTTTTGATTATGATGGGGCAGTCTATGCTGTAGTATGTAATAA
CCAAACCTATATTAAACGAGTTTACCGTGAAGAAAATGGTTTGCGATTAGTTTCTATTAA
TCCAAAGTACAGGGCTATCTTTCTCCCATATGATGAAGACCCACGAGTAGTAGGAATCAT
TGTTGGGAATTTCATACCATTGAAAGAAAGGAGAAGCAAGCGATAAACTACTAAAACAGA
TATTTTAGATAAAAGTACTCTCAAGTATATCAAGGTATTTGATGGAAAATAGTTTGGGTT
CCATAGTCAAACTAAGGAAATTGTCTTTTTTTGAACTAAAGTTTAGTGTAAAAAGTGTAT
ACTAAACCAACACCGTATCTGGTGATTTTTTTGCTAAGGCGTTACAATAATATGGCATAA
ACGATTTTACCGATTTTGGGTAGAAGTATAATCGTAAAGTTTGTTATGCGTTATGAGGTA
ATACATTGTTCTAATGAGACGATGTATAGAGGCAATCGTGTGTGGTTTGGTTGAAGTCAC
TTGCGATTGTCTTTTCCATTTTAGTTTTACCTTAATTCGCTTGTTGTAATAATCAATATG
GTCTACAATAGTTTGTTTCAATTGGTTAATTGACTTAAACATCTTCTCATAACCATAAAA
CATTGCCGATTTCAAAATACCAAAGAAGGATTCCATTATACCCTTTTATGTACTAATCCC
TTTACGTGACATGTATAATTGGCTCTTTTTATCCCTTGAACATATAATTTAAGTACCTTG
AATATACAATATAAGTGCACAATAAAAACTCATAAGATTTTCTAGTAAAATAGAATTGAA
CGAACTAATTAAATTACTTTTAGAAGAATGTCGAAAGGAAATTCTGTTACCAAATCTCGG
ACAATTTCCATTTTTCTTTTTGTTCTTTGGAGCACTCTCAACTTTTTTAGAACAGCATTC
TCCGCTCTCAAGTACTCATTTTCTGCTTGAAGACGTTCTAATTCTGTCATCTTTTTTCGT
TTTTTTCTTTGGTTTACATCCTATTTTAGGTGGTTTCCTTCTTATTTTTTCGACAATAGT
ATACTCGTTTTTCTTATATTGTATTATCCAATTTGGAAGTCATCTACTATTAGGATAGCA
TAATCTAGAGATACACTTCTTTGTGAACGACCTTCAAGCAGAAGTTTATCAATGATTTTT
TATTTTAATTCAGGAGAATAGTAATGATTCCTTCCTTTTTGACGGCCCTTATTCCATAAC
GGTCAATTAATCTCACCATGTACTTTAGATCAGAAACATCTACTCCAAAATGATTCGAAA
ATCGCTTAAAGCTTTCCCCTTCCTTTCTAAGTTTATAGATCTGACAGTTGTCCTTATAAG
TCAATTTCATAAAAAAAAACACCCCAAAAGTTAGACAGAAAAAAATCTAATTTTTGGGGT
TCAGTTCAATGATAGAGAAAGAGATTAATTTATTTTCACAAACAAAACATAGTTCAAGTA
ATCTCCAAACTCTTATTTATCCATTTTTATGCGAGGCCTTTTCACCTATTAAATTGGTGC
TATTACTAAAAAAAGCAACGAAATTCTAATTCTGAACTAATTCTGAACTTAATATAATAT
ATTAAGTATGTTCGATAGAACAAATAAATTATTAAGGAGGTACTCAAATGAGTACAAAAG
ATTTTAACTTGGACTTGGTAGAAGTCTCAAAAAGCAATACCGGGGCTTCAGCTCGTATTA
CTAGCTATTCACTTTGTACACCAGGATGCATTACTGGTGTACTTATGGGATGTCACATCC
AAAGTATTGGATGTAATGTTCATGTCCATGTCAGTAAATAGCGTAATAATAGTTTAGAAA
ATATTCTAGTCTTATTAAGAGAGTTTCACCGCTGAAATATTAAAGGTAAATATAAGATGT
CCGTTAGCCACATAATTCATTATTGTGTGAAAATAATGAATTATGACAAACGACAAAATC
TTAATCTACGAGCCTTATATACTATAAGAACAAACAAATTATTAAGGAGGTGCTCAAATG
AGTACAAAAGATTTTAACTTGGACTTGGTAGAAGTCTCAAAAAGCAATACCGGGGCTTCA
GCTCGTATTACTAGCTATTCACTTTGTACACCAGGATGCATTACTGGTGTACTTATGGGA
TGTCACATCCAAAGTATTGGATGTAATGTTCATGTCCATGTCAGTAAATAGCGTAATAAT
AATTTAGAAAATATTATAGTCTTATTAAGAGAGTTTCACCACTGAAATATTAAAGGTAAA
TATAAGATGTCCGTTAGCCACATAATTCATTATTGTGTGAAAATAATGAATTATGACAAA
CGACAAAATCTTAATCTACGAGCCTTATATACTATAAGAACAAACAAATTATTAAGGAGG
TGCTCAAATGAGTACAAAAGATTTTAACTTGGATTTGGTAGAAGTCTCAAAAAGCAATAC
CGGGGCTTCAGCTCGTATTACTAGCTATTCACTTTGTACACCAGGATGCATTACTGGTGT
ACTTATGGGATGTCACATCCAAAGTATTGGATGTAATGTTCATGTCCATGTCAGTAAATA
GCGTAATAATAGTTTAGAAAACATTCTAGTCTTATTAAGAGAGTTTCATCGCTGAAGTAT
TAAAGGTAAACATAAGTCCTCATTGTGTATAAATAATAGAAGATCAAGAAATAAGGAATT
CTGTATATTATCTTACAAATATTTATTAATATAAAGTTACTACACACGCACTATGGTAAC
AGATTAGTACTTAATTAGCAAGTATTCTGTACTATACTGATAAATTATTAAGGAGGTGCT
TAAATGGCTACAAAAGATTTTAATTTAGACTTGGTAGAAGTCTCAAAAAGCAATAATGGA
GCTTCAACTCGAATTACTAGTCATTCATTTTGCTCACAAGCTTGTAAGACTTATAAGATT
TTAGGATGTAATTTACTAACACACGGATGTAGGTTTCCTAGGTAGGAAGACGCTGAAATA
TTTTGTTGGATAGTGCATTTTTACACTATCCTATTTTTATAAGTTACTGGAAATAGGTAT
TTAATAATTTATAAAAGTAATAAAGGAGTCATTATTTTGATTAATTCATTTGAAGCTAGA
GATTTTTTAGTTAGAAATACATATTGTTCATATAAAAATGAAGAATTTATATCGTACCAA
CAATTAGTTGAAAACTGTTTATTAGATCAGGTGTTCTTAGAACAGTTAGCCTTAGCTAAT
CCTAAGCTATTCGAGACGTTAAAAAGATATAGTTTTGGCAATCTAAAAAAGAAGAGAGAA
AAAAGTTTATTTTCGTCTATTTTTAAGTACTATAAGAGGAGTTTTCAACGCTCAACGCCA
TTTGGTTTATTCAGTGAAACTTCAATTGGAAAATTTGCTGAAGAAGGACAAAGTAGCTTA
TCCTCTAATACTATTAAATGTGTTTCACTTGACAGTCAGTGGCTAATAGAACTTGTCTAT
AAATTAGAGAATGAATTTTATGAGTCACTTTCATTTAGTATTAATGGTTCGAACTTTGAA
TCAGGTGATCGTATTTTTCAACTTTATACAGTGAATAACACAGATTTAGAAGAAATTAAT
ATCAAATTAACTAATGTTTATAAAATTATTGAAGAAGCTTGTAGAGATAAGTTCTGTAGT
TATTCAGTTATCTTAGATAAAATTTTAAAAGAGTATGGACTTGAGTATCGCAGTTTGGCA
GAACAGTATATTTTGGGTCTAATTAAGAACCATTATTTATTATCTAATTTACAGAAAGAC
TTAGTTTCGAGATTTAATCAAGAGAATTTTATAAGAATACTTCAGAATATTGACTATGAG
GATAAATATACTTCTTCTTTCAAACAAATAGTAAGTTTAATTAATGAGTATAAAACCCTT
AAAATCGGAAAAGGAACAAACTTGTTGTTGGACATTTATCAAAAAATGTCTAGTCTAGTT
GAAAATGAAAATTATCTTCAAGTTGATTTGTTAAGTGATTCTAAGGTTAAACTAAACGTT
CAACATAAGAAGGAACTTGAACGTTTTGCTAACTTTATAGGAAATACACAAAAGTCAGTT
AGACGCAGCTATTTGGATGATTATAGAGATAAGTTTATCGAGAAATATGGAGTTGATCAA
GAGGTTCCGTTATTAGAATTATTAGATCCTACGTTTGGAATCGGTGCTCCGTATGGTTAT
GTCCATCCAAAAAGCAATTTCTACGAGAATGAACCGCTTACAGAGTTTTATAGTACTCAG
GAGCAAAGTAAATATCTGAGTGAATATATCCATTCAATTAGAGAAAATGTAGATATAGAC
TTAGAAAAATTTGAGGATTATTATCAACTAGAAGAGAATAATAAGTTTAATTTGCAAGGT
TTGGAATTATTTTTTAATATTGTCGAAAATAATGGAAAACCAGCTTTCTCATTAAGTAAT
ATTGTTGGTGGAAGTGATATTGGTAGTGCATCAGGACGTTTTTCAATTTTATCAGATGAA
CTTAGGAAATATCAAAAATCATTATTAGATTTTATTGAAGAAGAGGATTCAACTAAGAAA
ATTACGTCCTGTGAGATTGAATTTATTCCTGAAAATTTAAGACATCGGAATATCATGAGA
ACAATGAATGTAAGAGATAAAACTCTTTCTTTATTTACTAATAATAGTAAGAAACAAATT
CATTTGAAAGATATTTATATTGGTATAAATAATGAAGAAAAATTTTACGCCAAAGATATA
ATAAATAATGATATTGTAAAGTTTCATGTTACGAATATGTATAATAAAATGTTATTTTGT
AATGAAATTCGTTTTTTGTATGAAATTTCTTTAGATATTGATTCTATCAATTTACCATGG
GAATTAATATATAGCAATTTCGATTATGTACCTAGAATTATGTTTGGTGATATTATAGTT
GCTCCTGCTAGATGGAAAATTTGTGAAGGAGATATCGAGAAACTTTCTGATATTAATACC
TTTTTCATAAATAAGCGAATCCCTCAGAAATTTTATCTTATCAATGGAGATAATAGGATT
TTACTTTCACGTAAAGACAAATTAGACGTTGAATTTATTAAAAATGAGCTAATAAAAAAA
TTAAAAAAAGATAGTATCGTAGAATTACAAGAATATATTCAGGATTTTGGAATTTTTACA
AAGGAAGTGACTGACAGAGTAGCTGACGTAGTAATTCCGTTTGTTAATAATGTGAAAAAA
GATATTGGTATAACTGCACATGCTAAGAGAATAGATATAGAATCACGAGAAAAATTACCT
TTTGATGAATGGTTATATTTGAAATTATATATTGGAGATAATAGGCAAAATGAGTTTATT
AAAGAATATCTACCTAATATTCAAGAGGTAGTTGATAGCTATCAAGGAGAATTGTTTTAT
CTTAGGTATGCTGATCCCAATTCACATATTCGACTACGCATGAAGTGTGATAATTTATTT
GATTTGTATAAACAAATTTTAAATATTATCTCTGAAGGAAGAAAGAATCGTTTGATTTCG
AGTGTAGATATTTCTACATATGATCGTGAGATTGAGAGATATGGTGGCGAGGATCTGCTG
TTGGAAGCCGAAAAAATTTTTTGTACTGATTCAAGATTGATGCCACGATTATTGAAGATT
TGTGAAACAAATGAAATGGGGTTTAACTTAGACAGTCTGTCCATTGTAAGTGTTTATTTG
TATCTTGTATTCTTCTTTGATAATGACCTTCATGAGATTATTTCTTTCTTAGAGACAGTG
AGTCCTAAGAGAAATGATAAAAATAAAGATATAAATAGTGATGTTAAGGAGTATCAGAAA
ATTATTGAAGCTAATTGTAATGAAAAATTCTTTCTATGCTTAAAAAATCCAATAAAAAGC
TTAAACAATAAAATGTTACTAAATAAACTTACAAAGCAACAACATTATTCGATAATTGAT
AGTATTATTCATGTTCATAATAATCGTTTAATTGGGATTGATAGAGAAAAAGAAAAATAT
ATTTATTTTGTTCTTCGACGCATATTCATTAGTAAAACACATATTAAGTAGGAGTATATA
ATGGACAAAATCGAGAGCCTGACTGCAAAACAGTTTATTAGGACTATACTTACTATTCCA
AATACATTGAAATTGATTTTCAATATTGAAAAAAGATATGCGATTTATTTAATTATTTTA
AATGTTTTGACAGCGATGTCTTCATTGGTTAGTCTTATTATTTTTCAAGAATTGATTAAT
TCTATTTATTTATCATCAAGTTATTTAATTTTTGTAGTAATTATTTATTTTATTTTGCAA
ATACTTATCTCATTGTTGGGTCAAGTTGAGAGTTATATTGATGGGAAATTTAATTTCAAT
CTGTCCTATAGTATTGATAGAAAATTAATGGAAACGATTAACTCCCTTGAGTTAAGTGAA
CTTGAGCAGTCTGATATGTATAACATTATTGAGAAAATAACTCAAGAAAGCACCTATAAA
CCATATCAATTATTTAATGCAATCTTACAGGTGCTATCATCAGTAGTTACGATGATATCT
AGCTTGATATTCATTGCAACATGGAATATCAGTATGGCTATGTTATTAGGAGTTATTCCT
ATTATTTCTTTAGTAATGTTTTTGAGGATTGGTCAATTAGAATTTTTGGTTCAATGGGAG
AGAGCTAATGAAGAACGGGAGACATGGTACATAAGATATCTACTTACTCATGATTTTTCA
TTTAAAGAGATTAAGATAAATGATTTAAGTAGTTATTTTATTGAGAAATTTTCAAAATTT
AAACAAAGCTTTATCAAGCAGGATCTTAAGATTGCTAGAAAAAAAGCATATTTTAATATA
ATCTTAGGTATCATATTAAATACAATTAATTTATTTATTGCTTTATCAATTATTATTTAT
GTAAGAGCAGGAAAACTTCTTATAGGTAATTTTGTTAGTTTAATACAGGTTGTTGCACGA
GTGAATAGTTCCTCACAGTCATTAATTCAAAATATCTATATAGTGTATAATACAAGTTTA
TTTATCGAGCAATTATTTGAATTTATGGAGACTAATAATGTAAAGAAAGAGAACAAACAA
GCTAATATTACGCATCTAAATAAGTTAGATGAAATTAATATTCATCAACTTAACTACAGA
TACCCAAATACAGAAGATTATGCTTTAAAAGACATCAATTTATCCTTTACAAGGGGTGAA
TTAGTAGCTATTGTTGGTGGAAATGGCTCAGGTAAGAGTACACTGGTTAAATTAATTTCA
GGATTATATACACCATCAAGTGGTGTAATAGAATATGATGGTATGTCCGGAAAATTTTTG
GATGATACATTCTATAAAGAGAATATATCAGTGCTTTTTCAAGATTATGTTAAGTATGAG
TTATCATTAAGAGAGAATATAGGACTGAGTGATACTAATTCGATGAGAAAGGACCACGAA
ATTATTCAATTATTAGAAAAATTGGGACTAGATTTTCTTAAAGTTAATGGTAGCTATGAT
CTTGATTTACAATTAGGTACATGGTTTAGAAATGGTAGACAACTGTCAGGAGGGCAGTGG
CAAAAAATTGCTCTAGCAAGAACTTTCTTTAAAAAATCATCCATCTATATTTTAGATGAA
CCAAGTTCGGCCCTTGATTCAATATCTCAAAAAGAAATTTTTGATCATTTCATTGAGTTG
TCAAAAAATGATATCTCTATTTTTGTATCACATGATTTAGAAGCAGCTAAAATAGCAGAT
AGAATTATTGTTATGAGAAAAGGAAAAGTTGAGGACATTGGAACACACAGTGAATTATTT
TCACGATGTAAGTATTATAAAGAACTATATAAATCACAGCAGTATGAGGAAATAAATGAA
TACGGAATTAAAACAACAGGCTATAGAGAAGATTATTGAAAAGTGGGATCGTAAACTTAT
CGAAAATAGAAATGAAATGGACTTCACGGAGCTAACATTTTCAAGTGGTATACCAGGAGT
TGTTCTCTTACTAGCGGAGTATGGTCTCCGAGAGGGGTTTCCAAATTATAGCAATAAAAT
AGAAACTTACATCGAGTATATGGTTTATAAATTATCCAGATATGGTATGTTGACTGGTTC
AATTTATTCCGGAGCTAGCGGAATAGCATTAAGTATTCTTCATTTACAAGAGCAACCTAA
TTATCATAATCTTTTTAATAGTCTTAATGACTATATAGTATATTATGTTGAGGAGCAAAT
TAAATCTATTGATATTGATGAAATCTCACCTCTAGATTATGATATTATTGAGGGATTGGC
AGGAATACTGAACTATTTACTTCTCCTAAACGATTCTCACTATGATGAGCAGAAAGTAAA
GATTGTAAATTACTTATCAAACTTAGCTAATATGGAAGATAAGCTATTAAAATTTTATAT
CAAATCAAATAATCAAATGTCTGAATTGGAGAATAATGTATATCCAACGGGATGCCTTAA
CTTAGGACTAGCTCACGGCCTTTCTGGTGTTGGTTGCGTTTTATGCTATGCGTATAGGAA
GGGATTTGGGAATAATCAGACTTTAATAGCAATTAAGAATATTCTCAATATATATGAAGA
TTTTGAATTGACGGATTGGCAACCGTTTATTTGGAAAGATTCTTTAACTAAGGAAGAGAT
TACTACTAATAAGATTATCCATCAGGCAAACTTTATAAGAGATGCGTGGTGTTATGGTAG
TCCAGGTATAAGCTTATTTTACTTATATAGTGGATTAATTTTAAATGATACCTACTTAAA
AGACAAGGCGGAAAAAATATTAAAGGCATCTATGGATAGATTATATGGTGTAGACACAAA
TATGCTTTGTCATGGTTATACTGGAATAATTCAAATCTGTTCATTATTTAAAAAAATTCT
TGGAACGAATTCTTTTAATAACTATATTGAAGAGTTTATTGGGAAAGAGGATGAAGTAAT
AAAGAGTTTTGGAGACGATGAATTAGAGTTTCTTGAAGGACTGAGTGGATGTTTACTTGC
TTTTAATGAACTTGAAGATTCGACAAAATTGTCATATTGGAAACAACCATTACTACTTTT
TGAAGATTTTAGCTAGAAAGGAATATAAATGGGACGACGAACAAGCATTATAGTGTCTAT
TTTACTTGTATTGTTGACAGGATGTGGACTAAATAATACGGAGAAAATAGAGTTTTCTAA
AACAGATTTTAGACATATAACGTTTAATCACAAAGATTATTCAATCACTGATAATGAAAT
TTCTAAAGATAATATAAGGAATGTTTTGGTAAAAGACTATAAAGTGATTTGGATTAACTC
TCATACAGGAAAAATTCTCTCAAAAGTATCAAATAACAGTTGTACACTGGCAATAATGAA
TATATTTCAAACAAGTGATAAACTACTGTGTATTGGTATTGATGATAAGTATTTTCAAAT
TGCTCCGAAAGATCAAACATCTAATCTGTTAAATATATCTAGATTCAGTAGCAAAAACAC
AAATATTGAATTGGACAGTGGAGACGATATTTTAATCGATGATAATAATTGTAGGAGAAT
ATTCTACCGAGGAGAAGCTTATTACATAACAAGTGAAGAAGTATCGAGTGATAAGGTAGG
AGTTTATATTGACAATTTGGCAGAGGTAAGACTCTTTGATGCTGAGACTGGAAAGAAAAT
TTCGAATGAGGAGCGTTATGCAATTTATAATAAGGGAGAAGCTAAAGATCGAGTGAATTG
GTTTTATGGAGAAGTATATTCCATAAAGAATTCAAAAGATGATGAGTCCCTTGTGGTTAA
GATTAATAATGTTTACAGGCGTGCAATGAAGGAAGAGTAGGATGAAAAGAATCATAGTTT
TATTGTTTTTGGTAACTTGTATTGGGACAGTAGGAGTAAGCTATGCAGATACCGAAGATG
AACCAGGTGGTCCGATAGTTTCTACAAAAGTATTTACAGATGGAGAATTACAAAACAAGA
GGGAAAACTCTTCAGAAAATAAGAATATCAATTCAGATTCAAATCGATTAAATGATACTA
GTAATCAAACTGGCTTAAGGGATGACTTGTCAACTGATAGTGATAATGCTGATAGTACAC
TGATAAATGAAGAGAGTCATAGTTTTTGGAATTATCAGTGGGACATGCAGTATGTTACCG
ATAATGGTAAAAGCTATGAACAATACACTCCTTCTAAGGATATTTCTGTTGGAGTAATCG
ATTCAGGTATTACTTTGGATCATCCGGATTTAACTAATAGTTTAGGTAGCCATTTAGAAA
ATTTTGTTCCCCAAAATGGTTTTGATGGTGAAGAACAAGAAGAAACAGGGGTGCTAAATT
ATGTCAATGATAAATTGGGACATGGTACCGAAGTTGTAGGGCAGATAACAGCGAATGGAC
GAGTTTTGGGAGTCTCCCCAGGTATCATTGTAAATATTTATCGTGTCTTTGGAGATTCAC
TTGCTGATCCTAAATGGATTAATAGGGCAATAAGAAAAGCAGCTGATGATGGTAATAAAG
TTATTTCACTTAGTATGGGACAATATTTATTAATTTCAGGTTCTTATGATGATGGAACGA
ATGATTTGGAGACTTATGTTATATATAAAGATGCCATTGATTATGCAAGTGAGAAAGGAT
CCATTGTAGTTGCTTCTCTAGGGAATGAGGGTTTAAATGAACAAGATAATTCACAAATGT
TGCATTATCTTAGCAGTTTTCATCATGTAAAAGAAGCAGGGATAGTAGTGGATGCGCCTT
GCATATTCGACCAGGTTGTTGCGGTCGGAGGACTCGATATGTATGGGAATATTTCAGACT
TTAGTAACTTCACTGATAAAGCAATCTATGCTCCTGCGGGTTCAACAATTAATCTTAAAA
AGTATGGTCCTATAGAATTTTTAAATAAAGGTTTCTATTTAAAAGATTGGATTTTTACAA
CTAGTTCTACAGGGTGGTATCAGTATGTGTATGGAAATTCTTTTGCTGCTCCGAAAGTTG
CTTCAGCTATAGCATTAATAGCAGATAAGTATCATATTACGTCACCAGAACAATTGAAAC
AATTTCTTTTTAAAAACTCACCGACTATTAACGGAAATAAGGTACTAAAATTAACTGATC
TTTTGAATGTGGGAAATGCAGATATGTTTCTCTATATGAGTATAGAAAATAGTATATCAA
ACTTTAATATATATTCTAAGTCGAGTATTGATCATTCAAAGATAACACTTCAATTAAAGG
ATGTCCCGAAACAACTTTCTTATATTATTACCGATACTAGTATTGATCATCTGAATAATA
AAATGTTGCCTCCGATGGGTGAGAAGGTAGGCTCTGATATATTGCTAATTGGTTTTTTGA
TGATTGATTTGTCTGCATTATTAATTTGTAATAATTTAATTATAAAGTATAATAGTGATA
AGGAGGTAGAAAGTGCATAAAATTCTTATTGTAGATGATGATATTGATATTTTAAAAATG
ATGGAATCAGCTCTTCGATTAAAAAACTATAAGGTGGAGACGCGATCAGAAATTAATGTT
CCAGTACGAACTCAAGAATTTCAAGGATTTGATGTTATATTATTAGATATTATGATGTCG
AACATTGAAGGGACAGATATCTGTAAATGTATCAGAGATTCTATTTCAACTCCAATAATT
TTTGTTAGTGCTAAAAATGATGAAAGAGATATTTTAACTGGATTCGACGTAGGTGGTGAT
GACTACATTACTAAACCCTTTAGTTTAAAACAGCTAGTTGCCAAAGTAGAAGCAAATATT
AAGCGTGAGGAGCGTCGTAGGGGGATACACCAAACCTTTACTGATGTTAGACGTGACTTT
GGACCTTTAACCTTCTATCTCGAAGAGAATCGTGTTTGCATTGATGGTAAAACGATTCCC
TTTACTAGTAGGGAATACGATATTTTGGAACTTTTATCAAGCCATCCTAGAAAAGTATTT
ACAATTGATGATATTTATACACGTGTTTATGATGAGGATGCGGATGCACTTCTTCGTTCT
ATTTCGGAATATATTTATCAAATAAGAAAAAAACTATCATGTTATGGTGTAGAACCTATA
AAAACCGTTAGAGGTAAGGGGTACCAGTGGAATGTTTAAACGATACTCTATACGCCAACG
TATTTGGCAATTTATTGTTGAAATCATAACTGGTTCTCTTCTTGTGATTACTCTTACCAT
GGGTATGGGAGTATTGTTGAAACAAACGGGACAACTGACCTTACCATCTTCTTCGAGTTT
CTCGGTTGATTTGGGTGATGTCTCTATATCAGCAATTAACCAAAAAATGAGGCACATTCC
TTATGACTATGTAATCTTTGATAAAAAATCAGGTAATATTTTGGGTGGAACCTATCAAAA
AAGTGATTTACTAGCATATAAACTTGCAAATAACAATAGTGGAGATGTTGAAAAAAAGGG
GGTTACTTATACCTATGCAAGTAACGAGGCAGTATCTATAGTTGTAAGACATAGCACTCT
TCCAGAATTTACCAATGCTAGACTACGCCATATTAGTTATAACAAGTTTTCCTATGTAAC
TGTAATTGTTGGAATTTTCTTAATAATTGTTGTTTCGGTATATCGTTTAGCTAGGGAATA
TCAGGCTAATTTTAAAGAAATTCAAAAACTAGCATTAAATATGGGAAAATCAACTCTAGA
TTTTAACAACCATTTAAAAATATTAGAATTTAACGATATTTTGAACAATCTAACAGAAAA
AAATAACGAATTAGTATATTTAATAAATAAAGAGAGACATGAAAAAGAAGATTTATCATT
TCAAGTAGGAGCGCTTTCACATGATGTAAGAACACCCTTGACTGTTCTGAAGGGTAATAT
AGAGCTTTTGGAAACGACGATTATTTCTAAGGAACAAAGTGAGTTTTTAGAAGCTATGAA
GCGTTCATTGTTACGATTTGATAATTATTTTTCTCAAATGATGGATTATACTAAATTATT
AAATGAAGATGATCATAAGGAGTATATTTCGTTAGAATTATTTTTATCAGATACATGCTT
ATTATTAAAGGAGTTTGCTAATACGTATGGTGTTTCCTATCATGAAGATATTCAAGTCCA
TAACTTAGATATTTATATCAATAGTCATGCTTTGTCAAGAGCGATAACTAATATTTTTGT
AAATGCATGCCAATATGCTAGAAAAGGTAGTAAACAGGTTTATTTAAACGTATATTTGAA
ACAAGATAGGTTATGCTTTTCAATATGGAATAATGGGGAACCATTTTCTGAAGGTGCAAA
AGAAAATGCGAGTAAGCTATTTTATACAGAGGATTCTGGAAGGACTGGTAAACATTATGG
GATAGGCTTAGCTTTTGCTAAAGAAGTAGCTTTCAGACATGATGGAATTTTAGAGTTGAG
AAATCCCCCAGGGGGTGGAGCAGAAGTGATTTTACAAATTAAAGTATGATACGAGAAAGG
TTGAAGCAAATGATAAACTACCCAAAAGAGATATTTTAGATAAAAGTGCTCTCAAGTATC
TGCTGACTCCAAAAAAATTAGACAAATAATTTAAGTGGCTCTTTTCTACCATTTGTCAAG
TCTATCATGAAATATGACAGTAGCTTTTCTGAAGTCGCTGTCTTATTTTTAACACTTATT
TAGCTATAAAAGGGCATGCAAAATAACACCTCATCTAGGTATTTTTAAACAAGGTGTTAC
AGTAATACAGCATAGACAACTATATCGATTATGGGCGGAAGAGTAATCGTAAAGTTTGTT
ATGCGTAATGAGGTAATAGTAATGAGGTAATACATTGTCCGAATGAGACGATGTATAGAG
ACAATCGCATGTGGCTTGGTTGAAGCTATTGTGGCTCTCTGTCAACTGTAGTGGGTAACG
AAAAGCTAACATCTAGAGAAGACCGGATAGGGAGCCCACTGAAAAAGTAATCTCTACAGT
TTAAATAAAATAAAAAGGAGTAATCTACCTAAATATGAGATAGATTTCTCCTTTTGTTTA
CTTATTTTGAATTTATTAAAGTTATAATCCTCTTCATATTGACCCCGAATATAGTTGTTG
TCGCTTGTAACACCATATTGAAAAGACCTGATGCTCTAGCCATATCAAGACTATGTTTGT
GTTTAAGTTCCGCATTTTGAAGGGCAGATTTGACAATACTTAATATCAAAACAGTGGGTT
TCCTGAGAATTATATTTCCCCGTTGTTCTTCCTATCTTAGCTTTCTTTAGTATCTGGACA
AACAAAGAGACCTGCATCCTTGTTATAGAAGAATTCATCTTCTTTCCGACGAAAGCCTCT
TGAAACAGCAGGATGTAGCTTAGCGACTAAATGCACACATTCTTTTTTGGTAAATTGAAT
ATTATCTTTCCCAGAATAGGCCTTATCCCCTAGAATAGCTTCTTTGCTTACACCATTATC
CTTAGATTTATGATAGAGTTCTTCTAAGACAGGACTATCACTTTTTTCACTGGATGTCAC
GACACAGGCTGTGATCACACGTTCATCTGTCATGGCGAGATGCTCTTTATAGCCATAAAA
GGAACTATTCGCAGATTTATGGTCAAGACGATCTTCTTCTTTAACAGAGGATACCAAGTG
TTCTAAATCATCCTCCATAGCTTCTTTAAGGTAATTTAATTTTTGCGAAACCGCAAGTAA
AGTTATCAATTCTTTATGTTTTTCTAGGACTGATACCAACTCTTGTATATATCTTAATTC
ATCTTCAAAATTATCTTCTTGAGGCTTGCTAGGAAACTTCTTTGATATCTTCTGAGCATT
GGTAAATTGTTTTACGCAAGACTTTTGAGTGTTCACGGAGAACCTCTTGGGGTTTCTTAT
GATTGTAGTGAGCTTTAGTATGGTCGCATCCATAATGAGAATTTTACTTTTAATCAAGCT
ATGCTCAAGAGCGCTTTGTACAGATTTAGTGATGAGTAAATCAAGTAATCGTTCATCTTT
GATTCGAAGTTTGCGAAATTTAGTCAATGAAGAGGGTTCAATAATGCTATCCTCTAGAGA
TAGACCAAGGAAGTATTTAAAAGCCATATTAGAAAAGGACTCCACATCGGATAACTTATA
GATGTCTTTTAATAAGAGATATTTGAACATCATAATCGACGAATAAGTTTTACGTCCAAA
GTCAGGACGAAAATTCTTTTCTAACTCATCGTAAATAAAGCTAAAATCACAGATTTCCGT
TAGCTGACGCAAAAAATGATTCTTTGGAACAACAATATCATATAGACTGGAATAGGGACT
AACTTCTAAAGTTAACTGATTATCAAGTATACAATCACCTCGAGTTTAGTATAACAAAAA
AGCCATCGATTGATGACTTTTTCAGTGGGCTCCCGGCTAGGTCTTCTCTTTTTTTATGTT
CAGAGTCATGAATACACGCTTCTTAAAGCTGATGAAGTTTCTAAAACCGAAGCCCAGGCG
TTTGATGTCTTTGATCAACTTATTAGTTGCTTCGAGTTTCGCGTTTGAATAGTCTGTTTC
TAGTGCATCTTTGATGTATTATTTGTATTTAAAGTTTACAAAATAGATAAATAATAGCGT
GATTCCTACAAGCCAATAAGGAAGAGTGTTGAGTGGAGTCCACTCTGTAGTGAGAACACT
GTTAATAGGAAAAGTAATAGGAAGCCAATGAATAGTTAAGAAGACTTTATTACTAGCGAA
AATAATAAAAATGATTTCAACCATAGAAATAACGATGTTACTCGTACTATTTAGACAAAC
TTGTATAAAATAATGAAAATGATTAAGAAAGACAATTAGCATCCAACTTGATATCATTAG
CAGGAGACCATTAATCCAATTCTTAAGGAGGAGGTTTATGATTAACCACCCAAATAAAGA
AGGCAGGGTAAGGACTAAGTCTGTTATTAAAAGTTTGACTAGCCACAGGAGTCTTTTCTT
AGGGTAACTAGAGATTTCTTGATAATGATTAGCGAGTTTTTCTTGTTCAATTCCTAAAAT
GGATAAGAAAGCTGTCAATAGAGGATAACATAAAAAGGATAAGATAGCTAGATTAGTTAG
AGAAATGCCATTAGGGACGAATCTTACATAGAGGGGAATTGAAAGAGTTTGTAGTATAGA
AAAACTGATAATAAGATAGAGACATGTAGTATTCTTTAATTTAAGTAACTCACTCCGTAG
CATTTGACTCCCTCCTTTTTAGGACATATGATAAAAGTAATGTCATTATCATTGATAAAA
TAATAATAAGTGACACTTGCAAAATGCTGGTTTGGTTTTGATTTGTAATAACGTCGCCCG
ATGGTTTAAGGTTTAATAAAAATTGAGCTATTTTATAGTGATAGGTATAGGGCAAGACGA
ACCAGAGTGGACTTTGAGCAATAAATGGTGCTATTAAAAGACAAACCAGTGTATTAAGCG
CTAATAGAATGAAATGACTCATGTATTTAGACATCAGATACAGAAAAGGAATATTCCATA
AAGTTGTCATCCAAATTAAGATTAATGAAGTAGATGTTTTAGTAATGTTTATTGGGATAA
TATCTGTGTAAATAAAAGCAACGAGATACAGGAAAGCTAGTAAGAATAAACTAGAAATCA
ATGTTCTCATTCCGATAAGCACCATTTTCATCAAGGTAATTTTCCAAGTGAAATGCTTGT
TAGTAATATTTTGAAAATACCCTGCCTGATCTTCCAAACGTCTATCAACTATGAATAAAA
GACCATTTACGAGATATAAAAAGATAGCTTCCCACCAATAGACTGAAAAAGGAACAAAAA
TCTGTAGTCCTCCCATTAAAAAGGCTATTAGGACAGTTAAAAACGGTATGATAATTAAGA
ATCTATTGGATCCTAAATGTCGTAATTTGAGCAATTCTGAGTAGAATATCTTTTGCATAT
CAGTACCCCCTATGAACGATTTTAAAGAATAAACTTTCCAGACTATCTACATTCTTATTC
TTACCGTCATATTGTATCTTTCCTTGATGTAGAATTAGAATGTGATCGGCAATTTTGCTG
ATTTCTAAAAGTTGATGGCTAGAAATCAGAATTGTCATCCCTGTTACTTTTAATGAACGA
ATAAGGTTTAACAGTTCGTTTATACCATCAGGATCAAGTCCATTAGTAGGCTCATCGAGA
ATTAAAAATTGGGGATCAGTTAAAATAGCCATGCCAATTCCTAGTCTCTGCTTCATCCCT
AATGAAAATTTACCCGCTTGTTTTTTCCCGGTGTTAGAAAGACCAATTATTTCTAAGGTT
TCAAAAATTTTTGAATCAGGAATGTCATATAATAGCGCTTTCGTTTTTAAATTGTCATAG
GCTGAAAGGTTATGATAAATAGCAGGTGTTTCAATTAATGCGCCTAATGATTGTTTGTTT
TTTGATAATCCATCAAATTGAATCTCTCCATCACTTTTTGGAACCAAACCAAAGAGAATT
TTCATCAGAGTTGACTTACCAGCACCATTAACCCCTAATAGACCACAAATTGTACCCGAT
TCAATGGTAAAAGTGACATTGTCCAATATAGTTTTATCTTTATAGGATTTTGAAAGTTGA
TTGATATTTATTTGCATGTGAATGCCTCCTATCAGTTATTGTTACATTCATTATAAGATC
TGATTTTCAGAGTTATGTCAGAAATAACTGTTTAAATGGAAGAATTGACTGCATCTTCAT
AGCTAGATTGACTATTTAGTGAATTATTAAGGAACTTATATTGAATTACTCAAAAGTTAG
CAGTATTTATAAAATTTCTATGGTACTAACTTGGTAGCATAAATTTTTCCAATATTATAG
GATCAATTCAATATTACAGGTAGAAATATTGTATCAGTCTTGAAAAATACTGTGTTAGGT
CATTACAGTACCAAAATAAAGCACATTAATCTTTTTATTGAAGATGGGGAGTTTAAATGG
ATTATCTATTAAAAATCGTTTTACAATCTTTGACATGAGCTACGATTATGTATTTGGAAA
GTTATATTTAGAAATTGAATAATACTGGTTGAATATTTCTGGTGAAGATGCCCAGAGCGT
GAATATGTGATAACATATATTTTTACTAAATTTGTATCTTTAGTTAGAATGTTAAATTAA
CAGAATAGATATTAGTGACTACTGTTCATATTGAGAAAATTTCAGAGAAACTCTACTTTT
GATATGGTTTGAAATTAATTTTTGAATTGGAACTATTATAAAGTGGTAGAGATACTAAAC
TATGTAAACAAATATTTGTTGGAATTTCCCTCATCTAGTAATACCTATTAAAATTTTTTG
AATTAAAGAAGTAGTATAAAACGGTTAGATGTTAATATATGGCTATTCTAAAACTATATG
AAATTTAACCCTGTCAAACCAGGCTTGAAGAAAGCTCGTAAAGCATCACAATTCTCAAAA
CGTTAA
