# Supplementary material for: Abundance, Diversity and Role of ICEs and IMEs in the Adaptation of Streptococcus salivarius to the Environment
Source: Genes (Basel). 2020 Aug 26;11(9):999. doi: 10.3390/genes11090999 (PMC7563491; doi:10.3390/genes11090999)
Supplement: Supplementary file 1 [file genes-11-00999-s001.zip › Supplementary files/Lao_Data_S1/ICE_SsalL11_fda.fasta]

>ICE_SsalL11_fda
TTAAGCTTTGTTTGCTGAACATAGTAGATTTATTCGCCATGCTTCCCATTACACCGTAAA
ACGCTATTTTAAAATTTTAAACAACCATATTAATAGGAAGAGAATTTCATTATTCCTCTT
AGTTTTATAAAAAGTGTGGCTAATTTGAGGCAAAATATTAAATTAAATTTGCCACAAATC
GTAAGACCTAGTTTGACAAGGCTTTATCCAATAAATATTAAAATAGATCCATATCAACCT
TTAGCAAGCTCTACGGCTTGTTTTTTTTTTAACAAATTTGAATAAGCTTAACTGAATGTG
GGAATTTTTTATATTGGATTTCTGTCACTATCCGTCTGCTAGTCGTTAACGCACTAAGAT
TTTACTGCCTCGATAAAGACTAACCGATACCTGAAAGCCAGATATAACTGATTATCTTTT
AATTTATTTATGTAGATATTTTACTTTTTAGGATATACAAAAACCCCTTATAATTTCTAG
TAAATATTTATTTTTTTACTACTCACTATAAGGGGAACTGGTCAATAGAATACAATTTTT
CTCGTGTTTTTCATAAATTTACTCTTACTAATTCTATAGTAGCTGTCTCTATTCTATCAA
TAATCAACTAAACTAATAAAATTTCAATTTGTATTACTTGAACTTAATATAATTATTTAT
ATACTTTTAGCACTTTTTTGTGATTTTTTTATCAAAGTTGCCTTTTTTGACTAAAATAAT
AATTGTTACAAATCTAAGTATAATGGAAATAACAATACCTGTGAATACTATTGTTATAGT
TTCAATATATTCTATCCCATTATTTAGAATTAAAATTAATATGGTAATCAAAGTTGCTCT
AATAACAATCCAATAGTCCTGTAATGAGACAAAACTGCTTAACCTTATTATTTTTTTGCA
AAAATTTCTATTTGAATTTATATAAACTATACTTGATAAATTTGTAATTTTATATAATAC
TAACGTCACTAAAAATAATAGTAAGATGTAATATGAAGTAATATCAACTCTTAAACGATA
AATATATAACTGAAAAATTATAATACTTAACACAAAATATGACGAATTAAGCCAATCTTT
TCGTAAATTTATATAATTCCACTGAAAACGTAAACTGACTAATTTTGAGAACCTGCTCAC
TGTAGTATTTTTTATTGACAAACTTTTATTTCTTTTAAAAAACTCAAAAACGCCATCAAA
ATAAACTAAAAATACTACAAAGGATAAACTTGACATAAGATAATCTGAATTATAGATTGA
AAAAAGTCCAATTATGATAAAAATAACTTGTATAAGTCTTCTAATTTTTCTTAAATCGAT
GTACCTACCTTGATTGATTACTAATGATATTGATAAAATATCTAAATAAATATTCCAGGA
GCTTAGAACTAGAATAGCTATCGATATTAATACAATCACTGTCTCAACTACTCTTAAACT
TTTCATGTACTTCATTTTAATCAATACCTAAACAAAGTGAGAGAACATACCGTTCACTCC
CACTCTCTATTACAGTCCAGTTAATGATATTCCTATGATAAAAGAATTGTGTTTTCATTG
TATTAAATAATATAGTGGAGTAATCGATTGCTAAACCACTTCCAATTTTTTTTAGATATG
CTTCTTTGCAACTCCATAAAACTGAAAAACCTAAAACTTCATCGCTAATATCATTCTTAA
CCATATTACTTTCACTCTCTGAAAAAAAACAATCCCAATCTATTTTATTCTTAACTAATT
GAATATCAATGCCAATTTCTTTTAATGACAGAGCAATAACTATATATATACCAGAATGAG
ATATGTTATAATAGATTCCCTTATTTTTTAAATATGGTTTACCATATCTCCCATAATAAA
GATCGCTTTCATATATATAAATATCAAAATACTTTTCTAAAACATACTTAAGCATACAAA
AACTATTTGAAAAATGTTCCCGCTCGGCGATGAATATTCTACTTTTATTCTGTGTCAATC
TTTCTAAAAACAATTCCTGAATTCGCATCCAACACTACTTCCTCTCCAGTCATTAAAAAG
CTTGTTGCATTTTCTATGTTCACTATCGCTGGGACACCCAACTCTCTGGCAATTATGGAA
GCATGAGACAAGACCCCTCCAATTTCAGTAATTATCCCTTTTACTATAGGTAAGGCAGGT
GTCCAACCAATGTCCAAAGACTTAGTCACAAGAATTTCATTCTCTTTTATTTGATCTAAG
TCTTTTATAGAACCAATTATCCTTACCTTACCTTCTACTATTCCACTAGAAGCTGCTACC
CCCTTTAGATTCTTATAGCTTTTACTATACACCTCAGGATTACGCAAGTTATTTACTTTC
ATCTGATCAACTCTACGTTCTATAGCTTTTATATCTATATGAAAATTATTTTTAACTAAA
AGTAGTAGCTCATCTTCTGTTAAATCATAAAAGCAATCAATGTATAGCTTAGGAATTCTA
TTTTTGAATTCTAATATAATACGCCTTAATTGATACACTAATAAATATAAATAATGTTTA
TTATTTTCACGATATCTAGTATATAATCTAGCCTTTTCAATGATTTTCCGTAAAAGAAAG
AGATATAATTTGTTTTGTGAGTTTAATTCTGTATTATTCTCTATTATTTTTCTAATATCA
AAATCATTAGTTTCTGTTTTTTCATTGAATTCCCAAAAATTCAAAATCAACAATAAGAAA
CTAGACGGATTCTCACCCCATGTTGGGACGGACAATTCTAATTCAGAATTTCCTCTATGA
CCAAAATCTTTTATCAAAACTTTTATTGACTCAACTAATTCAAAATATCCTGCCTCTGTT
AGTTTATCTGACCAATCTTTTTCTCTTAAAATATTATAGATTGTATGACTTTCGTCTTCG
GGAATCAGTTGTTTTAACATATTAATTCTAGGTATGAGTTGTGCAATTTCAATACCTTTT
ATATTAGAAAGTAGTTCTGTTAATAAATTACCAGATATGTTTTTCGTTTTCAAAAGATAT
TTTAAAATACACACCAATGAGAATGATGCTGAGGTTGCTTCTGTATGAAGAAACATTTCT
TCTGAAATTATCTTTTTCAGCTTTGCGAATTCTATAATCAAGTTATCTGTCGAATATAAT
GAAAAATCCTTTGATGCATAACCTTTAACATAATTTTCAATTCTAGAATAAGCTTTTTCT
GATTCAAAGGGCAACTCATCAAACATTTTATTATTTGATAGTATAACTCTAAAATTCTTA
AAAATTTTCTTCCAATCTAAGGAATAATCAATTTGTAAACTTTCTGTGTTATTACCACCC
ACAATTTCATCCATTTTAGGAAAACCTAAAATTTCATTTGTGAAATAATTAATTGCACCT
AAATTATATTGAAGTTGGGAATTCTCAAGTTTTATGAAACATATATCATCAATATTATAT
ATTTTCGACAAATGTTTAAATGATTTTCTTAATAGATTATTTATCATCTCTCCAAACATA
GACCAACTCAAAATTGACATTTCACCTGGCAAGACTTCACCTACATTACCAGAAGTCCAA
GAATCAAAAAATTTGGGATTTCCTAAATAGGTTTTGACTTGTCCTAAAGTTGTAATCGGT
CTCACTTGAAGAATAAAAATTTTTGAACCTTGAACTGCCCACTCTATGTCACAATAATAC
CCTAATTCTCTTTCTAGTTTGATACCTTTTTGAAAAATCTGATTGAATATGTCATTTTGA
TTTAAAAATTCAATGCTATTTCTAGATATATTAATTCTACCAGCAGCATTTGTATGTCCT
GAAATGAATTCATCTAGTAGTGAATTATCATATTCAATCAATGCTTCCGTAGCATCATTA
GGACTCTTAGTGAATAAAACTCCAGAATAATCAGGTATAATCATCCTCTGAATTATCACT
GCGACCTCGGGAGATACCTCATTGCTATACCCTGAAATAAATAATTGGCTTCTGTAAACT
TCAAAAATATCTTCTATTAAGGAATTTTTATCAACGTCTAATTTTGTTAAATACTGACCT
GCATAAGATTTATTTTCACTATCTTCATAGGGTGATGAGGATCTAACAGCGACTGTCCCC
GAAAAAGATTTTCCAAAGCAACTATTAAATTTTTCTAATACTAAATTCGAAAAAAAGTGA
ATATCTATTTCACCAGTTTCAACTTTTCTTAAAACTGAAATTGGAATAACAAATCCATCA
GGAACCTCTATATAATCAACTTCAGATAATCTAGTTAGATTCAAAGCTTTTAGTCCAACA
TCCATTCTAGAATCATCAGAAATCCTACTATTTAAATCAATCAGCTTCATAACACATTTC
CCTAATTTCAAAATTTAAAGTTTCTATATCTTCAATATGTCCTAAATAAACATCCTTAAT
CTTATTATTTTTCAAAATGTTTTTATTGAATTTAGTCAATGTTTTTCCTGGTCCAATTTC
AACAATAGCGTCAACATTTTTTGACAATTTTTCAATTACTTTTACCCAATCAACAGGTGA
GACTAGCTGTTTTGATAGATTAGACAACACCTCCTCTTTAGAAGAGTAGCATTCTCCTGT
TAAATTATTTAAGACTTTAATCCCTTCAAGATCTATAGAATTTACTGAAAAATTACTTTT
TAGAATATAATCTCTAAATTTAACTGATGCATTTTTCATCAAAGGAGAATGATATCCTTG
ATTAACATTTAAAACAACAGATCGGATATCATCATCTACATTTTCTACCAAGTCATTAAT
TGCTGATACAGAACCTGAATATACAACTTGCTTATATGAATTTATGTTAGAGGGAAATAA
ATTTTCAATATTAAGCTTAGAAATCGATTGAATAATATTAGTTATATCAGAATTCGTTAT
AGCAATCATCGAAGTTTTTTCAGAAAATTGATTAGATTCAATCACTTTGTTTCGAAATAA
TACTAAATTCAATAATTCTGACAATGAAAGAATACCTGAAACATACAAAGCGCTATATTC
ACCTAGACTATGACCAGCAACAAACTTTACTTCAATATTACTTTCACTAATTTTTGATTT
AAAAGCATAATAGATAAGAATCTCTGCCACAATAATTCTTAACTGAGAAAGATTGTCATT
TTTATCTACATCGCTCAATAACGTTGTTATACTCATAGAAATATGATCTTCCACAGCTTT
ACAAAATTTAATTGATTCCTCAGATACACTTAAAAAGTCCATACCCATTTTATCATATTG
ACATCCTTGCCCAGGAAAAACTAATCCTATTACCATAACTTCTCCATTTATTGATTTATA
AAATACTGTAGCCACCATCTACAATAATTTGCTGACCACGAATCATATCAGCCTTACCAG
ATACTAAAAATAATACTGTATCAGCTATATCTTCACCTTTTACTAACCTTCCAGCAGGAG
TCCTTAAACTTCCATCTCTTAATATTTGACGTCCACTAGGGAAACTTTTTAAAGCATCAG
TTTGAACTACGCCACCAATTACTGTATTTACAATAATATTTCTATCTGCCAATTCAAGGG
CAAAATATCTCGTCAGCGTTTCTAAAACTGATTTTGATGCTCCCACAGCCCCATACTCAG
GGATATAACGTTGACCTCCCATACTTGAAAGATTAATAATATAGCCACCGTTCGTCATAA
AAGGTATTACTTTTTGTATACATAAAAGTGGGGCCTTACTATTCACATTCATAGTCCACT
CCCAGTCTTTTAATCTTATTTCCTCTAATTTTTTATGAACTCCTGAAGCAGCATTATTTA
TAAAAATATCAATTTTATTGGTAATTTTTGAAATATCTAAAAATAACTTTTTAATTTCTG
TTTCATCTGCCAAATTAGCTTGAAAGACGTACACATCTACAGAGTATTTTGATTGTAATT
CTTTTTTTGTATCTAAAGCAGCTGATTCATCCATAAAATAGTGGAGTAGGATTGTTGCTC
CTTCACTAGCTAGACGATTCACAATTGATTTTCCAATACCTTTAGAGCTTCCTGTAACAA
AAGCAATTTTCTTATCCAATGTTTTACCAAACAATTGACACACCCCCATACATCCATTTT
GATGCCTCACCACCTATAATCAGAATCTTATCACCAGCATTAACTTTATTGCTTTTCTTG
AGTTGATCCAAAGCAATAAATAAGCCAGATGTCGACGTATTTCCACTTTTATCCACTGTG
TAAAATACTTTTTCTGGTTCTATACCATACATCTTTTGTAGGTTTTTAATATCATTTTTC
AATGTATTAGGGTTTGCTTGAGGAAAAATAATGAAATCATATTCACTAATGTGACGGTTT
GTAAGCTGAGTTATTTCCAAAACTGCTTTTCTAGATAGTTCTGAACCCTTTTCTAAAATC
ATGTTCGAATCATGTTTCCATTTCGAAAGTCCTTTTTCCAGATTTTTTGGGGACATAGGG
TACACAGATCCCCCACCCAAAAGTTCCATTCCTGGTTTTTGACCCCAACCTACTGAATTC
GTTTTAACTTCCTCAATACTTCCACCTCCTTCTCTTGATGAAAGAACTATAGCGCTTGCG
CCATCTCCAAACATAGAGAGGTTTAACATATCACTTACAGAAGGTTCATTATTCATTTCT
AACTCACATACGATTGTTGGTGACATTAAGTTAAAACAACAAATAAGAACATTTTTTGAT
TTTCCAAGTAAAATCTCATTGTTAGCTAATTCAACAGCTTGAAGAGCACCCGAACAAGCT
GCATGTATTTCATATGACTTACACTCTTTGATTCCTAGCAAGTCTTGTACATAAACAACT
GAATTAGGCATAATATAATCTGATTGAGCAGTCACTAAATATATACTATCAATATCAGTT
GGATTAATCTGAGCTGCTTCTATAGCCTTTCTAGAGGCTATTGTTGCCATCTCATAACCG
GTATACTTCAACTTTAGATTATCATTAAAATCAACTGACCAAAATCTAGATTCCACTCCA
ATATTATCAAGAATCCAAGGATCTAAATCAAAATACTTTGACAGTTGGCTATTAGTAATA
GGTTCATTGGGTAAAAAAGAACCTGTACCAATTATAAAACTCTTATTCATGAATTCCTCC
TTTTAATACTAGAACGGTGTTCTCTCCACCCATTCCTCTAGATATTTTTATTGCATTTCG
CCCAGAAATTTTAACCTTTTGAGTCTCAATTTTAAGGTTAGGAAAGGGATTATCTACCTT
TTTGATTAAATTCTCAGGAATTTCATTTCTATTCAATGAAGCAATTGTAGCAATCGTTTC
CACAGCTCCTGATGCACCAATCAAATGGCCAAAAGCTCCCTTATTAGCACTCAAATAAAT
ATCACTATCAAATAAAGAATTAATTGCATTAAGTTCTGATGAATCACCAATCTTTGTTCC
AGAAGAGTAACAATTAATAAATCCAATACTTTCTATTGGAACGTTACTTTCTTGTAGAGC
TCCATTGATACATTCTGACAACTCTTTACCTTCTGGGTCAATATCTAGAAATGTGTTTCC
TTCGTGATTTGTATAATATCCTGTTATTTCAGCATAAATTTTAGCTCCTCTATTTCTAGC
ATGTTCGTATTCTTCCAATACTAACATCCCAGCACCCTCTCCCATAACAAATCCATTTCT
ATCTTTATCAAAAGGTCCACTAAAGTAATCTCTTTGATCTGTTAACAAACCCAAACTATC
AAATGCTGCAATATTCAATGTTTCAGTTAAAGAGTCAAATCCTCCACATAATGCCGCAGT
TGAATCTCCTCTAAGAATTGATTTATAACCTAATCCAATTGCTTGAGTGCTAGCAACACC
ATTAGTCATTACTTGAAGATTATCACCTCCAATATCAAAGAGTTCTGAAACATATTCAAT
ACACGCATTGGGAATAGATTCTAAAATAATCAAAGGTTGAATCGTATACGGAGCTACTTC
GCCAAATCTTTTTGCATTCACTACACCATCTTCTAGTGAAGCTTCCAAAGATTCTGTAAT
TCGGTCAAATGGTGCGAACTCCTTTGTACAACCTAAAAATATACCGAAATCTTCTTTTGC
AATGTCTCTTTCTGAGAGTATTAAAGAATCATTCATAGCTTGAATCGCAGAAACCAGGCC
GTAACCCTCACCATTATTCAGCAATTTTCTCATTTTTTTGTTAGGAAGATGTTTCCTTAA
TTTAAAATCTTTAACAAGTGCCAATAAATTTGTTTCAATCCCAGAGGATTCTAAAGAATC
ATCAACAGAGATAGCATTTTTACCCTCAAATAAATTTTTGATAAATTCATCGTAATTATT
TCCAAGCGGATTAACAGTGCCTACTCCAGTTATAACTACTCTTTTTTTTACCATAACTAT
CTCTCCTTTTTTAAAATTCTAATCTTTTTTATTTTCGCAACGTTTTTTTCATCTGTCTTG
ATTCCTGCGACAAATACGTACTCTTCTTTAGTTTCTTTTTTTAATAGAATCTCTGCCTTT
ATACAATCTCCAGGCCTTGCGTAATTCTGAAACCTTATCTTCTCAAAATAAACTTCCTCA
ATTAAAGCATATTGATTGGAATCCAAAAATGAAGAGATGCTTTCAGTAACCATTTCCAAA
AGGAGAACTCCTGGTAGTATTGGAAACAGAGGAAAGTGATCTCGAAAAACATCCTCAGAC
ATCGTAAGTCTTCTCTCTGTAATAATTTTATGTGAATCCAGATAAATTGTACTATCAATC
ATACTAGTATTTCTCATTGCCATACTCCTTAAAAATAATTGAAGCGTTAGAGCCACCAAA
GCCCAAAGAATTTGACAATGCTACCTTAACTGGCATATTTTTTTTACAATTAGGAGTATA
ATCCAACTCACATTGACCATCTTGATTATCTAGATTTATTGTAGGTGGAACAACATTATC
TCTAATAGATAATAAACAAATGGCCGATTCAAGTGCCCCTGCTCCTGAAATTAAATGACC
TGTTGTAGATTTTGTTGAACTAGTAGTAATCTTATCACCAAATAGTCTTTTCACAGATAA
ACTCTCTGTATAATCGTTATCTTTAGTCGAAGTACCGTGCATATTGATATAATCGACTTC
GTCTGTTTTTATATTAGAAACTTTCAATGCTTTTGTCATAGAACTATATGCAGCCGAGCC
ATCCATTGGCGGATCAGTAAGACTTACATTAGAGGTTGTAGAACCATACCCGATAATTTC
TCCATAAATTTTTGCGTTTCTCTCCAAAGCATGCTCCAATTCCTCACAAATAAGTGTTGC
AGCACCTTCCCCAAGAACAAAACCAGATCTGTCCTTCGAAAATGGTCTGGAAGCTTTCTT
AGGATCATGATTAAACGAAGTGGTTACTGCGCCTAATAGACAGAAACTCATCAAATCTAT
TTCATTAATCATTGAATCACATCCACCTGCAACAACAACCTTTGCATCACCACTCCTAAT
TAAGTTAAATGCTGTACCAACAGCTTGAGTTCCTGTTGCACAAGCTGTTGACAACGAGTA
CACGGCACCGCCAAATCCATTATTCATAGAAATAACTTCAGCACAGCTGTGATATTTGTT
TTTTATAAAATCTCCAGCACTAACAAAAGGTATATCTTTAAAATTCGTTTGAATACTTCT
CAATACAGGAGTGAAATCTCCTATGAAGTCACGTTGCCCAGAATTTCCATAACTAACAGA
AATTTTTTTATATTCTGTATTTTGTTGAGAAATCCCGGCATCTAGTAGTGCTTCATTGGT
CGCACTTAGTGCGAATGCTGTTGATCTAGAAACATATTTTTTTAGTTTTTTACTCTTTAA
TACACTTGAAAAATCAAAATTTTTAACTTCAGCTGCAATACGACAAGGAAATGTACTTGC
ATCAAAAATAGAAATGTTATCTATTCCACAATTTCCATCTAAAATATTCTGCCAAGCATC
TTCTCTATTATTACCCACTGGTGAAACTACACCTATTCCAGTAACAACAACCCTTTTTAC
CATCTTCAATCCTCCCTATACAGGACTTCTAACATCGCTTCAGTTGCTCTTTTATCTTCT
AGATTAGAAGTATCAAGTAACGATATCAAACAATTTGAAAAACTTAAAATAATATTATCT
CCTGAATATGCTTTACCAGAGCATATAACAATATCTTCCTGAATATCATCAATTGTAACT
TCTGTAATAACTTCTCTATCTATTAGAAGAACTTCCCTAAAATAGGAAAGTTCTTCTAAA
GATAATATTACTGGTCTTTTGGTTTGGTCAGAAGATTTCACTATCAACCATGCTAAGGTT
TGAAAGACTGATTCACAAAGCAAATTATTTGAATATGTAATTTTTTTATTCTCATTCTCA
GAAATCATATCATCACTCTTAGTGAGATTTTTTAAACCTTTAGCAGATTTCCACAATTCA
TGTTCAGTAATTCTATCTATTAAATGAAATCTCATCGACTACTCACTGACCTTCGTATAG
AATAATTCAACTAAATAACCCATATCTAAAAGTTTTAGTAAATCTTTAGTTCGAATTTTT
TCAGGTAAATCTTGTGAGATGTTTGGAAATTGATTATTCAAAACCTTCATCCCATCTACA
GATACAAAACCTTCATCATCAAAAAAATCGTCCTCTGAAAGCCCACCACGAATACTTTCT
TGAACCTCTTTCATAGAAAGTTTTACACCGATTTTCTTCCCTGCTTTAAACAGTAAATCA
ATTATATCCAAAGATTCAGCGTCAAGATCTCCAATTAATTTAGAAGACATTTCAACTTCT
TCTGGATCAACATCCAACGCATCTTCTGCTACATTTTTTAGTACTTCAAAAATTTCCTCT
TTTTTCATTATTTTTTCCTTCCTTATTTAACAGATAGAGCCGCACCAAGTCCGCCTCTAA
CAAAATAATTTTCACCTGTAATAAATTTAGCATCATCAGATATGAGGAACATTACTAACT
TAGCCACATCCTCAACCTCACCATATTTTTTTAATGGTGTCAATTTCTTAATTTGATTTC
CTTTCTTATCAATGGCTTCCTTGCTCATTTCAGTTTTTAACATTCCTGGAGATATAGAAT
TTACTCGAATATTAAACCTACCAAGTTCTACTGATGCTGTCCTAGTTAACGCCTCTAATC
CTGCCTTAGCAGCAGAATAATGTGCTAAACCAGTCCAACCTATACTTCCCATGATAGAAG
AAATGTTGATAATATTACCACCACCATTTTCTAATAACATAGGTAGAGCATTGTTTAAAC
AGTAAAATGCACCATTCAAATTTAGAGCTATAGAATTGTCCCATATAGAATTAGACATAT
TAATCAATAGTTCATCATATGAAGCCCCAGCATTATTAACTAACACATCAAGCTTTGAAG
TATTATTTTTTATTATAGAAAAACAATCTACAACATTTTCAAATTGAGATATATCGCATT
GTATTCCTTTTACAATTTGACCATTAGTCCCTAATTTTTCAACTTCAACTGCCGACTTTT
TGTTTGAAAGATAAGTGAAGTAGACATCATAGTCTGATTCAATTAGCATTCTACATATAC
TTCTTCCAATACCACCACTGCCTCCTGTTACAAACGCAGTTTTTCTCAATCTAACCCCCC
CTTTTTTCGTGAACGATATTGTATTTATAGTCATGACTACTTTTACATTATAAATCTATA
TAGTTTTTTTTGTCAAGATAAAATTGACTATTAACGAAAATAATTATACAATATTCATGA
CTATATCGGTTTAAATAGTCACGAATAATAGAGGAGGTCTCAAATGTCTAGAGGATTTAC
ACAAGAAGAAAAAATTGTAATTTCCAATGCTTTAATTGAAGCATTAGAAGAAGAATTACG
TTCTCAAAAAATAAACAAAATTAGTATTGAAGATTTAGTGAAAAAGGTAGGTATCTCAAA
GGGGTCATTTTATAACTTTTTCCCCTCTAAAGAAATATTATTTTCTCATGTAGTAAATAA
TATTCAGCAAAAATTAATTCTTGAGATTATGTCTATCGCAAACAAAGAGCAAATAACTAA
CAAAAATAAGTTAAAGCTTATTCTGACTACAATTGTCGAAAAATTACAAAGCAATTCATG
GTTACAAGATCTAAATAGCGGAGAATTTGAGGTAATATTACGAAAATTACCTGAAGATTT
AAAGAAATCTTTAAGTTCACAGGATATTATAGATTTTAAGAATATTCTGGAACAATTAAA
TCTTGAATCAAAATTGCCAATTAAAAGATTTGTTACAATCATTCAAATTATACTTTTATC
AACAACTAGAGCAAAAGATTTTGGTTCACAATATAACAAGTCTATTGAAACAATGATTAA
TCTGTTAGTAGATAACTTGTTTGATGATAAATAATGGAGGTCTTTTATGAAAAAAAATAT
TATCCAACTTAACAATGTGTGTAAAACTTTTCAAACAAATGAATTTACTGTAAAAGCTAT
TGACAACATCTCTTTTGATATTGAAGAAGGCGAATTAGTTGTTATACTAGGTGCAAGTGG
TGCAGGAAAGACTACGCTTTTAAACTTACTCGGTGGAATGGACTCTCCAACATCAGGAGA
GATTAAAATCGATAACGAGAATATCGAAAAATTTAATGATAATCAACTTGTATTATATAG
AAGAAATAAAATTGGTTTTGTTTTCCAATTTTATAATCTAATTTCTAACTTAACTGCACT
TGATAACGTTAGATTTGCAAGTAGTTATGTAAAAAATCCATTGGACGCAAAAGATACTTT
AAATAAAGTGGGGTTAAAAGAACGCTACAATAATTTTCCTTCTCAATTATCAGGTGGTGA
GCAACAGCGTGTCGCCATTGCTCGTGCAGTTGCAAAAAATCCCCTAATACTACTTTGTGA
TGAACCTACAGGAGCTCTGGATTCTAATACTGGTAAAGAGGTGTTGAAATTACTATTCGA
TATTAACCAACGTAATCATAAAACAATTATTATCATCACACATAATATTGAAATAGCAAA
AATAGCAGATAAAGTTATTAAAATAAAAAATGGTAAGATTGATAAGCTATATCATAATGA
AGTAAAAGTAGATATTGATGAATTAGAATGGTGATTGCAATGAACTATATTATTAAAAAC
TTTTTCGGAGATTTAAAAAGAAACTTACCTCAAATCGTTACTATTTCTGTTATTATCTCT
ATTGGAGTTGCTTTTTTTATAGGGTTAAATTCGACTTTCAATAAATTGAATAACAGTATC
ACTGACTATTATGAACAATCTAATATTTCAGATTTATATGCATATGGGAATTCAATATCA
GAAAATCTAACTAATGAGTTAACGCAAGTTGGTAACATAAAGGATGTAGAGAATCGTATT
CAAATCACAGGTCAACTAAATGACTCTGATTTAGTAATCAATAGTTACACAAAACACATT
AATAAAACCAATTTGATAGAAGGAAGACTCCCTAATGCTCAATCAGATGAAATTGCACTT
GACCATCTTTTCATGAAAAAAAACAACCTAAAAGTTGGAGATACTATTACAGTTGAAATA
TTAGGTACAAAAAAGAATTTGAAAATATCAGGTGACGTTCAATCTGCTGAATATTTATAT
CAAATCAAAGATTCTACTCAACCAGTTCCAAACCATAAGACCTATGGTTATGCCTTTATG
AACAAAGATTATCTACAAAATAGATTACACTTGTCTCCAAATCAAGTGTTACTAACTACT
AATTCATCCAATGTAGATGAAACAAATAAAAAACTTCAAGAAAAATATCCAAATCTGATT
TTTGTAACAAAAGAAAAAAATATTAGCTATGCTATGTTTGACTCCAAGTTAAAGACCATA
AAGAATATGGCTTTTGTTTTGCCTGTAATTTTTTGTGTACTAGCCATACTTATAACCCTA
ATCAGTATGGTTCGATATGTAGAAAATCAAAGACAAACTATCTCAATAATGAAGGCAATC
GGTCATCCTTACAAAATCATATACTTCAGTATTCTGATATTTCCAACTTTAACTGTACTT
TTAGGTAGTATTATCGGTGCATGCCTAGGAATATTAATATTCCCGAACTTACTGATTAAT
ACTTTACAAATTCTCTTTGACTTTCCTAAGTTACAAACTCTCTTTTTTATTTCTCCATTA
GTTACTTTTAGTTTAGTACTCCTATTTTTAGAAAATATTGTCACCTTTTTAACATGTTGG
AAAATAATACAAGAAAAACCAGCTAGTTTATTGAGACCAAAAGCTCCTAAAAACATAACA
CATTCGTTTATTGAACATTTCTCCTTCTGGGATAAATTGAATTTCGGGAATAAACTCGTA
TTTTTCAACATTAAACTTAATAAAACTAGATTTCTTCTTAGTTCTATTGGAATCATTTTT
TCAGTTTGCTTAATTATATCGTCAGTGGGATTGAAATTCTCACTCTCGGAAATTATTAGA
ACAGAATTTACATCAAACAGAAAATATGATATTAATGCTAGCCTTTCCAATCCATATAAT
TACAAAGATGATATTAAATTCAACATTGATTCTTTAAAATCTTACGACCCATATTCTGTA
ATACAAGCACAAATTGAATCTAAGACAACAAAACTAAATGTATTAAATAATAAAAACTCC
TCTATTAAATTAGTAGACTCTCACAATAAAGAAATTAATATCGATAGAGCTAATGGCATA
TATATATCTTCAAAATTAATGTCTGAGTTAAAAATAAAAACCGGAGACGAGATTAAATTA
TCTATCGTAGACCTTTCTGGAAAAAATTACATTGTGAAAGTAAAAGTCTCGGGATCTTAT
TTAAGTTATACAAGTCAAGGTTTATACACCACTTTCAACTATTTGTCTAGAAAAGGAATT
AACATTCCGGTTTCTAGTATTCTCATTAAAACTAAGAATATAAAAAAGACTGCAAAGAGT
ATTTCAGATAATCCGCAATTTTCAACCTATACTATTAAAAATAGGCAGAAGAATGACTAC
AATACGGCTAGTAAATCAATTAATGATATGATTATTTTAATGATTGTTGCATCTGCTTTA
TTATTATTTACAATTATTTATAATATTAGCTCTATAAACATTTTTGAACGCACTAGAGAT
ATCGCTACTGAAAAAGTTCTTGGTTTAAAAAATTCAGAGATTAGCTCTTTAATTCTCAAA
GAAAACCTGATTCTAGTCTTCTTTTCAACATTACTAGGGAGCGTAATAAGCTTTAAATTC
TACTTAATTTTATGTAAGAGTTTAGCACCCGAGGATATGGCTTTTCCTGAATCTTTAAAC
TGGTTGAGTTTTCCAATTTCTTTTTTACTAATATTGATCTTTTTATATACTACGAATTTA
TTTTTAAAACCTAAAATCAAAAAGATTAATATGCTTGACTCATTAAAAAGTACAGAATAA
CATATAGATCTTTTATCTCTTAAAATAACAGATCCATTTCTATAAGTATAGTGATATGAT
GCTTCTTAAGTAGATTTTGGTTATTTACCATGTCTACTTAAGAGGTATTTTTATGTCTAG
AAGAGAAATATTCACCCCATACGAGAAAGAACAAGCTTGTCTCGATTATATTAATGGTAA
TCGTTCCAGATCTGAAATATGTAACTGTCTCCATATTTCTACAAGGACGATTCAAGATTG
GGCTGCCATCTATAAAAAATATGGGATTTTAGGATTCACAAAGAAAACAAAAAACCGTTC
CTATTCAAAAGAATTTAAAATAGAACTTGTAGAAAAATGTATTAGTGGTGAGGCTTCATC
TATTGATTTAGGTCACCAGTATGATATTTCTTCAGGACTTTTAAGAAAGTGGATTAGGAT
ATATAATGCCAATATAGAACTTAAGGATTACAATCCAAAACGGGGGATCTATATGGCAAA
AGCAAGACGTAAAACTACTATTGATGAGCGCAAAGAGATTGTCAATTATTGTATTGAACA
CAATCGCAATTATAAGGAAACGGCGGTGCTTTATGATGTTTCTTATAGCCAAGTATACTC
GTGGGTGAGAAAGAATGATAGTGATGGTGAAGAAGGTTTAATTGACAAAAGGGGTCATCA
CAAACTAGATGATGAGGTTGATAAATTAGAACGTTTACGAAGAGAAAATGTGCGCTTAAA
ACGCCAGTTAGAAGAAAAGGATATGGCTGTTGAACTCTTAAAAAAAGTGAAAGAATTCGG
AAGGATGTGAAGCTAGGCAAACAGCGCCATGAAGCAAAATACTTAGCGATTGAACACTTC
AACACAAATAAAGGATGGAGCATTAGCTGGATGTGCCATCAGCTCGGAATTACAAGGTCT
ACATTTTATAAATGAAAACATCGAATAGTTCCAGAACAGGAACAATTAAACAGCGAAATT
GAGGAATTAATTAAAGAATATGATGAACGTTTTTCACATATCTTGGGATACCGAAGAATG
ACTGATTGGATCAATCATTTCAATCATACGAATTACTCAAGAAAGAGAATTCACCGAATT
ATGAAAATACTCGATATTCACGCTTTTATCCGTAAGAAAAGGAAAAAATACAAGACTGCC
AAGCCTGAAGAAACTGCAGAAAATAAGTTATCAAAAACTTCTATACGACTGCTCCGAACA
AAAAATGGGTAACAGATGTTACAGAGTTTAAGATTCCTAACTCTCATAAGAAACTTTATC
TTAGTGCCATACTTGATTTATATGACCGCTATCCTATTGCTTTTGTCATAAGTGGTCGAA
ATGACAATCGGCTAGTCTTCAAAACATTTGACAAAGCTATTGAAAAAAAGCCCACAGCTA
AGCCTATATTTCACAGCGATAGAGGGTTTCAATATACCAATAAGAACTTTCAAAAAAAAA
GCTGAAAGATACTGATATGATTCAATCCATGTCAAGAGTAGGCCATTGTATTGATAACGG
ACCAATAGAAGGTTTTTGGGGAATTATAAAATCGGAAATATATCAGATGTATGAGATTTC
AGATGAGGCCTCCCTCCGATATGCCATCAAAGACTATATCCGATTTTGCTGTCAAGAGCG
CCCACAAAGCAGATATAACTGTAAAACGCCTTTGGAAGTAAGAAACGCTGCCTTAACATC
AGAACATCCCTTGTCATATCCAATCGCTAAAAATAACAAAATTGAAAAGTACAAGTCTAA
GTGGTCTGCATAAAAAACAGCCGTACATTTATTTTGTACGACTGACCTTCAAAAACAGAC
ACTTTTTTAGATATTTAACCTGTCTACTTGACAGGGGGCATATCACCTCTCAATACAAAC
TCTACAATAGCTCTATATCTACGGAAGTAATATCACTTTTAAGCTCTCTTGAATAATCAA
AACCTCCTATAAATTAGTCCTCAAACGGCATAAAATTCCCAACAATGACACCTACTACTC
GTGGATCTTCATCATAGGAGATAAAGATATCATCATATCTTGGATTAATAGAAACTAAGC
GTAAACCTTCTTCTTCACGGTAAACTCGTTTAATATAGGTTTGGTTATTACATACTACAG
CATAGACTGCTCCATCATAATCAAAACCTGTCTCACGGATAAGTGCTACAGACCCATTTT
GATATTTTGGCTCCATTGAATCCCCCAATACCCATGAAGCAAAATCATGAGCTAGTTCTT
CATTGAAATAAACAGTGTCGTAGTTTCGATCATCGTAAACTGATGCACCAATACCTGCAG
ACATTTTTTCGTAAACATGATATTCGTAAAGATTTTCTGAAACTGATATTACTTGTTGAG
TCTTCTCTTTTTGCACCAAGTTACGAGTATATTCTACTACTTGATCTTTACCTTTATTTG
ACAATGTATTATACAGACGAACAATCTCGATTTCTGTAAAATATCCTTTTGGTACTTCGA
GTAGCTGTTCTAGTCGATTTACTCTCTCTTTAGATGGTTCTTTTACTCCACGTTCCCATG
CTGAATAAGCTTGATAGCTAATCCCTAATTGATCCGCTATATCTTTTTGAGTCATTTTTA
GCTCTTTTCTACGAGCTTTTAGTTTCTCTGGTTGATACATAGTTCACCTCACATTAATAG
TAACTGTAATTCTGCCTTTTTTCTTGCCTCTTCATCTGAGAATTTTTCTTTATCCCAGAC
ATATGCAATCGACTTTCCCTTGTTATAAACAAGCCACGTTTTGAAATTGCCATTATTATC
TTTAATTGCTTTCCAGTTATCTTGATTCAATAAATCTGGATACTCTTGACTTGTCGTGAA
ACCTACTTTTCTCACCCTCTGCTTAACCTGATTAATAAGGGATGGTTGAAACTGATGAAA
CTCCTTGATAATTTGTTCTCTAATATCATGAAATAAACGAAAAATAGAAGCGTTCTCCCC
TTCAATATAAGTCTCAATTGCTTGTTTGATTTCACTATCTTTATCAGGATAATATTCTCG
TAGAAAGTCCAAAAGACGAAAAAATAAAGCCTGTTTTGAAACTTCGAGACTATTTTGTAC
TTGATAGAAAGTATCGCAACTATAGTATATTTTTGATAAAAGAACAATATCAGGCATCAA
TACTACTGCTGAAAAGACATTAGCTTCTCGTTCTATCGAATTCTCTTGATTATCAATAGA
TTCTGCAAAATAATTTCCATCATGATTAAGAATAAAATGACCCAATTCGTGACAAAGTGT
GAAGTTCTGTTTTACTTTTGGATTATCTATCTCATAAGAGAAACTGATTCCTAACTTATC
AACTACTGTCAAACCTTCTATCTTATGATTGGAAAAGTGGTGACTAATCACTTGAATTTG
ATTCTTTTGAATACAATGTTTAAAAAAATAATCAAAATTATAGTTCAATAATGAAACATA
GCCATCTTTCATATACTGATATAACACTTGTTTTGTTGCACTACTTACTCTTGTATACAA
TTCATCCAAAGAATAGTACCTCCTTTAAGTATGAGTTACAAATATAAACCATTTTGGTTG
AGTTTATTGTATAAAAAAAGCGGACAATTGTCCACCATGAAAATTTAACAAAATAGTACT
CGGATTTATCCCCTGACCACCTTGATTAATGAGCACAACTTAATAGTTTGCTTTTATCAA
TAAATCTTTTAGGGATATAATATTAGATAAAACTAAGTATACTTGAATGTGTTGGCTCAT
CCCACTAAATCGGATATACTCATTTTTTTAATTCGTAAGCAAAAGCATTCTTTCTGTCTT
TTTATTTTTTTACTATTGACTATTATTGTCAATTTCACAATATGTTGCAGTGACTGCAGC
AGCGTTAATCAATAGTACGGATATAATCACCATGATACCCCTGAGATTGATGAATTCGTT
TTTTAAGGCACAAATAGAAAAAAATGACAAAAAAATACTACAAATTATAAGAAAAGTAAA
AGAAAAATGCACCCAAGTATTATTTATAGATCTACGCTTAATCTTCATCTTTCTATCATT
TTCTGGACTCAATGTTGGTTGTTCTGTTGGTACTTTATTTTGCTTATCTATTTGTGTCAT
GTATATTAACATAAACCAATATATTACATAAACTGTTAGAGCGAATAATCCAATAAGGAA
TATTAGGTGTAACTGATTTACACTTAATACAATTAGATAATTTAGGACGAATACTATTAC
CAGAAGAGCTAATGGAAGAAACATTCCTAAAATCCATTCTTTGATGACTTGCCATTTAAA
CAGATTTACTATTGGTAAACTTTTGAAGTATTCGTAATTTTTCTTAAAAGTATCACCAAT
AGCACGATCAAAATCTTCATCAAATTTCGATTTACTAGGAATTAAATTTACAAAAATTGA
TTTTCCACTAGTTTCAATATGCTTCCTAGCATCCTCATTTGTTCTTACACAGGTATTTTC
TTCAAAATCCCATATTTTCTCTGCTCTTTTTAAAACATATATCTTTTGAGTATTAACATA
CATACTATCTGCTGTTGCTAATTTATAAGAAATATAAGATAGCAGTACTACAATAGCAAT
AAAAAAGAAAAGATATAAAATAAGTAACACAATTTCCTTATTTTTATTAAATGTATCAGC
AGTGGCATTAAACAACTTTGACACATCCGTGATATTATTCAACTCGGGTAATAAACTTTT
TAAAAATGTATTTGAACCTAAATATCCAAAGATGGCTAATAGAATGCTATAGATACCAAT
CTTTTTAGGTTCATTATTAGACAGAAAATCTAGATAGTCCTTAAGTTGATCTTTTGAAAC
ACCTTGATTTTTAAATCTTTCTTTCAACTTAAAAATAACCTTATCAACCTCAAACATTGA
GGCCGTTTGTTTATTCATAACACTTCCATTATGATCTCTCTTATACCAAATACTATACTC
TCTATCAATTATTTGGAAAGCCAAGGAGCCTCCATACTTCTTTTTTGCTTTCTCCTTAAA
TTTAAAAAATGTAGAAAGTAAAATCAATGTCAGCAAAACTGATATCATTTGAAACATATA
TACTATACCTCTTTCTTATTAATCCTTACATTTTTGTCTATTTCCAAAAGCCTTTTTCCG
TTCTTCCATAAACTCGATTAGTTCTTTTTTGAATATTTCTTTTTCTTCATCAGTCAGACC
TTTTGAATTCATACGGAAAAGCAATTCAATATTATCTAATTCATCTGTTCTCTCTTCTGA
ATTACCAACTAAATAGTCTACTGATACATTCAAAACTTGGGCTATTTTGACTAGATTTTC
TTGTGTTGGCTTTTTTATTCCACGTTCCCATGAAGCATAGGCTGGTTGCGAAACTCCTAG
TCTTTCTGCCACATCTACTTGCGTCAATCCTGCTTGTTTCCTAAGGTCTTTTAAGCGTTC
CGAAAATTCCATTCTAAACCTCTAAAAAATATTTTCCATTTTTTCAAATTATCCCTTGAC
AGATATAACCATTGGTTATATAATTTAAATATAGCTGATGGTTATATAAGTTTTAAAAAT
AATAACACCAAACTTTCGGCATTACGATCATTGACAACTAAATAAAAAGTGCGTCTGACA
ACCAGAGGACTGACTATCAAACTACACTAAACTTCGTACCTTTATTGTAATGGTTTTGAT
AAGTAAAGTCAAGTCTGTTTTATGGTTGAAGAGAAGATAAAAACAAGTATTTGTGGGCTT
CCACGCATTTCGGATATTAGCACTTTTGCCGAATAGTAAAGTGAACTGGTTGCGCAAGAT
TGCGTAAGAGAATCCCTTGGGTGTGACAAGGACTACCTAAAGAGATTGGCCGGGTAAGCG
ATGGTAATTGACGCAAAGCACCTTGCTAAACGTTGCCACCGTGGAAAGAGGGATCTTTCC
AACCAAACAACTTTTCTTTACTGCTGTCTATCTTTTAAGATAGACTTACTCTCAAGCTAC
TAAGTCTTCCTTATATCTTAGTAGCTTTTTTATGCTTACAATAAAGGAGAAATTATGACT
AACTTTTTTCGCATTACAATGTAAACGCCTCTATGATAACTATGAATTCACCTATGACAT
GTTTAGCTACTCACCTAAACTACAAGCTAAACTTTATGCGCAAGCTCTTCTAGACCTCGA
TCATTTAGTCCAAGAAGCTCGCAGAAACAGTTATCCTAGTTGTGATATTCAGTTCTATAG
TCGACAGTTTAAACGTAAACTATTTACCCACTATTACTCAAGAGTGAAGCAATTGGCTTA
ACTCTTTTTCTTTTGCTCAAAATCAGAAAGGAAAATTCTATGATTCCAGAAACACTTGTT
ATGAAACCAGATTTTATCGGCACTGCTTACTACGAAAAATTAGGGAATGCGCCTCGCTTT
ATCTTTGGTAAAGAAGGTAAATACCAACGCCATATCCTTAATAGCGAGAAACACGGTGCT
TTCCACGTTATCACCCCTGCTTCGACAACGGTCTTCCCAGAAGATGCTCTCGTAGAAGCC
GTCAACCCGATTTTTCTCTCAGATACGGCTCTAAACGGCAATTCAGTTGCCCCAGCCCTC
AATGTCTTTGCGGAAAAATTGGTACTTAAAAAATAAATAAGTAAAGGAGAAATACATATG
GCTAAAATTGGATTAAACTACGGAGAAAAACTACAAATTGCGGACAAGACCTATCGTGTC
ATTACGGACGGCCTCAATGTATCTGAGGTACTTGGAAAGCTATCTTTCCGTGGCATTGAA
GGCCCTGATATCATCTTTGAAGAAGACCGCACCCAACGAAATCCTGACGGCTCTTTCGTC
CAAGTCAACACAGGAGAAATCCGTGGGATCGTTGTCGCAATTCATTCTTCTGTCCAACAT
GAAACCCTCTTTTTCACCATTGCTGATATGGCACAGTCTGAAATTGAAGACTTAGGGATT
AAATATCGAGAAGAGGTTGAACTTGAAGATATCGTCATTACTCACACTCACGTTAATCGT
AATGATATTTACAAGCTCTTTGCTTCTAAAATCAAGAAAAAGAATGGGGGAACACCTATC
AAGGAAAACAAACCTCTAGACACCAAGAAGGATAATTAGGAGGTGATGCATTATGAAGCT
CTTTACCTATCGTGGGATAAGAGTTAGGGCCTTTTATCGTCATATTAGGGGAATCACCTG
GTTTATCTGGTGGTTCCCTTCTTTGTTAGCTATTGGTCATTATTGCTATCTTAATCAAGA
AATGCTGAAAGATCATCCCTTGCCACAAGTTTACTTTATCGTGGGTGTTCTTATTGCTTC
TTGCTTGGTCGCTTACTTGCTGAATCGGATGTGTTACGAGAAAATCGTCTTCTTCCAAAA
GCTCAATAGTCTACGGATTTTGTCTCGCTTCCTGATTGAAAACAACCTCTATTTGATTAA
AAATATCAGGCGTGAAAACAAAACGATTGAAAAGATTGTCCTTCCTCAGGTCTACTTAAA
ACAATCTCGCTACAAGATTGAAGTCCATTTTATCCTGGAAGGGAATAAATTTCAGGACCG
TTTTCTCAATCTTGGGTCGACTCTCGAAGTCATGTTTAGCGGGGATTTTCGAAATAAAAC
CTTTGATAAACGGTTTATCACCTATGACATTGCCATCAATCGCATTGATAGTCGTATCAC
CATTCACGAAGTAGAGGTTAAGGGCTCTAAACTCCAACTTATGAAAGACGTCACTTGGGA
TTATATCGAAGAGCCTCACTTGCTCATTGGTGGGGGAACTGGTGGCGGTAAAACCGTTGT
CCTTATGGCCATTATCTATGCACTGGCTAAGATTGGATTTGTGGATATCTGTGATCCAAA
GAACTCTGACCTGGCTGGACTCAAAAAGATTCCTGTCTTTCATGGTCGTGTCTATACAAG
TAAAGAAGATATCATCCAGTGTTTTAAAGAAAACGTCGCCTTCATGGAAAAACGCTATGA
GCTCATGTCTAACTCACCCAAATTTCAAGCTGGGAAGAACTTTACGCACTACGGCATGAC
ACCTAAATTCATCCTTGTCGACGAGTGGGCAGCCCTTATGGCCAAGATTGACCGTGACTA
TAGCCTTCAGTCGGAACTCATGGAATACCTCTCTCAGCTCGTCCTAGAAGGGCGTCAAGC
TGGCGTCTTTATCATCTTTGCCATGCAACGGCCTGATGGAGAATTTATCAAGACAGCTCT
TCGAGATAACTTTATGAAACGCCTCTCAGTTGGTCACTTGGAATCAACGGGTTACGACAT
GATGTTTGGTGATGCCAATAAAACCAAAGAGTTCAAAAAACTCGATGAAATCAATGGCGT
CAAAGTTAAAGGACGAGGTTATATTGCTAATAACGGAGACTTAGCTGGGGAATTCTTCTC
CCCCTATGTACCTCTCGACCAAGGTTTCTCCTTCTATGATGCCTACGCAAAAATCCCTAT
CATGGAATTTAATGGTGAAGAATTTGAAGTCTTTGGAGAAAGCTACTCACAATCAGAATC
GATTGAACCAACAGAGGAGGAAAAAGCTCCAAACACTGATACTAATCGACGACCTCTCAA
AGAATTTGCGGAGGAACAGGACCTTAAAATGGCGACGCTCCGAAAGATCATCTATCTCTT
GCAAGAACAAGGGATTGTTTTTGAACGAACGGAATCTGCCATTCTAGTCGACCCTTTTCA
AGAAGAACTCCTTCTTGAAAGTCTTATCCACTTTGAGGCAGGGGGACGCAAATCTTATCC
AAAAGCCGTTGAAGCGACGCTTAGTCATCATGGGCTAGGACAAGGGCAAGGGCAAGCCTG
ACCACAGGTCAGGCGCAGACCGTAGCCCGAAGTTCCTAGGCCATGATGAGACTTCAACCC
CCGATTTCTAATTCCGAGAATCAATCTGAAATGAAAAAGAATGCTGATAATTCAACATTC
TTTTTAAGTATTATTTGCAAAAAACAAGATATTTTGTCTGTTTAGCTACCAAAAAGCTAC
CAACAGATTTGTAATTTTTAAAAAATAAATTAGTAGTACTATTTTTAAATACCTAGTTAT
CTAAAAGAATAAATTCACCTTGTCGTTTTTTAACAAAATACATTTAGTTATTTCTTCTTT
TTGGGTTTTGGTGCAGGTAATTCATCATACATTGCATTAATTAAACCAGTTAAAAACTCC
TTGTTATCTAAATCATCTACCAATAACATTTCCTTTGCTCCATCATATGGCAATTCATAT
ATTGCATTTTCCATATATTCTATTGCAGATTTTACAGGCTTCACTAAAAATCTATCATCA
TAAATTCCACCAATAATTTTTCCACGATAATAAATTATATATTCACCCATCATTGCACGA
TATGTTATTTCTTCCAAATCGGATAATTGTTCTAAAATAAAATCTAAATATTCTTTACTT
GAAGCCATACTCTTTTCCTATTTATCCTCAAAATTTCAGCAATCCATTTTCATCAAATTG
AAAATGCGGTCCCCATGAAACTTCCCAATAGTATCCATCTGGGTCCGAAAAATACGCATG
ATATCCACCCCAGAAAACTTCCTGTGGCTCTTTTACAATTTCCCCACCTGCTTTTCTTAC
TAATTCAATCACATTATCTACATCTTCTTTATGTTCAACATTGTAAGCTAATGTAATCCC
AGAAAATCCATTTCCTTTTGGTGGATTATTTTCATTAATATCTTTTGCTAATTGTTCTAA
AGGAAATAATTCGAACTTTGTTCCCGGAGTATCAAAAAAACATACCGGCGGATTATTTTC
TGTACAATCAGTCTTATATCCTAAACCGTCTCTATAAAACTTGATTGACCTTTCCATATC
TTTAACACCTAAACAAATACAAGTAATCTTGTTCATCGTTACCTCCTATAAATTCTAATT
TGTTCAATTATACCAAATTTACCCCTGTCACATAAAGCTATAACAGAAAAATATTACAAT
CTTGAAATTACTGTATTTCTATTAAGCTTGACTTTGCCTTTTCTCTTGATATAGTCTTCA
ATATCAAACACATTCTTTTTATCAAAATCTTCAAGTAACTTATAATTCTTGTGCTTTGTA
ATATCGAACTTATCCGACAAAAATGGTCTGACACCTCGAAGCTGGAAAATATCTTGCCTC
TCGTTTCCTCTATTTTCCCAGCGTTTAATAAATGCTTTAGCTTGCTTTTTTTGTTCCCGG
ATATTATTCACTTTGTGCTCCCCAACTACCACATTATTTTGATTGATTTAATAAATCCTT
TAAAGTGTTAATAATTTTGTTTTTATCTGTTTCTGTCAATTCATACTCTCTCAATAAACT
AACAATTTCTTCTAGTCCGTCATCACGTCCTTTTAAAATCTCAAAAGATGTACCAAAGAT
TTCAGCTAATTTTTCTACTGTTTCATCTTTCGGATTTCTCCCTCCGTTTTCCCACCTAGC
GTACTGGGCTTGAGCTACACCTAACTTTTCAGCAACTTCTGATTGAGTAAGTCCTACGTT
CAGACGGGCTTTTTTTATATTGTCTTTCAACATTTTAAAAATCCTTTCGCTTTTCTATTG
ACCTATAACCAAAATGGTTGTATCATGGTTATATAACCATTTTGGTTATATAAATAAAAA
GTATACTTTGTAGGCAATACTAGTCTACTTATGAATATGAAAAAACACCCCAGAAAGCTC
TGCAAAGCATTCTGAGGCTTTCGTTTAAAACCAATATGATTATACCAAAATGGTAATAAA
AAGTCCACATGAAGCGAGATTTGGCTATGCTAAGGTTCTTATGACTTCTACACAGTTAAA
GTCATAAAAATTGGCATTACTTACTTCTACCATTCGCCTAGTTTAGAGATTGTGAGACAA
GAGCAAGGGCGCAAGCCGAAGGCAATGCGCCCGAAGCACGCAGTTCTCTCAATCTCTAAT
AAAAAGCTGGCGTTTCTAACAGCCAGCAAACCGATACACTTAAGACAACGTCCTAAGTAA
CGAGTCATTGGCAAAAATCAATAGTAGCAACTAATTACGCAGATTTTAAGTATAGAAAGG
AGGCGTTACAGTTGAAAAATACCATTCAATCTCTACGAGAATATCAAAATCAAGTAGATT
TATCAAAACTAGAAAAATCTATTTATATCAGCATTGACCGATTAACAGTAATCTTTGATA
GTGAAAACCAATCACTTAGACGAATATTTCGTGAATTACGAAAATCACTCGATAATATAA
TTCAAGAATTTAGTATTCAAGAAAATCTAAAAGAAGACTATTTCACTCTATATAAAACAA
TAAACGAAGATAGTATAAATCTAATTTTCTTCCAACTATCGGATTATGGTGGTTATCAGG
TCATACGCCTAGACTTCAACCCAAACTCACTAAAAGAATTTGAGGGGTTACAAGTGTGGA
GGCAGATTATGAATTACGCTCGATTAAATCGATTAGAAATTAGACTGTCACGATTAGACC
TTGCTTTTGATATCTTTAATAGGCCAGAAATAGTTTTTTTACAACATATCAAAGGAGGGG
TTAGTCATAAAATATTCTACGGTAGAGGGGGAAATATAGAAAGTAAATACTGGGGTGCAA
GTGGTAGCAACGTTCAAGTACGTTTGTATGATAAGAATATAGAGGTATTAAGTCATAAAA
GAGCTGATAAATTAAATATAGAGAGTAAGCCTTTTTGGTGGCGATTAGAGTTCCAACTTC
GGACAAAGGCTATAAATGAAGAAACCATTTCAGAGATTTCTAAACGATTGGAGAATTTTA
GCTTTTTTAGTCTCTCAAGTGTTCCAGATGATAGCAAAGCATTTGCTTATATCTTTCTCC
ATGAACCTGCACTCTTACCCGAATTATTCCCCTATCTGAAACCTAACACTATAAGAGTTA
AAAAGACTAGACTTAGAAAACATTTAAAAGCATTTGATAGTAGCTCATTTTCTTTAGAAC
TACAAGATGCACTTAAAGAACAAACCCCACGATTAAATAATGAACTAAAACAATTAATAG
GAGAATTCCTAGAACTTACTAGTAAAGGAGAAAGTGACTTATGAACGATAAATTAACTAT
GACAGTACAAGAAATTATGGACTTAGGTTTTTCAAAATGGACTGCTTATAATATTTTACG
ACAAGCAAAACATATTATGGTTGAGCGTGGTTTCGATTTCTATAACAATAAAGGACTTGG
AACTGTTCCAGTATCAGTTGTAGCAGAAATACTTGGATTGGAGGAACTCCATGTCAAAAA
CTAGATACACTGGTGTTACGAAAGATGATAAAACTGGGAAATATACTTATTATTTTAAAG
CTGGAATTGACCTAGCTACTGGTAAACCATATCAAGAACGTAGACGTGGTTTTCAAACTG
CTAAAGAAGCCTTTGAAGCACGAACAAGGGCATTGAATAAGGTACAACAACAAGGAAGCA
TTAAGCATACTCAATGGACTTTTAAACAGTTTATGGAAGAAGTTTTTATTCCAAATTATT
ACGCTACAACAAGTCCAGATCTCGAGCACAGACGTCAAGTTATATTCGATGAATTTATCC
AATACTTTGGTAAGAAAAAACCTAGAGATATTACAACTTATGATGTAATAAATTATAGAA
ACAGTTTATTAGATAGATATTCAAATTCATATGCAAGAAACAAGATGACATTGCTTAATC
AAGTTTTGAAAACTGCAAAAAAATATGGGTTGATTTTTCATGAAATCCCCACAAAGAATA
TCAGTCCAATTCCAATCGTAAAAAAACATATAGATTTTTGGACAAAAGATGAGTTCCAAA
AAGTAATACAATGTCTTGATAAAGAGAGTTACTTTGAGCACTTTGTTTATACACTTTTTT
GGCTTTATTATTTTACAGGAATGCGTGTAAATGAGGCGACTGCTCTTTATTGGGAAGATG
TAGATTTTGAAAAGAAAACTCTAGCAATCAATCATAACTTACAGTACATCAACCGTAATA
ATTGGGTTCGGCGTAACAAACTAAAAACTGAAAGCTCCAGACGAACCATTGGCCTTGATG
ATAATACTCTAAACGTACTTAAAGAATGGAAAGAACGACAAGCAAAAGTTGACAAGATAC
CGTTCATTCTATCACTTGATGGAAATCCATATCGTAAACGTAGTATTAGAGACCAGATTC
TGAAATATTCTAAACGTGCAGGAGTTAAATACATTCAACCAAAAGGTTTAAGACACTCCC
ATGCGTCATTACTTATTAATGAATATAATGTAAATGCTCTATATATCCAAAGACGATTAG
GTCATTCTGATGTCAAAACTACACTTAGTATTTATAGTCATTTATACCCAAACGCTGATT
CCGAATTAACAGATAAACTCAATCTCATATCAAGTGATTTTATCGACTAAATCTCTTTGG
CTACCAAATTAGCTACCAAAAAAAGGAAATACACCTCAAAAGCCTAATTTTAAAGGGCTT
TTTTTCATATTTTCCCACTATTTCTAATAGGGGGGTTACATTTGGCCAAAGTGCCACGTC
CACCCCTCCTCATTCCTTGTGGGAGTTGGGATTTCAAGATTTAGAAAGTGTGTCACTTTG
GTCCAAAAAGTGTGTCACTTAGTCAAAAGGAGGTGTTCCCATGAATGACTAAAATGAGTC
CCTTTCAAATCAAGAACTTCAGAAAACAAACAGGCCTTAGCCAAAAAGCCTTTGCACAGG
CAGTTAACTTACCGATAAGAACTTACCGCTCCTATGAATCAGGGGAAAGAGGCCTCACCA
TTGACAAGTTCCGAGAACTCAAAGAAAAGCTCGGTTACTATAAAGAGTGTCATAAAAACA
ATCTTAGGGCTCACATCGACTACTTGCGATTAACTTTCCCTAGTATACGAGATTTAGAAG
CTTTCTGTGAAAACTTTCTTCATTGTCACTTAAGCGAATTTACTGACCAGGAAACACGGC
TTATGAATTATACCCACTTGTGGCAACGGGGAAACATTTGGATTTTCGATTTCTTTGATA
AGTCTGCCACTAATAACTACCAAACTTGTCTCCAACTCTCTGGTCAAGGCTGTCGGGAGA
TGGAACTCCTCTTAGAACACAAGGAGATTTCTTGGCAAACCTTTCTTCAAAATATTCTCT
ATGCCTACGAAGATGTCAGGGTAAAACGCCTTGATATCGCCCTAGATGAGCTCTATAAAG
GCTATGGGCACGAGGATGAACATATCCAAATCCCAAAGCTCATTGATAAGCTCTATGCCA
AAGAAATTGTCCTAGATACCATTCGAAAATGGAACATCACAGGTGGGGGGGCCTTCACCG
ATAACGACGATATGGAAGCCAATCACGGTCTTTCCCTTTACTTTGGGAGTCGTCAAAGCC
AGCTCTACTTCAACTTTTATGAAAAACGATACGAAATCGCCCGTATGGAAAATATCTCCT
TGGAAGAGTCCTTGGAGATTTTTGGTATCTGGAACCGCTACGAGCTACGCTTTTCAGACC
AGAAAGCCCAAGGGGTTGTAGAGGAATACATCAACGGTGTGGACCTCGGAGAAATCGCAA
GAGGTATCGTGAACAAGGAAATCCAAGTATATGATGGTATCACTCGTTTTGGAGCCTATA
AGCCTGATGAAAAATGGCAAGAACTCTTTGGAGGGGTCGAACCCTTAAAACTCTCAACCA
GTCCACAACCCTATAGTATCGAACGGACTATTCGTTGGTTAACCTACCAAGTCGCAAACT
CTCTTGCACTCGTTTCTGAAGCAGACAAAATCATGCAAACAGAATACATGAAAATGATTC
AAAATAGCGGTGAAATCACTGATCGTGGGGAGGCTATCTTAAGACTCCTCAAAACCAACA
AACACTATGAACACTAGAAAGGAAATCCTTTATGGAATACAAAGTCGAAATCAATTCACT
AAACAACTTTAAAGCCTGGTCTGGTGGACTGAGTACCTTAAACACTGTCCGTGAACGTGG
TGGTATAGATACCTTAACCACCATCTGTGAAGACCTCTTTTCTGGCAATACCCCTACCGA
CACTCAAATCAATGATTGGCTCTGGTTTGATACAGACTTTATTTATCAAGCGCTAGGCTA
CGAGGACCTCCTAGAGGGATAAAGTCATGCTCAAGAAAATCTATCAAGCAGACTTTCTCC
TTCTTCCTGATCAGGAGTTTTGGAACATGTATATCCTCCTTAGAAAAGGCAAGGACTTCT
ACTATGAATGTGCTGGAAGATGTACCGAAAAACCTCCAGATGATAGGGGCTTCTACGACT
ATGAACATGCCTGTTTCACCCTAGACGGTCAAGTTCTGAGCCTCAATAAACGGATGCGTC
CCTCTCTCATCGCCTATATTCAACAGACCATCAAAAGCAATCACGAAACATTTAGAAAGG
AAATTGATATGGCCACTAAAACGATTTTTGAAACCAAAGTTGGACAAGTTACCAACGAAC
TTGGAGAATTACTCAAAAAGAAAGACCACAAACAGGCTTGGACCAAGGCTGGAGAACTCA
ACGCTCTTCTCAAAAAAGAAGAAGCCAAGGACCTAAAGCCTGAGTTTGTCGAACAACTCC
ACAATGAGTTACGAGGTTACTACTACATCAACAGTGAGATTGAAAAAGCCAATAAGCGAC
TTTACGCTAAAGGTTCCAAACTCATTGAACTCGCTAGTCTCTAAAAGGAGGTCCTATGAT
AAAAGCTAAACGATACTTACTAAAAGCAAGAGAATACCTCTCAAACTTTAAAAAGGTGGA
GAAGAGAGGTGGCCCACCAAAGCTAAAAGTCACTACGAAAAAGACCGTCAATCTAGCTGT
TATCGGAGGAATTGCTTTCCTCCTTTTTGTTGGTCTTATGGGTTCCATTCGTGCCATAAC
GCTCTCAAATAAAGTGGGAACACTACAAGCTCAAGTCGAAGCGGCTCAAAAAAAGAAGGC
ACAGCCTGTGGACGCTAATCGTAAGTATGACTACAAGCTCCAGTATTACCTCAATGACTA
TGTTTACGCCTACTTCACCCTCCCACAAGAAGGGGATAAACAACAAGCACAAGTCGAACA
CCTCAACAGTTTCTATAACTTCGTTCCAGACGTTAAAGCACAAGGTCAAGTGCGTAACCC
AAGTACCCTGCTCTACTCACAATTAGTCACGGTCGAAGGGAAGGTAGCCACCTACAAGGT
CAAATACAAGGAAATGATCCAACATGACAAAGACACCGAGGAAAAAGAACTGGTCACGGG
GTTTAATATTCCCTTTGATGAAAAGGAGGGGAAATACTACGTTTCTGGACTTCCTTGGTT
CTCAGCGATTGAGTTTTCACAAGCTGGACACTTTAGCGAAGACGATCAACTCCAACTCAC
AGCCAACGACCACGTCTCTGACAGTCAACACAAGAAGGTTGAAAAGTTCCTCAAAGTTTT
CTTTACCAACTATACCACTAACCAAGACAACCTCAACCTTATTGCTAAGAACGTTGCTAT
TGTAGCTAACACCACCTTTAAAACGATTGACTATACCTATCTGAAGAAAGATGGGGCTGG
TCTCATTGCCTATGTGCAAGCAACCTTTGAGGTGGGAGGAACGACACACTCTGAAAACTT
CACCTTCACGCTCTCAGAAAAAGATAAGAGCTACTATGTCACAAAGCTTGAACACACTAT
TCCTCTCAACTACGCAAACGATAAAGATTAGGAGAACTCTATGAACACAGACAATCTACG
TACCTTCCTCCAAGGCGATGGGATTTGGATTCTCACCGCTATCGCTGTTTTGTTGGCTAT
TAAGGCTTGGCGAAACAGTTCTTGGCTTCAACTCTTCTCAGTCGTTGGTTTCTATGCCGT
CATTGTCTCTATCGCAAAAGGACAAGATATCTTAAAAGTGGTCGGCTGGTTCCTACGACT
CTTTGGTATTGATTCAGGACTTTAAGTATGACTGACGAAAGACTCTATGACTACAGTAAG
GGCTTAAACGCCCCCTATTGGATCCAGGAAATCAAGACAAAAAAGGGGACTCGCCTTTGG
TACTTTGCGACACCAATGCAATTATCCTTTTTCATTGTCTTTACCTTCGTTTTTGTAGCT
ATGTTGCTATTTGGAGGAGTCATCCTGGTTCCCATCGCAAAACTCACACACTCTATTTCA
CTACTGCTCTACTGGTACCTCCCCTATAAACTTGCTAAATTCTACACCGAGTACGAACCA
CACGGTAAGAAGATGCACGTTTTCATTGGGGACTACCTGATTTACTTCTGGGATTCCAAG
CTCAATAAAAAAGCGATCTACCATGAAGACCGAATAGAGCCTGTAGAAGAAATTGTCTTT
GAAAAAACAAATCTATAGAAAAGGAGGTCCTATGAGTATTACCTTAACCTATCCTATTAG
GGAAACCCATGAAAATCTGGCCCTCAAAAAAGATCGAACGGTAGTGGCTTATTACCGCAT
TCCCAATACTCCCATCACTATTACAGATGAAGAGAAAAAGGACAAACACAAGATTACAGT
TGCCCAAATGATGAAGAAACTCCAGAAAAACAAGTCCTTTGAGATTTCACTCATTCCCAA
AGACTATCTCTTAGAAGAAAAAATGAGAGACTTTTCAGAAGCATTGGCAGATGATAGCCG
TGAACTGGGAGAAGAACTCCTTCTTTACACGGTTGACCGTCTCACGGATGAAATGGAAAT
TCCTTATCAGTTTGATTGGGTCGTCGGAGTGGCCTTACGCAAACAAAATCACGGGGCAAC
AGTGAAAGACTTGGCCTATGAGAGCTTTAACGAGTTTTCGGAGAAAATCGCAAACGGTCT
TGGTTACGAATACGCATTGAGTCCCACCTGGTATGACGATTACAGAAGTGACGAATTCAC
TATTTTCCAAGCTTTTTCCGTCCTACGTGCCAAACGTCTAACCAATGAAGAACTCTTTTA
CTACCAGCGGATGCAATACCTCCGCTATATTCCCCATTACAAAAAGGAGGTCCTCGCTAA
TCGCTCCCAATTTAATATCACAGACACCCTAATTAAAGTCCTAAAAGGAGGCTTCCTCAA
GCTCGAAAGTCCTTATGGTTCTTCCTTTGTGACCATTCTTCCTGTTGGGAAGTTTCCTGT
GCAATTCAACGGCTTTCACCTAGGCGAATTTGTCCAACGATTGAACTTTCCCGTAGAACT
ACGCATTAAGGCAGAATTTATTGATACCAACAAAATTAAGGGGAGAATGGGGCGATCTAA
TACCCGTTATCGAAACATCATGGAAGAAGCTGAAAACACGGACACCGTCCAACAAGACGA
AATCATCATGGGCTCTATTTCCCTAAAAGACCTGATGAAGAAAGTCGGAAACAAGGAAGA
TATCATCGAATATGGAGCCTATCTGATTGTCTCTGCTTCTAGTGTCAATCAGCTTCGTCA
AAGACGACAAGTAGTTCTCAACTATTTTGATGATATGGGCGTTGAAATCAGTGAAGCCTC
TCAAGATGGACCTTATCTCTTTCAATCCCTACTTTACGGTGAAAACCTCCAAAAGAAAAC
TCGCACATGGACACATATGGTCACAGCTCGTGGATTTTCAGAACTCATGCCCTTTACCAA
TACGTCCTCAGGGAACCGTATCGGATGGTATATTGGACGAGTGGATAACTGGACAGGTCG
TTGGGACACTATCGCTAAAGCCATTGATTCCTCTAAAAATATCGTCCTCTACAATGCCAC
AGTCGGAAACAAAGAAGATATCGCTGGAAAGATTACCAAGAACCCACATATCATTATTAC
GGGTGCGACAGGACAAGGAAAGTCTTTCCTCGCTCAGATTATCTTTTTAAGTGTGGCTTT
ACAAAATGTTAAAACCCTCTATATTGACCCCAAACGAGAACTCAGAAATCACTATCAGGA
AGTAATCACCTCCCCTGAATTTGCACGACGCTACCCTGAACGCAAAAAACAAATTGAAAA
CTTTAACTTTGTAACACTCGATAGCTCACTGCCATCAAACCACGGAGTCCTAGATCCCAT
TGTAGTCCTTGATAAGGAACAAGCCGTAGAGGTCGCAAAGAACATGCTCGAATTTCTCCT
ACAAGCTGTCGATGACGTGACGATGGACCAGAAAACAGCCATCACAGAAGCCATCAACGT
TATCGTAGAACGTCGAGTAGCTGGTGAAAACGTCGGCTTTAAACATGTCCTAGAAGCCTT
AAGACAGGCTTCCTCTTCTGAAATTGCCTCAGTGGGTCGCTACCTGACGTCCATTGTGAC
AAACTCCATCTTGGAACTCGCTTTCTCAGATGGTAGCACATCAGGTCTTAACTATGAGTC
CCGAGTCACTATCCTAGAAGTCAATAACCTCAAGCTTCCAAAAGATGACTCCACAAAAAT
TTCAGACCACGAACGAAACTCTATTGCTCTCATGTTTGCACTTGGGGCCTTTTGTACCCA
CTTTGGCGAACGCAATGAAAATGAAGATACCATTGAGTTCTTTGACGAAGCCTGGATTCT
GATGAAATCCGCAGAAGGAAAGGCCGTAATCAAAAATATGAGACGTATTGGACGCTCTAA
GAACAATACTTTAGCACTGATTACACAATCTGTCCACGATGCAGAAAATGACGATGACAC
GACTGGATTTGGAACTATCTTTGCCTTCTATGAAAAATCTGAACGTGAAGATATCCTCAG
ACACGTCAATCTCGAAGTCACTGAAAGTAACCTCGAATGGATTGATAATATGATCTCTGG
TCAATGCCTTTACTACGATGTCTACGGTAATCTCAATATGATTTCCGTCCACAATCTCTT
TGAAGATATTGACATGCTTCTAAAACCAATGAAAGCAACAGTGTCTTCAAGTCTCGAAAA
TAAATACGCTAGTTAGGAGGTGGACTGATGCAAGAAGCTTTTGCCAAGCTAAAGGGAGTA
GATATCTTCTCCCTAAAGTCCTACATGGAACCAACCAACTTTGGCTCCTTTAATGGTGCC
TGGGTTCTGATTAATGAACTCTTCGTTAACCTCTTCTTTTTCATTCTCAATGCCGTCGTT
GGCTTTTTTTCCCTCCTCATTCGCATTTTAGAAAAGATTGATCTCTATGCCACCTATAAA
ACCTATGTCTTTCATGGGGCAAGCAGTATTTGGCACGGATTTACGGGCTCTAATACTGGA
AACATTACCAACAAATCACTTGTAGGCACCTTGCTTTTGGTTTTAGCTTTCTACCTGTTC
TATCAGTATTTCTTTTCAAAAGGCTCTTTTTCCAGAACACTCCTCCACGTCTGTTTGGTA
CTCCTATTAGCTCTGGGGTACTTTGGGACAGTCGCTGGAACCTCTGGTGGGCTTTATCTC
CTTGATACTGTCAATAACGTCTCTAAAGACGTTACCAAAAAGATTGCGGGCATTAAGGTT
GACTATGCCAAAGACAAGTCCATTAAAATTGGAAAATCGATGTCGGATAGCTACATTGCA
GAAACATCCTATAAAGCCTATGTCTTCGTCAATACTGGCCAAGAAAATGGAAAATACAAG
AACAGCCAAGACGGGAAAGAAGAAGCCTTTGACGACAGTAAAGTTCTTGGAACGAGTGAT
AAGAATGGGAACTTTAAGGCAGTCAAAGCGAAAGACCGTTCCAAGTATTTAGACGATTTA
GGAGATGGTGCCAACGATGATGGTGAAAAGAACCGTTGGGTGTCAGCCATGCCAGATTTC
ATCTTCACTCGGATGTTCTATGTAATTTTTAAAATTGTAGAAGCCTTTGTATTAGCTGTT
CCCATTATCCTCATTCAACTCTTAAATGTAGTAGCCCAAATTCTTGTCCTCACCATGATT
CTCCTTTTTCCAGTAGTCCTTCTCATGTCATTCGTTCCAAGGATGCAAGAGTTGGTCTTT
GGGGTTCTTAAAGTTATGTTTGGAGGCTTGATTTTTCCAGCGATTACTACACTCTTAACA
CTCCTTATTTTCTATATTGAAAAAATGATAGAAAATATTGTCACAAATGGGTTTGATGGT
GTTCTAAAAACCTTACCGTCACTTCTTTTATTTGGTCTTGTCTTCAAACTCTTAGTATCG
GTAGTTTCTAAAGGAGTCATCTATTTCCTCATCTGGAGATTCAAAGGCCAACTCCTCCAA
TTCATTCTTGGCTCCAAAGCTCGAATGGTTGCGACAGATATTGGGACTAAAGTCGAACAT
GGCGTCACAAAGACCAAGGAGGTCGCTTCACAAGTCCCAACACGAAGTCTTTCGACAGCT
CAACACCTCGGAAACTTTGCATTGGCTGGTGCTGGTTTTGGGACTGGGGTAATGATGAAT
GCCAAGAGCCATTTCCAAAATGCTGGCTCCTTCTTTACCCGTAAAGAAGCAAACCAACCA
GAAACAGTTATGCCATCTGGACCAACAGAGGCTCCAATAACGCCAGAAGCTCCAGAACCA
ATCATTCCTCCAACACAGACACCACCTGATAACTTCAAGCCAATTGAAGATGAGGGCACA
ATACCTCCAAGTGACTCACCAATCATGTCAGAAGGAACACCTAGTTCAGAGGATGAATTC
CAAACGCTCAGAGAAGAGTGGATTTCACCATTCAAACAACACCGTATTAATACCCTAGAA
CGTAGATTAGATGCTTACAAGGACCCTCAAGCCATGTATAAAGCTCAAGGATCTAATGCC
TTCACCCGTGCTTATCGTCAGACTATGACACGAGACGATAAAATAAGAGCCAATATCGAG
CGACGAGATCGTTTAACGCAACGCCTAAACCAATTGAGAGGAGAATAGAATGAATACTAA
AATACGCTCAAGAACAGCCTTTCCAAGAATGCTTGAAGAAACACTTTTTAAGGCTTACCA
AGAAGGGAAACGCTCCGTCGATTTCCTTCTTTTATTTCCAGTCTCAGAAAAAGACAAAGA
CCAGATCATTGCACAAACAAAAGCCTATTCCATCGTCTTAGATGCTAAATGGCGCTTTGG
GACTGTTCTATTTACAGCTTATATCAGACATTAAGTAGAAAGGAGAGTCGATGAAAAAAC
TAAAATGGTATCTATTATCTAGCCTTCTTCCTCTCTTTTTTCCTGTTTTTATCATTATCA
TCATTATGGGAGCAGTCGGAGGAGGTAGTACTGGCGGTTCTTCTCAATCACTAAATGGTG
CAACCTACACGGACCACTGGTCAAATGGTGATCCCTATACCCATAATTTACTCGTCCATC
GCTATGGTATTAAAGCAGAGCAATTAGACGGCTTTTTAGATACTTTAGGCATCTCCTATG
ACAAGAAACGCATCAATGGGAAAAAGCTCCTAGATTGGGAGGTTAAGTCTAATCTAGATG
TTCGTGCCATTGTAGCGATTGCCTTAAATGAAAGCTCACTTGGAACAGCTGGAGTTGCGA
CAAATCCTGGAGCTAACATGTTTGGTTTTGGGGCATTTGACTCTAATCCAGAAAACGCCA
ATAAATTTAACGATGAAGTGGCCGTTGTTGGACTCACCAATCAGACCATCATTGGCAATA
AAAATGAAACCTTCAAAGTTCAAGATGACAAAGCGCAAAAATTTGCGAGTGGTTCCCTCA
ACACGTCTACAGATGGTGGGGTCTACTTCACCGATACCTCTGGCTCAGGAAAAAGGCGTG
CTGAAACCATGCAAAAACTCGATACTTATATCGATGAGCATGGAGGTACACCAAAAGCCC
CTGAACAAACGACAGGGAAAACGAGAGACGGAGGCGGTGTCACAACGGGGGATGTCCCAC
AAGGCTATAGCCTCACCAAAGAAATCAATACCTCAAGCTATACAGGACTGTCTTATCCTT
GGGGACAATGTACCTGGTTTGTCTACAACCGAGGAAAAGAAGTCGGTGTTAGCTTCGGAG
AGTACATGGGAAATGGTGGTCAATGGATGAATGCCCCTGGTTATCAGACAACTCATACCC
CTACCGAACACTCCGCACTATCTTTTAGCCCAGGACAAGCTGGTGCAGATCCAACCTATG
GACACGTTGCCTTTGTGGAACAAGTCAAATCAGATGGCTCCATCCTTATCTCTGAATCAA
ATGTCAAAGGCCTAGAAGTCATTAGCTACCGCACTTTTGATGCAGAAACAGCAAAACAGT
TTACTTATGTTATTGGAAAATAGAAAGGAGTTATTTATGCTAAAACTTAAATACGTACCA
GTAGAAAACTGCCAAGCCGAATGGGGTGACAAAATGGCACTTATGAAACGTTTTGAAGGA
CTTAAGCTCAAAACTCTAAACAATCTGCTAACTGAGATGAGAATGAATCCTCAGTTCAAA
GATTATGTGATTAATTCCGGTCACAGAACTGTTTGGATCAACTTCGAGGGTTTCTTAAAT
TTCTTACGCTATAGGCAAAATAAACGATTTAAAGAGGTGGGATAATGGAGCAAGTTAAAA
TAGCTAATATTACTCAAAAGACAACAAGACCTGCTGATAAAACTGGATATATTGAAGTAA
AATTTAGAACCTACTTCAATAACCCATTAACAAATAAACGCAGAGAAATACTATCTGATT
GGTATACTATCGCCAATAAAAAGGATACCTCAGGAAAAATAAAACTATCTCCTCAAATTA
AAGCTATTATCCATAAAGAACTTCAAGAGAAGGCCAATAAGGTTTATGAAGAGCTGACTA
GAACTATTCTTCTAGATAAATCAGATATCACGCTTGATGAGGTCTGGAATGAATGGCATA
ATGAACGAGTTGAAAGACAACTAGTTGCTCCTAAAACATTAGCAGGTGAAGATGGTAGAT
ACCGTAACCATATTACTAAACAAATCCCTAAGGATTCGATTTTAAAAAATATTCCATCTA
GTTTAATTAAAAACTTACTTGATAATCTTTATCCTATGGGAAACCATAAGAGACTCGCAC
AAGGTGTAAAATCTGATTTAACATCAATCTATAAGTTTGCTATTCTTCATGATTATATTT
CTCCTGACCAAAATCCAATGCCCTATATAAGTATTGGTAAGAAAGGGCTTTCTGACGAAT
TAGAACGTTTAAAGAAATCAGATATAGAAGATCAATATCTTGAATCTTGGGAACTCAAAG
AAGTATTATCCATTGTTCGTAAGTACAATGAACAGTATGCACGTATTTTTGAATTTCAAG
CACTAACCGGAATGCGTATTGGTGAAGTACTCGGTTTAAAGGAAGAAGCTATTGATTTTA
ATAAAAATATAGCCTCAGTTATTAGAACTCGTGCTACTCATGGAGGGGCTTCAGAAGATA
GCTATGAAGGTAATGTAAAAAACTTACAAAGTTACCGAAATGTCCAATTATCTAAAAGGG
CTATCGAAATTCTTAAAGAGGAAATTGAGTTAAATCACCAACATATAAGATTCAATCCTG
ATTATAAAGATAATGGATGGATTTTCACCTCTAAGAGCATCCATAAACCTGATTACAATG
GTACTCCTCTTCATTACAGTGTATTAAACAACTTCCTCAACTCTTCAGAAAATGGTAAAT
TAAACCGCAAGGGAAACCCGAGACGGGCAGGAATCGATATTGACAATAAGCTTAGTTTCA
AGAAACATATTACAACTCATATCTTCCGACACACGCATATCAGCTTCTTGGCTGAACAAG
GAGTACCTTTAGAGGCTATTCAAGATCGTGTTGGACATTCTAGAGGTAGTCGAGTAACAG
AAATTTATTTGCATATCACTAAAAAAACAAAGGATCAAATTATACCTATCCTCGATACTC
TTACACAATAAGTGTGGCAAATCTGTGGCAAAACACAAGAAAAAGGCTTGTCCATATTGG
ACAAACCCTTTATTTTCAAGCTTATATAACCTAATTAAGCTTTGTTTGCTGAAC
