# Supplementary material for: Abundance, Diversity and Role of ICEs and IMEs in the Adaptation of Streptococcus salivarius to the Environment
Source: Genes (Basel). 2020 Aug 26;11(9):999. doi: 10.3390/genes11090999 (PMC7563491; doi:10.3390/genes11090999)
Supplement: Supplementary file 1 [file genes-11-00999-s001.zip › Supplementary files/Lao_Data_S1/ICE_SsalL22_fda.fasta]

>ICE_SsalL22_fda
TTAAGCTTTGTTTGCTGAACATAGTTGATTTATTCACCATACTTCCCATTACACCGTAAA
ACGCTATATTTAAGATTTCAAACAGCCATATTAATAGTAAAAGAATTTCATTATTCCTCT
TAGTTCTATAAAAAGTGTGGCTAATTTGAGGCAAAATATTAAATTAAATCTGCCACAAAT
CGTAAGAATTGGTTTGACATGGTTAAATTTCATATAGTTTTAGAATAGCCGTATATTAAC
ATCTAACCGTTTTATACTACTTCTTTAATTCAAAAAATTGTAATAGGTATTACTAGATGA
GGGAAATTCCAACAAATATTTGTTTACATGGTTTAGTATCTCTACCACTTTATAATAGTT
CCAATTCAAAAATTAATTTCAAACCATATCAAAAGTAGAGTTTCTCTGAAATTTTCTCAA
TATGAACAGTAGTCACTAATATCTATTCTGTTAATTTAACATTCTAACTAAAGATACAAA
TTTAGTAAAAACATATGTTATCACATATTCACGCTTTGGGCATCTTCACCAGAAATATTC
AACCAGTATTATTCAATTTCTAAATATAACTTTCCAAATACATAATCGTAGCTCATGTCA
AAGATTGTAAAACGATTTTTAATAGATAATCCATTTAAACAGTTATTTCTGACATAACTC
TGAAAATCAGATCTTATAATGAATGTAAAAATAACTGATAGGAGGCATTCACATGCAAAT
AAATATCAATCAACTTTCAAAATCCTATAAAGATAAAACTATCTTGGACAATGTCACTTT
TACCATTGAATCAGGTACAATTTGTGGTCTATTAGGGGTTAATGGTGCTGGTAAGTCAAC
TCTGATGAAAATTCTCTTTGGTTTGGTTCCAAAAAGTGATGGAGAGATTCAATTTGATGG
ATTATCAAAAAACAAACAATCATTAGGCGCATTAATTGAAACACCTGCTATTTATCATAA
CCTTTCAGCCTATGACAATTTAAAAACGAAAGCGCTATTATATGACATTCCTGATTCAAA
AATTTTTGAAACCTTAGAAATAATTGGTCTTTCTAACACCGGGAAAAAACAAGCGGGTAA
ATTTTCATTAGGGATGAAGCAGAGACTAGGAATTGGCATGGCTATTTTAACTGATCCCCA
ATTTTTAATTCTCGATGAGCCTACTAATGGACTTGATCCTGATGGTATAAACGAACTGTT
AAACCTTATTCGTTCATTAAAAGTAAAAGGGATGACAATTCTGATTTCTAGCCATCAACT
TTTAGAAATCAGCAAAATTGCCGATCACATTCTAATTCTACATCAAGGAAAGATACAATA
TGACGGTAAGAATAAGAATGTAGATAGTCTGGAAAGTTTATTCTTTAAAATCGTTCATAG
GGGGTACTGATATGCAAAAGATATTCTACTCAGAATTGCTCAAATTACGACATTTAGGAT
CCAATAGATTCTTAATTATCATACCGTTTTTAACTGTCCTAATAGCCTTTTTAATGGGAG
GACTACAAATTTTTGTTCCTTTTTCAGTCTATTGGTGGGAAGCTATCTTTTTATATCTCG
TAAATGGTCTTTTATTCATAGTTGATAGACGTTTGGAAGATCAGGCAGGGTATTTTCAAA
ATGTTACAAACAAGCATTTCACTTGGAAAATTACCTTGATGAAAATGGTGCTTATCGGAA
TGAGAACATTGATTTCTAGTTTATTCTTGCTAGCTTTCCTGTATCTCGTTGCTTTTATTT
ACACAGATATTATCCCAATAAACATTACTAAAACATCTACTTCATTAATCTTAATTTGGA
TGACAACTTTATGGAATATTCCTTTTCTGTATCTGATGTCTAAATACATGAGTCATTTCA
TTCTATTAGCGCTTAATACACTGGTTTGTCTTTTAATAGCACCATTTATTGCTCAAAGTC
CACTCTGGTTCGTCTTGCCCTATACCTATCACTATAAAATAGCTCAATTTTTATTAAACC
TTAAACCATCGGGCGACATTATTACAAATCAAAACCAAACCAGCATTTTGCAAATGTCAC
TTATTATTATTTTATCAATGATAATGACATTACTTTTATCATATGCCCTAAAAAGGAGGG
AGTCAAATGCTACGGAGTGAGTTACTTAAATTAAAGAATACTACATGTCTCTATCTTATT
ATCAGTTTTTCTATACTACAAACTCTTTCAATTCCCCTCTATGTAAGATTCGTCCCTAAT
GGCGTTTCTCTAACTAATCTAGCTATCTTATCCTTTTTATGTTATCCTCTATTGACAGCT
TTCTTGTCCATTTTAGGAATTGAACAAGAAAAACTCGCTAATCATTATCAAGAAATCTCT
AGTTACCCTAAGAAAAGACTCCTGTGGCTAGTCAAACTTTTAATAACAGACTTAGTCCTT
ACCCTACCTTCTTTATTTGGGTGGTTAATCATAAACCTCCTCCTTAAGAATTGGATTAAT
GGTCTCCTGCTAATGATATCAAGTTGGGTGCTAATTGTCTTTCTTAATCATTTTCATTAT
TTTATACAGATTTGTCTAAATAGTACGAGTAACATCGTTATTTCTATGGTTGAAATCATT
TTTATTATTTTCGCTAGTAATAAAGTCTTCTTAACTATTCATTGGCTTCCTATTACTTTT
CCTATTAACAGTGTTCTCACTACAGAGTGGACTCCACTCAACACTCTTCCTTATTGGCTT
GTAGGAATCACGCTATTATTTATCTATTTTGTAAACTTTAAAGTCAAAGTAGAATGAGAT
AATCTTCTAAATTACTTAGAATAAAAAGCAAAATCCAAGAAATACTGGCTCTGTAATTGA
TATAGTGGGGAAGACACTGTGTAGATGAACTACACCCCAAAAATTAGATTTTTTTCTGTC
TAACTTTTGGGGTGTTTTTATTATGAAATTGACTTATAAGGACAAAGGTCAGATCTATAA
ACTTAGAAAATAAGGAGGAAGCTTCCAGAGACCTTCGAATTAATTTGGGGTAGATGTTTC
TGTTCTAAAGTACATGGTGAGATTAATTGACCGTTATGGAATAAGAGCCGTCAAAAAAGG
AAGGAATCGTTACTATTCTCCTGAATTAAACAAAAAATCCTTGATAAAATTCTGCTTGAA
GGTCATTCACAAAGAAAAACTAGAAAAGTAGATGAGTTTTTGAACTCATTCAAGAAAAAT
TAAACGACGTCAATCATTACTTTCAAATTATCTTTAGGACTTTTCTTAGATACAAATAAT
ACATCAAAAATGCACTAGAAACAGACTATTCAAACACGAAATTCGAAGCAACTAATAAGT
TGATCAAAGACATCAAACGCTTGGGCTTCGGTTTTAGAAACTTCATCAGCTTTAAGAAGC
GTGTCTTCATGACTCTGAACATAAAAAAGAGAAGACCTATCCGGGAGCCCACTGAAAAAG
TCATCAATCGATGGCTTTTTATTTGATAAATTGCAAGAATAAGTGCAACATTTACTCTAA
CTCATCCTCTAAAGCTTCACAAGCAGTTCTGTAAGCTAAACATTTTCGTGGTCTGTGATT
GATATCATATAAGGCCTTGTTCAAAGCCTCATCAGAGATAGTGGCTAAATCTGTTTTCTT
TGGGAAATATTCTCTTAGTAAGCCATTTGCGTTTTCATTACTTCCTCTCTGCCAGAATGA
ATAGGCGTCCGCAAAAAAAAGGAAATTCCTAAGTTCTCTACCAGAGGATAGCAAGCAAAC
TCTTTTCCCCTGTCTGAAGTAAAGGTTTTAAGAGCCTCTTTTGGAAATAGATTACAAAGT
TGTTTGATGGCTGAAAACATGGATTTGGCTGTTCTATCTGGTATCTTGAAAGCTAAGTAA
AAACGAGTTTTTCGCTCTAGAAAGATCGCTAAACACCCCTTGCTTTTGCCTCTGGAAGAC
ACCACAGTATCAAGCTCCCAGTGACCAAAGGTCTCACGATTTCGGACCTCTTTAGGACGT
TTGGAAATTGGCGTACCAATCCTAAATCTTCCACGTGTTTCTTTGGGTTGTCGAGTTTTT
CCTTTACGACGAAGGACACTTAAATCCAGATCAATTAAACCAGTATAGAGCCAGTTATAG
ATAGTTTTAAAAGCAACCATTGGCTTTTGTTCAAGCTGATAGCGGCCACAAATCTGTTCA
GGCGACCAGGAGGATTTTAAACCGTTCTCAATTTCCTTTTTCAACGTTGGTGTCAAACGA
GACTTCCGACTTTTTTGCTTAGCCCTACGGTTGTACTGTTCCTGTGCTGAGGCTGCGGAA
TAACCATTTTGGCATCGTGTTAACTCTCTTGAAATAGTAGACTTATGGACGCCAAGTTTA
TTTGCAATTTAGCAAGGTTTCAACCCTAATTCTAAGTAGGTTTCTATCTTTATTCGGTCG
GTTATGGTAAGATGGGAGTAGCTCATAGTTTTTCCTCGGGTTCTGTTTGTGTGGTTACTT
ACAGTTTACACCAATGAAACGCTATGAGTTTTTTTGGTGCACTATATTTTACAATTTATC
TTTTATTTAAACTGTAGAGATTACTTTTTCAGTAGGCTCCCTATCCGGTCTTCCCTATAT
GTTAGCTTTTCGTTACCCACTACAGTTGACAGAGAGCCACAATAGCTTCAACCAAGCAAC
ATGCGAGTCTCTATACATCGTCTCATTCGGACAATGTATTACCTCATTACGCATAACAAA
CTTTACGATTACTCTTCCGCCCATAATTGATAAAGTTGTCTATGCTGTATTACTGTAACA
CCTTGTTTAAAAATACCTAGATGAGGTGTTATTTTACATGCCCCTTTATAGCTAAATAAG
TGTTAAAAATAAGACAGCGACTTCAGAAAAGCTACTGTCATATTTCATGATAGACTTGAC
AAATGGTAGAAAAGAGCCACTTAAATTATTTGTCTAATTTTTTTGGAGTCAGCAGATACT
TGAGAGCACTTTTATCTAAAATATCTCTTTTGAGTAGTTTATCATTTGCTTCAACCTTTC
TCGTATCATACTTTAATTTGTAAAATCACTTCTGCTCCACCCCCTGGGGGATTTCTCAAC
TCTAAAATTCCATCATGTCTGAAAGCTACTTCTTTAGCGAAAGCTAAGCCTATCCCATAA
TGTTTACCAGTCCTTCCAGAATCCTCTGTATAAAATAGCTTACTCGCATTTTCTTTTGCA
CCTTCAGAAAATGGTTCCCCATTATTCCATATTGCAAAGCATAACCTATCTTGTTTCAAA
TATACGTTTAAATAAACCTGTTTACTACCTTTTCTAGCATATTGGCATGCATTTACAAAA
ATATTAGTTATCGCTCTTGACAAAGCATGACTATTGATATAAATATCTAAGTTATGGGCT
TGAATATCTTCATGATAGGAAACACCATACGTATTAGCAAACTCCTTTAATAATAAGCAT
GTATCTGATAAAAATAATTCTAACGAAATATACTCCTTATGATCATCTTCATTTAATAAT
TTAGTATAATCCATCATTTGAGAAAAATAATTATCAAATCGTAACAATGAACGCTTCATA
GCTTCTAAAAACTCACTTTGTTCCTTAGAAATAATCGTCGTTTCCAAAAGCTCTATATTA
CCCTTCAGAACAGTCAAGGGTGTTCTTACATCATGTGAAAGTGCTCCTACTTGAAATGAT
AAATCTTCTTTTTCATGTCTCTCTTTATTTATTAAATATACTAATTCGTTATTTTTTTCT
GTTAGATTGTTCAAAATATCGTTAAATTCTAATATTTTTAAATGGTTGTTAAAATCTAGA
GTTGATTTTCCCATATTTAATGCTAGTTTTTGAATTTCTTTAAAATTAGCCTGATATTCC
CTAGCTAAACGATATACCGAAACAACAATTATTAAGAAAATTCCAACAATTACAGTTACA
TAGGAAAACTTGTTATAACTAATATGACGTAGTCTAGCATTGGTAAATTCTGGAAGAGTG
CTATGTCTTACAACTATAGATACTGCCTCGTTACTTGCATAGGTATAAGTAACCCCCTTT
TTTTCAACATCTCCACTATTGTTATTTGCAAGTTTATATGCTAGTAAATCACTTTTTTGA
TAGGTTCCACCCAAAATATTACCTGATTTTTTATCAAAGATTACATAGTCATAAGGAATG
TGCCTCATTTTTTGGTTAATTGCTGATATAGAGACATCACCCAAATCAACTGAGAAACTC
GAAGAAGATGGTAAGGTCAGTTGTCCCGTTTGTTTCAACAATACTCCCATACCCATGGTA
AGAGTAATCACAAGAAGAGAACCAGTTATGATTTCAACAATAAATTGCCAAATACGTTGG
CGTATAGAGTATCGTTTAAACATTCCACTGGTACCCCTTACCTCTAACGGTTTTTATAGG
TTCTACACCATAACATGATAGTTTTTTTCTTATTTGATAAATATATTCCGAAATAGAACG
AAGAAGTGCATCCGCATCCTCATCATAAACACGTGTATAAATATCATCAATTGTAAATAC
TTTTCTAGGATGGCTTGATAAAAGTTCCAAAATATCGTATTCCCTACTAGTAAAGGGAAT
CGTTTTACCATCAATGCAAACACGATTCTCTTCGAGATAGAAGGTTAAAGGTCCAAAGTC
ACGTCTAACATCAGTAAAGGTTTGGTGTATCCCCCTACGACGCTCCTCACGCTTAATATT
CGCTTCTACTTTGGCAACTAGCTGTTTTAAACTAAAGGGTTTAGTAATGTAGTCATCACC
ACCTACGTCGAATCCAGTTAAAATATCTCTTTCATCATTTTTAGCACTAACAAAAATTAT
TGGAGTTGAAATAGAATCTCTGATACATTTACAGATATCTGTCCCTTCAATGTTCGACAT
CATAATATCTAATAATATAACATCAAACCCTTGAAATTCTTGAGTTCGTACTGGAACATT
AATTTCTGATCGCGTCTCCACCTTATAGTTTTTTAATCGAAGAGCTGATTCCATCATTTT
TAAAATATCAATATCATCATCTACAATAAGAATTTTATGCACTTTCTACCTCCTTATCAC
TATTATACTTTATAATTAAATTATTACAAATTAATAATGCAGACAAATCAATCATCAAAA
AACCAATTAGCAATATATCAGAGCCTACCTTCTCACCCATCGGAGGCAACATTTTATTAT
TCAGATGATCAATACTAGTATCAGTAATAATATAAGAAAGTTGTTTCGGGACATCCTTTA
ATTGAAGTGTTATCTTTGAATGATCAATACTCGACTTAGAATATATATTAAAGTTTGATA
TACTATTTTCTATACTCATATAGAGAAACATATCTGCATTTCCCACATTCAAAAGATCAG
TTAATTTTAGTACCTTATTTCCGTTAATAGTCGGTGAGTTTTTAAAAAGAAATTGTTTCA
ATTGTTCTGGTGACGTAATATGATACTTATCTGCTATTAATGCTATAGCTGAAGCAACTT
TCGGAGCAGCAAAAGAATTTCCATACACATACTGATACCACCCTGTAGAACTAGTTGTAA
AAATCCAATCTTTTAAATAGAAACCCTTATTTACAAATTCTGTAGGACCATACTTTTTAA
GATTAATTGTTGAACCCGCAGGAGCATAGATTGCTTTATCAGTGAAGTTACTAAAGTCTG
AAATATTCCCATACATGTCGAGTCCTCCGACCGCAACAACCTGGTCGAATATGCAAGGCG
CATCCACTACTATCCCTGCTTCTTTTACATGATGAAAACTGCTAAGATAATGCAACATTT
GTGAATTATCTTGTTCATTTAAACCCTCATTCCCTAGAGAAGCAACTACAATGGATCCTT
TCTCACTTGCATAATCAATGGCATTTTTATATATAACATAAGTCTCCATATCATTCGTTC
CATCATCGTAAGAACCTGAAATTAATAAATATTGTCCCATACTAAGTGAAATAACTTTAT
TACCATCATCAGCTGCTTTTCTTATTGCCCTATTAATCCATTTAGGATCAGCAAGTGAAT
CTCCAAAGACACGATAAATATTCACAATGATACCTGGGGAGACTCCCAAAACTCGTCCAT
TCGCTGTTATCTGCCCTACAACTTCGGTACCATGTCCCAATTTATCATTGACATAATTTA
GCATCCCTGTTTCTTCTTGTTCTTCACCATCAAAACCATTTTGGGGAACAAAATTTTCTA
AATGGCTACCTAAACTATTAGTTAAATCCGGATGATCCAAAGTAATACCTGAATCGATTA
CTCCAACAGAAATATCCTTAGAAGGAGTGTATTGTTCATAGCTTTTACCATTATCGGTAA
CATACTGCATGTCCCACTGATAATTCCAAAAACTCTGACTCTCTTCATTTATCAGTGTAC
TATCATCATTATCACTATCAGTTGACAAATCATCCCTTAAGCCAGTTTGATTACTATTAT
CATTTAATTGATTTGAATCTGAATTGATATTCTTATTTTCTGAAGAGTTTTCCCTCTTGT
TTTGTAATTCTCCATCTGTAAATACTTTTGTAGAAACTATCGGACCACCTGGTTCATCTT
CGGTATCTGCATAGCTTACTCCTACTGTCCCAATACAAGTTACCAAAAACAATAAAACTA
TGATTCTTTTCATCCTACTCTTCCTTCATTGCACGCCTGTAAACATTATTAATCTTAACC
ACAAGGGACTCTTCATCATCTTTTGAATTCTTTATGGAATATACTTCTCCATAAAACCAA
TTCACTCGATCTTTAGCTTCTCCCTTATTATAAATTGCATAACGCTCCTCATTCGAAATT
TTCTTTCCAGTCTCATCATCAAAGAGTCTTACCTCTGCCAAATTGTCAATATAAACTCCT
ACCTTATCACTCGATACTTCTTCACTTGTTATGTAATAAGCTTCTCCTCGGTAGAATATT
CTCCTACAATTATTGTCATCGATTAAAATATCGTCTCCACTGTCCAATTCAACATTTGTG
TTTTTGCTACTGAATCTAGATATATTTAACAGATTAGATGTTTGATCTTTCGGAGCAATT
TGAAAATACTTATCATCAATACCAATACATAGTAGTTTATCACTTGTTTGAAATATATTC
ATTATTGCCAGTGTACAACTGTTATTTGATAATTTTGAGAGAATTTTTCCTGTATGAGAG
TTAATCCAAATCACTTTATAGTCTTTTATCAAAACATTCCTTATATTATCTTTAGAAATT
TCATTATCAGTGATTGAATAATCTTTGTGATTAAACGTTATATGTCTAAAATCTGTTTTA
GAAAACTCTATTTTCTCCGTATTATTTAGTCCACATCCTGTCAACAATACAAGTAAAATA
GACACTATAATGCTTGCCCGTCGTCCCATTTATATTCCTTTCTAGCTAAAATCTTCAAAA
AGTAGTAATGGTTGTTTCCAATATGACAATTTTGTCGAATCTTCAAGTTCATTAAAAGCA
AGTAAACATCCACTCAGTCCTTCAAGAAACTCTAATTCGTCGTCTCCAAAACTCTTTATT
ACTTCATCCTCTTTCCCAATAAACTCTTCAATATAGTTATTAAAAGAATTCGTTCCAAGA
ATTTTTTTAAATAATGAACAGATTTGAATTATTCCAGTATAACCATGACAAAGCATATTT
GTGTCTACACCATATAATCTATCCATAGATGCCTTTAATATTTTTTCCGCCTTGTCTTTT
AAGTAGGTATCATTTAAAATTAATCCACTATATAAGTAAAATAAGCTTATACCTGGACTA
CCATAACACCACGCATCTCTTATAAAGTTTGCCTGATGGATAATCTTATTGGTAGTAATC
TCTTCCTTAGTTAAAGAATCTTTCCAAATAAACGGTTGCCAATCCGTCAATTCAAAATCT
TCATATATATTGAGAATATTCTTAATTGCTATTAAAGTCTGATTATTCCCAAATCCCTTC
CTATACGCATAGCATAAAACGCAACCAACACCAGAAAGGCCGTGAGCTAGTCCTAAGTTA
AGGCATCCCTTTGGATATACATTATTCTCCAATTCAGACATTTGATTATTTGGTTTGATA
TAAAATTTTAATAGCTTATCTTCCATATTAGCTAAGTTTGATAAGTAATTTACAATCTTT
ACTTTCTGCTCATCATAGTGAGAATCGTTTAGGAGAAGTAAATAGTTCAGTATTCCTGCC
AATCCTTCAATAATATCATAATCTAGAGGTGAGATTTCATCAATATCAATAGATTTAATT
TGCTCCTCAACATAATATACTATATAGTCATTAAGACTATTAAAAAGATTATGATAATTA
GGTTGCTCTTGTAAATGAAGAATACTTAATGCTATTCCGCTAGCTCCGGAATAAATTGAG
CCAGTCAACATACCATATCTGGATAATTTATAAACCATATACTCGATGTAAGTTTCTATT
TTATTGCTATAATTTGGAAAACCCTCTCGGAGACCATACTCCGCTAGTAAGAGAACAACT
CCTGGTATACCACTTGAAAATGTTAGCTCCGTGAAGTCCATTTCATTTCTATTTTCGATA
AGTTTACGATCCCACTTTTCAATAATCTTCTCTATAGCCTGTTGTTTTAATTCCGTTTTC
ATTTATTTCCTCATATTGCTGTGATTTATATAGTTCTTTATAATACTTACATCGTGAAAA
TAATTCACTGTGTGTTCCAATGTCCTCAACTTTTCCTTTTCTCATAACAATAATTCTATC
TGCTATTTTAGCTGCTTCTAAATCATGTGATACAAAAATAGAGATATCATTTTTTGACAA
CTCAATAAAATGATCAAAAATTTCTTTTTGAGATATTGAATCAAGGGCTGAACTTGGTTC
ATCTAAAATATAGATGGATGATTTTTTAAAGAACGTTCTTGCTAGAGCAATTTTTTGCCA
CTGCCCTCCTGACAGTTGTCTACCATTTCTAAACCATGTACCTAATTGTAAATCAAGATC
ATAGCTACCATTAACTTTAAGAAAACCTAGTCCCATTTTTTCTAATAATTGAATAATTTC
GTGGTCCTTTCTCATCGAATTAGTATCACTCAGTCCTATATTCTCTCTTAATGATAACTC
ATACTTAACATAATCTTGAAAAAGTACTGATATATTCTCTTTATAGAATGTATCATCCAA
AAATTTTCCAGACATACCATCATATTCTATTACACCACTTGATGGTGTATATAATCCTGA
AATTAATTTAACCAGTGTACTCTTACCTGAGCCATTTCCACCAACAATAGCTACTAATTC
ACCCCTTGTAAAGGATAAATTGATGTCTTTTAAAGCATAATCTTCTGTATTTGGGTATCT
GTAGTTAAGTTGATGAATATTAATTTCATCTAATTTATTTAGATGCGTAATATTAGCTTG
TTGGTTCTCTTTCTTTACATTATTAGTCTCCAGAAATTCAAATAATTGCTCGATAAATAA
ACTTGTATTATACACTATATAGATATTTTGGATTAATGACTGTGAGGAACTATTCACTCG
TGCAACAACCTGTATTAAACTAACAAAATTACCTATAAGAAGTTTTCCTGCTCTTACATA
AATAATAATTGATAAAGCAATAAATAAATTAATTGTATTTAATATGATACCTAAGATTAT
ATTAAAATATGCTTTTTTTCTAGCAATCTTAAGATCCTGCTTGATAAAGCATTGTTTAAA
TTTTGAAAATTTCTCAATAAAATAACTACTTAAATCATTTATCTTAATCTCTTTAAATGA
AAAATCATGAGTAAGTAGATATCTTATGTACCATGTCTCCCGTTCTTCATTAGCTCTCTC
CCATTGAACCAAAAATTCTAATTGACCAATCCTCAAAAACATTACTAAAGAAATAATAGG
AATAACTCCTAATAACATAGCCATACTGATATTCCATGTTGCAATGAATATCAAGCTAGA
TATCATCGTAACTACTGATGATAGCACCTGTAAGATTGCATTAAATAATTGATATGGTTT
ATAGGTGCTTTCTTGAGTTATTTTCTCAATAATATTATACATATCAGACTGCTCAAGTTC
ACTTAACTCAAGGGAGTTAATCGTTTCCATTAATTTTCTATCAATACTATAGGACAGATT
GAAATTAAATTTCCCATCAATATAACTCTCAACTTGACCCAACAATGAGATAAGTATTTG
CAAAATAAAATAAATAATTACTACAAAAATTAAATAACTTGATGATAAATAAATAGAATT
AATCAATTCTTGAAAAATAATAAGACTAACCAATGAAGACATCGCTGTCAAAACATTTAA
AATAATTAAATAAATCGCATATCTTTTTTCAATATTGAAAATCAATTTCAATGTATTTGG
AATAGTAAGTATAGTCCTAATAAACTGTTTTGCAGTCAGGCTCTCGATTTTGTCCATTAT
ATACTCCTACTTAATATGTGTTTTACTAATGAATATGCGTCGAAGAACAAAATAAATATA
TTTTTCTTTTTCTCTATCAATCCCAATTAAACGATTATTATGAACATGAATAATACTATC
AATTATCGAATAATGTTGTTGCTTTGTAAGTTTATTTAGTAACATTTTATTGTTTAAGCT
TTTTATTGGATTTTTTAAGCATAGAAAGAATTTTTCATTACAATTAGCTTCAATAATTTT
CTGGTACTCCTTAACATCACTATTTATATCTTTATTTTTATCATTTCTCTTAGGACTCAC
TGTCTCTAAGAAAGAAATAATCTCATGAAGGTCATTATCAAAGAAGAATACAAGATACAA
ATAAACACTTACAATGGACAGACTGTCTAAGTTAAACCCCATTTCATTTGTTTCACAAAT
CTTCAATAATCGTGGCATCAATCTTGAATCAGTACAAAAAATTTTTTCGGCTTCCAACAG
CAAATCCTCGCCACCATATCTCTCAATCTCACGATCATATGTAGAAATATCTACACTCGA
AATCAAACGATTCTTTCTTCCTTCAGAGATAATATTTAAAATTTGTTTATACAAATCAAA
TAAATTATCACACTTCATGCGTAGTCGAATATGTGAATTGGGATCAGCATACCTAAGATA
AAACAATTCTCCTTGATAGCTATCAACTACCTCTTGAATATTAGGTAGATATTCTTTAAT
AAACTCATTTTGCCTATTATCTCCAATATATAATTTCAAATATAACCATTCATCAAAAGG
TAATTTTTCTCGTGATTCTATACCTATTCTCTTAGCATGTGCAGTTATATCAATATCTTT
TTTCACATTATTAACAAACGGAATTACTACGTCAGCTACTCTGTCAGTCGCTTCCTTTGT
AAAAATTCCAAAATCCTGGATATATTCTTGTAATTCTACGATACTATCTTTTTTTAATTT
TTTTATTAGCTCATTTTTAATAAATTCAACGTCTAATTTGTCTTTACGTGAAAGTAAAAT
CCTATTATCTCCATTGATAAGATAAAATTTCTGAGGGATTCGCTTATTTATGAAAAAGGT
ATTAATATCAGAAAGTTTCTCGATATCGCCTTCACAAATTTTCCATCTAGCAGGAGCAAC
TATAATATCACCAAACATAATTCTAGGTACATAATCAAAATCACTATATATTAGTTCCCA
TGGTAAATTGATAGAATCAATATCTAAAGAAATTTCATACAAAAAACGAATTTCATTACA
AAATAACATTTTATTATACATATTCGTAACATGAAACTTTACAATATCATTATTTGTTAT
ATCTTTGGCGTAAAATTTTTCTTCATTATTTATACCAATATAAATATCTTTCAAATGAAT
TTGTTTCTTACTATTATTAGTAAATAAAGAAAGAGTTTTATCTCTTACATTCATTGTTCT
CATGATATTCCGATGTCTTAAATTTTCAGGAATAAATTCAATCTCACAGGACGTAATTTT
CTTAGTTGAATCCTCTTCTTCAATAAAATCTAATAATGATTTTTGATATTTCCTAAGTTC
ATCTGATAAAATTGAAAAACGTCCTGATGCACTACCAATATCACTTCCACCAACAATATT
ACTTAATGAGAAAGCTGGTTTTCCATTATTTTCGACAATATTGAAAAATAATTCCAAACC
TTGCAAATTAAACTTATTATTCTCTTCTAGTTGATAATAATCCTCAAATTTTTCTAAGTC
TATATCTACATTTTCTCTAATTGAATGAATATATTCACTCAGATATTTACTTTGCTCCTG
AGTACTATAAAACTCTGTAAGCGGTTCATTCTCGTAGAAATTGCTTTTGGGATGGACATA
ACCATACGGAGCACCGATTCCAAACGTAGGATCTAATAATTCTAATAACGGAACCTCTTG
ATCAACTCCATATTTCTCGATAAACTTATCTCTATAATCATCCAAATAGCTGCGTCTAAC
TGACTTTTGTGTATTTCCTATAAAGTTAGCAAAACGTTCAAGTTCCTTCTTATGTTGAAC
GTTTAGTTTAACCTTAGAATCACTTAACAGATCAACTTGAAGATAATTTTCATTTTCAAC
TAGACTAGACATTTTTTGATAAATGTCCAACAACAAGTTTGTTCCTTTTCCGATTTTAAG
GGTTTTATACTCATTAATTAAACTTACTATTTGTTTGAAAGAAGAAGTATATTTATCCTC
ATAGTCAATATTCTGAAGTATTCTTATAAAATTCTCTTGATTAAATCTCGAAACTAAGTC
TTTCTGTAAATTAGATAATAAATAATGGTTCTTAATTAGACCCAAAATATACTGTTCTGC
CAAACTGCGATACTCAAGTCCATACTCTTTTAAAATTTTATCTAAGATAACTGAATAACT
ACAGAACTTATCTCTACAAGCTTCTTCAATAATTTTATAAACATTAGTTAATTTGATATT
AATTTCTTCTAAATCTGTGTTATTCACTGTATAAAGTTGAAAAATACGATCACCTGATTC
AAAGTTCGAACCATTAATACTAAATGAAAGTGACTCATAAAATTCATTCTCTAATTTATA
GACAAGTTCTATTAGCCACTGACTGTCAAGTGAAACACATTTAATAGTATTAGAGGATAA
GCTACTTTGTCCTTCTTCTGCAAATTTTCCAATTGAAGTTTCACTGAATAAACCAAATGG
CGTTGAGCGTTGAAAACTCCTCTTATAGTACTTAAAAATAGACGAAAATAAACTTTTTTC
TCTCTTCTTTTTTAGATTGCCAAAACTATATCTTTTTAACGTCTCGAATAGCTTAGGATT
AGCTAAGGCTAACTGTTCTAAGAACACCTGATCTGATAAACAGTTTTCAACTAATTGTTG
GTACGATATAAATTCTTCATTTTTATATGAACAATATGTATTTCTAACTAAAAAATCTCT
AGCTTCAAATGAATTAATCAAAATAATGACTCCTTTATTACTTTTATAAATTATTAAATA
CCTATTTCCAGTAACTTATAAAAATAGGATAGTGTAAAAATGCACTATCCAACAAAATAT
TTCAGCGTCTTCCTACCTAGGAAACCTACATCCGTGTGTTAGTAAATTACATCCTAAAAT
CTTATAAGTCTTACAAGCTTGTGAGCAAAATGAATGACTAGTAATTCGAGTTGAAGCTCC
AGTATTGCTTTTTGAGACTTCTACCAAGTCTAAATTAAAATCTTTTGTAGCCATTTAAGC
ATCTCCTTAATAATTTATCATTATAGTACAGAATACTTGCTAATTAAGTACTGATCTGTT
ACCATAGTGCATATATAGTAACTTTATCTTAAAAAATATTTGTATGATAATATACAGAAT
TCCTTATTTCTTGGTCTTCTATTATTTATACACAATGAGGACTTATGTTTACCTTTAATA
CCTCAGCGATGAAACTCTCTTAATAAGACTAAAATATTTTCTAAACTATTGTTACGCTAT
TTGCTGATATGTACATGAACATTACATCCAGCACTTTGGAATTGACATCCCATAAGTCTA
CCAGTAATACATCCTGGTGTACAAAGTGAATAGCTAGTGATACGAGCTGAAGCTCCAGTA
TTGCTTTTTGAGACTTCTACCAAGTCCAAGTTAAAATCTTTTGTACTCATTTGAGTACCT
CCTTAATAATTTGTTTGTTCTTATAGTATATAAGGCTCGTAGATTAGGATTTTGTCATTT
GTTATAATTCATTATTTTCACACAATAATGAATTGTGTGGCTAACGGACATCTTATATCT
ACTTTTAATATTTCAGCGATGAAACTCTCTTAATAAGACTAAAATATTTTCTAAACTATT
GTTACGCTATTTACTGACATGGACATGAACATTGCATCCAGCACTTTGGAATTGACATCC
CATAAGTACACCAGTAATGCATCCTGGTGTACAAAGTGAATAGCTAGTAATACGAGCTGA
AGCCCCGGTATTGCTTTTTGAGACTTCTACCAAGTCCAAGTTAAAATCTTTTGTACTCAT
TTGAGTACCTCCTTAATAATTTATTTGTTCTATCGAACATACTTAATATATTATATTAAG
TTCAGAATTAGTTCAGAATTAGAATTTCGTTGCTTTTTTTAGTAATAGCACCAATTTAAT
AGGTGAAAAGGCCTCGCATAAAAATGGATAAATAAGAGTTTGGAAATTACTTGAACTATG
TTTTGTTTGTGAAAATAAATTAATCTCTTTCTCTATCATTGAACTGCACCCCAAAAGTTA
GACAGAAAAAAATCTAACTTTTGGGGTGTTTTATAATGAAATTAACTTATTCAAATATAT
GAATTGAGAAAGCAAGGAGAGAGCTTTAGACAGCTTTCAAATCAATTTGGGATAAATATT
TCTAATCTTAGGTACATGATTAAATTAATTGATCGTTACGGGATAGAAATCGCAAAAAAA
GAAAAGAATCGTTACTATTCTCCCGAATTAAAGGAAGAAATAATTAATAACGTTCTGCTT
AGAGGTCGTTCACAAAGAAGTATATCTCTAGATTATGCTATCCTAAATAGTAGATGACTT
CTAAATTGGATAATACAATATAAGAAAAACGGGGGATACTATTGTCGAAAAAATAAGAAG
GAAACCACCTAAAATAGGATGTAAACCAAAGAAAAAACGAAAAAAGATGACAGAATTAGA
ACGTCTTCAAGCAGAAAATGAGTACTTGAGAGCGGAGAATGTCGTTCTAAAAAAGTTGAG
AGTTCTCCAAAGAGCAAAAAGAAAAATGGAAATTGTCCGAGATTTGGTAACAGAATTTCC
TTTCGACATTCTTCTAAAAGTAATTTAATTAGTTCGTTCAATTCTATTTTACTAGAAAAT
CTTATGAGTTTTTATTGTGCACTTATATTGTATATTCAAGGTACTTAAATTATATGTTCA
AGGGATAAAAAGAGCCAATTATACATGTCACGTAAGGAGATTAGTATATAAAAGGGTATA
ATGGAATCCTTCTTTGGTATTTTGAAATCGGCAATGTTTTATGGTTATGAGAAGATGTTT
AAGTCACTTAACCAATTGAAACAAACTATTGTAGACCATATTGATTATTACAACAAGCGA
ATTAAGGTAAAACTAAAATGGAAAAGACAATCGCAAGTGACTTCAACCAAACCACACACG
ATTGCCTCTATACATCGTCTCATTAGAACAATGTATTACCTCATAACGCATAACAAACTT
TACGATTATACTTCTACCCAAAATCGGTAAAATCGTTTATGCCATATTATTGTAACGCCT
TAGCAAAAAAATCACCAGATACGGTGTTGGTTTAGTATACACTTTTTACACTAAACTTTA
GTTCAAAAAAAGACAATTTCCTTAGTTTGACTATGGAACCCAAACTATTTTCCATCAAAT
ACCTTGATATACTTGAGAGTACTTTTATCTAAAATATCTGTTTTAGTAGTTTATCGTTTG
CTTCTCCTTTCTTTCAATGGTATGAAATTTCCAACAATGACACCTACTACTCGTGGATCT
TCATCATAGGAAATAAAGATATCATCATATCTTGGATTAATCGAAACTAAGCGTAAACCT
TCTTCTTTACGGTAAACTCGTTTAATATAGGTTTGGTTATTACATACTACAGCATAAACT
GCTCCATCATAATCAAAACCTGTCTCACGAATAAGAGCTACTGAACCATTGTGATATTTG
GGTTCCATGGAGTCTCCAGATACCCATGAAGCAAAATCATGAGCTAGTTCTTCATTGAAA
TATACAGTGTCATAGTTTCGATCATCATAAACTGACGCACCAATACCAGCAGACATTTTT
TCGTATACATGGTACTCAAACCGTGGTTCAGCAATCGACACTACCTTGCTAGACTCTTCT
TGAACTAAATTACGGGCATATTCTAAGACTTGATTTTGTCCTTTATTCGATAGAACATTA
TACAATCGAACAATTTCAATTTCCGTGAAATATCCTTTTGATACTGTAAGTATCTTCTCT
AACTGTTTTACTTTTTCTTCAGAAGGTTTTTTTACTCCACGTTCCCATGCTGAATAGGCT
TGATAACTGATTCCTAATTGATCCGCAATATCTTTTTGGGTTATTTTTAGCTCTTTTCTA
CGAGCTTTTAGTTTTTCTGGTTGATACATAGTTCACCTCACATTAATAGTAATTGTAATT
CTGCTTTTTTCCTTGCCTCTTTATCTGTGAATTTTTCTTTATCCCAAACATAAGCAATTG
ACTTCCCTTTATTATAAATAAGCCACGTTTTTAAATTAATACTTTCTTCCTTGATTGCTT
TCCACTTATCTTGATTCAATAAATCTGGATATTCTTGACTTGTTGTAAAACCTACTTGAC
TCACCCTCTGCTTAACCTGATTAATAAGAGAAGGTTGAAACTGATGGAACTCCTCGATAA
TTTGTTTTCTAATATCATGAAATAAACGAAAAATAGAGGAGTTCTTCCTTTCAATGTAGG
TCTCAACCGCTTGTTTGATTTCACTATCTTTATCAGGATAATATTCCCGTAGAAAATCCA
AAAGACGAAAAAATAAAGCCTGTTTTGAAACTTCTAGACTATTTTGTACTCGTTGAAAAG
TCTCGCAATTATAGTAAATTTTTGATAAAAGTACGATATCAGGCATCAATACTACTGCTG
AAAAGACATTGGCTTCTCGTTCTAGCAAATTCTCTTGATTATCAATAGATTCTGCAAAAT
AATTTCCCTCATGCTTAAGTATGAAATGCCCCAGTTCATGACAAAGTGTAAAATTCTGTT
TTACTTTTGGATTATCTGTCTCATATGAAAAGCTGATTCCCAATTCATCAACTACTGTCA
AACCTTCTATTTTGTGGTTGGAAAAGTGGTGACTAATCACTTGAATTTGGTTCTTTTGAA
TACAATGTTGAAAAAAATAATCAAAATTATAGTTCAATAATGAAATATCATCATCTTTCA
TATACTGATATAACACTTGTTTTGTTGCCCTACTCACTCTTGCATACAATTCATTCAACG
AACAGTACCTCCTTTAAGTAAAAGTTATACAACTAAACCATTTTGGTTTAGTTAATTGTA
TAAAGAAAGTAGACATTTGTCTACTCATAACATCTCAGCATTGTTTTTGGTCTCACATTA
AAAATATCTCTTTCCCATCGTTATCATATATCCTTAAGTTACCTTCCTTTATATCTTCAA
GTTCACCAATAATCATTTGATTATATTTTTCAGGATGAACCTCTATTTTTTCATTAGTCC
ATGTGAGATATTTCTTTGAAGAACAATTTTTGTGCTCTATAGTAATGTTTAAATCATGCT
CATAAGTTAATTTCTGAGATTCAGTAAATAAAAATTTTTTTGAGCATTCCGGGCATTGAA
GAATATACATTTCTTCTGGTTTATTCCCCTTCTCTATCAATTTTCTGTCAAACAGCATTC
TATTGAAATAGTAAACTAGTTTTGAATATAGATTGATAACCTTTTGCGATAATTCCACAA
ATTTATTAAATTCATCTACATTATAAATAGATCCATTGATGGAAAAGACCTTTTTATATA
GCCCACTACCATCAAAGCTGTAGCTTTGATTATACTTAGAAAAAATAGATTGATAGTGAG
TTTCATAATTTCTTAATATATTCATAGATCGGATTTCACTTTTACCTAGAATTTCTTCAA
TCGCCATAAAATATTCATTTATTATATACCTACTTTTTATTTTCTTAATAACTGCATTAA
GGTTAACTGCTTTATATTTTTTATCAGAATCTTCTACACCATTTATAGCTTGAGTAACAA
CACCTTCTGAAAGTAAAGTAGGAGTAATATCTTTCCTTAGAGGATTTAATTCTAAATCAT
AAAAGTTGTTTAAAACCTGTGCATATAGATCAAGAAATGAGCCCAATAATCTCACCAATG
TATTTGCATAAAATGCTTTCTTTTGTTCTGAATAACTATACTCCATACAATGAAAACAAT
ATAAAATATCAGAAATCAAATACTCCTCTAATTGTGTATCATTTCCATTGAACAATGGAT
TCAAATTAAAGTTAGAAAATTCCTTACTTCCTTCTAGATAAGCTTCTATACAATTCTTTT
TCTTTCTATGCTCAATTTTTATTTTATATAGACTGATTATTTCTCGTATTATATTATCTT
TCTTCCTCAAAAGCTCTCTTCCTTTCTTCCATGAATTCAATCAACTCCTGTTTGAAGACT
GCTTTCTCTTCTTCAGTCAGACCTTTTGAATTCATACGGAAAAGCAATTCAATATTATCC
AACTCATCTGATTTCTCTTCCGAATTACCAACTAGGTAATCAACTGATACATCCAAAATC
TGTGCAATCTTTACTAGATTTTCTTGGGTTGGTTTTTTGACCCCACGTTCCCATGAAGCG
TATGCTTGTTGCGAAATTCCTAATTTTCCTGCGATATCAACTTGTGTTAGTCGCACTTGC
TTCCTAAGATTTTTTAAGCGTTCCGAAAATTCCATTTTTAACCTCTAAAAATATTTTTTA
ACTTTTTCGAACAACCCCTTGACAAAATACAACCATAGGTTGTATAATATAATCAACAAC
TGATAGTTGTACTTGGCTTGAAAATAATAACCTCTTTCAAGGCTAAGTTCCTGGATCATT
GACAACTAAATAAAAAGTGCGTCTGACAACCAGAGGACTGACTATCAAACTACACTAAAC
TTCGTACCTTTATTGTAATTGTTTAAATAAGAAAAGTCAAGTCCGTTGATGGTTGAAGTG
AAGATAAAAACAAGTATTTTGTGGGCTTCCACGCATTTCGGACGATTAGCACTTTTGCCG
AATAGTAAAGTGAACTGGTTACGCAAGTTTGCGTAAGAGAATCCCTTGGGTGTGACAATG
ACTACCTAAAGAGATTGGCCGGGCAAGCGATGGTAATTCATGCAATGCACCTTGCTAAAC
GTTGCCACCGTGGAAAGAGGGATCTTTCCAACCAAACAACTTTTCTTTACTGATGTCTAT
CTGTTGAGATGGACTTACCCTCAAGCTACTAAGTCTTCCTTATATCTTAGTAGCTTTTTT
ACGCTTACAATAAAGGAGAAACTATGACAAACTTTTTTCGCATTACAATGTAAACGCCTC
TATGATAACTATGAATTCACTTATGGTATGTTTAGCTACTCACCTAAACTACAAGCTAAA
CTCTATGCACAAGCTCTTCTTGACCTCAATCATTTAGTTCAAGAAGCTCGTAAGAATAAT
TATCCTAGTGGTGATATTCAGTTCTATAGTCAACAGTTTAAACGTAAACTATTTACCCAC
TACTACTCAAGAGTGAAGCAATTAGCTTAACTCTTTTTCTTTTGCTTAAATTTAGAAAGG
AAAATTCTATGATTCCAGAAACACTTGTTATGAAACCAGATTTTATCGGCCCTGCTTACT
ACGAAAAATTAGGGAATGCCCCTCGCTTTATCTTTGGTAAAGAAGGCAAATACCAACGTC
ATATCCTTAATAGCGAGAAGCACGGTGCTTTTCACGTCATTACCCCTGCTTCTACCACCG
TTTTCCCAGAAGATGCTCTTGTAGAAGCTATCAACCCGATTTTTCTCTCAGACACGGCTC
TAAACGGTAACTCAGTTGCCCCAGCCCTCAATGTCTTTGCGGAAAAATTAGTCCTAAAAA
AATAAGAAAGTAAAGGAGAAATACATATGGCTAAAATTGGATTAAACTACGGAGAAAAAC
TACAAATTGCAGACAAGACCTATCGTGTCATTACAGATGGTCTCAACGTGCCTGAAGTCC
TTGGAAAACTATCTTTCCGTGGCATTGAAGGACCAGATATCATCTTTGAAGAAGACCGCA
CCCAACGCAATCCTGACGGTTCATTCGTCCAAGTTAATACTGGCGAAATCCGTGGGATTG
TTGTGGCAATTCACTCTTCTGTCCAACATGAAACCCTCTTTTTCACCATTGCGGATATGG
CACAGTCTGAGATTGAAGATTTAGGGATTAAATATCGAGAAGAGGTAGAACTTGAAGATA
TTGTGATCACCCACACTCACGTTAACCGTAATGATATTTACAAGCTCTTTGCTTCTAAAA
TCAAGAAAAAGAATGGAGGGACACCTCTTAAGGAAAACAAACCTCTAGACAACAAGAAAG
AAAACTAGGAGGTGATGCACTATGAAGCTCTTTACCTATCGTGGGATAAGAGTTAGGGCC
TTTTATCGTCATATTAGGGGAATCACCTGGTTTATCTGGTGGTTCCCTTCTTTATTAGCT
ATTGGAAATTATTGCTATGTCAACCTAGAAGAATTGAAAGACCATCCCTTACCACTAGGT
TATTTTATTGGGGGTGTTCTTTTCGCTTCTTGCTTGGTGGCTTACCTACTGAATCGCATG
TGTTACGAGAAGATCGTCTTCTTCCAAAAGCTCAATAGCCTACGGATTTTAGCTCGCTTC
CTGATAGAAAATAACCTCTATTTGATTAAAAATATCAGGCGTGAAAACAAAACGATTGAA
AAGATTGTCCTTCCTCAGGTGTACTTAAAACAGTCTCGTTACAAGATTGAAGTTCGTTTT
ATCCTAGAAGGCAATAAATTTCAGGACCGTTTTCTCAATCTTGGGTCAACTCTCGAAGTC
ATGTTTAATGGGGACTTTCGTAATAAAACCTTTGATAAACGGTTCATCACCTATGACATT
GCTATCAACCGCATTGATAGCCGTATCACTATTAATGAGGTCGAGGTTAAGGGTTCTAAA
CTACAACTTATGACAGACGTCACTTGGGATTATATTGAAGAGCCTCACCTGCTCATTGGT
GGGGGAACTGGTGGCGGTAAAACCGTTGTCCTTATGACCATTATCTATGCTCTCGCTAGG
ATAGGCTTTGTGGATATCTGTGATCCTAAGAACTCTGATCTGGCTGGACTCAAAAGGATA
CCAGTCTTTCATGGTCGTGTTTATACAAGCAAAGAAGATATCATCCAGTGTTTTAAAGAG
AACGTCGCCTTTATGGAAAAACGCTACGAGCTCATGTCTAGCTCACCCAAATTTCAAGCT
GGGAAGAACTTTACACACTACGGCATGACACCCAAATTCATCCTCGTCGACGAGTGGGCA
GCCCTTATGGCCAAGATTGACCGTGATTATAGCCTCCAGTCTGAACTCATGGAATACCTC
TCACAACTCGTCCTAGAGGGCCGTCAAGCTGGCGTCTTTATCATCTTTGCCATGCAACGA
CCTGACGGTGAATTCATCAAAACAGCTCTTCGGGATAACTTTATGAAACGCCTCTCCGTT
GGTCATCTAGAATCAACAGGTTACGATATGATGTTTGGGAATGCCAACAAAACCAAAGAA
TTTAAAAAGCTCGATGAAATCAATGGGGTCAAAGTTAAAGGACGAGGATATATCGCAAAT
AACGGAGACTTGGCTGGGGAATTCTTCTCCCCTTACGTACCACTAGACCAAGGCTTCTCC
TTCTACGATGCCTACGCAAAAATCCCTATCATGGAATTTAATGGCGAAGAATTTGAAGTC
TTTGGAGAAGACCACCAACAATCTGAACCGATTGAAGCAAAAGAGGAGGAAGAAGCTCCA
AACACTAAAACTAACCAACGTCCGCTCAAAGAATTTGCGGAGGAACAAGACCTCAAAATG
GCGACGCTTCGAAAGATCATTTATCTCTTGCAAGAACAAGGCATTGTTTTTGAGCGGACG
GAATCCGCCATTCTAGTCAATCCTTTTCAGGAAGAACTCCTTCTTGAAAGTCTTATCCAC
TTTGAGGAGGGAGGACGCAAATCTTATCCAAAAGCCGTTGAAGCGACGCTTAGTCATCAT
GGGCTAGGACAAGGACAAGGGCAAGCCTGACCACAGGTCAGGCGCAGACCGTAGCCCGAA
GTTCCTAGGCCATGATGAGACTTCAACCCCCGATTTCTAATAGGGGGGTTACATTTGGCC
AAAGTGCCACGTCCACCCCTCCTCATTCCTTGTGGGAGTTGGGATTTCAAGATTTAGAAA
GTGTGTCACTTTGGTCCAAAAAGTGTGTCACTTAATTAAAAGGAGGTGTTCCTATGAATG
ACTAAAATCAGTCCCTTTCAGATCAAAAACTTCAGAAAACAAACAGGTCTTAGCCAAAAA
GACTTTGCACAAGCCGTTAACTTACCGATAAGAACTTACCGCTCCTATGAATCAGGGGAA
AGAGGCCTCACCATTGACAAGTTTCGAAAACTCAAAGAAAAGCTCGGTTATTATCAAGAG
TGTCACAAAAACAATCTCAGGGCTCACATTGACTACTTGCGATTAACTTTCCCCTGTTTA
CGAGATTTAGAAGCTTTCTGTGAGAACTTTCTTTTTTGTCACTTAAGCGAATTTACTGAT
CAAGAAACCAGGCTCATGAATTATACCCACTTGTGGCAACGGGGAAACATTTGGATTTTC
GATTTCTTTGATAAGTCTGCCACTAATAACTACCAAACGTGTCTCCAACTATCGGGTCAA
GGCTGTCGGGAGATGGAACTCCTCTTAGAACACAAGGGGATTTCTTGGCAAACCTTTCTT
CAAACTATTCTCTATGCCTACGAAGATGTCAGGGTAAAACGCCTTGATATCGCCCTAGAC
GAGCTCTATAAAGGCTATGGACACGAGGATGAACACATCCAGATCCCAAAACTCATTGAT
AAGCTTTATGCCAAAGAAATTGTCCTAGATACCATTCGAAAATGGAACATCACAGGTGGG
GGTTCCTTCACTGATAACGACGCTATGGAAGCCAATCACGGTCTTTCCCTTTACTTTGGG
AGCCGTCAAAGCCAGCTCTACTTCAACTTTTACGAAAAGCGATACGAAATCGCTCGTATG
GAAAATATCTCCTTGGAAGAATCCTTGGAGATTTTTGGTATCTGGAACCGCTACGAACTA
CGCTTTTCAGACCAGAAAGCCCAAGGGGTTGTGGAGGAATACATCAACGGTGTGGATCTC
GGAGAAATCGCAAGAGGTATCGTGAACAAGGAAATCCAAGTCTATGATGGTGTCACTCGG
TTTGGAGCCTATAAGCCCGATGAAAAATGGCAAAGACTCTTTGGAGGAGTTGAACCCCTA
AAACTCTCAACCAGTCCACAGCCCTACAGTATCGAACGGACCATTCGCTGGTTAACCTAT
CAAGTCGCAAATTCTCTTGCACTCGTTTCTGAAGCAGACAAAATCATGCAAACAGAATAC
ATGAAGATGATTCAAAATAGCGGTGAAATCACCGATCGTGGGGAGGCTATCTTAAGACTC
CTCAAAACCAACAAACACTATGAACACTAGAAAGGAAATCCTTTATGGAATACAAAGTCG
AAATCAATTCACTAAACAACTTTAAAGCCTGGTCTGGTGGCCTGAGTACCTTAAACACTG
TCCGTGAACGTGGTGGCATAGATACCCTAACCACCATTTGTGAAGACCTCTTTTCTGGCA
ATACTCCTACAGACACTCAAATCAATGATTGGCTCTGGTTTGATACAGACTTTATTTACC
AAGCACTAGGCTACGAGGACCTTCTAGAGGGCTAAGGACATGCTCAAGAAAATCTATCAA
GCAGACTTCCTCCTTCTTCCTGATCAGGAGTTTTGGAACATGTATATTCTCCTTAGAAAA
GGGAAGGACTTCTACTATGAATGTGCGGGAAGATGTACTGAAAAACCTCCAGATGATAGG
GGCTTCTACGACTATGAACATGCCTGTTTCACCCTAGACGGTCAGGTACTGAGTCTCAAT
CAACGGATGCGTCCCTCTCTCATTGCCTATATTCAACAGACCATCAAAAACAATCACGAC
ACATTTAGAAAGGAAATTGATATGGCCACTAAAACGATTTTGGAAACAAAAGTTGGACAA
GTTACCAACGAACTCGGAGAATTACTCAAAAAGAAAGACCACAAACAGGCTTGGACCAAG
GCGGGAGAACTAAATGCTCTGCTCAAAAAAGAAGAAGCCAAAGACCTAAAGCCTGAGTTA
GTCGAACAACTCCACAATGAGTTACGAGGCTACTACTACATTAACAGTGAGATTGAAAAA
GCCAATAAGCGCCTCTACGCTAAAGGTTCTAAACTCATTGAACTCGCTAGTCTCTAGAAG
GAGGACCTATGATAAAAGCGAAACGATACTTACTAAAAGCAAGGGAATACCTCTCAAATT
TTAAAAAGGTGGAGAAGAAAGGTGGCCCACCAAAGCTAAAAGTCACTACAAAAAAGACCG
TCAATCTGGCTGTTATCGGAGGAATTGCTTTCCTCCTTTTTGTTGGTCTTATGGGATCCG
TCCGTGCCATCACACTCTCAAATAAAGTAGGAACACTACAAGCTCAAGTGGAAGCGACTC
AAAAACAGAAGGCACAGCCTGTGGACGCTACTCGTAAGTATGACTACAAGCTCCAGTATT
ACCTCAATGACTATGTCTACGCCTACTTCACCCTCCCACAAGAAGGGGATAAACAACAAG
CACAAGTCGAACACCTCAACAGTTTCTATAACTTCGTTCCAGACATTAAAGCACAAGGTC
AAGTGCGTAACCCAAGTACCTTGCTCTACTCACAATTAGTCACCGTAGAAGGTAAGGTCG
CTACCTACAAGGTTAAATACAAGGAAATGATCCAACATGACAAAGACACTGAGGAAAAAG
AATTGGTGACGGGATTTAATATTCCCTTCGATGAGAAAGAGGGGAAATACTATGTATCTG
GACTTCCTTGGTTCTCAGCGATTGAGTCTTCACAAGCTGGACACTTTAGCGAAGATGATC
AACTCCAACTCACAGCTAACGATCACGTCTCAGACAGTCAACACAAGAAGGTTGAAAAGT
TCCTCAAGGTTTTCTTTACCAACTACACCACTAACCAAGACAACCTCAACCTCATTGCCA
AGAACGTTGCTATTGTAGCCAATACCACCTTTAAAACGATTGACTACACCTATCTTAAGA
AAGATGGGGCTGGTCTCATAGCCTATGTCCAAGCAACCTTTGAGGTGGGAGGAACGACTC
ACTCTGAAAACTTCACCTTCACACTCTCAGAAAAAGACAAGAGCTACTATGTCACAAAAC
TAGAACACACCATTCCTCTCAACTACGCAAACGATAAAGATTAGGAGAACTCTATGAATA
CAGACAATCTACGTACCTTCCTCCAAGGCGATGGGATTTGGATTCTCACCGCTATCGCTG
TTTTGTTGGCTATTAAAGCTTGGCGAAACAGTTCTTGGCTTCAACTTTTCTCAGTCGTTG
GTTTCTATGCCGTCATTGTCTCTATCGCAAAAGGACAAGATATCCTAAAAGTGGTCGGCT
GGTTCCTACGACTCTTTGGTATTGATTCAGGACTTTAAGTATGGCTGACGAAAGACTCTA
TGACTACAGTAAGGGCTTAAACGCCCCCTATTGGATCCAGGAAATCAAGACAAAAAAAGG
GACTCGCCTCTGGTACTTTGCGACACCAATGCAATTGTCCTTTTTCATTGTCTTTACCTT
TGTTTTTGTAGCCATGTTGCTATTTGGAGGATTCATTCTGGTCCCCCTCGCAAAAGTCAC
ACACTCTATCTCACTACTGCTCTACTGGTACCTCCCCTATAAACTCGCTAAATTCTACAC
CGAGTACGAACCACACGGTAAGAAGATGCACGTTTTCATTGGGGACTACCTGATTTACTT
CTGGGATTTCAAGCTCAATAAAAAAGCGATCTATCATGAAGACCGAATAGAGCCAGTAGA
AGAAATTGTCTTTGAAAAAACAAATCTATAGAAAAGGAGGTCCTATGAGTATTACCTTAA
CCTATCCTATTAGGGAAACCCATGAAAATCTAGCCCTCAAAAAAGATCGAACGGTGGTGG
CTTATTACCGTATCCCTAATACTCCTATCACCATTACAGATGAAGAGAAAAAGGGCAAAC
ACAAGATTACAGTTGCTCAGATGATGAAGAAACTCCAGAAAAACAAGTACTTTGAGATTT
CACTCATTCCCAAAGACTATCTCTTAGAAGAGAAGATGAGGGATTTTTCAGAAGCATTGG
CAGATGATAGCCGTGAACTAGGAGAAGAGCTCCTTCTTTACACAGTTGACCGTCTCACAG
ATGAAATGGAAATTCCTTATCAGTTTGATTGGATTGTGGGAGTGACCTTACGCAAACAAA
ATCACGGGGCAACGGTGAAAGACTTGGCCTATGAGAGTTTTAACGAGTTCTCGGAGAAAA
TCGCAAAAGGTCTTGGCTACGAATACGCATTGAGTCCCACCTGGTATGACGATTACAGAA
GTGACGAGTTCACTATTTTCCAAGCTTTCTCCGTCCTACGTGCCAAACGTTTGACCAATG
AAGAACTCTTTTACTACCAGCGGATGCAATACCTCCGCTATATTCCCCATTACAAGAAGG
AGGTCCTTGCTAATCGCTCCCAATTTAATATCACAGATACCCTAATTAAAGTTCTAAAAG
GAGGCTTCCTCAAGCTCGAAAGTCCTTATGGTTCCTCTTTTGTGACTATTCTTCCTGTTG
GAAAGTTTCCCGTGCAATTCAACGGCTTTCACCTAGGCGAATTCGTTCAACGTTTGAACT
TTCCCGTAGAACTACGTATCAAGGCAGAATTTATTGATACCAACAAAATCAAGGGGAGAA
TGGGACGTTCCAATACCCGTTATCGAAACATCATGGAAGAAGCTGAAAATACAGACACCG
TCCAACAAGATGAAATCATCATGGGCTCTATCTCTCTAAAAGACCTGATGAAGAAAGTCG
GAAACAAGGAAGATATCATTGAATATGGAGCCTATCTCATAGTCTCTGCTTCTAGCATCA
ATCAGCTTCGTCAAAGACGACAAGTAGTTCTGAATTACTTTGACGATATGGGAGTTGAAA
TCAGTGAAGCCTCTCAAGATGGACCTTATCTCTTTCAAGCCCTACTTTACGGTGAGAACC
TCCAAAAGAAAACTCGTACCTGGACACATATGGTCACAGCCCGTGGATTTTCAGAACTCA
TGCCCTTTACCAATACATCCTCAGGAAACCGTATCGGTTGGTATATTGGACGAGTGGACA
ACTGGACAGGTCGTTGGGACTCTATCGCTAAAGCCATTGATTCCTCGAAAAATATCGTCC
TCTACAATGCCACAGTCGGTAATAAAGAAGATATCGCTGGAAAGATTACCAAGAACCCAC
ATATCATTATTACGGGTGCGACAGGACAAGGGAAATCTTTCCTCGCTCAAATTATCTTTT
TAAGTGTGGCTTTACAAAATGTCAAAACTCTCTATATTGACCCCAAACGGGAACTCAGAA
ATCACTATCAAGAAGTAATCAACTCCCCTGAATTTGCACGACGCTACCCTGAACGCAAAA
AACAGATTGAACACTTTAACTTTGTGACACTAGATAGCTCACTGCCATCAAACCACGGAG
TTCTAGACCCCATTGTGGTCCTTGATAAGGAACAAGCTGTAGAGGTCGCAAAGAACATGC
TTGAGTTTCTCCTACAAGCTGTCGATGACGTGACGATGGACCAAAAAACAGCCATCACAG
AAGCCATTAACGCTATCGTAGAACGTCGAGTAGCTGGTGAAAACGTCGGCTTTAAACATG
TCCTAGAAGTGCTTAGAGACTCCACTTCCTCTGAAATCGCTTCGGTTGGTCGTTATCTTA
CATCAATTGTGACCAACTCTATCTTGGAACTAGCTTTCTCAGATGGTAGTACACCAGGTC
TTAACTATGAGTCCCGAGTCACTATCCTAGAAGTCAATAACCTCAAGCTCCCAAAAGATG
ACTCCACAAAGATTTCAGACCACGAACGAAACTCCATTGCCCTCATGTTTGCGCTTGGAG
CCTTTTGTACCCACTTTGGCGAACGCAATGAAAATGAAGATACCATTGAGTTCTTTGACG
AAGCTTGGATTCTGATGAAGTCCGCAGAAGGAAAGGCCGTTATCAAAAATATGAGGCGTA
TTGGACGCTCTAAAAATAATACCTTGGCACTGATTACACAATCTGTCCACGATGCAGAAA
ATGACGATGACACGACTGGATTTGGGACTATCTTTGCCTTCTATGAAAAATCTGAACGTG
AAGATATTCTCAGACACGTCAATCTCGAAGTCACTGAAAGTAACCTCGAATGGATTGATA
ATATGATTTCTGGTCAGTGCCTTTACTACGATGTCTACGGTAATCTCAATATGATTTCTG
TCCACAATCTCTTTGAAGATATTGATATGCTTCTAAAACCTATGAAAGCAACAGTGTCTT
CAAGTCTCGAAAATAAATACGCTAGTTAGGAGGTGAACCGATGCAAGAAGCTTTTGCCAA
GCTAAAGGGAGTGGATATCTTCTCCCTAAAGTCCTACATGGAACCAACCAACTTTGGCTC
CTTTAATGGGGCCTGGGTTCTGATTAATGAACTCTTCGTTAACCTCTTCTTTTTCATTCT
CAATGCCGTCGTTGGCTTCTTTTCCCTCCTCATTCGCATCTTAGAAAAGATTGATCTCTA
TGCCACCTATAAAACCTATGTCTTTCATGGGGCAAGCAGTATTTGGCACGGATTTACTGG
CTCTAATACTGGCAACATTACCAACAAATCACTTGTAGGCACCTTACTTTTGGTTTTAGC
TTTCTACCTGTTCTATCAGTATTTCTTTTCAAAAGGCTCTTTTTCAAGAACACTCCTCCA
TGTCTGTTTGGTACTCCTATTAGCTCTGGGGTACTTTGGGACAGTCGCTGGAACCTCTGG
TGGACTCTATCTCCTTGATACCGTTAATAACGTCTCTAAAGACGTTACCAAAAAGATTTC
AGGGATTAAGGTTGACTATGCCAAAGACAAGTCTATTAAAATTGGAAAATCGATGTCAGA
TAGCTACATTGCAGAAACGTCCTATAAAGCCTATGTCTTTGTCAATACTGGCCAAGAAAA
TGGAAAATACAAGAACAGCCAAGACGGGAAAGAAGAAGCCTTTGACGACAGTAAAGTTCT
TGGAACTAGTGATAAGAATGGGAACTTCAAGGCAGTCAAAGCGAAAGACCGTTCCAAGTA
TTTAGACGATTTAGGAGATGGCGCCAACGATGACGGTGAAAAGAACCGTTGGGTGTCAGC
CATGCCAGATTTCATCTTCACTCGGATGTTCTATGTGATTTTTAAAATTGTAGAAGCCTT
TGTATTAGCCGTCCCTATTATCCTTATCCAGCTCTTAAATGTGGTGGCTCAAATCCTTGT
TCTCACCATGATTCTACTTTTTCCAGTAGTCCTTCTCATGTCATTCATTCCAAGGATGCA
AGAGTTAGTCTTTGGAGTGCTCAAAGTTATGTTTGGGGGCTTGATTTTTCCAGCAATTAC
AACTCTCTTAACACTCCTTATTTTCTATATTGAAAAAATGATAGAAAACATTGTCACAAA
TGGGTTTGATGGTGTTCTAAAAACCTTACCGTCACTTCTTTTATTTGGTCTTGTTTTCAA
ACTCTTAGTATCCGTGGTTTCTAAAGGTGTCATCTATTTCCTCATTTGGAGATTTAAAGG
CCAACTCCTCCAATTCATCCTTGGCTCCAAAGCTCGAATGGTTGCGACAGATATTGGCAA
TAAAGTTGAACATGGCGTCACAAAGACCAAAGAAGTCGCTTCTCAAGTCCCAACACGAAG
CCTTGCGACGGCTCAACACCTCGGAAACTTTGCATTGGCTGGTGCTGGTTTTGGGACTGG
GATGATGATGAATGCCAAGAGCCATTTCCAAAATGCTGGTTCCTTCTTCACTCGTAAAGA
AGCAAGCCAACCAGAAACAGTTATGCCATCTGGACCAACAGAGGCTCCAATAACCCCAGA
ATCTCCAGAACCAATCATTCCTCCAACACAGACACCACCTGATAACTTCAAGCCGATTGA
AGAAGAGAACCCAACACCTCCTAGCGAGTCACCATTCATGTCAGAAGGAACACCTAGTTC
AGAGGATGAATTCCAAACGCTCAGAGAAGAGTGGATGTCACCATTCAAACAGCACCGTAT
CAATACTTTAGAACGGAGATTGGATGATTACAAGGACCCTCAAGCCATGTATAAAGCTCA
AGGATCTAATGCCTTCACCCGTGCTTATCGTCAGACTATGACACGAGACGATAAAATAAG
AGCCAATATCGAGCGACGAGATCGTCTAACTCAACGCCTAAACCAATTGAGAGGAGAATA
GAATGAATACTAAAATACGGTCAAGAACAGCCTTTCCAAGAATGCTTGAAGAAACACTTT
TTAAGGCTTACCAAGAAGGAAAACGCTCCGTCGATTTCCTTCTTTTATTTCCAGTATCAG
AAAAAGATAAAGACCAGATCATTGCACAAACAAAAGCTCATTCCGTCGTCTTAGATGCCA
AATGGCGCTTTGGGACTGTTCTATTTACAGCCTATATCAGACATTAAGTAGAAAGGAGAG
TCGATGAAAAAACTAAAATGGTATCTATTATCTAGCCTTATTCCTCTCTTTTTTCCTGTT
TTTATCATTATCATCATTATGGGAGCAGTCGGGGGAGGTAGCACTGGTGGCTCTTCTCAA
TCACTAAACGGTGCAACCTACACGGACCACTGGTCAAATGGAGATCCCTATACCCATAAT
TTACTCGTCCATCGCTATGGTATTAAAGCAGAGCAATTGGACGGTTTTTTAGATACTTTA
GGAATCTCCTATGACAAGAAACGCATCAATGGGAAAAAGCTACTAGATTGGGAGGCTAAG
TCTAACCTAGATGTTCGTGCTATTGTAGCGATTGCCTTAAATGAAAGCTCACTTGGAACA
GCTGGAGTCGCTACTAATCCTGGATCCAACATGTTTGGTTTTGGGGCATTTGACTCTAAT
CCAGAAAACGCCAATAATTTTAACGATGAAGTAGCCGTTGTTGGACTCACCAAGCAGACC
ATCATTGGTAATAAAAATGAAACCTTCAAAGTCCAAGATGACAAAGCGCAAAAATTTGCG
AGTGGTTCCCTCAACACGTCAACAGATGGTGGGGTCTACTTCACCGATACCTCTGGCTCA
GGAAAAAGGCGTGCTGAAACCATGCAAAAACTCGATACTTATATCGATGAGCATGGAGGC
ACACCAAAAGCCCCTGAACAAACGACAGGAAAAACGAGAGACGGAGGCGGTGTCACAACT
GGGGATGTCCCACAAGGCTATAGCCTCACCAAAGAAATCAATACTTCAAGCTATACAGGT
CTGTCTTATCCCTGGGGACAATGTACCTGGTTTGTCTATAACCGAGGAAAAGAAGTCGGT
ATTAGCTTCGGAGAGTATATGGGAAATGGTGGCCAATGGATGAATGCACCTGGTTATCAG
ACAACTCATAGCCCAACCGAACACTCCGCACTATCTTTTAGCCCAGGACAAGCTGGAGCA
GATCCAACCTATGGGCACGTTGCCTTTGTGGAACAAGTCAAATCAGATGGCTCCATTCTT
ATCTCTGAATCAAACGTCAAGGGTTTAGGAGTCGTTAGCTACCGCACTTTTGATGCAGAA
ACAGCAAAACAATTTACTTATGTTATTGGACACTGATGATTATTTTAATAATATTAATTT
TTAATATTTTTAGTGTAGATACGTGTAAAATCAATACTAAATGTTATAATTAATACAAAA
ATGACTAGGTGATCTAATGAATGAAGTTACTAAATCAGAGAAGCAAAAAAGAGAATTAAT
CAAAAAAAATTTGCAATCTTTTGATTTGTTTATAAATAAGACAGATATCCAATCACTTAA
TATCTTTGAAATAAGTAGTCCTTTTGAACAAGCTCTCCCAAACATAATTGAGAAAGATTT
ACCCTTTGATATCTCAAACCTATTTGATACTAAGGGAAACATCCTAATTAACTTTTCAAA
TAAATATCTTAATCCTAACACTAAAATACTAGATCCCAATAATGGTACTCTATATGAGGT
TGACTTTGACAGTCTAACTCCTGACACCAAAACGAAACTTCAAGACGGTACTTATAAAAT
TGGAGAATCTAGAAAAGTCGAGGGAAATCTTAGGGCTGTAATTGTAGACACAACTGATCA
TAAAACTCGTGTTGAAGATTTGACATTAAGGAAAGCGACCAATAATAACGAAAATCAGGT
CACTAGTGATCTAATCGCTCAAGCTCAGCTTAAACAAATCTATAACTTACTGTTAGACAT
CAAAGAAAGCCAAGATTATCAGATCCTATGGGATCGAAACAATAGTATACTATCTCCATT
TTTTTCAGCTCGGACAAAAGTTATAGAAGCCAACAATAGCAAAGATTTTAGAGAAAAAAT
TAAGTTACTAAAGGAGGCAAATACATTATTTGAAGAGTCAGTAAGTGCCATTAAATCTGA
TATAATTTCAAATAGAGATGAAATTATTAAGAAAACCAGCCAACCAACATACCTTCAAGC
TTCTTTACAAAAGCATGCTGATTTTTTACTTCATGACATAGAAATTATGACTAAAATTGT
TGGTATGCAAATTTATATAGATTTAACATTAAATAATGAGGAAATGGCACATGATAGGCT
ACTATCTTTTGAGGGGTCAATGGAATTAGTTTCTAAACAAGATATTCCATACAAAGTAGG
TTATTTAAAAGAACTGGCAAAGAAACTTCCTTACCTAAAAAATTTAAAATGGATTACGAA
TAATAATATTCCAAAAATAAGTTTGTTAGAATTAATCCATAATCATTACAGCTACACAAA
AAACAATATTGACTTATTCAATACTATTAATACTAAATTAATTGAATTCCACCAAGTTAG
TAACACTAAATTAAGTAATACTGAAACAGCAAAAATCGAAACGGAGAAAAAAAATGACAC
TAAAAACGAAGAAGTGTAAAAAATGTAAAAAAATAATCTCATCACCTACAAGAATACCAA
TTTGTGATTCATGTCGTAATACATGCAAACAATGGGCACTCGGAATATCTGGGCTTGGGC
TTGCTTTGCTAGGTCTTATCAAAACACAAACAGATAAAAAGAATTAATCTTTTTGACAGT
AGAAGAGTATTTTACTCTTCTTTTTTATTTTTAAGAGGAGAATATTTGGAGCAGATCCAA
CATATGGTCACATCGCCTTTGTGGAACAAGTCAAATCAGATGACTCCATTCTTATCTCTG
AATCAAACGTCAAAGGCCTAGGAGTCGTTAGCTACCGTACTTTTGATGCAGAAACAGCAA
AACAATTTACTTATGTTATTGGAAAATAGAAAGGAGTTATTTATGCTAAAGCTTAAATAC
GTACCAGTTGAAAACTGCCAAGCCGAATGGGGTGACAAAATGGCCCTTATGAAACGTTTT
GAAGGACTTAAGCTCAAAACTCTAAACAATCTGCTAACTGAGATGAGAATGAATCCTCAG
TTCAAAGATTATGTGATTAATTCCGGTCACAGAACTGTTTGGATCAACTTCGAGGGTTTC
TTAAATTTCTTACGCCATAGGCAAAATAAACGATTTAAAGAGGTGGGATAATGGAGCAAG
TTAAAATAGCTAATATTACTCAAAAAACAACAAGACCTGCGGATAAAACTGGATATATTG
AAGTAAAATTTAGAACCTACTTCAATAACCCGTTAACGAATAAACGCAGAGAAATTCTAT
CTGATTGGTATACTATCGCCAATAAAAAGGATACCTCAGGAAAAATAAAACTATCTCCTC
AAATTAAAGCTATTATCCATAAAGAACTTCAAGAGAAGGCTAATAAGGTTTATGAAGAGC
TGACTAGAACTATTCTTCTAGAAAAATCAGATATCACGCTTGATGAGGTATGGAATGAAT
GGCATAATGAACGAGTTGAAAGACAACTAGTTGCTCCTAAAACATTAGCAGGTGAAGATG
GTAGATACCGTAACCATATTACTAAGCAAATCCCTAAGGATTCGATTTTAAAAAACATTC
CATCTAGTTTAATTAAAAACTTACTTGATAATCTTTATCCTATAGGAAACCATAAAAGAC
TCGCGCAAGGTGTAAAATCCGATTTAACATCAATCTATAAGTTTGCCATTCTTCATGATT
ACATTTCTCCTGACCAAAATCCAATGCCCTATATAAGTATTGGTAGGAAAGGGCTTTCTG
ACGAATTAGATCGTTTAAAGAAATCAGATATAGAAGATCAATATCTTGAATCTTGGGAAC
TCAAAGAAGTATTATCCATTGTTCGTAAGTACAATGAACAGTATGCACGTATTTTTGAAT
TTCAAGCACTAACCGGAATGCGTATTGGGGAAGTGCTCGGTTTAAAGGAGGAAGCTATTG
ATTTTAATAAAAATATAGCCTCAGTTATTAGAACTCGTGCTACTCATGGAGGAGCCTCAG
AAGATAGCTATGAAGGTAATGTAAAAAACTTACAAAGTTACCGAAATGTCCAATTATCTA
AAAGGGCTATCGAAATTCTTAAAGAGGAAATTGAGTTAAATCACCAACATATAAGATTCA
ATCCTGATTATAAAGATAATGGATGGATTTTCACCTCTAAGAGCATCCATAAACCTGATT
ACAATGGTACTCCTCTGCATTACAGTGTATTAAACAACTTCCTCAACTCTTCAGAAAATG
GTAAACTAAACCGCAATGGAAACCCGAGACGGGCAGGAATCGATATTGACAATAAGCTTA
GTTTCAAGAAACATATTACAACTCATATCTTCCGACACACGCATATCAGCTTCTTGGCTG
AACAAGGAGTACCTTTAGAGGCTATCCAAGATCGTGTTGGACATTCTAGAGGTAGTCGAG
TAACAGAAATTTATTTGCATATCACTAAAAAAACAAAGGATCAAATTATACCTCTCCTTG
ATACTCTTACACAATAAGTGTGGCAAATCTGTGGCAAAACATAAGAAAAAGGCTTGTCCA
TATTGGACAAACCCTTTATTTTCAAGCTTATATAGTCTAATTAAGCTTTGTTTGCTGAAC
