# Supplementary material for: Abundance, Diversity and Role of ICEs and IMEs in the Adaptation of Streptococcus salivarius to the Environment
Source: Genes (Basel). 2020 Aug 26;11(9):999. doi: 10.3390/genes11090999 (PMC7563491; doi:10.3390/genes11090999)
Supplement: Supplementary file 1 [file genes-11-00999-s001.zip › Supplementary files/Lao_Data_S1/ICE_SsalL22_hsdM.fasta]

>ICE_SsalL22_hsdM
GGGTTTCGTGTCATAATAATGACACAGGCAAATAGTCAAGTAAATACAAGGGTTTTAGAG
CTTCTACCAAAGTTTAAAATCAAAAAAATGAATCGTTGGTGTGCTGTTTAGAGCAGTTAT
TATGAAAATAAATGTTGTAAACAGTACATCAGCATAAAGGAGGAACTCATATGTCTAAGG
TGAAAAAAGAGACGATTGAAGCAAAAGGATTTGCTATTCAAATTTATACTGAAGACTTTC
AAAACGACTATATAAGTCTAACGGATATTGCTAGATATAAAAGCGATGAACCAAGTGATG
TAATTAAAAATTGGATGAGAAGAAAAGATACAATTGAATTTCTTGGTTTATGGGAAAGCT
TAAACAACATGAATTTCAATTCGGTCGAATTCGACCGAATTAAATCGGAAGCTGGATATA
ATTCCTTTACACTGTCCCCTAAGAAATGGGTAGAAAAAACAGACGCAATCGGAATTATCT
CAAAAGGAGGAAGATACGGTGGTGCATTTGCACATACAGATATTGCCTTTGAATTTGCTT
CATGGATTTCTGCTGAATTTAAGATGTATGTAATTCAGGATTACAAAAGACTTAAGTCAG
ATGAAAACTCTAAGCTATCATTAGGTTGGAATTTGAATAGAGAAATTTCCAAGATTAACT
ACAAAATTCATACAGACGCAATCAAAGAATATCTCTTAAAAGATCTTACCAACGAACAGT
TGTCTTACAAGTATGCAAGTGAAGCAGATATGCTCAATGTAGCCTTGTTTAACAAGAGAG
CTAAACAGTGGCGTGAAGAAAATCCTGAGTTAAAGGGTAATATGAGAGACTATGCAAGTC
TGAATGAATTACTTGTTCTTGCAAATATGGAAAGCTATAATGCAATTCTTATTGGTAAAG
GTATGGATCAAAAAGAAAGAATGATAGAACTTAGAAAGCTTGCCAGAACTCAGCTGATGT
CAATTGAAAAGTTGAACAATACAGGTATTAAGAGTTTAGAGGATAAATCAAAGAAATAGA
GAGGTTGTTATGAGATGGGCATTGAAAATTATCTTATTTCCAATAATATTGATCTTGTTG
ATACTAATTGCTTTTCTAAAATTTATTATAAAAGTTAGTGGAATGATTTTAGGTATAATA
TCTTTCCTAGTATTTATTGGAGCAGTAGCTTGCTTTATACAAAAAGATATGGCAACAGGA
ATAGCAGCATTACTACTGGCATTCTTGATCAGTCCTTATGGGCTACCTAAAATTGCACTT
TGGATCACAGCATATCTTGAAGTAGCGAAAGATACATTAAAGGAAATATAAGAGAGAGTT
AAGACGATGGAATATAAATCTATCGTCTTTTTCTATGCCTAAATTTCAGAGAAAGGAGGC
GATGATATGAGTATGTATTTATTTGATGAACAACCTATACTGGCTAATAAAGCATTAGCC
AGAGAATTAGGCTTAAATGAAGCTCTTGTGCTTCAACAAATAAATTACTGGATTGAGATA
AATAAGAAGTCTGGTAACAATTATCATGATGGCAAGTATTGGACATATAACTCCATACGA
GCATGGCAAGAAAAAGATTTTGATTATTTAAGTGTTGATACAGTAAAGAGAACTTTTTCT
AAGCTTGAAAAAGCGGGCTATCTTTTAGTTGGAAACTATAATAAAGATCCTAGAGATAAA
ACGAAGTGGTACACAATAAATGACAAGAAATTAGAAGAACTTTATCTTGAACTAAATCAA
AGAAAACAAGAGAAAGAAAGAAAAATATTAGAACAAGTAAGTAAAAGTGCTATGCCTAAT
GCATTAGGGCAAAATGCACCAATGGAAGAGGGCAAAATCAACCAATGCAATGAGGCATTT
AGCACCGATGCATTTGATGAAAATCTACCAGTGCATTATGGCAACTTGCATGAACCATTA
CCAGAGATTACTACAAATAATTCATCAAAGATTACTTCAGATATTTCTACAGAGAAGTCC
TCCCACCTACCCATCTATGAAAGAGATCTGTTTTATTCAGGGGACGGAATGGAGGAAGGA
CGTAAACAAATAAAATCATATAAATCTTGTTTAGAAGAATTAAGAGAAAGCACAGGATAC
AACGAACATATGAAACTGGGCAATAAGATTATTGCTAAAACCTTTGATGAAATAATTAAA
GTTTTAGCTGATGTTATGGTATTAAATGCGGAAGATACAGTCACAATAAATCAAACGAAA
TTACCAGCATATGTTGTTCAAGAGAGATTTAGAGAATTAGATTCTTCGCATATGGAGTAT
CTTGTAAATGCTTTATCAGAGAACGAATCAAAAATAAGAAATGTAAGAGCATTTATCTTA
ACGGCAGCATATAATGCACCAAGCAATATGGATGCCTATTATACAGCACTTGTTAGTTAT
GATATGAGGGAAGGAGGTTACTAATGATAAATGAAGAAATTTCTAATAGAGTAGTTAATA
TTGAAGTTAATGTCTTAAAGGCAACATATCAAGAAATCTTAAGCCAAGTAAAGAAGTTAC
AACAGAGATCAAAACAACATGGTGGCTTAGATAAACTTATCAAGGCTGAGGGAAATGAAG
TCAAACTCAAAGATATGGTTAAGAAAGGTCAGCTTGAAGAAATCAATGTTAAAGATGGTG
AATTAAAAGAACTAAAAAAAGAATTGAATAAACATGGTGTTAAATTCTCAGTGATGAAAG
ATAAGGAGACTGGGACACATTCAGTATTCTTCCAAGCAAAAGATACAAAAGTTATGAATA
AAGCTTTTCAAAATGTGCTATCAAATATTGAGAAAAAAGAAAAAAATAAGGAGTCAATTC
ACAAGAACATAAAGAAATTTAAAGAACTAGCTAAAAATACTATTTCTAAGGATAAAGTCA
AGAATAAACAAAAGGAGCAGAGCCTATGATAGATAAGATACTAAAAGACATCAAAGGCTT
ATTCAAAGTGCAAGATAAGGCAAAGTTTCTAAAACAGAACATTCCCTATCTTGCATTTTT
CTATGTAGGCAATATCTTTTCTCATCATGTACGAGCCTATACTGGCGGCGATGTGATAGA
TAAAATCTTTCAAGGAATATTGGAACTTAACACCATGAGCTTACTGCCAAGTATTCATGT
GGCTGATATTTTAATGGGCGTGGGAGTAGCAGCTTTAATTAAATTTATTGTCTATACCAA
AGGTAAAAACGCAAAAAAGTTCAGACAGGGGAAAGAGTATGGCTCAGCAAGATGGGGAAC
GAGAAAAGATATAGAGCCGTATATGGATGAAAAGTTTCAAAATAATATCTTGCTTACTCA
AACTGAGCGATTAACCATGAATGGCAGACCGGCAAATCCAAAGTATGCAAGAAATAAAAA
TGTTTTGGTTATAGGTGGTTCAGGCTCCGGAAAGACGAGATTTTATGTAAAACCGAACCT
AATGCAAATGCACAGTAGCTATTGTGTTACAGATCCTAAGGGAACGATAGTCATTGAATG
TGGTAAGATGCTTGAAGATAACGGTTATGAGATAAAAATCTTAAATACCATCAACTTCAA
AAAGAGTATGAAGTATAATCCATTCGCCTACCTTAGAAGTGAAAAAGATATATTGAAACT
GGTACAGACAATTATTGCAAATACCAAGGGAGAGGGTGAAAAAGCAGGCGAAGATTTTTG
GGTGAAAGCCGAAAAACTCTACTATACTGCTCTTATTGGCTACATCTTCTATGAAGCTCC
AAGAGAAGAAAAGAACTTTGCAACACTCCTTGATATGATAGATGCTTCAGAAGTCAGGGA
AGATGATGAAACATATATGAATCCTATTGATAGGCTATTTGAAGCATTGGAAAAGAAAGA
GCCTACGCACTTTGCAGTAAAGCAATATAAAAAGTACAAATTGGCTGCGGGAAAAACAGC
AAAGTCTATTCTTATTTCATGTGGTGCAAGGCTTGCTCCATTTGATATTCAAGAACTACG
GGACTTAATGAAAGAAGATGAACTTGAACTTGATACACTTGGAGATAGAAAGACAGCACT
TTTTGTTATTATCTCTGATACAGATGATACCTTCAATTTTGTTGTATCTATTATGTACTC
ACAGCTATTTAACCTACTTTGTGATAAGGCAGATGACGAGTATGGAGGAAGATTACCCGT
TCATGTAAGGTGCTTACTTGATGAGTTTGCAAACATCGGCTTAATTCCGAAGTTCGAGAA
ATTGATTGCAACAATCAGAAGTAGAGAGATTTCAGCAAGTATCATATTACAAGCACAATC
TCAGCTAAAGGCAATTTACAAGGATAATGCAGATACGATTGTAGGCAACTGCGATAGCAC
TTTATTTCTTGGTGGAAAGGAAAAGACAACACTTAAAGAACTGTCTGAAACACTGGGTAA
AGAAACCATAGATCTGTATAACACATCGGAAACAAGATCTAATGCTAATAGCTATGGACT
GAATTACCAAAAGACAGGAAAAGAATTGATGAGCCAAGACGAGATAACAGTTATGGATGG
TAGCAAGTGTATTTTTCAGCTTCGAGGTGTCAGACCATTTTTGTCAGATAAATTTGATAT
TACAAAGCACAAGAATTACAAGCTCCTTGAGGACTATGATAAAAAGAATGTGTTTGATAT
TGAAGACTATATCAAGAGAAAAGGAAAAGTTAAGTTTAATAGAAATACAGTAATTACAAG
ATTGTAATATTTTCTTTTATAGCTTTATGTGGCGTGGGTATATTTGGTATAATAAGATAA
ATTTGAATTTATGGGGGTGTGGCTATTTGAAGAACGGTAGACCTGATTTCAGAGATATAA
AGTCATTTGAAGAATTTTCTAGATATTATTGGTACAGAGAGGAACTTTCAAAAATTTGCA
AGTCACTTGGATTAGAATATAGAAGTACAAAGCAAGAACTGAATCATATCATAGAACAAT
ATTTTATGGGAAATAGAATAGAGAAATCTCAGAGAAATGGAAACAAAAATCAAACAGAAG
TTGTAACATTATGTACACCATTACTTGAATGTGCTTTTTCCTTTAATCAAAAATTTAGGG
ACTATTTTTCTGCAGTAACGGGTGTTAGTCCATTTAAGTTCAATGCCGATATGGCAACGG
CATGGAGAAAAGTGAAAACAGAAAATAACTTAAACTTTACAATTCAAGATATGCTCAAAG
TATATTATGGCGAGTCAGACTACGCTAAGTATGATAATTCAGCTTGTCAATGGAATCAAT
TCCTAAAGGACTTTTGCTCAGATGAATTTAGCAACTATTATTCTAACAAGTTAAAAGTTG
CTGCTATTATATGGAAAGAAGTTAGAGACTCAAAAAATGAAAAAATTTATTCGAGACAAC
TCCTAAACGAATATGGAGATAAAATAGAGGAGTATCATAAATAAATCCTAGTTTGTCGAA
CTGAATATAAAGTATTAAAGACGATAGAAATAAAAAATCTATCGTTTTTTTTCATGCCTA
TTTTCAATTTATATTGCGATCAATAAATAGGGAAAACTCGCAAGAGTTGCTAACTAGTAT
TTCAAATGCCTCTCACTAATATATACACGACAAAATGCTAGTTCCCTTAAATATGTTACA
GAAAGTAAAGGAGAAAAGATGATAAGGATAAGAAGCCCTACCTAATAGATAACTAAATAT
ACAAATACTTGGTGATTGAAATTAACTTTTCAGTCGCTTTTTTAATTGGAGGAAAAAATG
GATAAAGAAATGATTAATATCAATGCCAATCTGTTAAAAAAACCTACTTTTGGAACTTTT
ACAAGAGGTGATGAAGAGGTTCAAGTTGTAAATTTTGCTCTTTCGAAAGGATATGGAAAA
GGTAGAGAGTATATCAACTGTGCAGCCTATGGCAATAAATCTGACGTGGCTAAGGAATTT
TCAGAAGGTGATTTCATTCATGTGTATGGTTACTTCAACAAACGAACTAAAAATGGAAAG
ACATATAAGAATTTTGTAGTTATGTCTATGAACAAAATTGAAAAGAAAGAAGAAAACGAG
GAGGAATAAATAATGGATTTTTTCGTACAAGCAGTTAATGTATTAAAGATTTTGGTAATG
GCAGTAGGTGCTGGTCTTGGAGCATGGGGTGTTATTAACCTTATGGAGGGATATGGTAAT
GATAACCCTGGAGCAAAATCTCAGGGCATTAAGCAGCTAATGGCTGGTGGAGGCATCGTT
CTAATCGGCTTAAAACTAATCCCATTACTTTCAAATGTATTGAAGTAAGGAGAGTAGCTT
ATGTTTGGTATTTTCGATAAGATAGAGGAATTTTTTAAAGAGCTTCTTCTCGGAGGTATC
CAAGCAAATCTTGAGTCAATGTTTATCGACATTAATGATAAAGTCGGAGCAGTAGCAACC
GATATAGGCAAGACACCAATGGGATGGAACTCAGAGGTATTTAACTTTATTAAGAGTATC
AATGATAGTGTCATTATTCCAATTGCAGGTTTAATCATTACAGCAGTTTTATGTATTGAA
CTGATAAATATGGTTATGCAAAAGAATAATATGCACGATACAGATACCTTTGAGTTTTTT
AAATACATGATAAAGATGTGGATAGCGGTATGGCTAGTATCTCATGCCTTTACATTCTCA
ATGGCAGTATTTGATGTTGCACAACACCTTGTAAATCAGGCGGCAGGAGTAATCAATACT
TCTGCTGCCGTTTCAGGTGATCAAATTGTTCAGATGGTTGAGGGATTAAAAGACAAAGGA
CTTGGAGAACTGGTGATGATACTCTTTGAAACCTCGCTTGTTAAAGTTGCAATACAGGTT
ATGTCGGTAGTCATAATGCTAGTTGTCTATGGCAGAATGTTTGAGATATATGTTTACTGT
TCAGTTTCAGCAATTCCATTTGCCACTATGGGAAATAAGGAGTGGGGACAAATTGGAACA
AACTATATCAAAGGTCTATTTGCTATTGGGCTTCAAGGCTTATTCTTGATTATATGCTTG
GGTATTTATGCAGTTTTAGTAAAGACGATAAAGATAACGGACATTCATGCAAGTACCTTT
ATGATATTAGGCTATGCATTACTTCTTGGTCTAATGATGCTAAAGAGTGGAACGCTTGCA
AAGAGTGTATTAAACGCACATTAAGGAGGATTTTTAATGATAGAAGTAAAGAAAAAGTTG
TTTCCTGTTTCAATTATTGCAGTAGGAATTGGAGCATTTGCTATCTCGATTTTTAACAGG
AACAAATTAAAGAATTTAGAAGATGAAGTAAAAAGTACAAGAGATGATGTGAAATCTATT
CTTTGTTATCAAGAGCAGAAAAATGCATTCATTGAGTCAGAATTAGAAGAGATGAGAAAT
GAAGTTGCTTCATGCTATGAACATTTTGAAGCATTTTCAAAGGAAAAAGAAGATGGGAGG
TAAGCTATGGGCTATGTACCAATTCCCAAAGATTTAAAAAAGGTAAAAACAAAGGTAGCC
TTTAACCTTACAAGAAGACAATTAATTGGATTTACACTTGCTGGACTGGTTGGTATACCA
GTCTATTTATTTATGAGAAAGTTTATGCCAAATGATATAGCGATACTGTTTTTAATTGTA
TCAACGCTTCCAATCTTCTTTGTAACACTATTTGAAAAAGATGGACTTACCTTTGAGAAA
TATTTTAAGCACATATATCTACACAAGTTTTATCAACCACAGAAGCGAGTGAGAAAGGAG
GTTTACCTTGAACAAGAAAAGAAAATTACAGCAAATTCAATTAGAAAAAAATCAAAAGGT
ATTAAAGGAAAACAAAAGAAACCTGAAAAAAGAAAAGCTGACTAAGCAGAAGAAAAAAGC
TTCTCTAATCGACTTAATATTTAAGAAAGAGCCTAAGAGATATACTGTTGAAGACACAAT
ACCTTATCTGAGAATGCTAAAAAGTGGAATATGCCAGCTTGATGAAAAGCACTATAATAA
GTGTATTGCATTTCAGGATATAAACTATCAGCTTGCCTTAGAAGAAGATAAGGATTTGAT
TTTCAATCAATTTGCGAATGTCTTAAACTCTTTTGATCCAAGTGTAGATATTGAGTTTTC
ATATATCAATCAGCTTGGAAGAAATAATGAATTAAAAGCAGCTATTCAGATACCGGATAA
AAATGATGGTTATGATGATATTCGATTAGAGTTTCGTGAGATGTTAAAAAGTCAGCTTGC
AAAGGGAAATAATGGTTTAAAGAAATCGAAGTATATCACCTTTGGAGTTGAAGCGGATAG
TTTGGAGCAAGCGACTGCAAAACTTGAGCGACTTGAGATTGATATATTATCAAATCTAAA
GAGTATGGGAGTTCGTGCTGAGGGCTTAACTGGAGAAGAAAGATTAAAGGTATTGCATGA
TATTTTAAATCCAGATAAGCTCTTTTCTTTTTCCTATAAAGACTTAAAACCAAGAGAAAG
TACAAAGACTGTTATTGCACCAGATTCTTTTAATTTTGTACCAAGTAAGTATTTTAAGTT
TGGAAAATATATTGGAGCTGTTAGTCATCTTCAAATACTTGCAAGCGAGCTGTCGGATAG
AATGCTTGCAGAATTTTTAGATATAGATGATAACATCAATATTTCTTTTCATATCAAGGC
AGTTGAACAGACAGAAGCGATTAAGATGGTGAAAAGAAAAAATACAGATATTGATAAGAT
GAAGATTGAGGAAAATAAAAAGGCAGTTAGAAGTGGCTATGACATGGACATATTGCCAAG
TGATTTAATTACCTATGGTGATAATATCAAGATGCTTTTAAAAGACCTTCAGACAAGAGA
TGAGCGTATGTTTATCGTAACGATTGTCTTTATGAATTTTGCAAAGACAGTACAAAAGCT
AGATACGACTATTTCTCAGATTTCATCTATTGCAAGTAAGCATAATTGTAAGATTAAACG
CTTAGATCATAGTCAAGAACAAGGTTTTATCAGTGTATTACCTCTTGGCGTAAATAAGAT
TGAAATAGATAGAGGGTTAACCTCATCATCTACAGCAGTCTTTTTACCATTTACAACAGA
GGAGCTTTTCATAAACTCATCAAATAGCTTGTACTATGGATTAAATGCCTTAAGCCATAA
TCTTATTATGGCTGATAGAAAAATGCTTAAAAATCCAAATGGCTTAATTTTAGGTACGCC
TGGTTCTGGTAAGTCATTTTCTGCAAAGCGTGAAATGGCAAATGCTATTCTTACAACCGA
TGATGATGTCATTATCTGTGATCCAGAGGGTGAATATGGCAATCTTGTTAAACAGTTTAA
GGGAGAAGTCATAAAGGTTAGTGCAAAGAGTAAAGACTATCTTAATCCCCTAGATATAAA
TATGAATTATGGAGATGGAGATGCACCACTTAAGGATAAGGCAAATTTTATTATGTCTAT
GCTTGAACTTGTGGTTGGTGGTAGTGGACTTACAGCAGAAGAAAAGTCTGTTATAGATAG
GTGCTTACCTAAGATTTACGAGAAATATTTTGAAAATCCAGTTCCAGAGAATATGCCTAT
ACTTCAAGACCTTTACAATATGTTAAGAGGGCAAGAAGAAAAGGTGGGAAAGAAACTTGC
AACAGAAATGGAAATCTATGTTTCAGGAAGTCTTAATGTCTTTAATCACAGGTCAAATGT
TGACTTAAACAAGCAGCTCATTTGCTTTGATATTAAAGAACTTGGAACACAGCTTAAAAA
GATAGGAATGCTTGTTATTCAAGATCAGGTGTGGAATAAGGTGTCGCAAAATAGAAACAC
AGGAAAAAGCACAAGATACTACATTGACGAGTTTCACTTGCTTTTAAAAGACGAGCAAAC
TTCTCAGTATTCTGTTGAAATTTGGAAGAGATTTAGAAAATGGGGCGGCATTCCAACAGG
AATTACACAAAATGTCAAAGATCTACTTGCAAGTAAAGAAATTGAAAATATTTTTGACAA
TACGGATTTTATTCTAATGCTTAATCAAGCAACAGGTGATAGAGATTGGCTTGTTGTAAA
GCTTAAAATCTCAAAGGATCAGGAAAAATTCGTTACCAATTCAAGAGCAGGTGAAGGTTT
GATTTTCTTTGGAAACACCATTGTTCCATTTGTAGATAACTTCCCTAAAGACACAATCCT
ATATCAAAAGATGACTACAAAACCTGAAGAAGTGAGGTAGCGTCTTATGAGTAAAAAAAG
AAAGCGAGATTTGAATGAAAAGTTAAGGGCAAGAGAAGAGAAAATCATCACAAAATCTGA
AACAGATGATGTCCTAGATTATAAAAGAAAAACTGGAGATGATTACAGGGATAAGGTAGT
TAAAGAAGAAAACAGGTTTCAAGATAAAATTCATGAGAAGATAAGTAAAAGAACGGATAT
TACTAGTGAAATAGAAACAAGTAACAAGAGCAAAAATGCTATAAAAAGAAATATTCGAAG
TAACAGTTTTCAAGCCGAAGTAGCCAAGTCAGATTATCAAACAGAGGTTAAAGAAAATCG
TATCTATGATCCTTTAGCAAAAGACCAAGATGGTGATGGTGTTATTGATAGATATGATAA
TGATTTTAGAGATAGCGATGTATCATATGAGCCTTTAGGTAATAAAAAATCCAAACTTCA
TGAAAAGCAGAAAAGGTCACTTAAAAGAAAGAACTATTCTGATAAGCTCTTTACAAGAAA
AGAGATGGATAAGAAAAAGGAAGATAACACTAAAGCTTCTAAAACTGGTAAAGAAGTCAT
CAGAGATAGGGAAAAGAAAAATCAGCTTTATAAAAGGTATAACAAAGAAACCTTAGTCGG
TGGAAGTGTGATTGGAGCCGCAAAACTTGGTGAGGTTACAAGTGCTTATCTATCATCTGG
TAGTGATGAAAATGCATCTGTTGAAGCTGCTGAAAAAGGCTTAGGAAGTTCCTCTAAACT
TATTCATGGCGTAAAAAATTATTCGGATAAGAGAAAAAGTAAGAAGATATATGATTTAGA
AAAGAGCAATAGGAAAATCAAAAGTAGAAAGTCCAAGCTTGAGTTTAGAAAGAGCATGGA
CGAGGTTGAGAAGACCGACCAATATAAAAAAGCAAATGCTTATAAGAAGTTTCAAAAGAA
GAAACAGATGAAGTCAGCTATCTATAAACAAAAGAAGACAAGAATTAGAGATAGAGTTAA
AAAGACACTGATGGATACATTCAAGGTATCTAAAGACTTCATCATAAGAAAAGCAAAAGT
GGCAGCAATAGTAGTAGCTGCCATAATTATTTTTGGAACTTTTGTATTTAACTTTGCAAG
CATGACAATGGGTGGATTTGCTAATTCTACGAGCAGTGTTTTAACAACATCATATTTATC
AAGACCAAATGTTTTAACTGAGATTAACCAAAGTTTTTCAAACAAGGAGAATGACTTATA
TAGCGAGCTTGAAAATGTAGAAAAGAATAATCCCAGATACGATGAATATATCGTAAGAAA
AAATGGAGATATTGGTCATAATGTTCATGAACTTTTATCCTATATCACTTCAAGATATGG
TGAAGTAAAGAGTTTATCTGAAGTTAGTAATATTTTAGATGACTTATTTAAGACTATGTA
CCATGTCGATTATAAAGAGGAAATAGAGATAAGGTATAAGACTGTAACTGGAACTTACAC
TGATGAAGAGGGGAACGAATATACCGAGAGCCATGAAGAACCTTATGAGTATAGAAAGCT
CATTGTTACTTTAAGTAAAAGAGAAATGGATAGCGTGGTTCGAGAAGTCTTCGTTAAGTA
TCCAGACAATTTAAAGCATTATGAAGCACTATTCCTTGCACAGGGGAATATGGGCGAAAT
GTTTGGCAACACGAATCTCATTACTGCAAATGGTGGCATAGGTGGAGGAAAAGAATACGA
AGCATCGTCTGATGTTCAAAAGAAAATTGTAAATGCAGCATATATTACTCCATCACCTGG
AGCAGGTTGGTGTGCAATGTGGGTTTCTCAGGTTTATCAAAATGCAGGTCTTGGATATAT
CGGAGGTAATGCTAATGATATGTACCGAAACCATACATTTACTTCTGATAGATCAAAGTT
AAAAGTAGGAATGCTTGTAGCAGTTGAAAGTAGCAGTAGTGGTGGACAAGCCGGACTTAC
TTATGGTCATGTCGGAATTTATATTGGTGATGGTAAGGTAATGGATAATATCGGAGTAGT
TAGGGTAACAACCTTAGATGATTGGATTGCAACATTCTGTAAACACCATCCAGTAGGATT
TGGATTTCCACCAAACGTACAAAGATAGAAGGGAGTGGAAAATGTGAATAGGGAACTGAA
TACTGTTAATAAAAAAATTCAAAAGTTATTAGATAAGAAGGTTCAGATCGATAAAGATTT
AGAGCCTTTATTTATTCGTAAAGATGAACTATTAGACCAGGAGTATGTAGTGATTTGTAG
AGAGAACAATATCACTCTTGAAGAATTAGTGAAGATGTTCAAAGAGAAAAAAGAAAAGGA
GAAATATAGTAATGAAAAGCAAATTGAAGAATAAGAAAGTATTGGCCGCACTTATTGGAG
CAGCGTTACTTTTGGTTTCAATTATAGGTGTGATGACTGTAAATAAGCAGATTGTATTTG
CAAAAGATGGAACTGTACTTTCAATGCTTAATCCGATTGAAGCTCTTGCAGAAACGGAAG
AGAAATTTGAAGTAAAGATTAAGTATGTATTTTCAGACGAGAAAGTATTTAAGGAAGAAG
TTGTAAAGGCAGATAAAGGACAAATCCTTGATAGTGGTGATTTGCCAATGTTACCTGACG
ATATGAAATTCATTGATGATTTTCTTTATTATGGAGTAAAAGGCGATGGGAAAGATGAGA
TTATCCGTAAGGTAGAAAAGATTGTAAAAGATGAAGCAACTCAGACTGAAAATGATAAAG
ATAAAGAAAAGAAGTCTGATGAAGCAAAACAGGATAAAGCCACTCAAACAGAAGAGCCTA
AGAAAGATTCATCAACTCAAACTGATATTACTAAAAATGATTTAGATAAGATGGATAAGG
AGTCTAAGGACTTAAAAGAAAAGGTAGATAATCTTAGCAAGGAACTTAAGGATAAAGATA
AGTTAAGTGATAAGCAAAAAGATAAAATCAAAAATCTTGAAGATGAAATTGAAGCTTTGG
AAAAGAAAATCAAAAAGGACAAGGACTCTGTTGATTCATCGAAAGAAAATATTGAGCTTA
AAAAATCTATTGAAGAGTTAGAAAAGAAGACTAAGGAACTACAGGAAAAGCTCAATTCTA
TGAATAAGATAGGGACTAATTCTAATTCAACTATCTCAAATCCAGTACCGAAAAATAACG
AATCTTTTAGCAAATTTATTCCAAGCACACCTATAAATACAGGAAAAGGTAGCGATGCTT
CTGGTAATGCTTCAACGCCAACATCTAAAATAGAAAATAAGGTAGAAACTAAGTCGGATA
AAAAAGAGGAGAGACAGGAAATACGTTATCCGAATAAGCTAACACCTAAACAAACTTCAA
GTAATGGAGATACGTCTTCTATGGATGGAACAAGCAAGTCAGCAAATACCAATAAAGGAG
TAGCGTCAGCACCGTCAAAAGCAAGAGGAACCGTTACAGAGAATAAGGATAATGCAAACA
AAGATTATCCAATTCACCACAACGATGGTAAAGATAATAAGTCTACGGATATGTATTCAG
CAGACGCAAGACAGTTTGTAACTTTTACAACTAAAAATGGAAAGACTTTTCATCTAATCA
TTAATCATGATGAAGATAGCGAGAATGTAATGCTTTTAACAGAAGTTTCAGAAGATGATT
TGTTAAATATGGTTGAAAAGAAAGAAACACAAAAGGAGATTGTAAAGGAAGATCAAATAA
AAGAAGAGCCTAAACCAGTGAAAAAAGATGAAAGTAGTAATATGGGAACATACTTAATTC
TGATTCTTGTAGTAGCTGGAGCATTAGGTGCAGGTTATTACTTTAAGGTTGTTAAAAAGA
AAGAGAATGAAGAACTTGAAGCATTAGAAGATGATGACGATGATTTTTTCTCAGAAGCTG
ATGAAAGTGAAGAAACATCAGAAATAGAGGTTGAAGAAATCGAAGAAGATGAAGAATAAA
ATGCATCATAAATTATATGATTTTGGGTGCAAGTTAAAGGCGAGGGAGTATTATCTTTCG
CCTTATTTTATTTGAAAGATTGGAGATAATATGGATTTAGTTATTGCAGAAAAACCAAGT
GTAGCTATATCAATTGCAAAGGTGATAGGAGCTACAAAAAAGAAAGATGGATACTATGAG
GGAAGTGGATATAGGGTATCATGGTGCGTAGGTCATCTGATTCAGATGGCAAATCCCGAT
AGCTATGATGAAAAGTATGCTAAGTGGAATATGGAAGATTTACCGATTGTTCCAAGTGAG
TATAAGTATGAGGTTTCAAAATCTACTAAGAAACAATTTAGTGTCTTGAAGAAACTATTG
AATGATAAAGAAATAGAGAATGTAATAAATGCTTGTGATGCTGGTCGTGAAGGAGAAAGC
ATTTTTAGACTTGTCTATAATCAAGCAAATTGTAAAAAGAAGATGAAACGACTTTGGATT
TCATCAATGGAAGATAGTGCAATTAAAGATGGTTTCAATAACTTAAAAGATGGAAGTTAC
TACGATGATTTATTTGAATCCGCCAAGGCAAGAGCGATTGCAGATTGGCTAGTCGGGATG
AATATTAGTAGGCTTTATTCTTGCCTGTATAAGCAAAATTATAGTGTGGGAAGAGTACAA
ACACCTACACTTGCAATGATTGTAAATAGGGATGATGAAATCAGTAATTTCAAGAAAGAA
AAATATTATACAGTTGAGCTTTCTTTAGATAAATTTTCACTTTCTACAGACAGAATTGAT
GACAAGACTACCACAGAGCAGCTTATCAATTTAGTAGGTAATTCCATAGAAATTACTGAT
GTCTTTCAAAAAGAAAAGATAACAAAACCTGAGTTACCTTTTGACCTTACAACACTTCAA
AGAGAATGCAACAAGTATTTTGGATATAGTGCGAAACAGACACTTGATTATGCTCAAAGT
CTTTATGAGAAGAAGTTTATAACATATCCAAGAACTGATAGTAGATGCCTGACTGAAGAT
ATGATTACAAGCGTCATTAATAATATCTTAGGCAAGAATGACTTTGATACTGAAAGAATT
AAGATAGTGTTTAATTCTAAAAAAGTTACGGATCACCATGCGATTATACCAACAATCAGC
TCATTAAAAGAAGATATTTCAACTCTTCCAGAAAGTGAAGCAAAGGTATATAGACTTATA
ACAAATAAACTTCACGCAAGTGTTGGATACCCTTTAGTAGAAAATACTACAAAAATTGTT
GCTGAGTTTGATGGTTTTGAATTTAGTAGTAGTGGCAAAGTGATTATTGATGAGGGATTC
ACTAAGTATTTAAAAGAATATAAAACTAAGAAAACTGAAGATACATTACTACCAGGTGTA
AAGGTAGGCGAAGTATTTGAGATAAGAAATAAAGAAGTAAAAGAGAAATATACATCACCA
CCTAAGCATTTTACGGAAGATACACTTTTAAAGGCTATGGAAGTAGCGGGTAATGACGCC
TTAGAAAAAGGCATTGAGGTAGAAAGAAAAGGACTTGGTACACCGGCAACTCGTGCAGGT
ATTATTGAAAACTTGATTTTCAAAGGTTTTATCGAAAGAGATAAAAAGAATCTAATTGCA
ACCAATAAAGGAATTAGTTTGGTGACTATTGTTTCAGATACTCTTAAATCGGCAGAAACT
ACTGCTGAATGGGAAATGAAACTATCTGATATTGCTAATGGAAAGGCGAATAAGGATGAT
TTCTTAAAATGTATTGAGAATGAAATAAGAGAAACAGTAGGGATATATCGTAAATAATTT
TTGGGGGAATGAGAGCTAATCTTGTTCCCTTATTTTATTGGAGGTGATTAAAATAGATGA
GCTAAATGTATTAGAACTGTTTGGTGGTATAGGTGCCATTAGAAAAGCTTTAATAAGGCA
AAAAATATCTCATAAGACGGTGGATTATGTAGAGATAGATAAGAATTGTGTTAAAAGTTA
TAATGCACTTTATGGCGAAGAATTTGAGCCTAAGAGTATAGTAGATTATCATCCGCCAGA
TGAAAAAATAGATTTACTAATGCATGGTAGTCCATGTCAAGATTTTAGTCGAAGTGGCTT
AAAGAAAGGTGGCACAAAAGGTAGCGGTACAAGAAGTAGTCTTCTTTTTGAAACAATACG
AATAATAGAAGAAATGAATATAAAGCCCAAGGTTGTGCTTTGGGAAAATGTAAAGGGAGT
TCTCGATAGAAATTTGAGAACTTCCTTTTTTCATTACTTAAAAGAAATGGAGAGACTAGG
ATATGAGAACAAATATGAAATTCTAAATGCTATGGAGTTTGGAATACCACAGAAAAGAGA
GCGTATCTTTGTTGTAAGCATCTTGGGGAATAATTCTTTTGATTTTGCCAAGCTCGAAAA
AACACAAGCAAGGGATATATCTGAATTTCTTGAGAAAGACGCTTCAAATCTTTATGAAGT
AAGGCAAGAGTCAATGCTTCGATATATAAGAGGAAAACCTAAGAATAATAATTTTAGAGG
AAGACTTAAAGTGATAGATAAGTTTGCCTACACCATTTCCACCAAGCAAGTGCGTATTCC
TAACTCAGGAATTATTGATTTAAGTAATGGTAAATATAGATATTTAACTGAGCGAGAGTG
TTTTAGACTTATGGGATTTGATGATGAAAACTTTAATAGGCTAAAAGCTATTTATCCAGG
AAGAAAAGGGAAATTATCGTCAATACTATATAAACAAGCTGGAAATAGCATTGTCGTGAA
TGTGTTAGAAGCAATATTAAGAGAAATTTTGAAGAACTAGGAGGTAAAGATGAGGACGAA
TGATTTTTACAACATAATTGAGCTTGTAAAAAGAGATGTTTTAGATAGTGAAAGAGAATA
TCTAAAACTCTTAAAGGTCATTGGAAATAATCAAAGATATGACTTTTTAAGTCAACTTAG
TATCTATGATAAAAATCCCAATGCAACTGCTTGTGCAAGCTTTGATATGTGGAGAGAAAG
ATTTAATCGAACTGTTATGAGAGGGCAAAAAGGGATACCTATTCTAAATGACAGTAATGC
TTTCCAAAAGGTAGGATATATCTTCGATATTAGTCAGACGGTATCGATGGATAGAAATGT
TAATGAAGTGGAACTATGGTCTTTTGATAGAGAAAAGCATGAAAATGCATTAAAAGATAT
GATTGAGCTGCAAGGGTATGATTCAAGTGAAAACCTATCAGAGAATCTATATTCTCTTAG
CAGAATATACGCAGATGAAAGCATATATGAGCTTGCAAATAATCTGAGGATTGCTGATGA
AGATAGAAACTCATTTATAAATTTTATGAGAAATTCTATTAGCTTTGCAATTTCAAATAG
ATTTAATCTGGATTATCATATTCCAATGGATAACTTACAAGAAAATTTTAAGTACCTAGA
TAGAATTTCTTTAATGAGTGTTGGTAACTGTATTTCCAATGCTTGTAGCAATATTATTGA
AGCTACGATGGTTAGAACAAGAAATTTATCTGTGGGTAGAGACCTGACAAAGAGTATAGG
TGCCGATTATAATAAGCTTAATGAAAATAATAAAGAATTAGGAGGTATGGCGAATGCTAT
TCGATCAAATGACGAAAGAGATGATAATGACGGAAACCGAATTTTCAGAGCTGGAGAATA
CAGACGAGATAATTTTGATAATCAAGGAGAAGACTTTGAACAAACTGGAGGAAGAGAAGA
AATTCATGGAAGAATTTCCGAATCCAATTTACGCAGTGATGAGATTGGACTTTCTAACAG
AGAGCAGCGAGGAGAAACACTATCAAATGCTAATAGACCTTTACAAAGAGAAGAGCCTAG
TGAAACACTTGATGGAAGTTCAAAAGAGAGCCATAGACTTTATGAGGAAGGAAAAGCCGA
ATATGATGGAAGCTTGGAAAATAGAGAGCGAAACGAATCCAAAATACAAGGCAATGATTT
CAGCCTTGAAAGAGATGACAATCAAGGAAATAGTGGAAGCTTAGAAAATAGCATTGAAAA
AACAAACGAGGGAGCAGAAAATGCTTCCTTTTTCTATTCTAAAGAAGATCCATACAATTT
AATGACTGATGAAATGCTTGAGCGTGTTCCAAAACTTTATGACCAAGAACACACTGATCT
GGCAGATACTCAGGTTCATGCAGCATATATCATTCCATTTAGAAGCAATTGGACATGGTA
TATGACGGAATATGATAGGGAAACAGGAGATGCATTTGGTCTTGCTTTAGGAATTGAACC
AGAGTGGGGATATTTTAACATCCGTGAGCTTGAAGAACTAAATGCTCAAAGACTTATTTT
AGAAGATTTCCCAAAGACTTTTAGAGAGCTTAAAGACAGAGAATTAAAAAAGCAGATGGA
TGAACATGAACTTCAAATGGTATTTAATGGAGAACTTAGTTTTGAAAATGAGGTAATTCC
TAAAGAAGCTACCAGTAAAATAACAGATGAATTTGAAGAAGAATTAAGTCCTAATTTTGC
TGAAGAAGTTGGCTCTATTATGGAAGAATACGAAGTCCCAAGAGATGTTGCAATTAGCAG
ACTTGCCACTAGTAAATTAGAAGAAGCTCTTCAAGGAACAAACATTGGGATTGATGATTT
TAATTTTGAACAATTAGAACAGATTATGAGTGCTATAAAAGAGTATGACTTTTATGGAAA
TGAAATTACTGAGATTGCAGATCCTAAACTTCCTGTATGGAAGATGGAACATTTAAAATG
GCTTATTGATGATTGGAACAAAGGTCTGGATGGTGTTACATCAGAAAAGATAAAATATCT
GAAAGAGTTAGACATTGAACTTGCTAAGTTTAATGTGCTTAAAGGTTATCTAATGAATGA
TGAAGTAAGCATAAGTCAAATTGAAGAATTTAAGGATAACATTGACTTTGTTACGATGAG
TGAGTTTGTTGATAGTCTTAAAGATTACGCATATAACAATCAGAATGAGAAAGTAGCAGT
TAAAGTCGGCAATGAATTTATACTTGCAAGTAAACAAGATAGCTTTGCCATCAGCCTTGA
AGAGACTGGAAGAAAAGTGAAAGTTGAAAGAATAGAGTATCCACTTCATCGTGGCACTAC
TTTTAAGGAAAGTACGAAAGTCGATAAGCTCATTGATAGCGGAAAATATAAGGCTCTTGA
AATTTCTGAATATGCTTTAGATGAAAAAGAAGCTGAAAATACGCAAATGAAAGAGCCACA
AACAAGGCAGGAAACACTTTTTGATTATCTAAACCAAGCGGATAGTAATGTAGATAATAT
CAATGAAAAGCCCCTTGATTTATCCATCGGAAAAACTGTATATATGGATCACGAAGCATA
TAGGATTGATTCAGAGATTACTTTTAATAACATTTTACAAAAGAATGATTTAAGACTTGC
ACCACTTAGAAAAGGTAACTTTATGATGCCGATTGTGAGTTTTGCTGATGATAAGGAGCT
TTTAGAAAAAATCTCTTTTGATAGACCAAAACTTATGGTTGGAGATGAAGTTCAATATAA
GAATAAGGACTTTACCATTACAAGATTTGATGACACGGGAAAGGGTCTAAAGACAGTAAC
CATAAAGGATAATGTGGAATATCTTGGCGGAATGATTACAGGTTCAGAAGTTATTGCCTA
CAGACAAGATAGCGATTTAGATAGACTTTTCGGTTTAGAAGAAACAACAAGAATTAGTGA
AAAGACAAAAGCTTCAAACTTTAAAATCACAAAAGAAACACTACCTGAAAAGTTGTCGCC
AAGTGAGAGGTTAAACAATAATCTTGAAGCAATCTCTATGCTTAACAGAGTGGAGAGCGG
AGAACTAGAGCTTGATATTACAGCTCAGGAAGTTTTAGCAAAATATGTAGGTTGGGGTGG
ACTATCTGATGTCTTTGATGAAAGTAAAGACGGTCAATGGAAAGAAGCAAGAGCTTTCTT
AAAAGAAAACTTAACATTACCAGAATATGAGACTGCTAAGGAATCTACATTAACAGCTTT
TTATACGCCTAAAATTATAATTGATGGAGTATATAAGACACTTTCAGAAATGGGATTTAA
GAATGGAAATATTTTAGAACCATCGATGGGCGTAGGTAATTTTATCGGTAATCTTCCAGA
TGAAATGAGCAAGTCAAAGTTTTATGGCATTGAGCTTGATTCTGTTAGTGGTAGAATTGC
AAAACTTCTTTATCCTGAAAGTGATGTGCAAGTTAAAGGCTTTGAAGAGACAAGTTTTTC
AAATAACTTCTTTGATGTAGCAATTGGTAATGTTCCGTTTGGCGAATTTAAGGTTAATGA
TAGGGAATACAATCGTAATAACTTTCTAATTCATGACTATTTCTTTGCTAAATCTATTGA
TAAGGTGAGAAATGGTGGTGTTATAGCATTTGTCACATCATCTGGAACTATGGATAAGAA
AGACGAAAGTATCCGTAAATATATAAATGCAAGAGCAGAATTTTTAGGTGCAATAAGACT
TCCTAACGATACCTTTAAGGGTGTTGCCGGTACAGAAGTAACTTCAGATATTATATTCCT
GAAGAAAAGAGATAGTGTACTTGAGCGTGATGATGACTGGGTTCATTTAGCGGAAGATGA
AAATGGTCTTGTATATAATAAATATTTTGTAGACCATCCAGAACAAGTTCTTGGAAACAT
GAGAGAAGTAAGTGGAAGATTTGGAAAAACTCTTACTTGTGAGCCAATAGCATTTTTACC
TCATGAAATAAATACGTCTTCTTTAAAAGATCGTATTGAAGCTGCAGGTGAAAGAATATC
AAAAGATGCGAAGTATGAAGAGATAGAGTTATTAGATGATGAAGTAACAGCAATCCCAGC
AACAGATGATGTAAAAAACTTTTCCTACGCAATCATAGATGAGGAGGTATATTACAGGGA
AAATTCACTTTTTGTTAAGAAAGAAGTATCGGACAAAAACAAGGAAAAGATTAAGGATTA
TCTCGAATTAAATGACGCACTAAAGGATGTAATATACAAGCAAAAAGAAGATTTTAGTGA
AGCTGAAATTAAAGAGTCTCAGGATAAATTAAACGCTGTTTATGATAACTTTTCTAAGAA
ACATGGTTTTGTTAATAATTTAAGTAACACCAGAGCTTTAAGAGAGGATAGTAACTTCCC
ACTGGTATCTTCTATCGAGATACTTGATGAAGAAGAAAACTTCAAGGCAAAAGGCGATAT
TTTTTCTAAACGAACTATCACAAAAGCGAAAGTTATTGACCATGTGGATTCTTCACTTGA
AGCATTGGTACTATCTATTTCACAAAAAGGTTATGTAGATTTTGATTACATGACAAATCT
AACGGATAAGGATAGAAACACTCTTATAGAAGAACTTAGAGGAGAAATCTTTTTAAACAT
TAGGGAAGAGAATGTTAGTTTTAATCAGAAGCTTTCTTTTGACTTGGGAGATGGGGATTT
ACCATTTGCTTGTAGCGATGAAACTAACTCCTTTAAGTATACCTATGTAACGAAAGATGA
ATACTTAAGTGGAAATATTAGAGAAAAAATAGGTGTTGTAGATAGCTATATCAATAGGTT
GCGACAAGCAGAACGAATACTTTCAGAAGAAAGTGAAAACGAAAGGGAAACACTTGTAAA
CGAACTAAGCAGACTGGAATATCAAAAAGCAGAACTTCAAAGAGTAATGCCAAAAGAACT
TGAAGCCAGTGAAATCAATGTAAGGCTTGGTGCAACATGGATTCCACCTAAAGATATTGA
AAGATTCATATTTGAAACATTAAAAACTCCAGGATATGCAAGATGGGATATTAAAGTCAA
ATTTTCACATTTAACCAGTGAATGGAATGTTGAGGGTAAGAGCAAAGACAGGGGAAATGA
CCTAGCAGAAATGACTTATGGCACAAACAGAGTAAGTGCCTATAAGCTTATTGAAGATGC
TTTAAACCTAAAAGAAACAAAGGTGTTTGACCAAATTATTAATCTAGATGGTTCAAAGAC
TTCGGTACTAAATAAAAAAGAAACTATGCTTGCAGGACAGAAACAAGAGCTTATAAAAGA
AGAGTTTAAGAATTGGATATTTAACGATCAGGATAGAAGAAATAGACTTGTAAAAGCCTA
TAATGAAAAATTTAATTCTATTCGTAATCGAGAATATGACGGATCTAATTTAAGTTTTGA
TGGAATGAGTACAGATATTTCGCTTCGCCCACATCAAAAGAACGCAATTGCAAGAATACT
TTATGGTGGTAATAGCTTGCTTGCCCATGTAGTAGGAGCCGGCAAGACTTTTGAAATGGT
GGCAAGCTCAATGGAAGCAAAGAAACTTGGAATGTGTACTAAGTCATTATTTGTTGTGCC
AAATCATCTTACAGGGCAAATTGGTCGTGAATTTATGCAACTATACCCATCAGCTAATAT
TATGGTGGCTGATAAAAAAGACTTTGAGCCAAAGAATCGAAAGAGATTTATAGGGAAAAT
TGCAACAGGTGAATATGATGCAGTTATTATTGGGCATAGTCAGTTTGAAAAAATTCCAAT
GTCTAAGGAATATCAACAAAAGCACATTCAAGACCAGATTGATGAGATTATCAATTATGT
AGAAGAGTATAAGCATGACAGAAATCAAAATTTTACAGTAAAAGAGCTTCAAAAGACCAG
AAAAAAACTAGAAACAAGACTTGAAAAGTTAAATGATGATTTCAAAAAGGATGATGTTAT
TACTTTTGAAGAGCTTGGCGTAGATAAGCTGATTGTTGATGAAGCTCATAATTATAAGAA
CCTATATCTTTATACAAAAATGAGAAATGTTGCAGGTATTGGGCAATCTGAAGCTTTTAA
ATCATCGGATATGTTTATGAAATGTCGATACATGGATGAAATGACTGGTGGCAAAGGAAT
TGTATTTGCTACAGGTACTCCAGTATCGAATTCAATGACAGAGCTTTATACTATGCAAAG
ATATTTACAGTACGACACTTTAAAAAAGAATGGATTAGAGCATTTTGATTCATGGGCATC
AACCTTTGGAGAAACACAATCTGCTTTCGAGTTATCTCCAGAGGGAACAGGCTACAGAGT
GAAGACTCGTTTCTCTAAGTTTTATAACCTACCTGAGCTTATGAGTATGTTTAAGGAAGT
AGCGGATATTCAAACTGCAGATATGCTCAATCTTCCTGTTCCAGAAGCTCATTTTAAGGT
CATTAAGACTGAGCCAAGTGAAGAACAAAAAGAAATACTAAAGAGCTTGTCTGAAAGGGC
TGATAAGGTGCGTAATAAGTCCGTAGAGCCTGAAGAAGATAATATGCTTAAGATTACTAA
TGATGGTAAGAAACTTGCCTTAGATCAGCGTTTAATCAATCCTTTACTTTCAGATGATGA
AAACTCAAAGGTTAATGTATGTGTTAAAAATGTATTTTCTATTTGGGATAAGACAAAAGA
AGAAAAATCAACACAACTTCTATTTTCAGATATGTCTACACCTAAAGGTGATGGCAGCTT
TAATATCTATGATGATATTAGGGATAAACTTGTAGATTTAGGAATACGAAAGGAAGAAAT
TGCCTTTATACATGAAGCCAATACTGATAAGCAAAAAGATGAACTCTTTGCAAAGGTAAG
AAATGGAGAAATTCGTATTTTAATGGGTTCTACTCAGAAAATGGGTGCTGGTACAAATGT
GCAAAATAAACTAATTGCAATGCACGATTTAGATGTACCATGGAGACCTGCTGACCTTGA
GCAGAGAAGTGGTAGAATTGTTCGCCAAGGCAATGAAAATAAGGAAGTTAGTATCTATCG
TTATGTTACAGAGAATACATTTGACAGCTACTTGTGGCAGACAATAGAGAATAAGCAGAA
ATTTATTTCACAGATTATGACTTCAAAGACACCTGTTCGTGTTGCAGAAGATGTAGATGA
AAGTAGTTTGAACTATGCTGAGATTAAAGCACTTGCTACTGGTGATCCAAAGATAAAAGA
AAAGATGGATTTAGATAATGAAGTTACAAAACTTAAAATGTTGGAAGCAAACTATAAGTC
CAACCGTTACAGATTAGAGGACAAGGTGGTGAAAACCTACCCGGAAGAAATTGCAAGAAC
AGAAAAGCTAATTGAAGCAGTGAAAAGAGATATAGAAAATGTTGAACCACAAGGAAGTGG
TGAAAATAAATTCACTTCTATCACGATTAATGGCGAGATAATTCGAGATAAAAAGATAGC
TGGAGAAAAGCTTTTAGAAGCGATTAAAACTGTAAAACTTAATGAAAGTAAGGTTATCGG
ACAGTATCGAAATATGGATTTAGAGGTAAGCTATAACTTCTTCACCAATGAGCATAATTT
CACTTTAAAAGGTGCTACAAACCATTCAGGAGAGCTTGGTACAAGTTCAGATGGTAATAT
TACAAGATTAGACAATGCTATTGATAAAATACCTGAAAGGTTAAATCGTCTTGAAGAAAA
ACTCGTTAGCACAAAGGAACAACTGGAAAATGCAAAAGAAGAAGTAATAAAGCCTTTTGA
AAAAGCAGATGAACTAAAGACAAAAGTATTAAGGCTTACAGAATTAAACAAGCTACTTGA
TATGGGAGAAGTAGAAGAAAAAGAAAATCCTAATCCATTACTTGAAGATGTAAAGAGGGC
TATTGTAGATTTTTGCAAAAGGGAATATGAAGATGATAGTTATACCTATGAGAATTTTAA
TAATCTATTTCCTGACCTTGCTCATATTGGAATTGCATATACTACTACACCAGATGAAAA
GCATGAAATCCAATATGAAATTAGCTTAGAAGATTTTACAGCTACTCAATATATCAATGG
ATAATCAATCACAAAGATTGATTATCTCAAAGACCTTGGAAGTGAAGAAAAGGCATTGGA
ATTTCTAAAACAAGAAATGGAATATGGAGACTTTGGAGAGTTTGTATCTATTGATGATAA
TGACCTTAAAAAAGCATTAGGTCTTGAAAGAGATGACGATGGTAATATCTATGATCCGCT
TGCAGAAGATTTGGACAATGATGGTGTGCCAGATAGATACGATAATGACTTTAGAGATAG
TGACTATTTTGAAACTACTTATGATGTAGAGGATAATCTTAATGCAAGGGCAGAAAGCAA
AGAAAAACCATCTATTTTAGGGCAAATTAAGTCATATCAGTCACAAGAAAAACAAGCAGA
AACACGAGAAAATAAATCAAAAGAACACGATGAACGTTAAGGGGCTTATTACAAGCTCCT
TTTCATTTTTAGTAGAAAAATGGAGGTATATTATGAACTACAAAGAAATGAGAAATACAC
TAGAACAAATGGCAAACGAAAAACACGAAGATTTTGCAAAGGCACTAATTAGTTTTGAAA
AAGGTATCAATGATAAAAATGCCTTGGATAGGTTGTACCAGGAGTATATGGATAATGACA
GTATGAGCTTACTTAATGATGAGTTTGATTATTTGATTGATGAACTTAGAGAAAATGGAC
AGATTAAAGAAAGTGCAGCAATTGAAAAAGAAGATAATAATCTGGTGAACATTGTTGGGA
ATGTCGTAGGTGAGATTGAAACAATTGAAAGAGAAAACAAAAATGGAGAAGCCTTTAAAG
TAGTTAATTTCTCGGTTGTGTCAAAAGATGATGAGGGAAATAAGACTTATATAAATTGTT
CGGCTTATGGAGATAAGGGAGATATACCAAAGAATTTTAAGCAAGGTGACTTTGTAAAGA
TTTTTGGTCAGGTAAGAACATCCATTGACGATAACGGAAAGGAACATACTAATGTTAGAA
TACTATCGTCTAAGCTTTTAAAAGCAAAGGAACAGATGAAGAAGCAAGAAGAAAAGAAAG
AATCGGTACTTGGAGCAATAAAGAAATATAAGGCTGAAGAAAAAGCAAAACCTGTAGAAA
AGAAAGAATCTCTAAAGGAAACTGAGAGATAAGATATGTCGGTATAGTCTTCGGGCTGCA
CCGATTATTTTTTTTTGCAAAACTAGTTCGAGAAAAGGGAATAAAAGTGTACTATAAGTA
CTAGTTTTGTGGTATAATAGAAGCGATATGATTTTAACAAGAAAATGACTGGAGGTTAGT
CATGTCAAAATTCAGCTATAAAAAATTGTTTAAAAAATTGATAGATAAAGATATGAAAAA
TACTGAACTTATGAAAAAAGCAAAAGTGAGTAAAAGTACATTCTATAAAATTAAAAATGG
TGATAATGTCACAACTGACGTGTTACTAAGAATCTGTAATGTATTGGAATGTGATATTTC
AGAGATTGTAGAATGTGTTAATGATTCTTCGGAGGAAATATAAAATGAATTTAATTAGCT
TGTTTTCAGGAGCGGGAGGATTAGACTTAGGCTTTGAAAAAGCAGGGTTTAATGTTGTAG
CTGCTAATGAATACGATAAAACAATTTGGGAAACATATGAAAAAAATCATGATACAAAAC
TTATTAAGGGAGATATTTGTGGTATTCCTTCAGAGATGTTTCCTGAATGTGATGGTATTA
TCGGAGGTCCGCCATGCCAGTCTTGGAGTGAGGCAGGGTCATTAAAGGGGATTGATGATC
CTAGAGGACAATTATTTTATCAGTACATACGCATTTTGAAAGATAAAAAGCCGAAGTTCT
TCTTAGCAGAAAATGTTAAGGGCATGATGGCGAAAAGGCATAATAGTGCTGTTGAAAATA
TTGTTTCTCAATTTGAGGAAGCTGGTTACGATGTTTTCATTCATTTGTTAAATGCTAGTG
ATTATGGTGTTCCTCAAGATAGAAAAAGAGTTTTCTATGTTGGATTTAGAAAGGATTTAA
ACATCAAATTTGAACCACCTAAACCATACGAGTCAAAGTTGACTTTTAAAGATGCGATAT
TTGATTTAAAAGATTCGGCAATTCCAGCATTAGAAAAAAATAAGACAAATGGTGATAACT
GTAAAGTTTTGAATCATGAATACTTTATTGGTGCCTATTCGCCAATATTTATGAGTAGAA
ATAGAGTTAGACAATGGGATGAACAGGCATTTACGGTCCAGGCATCTGGTAGACAGTGTC
AACTACATCCGCAAGCACCAGTTATGCCTAAAGTAGAAAAAAATAAAAATATATTTGAAC
CTGGTAAGGAAGCACTATATAGAAGATTAACCGTGAGAGAGTGTGCAAGAATACAAGGAT
TCCCAGATAATTTTAAATTCTATTATACGAATTTGAACGATGCATATAAAATGATTGGTA
ATGCTGTTCCTGTGAACTTAGCGTATGTTATGGCTGAGTCAATTTTAGAAGCTTTGCGTA
ATTCTAGTTCAAATTTGAGTCTCTTAAAAACAGGCACAGATAATTAGGCGGAGGTAATCT
ATGAGTGAAAAAAGTAATAATCAAGGAAGGGCATATGAGTTTTCTTATTTAACTACATTG
TTTGAAGAAATATCAAAAGTTCGTCCGGCAAAGATAGAAAAAAACAGTAGTTTTTATGCT
GCAGAACGTGCATGGAATACTTTAACCGATTCTGAAAAAGCTATATACAAGATTAGTGCA
TTAGCTGGAGTAAATACTATATTTGAACTTGAACCGTTGATTTTAGATGATGGATTAGAT
GAGTTGGAATTGAAAATTCAATCAGATGATAAAGGTAAAGAAGGCGATGTAAGAGATGTA
CTGATTATTAGACGAGGTATTGAGTGGGAAATTGGTCTTAGCGTAAAACACAACCATTTT
GCTGTAAAACATAGTAGATTATCTAAAAATTTAGATTTTGGAAAAAAGTGGTATGGAATA
GATTGTTCTGAACAATATTGGAAAGATATTAAACCAATATTTGAATATCTTGATTCTGAA
AAACAAAAGGGTTCTAAGTGGAGTGAATTACCTAACAAAGAAGACGATGTATATGTTCCT
TTATTAAATGCATTTAAAGGGGAACTGGAGAGACAAAATTGCTTGTTTAGTAAAGATATT
CCTAGATTGATGGTTGAGTATTTGCTCGGAGAATTTGATTTTTATAAAGTAATTGGGATT
GATAATAAAAAGATAACTCAAATTCAAAGCTACAATTTGAGAGGAACGTTGAATAGACAG
GGTAAAAAGCGTAAAAGAAGTGTTGAATTGCCAATATCAACACTTCCAACAAGGATTGTT
AGCTTGGAATATAAACCAGACAGTAAGAATACATTGGAACTATACCTTGATGGCGGTTGG
CAATTTAGTTTCAGAATTCATAATGCTTCGACTAAGGTTGAATCAAGTTTGAAGTTTGAT
ATACAAATTATAGGTATGCCTACAACAATTATATCGATAGATTGTAGATGGAAATAGGAA
TGCTAGGAGGGTCTGATAGTTTTATCAGATGTAATATTATGGAAAATAGTGGATTTAAAA
TAAAATTTGATAAGAATACAATTGATCATCTAGGTATTAAGTTGTATAGCAAATTTCCCC
CAGTAATTGCTGAACTTATTTCTAACTCATATGATGCAGATGCTGAAAATGTTGTAATAG
AAATAGATTACAATAATAAAATTGTTACAGTTACAGATGATGGAATTGGAATGAATCACG
AGGAATTGAATGAAAATTTCTTGAAAATTGGTAGAAATAGAAGAAAAGCCGAGGGAACTG
GATTATCTAAAATTAAAGGCAGAAAAGTAACCGGTAAAAAGGGACTTGGGAAATTAGCAG
TATTTGGAATAGCAAACACAATTGAAGTTCATTCGATAAAAGAAGGAATAAAAAACGCCT
TTAGTATGAACTACGATGAACTTAAGGCTGAAATCAAGGATGAATATAAGCCAAAGGCAT
TATATGAAAATGAAAAAACAGATGAGCTACATCAAACACAAGTAATTATTAAAGAGATAA
CTCAAAAAAATATTATGGATATAGACACTCTGGCATATAATTTATCAAAAAGATTTTCGT
TCTATGATTCTGATTTTAAAGTGGAGTTAGTTGATTTAACATCGGATAGACGCATTGAAA
TAACTAAATCCATATATTTTGAGAAATTAGATAAAGAATTTGACTGGAATTTCCCAGATG
ATTTTGAAAGCGAGTTAAGTCAAACAGAATGGTTTGAATGGTTGAAATCTCATAATGTTT
CAGGTAAAATTTTTACAAAAAAAACACCATTGAACAAATCGGAAGCAGGTTTTTACATTT
ATGTAAGAAATAAACTTGCTGCTGAGAATGATTTTTTTGATGACAGAGCGAATGATACGT
TTAATGGATATGTTACTGGATATTTTAATATAGATTTTATTGATGATTCAAATGAAGCTG
ATTTTATATCCACAGATAGAAAAAACATTTTATGGGAAGCGGATGAAGATACAGCTAAAT
TAAAACAATATCTTAATAAATTAGTATCTAAAGTTTCAAATTCTTGGAGAAAAAAGAGAA
AAGATAAGAAAGAAGAACAGTTGCAACTTCCTGAAGATTTTTTTGAAGGAATGTCAAAAC
TCGAAATATCTAGTATAAATAAAGTTAAAGATACTTTAATTGCTAACTCGATAGAAACTG
ATAATATTGACTCGTTGAAACGAATCTTAGATAGCATGAAAACATTATATAAATTTGAAA
GTTTTCAAAATTATATTGCCGAGTTAGATGATGAAGATTTAACGGTTGATAAAGTGGAAA
AAATTACTACAGATTGGGAATATATAGAATCTAAAGAGTTGGCTAAAATATCAATCGGAC
GTATTAAGGCAATTGAACAGTTCGAAAAGTATGTAAGAAATGATGCAAGTGAAACAAAAG
TTATTCAACCTTTCTTAGAAAAATTTCCATGGATATTGGATCCAAGGATTACAACATTTG
AACGAGAAGTTACCTTCAAGAAGATATTAAAAGAAAATTTTCCAGATACAGAACTTGAAG
AAAAAAATAGAAGACTAGATTTTCTTTGCAATTTAGTAAATGGCGAATTGATAATAATTG
AATTAAAGAGACCAAGAATAAAAATTTCGTTAAAAGAAATTAGACAAGCAAGGGAATACG
AAAGATTTTTGCTGAAAAATCATAAAGAGAGTATTGCAAACGGTGTTAAAACATTTTTGA
TTTCAGATAGTTTTGTGATGGACGATGAGACGACAGATTTTTATTCGTCTTTGGAAGATA
CAGGCAAACTCTATATTAAATCGTATTCAGATTTACTGCAGCAGGCAAAGCAATATAATA
AAGATTATATAACTAGGTATAAAGAGATTGAGAGCATTTATAAACCAGATAAAGAAGTAT
AGTGATAAAACAACTTGAAAGGAGGTGTGGTTATGCTCAATATAGTAGATGTGTTTTCGG
GAGCAGGTGGATTAACCGAAGGCTTTAGGTATAAAGACTATTATAATTTTATTTGTCATA
TAGAAATGGACAAAGATGCTTGCTCTTCTTTAGAATTAAGAAACATATATTACTATTTAA
AAAAAGAAAATAACCTATCTCCATATTTTGAATATATTCAAGGAAAAATCTCGAGAGATG
ATTTGTACTCGATTATACCAAGAAATCTAACTAAAGATATATTGAATAAGGAAATAAGTA
AAGATACTATACCTTCGATTTTTGAATTTATTGACCAAAGATTAGGCAATAATGAGTTAG
ATGGTATTATTGGTGGACCACCGTGTCAGGCATACTCTACAATCGGTAGAGCCAATAACA
AGTCGAAAAAATCTACAGATAAAAGAATTTATCTGTATAAACATTATTTAGATTTTCTGG
ATAAATATAAACCAAAGTTCTTTGTTTTTGAAAATGTTAAAGGGTTGCTTTCTTTTAAAG
ATTTATCAGGAGAGTTACTCTTGCCAAAAATAATTTGCGAATTTGATAAGTGCGGATATG
AGGTAGATTATCAAATAGTAGATGCAAGTAATTATGGTGTAGTACAAAAAAGAGAACGTT
TAATACTTGTCGGACATCGAAAAGATTTAGTGTTCGATAACTCATTTTTTGACAGTTTGG
CTGAATATGTTGAGGCTGCTCCAACTATAAAAGAATTGTTTGAGGACTTGCCAAGTATAA
AGTCTGGAGGAAGTTCTCATAAGTATCGTTGTGATGTTTCGAGTCAGTTCGTTGAAAAAT
ATATTCGTAAAAAAGATGATATTTTAACACAACATGCTGCAAGACCTCATAATGAAAATG
ATTTGAAGATATATAAATTGGTACTAAGAGCTAAGAAAAAAGGTAAGAATTTAAGGTATA
TCGATATACCTGAAGAACTACAAACGCATTCTAATACAACATCTTTTTTAGATAGATATA
AAGCTTTGGATTATGGCTCTGTTAGTCATACAGTTGTTGCTCATATAGCGAAAGATGGAC
ATTACTATATTCATCCAGATTTAAGACAGAATCGTTCAATTACAGTAAGAGAAGCAGCTA
GAATACAAGGATTTCCAGATGATTTTTATTTTGAACATTCACGAACAGCTGCATTTAAAC
AGATAGGCAATGCTGTTCCACCAATTTTATCTAAAAAAATTGCAATGGCCGTTATAGATT
TTTTGAGAGGAGAAAAAGGAGAATGAATTACCTTTCAATCTCCTTACCCATATATTTTTC
ATAATTTTTTCTGATTTGATATAGTTCTTTCATATCGGATTTTGAAGAAGAATACTCTTG
CATCAGGGTATTCTTTTTTTCATGCAATGAATCAAGCTCTTTCAAAATATCCTTGGAGTT
TGGAAGTTTTGAGTAAGATTTTTTTAGGTCTGAAAGGGCATTTTCATAGAGCGTTATTTC
TGATTTATGTTCTTCAGAAAAAGCCTTATCAGATGGATCTTTCTTATATTCTAAATAGAT
TTGACGATACAATTTTACGGTATGAACTTGTTCCATAATATTTGATAGAGTTGAAATTTT
GTTATCAACAACTTTGATTTGATCCTGTAAATCTTGTCTTTTTAATGCACTCTCTTTAAT
GTATTCATCCAGCTGGGAGATAGACTTAAATCTTTTTTCACGCATCAAAAGTACAGTATC
GGCTGCAGTTTTCAAATTATGTTTTGTAGCCCAATACTCATAGCCTTTACTTGATTTTAT
CTTTTCATTATTCTCAATATCAATTATATTTCCGATACGTTTTTTAACAGCATAGGTTCT
TTGATTAGCATTATCTAAGATACGCTCTTTTAATCTATCCTCAGTATAATCTTCTCCAAT
AGTCTTAGCTCTTGTAAATCTTTCTTTGTCCTTGTGCTTAAATGCAATATGTTTTCCATA
TTTGATTTCATAATTAAGGGTAGCCATTCTCTTTATAAAATCAGCCCAATCTTTGGATTG
TTTAATAGCTCTATCTATATCAAATTGAAGTCTACTTTTCCAAGAAGTACCTTTCTTAAG
TTGGTCATTTTCATACCATGACTTACCATTAGTTTTATATTTCTTCCTATAAGTTTCGTA
GAACTCATCAATAACAGATAGGTTGTTTTCTTTGCATAGTTTATCACTTTGATACCTAAT
TTGATGATAGCTTCTCTTGTTGGATTGATAGCACTTGCCTGTAACCATATTTACATTATT
GAATATGATGTGATTGTGGATATGCCCTTTATCTATGTGAGTAGATAGTACAAATTCATA
TTCGTCCTTTAATATCTTTTTACACAGTTCAAGACCGATTTGATGTGCCATTTCGGGCGT
TGCTTCACCAGGCATAAATGACTGAATAAGGTGTCTTGCAAGTACTGTTCCATTAACTTT
ATTATCTTCTCTAGTCTTCATAAAAGCAGCATGGGCAGTAGAAGCAAAGCACTTATTTGT
GCTTACCAATATTTTTTCGTCTGTCTTTTCTTCATTTGTTATATAGGCAATAGCGAGGTT
AAGTGTTGATTTTATTGGATGTATTTTTGTGATTGCCATTTAAACCTCATCTCCTTTGTT
AGTAGTTTTATTAAGTAGTAGGGAATGTATTTGCCATATTTCTTTTGATAGATGTTCAAT
GTGGGATTGTATATATTTGATGTCATCGCTATAGATAACACCAGTAGAATTAACTCGTTT
AGCAATTTGGTTGACGCTACTTGCATATCTAAAAAGTAATCCTTGTATATCTCTAAATGG
TTCTAAATCGACAACATAAATATCTGATTCAGATACTACTTTTCTTAGAAAATGGTTCAT
GGTCTTACACTTTGACATCTTCATTTTCTTTTCAAAGAGTGCTTTTTCTTCTTCTGTTAA
GTTTATTTTCAGCTGAACATTTCTAATTCTATTTGCCATGTCTGTTACTTCCTTTCAAAA
AATGGGGTCTTAGGGTACTCCCTAACAAGCTAAAATTGATAAAAAAAGAAGCAACTCCAC
GAGGGGCTGCTTCATCGATTTTTCGTAAGTGGGTACACACTTACTGTGCTTGCTACATAA
GAATGATTTGTAAAACAAGCGTTAAGCGAGATATGAGTTTGTGTCTTAATTATACCAAGT
ATAGAAGTTAATGTCAGCGTATTTAAGAAACTATTTCTAAAAAAATTGAAATAGTTATTG
AGTTCATCCTTGTGGTGATGTTATAATTATTTTGAAAAAATTTGAAATAGATTATGGAAA
GGCTAAGCTAATGGATTATTATGATAAGTTTAAAGCTCTATCCGATCCGATAAGACTGGA
TATATTAAATGAATTGAATAATGGAGAGTTATCTGCAGGGGATATTGCAGAAAAATTTGC
TCTACCAAATTCAAAAATTTCGTATCATTTAGCGATACTAAAAAAAGTAGATATGGTTAC
AGAAAGAAAATATAAGAATTTTATTTTTTATAGCCTAAATCGAAATGGTATTCAGGAAGC
TTCAACTTGGTTTGATAGATTTCAAAAATAAAATTCGCATAAATAAGCTTTCTAAAATTA
GCAATTACAAGGAGATGAAGATTTAACTGTTAATTAGGAGGATGATGTGCATGGGATGGG
TTACGCACGATTTAATAAAAGGGATTCATAATTTTTTGTGCGGAAAATTTTCCTTATTGC
ATTTATCCTTTACCTAATTCTAAACTTAATAAATTAAATAGTAGAACTGTTTTTGTTCAT
TTGCGAGGACTCGGTGTGACATCATGCCGTAGTCCTCCTTTTTTGTCTTCAAACAAGATT
TTGAAACGAAAAGGAGGACGAAGAATGAATAAAGAATATTTCTTGTTTGTAAACGGAAAG
AAGATCAAAGTTAGCGAGGAGATTTATAAAGTCTATTGGCAAGAGAAAAATCATGAGAAT
TACTTGAAGCAGATAGATCGAAAAAATCAACTGCTTTTATTTTCTTCTTTTGACCATGAT
GGGCATTTTGAAGATAGTATCGTTGATGAGGGATTTGATGTAGATAAGATTGTTCAGACA
CAAATGATGATAGAGGCAGTGCGAGATGCACTATCAAAATTAAATGATGAAGAAAGAGAA
ATAATTGATAGACTTTATTTTAATGATGAAACTATTCGTTCGGTAGCTGAAACGAAAAAA
ATATCTCATCCAGCTCTCATAAAGAGAAGAAATAAGATATTGGACAAGTTAAGAGAATTG
CTGAAAGACTTTAGGTAGTAATGAGAAGAAGCGGGCAAAGAAAATTTTGTCTGCTTCTTT
TTAGATATTGAAATGTTTTAACTGTTATGCTATAATAATAACAGTTAAAACACAAATAAC
AGTAGGGGGTTGAGGATGAATATACAGATAAATAATTCCAGTGATGATCCAATATATCTG
CAAATAAAAAATCAAATTAAAGCACAAATCATTTCTGGAGATTTGAAAGTGGGAGAACAA
CTACCTTCGATAAGATTCTTAGCGAAAGAATTAAGAGTAAGCATGTTAACTGCAAAAAGA
GCTTTTGATGAATTAGAGTTAGACGGGTTTATAAATTCGGTACAAGGAAAAGGTAATTTT
GTTGCAGCACAAAATAAAGAACTAATTCGAGAAGAATACTTAAAGAAAATTGAATCGAAG
CTTCAAGAAGTAGTTGAACTTTCAGAAATTGCAGATGTATCCAGTGATGAATTGATAGAA
ATGTTAAAGAGTTATGTGGAGGGTGAATATGAGTAAATATGCTATTGAAATTAAAGATTT
AGTAAAAACATTTGACAGTTTTAAACTAGGACCGGTAAATCTTACTATTCCGAAAGGAAC
AATAGTTGGATATATCGGACAGAATGGAGCTGGTAAAAGTACAACTATAAAATTGTTACT
TGGGCTTTTAAGAAAAGACTCTGGCGATATAAGACTTTTAGATGAGGAAAATCCTAATAG
TGTTGAACTGAAAGATAAACTTGGAGTGGTATTTGATGATTTGTTAGTGCCGGAAGAAAT
GACATTAATCGATGTTGAAAAGTTTTGTTATAGAGTTTATTCAAAATGGGATAAAAAGCA
GTTTTATGGATTCGTTGAAAAATTCAATTTACCACATAAAAAGATGATTAAAAATTATTC
TCGTGGTATGAAAATGAAACTTTCAATGGCTGTTGCTTTATCTCACAATGCTGAACTTTT
GATTTTAGATGAAGCAACAAGTGGGCTTGATCCAATTGTAAGAGAGGAAATCTTGGATTT
GTTATTAGATTTTATGCAAGATGAAAATCATACAATTCTTATTTCTTCCCATATTTTATC
TGACTTAGAAAAAGTGGCAGATTACATTGCTTTTATTCACAATGGAAAAATCTTATTTAT
GGAAACAAAAGATGAGTTAAAAGAAAACTACGGTATATGTACTTTATCCAATGAAGAAGT
AAATAACTTTGATGAAGAAGCCATTGTAGGAAGAAGAATACATTCTTTTGGGCAAGAGTT
ACTTGTTAAAAAGAGTCTTGTACCTGATGGTATCAAGTTACAAAAACCGTCAATTGAGGA
TATTATGATTTACTTTGTGAAAGGAGTGAGACAATAATGATAGCATTAATTTTGAAAGAT
ATAGCTACTTTAAAAAAGACATTATTATTAACGGTTACTATCAGTATTGCACTGGCTGTA
TATGGAATTTATGAAAATGAATTGTTTATGGTTCCGTTAATATGTGCAATGATTCCGCTC
ATACTTACTGCAATCGCCTTTGGTTATGATACAAAATCAAATTTCGAACAGTTTGCATTT
TCGATGCCAATAAAAAAGAGCAGTTATGTGTTGAGCAAGCTTTTCTTTGCATTTGCCTTT
GGTTTGGTCGGTTCAATCTGCATTTTTGTACTGTTGATGACAAAAAATCAAATGTCATTG
GATAATATAGTGTTTATTGCTTTAATTACATTAGCTGCTAGTATACTTATGTCTGCCATT
CAATTACCATTTATTCTTAAATATGGTGCTGAAAAGGGTAGACTCATTATGGTAATCACT
TATTTCTTAATATTTGCTTTATCAACACTGTTAAAAGAAAAGTCGGATTTTCTTGCAGAA
CTAATGGAGATTTTTAGTAAGAATTCTATATCAATGATTTGCTTAGGAATTTTAGTTGTA
AGCATATTAATCATAGGGGTTGCAGTAAAATTGTCCGTTATGATTATGGAGAAAAAAGAA
TACTAGTTATAAATTATTTAATTTGTAGTTAGGTGGTAGAGATGGAAAAACAATTTTTTT
ATATAGCTGCTATTATATTTTTAGTATTAGGTTTAGCGGACTTAAGTAAAAGTTTTATGC
TTAAAAATAGCATAAAAATCTAGTTATCCGCATAAAAACTGGACTTATCACACTTTATCA
AGGTCAAAACCACTCAATTTACTACTAATTTACTACTTATGAATGAGCTTTGATACGACG
ATTTATCCTTGAAAAGTGAAGATATAAAGATACTTCCAATAAAATTTGAATATTTAATAG
GTAGACACTTCAAAAAATGAGGTGTCTATTTTTTTACCCGATTTTGAAAGGAAGTGAACT
TATGAAAACAAAAAATCAAGAATCAAAAGGTCGTTCCCCACTCTTTAAGACCATCAAACA
TTCATTCAGCCAATAAAAAAGAAAGGATAGGTAAAAATATGGAACTTAAATTTGTGATTC
CCAACATGGAAAAAACATTCGGCAATTTAGAATTTGCTGGCGAGGATAAAGTCGTTCAGC
GAAGAATCAACGGACGGCTAACTGTCTTATCAAGAAGCTATAATCTCTATTCTGATGTTC
AAAGAGCAGATGATATTGTGGTGGTGCTTCCTGCTGAAGCTGGCGAAAAACATTTCGGCT
TTGAGGAACGTGTGAAGTTAGTCAATCCACGTATTACCGCAGAGGGCTACAAAATCGGCA
CTCGTGGTTTTACAAATTACCTTTTACATGCTGACGACATGATAAAAGAATAAAGAAAGA
GAGGAAAAATGATGAGATTAGCAAATGGCATTGTATTAGATAAAGACACGACTTTTGGAG
AATTGAAATTCTCTGCTCTACGTCGTGAAGTGAGAATCCAAAATGAAGACGGGTCGGTTT
CAGATGAAATCAAGGAACAGATGTTGACTGGTATATCAAGGCAGACGATATTGTGCTGAC
AAAGGATTCTAGTTCATTCAAAGCTCAACCACAAGCAAAGAAAGAACCGACACAAGACAA
ATAGTCGCTAGGTAGAAAGGAGACTTTTTCGCATGAAACAGCGTGGTAAAAGGATTCGCC
CATCTGGTAAAGATTTAGTCTTTCATTTTACGATAGCGTCACTCCTGCCTGTTTTCCTGC
TGGTTGTCGGACTGTTTCATGTGAAGACAATCCAGCAGATCAACTGGCAGGATTTTAACC
TATCACAAGCAGATAAGATTGACATTCCCTATTTAATTATCAGTTTCAGTGTCGCAATTC
TTATCTGCTTGCTGGTAGCGTTTGTATTCAAACGGGTTCGCTATGATACGGTTAAACAAC
TTTACCACCGTCAAAAACTGGCAAAGATGATACTTGAAAACAAGTGGTATGAATCTGAAC
AGGTCAAAACAGAGGGTTTCTTTAAAGATAGTGCTGGTCGTACAAAGGAAAAGATAACCT
ACTTCCCTAAAATGTATTATCGACTTAAAAATGGCTTGATACAGATACGGGTGGAAATCA
CGCTGGGAAAATATCAAGACCAACTCTTACACTTGGAAAAGAAATTAGAGAGTGGCTTGT
ACTGTGAGCTGACGGATAAAGAGTTAAAGGATTCCTATGTGGAATATACTTTGCTCTATG
ACACCATAGCCAGTCGTATTTCTATTGATGAAGTAGAAGCTAAAGATGGTAAACTTCGCT
TAATGAAAAACGTATGGTGGGAATATGATAAGCTCCCTCATATGTTGATTGCTGGTGGTA
CAGGTGGCGGTAAAACTTACTTTATACTGACACTGATTGAAGCCTTGCTTCATACAGATT
CAAAACTGTATATTCTTGACCCGAAAAATGCTGATCTTGCGGACTTAGGTTCTGTGATGG
CAAATGTCTACTATAGAAAAGAAGACTTGCTTTCTTGCATTGAAACATTCTATGAAGAAA
TGATGAAACGTAGTGAGGAAATGAAGCAGATGAAGAACTATAAGACTGGCAAAAATTATG
CTTACTTAGGTCTCCCGGCACACTTCTTAATCTTTGATGAATACGTCGCTTTCATGGAAA
TGCTGGGAACAAAAGAAAACACCGCAGTTATGAATAAGCTGAAACAGATTGTCATGTTAG
GTCGTCAAGCTGGCTTCTTTCTAATACTGGCTTGTCAACGTCCAGACGCAAAATATTTAG
GCGACGGAATCCGTGATCAGTTTAATTTCAGAGTGGCTTTAGGTCGTATGTCTGAAATGG
GCTATGGCATGATGTTTGGCAGTGACGTACAAAAGGATTTCTTCTTAAAGCGAATCAAAG
GTCGTGGCTATGTTGATGTAGGAACAAGTGTCATATCAGAGTTTTATACTCCCCTTGTAC
CAAAAGGATATGATTTCTTGGAGGAAATTAAAAAGTTATCCAACAGCAGACAGTCCACGC
AGGCGACGTGCGAAGCGGAAGTCGCAGGTGTGGACTGATCTTGCTGGCTGGTGTGGCAAT
AGCCACGCCAGCACTTAACCCCCCGTATCTAACAGGGGGGTACAAATCGACAGGAAACAG
TCAAAAAAACATTAGAAAATCCTTTGGTTACAAGGGATTTACAAAATTTCAGCGTATGTC
AAATGGGCTTTAAAAGTTGACATACGCCTTTTTGATTGGAGGGATTTTTACTGAATGAAC
AAACTTGGTTACAGCATTTAAAAGAAAAACGCTTGGCTTATGGACTATCTCAAAACCGTT
TAGCTGTTGCGACTGGTATTACAAGGCAGTATCTAAGCGATATTGAAACAGGAAAAGTCA
AGCCATCAGAGGATTTACAGCAGTCCCTTTGGGAAGCTCTGGAACGCTTCAATCCCGACG
CTCCCCTTGAAATGCTGTTTGATTATGTAAGAATTCGCTTTCCGACAACAGACGTACAGC
AGGTGGTCGAAAACATCTTACAACTGAAACTGTCCTATTTTCTTCATGAGGACTATGGTT
TCTATTCTTATTCAGAGCATTATGCTTTAGGCGACATATTCGTCCTTTGCTCCCATGAAC
TGGACAAAGGAGTTCTGGTGGAATTGAAAGGTCGTGGGTGCAGACAATTTGAAAGCTATC
TTCTGGCACAACAAAGAAGCTGGTATGAGTTCTTTATGGACGTTTTGGTGGCTGGCGGTG
TGATGAAACGCCTTGACCTTGCCATTAACGATAAGACAGGGATTTTAAATATCCCTGTAC
TCACTGAAAAGTGCCAACAGGAAGAATGTATCTCCGTCTTCCGCAGTTTTAAAAGCTATC
GCAGTGGCGAACTGGTACGCAAAGAGGAAAAGGAATGTATGGGAAACACCCTCTATATCG
GTTCATTACAAAGTGAAGTTTATTTCTGTATCTATGAAAAGGACTACGAGCAGTACAAGA
AAAATGATATTCCCATTGAAGACGCAGAAGTAAAAAACCGTTTTGAGATTCGATTGAAAA
ATGAGCGTGCCTATTATGCAGTCCGTGATTTACTCGTCTATGACAATCCAGAGCATACCG
CCTTTAAAATTATCAATCGGTATATCCGTTTTGTAGATAAAGACGATTCCAAACCTCGTT
CTGATTGGAAACTGAATGAAGAATGGGCTTGGTTTATTGGGAACAATCGTGAACGATTAA
AACTAACCACAAAACCAGAGCCTTACTCCTTCCAAAGGACGCTGAACTGGCTATCTCATC
AAGTTGCCCCGACCTTAAAGGTTGCGATTAAACTTGATGAAATCAACCAGACGCAGGTTG
TAAAAGACATTCTCGACCATGCGAAACTGACAGACCGACACAAGCAGATTTTGAAGCAAC
AGTCAGTAAAAGAACAGGACGTGATAACAACAAAAAAAGGATATAATGGGAGATAAGACG
GTTCGTGTTCGTGCTGACTTGCACCATATCATAAAAATCGAAACAGCAAAGAATGGCGGA
AACGTAAAAGAAGTTATGGAAATAAGACTTAGAAGCAAACTTAAGAGTGTGTTGATAGTG
CATTATCTTAAAATTTTGTATAATAGGAATTGAAGTTAAATTAGATGCTAAAAATTTGTA
ATTAAGAAGGAGGGATTCGTCATGTTGGTATTCCAAATGCGTAATGTAGATAAAACATCT
ACTGTTTTGAAACAGACTAAAAACAGTGATTACGCAGATAAATAAATACGTTAGATTAAT
TCCTACCAGTGACTAATCTTATGACTTTTTAAACAGATAACTAAAATTACAAACAAATCG
TTTAACTTCTGTATTTGTTTATAGATGTAATCACTTCAGGAGAGATTACATGAACAAAAA
TATAAAATATTCTCAAAACTTTTTAACGAGTGAAAAAGTACTCAACCAAATAATAAAACA
ATTGAATTTAAAAGAAACCGATACCGTTTACGAAATTGGAACAGGTAAAGGGCATTTAAC
GACGAAACTGGCTAAAATAAGTAAACAGGTAACGTCTATTGAATTAGACAGTCATCTATT
CAACTTATCGTCAGAAAAATTAAAACTGAATACTCGTGTCACTTTAATTCACCAAGATAT
TCTACAGTTTCAATTCCCTAACAAACAGAGGTATAAAATTGTTGGGAATATTCCTTACCA
TTTAAGCACACAAATTATTAAAAAAGTGGTTTTTGAAAGCCGTGCGTCTGACATCTATCT
GATTGTTGAAGAAGGATTCTACAAGCGTACCTTGGATATTCACCGAACACTAGGGTTGCT
CTTGCACACTCAAGTCTCGATTCAGCAATTGCTTAAGCTGCCAGCGGAATGCTTTCATCC
TAAACCAAAAGTAAACAGTGTCTTAATAAAACTTACCCGCCATACCACAGATGTTCCAGA
TAAATATTGGAAGCTATATACGTACTTTGTTTCAAAATGGGTCAATCGAGAATATCGTCA
ACTGTTTACTAAAAATCAGTTTCATCAAGCAATGAAACACGCCAAAGTAAACAATTTAAG
TACCATTACTTATGAGCAAGTATTGTCTATTTTTAATAGTTATCTATTATTTAACGGGAG
GAAATAATTCTATGAGTCGCTTTTTTAAATTTGGAAAGTTACACGTTACTAAAGGGAATG
GAGATAAATTATTAGATATACTACTGACAGCTTCCAAGAAGCTAAAGAGGTCCCTAGCGC
CTACGGGGAATTTGTATCGATAAGGGGTACAAATTCCCACTAAGCGCTCGGGACCCCTTG
TAGGAAAATGTCCTAAGTGGGATATCTGTCAACTGGTATGGTTGACTAAAAATACTTCCT
ACGAAAATGTAGGGGGTATTTTTTTACGAAAAAATACAATCGATTCTTAAAAAGAAAAAT
TTTTGATTGGCAAAACCATAACAAGTTCGTTTTAGGGTTTTGATTTTGCGATTGATGCCT
TCTAAAGGACCATTAGAGTATTCAAATTTAGCGCTATTTAAGACATATTTTCTGTTTTGA
CGAAGGGTTTGAATAGCAGTATCCATTTCTGTATTGGTTTTTTGGTAGTCTAAGATGGTT
GACTCTAGTAATTCACTATTGCGCTCGTTTAGGGCTTTCGTGATATCTTGGTAAGTTTGG
TATACTTCAGCGAACTTGGAAAATTTACTAGTAATGAGATCAACAGCATTTTGGCGAGTC
ATATATTGTTTAACGCCGCGAAGAAAAACTACTTCTTCAGGGTGAAGATCTTCAGCTTTT
TTATGGAATAGCTTCCAATGTGACTTCATAATTTTATATTCTTGGCTCTGTTTATCAAGT
TGCTTTAGGATAGAGATACGACAATTGTCCAAAGCGCGACCAGCTAATTGTACAAGGTGG
AAGCGATCAATAATGATATTGGCATTAGGGAAAAGGCGATAGATAAAACTTTGATATTGA
GCATTTAAATCAATTACAACTGATTGAACGCATTCGCGTTCGGCTTTTGAATAACGACTT
TCAAAATAATCAACAATGGTAGGTGATAGACGATCCTGTAACTTTGTGACAATTTGGTGG
GTTTCAGCGTCACAACAGATAAAGGACATCACAGACTTAATTGAACGAAACTCGTCAAAA
CATAGATGCTTAGGCAACTTAGCCACACGATAGTGTGGTTCCATGCGCTCTAAGATTGTT
CGACGAACACTGCTAGGAGAGCAGTGACACATTTCAGCAATAAGCTGACCAGATAAGCCT
TTACGAGCTAAAAGCATGATTTGATTTTTGAGATCACTGGATAAGGTTTGATTTTCTTTG
GTTAAATTAGTAATAGCACCAAAAGTAGTATGGCATGATTTACATTTATAGCGTTGTTTA
CGAAGCTCTAGTTCATATCTTCTCCCATTTAAACTTGCCAGTCGTACATGAGTTTTGCGA
AAGCCATCCTTATTAACTGTGGGAAAGCCACAGTTACGACAACGATTAATCGGATAAGAA
AGAGTAGCTGTTATTAGCGTTATATACTCTTTAACAGAATCGTTGTTGTGTTCAGCTTCT
TCAACAGAAATAATTTTAATATTTTTATCTTTAATTCCAAGAATATTTAGGATAGAATCA
TTATGGGACATTTGTTTAACCTTCTTTCATGATTTTTGTGGTGAATTGATTGTATAACGA
GGGGACAGCAAATGTCCTCTTTTTTGTATAAAAGTAATACAGATTATGTAAAAGCAGAGG
TTGTATCTATATGGCAACCAAATCCGGAGGCTGTGAAAAAAGGAAATTCCAAATGGGCAA
ATTTTATGTACTTAGTTGATGGTAAACAATATATATCTAGTAACAGAATACAGGTTTCTA
TGAATACGAAAGTAGGAGACTTAAAGCAAATAAAATATGATAAAAGAAATCCTGAAAAAA
TTTATGGGTTTTCAGTAAAAAGAGCATGTATTCTTTTTATCGTTGCAATTGTTTTATTTA
TAATTGCTAAATTTAAGTTGTTTTAGTGGAGGTGATTAATATGCCTAAAATTCCATCGCT
TGTAGTCTTTTGTATGATATGTATTCCGATAATAAGATTAATTTATTTGGCTATAAAAAA
GAAAAAAATACGAGTAAGTTTTTTGCTTGACCTGTCCGTTGGGGACAGTGCTATCTTTTA
ATTAAAGGAGGTGGCAAACCATGTTAAGAAATGAAATTCAAAACAAAACAGGTTTAACAA
GAAAAGCAATTGAATATTATGAGGAGAAAGGACTTATAAATCCTCAAAAAACTGAAAACG
GTTATAGAGATTACAGCGAGAATGATTTAGAGGTTTTAATTCAAATATCTTTATTTAGAA
AACTTGGAATTAGTGTAACTGAAATAGAAGGGTATCTAACCACTGGCATTAGTGCATTAT
CATCTGTTTTAAGAAGAAAGCAACATCAATTAGATGTTGAAGAGAAAAGAAAAGAAGTCC
TTGAACTTGTAGTTAAAGGTGAAAATCAGGAACTTATAAATGAAAAAATTAAATTGATTG
AAGCAGAGGAATCAATCTACGAAAGATTAGAGAGATTATTTCCAGGATATTTTGGACAAA
TGTTATTTGCAGCATATCAACCATTTTTAAATGAATCATTAGGAAAAGATGAGGAAGAAG
CATTTGAAAAATATGTAGATTACTTAGATAATTTACCATTATTTCAGTTAAGTAAGGATG
AGCAAAATTATATTGAAAAGATAAGTTCTACTTTTGATATGCAGATACTAAAAAAAGTTA
ATAAAGATAAAATTAACGCTATTGAAAATGTTGAAAAATGGCTAAAAGAAAATGATAATA
CTATTTCTCAATATGAAGAATATAAAAACAGTGAAGAATATCAAAAGAGCCTAATGAAGC
AAATTCAAGATAAATTACAAAACTTTATGAAAGACAACAAGTATTATGAAATTGCGATTC
CACTTATTAGAAAATTTAGTAAAAGCTATGATGATTATTATAAGAAACTAATCGTAGCAA
ATGATAAGTACTTAGAAATTAAATGTTAATGGTATTGAAAAGTATCTACTTGTAAATAGT
GGGTGCTTTTCTTTTTTTTAAAATTTCATAAATCTGGTTACCAAGAGGGATAAATTTTCA
CTATTAAAGTGTAGGGGGAAATTTATCCTTTTTGCTTTTGAGGTAGAAGAGAAAATCTAT
TCCGTTATTAAGCAAAGAATCCTACATAGCAGAAAGCTAATTGATCTTTGACAACTGAAT
AGACCAAGGTGGGACGTTATCCATTTGTGGAGAATTATGACCTACGCCAAGACTTTTCTG
CTGAGAAATTGGTTTAAATGAATACTGGTAAGTGCCAAGGATAAAAGAAAAAGAGCGATA
AATAGGAATACATAAAGGATAGGTGTGGCAATCTATCTCTGTGATACGAATGGTGATAAT
GATACTTCAATAGTTTAAGCCGGCTCGTCTTAATAAGGGGCGGTGGTGAGATTCCAATGT
AGCAGCCAATGCACCTACCAATGTCATAAAACTTATTATAAAAATAGTGAGGTTAAGACT
ATGAATAAGAAAAAAGAAGTTAAGAAAGATAAGGATAAGAAGCAAATAGCCGATGATTAT
TCTAAGAAAATAACCTACTCTACGAGCGAAAGTGAAAAGCTTGATTTACTTGATATTGTT
GAGATGTATCTATGTAAATCTTGTGTCAGAATTTGAGGGGCTGACAAAGAGAAATAGGGT
GCGGTAAAATATAGGTGGTAGAAGTAATCTTCCGAAATGACTATTTGCCAAAATATCATT
TTAGGAGGATTGTTATGAGAAATACTGCGTGTATGTATCTTCGTCTTTCAAGAGAAGATG
GGGACAGTAATGAAAGTAACTCTATTTCAAATCAAAGACAAATAATCAAATCTTACGCTA
AAGAAAAGAACATAGATCTATCTTATGAATATGTAGATGATGGATATAGTGGTTCTAATT
TTGAGCGTCCAAATTTCAAGAATATGATTGATGACCTGAATAAAGGAAAGTTTTCTATCA
TTATGGTAAAAGACTTATCTCGTTTTGGTAGAGATTATATTGAGTCTGGGAAGTATCTGC
AAAAGATATTTCCTGAAAAAGGTATTCGCTTCATATCTGTAAATGATAACTATGATAGTG
ATAATGCAGATGTTAGTGATACACATTTAATACTTCCAATTAGAAATTTTATCAATGACA
GTTATTGTCGAGATATTTCTATGAAAGTGAAATCATCAAAAGAGGTGAAAAGGAAGAATG
GCGAGTTTATTGGATCATTTGCTCCTTTTGGATATAAGAAAGATGATAAGAACAAACATC
AGCTTGTAGTTGATACAGAAGTAGCTCATATCATTGAGCGAATATTTAATATGAAAATAG
AGGGTTATTCCTCAAAGGCTATTGCCGACTTTCTAAACAGTATTGGAACAGTTACACCAT
CAAAGCACAAAGAAAATAATGGTGATAACTTCAATACTGGTTTTGTTGTGAAAAAAGCAA
AGTGGGATGCTAAGATGGTAAACCGTATTATTTCAAATAAGGTTTATATTGGTGTCCTGG
AACAAGGAAAAACCACAAAGTTAAATTATAAATCAAAGCACGAAGTCGATGTTTCCAAAG
AAGACTGGATAACAATAGAAAATGCTCATGAAAGCATAGTATCAAAATCCATCTTTGCAC
TTGCAAACAAAATGCTACTTCGTGATGTGAAACAGTCTAAAGATAAGCCATATATATTAT
CAGGTATGCTTTATTGCAAAGATTGTGAAAGTCCTATGATTAGGCGAAAAGTAAGAGATA
AGATTTTCTACATTTGCTCTGAATATAACAATGCTGGAGAGTGTTCAAGACATAGTGTAA
AAGAAGACTATGTTACTCATGCAACTATTCATGCATTAAATGAATATCTATCTAAGTACA
ATGAACTGCTTAAAAAAGTTAGCGAAATAGATGTGTCAAAGTTTAAATTAAAAGTTGATT
TTGAGTCATTATATGCAGAAAAAAGAAAGCATGAAAGACTTAGACAATCTCTTTACATGG
ATTTAGAAGAAGAACTTATTACGACTGAGGAATTTGAACGATTTAGAAAAAATTATCTTA
TCAAGATTAGAGAAATTGAGAAACAAATTATTACAAAGCAAAATATCGTAGATGAACTGA
AAATGAAGATAAACGATAAAGGTAGTTTCGTTTCTGAGATAGTTCCTAATCCTGAAAATG
GTGAACTGAATCGATTGTCTTTAGTGTCTTTTATAGATCGTATTGAGATTGGAGAGGATA
ATGCAATTAACTTTGTCTTCAACAATATTGAAACAGTGAATCTGCTTCAAGCGATTGTAG
ATAGTGATAAGGTCGAAGCTAAGGATACACATAATGCAAGACTAATATCAATGGGCAAGT
TATTTGGTGAGCATTTAGAAAGAGTTGAACCTAAGCTTGCAGTTGGAGGTGTTTGTTAAT
GGCAAGGACTTCCAAAAGATATATAAGAAAAAACGAAGAACAAGCACAAAAAGTATTCTA
TAAAGCAGGAGTATATACAAGATTATCCAGTGAAAGAAAAGAAGAATGGCGTGAGAAATC
ATCGTCTATCGAAACACAGGTGCTTTGTTGTAAAGAGTATGCTTTAAAGGAAAATATCAA
AGTCGTAAATATTTACACAGACTATGAATATAGTGGGACAAATTTTGAAAGACCACAGTT
CCAGGAAATGATGCAAGATATTCGTGAAAGAAGAATTAATTGTATTATCATAAGGGACTT
ATCAAGACTTGGAAGAGAATATCTTGAGATGGGAAGACTCATAGACAAGGTATTTCCGTT
CTTGGGAGTAAGGTTTATTTCTGTTAATGATAAGGTTGATACCGTTAAGGATTTAGACTC
AAAGAAGTCATTTGAAGTAACTCTTAAGAATATCGTCAATGATATGTATGCTAAAGACAT
TTCTGTAAAGATAAAGACAAGCAAACATAATAGGGCAAGAAATGGATATTTTATTGGTTC
TGTTCCGCCCTATGGATATAAGGTAGTGAAATTAAAAGAGGGACAGAAGTTAGAAGTTGA
TGAGAATGTTCGATTCATTGTTGAAGAAATGTTCCGACTAACACTTGGAGGGAAAAGCCA
ATATGAGGTTGCAAAACACTTTAATACTATGGGTTATGCTACAGGAATGGTCTATTACAA
AACAGGTAGAATTTATAGACGGGATGGTGATCCGCAGTGGAATAAAGGTACTATTTCCAA
AATGCTTACTAATAGAACTTATACAGGAACTTTGGTGCAAGGCGTTAAGCAACAAAATCT
TGCAAAAGGAATGAAGCAACAATTTGTAGATGAAAGCCAGCATATTATATATGAAAATGC
TCATGAACCTATTATCTCAAAAGAAGACTTTGAAAAAGTGCTGCAAGGGCGAGCAAATAG
ATTAAAGAACAATGCTTTTGGTGCAGAGATGCATAACTTTGAAAGAGATTATGAGAATAG
ATATAAGGGCTTGATTTTTAATAATGCAACAGGTAAGGAACTTTATCGAAGAACCAGAAT
TTACGGGACAAACCATGATAGGCTTTATTACTCTTTTCAAAACGATACTTGCACAGGCAA
GATAGATAACGAAGTAGGAGTATTTATTATGGAAAGAGAGCTTGATAAGGCAATGTCTGA
AAAGGTAGCAGAGTTTATTACTAAGGCTACAAGCAAGGCAAAGCTAATAGAAAGAGTGTC
TGCTAGGTTTTTTGAAAGTATAGATAAGCTAAACGAAGATATTTCAAAGCTTAAAATTAA
GACAGAGAAGGAAGAATTCCTAATTCAAAAAGCTTATGAAGAATATAGCTTAGGCAAGAT
TGATAGGGAAGTATATAGCCTTAAAAGAGAGATTACTCTTAGCCATATTGCAACAATCAA
TAATGAAGTTATTGCTATTGAAAAGGTTGTAAAAGACCTTGAAAGGGATAAGAAAATATC
TATTAAGTGGATTAAGGACGTATTTTCGGCAAAAAAGGTTGAAAAATTACCATCTGATTT
AATTCATAGCTTAGTGGAAAAGATAATTGTCTATGGCAATCATAACTTTGAAATAATCTT
TAAATTTAATATGGATAGTTTGATGGGAGGTGTTAATATTGAGTAAAATTGCACTTTACA
TTAGATTATCTGTAGAAGATCAGATGAAGAAAGATGAGAGCGAAAGTATCATCAATCAAA
GGTATTTCCTGAATGATTTTCTTGATAGAAATGATGAATTTAAAAGTTTTCAAAGAGAAG
AATACATTGATGACGGATATACAGGTACAAATGAGAAAAGACCATCTTTTCAAAGAATGC
TAGAAGGAGTTAAGAATGGTAAAATCAATGCCATAATTGTAAAAGACTTATCGAGATTTA
TGAGGGATTATATTTCGCTCGGTGATTATCTGGAGAATATATTTCCTTTTCTTGGTATTA
GATTTATTGCGATTAATGATGGCTATGATAGTGATAAGGAAAAAGGGAATGGAACAGACC
TTGATATTCAGTTTAAAGGTTTGCTATATGACTTTTATACAAAAGATATTTCGCAGAAAG
TAAAGACAGTTACTACAGAACTTAAGAAGCAAGGAAAGTTTCTTGCATGGAGTCCAGCAT
TTGGTTATATGAAAGATCCAGATGATAAGCACAACATCATTATTGATGATAAGACAGCTT
GGATTGTGAGGAAGGTATATGACTTAGCACTTACAGGACTTGCATCAAGAAAGATTGCAG
CAGTTATGAATGAAGAGAATATACCAACACCAAACGAACGTAAAAAAGAACTTACAAATA
TGGATTATGAATATAACATAGTATCATCAGATACAAGAGATGCACCAACATGGACAAATG
GTACAGTGGTAGATATTTTATCCAATGAAAATTACACAGGCACTTATGTCTTCAATATGC
AAGAAAAGTCGGTATTGACTCCTGGTAGTTTTAAATTTAATCCTAAAGAAGAATGGGGTA
GAGTTTATGACCACCATGAAGCTATCGTTTCAAGAGAAGAGTTTGAAAGGGTTCAAGCTA
TCAAAGAAAATAATAGTTTCTTAAAAGGGAAAAATACTGACTATACATGGAGAAAGCATT
CCCCATTACAAGGCTTCGCAAGATGTCCTACTTGTAACCATATTCTGGGACTTACTCAAT
CAAAGTTTAAACGACCGGATGGAAGCATGAGAATACACAAGTATTTTCATTGTAGGATCT
GCAAGTGTAATAATGTTGAACATAAAAACTCAAGAGTTGATAAATTAGAGGAACAGGTGC
TTTCGCTTATTAAAGAGAAATATGGTGAAGTAGAAGTAAAGCTCAAAGAAAAAATAAGCA
TTAAAGATATAGAGAAAAAGATAGAAAAGCTTCAGGCAAAAAAGATGTCTGATTTTGAAA
AATATAAACTTGGGAAAATGACGAAAGTTAAGTTTGTAGAAAGTAAAAATCAGATAGATA
ATGAAATTAGTAAGCTAGAAGAAAAGATAAAACTATCTTCTAACGAAACAGAAGTAGTAA
CAGATAATGAACTTACACGAGAACTTATGGAAAAGTATGTTGAGTCGGTTATCTGTGAAG
GCAGTATAGTTCAAAAAATCATATGGAAATAGACGCAAGAGGGAGTGAGAAATCACTCTC
TTTTTGCTATCTAAAAATAGACAATATATTTTGTGTCAGTCGCTTGACACGAGAGGG
