# Supplementary material for: Abundance, Diversity and Role of ICEs and IMEs in the Adaptation of Streptococcus salivarius to the Environment
Source: Genes (Basel). 2020 Aug 26;11(9):999. doi: 10.3390/genes11090999 (PMC7563491; doi:10.3390/genes11090999)
Supplement: Supplementary file 1 [file genes-11-00999-s001.zip › Supplementary files/Lao_Data_S1/ICE_SsalL25_fda.fasta]

>ICE_SsalL25_fda
TTAAGCTTTGTTTGCTGAACATAGTTGATTTATTCGCCATACTTCCCATTACACCGTAAA
ACGCTATATTTAAGATTTTAAACAACTATATTAATAGGAAGAGAACTTCATTATTCCTCT
TAGTTCTATAAAAAGTGTGGCTAATTTGAGGCAAAATATTAAATTGAATTTGCCTCAAAT
CGTAAAACCTGGTGCTGATAAATGTGAAATTCACTTAATAACTATCAACTACAAGCAACG
GAGCCTTTTCTAATATGTAAAAGTTGATTTAGTTAAAATAAACAGGAAGAAAGCAGGGAA
CTTTCAGGTATAGAATATATTCTCTATTATAAAAAAAGTCCATACAACTGGGATGAATAC
TGCTTCAAAAGATAAGTAATATAAGAATTTGAGAAATGTTATCTACCAATTAGAAAACCT
AGTTATTGCAAATATAGGTAAGCAACTCTATTTTCTATAGGATTATAGGGGATTACCGAT
CTTTTCGGTCATAGCTTCTTTCCAATCCGGAAATTCTTTATCAATATAAAGCATAACATT
AAATAATTTTAGAAACTCTACCTTTGAAATTTCACCATCCCATCTACCATGACCAATCAT
ATGCCTATTGGGTTTATCAAGTGTAAAAGATTTAGTACTTTTAAAAAACTGAAACATCCA
ATGAAAAAAACCAATATCATTAAATGTCTTATTCAAAACAACTTCTTCGATTTTCTCCAC
CGCTCTATATCCAACAGGAATCCGATAATCTTTAGATTTCAGTTCAGCTACCCTATTTAC
AGCCCCATCTATTGCTAAAGTAGCTAGAGTATATGCTGCATAGTAATTTTTTTGAAAATA
GCTACCAACCATAGATTTTATTAATTCACCAGGATAACATTCCGATTCTTTTAAACTTTG
AGTTCTTGTACTATCTGATAAAATCTCTTCAAGTAAAGATACCCATTCATTTTCCACTTC
TATGATATCTTCTGACCGTATTCGTTGATATATATTTTCTAAGGGAAAATATATTACCCA
GCCCTTTTCTGCCAAAGTATTTATATTTGAAATTATCTCACTAATTTCTTCCTCTGTGTA
AGGTTTGGGTAAACTTTTTAAAGTCTCTACCAACTGAGAGGTAATTTTAGAATAATCAAT
ATCAATACTGCTGACTGCCTGTTGAGCTAACTCAATTAGATTCTTAATAGAATCTGTTTG
GATATTCGACACGGTAGAAAAGGATTTTGCAATTGTTTTTACGGAACTCTGATTAATTGT
TTGGCTTAAGCGTGAGATTTGTTTCAAGTTATTACTCATCGTATTAATTGCAATTTTTGA
TAAATTTATTGTATTTACAGCATTTCGCAGTACTGACCTTGCTGATATTAGCGCTGAAGT
CGTATCAAGATTTGAATTTAGGGATTTAGACAAATCACTGGCTTGCTTTAACGATTCCTC
TATTCCTTTATTATTTAGATTACTAGGATCAATTTTTACTACCACTTTTTCCTCCAATTT
ATTATTAAAATGTGTTTAATATAAGTATTTTTTTCGTTTCTAAAAATTATTTAAAAGATA
AAAAACTACTTCAAACTTCTTAATCTACAAATTACAATATCACAAATTTATCAAATATCA
AGCTATAAACATATCCTAAACCACGATTAAAACATATAAAAACAATATCTCGCTAAATTA
TTATAGGGTTGATTTCAAGTGAGAGAATTGAGTCACCCTTTACTATCATAGAAAAAGTGA
ACTCTCCCATTAGTAACCTAAACCAACTATATGTGCAGTAAGAAGTGTATCAACACCTGT
ATGATTTAAGATGTCTCTATCAAAATCTGACAGAAGACATTGTCTGAACCAAGAACCTTC
TGCACAAGATCTTACAAGTCACCTCTCCAAAATTGGAAAATCTCTTATCCACACCAACTG
GCAAGTAATATCTGACTTTTTATGAGAAACGAAAAAGACAATCGCCAATAGCTTCAACCA
AACCACATGCGATTGCCTCTATACATCGTCTCATTCGGACATGTATTACCTCATTACATA
TAACAAACTTTACAATTACTATTCGACCGAAAATCGAAACTAAATTATTATTTATGTTAA
AAATTTCAGCTATCTTTTTTTTCTAACCAAAAAAATGATTGCTTTAAATTCTCTCCCGCA
TTTCCAAGGAAACACGGACCGTGAGATATAATAATATTTTCTGGATTCCATTCTTTGATT
TTTTTATAGCTCTCCAACGCTTTTTTTTTTTGGAACAAAAAACTCACTCTAAGATCTCTT
GGTGTCTTACCATTTGGATAACAATTATCACCCAGTTTAAAAAGAAGCTTTTCAAAAAAT
GATAGTTTTTCACTTTCTATATTTTCAATTAAATCAGTTAAAATCAAGGTTGAACTTTGA
TTATGAAAAAAAACAACCTCTTTCACATAAAAACTACCTTCAAAAGTCGTACTAAAAATT
TCTTCATTCCAATCAGCTTGGTCAAGCATCCGACCATACTCTAAGCATAATCCTGATTTT
TTTGCTCGATTCTGAACACCCCTTGCAAGCCATACCTGAGCATTGGGAAAAAGCCAATGC
CACTCATCTACATAACTATAATGTAAAATATTTGGTGCAATGATATGAGCAACCTCACCT
AATTGTGTAATTTGCGAAAGGAGATCAGTATTAGGTTTTATTGGTGAATGCACCCATATT
TCACCATTCTTCAAACGTATAATCGTCATTCTAGTTGAAAAAGGTATCTTAAATAGTTTG
AAGTCCATAGCTACTTCTTCTCCATCAGCAATCCATATGTTTTCAGATATTTTTTTTAAA
ACATAAAGAGGAGTGTATTTTTTTACTTTCATGTATTATGACTTTCCAATATTAATTACA
ATAGTTATCAATCCACTCAGCAACAATTTTTGAACCATCGAAAGAAAAAATACATTTAAT
TTCTTCTGCTTTTTTCATAAATGTTGTTGTTTGAATTTGGCCAATAGATTTTTCAATATT
TTTCTTAGTTAACTCATAAGGAGACAACATAATTGCATTTCCATAATCCACACAGTTATG
TACATTGACTTCTTGTTCATACTGTAAAGGGATACCAATAAATGGCCGTCCAGAAGAACA
AGCTGTTTGAACACTTCCTTCTCCACCATGTATAATCGAAAAAGTAATGTACTTGTTCAA
TAAATAGGTGGGGATATAATTGGTAATGAAAATACTCTCAGGATAATTCAAAAAATCATC
TTTTCCTAAATATCTTTCTACTGCAGCAATAACAAAGAAATCAGTATCTTTTAAAGTATT
TAATACTTTCTTTACTATTTTACTATTTGAAGAACTTCCCATTGAAAAATAAATAATCCT
TTTATTTCTGGTTCTAGCCTGCTCAATAAATTTTAAAATATCTTTACTCAATCTATTTTT
AGTCAAGAAGACAATAGGACCTGCCTGAATGAAGTTATTAGGAAAATTAGTATTATTTAC
AAAAATTGGATGTGTAGTTATGAAATTCCAATCACCGTCTAATAGATCAATAGTGTACTT
GGGGATAGATAAATTATAATCTCTTGCCGTCTTCTGAAACGAATAAGGCTTCCAGCTCAA
CGATAATAGAATTTTTTTAATTATATACCATATAAACTTAATCTTTTTTAATTTATATGG
TACATAACAATTTTTTAAACTTAAATAAGCCCTTGTAGTGGGGAAAGGTTTAACATAAAT
TAATGGAATTCCACTTATTCTTGCCGATAAGAAAACTGTTAAATTGGTTCCAGTAACGAC
TAGTTCTGGTTTTAAGCATTTAAAAACTTCTAACTCTTTAGCCACCCTCCTGCTCACTCT
CCAATAACTAAATGGATTTCGAAGCGTTTTTCCCTGATCAAATTTAAAAAGTAGCTCTTC
ATCTTTTTTTGAAAAAATAGGTTCTAATAAGATGTATTTAAAGCCACTTTCTTCAATGTA
ACTAGAAAATGTATCTGAAAAGCCTATAAAAATACATTCATACCTGTTCTCGCAGGTTGA
AGATAACTTTTTAGCAATTTCTATCATTCTGGTTGTTTCACCTAGGTTAAACACAGCAGG
AGCAAAAACTATTGTTTTCATAACTTCCTCTAATTTATAATTGATTTAAATAAAGTAACT
TCACCAATTGAACCTGAACAAATACTTATAAAATAATCATCAACAACCCTATGATAGAAG
TACTTTTTAGCAACTAAATGATAATTCCACCCCTCAACAACATCTCCAATATCCATATTT
TTATAGTATTCAATATAATCGAAGATACTAATACCCCAAAATTTACATAAGGATTCAGAT
ATTGTCCACAATTTGAGAAATTCTGAAACTGGGTGTTCGGATTCAAGTATTGTTTTTTGA
GTAAAAATATTATAAAAAGTCAGTAAGTTAGTAATATTCATTGTTCGATTACGTTCAATA
TCAATACCGATTTCATTTTTACTAAAAGCAATAATAAAAGATATATCTGAATAGCTAATA
CTAAAGAAAAATTGATTATTTTTTATTCTCTTTTTTCCATTATAATCAGAAAATATATCC
GTCTCTTTAATTCCTAAATTATTTAATTCTAAAATTAAAAACTGCCTAGATACATATTTA
AGTACTCTTCTTTTATAAGATGGTGATACTTTTGATATTTGCTCAATTTGTACAAAAATT
ATCTTAATCTCATTGTTCATGCCAATTTTGAAAATATCAAAGAAGCATTAATTCCACCAA
AAGCAAAGGAGTTCGACATTACTGCTCCTCCATTATACTCTACCAAATCATCAAGTAATA
AATTAAGATTAATAGACTGATCTATATCTTCATTTTTAACATTTATTTGAGGGAAAAGAG
AACCTTTACTAATCATTAGACAGCAAATCATAGCTTCTAATGATCCTGCTGCTCCTAATA
AATGTCCATGAATTGATTTCGTAGAAGCAACATATGGAGAATTTTTCCCAATTCCAAAAA
CTTCTTCTATCGCTTGAGCTTCTACCATATCATTAGCTTCAGTACTAGTACCATGAGCAT
TAATATATTCAACCTCTTCAGGTTTTATACCAGCATTTCTAAGAGTATTTTTTAAACATC
TTACAATACCATCACAGTCTGGTGAAACTAATGATTTAGCATCACTTGAATAACCATATC
CTGTTAACTCACAATAAATCTCTGCTCCTCTAGATAATGCGTGTTCATAGTCTTCTAATA
TTAATATTGAAGCTCCCTCACTTAAAACAAATCCTGTCCTTTTGTTAGAAAATGGAATTG
ATGCCTCATTTATCTTATTACTTTTCGATAAAGCACCTAATTTATTAAATGACTCAAAAA
CTTCATCAAAAATACAACTTTCCACTCCACCAGCAATAACGATATCTAATTCTCCATTTT
TTATTTTATTTGCAGCTTCTCCAATAGAAATTGCTGAGGAAGCACATGCACTATTATACG
TAAATACTCCACCTTGGCAACCAAATTCCATACTTATATTTGTACCAATTAGATTATGTA
ATAACTTAGGCATCCCTAACACACTCATTGCACTGAGTCCATGCAATGCAGGCTCAACTA
ACTCTCTCCTCAGCGATTCAAAACCACCCATAGCTGTTCCGATAGAAACACCTACTTTAG
AAGACTCTTCAATTGAAAAATCTATATTTGAATCAGTCACTGCTTCTCTTGCTGCAATAA
TTGCAAATTGACTAGCTTTATCCATGTATCGCTTTTCTTTTTTTGTTAAAGTTTCCAAAC
ATTCTTCAGAAACTTTCCCATAAAAATTCGTCGTTTCTAATTTTGAAGATACAATCGCAA
TATTCCTTGCCTGAAGATTTTCTAATATTTCGGACTTTGAATTCCCACAAGGAGAAACAG
CCCCTAATCCTGTTACTACAACTCTCCTCACTTAAAATCCTCCTTCTGCAACTTTATACG
GAAACTTAAAATAAACAACAAATATACTATAAATATAAGTAAAGTTGTAACTGCAAAACT
GTGAATATTATTGGAGACTACTACGTAATTAGAAAAAGTATACATAATATTATCCAAAAA
TTTTCTTACAATAATTAGGTTAAGCGCATAGCCACTAGCTATAAGGACTATAGAAATAGG
TATATTTAAGCTAAAATGAAATCTATAAATATCTTTTTTAGAAAACCCTAATAAATAGTA
TACCTTCATTGAACTATAGTTATTCTCATAGATAAATCTTATTAGAGAATACATCAGTGT
AATCTCTACAACAATTGCAATAACTAATATCATAGATATTTGCTTATTAATAATATTTAA
AATATTTTTCCCAGATTTTACTATTTCATTCTTAGTGATTACTGAAATAATGTTTTGCGA
ATCTTTCAATCTTTTATTGCTTAAAACAATAGTATTAAATGAGTTGATTCCCTCAAGTTC
TTCAATTAGCGTATTGTTAATATACACTTCACTATTCGTATTGTTATTGCTTATTCTATC
AATTTTAAAATACAAATCTTTATTCGAAACTCTATCGCTAAGTTTTATCTTATCTCCGAC
TTTATAATTATATTTTTCTGAAAAGGCTTTTGTAACAACAACATCATCATTACGAATGTC
ATAATATTTGGAATTAGCATTTAACAAATATACTGTTTGTAAAATTCCGTTATCGTCAGA
TAACCTATAATTTCTCAACATTTCAGTATCTGGGTAAGTCTCCTGATCAGATTGAACATT
GTACATAAATTCAAACTTAGTTTCATGTCGTAAATTTTCAACATAATCTGAAACTGAAGA
TTTCAATAAAATAGAAAAGTTTATCAATATTGCTGTTATAAAGATCATCATAAAATATAA
AATCGTTTCCCAATAATTCCTAATCATTTTCACTATTCGATATCTATAAGTGAATGAAAA
AGATGGTAAGCAATTTGTAATATTTTTTTTAGTTAAACTAACTTTATGTTTTTGAATGTA
AAAATTCACATAAGACATAACTAGGAGCAAGAAATTTAAAACTATTAAACTGCCAAATAT
TGCAGAGTATAAAGAAAGTTTATCAATAGTCAAAATAGGGTAGTTATATATAGAACTGTT
CATATACATGACTATTTTTATAACTGATAAACCCGAAATAACACCAGATAACCAAGCTGA
ATTAACTATAATCATTACATCGAACATATAATGAGACATTAACCAAATTTTAGATTTCCC
TAAATTATAGAGACTTTCAATATTCGCATGCTCTCGTCTCTTAACCTCTATAAAATATAT
AGAAATCAAGATAATTGTAATAATTAAAAATAACGAAACAATTACCAAAGAAAGTTTCTT
GGGAGACTCTGCATCACCTATTACTTGCTTTACTTTTGAATCATTTTTACTATCAATTAT
TGATAATACATTAAATTGTTTAGCTAATTTTTTGACAGTCTTATTGCCAGTATATGAATA
GTATGAATGACTTCTATTTTTAAAGTATTTATCAAACGTAGCTTCTGAAACATAAGCCAC
TCCAAAGGTTTCAGAATTAGGTTGAAGAATTAAATCATTCTTCTTACTCATAATATAGTC
TGGAGAGATAGCTACTCCAGAAATATTAAAATTATTTCCTAACAACTTTAGTGAATCGTT
TATTCTTAATCCATGAGCTAACAAATAATTATTATCAATCAAGATATCATTAATATCATT
ATTATCTTTTCCCTCAGTAATTTGATATAGATTAATAAACTGAGACTTTTTAAACACCCT
AATAGTTGTGTCCTTTGTTGAAATTTCAGCATATTCTATCTTCTCGATATCTGGGTTATT
CTTAGATAAACTTTGATTGGTCATAAAATGACCACTTTCTAAATTATTAGTTTTGTTAAA
TTCTGTTATTGATGACAATACACTGCTTGTTCCAACATAATAACCAACAAACAATGCAGT
TGTAATAAATACCAATAAAAAAATTGATAATAATTTTACGATATTCTTTCTGATACGTCT
CAGAGATCGTTTAAAAAATATACATCTACCACTGAACATTTTCTACACCTTTAACTGAGT
CATTTTCATGATAGGATAAAATTTCTCCATCATGTATAGTAATAATAAAGTCTGAGATTT
CTTTTATTAAATTATTATGAGTTACCATAACAATAGTAGTACCATATTGTTCATTAACTT
GCTTAAGAACTTGTAAAACATCTTTAGACGAATTCGTATCAAGCGCACCGGTAGGTTCGT
CACAAAAAATTATCGAACTTTTTTGATTTAATGCTCTTAGAATTGCAACTTTTTGTCTTT
GTCCTCCAGAACATTCATTCGGAAATTTATATAAAACATTTGAGAGTCCCCAGTTTTTTG
CCAAATCCATTATTTCTGATTTCACAGGATTTTCTAAAAATATATTCTCTATCATTTTCA
AATCATCAATTAAATTATAATCTTGAAAAACAAAACTCATCTCCTTTCTTCTTAAATTAA
GCAAAGATCTTTCAGTCATAGAGGTTAATTCTTCATCTAAAAAAACAATCTTTCCTGAAG
TCACTTTTTCTAATCCAGAAATACATTTTAAAAATGTGGATTTTCCCGATCCAGAAGCAC
CAACAATTGTTGTCCAACTACCTTTATGTATGTTACATGTTATGTCTTTTAATGCTTCAA
ATTCATTAGATTTCCCTTGATTATATATTTTTTTTATTTTCTCTATTCTAATCATTCATT
ACTCCAAAAATTATTTTCTCCCTACAATAAAGTAGAAAGAATAAAAATTATCGTCTGCTG
GGTATACTTCTTTTATTTCAAAACCTGTTATATTCAATACGTTTATGAATTTATCGTACT
GAGGTAAGGTATCAAAAGATTTAATTGATGAGTTTAAAAGCAATTCAGAATAAAGTACAT
TCTGACTTATAGAAAATTTATATCTATCAATAAATTTCCATTTTTTGTATTTCTTAGACA
CTTCTATCTGAAGATCTTCAATATTTCCAAAATATTGACAAATAACTATTCTCCCTTTAT
CTGATAAGTTATTCGCTAACTTTGAAAACAATGAAATTTGTTCTTGATAAGATAAATAGA
ATAGCATATAACTTATATTAATAAAATCAAACTCTTCTTTAAACGTTAACTTTAAAATAT
TTTCCGAATATATATTGATATTCTTTTGATTCTGATATTTCACTTTTAAAGATTTTGCTA
AATCAGACTGTAGTTCAATTCCAGTAATTGTTGTAATACCATCTTGCTTTATAAAATAAT
CTATAAAATTACCATTACCACAGCCAATATCCAAGACAGAAGACGGTTTTATTTCGCGAA
CAACTTTTGAAAAATTTTTCTTATTAAATAATTCAAATGCCTGAGAACCCAAATCAGAAT
AAAAACTATCTGATAATGCTGGCTCTATTTGTTTATCTAATTTTATCCCTTCTAACACTA
ATAAATATTCTATCAAAGACAATAGATATTTATTCAATCGTGTTTTAAACTTATGTTTTC
TGTCATAATAATTATTAACAACGTAATTATAATCTGCCTCTAATTTTCTACGTAGCCTTT
CGTCTGTCAAATATGATTCTTTAATTCTATTTTCACCATCTACAATCTCTAACATTCCAA
GTTGATCAAGTAAGTCTAAATAACTACACATAATATCATTTTGCTGACTCAATTTATGAT
GTAGGATATTGTTAGAATAGATTTTTAAACAAATTACCTTTATAAAATTTTCCATTCTTG
AAAATATACTTAGTTCAAATAGGCTACTGTTGAAATCTCCTAATTTAGAAAGTCCTTTAA
TTACATCATTAGTCTTATTAAATTGATTACTTCTATATTTACTCATTTTCCCTCATTATA
TTTTTTTAATGTTTTTGATTACCTCGATAGTTCTATCCAAATCCTCTTTAGTATGTAAAC
TAGAAATAAAGAACCTTATTCTAGATTCTTCTTCATTTACTGCAGGATAAATAATTGGCA
TAGCATTAACTCCTAATTCAAATAATTTATTCGAAATCATTAAAGTTTTATCGGAGTCTC
CAATAATCCAAGGAACAATAGGAGTATCAGAACTTAATCCTGTGTCAATAGATAATTCCT
TAAGCTGTGATAGAAAATATTTTGAATTATCCATCAAAGTACTACTAATATCATCCCTTT
TCATTATTTCTATTGATTTTAAAGCAGCAGCTGCGTTAGATGGTGTAATTCCACAACTAA
AAACAAATCCTCCCATATTATATCTTAGATAATTAATTAAATCCTTACTACCTGCTATAT
AACCGCCACAACTGCTTGCAGACTTACTCAATGTTCCCATCAAAATATCTATGTTAGTTG
GATCTACATCAAAGTAACTGGTAACCCCTCGCCCATGCTTTCCAATAGTTCCAAAAGAAT
GGGCCTCATCAATCATTAACATAGCTCCATATTTTTCTTTAATTTTAAGGAGGTTGGGTA
AATCACAAATATCTCCATCCATCGAATACACTCCTTCTACAATAATCAAAATCCTTCTAA
ATTTTGAATGTAGTCGAGAAAGAAGTTTATCTAGACTATTCATATCATTATGCTTAAAGG
CCTTTCTCTGTGCTCCCGAATAAATAGCCCCTTGAATTATACTATTATGTGATAATGAAT
CGTGAATAATTAGATCCTGTGAATTTACTAAACTTGTAATTACGCTAATATTAGTACTAT
GACCTCCAACTTGAACGAGGGAATCCTCAGTTCCTAAAAAAGATGAAATCTCCCTCTCAA
GTTTCTGGTGAATTTCAATTTCTCCACTAAGTAATCGGCTACCAGAAACTGATGTCCCAT
ATTTCTTAATAGCATCAATAGCATAATCTGAAACCTCTTGATTTCCATTCAATCCCAAAT
AATTATACGTAGAAAAATTAATGTAGCTATTCCCATCAATTAGCATTTTATTCCTAGCGA
CACCCTGATTTTTCTTAAAATAAGGTATTTGACTCGCCTTGGTTTGAAAATATTCTTTAA
ATGCTTGGATTTCCTCTAGTTGCCCTACAACAGTTTTATTTTGAGGCTCATTATTAGTCT
TTGCACCTAATAACTTAAGAAAATCAGCAACTGTTACATCATTACGCAATTTTTCTTTTG
TAATATTCTGAACATTTAAATCGAGCTTTGAATTTAAAATAGTTTGATAAAGATCTATCA
TCATTATTGAATCAAAACCTAAATCTTCTTCTAAATAATCATTATAACTAATTTCATCCG
TCTCAAATCCTGAAACTGTCGCAATCAGTTCAACTACATCATTTTGCATAACTTTACTCC
CTAATCAAAAAAATATTATTGATAGCTTAAATATAAGATATCCATTATATACTAACATTA
AACTATAATGTAATTCAAGCTATTCACTAATATTTAATGATTCTAGCTGCTTTAATCTTG
TTTTACTTTAGACAAGTAGTAAACAGACAGTAGGGTAAATGTCATTTAGTAACCTTAAAA
AATTAGGAATGCGTCAGATGAACTCCTAAATTTGAGACAAAATAAAATATTCAAGAAATA
TCAACTCTTAAATATTAAGTGTTTTTAATTTTCAAATATTCCAAATTTTCTTAAACTCAT
AATCTCAATTAATTTTAAATGCTGTATCTACAACGATTTTTAAAAGTACTTTCTTTTGAT
TATTTCAAAAAGTTATCCCTAAATATAAGTGATTTTAAGAAATATATTCCTCGGTATCGT
AAGATTCTTCTTTTTATGCATAGTAAGCAAGGATGGCAATGACAACATAATTTTTATCCT
TTTTTTAAAGGTAAAGAAATTCAACCATTCATGTCAAGTAAGGAGAATAGTTTAGATAAT
GTCTTAACATAGTACCCCTTTGGTATCCTTAAATCTGAGATATTTACGATTATAAGAAGA
TATTTAAGTCACTGAACGAATTAGAACAAGCTAATGTAGACTGCATTGATTACTACAGTA
ACAAGCGAATTAAGGTAAAACTAAAATAACTTAGTCCTGTTTAGTACCTAACTAAATCTC
TGACCTAAATTAATTGTCCAACTTTTTGGGATCCGTACAATATCCTTATGTTTTTCATTT
CTTTTCTTTGCTTTACTTCAAAAACAAAATAATGATTTCTTCTATCCATTTCTTCCTTCT
TTCAATGGTATAAAATTCCCAACAATGATACCTACTACTCGTGGATCCTCATCATAAGAA
ATGAAGATATCCTTATACTTTGGATTGATTGAGACCAAGCGTAGTCCTTTTTCTTCACGA
TACACTCGTTTAATATAGGTTTGACTGTTGCAAACAACAGCATAAACGGCTCCATCATAA
TCAAAACCTGTCTCACGAATAAGAGCTACTGAACCATTATGGTATTTAGGTTCCATAGAA
TCTCCAGATACCCATGAGGCAAAATCATGAGCTAGTTCTTCATCAAAATAAACAGTATCA
TAGTTTCGATCATCGTAAACTGATGCACCAATACCAGCAGATATTTTTTCGTAAACATGA
TATTCATAGAGATTTTCTGAAACTGATATCACTTTTTGAGTTTTCTCTTTTTGCATCAAG
TCACGTGCATATTCTACTACTTGATTTTTACCTTTATTCGACAATGTATTATACAGACGA
ACAATCTCAATTTCTGTAAAATAACCTTTTGGTACTTTGAGTATTTGTTCTAGTCGCTTT
ACTTTCTCTTTAGATGGTTCTTTCACTCCACGTTCCCATGCTGAATAGGCCTGATAGCTG
ATTCCTAATTGATCTGCAATATCTTTTTGGGTTAATTTTAACTCTTTTCTACGAGCTTTT
AGTTTATCTGGTTGATACATAAGTTCACCTCACATTAATAATAATTGTAACTCTGCTTTT
TTTCTTGCCTCTTCATCTGAGAATTTTTCTTTATCCCAAACATATGCAATCGACTTTCCT
TTGTTATAAACAAGCCACGTTTTTAAATTAATATTTTCTTCCTTGATTGCTTTCCAGTTA
TCTTGATTTAATAAACCTGGGCATTCTTGGCTTGTTACAAAACCTACCTTTCTAACTCTC
TGCTTAACCTGATTAATAAGGGAAGGTTGAAACTGATGGAACTCCTCGATAATTTGTTCT
CTAATATCATGAAACAAACGATAAATAGAAGCGTTATTCCCTTCAATATATGTCTCAACT
GCTTGTTTGATTTCATTATCTTTACCAGAATAATATTCCCGTAAAAAGTCCAAAAGACGA
AAAAATAAAGCCTGTTTTGATACTTCGAGACTATTTTGTATTTGATGGAAGGTTTCGCAA
CTATAGTATATTTTTGACAGAAGGACAATGTCAGGCATTAGTACTACAGCGGAAAATATA
TTTGCCTCTCGCTCTAGCAAGTTCTCTTGATTATCAATTGACTCTGCAAAATAATTTCCA
TCATGTTTAAGAATAAAATGACCCAGTTCGTGACAAAGTGTAAAATTCTGTTTTACTTTT
GGATTATCTCTTTCATAAGAAAAACTAGTTCCCAATTCATCAACTACTGTCAATCCTTCA
ATCTTATGATTTGAGAAGTGGTGACTAATCACTTGAATCTGACATTTTTGAATACAATGT
TGAAAGAAATAATTGAAATTATAGTTAAGTAATGAAATATCATTATCTTTCATGTACTGG
TATAACACATGTTTTGTAGACTTACTTATTCTTGTATACAATTCGTCCAAAGAATGGTAC
CTCCTTTAAGTATAAATTACAAAACTAAACCAATTTGGTTGAATTTATTTTATAAAAAAA
GTGGATGAGTGTCCACTAATTAATAATTAATATAGTCAATTATTCACTATGAATTTCATA
GTCTAAACATCAAAAGTTGCGTTAGCATATTTTTGTGCTGCTTCATACTTATCAAATACA
AGTTCTTTTTGTAGATCTTTTACTGTATCCAAAGAATAGCTAAAGTAAAGTAATTTTGGA
TTATGATTTCTTATTAAATCATAAAACTTACCATACACACATGTTGCTTCTTGTTTATAT
TGTGGAATTCTTATTTTGATAGTATGTTTACTTTTACTTTTTATTCTCTTATTTTTACTT
TTCAATTCCACTGTATAAGAAAGAACACAATTTTCTTCAACGAATACTGTAAAATAAATA
TCCGAAATATTTTCAATACGTTGGGAACAATATCTTTCTTCTTTTTTCTTTGATTTACTT
AAATTAAAGAAAGGTACCTCTTGAATAGAAGGTCCTGAACCAGCACCTAGTCGAACTTCA
AATCGGCCAGTACCTCTATTATATTCTACTATACCTTTAGGGATTGAAATTTTATGGTCT
TCAAACTGAATTTCTAAAGAATCATACTCCTCATTATTTTCAAATTTATCTTTGTACTCA
AGTAAATCAACATTATGCTTCATTAGTACTTCACCTGGAGATAATGTAGAACTAGTCGAA
ATAAATGATTTAAGTTCAACCTTCTCCCTAGTACCTTTCTTAATCGCTGAGACAGTAATG
TTAATATTACCAGTCTTTCCGCTCTGATCACCATTATTATAAGCAATTAACAAATACTTT
TGTTGATCTACATAAAGACCACCATCATACCTTATATCTGCAAGCTTATTTGGCTTCTTC
TTTATTTTATTTAATACTATTGATGATATTACTTCTGGATTTAGAGTTTTCACTGTAACT
TTATTGTATATTAGGTTTGAGTACTGCTTCATATAATTATTATCAAATTCTGGAACACCA
GTCAGGCTATTTACATTATATATTTCTTCAGCTTCAATGGTAATTTTTTTGCGTCTATTA
TATTTATCTTTAAGCCAAAAACCACCTATAGCTGATAATGCAGAAATGCTGAGAGTTTTA
TTCACAATATTGTCAAATATAAATTTTTTCATTTGTTTTTAAATGCCTTCTTCCGTTCTT
CCATAAACTCGATTAGTTCTTTTTTGAATATTTCTTTTTCTTCTTCGGTCAATCCCTTTG
AATTCATACGAAAGAGTAGTTCAATATTGTCCAACTCATCTGATTTTTCTTCAGAGTTTC
CAACTAAATAGTCAACTGAAACATTCAAAACTTGAGCGATCTTAACTAAATTATCTTGTG
TGGGTTTTTTTTTGCCTCTTTCCCAGTCTGCATAAGAAGATTGGACTATTCCCAATTTAC
TAGCTAGTTCAACTTGTGTCAAATGAGCTTGTTTCCTCAGCTCTTTTAAGCGCTCCGAAA
ATTCCATTTTAAACCTCAAAAAATATTTTTAACTTTTTTCAATTAACCTCTTGACAAATA
TCGCCTATAGCGATATTATGTAGATATAGCTGATAGCGATATTTCAAAAAAAAATAATAA
TCACTATCAGAATGAGATCATTGACAATTAAATAAAAAGTGCGTCTGACAACCAGAGGAC
TGACTATCAAACTACACTAAACTTCGTACCTTTATTGTAATTGTTTTGATAAGTAAAGTC
AAGTCCACTGATGGTTGAAGCGAAGATAAAAACAAGTATTTTGTGAGCTTCCACGCATTT
CGGACGATTAGCACTTTTGCCGAATAGTAAAGTGAACTGGTTGCGCAAGATTGCGTAAGA
GAATCCCTTGGGTGTGACAAGGACTACCTAAAGAGATTGGCCGGGCAAGCGATGGTAATT
GACGCAAAGCACCTTGCTAAACGTTGCCACCGTGGAAAGAGGAATCTTTCCAACCAAATA
ACTTTTCTTTACTGCTGTCTATCTTTTGAGATAGACTTACCCTCAAGCTACTAAGTCTTC
TTTATATCTTAGTAGCTTTTTTACACTTACAATAAAGGAGAAATTATGACTAACTTTTTT
CGCATTACAATGTAAACGCCTCTATGATAACTATGAATTCACCTATGGCATGTTTAGCTA
CTCACCTAAACTACAAGCTAAGCTCTACGCACAAGCTCTTCTTGACCTCGATCATTTAGT
CCAAGAAGCTCGTAGAAACAGCTATCCTAGCAGTGATATTCAATTCTATAGTCGACAGTT
TAAACGTAAATTGTTTACCCACTATTACTCAAGAGTGAAGCAACTAGCTTAACTCTTTTT
CTTTTGCTTAAATTCAGAAAGGAAAATCCTATGATTCCAGAAACACTTGTCATGAAACCA
GATTTTATCGGCCCTGCTTACTACGAAAAGTTAGGGAATGCGCCTCGCTTTATCTTTGGA
AAAGAAGGTAAATACCAACGCCATATTCTTAATAGCGAAAAGCACGGAGCTTTTCACGTT
ATTACCCCTGCTTCTACAACGGTCTTCCCAGAAGATGCTCTTGTAGAAACCGTTAACCCG
ATTTTTCTCTCAGACACAGCTCTAAACGGGAACTCCGTTGCCCCATCTCTTAATGTCTTT
GCGGAAAAATTGGTCCTAAAAAAATAAGAAAGTAAAGGAGAAATACATATGGCTAAAATT
GGATTAAACTACGGTGAAAAACTACAAATTGCGGACAAGACCTATCGTGTCATTACAGAT
GGTCTAAACGTGCCAGAAGTCCTTGGAAAGCTATCTTTCCGTGGCATTGAAGGCCCTGAT
ATCATCTATGAAGAAGACCGTACCCAACGAAACCCTGACGGCTCTTTCGTCCAAATCAAT
ACAGGTGAAATCCGTGGGATTGTGGTGGCGATTCATTCTTCTGTCCAACATGAAACCCTA
TTTTTCACCATTGCTGATATGGCGCAGTCTGAAATTGAAGATCTAGGCATTAAATACCGA
GAAGAGGTAAAGCTGGAAGATATTGTTATCACCCATACTCACGTTAATCGTAATGATATT
TACAAGCTCTTTGCTTCTAAAATCAAGAAAAAGAATGGAGGGGCACCGCTCAAGGAAAAC
AAACCTCTAGACAACAAGAAAGAAAACTAGGAGGTGATGCACTATGAAGCTCTTTACCTA
TCGTGGGATAAGAGTTAGAGCCTTTTATCGTCATATTCGGGGAATCACCTGGTTTATCTG
GTGGTTCCCTTCTTTGTTAGCTATTGGAAATTATTGCTATGTCAACTTAGAAGAATTGAA
AGACCAGCCCTTGCCATTAGGCTATTTTATTGTTGGTATTTTTATTACTTCTTGCTTGGT
AGCTTACCTACTAAATCGCATGTGCTACGAGAAAATCGTCTTCTTCCAAAAGCTCAATAG
CCTACGGATTTTGTCTCGCTTCCTGATCGAAAACAACCTCTATTTGATTAAAAATATCAG
GCGTGAAAACAAAACGATTGAAAAGATTGTCCTTCCTCAGGTTTACTTGAAACAGTCTCG
CTACAAGATTGAAGTCCGTTTTATTCTGGAAGGAAATAAATTTCAGGACCGTTTTCTCAA
TCTTGGTTCTACCCTTGAAGTCATGTTTAACGGTGACTTTCGTAATAAAACCTTTGATAA
ACGGTTTATCACCTATGACATTGCCATCAACCGCATTGATAGTCGTATCACCATTAATGA
TGTCGAGGTCAAGGGCTCTAAACTCCAACTCATGAAAGATGTCACTTGGAACTATATCGA
AGAACCTCACCTGCTCATTGGTGGGGGAACTGGAGGCGGTAAAACCGTTGTCCTTATGAC
CATTATCTATGCACTAGCTAAGATTGGCTTTGTGGATATCTGTGATCCAAAGAACTCTGA
CCTGGCTGGACTTAAAAGAATACCAGTCTTTCATGGTCGTGTCTATACAAGTAAAGAGGA
TATCATCCAGTGTTTTAAGGAGAACGTCGCCTTTATGGAAAAACGCTACAAGCTCATGTC
TAGCTCACCCAAATTTCAAGCTGGGAAGAACTTTACACACTACGACATGACACCCAAATT
CATCCTCGTTGACGAGTGGGCAGCTCTTATGGCCAAGATTGACCGTGATTATAGTCTACA
GTCAGAACTCATGGAATACCTCTCTCAGCTCGTTCTAGAGGGCCGTCAAGCTGGGGTCTT
TATCATCTTTGCCATGCAACGGCCTGACGGTGAATTCATCAAAACAGCTCTTCGAGATAA
CTTTATGAAGCGTCTCTCCGTTGGACACTTGGAATCAACGGGTTACGACATGATGTTTGG
GGATGCCAACAAAACTAAAGAGTTTAAAAAGCTCGATGAAATCAATGGAGTCAAGGTTAA
AGGACGAGGCTATATCGCTAATAATGGCGACTTGGCTGGCGAATTCTTCTCCCCTTACGT
ACCACTTGACCAAGGTTTCTCTTTCTATGATGCTTACGCAAAAATTCCTATTATGGAATT
TAATGGCGAAGAATTTGAAGTCTTTGGAGAAGACCACCAACAATCAGAACCGATTGAACC
AATAGAGGAAGAGGAGGAAGAAACTCCAAACACTGAAACTAACCAACGTCCGCTCAAAGA
ATTTGCGGAGGAACAGGACCTTAAAATGGCGACGCTTCGAAAGATTATCTATCTCTTGCA
AGAACAAGGGATCGTTTTTGAACGGACGGAATCTGCCATTCTAGTCGATCCTTTTCAAGA
AGAACTCCTTCTTGAAAGTCTTACCCATTTTGAAGAGGGTGGACGCAAATCTTATCCCAA
AGCCGTTGAAGCGACGCTTAGTCATCATGGGCTAGGACAAGGGCAAGGGCAAGCCTGACC
ACAGGTCAGGCGCAGACCGTAGCCCGAAGTTCCTAGGCCATGATGAGACTTCAACCCCCG
ATTTCTAATTCCGAGAAACCATTTGAAATGAAAAAGAATGCTGATAAATCAACATTCTTT
TTGTAATGTATTTTATGAATTTCCAATCCTTTGACTGTTTGGCTACCAAAAAGCTACCAA
AATAGACCAATCCCTTAAAGTATAGTATATACAACACCTTTCAATTAGTTATCCTAGTCT
TCTCCAATCATCATCAATCGAAAATGATGAGAATTGCCATGGTTCTGAAACTTCAAAAAT
TTTATATTCTTTGTAATCATCTTTTGAATCCCAATAAGAAATTCTTACTTCATCAAATTC
CAAATTATTTAAGTCACTTTGAGTTATAGTAAAGCAAAGATTAAATCTCTTTATACTATT
ACTTTCAATTAAAAATGAATATGCACCATCGTCCCCGTAATATTCCTTTTCCTTACCCTT
TGAAAAATATGTCATTTGTTTTGTTTTACCTATGAAACTATTTTTATTATATAAAGCCAA
ATTCATATTTCTAATAATTTGACTTTTACCTTTTGTATTATGAATTTCAACCCATAGCGG
AACATTGAATACTATTTCCCCTCTCTCGTCATAAAACCCCCATGGTTCACCACTCAAACT
GTCATAAACCGACTTTATATATATATTAACATTCCCTTTATTTAATTGATATTCACTTAT
TTTGAAATGAACCAAACTTGTTATCGTAGCAGATATTATAGAAATAAGAGCTCCTATAAA
TGCTTGATTTGTAAACAAATATTTCATTAAATCACCTTTGATTTTCCGTCATAATAAATT
TTTTGCACAATGTTATTATTTACTGATTCTAGTTCTTCGCTAGTAATATCATTTACATCA
ATATCAAGTTTATCTAGATTACCAAAGTTCTTTTCTAAATCTAACAATAAATTTATCAAA
TTTAATTTTAAGTTGCTTACCACATGTTCCAGAGTAGATTTGTTTATAACTTGTTCTAAC
TGAACACACTGTATCCTAGAATTGCTAGCAGTTAAAACCATCGGTGCAAATTCAATTAGG
TCATAAACACTTTCCATAGACATATTTCCTTCAATTGTTCCTATACCATCAGTAATATAT
CTTGTTCTTAAAATACTTTTTACCTCTTCTGTAAAAAATGTTTCTGAAAGTGGAGCAGAA
CTAATTTGAAAATTTCCATTAAGCCCTGAATATCTTATAGTATAAGATATATTTTTTCGA
TATTCTGGGATTATATCATCTTGAGTATACCCTCTTATCTCATTATCAATCCAGTTCTGT
AATTGAAGATTATTTAATGAGAACGTGATTACTTTTAGCCTTAGCAGAGCATTCTCTAAA
CTAATATTATTTTCAACTATATCTTTAATCAACTGACTTCTTGGCATTTTCCTCTCCTTC
TGTAAACAATCATTTTTTGTTTGAAAGTCTATCTGATTTAAAAAAATATATACAATTATA
CAAAAGTAGAAACTATATAAAAAATTAATAAAAACTGGATACTCCCTTAGTTTTATTACA
ATAGGCAATAATGTTTGAAGTACTTTTTCATTATCAGAAATTATACTATCCAGGTTCGGA
AAAAAGGTCTCTCTAATATTTTGAATAATGTCTATCGCCCTCGCATTAGATAAAAATAAT
AGCACCAACAAAAACTTATTATTATTTATAAAATCAAAAAAAATAGAGTTATAAACTTTA
AACTGAATAGCTTTAAATAATGTATAATCAAGATGATTGATAGATTCCGAATCTTTTTTT
TGAATTTTATGTTTTTTAAAATATCTATAAAATAAGGAAAAAAATACTATAACTGACTCC
CAAAAAATAACTTTTGGGTAGGTCCATTGTATTATATAACAAATAGAATAATCAAATACT
AGCTTTGCAAAAGCGACAAAAACAAACATCAGCATTGGTCTAAGAATTCTGTTAATTATA
TAACGCATATCACTTATTCCTTAAATATTCCTTTATCAAGATATAAATTTCTTTTTTCTC
TTTTTCTGTTAGTTCATGCTCCCTCAATAAGCTAACAATCTCCTCAAGTCCATCATCTCG
TCCTTTTAGTAATTCAAAAGAAGTATTAAAGATTTCAGCTAGTTTCTCTACTGTTTCGTC
CTTTGGGTTTCTTCCTCCACTCTCCCATCTAGCATACTGGGCTTGAGCTACACCTAACTT
TTCAGCAACTTCTAATTGAGTAAGTCCTGCATCTAGTCGGGCTTTTTTTATATTGTCTTT
TAACATTTTAAAATTCCTTTCGTTTTTCTATTGACTTATAACCAAAATGGATGTATTATG
TCAATATAACCAAATTGGTTATTGAAGCAAAGCATACAAAATAGGCAATACTAGTTAGCT
TATGAATATGCAAAAATACCCCAGAAAGCTCTGCAAAGCGTTCTGAGGCTTTCGTTTAAA
ACCAACACAATTATACCAAAATGGTAATACAAAGTCCATAAGAAGAGAAATATGGCTAGA
TTGAGAATACTATGACAACTACACATTACACAATAAAAGATAATAATATTAGCAATACTC
ATTCATTCTATTCACCTAGTTTAGGAACATCTATTCTAGTAAATGATGATGTATTTAATG
ACATTCGAAACGAAGAAATTGAGCTCCGAGCTCTTGAGTTGCTCTCGAGTTTTCTAGACA
AGTATTTTAGTTAGTTTATAAACCAGTGAATTGGGGATTGGGAGACAAGTGCAAGGGCGC
AAGCCGAAGGCAAAGCGCCCGAGACACGAAGTTCTCCCAATCTCCCACTTAAAAGGTGGC
GTTTCTAACAGCCAGCAAAAAGATACACTTAAGACAACGTCCTAAGTAACGAGTCATCGG
CAAAACTCAATATTATCAACGAGTTTCGCATATTTCAGACATAGAAAGAAGGCGTTACAG
CTGAAAAATACTATTCAATCTCTACGAAAATATCAAAGTAAAGTAGATTTATCAAAACTA
GAAAAATCAGTTTATATCAGCATTGATAGATTAACAGTAATCTTTGATAGTGACAATCAG
TCACTTAGACGAATATTTCGTGAATTAAGAAAATCAATTAACAGTAATATTAAAGAATTT
CACATACAAGAAAATCTAGGAGAAGGCTATTTTACCCTTTATAAAATGATTGATGAAGAT
AGTATCAATCTTATTTTCTTTCAACTAACGACTTATGGTGGCTACGAGGTCATACGATTA
GACTTCAACCCAAACTCTCTGAAAGAATTTGAGGCTCTACAAGTGTGGAGACAGATTATG
AACTACGCTCGATTAAATCGATTAGAAATTAGACTATCACGGTTAGATCTTGCTTTTGAT
ATCTTTAACAGACCAGAAATAATCTTTTTACAACATATCAAAGGTGGAGTTAGCCATAAA
ATATTCTATGGTAGAGGAGGAAACATAGAAAGTAAGTATTGGGGTGCCAGTGGTAGCAAC
GTTCAAGTACGTTTATACGATAAGAATATCGAGGTATTAAGTCATAAAAGAGTTGATAAA
TTAAATATAAAGAGTAAGCCTTTTTGGTGGCGGTTAGAATTCCAACTTCGAACAAAGGCT
ATAAACAAAGAAACCATTTCAGAGATTTCTAAACGATTGGAGAATTTCAGCTTTTTTAGT
CTTTCAAGTGTTCCAGATGATAGCAAAGCATTTGCTTATATCTTTCTCCATGAACCAGCA
CTCTTACCCGAATTATTCCCCTATCTGAAACCTAACACTATAAGAGTAAAAAAGACTAGA
CTTAGAAAACACCTAAAAGCATTTGATAGTAGCTCATTTTCTTTAGAGCTTCAAGATGCA
CTTAAAGAACAAACCCCACGATTAAATAGTGAACTAAAGCAATTAATAGGAGAATTCCTA
GAATTTACTAGTAAAGGAGAAATTGACTTATGAACGATAAATTAACTATGACAGTACAAG
AAATTATGGACTTAGGTTTTTCAAAATGGACTGCTTATAATATTTTACGACAAGCAAAAC
ATATTATGGTCGAGCGTGGTTTCGATTTTTATAATAATAAAGGACTTGGAACTGTTCCCG
TATCAGTTGTGGCAGAAATACTTGGATTGGAGGAACTTCATGTCAAAAACTAGGTATACT
GGTGTTACTAAAGATGATAAAACTGGGAAATATACTTATTATTTTAAAGCTGGGGTTGAC
CTAGCAACTGGTAAACCATATCAAGAACGCAGACGTGGTTTTCAAACTGCAAAAGAAGCT
TTTGAAGCACGAACTAGTGCTCTGAATAAGGTACAACAAAAAGGAAGCATTAAGCATACT
CAATGGACTTTTAAACAATTTATGGAAGAAGTATTTATGCCAAATTATTACGCTACTACG
AGTCCGGATCTTGAACGAAGACGTCAAGTTATATTTGATGAATTTATTCAATACTTTGGC
AAGAAAAAACCTAGAGAAATTACGACTTATGATGTAATAAATTATAGAAATAATTTATTG
GAAAGATATTCAAATTCATATGCAAGAAGCAAAATGACATTACTCAACCAAGTTTTAAAA
ACCGCAAAAAAATATGGTTTGATTTTTCATGAAATTCCTACGAGTAATATTAGTCCTATT
CCAATTACAAAAAAACATATAGATTTTTGGACAAAAGACGAATTTCAAAAAGTGATACAC
TCCCTTGATAAAGAGAGCTATTTTGAGCACTTTGTTTATACACTCTTTTGGCTTTATTAT
TTTACTGGAATGCGTGTAAATGAGGCGACTGCTCTTTATTGGGAAGATGTGGACTTTGAA
AAGAAAACTCTAACCATCAATCACAACTTACAGTACATCAATCGTGAGAATTGGGTACGA
CGTAACAAACTTAAAACTGAAAGCTCCAGACGAACCATTGGCCTTGATGATAATACTCTA
AACGTACTTAAAGAATGGAAAGAACGACAAGCAAAAGTCGACAAGATATCATTCATTCTA
TCACTTGACGGAAATCCTTATCGTAAACGCAGTATTAGAGACCAGATTATAAAATACTCT
AAACGTGCAGGTGTTAAATACATTCAACCAAAAGGTTTAAGACACTCCCATGCTTCATTA
CTCATTAATGAATATAACGTAAATGCTCTATATATTCAAAGACGATTAGGTCATTCTGAT
GTCAAAACTACACTTAGTATTTATAGCCATTTATACCCAAATGCCGATTCTGAATTAACA
GATAAACTCAATCTCATATCAAGTGATTTTATCGATTAATTCTCTTTGGCTACCAAATTA
GCTATCAAAAGATAAAAAACCACCTCAAAAGCCTTATTTTAAAGGGCTTTTTTCTTTATT
TTCCCACTATTTCTAATAGGGGGGTTACATTTGGCCAAAGTGCCACGTCCACCCCTCCTC
ATTCCTTGTGGGAGTTGGGATTTCAAAATTTAGAAAGTGTGTCACTTTGGTCCAAAAAGT
GTGTCACTTAATCAGAAGGAGGTATTCCCATGAATGACTAAAATGAGTCCCTTTCAAATC
AAGAACTTCAGAAAACAAACAGGCCTCAGCCAAAAAGCCTTTGCACAAGCCGTTGACTTA
CCGATAAGAACCTACCGCTCCTATGAATCAGGGGAAAGAGGCCTCACCATTGACAAGTTC
CGAGAACTCAAAGAAAAACTCGGTTATTATCAGGAGTGTCACAGAAATAATCTTAGAGCT
CACATCGACTATTTGCGACTAACCTTCCCTAGTCTGCGAGATTTAGAAGCTTTCTGTGAA
AACTTTCTTTTTTGTCACTTAAGCGAATTTACTGACCAAGAAACACGGCTCATGAATTAT
ACCCACTTGTGGCAACGAGGAAACATTTGGATTTTCGATTTCTTTGATAAGTCTGCGACC
AATAACTACCAAACGTGTCTCCAACTCTCTGGTCAAGGCTGTCGGGAGATGGAGCTCCTC
TTAGAGCACAAGGGGACTTCTTGGCAGAACTTTCTTCAGAATATTCTCTATGCCTACGAA
GATGTCAGGGTAAAACGCCTTGATATCGCCCTAGACGAACTCTATAAAGGCTATGGTCAC
GAGGAGGAACACATCCAGATCCCCAAGCTCATTGATAAGCTCTATGCCAAAGAAATTGTC
CTAGATACCATTCGAAAATGGAACATCACAGGTGGGGGCTCCTTCACCGATAACGACGAT
ATGGAAGCCAATCACGGGCTTTCCCTTTACTTTGGGAGCCGACAAAGTCAGCTCTACTTC
AACTTTTATGAAAAGCGATACGAAATCGCTCGTATGGAAAATATCTCCTTGGAAGAATCC
TTGGAGATTTTTGGTATCTGGAACCGCTACGAGCTACGCTTTTCAGACCAGAAAGCCCAA
GGGGTTGTGGAGGAATACATCAACGGTGTGGACCTCGGAGAAATCGCAAGAGGCATCGTG
AACAAGGAAATCCAAGTCTATGATGGTGTCACCCGTTTTGGAGCCTATAAGCCCGATGAA
AAATGGCAAAGGCTCTTTGGAGGGGTTGAACCCCTAAAACTCTCAACCAGTCCACAACCT
TACAGTATCGAACGGACCATTCGCTGGTTAACCTATCAAGTCGCAAATTCTCTTGCACTC
GTTTCTGAAGCAGACAAAATCATGCAAACAGAATACATGAAGATGATTCAAAATAGCGGT
GAAATTACTGATCGTGGGGAGGCTATCTTAAGACTCCTCAAAACCAACAAACACTATGAA
CACTAGAAAGGAAATCTCTTATGGAATACAAAGTCGAAATCAATTCACTAAACAACTTTA
AAGCCTGGTCTGGTGGCCTTAGTACCTTAAACACTGTCCGTGAACGTGGTGGTATAGATA
CCCTAACCACCATCTGTGAAGACCTCTTTTCTGGAGATACCCCTACCGACACTCAAATCA
ATGACTGGCTTTGGTTTGATACAGACTTTATTTACCAGGCGCTAGGCTACGAGGACCTTC
TAGAGGGCTAATCCATGCTCAAGAAAATCTATCAAGCAGACTTCCTCCTTCTTCCTGATC
AAGAGTTTTGGAACATGTATATCCTCCTTAGAAAAGGAAAGGACTTCTACTATGAATGTG
CTGGAAGGTGTACCGAAAAGCCACCAGATGATAGAGGATTCTACGACTATGAACATGCCT
GTTTCACCCTAGATGGTCAAGTTATGAGTCTCAATAAACGAATGCGTCCCTCTCTCATTG
CTTATATTCAACAGACCATCAAAAATAATCACGAAACCTTTAGAAAGGAAATTGATATGG
CTACTAAAACGATGTTTGAAACCAAAGTTGGACAAGTTACCAACGAACTCGGAGAATTAC
TCAAAAAGAAAGACCACAAACAAGCTTGGACTAAAGCTGGAGAACTAAATGCTCTTCTTA
AAAAAGAAGAAGCCAAAGACCTAAAGCCTGAATTAGTCGAACAACTGCATAATGAGTTAC
GAGGCTACTACTACATTAACAGTGAGATTGAAAAAGCCAATAAGCGACTTTACGCTAAAG
GTTCCAAACTCATTGAACTCTCTAGTCTCTAGAAGGAGGACCTATGATAAAAGCGAAACA
ATACTTACTAAAAGCAAGAGAATACCTCTCAAACTTTAAAAAGGTAGAGAAAAAAGGTGG
CCCGCCAAAGCTAAAAGTCACCACTAAAAAAACTGTCAATTTAGCTGTTATCGGAGGAAT
TGTTTTCCTCCTTTTTGTTGGTCTTATGGGTGCCATCCGTGCCATCACACTCTCAAATAA
AGTGGGAACACTACAAGCTCAAGTGGAAGCGACTAAAAAACAAAAAGCACAGCCTATAGA
CGCTAATCGCAAGTATGACTACAAGCTCCAGTATTACCTCAATGACTATGTTTACGCCTA
CTTCACCCTCCCACAAGAAGGGGATAAACAACAAGCACAAGTCGAACACCTTAACAGCTT
TTATAATTTCGTCCCAGACGTCAAAGCACAAGGTCAAGTGCGTAACCCAAGTACCTTGCT
CTACTCACAATTAGTCACGGTAGAAGGTAAGGTAGCCACCTACAAGGTCAAATACAAGGA
AATAATCCAACATGACAAAGACACTGAGGAAAAAGAATTGGTGACGGGATTTAATATTCC
CTTTGATGAGAAAGAAGGGAAATACTATGTATCTGGACTCCCTTGGTTCTCAGCGATTGA
GTCTTCACAAGCAGGACACTTTAGCGAAGATGATCAACTCCAACTCACAGCTAACGATCA
CGTCTCAGACAGTCAACACAAGAAGGTTGAAAAGTTCCTCAAGGTTTTCTTTACCAACTA
CACCACTAACCAAGACAACCTCAACCTCATTGCCAAGAACGTTGCTATTGTAGCCAATAC
AACCTTTAAAACGATTGACTACACCTATCTTAAGAAAGATGGGGCTAGTCTTATTGCCTA
TGTCCAAGCAACCTTTGAGGTGGGAGGAACGACACACTCTGAAAACTTCACCTTCACGCT
CTCTGAAAAAGACAAGAGCTACTATGTCACAAAACTAGAACACACCATTCCTCTCAACTA
CGCAAACGATAAAGATTAGGAGAACTCTATGAATACAGACAATCTACGTACCTTCCTCCA
AGGCGATGGGATTTGGATTCTCACCGCTATCGCTGTTTTGTTGGCCATTAAAGCTTGGCG
AAACAGTTCTTGGCTTCAACTTTTCTCAGTCGTTGGTTTCTATGCCGTCATTGTCTCTAT
CGCAAAAGGACAAGATATCCTAAAAGTGGTCGGCTGGTTCCTACGACTCTTTGGTATTGA
TTCAGGACTTTAAGTATGACTGACGAAAGACTCTATGACTACAGTAAGGGCTTGAACGCC
CCTTATTGGATCCAGGAAATCAAGACAAAAAAGGGTACTCGCCTTTGGTACTTTGCGACA
CCAATGCAATTGTCCTTTTTTATTGTCTTTACCTTCGTTTTTGTGGCCATGTTGCTCTTT
GGAGGATTCATCCTGGTTCCGCTCGCAAAATTCACACACTCTATTTCACTACTGCTCTAT
TGGTACCTACCCTATAAACTCGCTAAATTCTACACCGAATACGAGCCACACGGTAAGAAG
ATGCACGTTTTCATCGGAGACTACCTGATTTACTTCTGGGATTTCAAGCTCAATAAAAAA
GCCATCTACCATGAAGACAGAATAGAGCCTGTAGAAGAGATTGTCTTTGAAAAAACAAAA
CTATAGAAAAGGAGGTCCTATGAGTATTACCTTAACCTATCCTATTAGGGAAATCCATGA
AAATCTAGCCCTCAAAAAAGATCGAACGGTGGTGGCTTATTACCGTATCCCCAATACTCC
CATCACCATTACAGACGAAGAGAAAAAGGGCAAACACAAGATTACAGTTGCCCAGATGAT
GAAGAAACTCCAGAAAAACAAATCCTTTGAGATTTCACTCATTCCCAAAGACTATCTCTT
AGAAGAAAAAATGAGGGACTTTTCAGAAGCATTGGCAGATGATAGCCGTGAACTGGGAGA
AGAACTCCTTCTTTACACGGTTGACCGTCTCACGGATGAAATGGAAATTCCTTATCAGTT
TGATTGGGTCGTAGGAGTGAGCTTACGCAAACAAAATCACGGGGCAACGGTGAAAGACTT
GGCCTACGAGAGCTTTAACGAGTTCTCGGAGAAAATCGCAAAAGGTCTGGGCTACGAATA
TGCATTGAGTCCCACCTGGTATGACGATTACAGAAGTGATGAATTCACTATTTTCCAAGC
CTTCTCTGTCCTACGTGCTAAACGTCTGACCAATGAAGAACTCTTCTACTACCAGCGGAT
GCAATACCTCCGCTACATTCCCCACTACAAGAAGGAGGTCCTCGCTAATCGCTCCCAATT
TAATATCACAGACACCCTAATTAAAGTCCTAAAAGGAGGCTTCCTCAAACTCGAAAGTCC
CTATGGTTCTTCCTTTGTAACTATTCTTCCTGTTGGGAAGTTTCCTGTGCAATTCAACGG
CTTTCACTTAGGAGAATTTGTCCAACGCTTGAACTTTCCCGTGGAACTACGCATCAAGGC
AGAATTCATTGATACCAACAAAATCAAGGGGAGAATGGGGCGTTCTAATACCCGTTATCG
AAACATCATGGAAGAAGCTGAAAACACAGACACCGTCCAACAAGATGAAATCATCATGGG
CTCTATATCCCTAAAAGACCTGATGAAGAAAGTCGGAAACAAGGAAGATATCATCGAATA
TGGAGCCTATCTGATTGTCTCTGCTTCTAGTGTCAATCAACTTCGTCAAAGACGACAAGT
CGTGCTTAACTATTTTGATGATATGGGCGTTGAAATCAGTGAAGCTTCGCAAGATGGTCC
TTACCTCTTTCAAGCCCTACTCTACGGGGAAAACCTCCAAAAGAAAACTCGCACCTGGAC
ACATATGGTCACAGCTCGTGGATTTTCAGAACTTATGCCCTTTACCAATACATCCTCAGG
GAACCGTATCGGTTGGTATATCGGACGAGTGGACAACTGGACTGGCCGTTGGGACACTAT
CGCTAAAGCTATTGATTCCTCTAAAAATATCGTCCTCTACAATGCCACAGTCGGAAACAA
AGAAGACATCGCTGGAAAGATTACCAAGAACCCACATATCATTATTACGGGTGCGACAGA
ACAAGGAAAGTCTTTCCTCGCTCAGATTATATTTTTAAGTGTGGCTTTACAAAATGTCAA
AACCCTCTATATTGACCCCAAACGAGAACTCAGAAATCACTATCAAGAGGTAATCAATTC
CCCTGAATTTGCACAACGCTACCCTGAACGCAAAAAACAGATTGAACACTTTAACTTTGT
GACACTAGACAGCTCACTGCCATCAAACCACGGAGTCCTAGACCCCATTGTAGTTCTTGA
TAAGGAACAAGCTGTAGAGGTCGCAAAGAACATGCTCGAGTTTCTCCTACAAGCTGTCGA
TGACGTGACGATGGACCAAAAAACAGCCATCACAGAAGCCATCAACGCTATCGTGGAACG
TCGAGTAGCTGGTGAGAACGTCGGGTTTAAACATGTCCTAGAAGCCCTAAGACAGGCTTC
CTCTTCTGAGATTGCCTCCGTTGGTCGCTATCTAACGTCCATTGTGACAAACTCCATCTT
GGAACTCGCCTTCTCAGATGGCACAACTCCAGGACTTAACTATGAGTCTCGAGTCACTAT
CCTAGAAGTCAATAACCTCAAGCTCCCAAAAGATGACTCCACAAAGATCTCCGACCACGA
ACAAAACTCCATAGCCCTCATGTTTGCACTTGGAGCCTTCTGTACCCACTTTGGCGAACG
CAATGAAAATGAAGATACCATTGAGTTCTTTGACGAAGCTTGGATTCTGATGAAGTCCGC
AGAAGGAAAGGCCGTAATCAAAAATATGAGACGTATTGGACGCTCTAAAAACAATACCTT
GGCACTGATTACACAATCTGTGCATGATGCAGAAAATGACGATGACACGACTGGATTTGG
GACCATCTTTGCCTTCTATGAAAAATCTGAACGTGAAGATATTCTCAGACACGTCAATCT
CGAAGTCACTGAAAGTAACCTCGAATGGATTGATAATATGATCTCTGGTCAGTGCCTTTA
CTACGATGTCTACGGTAATCTTAATGTGATTTCCGTCCACAATCTCTTTGAAGATATTGA
TATGCTTCTAAAACCAATGAAAGCAACAGTGTCTTCAAGTCTCGAAAATAAATACGCTAG
TTAGGAGGTGAACCGATGCAAGAAGCTTTTGCCAAGCTAAAGGGAGTGGATATCTTCTCC
CTAAAGTCCTACATGGAACCAACCAACTTTGGCTCCTTTAATGGGGCCTGGGTTCTGATT
AATGAACTCTTCGTTAACCTCTTCTTTTTCATTCTCAATGCCGTCGTTGGCTTCTTTTCC
CTCCTCATTCGCATTTTAGAAAAGATTGATCTCTATGCTACCTATAAAACCTATGTCTTT
CATGGGGCAAGCAGTATTTGGCACGGATTTACTGGCTCTAATACAGGAAATATTACCAAC
AAATCACTTGTAGGTACCTTGCTTTTGGTTTTAGCTTTCTACCTGTTCTATCAGTATTTC
TTTTCAAAAGGCTCTTTTTCAAGAACACTCCTCCATGTCTGTTTGGTACTCCTATTAGCT
CTGGGGTACTTTGGGACAGTCGCTGGAACATCTGGTGGGCTCTACCTCCTTGATACTGTC
AATAACGTCTCTAAAGACGTTACCAAAAAGATTGCAGGAATTAAGGTGGACTATGCCAAA
GACAAGTCCATTAAAATTGGAAAATCGATGTCAGATAGCTACATTGCAGAAACGTCCTAT
AAAGCCTATGTCTTTGTCAATACTGGCCAAGAAAATGGAAAATACAAGAACAGCCAAGAC
GGGAAAGAAGAAGCCTTTGACGACAGTAAAGTCCTTGGAACGAGTGATAAGAATGGAAGC
TTCAAGGCGGTCAAAGCAAAAGACCGCTCCAAGTATTTAGACGATTTAGGAGATGGCGCC
AACGATGATGGTGAAAAGAACCGTTGGGTGTCAGCTATGCCAGACTTCATCTTCACTCGG
ATGTTCTATGTGATTTTTAAAATTGTAGAAGCCTTTGTATTAGCCGTCCCCATTATCCTT
ATCCAGCTCTTAAATGTGGTGGCTCAAATCCTTGTCCTCACTATGATTCTACTTTTTCCA
GTAGTCCTTCTCATGTCATTCGTTCCAAGGATGCAAGAGTTGGTCTTTGGAGTGCTTAAA
GTTATGTTCGGGGGCTTGATTTTTCCAGCAATTACAACTCTCTTAACACTCCTTATTTTC
TATATTGAAAAAATGATAGAAAACATCGTCACAAATGGGTTTGATGGTGTTCTAAAAACC
TTACCGTCACTTCTCTTATTTGGTCTTGTCTTCAAACTCTTAGTATCGGTGGTTTCTAAA
GGTGTCATCTATTTCCTCATCTGGAGATTCAAAGGCCAACTCCTCCAATTCATTCTTGGC
TCCAAAGCTCGAATGGTTGCGACAGATATTGGGACTAAAGTTGAACATGGCGTCACAAAG
ACCAAAGAGGTTGCTTCACAAGTCCCAACACGAAGCCTTGCGACGGCTCAACACCTCGGA
AACTTTGCATTGGCTGGTGCTGGTTTTGGGACTGGGGTGATGATGAATGCCAAGAGCCAT
TTCCAAAATGCTGGTTCCTTCTTTACTCGTAAGGAACCAAGTCAACCGGAAACTGCCATG
CCATCAGGTCCAACAGAGGCTCCAATAACGCCAGAAGCTCCAGAACCAATCATTCCTCCA
ACTCAGACACCACCTGATAACTTCAAGCCAATTGAAGAAGAGAGCACAACACCTCCAAGT
GACTCACCAATCATGTCAGAAGGAACACCTAGTCCAGAGGACGAATTCCAAACGCTCAGA
GAAGAGTGGATGTCACCATTCAAACAACACCGTATCAATACTCTGGAAAGGAGATTGGAT
GCTTATAAGGACCCTCAAGCCATGTATAAAGCTCAAGGATCTAATGCCTTCACCCGTGCT
TATCGTCAGACTATGACACGAGACGATAAAATAAGAGCCAATATCGAGCGACGAGATCGT
TTAACTCAACGCCTAAACCAATTGAGAGGAGAATAGAATGAATACTAAAATACGCTCAAA
AACAGCCTTTCCAAGAATGCTTGAAGAGACACTTTTTAAGGCTTACCAAGAAGGGAAACG
CTCCGTCGATTTCCTTCTTTTATTTCCAGTCTCAGAAAAAGACAAAGACCAGATCATTGC
ACAAACAAAAGCTCATTCCGTCGTCTTAGATGCCAAATGGCGCTTTGGGACTGTTCTATT
TACAGCCTATATCAGACATTAAGTAGAAAGGAGAGCCGATGAAAAAACTAAAATGGTATT
TATTGTCTAGCCTCATTCCGCTTTTCTTTCCTGTTTTTATCATTATCATCATTATGGGAG
CAGTCGGGGGAGGTAGCACTGGTGGCTCTTCTCAATCACTAAATGGGGCAACCTACACAG
ACCACTGGTCAAATGGTGATTCCTATACCCATAATTTACTTGTCCATCGCTATGGTATTA
AGGCAGAGCAACTAGACGGCTTTTTAGATACTTTAGGAATCTCCTATGACAAAAAGCGCA
TTAATGGGAAAAAGCTCTTAGACTGGGAGGCTAAATCTAATCTAGATGTTCGTGCCATTG
TCGCGATTGCCTTAAATGAAAGTTCACTTGGAACAGCTGGAGTCGCTACAAATCCTGGTT
CCAACATGTTTGGTTTTGGGGCATTCGACTCTAATCCAGAAAACGCCAATAATTTTAACG
ATGAGGTTGCAGTTGTTGGACTCACCAATCAGACCATCATTGGCAATAAAAATGAAACCT
TCAAGGTCCAAGATGACAAAGCTCAAAAATTTGCGAGTGGTTCTCTCAATACGTCAACAG
ATGGTGGGGTCTACTTCACTGATACTTCTGGCTCAGGAAAAAGGCGTGCTGAAACCATGC
AAAAACTCGATACTTATATCGATGAGCATGGAGGCACACCCAAGGCCCCTGAACAAACGA
CAGGAAAAACCAGAGACGGAGGTGGTGTCACAACTGGGGACGTCCCACAAGGCTACAGCC
TCACCAAAGAAATCAATACCTCAAGCTATACAGGTCTGTCTTATCCCTGGGGACAATGTA
CATGGTATGTCTACAACCGAGGAAAAGAAGTCGGTGTTAGCTTCGGAGAATATATGGGAA
ATGGGGGTCAATGGATGAATGCCCCTGGTTACCAAACAACTCATACCCCTACCGAACACT
CCGCACTATCTTTTAGCCCGGGACAAGCTGGTGCAGATCCAACCTATGGACACGTTGCCT
TTGTGGAGCAAGTCAAATCAGATGGCTCCATTCTTATCTCTGAATCAAACGTCAAGGGTT
TAGGAGTCGTTAGCTACCGCACTTTTGATGCAGAAACAGCAAAACAATTTACTTATGTTA
TTGGAAAATAGAAAGGAGTTATTTATGCTAAAGCTTAAATACGTACCAGTTGAAAACTGC
AAAGCCGAATGGGGTGATAAGTTAGCCTTAATGAAAAGATTTGAAGGATTAAAATTGAAG
ACCTTAAACAATCTGCTAACTGAGATGAGAATGAATCCTCAATTCAAAGACTATGTGATT
AATTCCGGTCACAGAACTGTTTGGATTAACTTCGAGGGTTTTTTAAATTTCTTACGCTAT
AGGCAAAATAAACGATTTAAAGAGGTGGGATAATGGAGCAAGTTAAAATAGCTAATATTA
CTCAAAAGACAACAAGACCTGCTGATAAAACTGGATATATTGAAGTAAAATTTAGAACCT
ACTTCAATAACCCGTTAACGAATAAACGCAGAGAAATCCTATCAGATTGGTACACTATCA
CCAATAAAAAGGATAGTACAGGAAAAATAAAGCTATCTCCGCAAATTAAAGCTATTATCC
ATAAAGAACTTCAAGAGAAGGCCAATAAAGTTTATGAAGAGCTGACTAGAACTATTCTTC
TAGAAAAATCAGATATCACGCTTGATGAGGTCTGGAATGAATGGCATAATGAACGAGTTG
AAAGACAACTAGTTGCTCCTAAAACATTAGCAGGTGAAGATGGTAGATACCGTAACCATA
TTACTAAGCAAATCCCTAAGGATTCGATTTTAAAAAATATTCCATCTAGTTTAATTAAAA
ACTTACTTGATAATCTTTATCCTATAGGAAACCATAAAAGACTCGCACAAGGTGTAAAAT
CCGATTTAACATCAATCTATAAGTTTGCCATTCTTCATGATTACATTTCTCCTGACCAAA
ATCTAATGCCCTATATAAATATTGGTAGAAAAGGGCTTTCTGATGAATTAGATCGTTTAA
AGAAATCGGATATAGAAGATCAATATCTTGAATCTTGGGAACTCAAAGAAGTATTATCCA
TTGTTCGTAAGTACAATGAACAGTATGCACGTATTTTTGAATTTCAAGCACTAACCGGAA
TGCGTATTGGTGAAGTGCTCGGTTTAAAGGAGGAAGCTATTGATTTTAATAAAAATATAG
CCTCAGTTATTAGAACTCGTGCTACTCATGGAGGAGCCTCTGAAGCTAGCTATGAAGGTA
ACGTTAAAAATGTACAAAGTTATCGAAACGTTCAATTATCATTAAGGGCTGTTGAAATTC
TAAAAGAAGAAATTGAATTAAATCATCATCATATAGAATTCAATCCAGACTATAAAGATA
ATGGATGGATTTTCACCTCTAAGAGCATTCATAAACCTGATTACAATGGAACTCCTCTTC
ATTACAGTGTCTTAAACAACTTCCTCAACTCTTCAGAAAATGGTAAACTAAACCGCAAGG
GAAAACCGAGACGAGCAGGAATCGATATTGACAATAAGCTTAGTTTCAAGAAACATATTA
CAACTCATATCTTCCGACACACGCATATCAGCTTCTTAGCGGAACAAGGAGTACCTTTAG
AGGCTATTCAAGATCGTGTTGGACATTCTAGAGGTAGTCGAGTAACAGAAATTTATTTGC
ATATCACTAAAAAAACAAAGGATCAAATTATACCTATCCTTGATACTCTTACACAATAAG
TGTGGCAAATCTGTGGCAAAACATAAGAAAAAGGCTTGTCCATGTTGGACAAACCCTTTA
TTTTCAAGCTTATATAACCTAATTAAGCTTTGTTTGCTGAAC
