# Supplementary material for: Abundance, Diversity and Role of ICEs and IMEs in the Adaptation of Streptococcus salivarius to the Environment
Source: Genes (Basel). 2020 Aug 26;11(9):999. doi: 10.3390/genes11090999 (PMC7563491; doi:10.3390/genes11090999)
Supplement: Supplementary file 1 [file genes-11-00999-s001.zip › Supplementary files/Lao_Data_S1/ICE_SsalL45_rpsI.fasta]

>ICE_SsalL45_rpsI
AAACCAGGTCTTAAGAAAGCTCGTAAAGCTTCACAATTCTCAAAACGTTAATTATCCGCG
ATATATCAACGTTTCAAGACATTCAAGATTTTTATCTTGGGTGTCTTTTTTTGTCCAAAA
ATCAAAAGTTTCCACCAAAATTTCCACCATATTCCCACCATTACTTTTTGAGGTGCCTGT
AAGCAGTCTCTCCAGCTGTCTGTGAAACAGTGCTAGTGGTATTGATATAAGTTTTTGTGA
TTGACTGGTCACTATGAGTTAATGCCTCAGATATTTCTTCTAGTGAACGTCCTGCTTTTT
TGGCTAGTGTTGCCCCAGTATGTCTAAGTTTATGTGGTGTAGCAGGTGCTAGTTCTGGAT
GCCGTCTTTTAATAGAGTTCATCCGATAATTGAGGTAGTCAATATGCAAGACAATGTTTA
TATTATTTTGTCTATCATTATAGGTAAATACAAACTGATTATTTGTTTGCTTGATACCAA
ATTGTTTTAGTTCTTCTCGCTGCAAGACTTTCCATTTTTGCAATAGTTCCATCAATTCAG
TAGGAGCATTAAATAATGTTCGTTTGCCTCCCTTTGTCGCTTTTACATTTCCGAAACGGT
CTAATGCATTTTCGATTAGTATTTCGTTGTTTTTGAAATTGATATGTTTCCATTGAAGTG
CATAAGATTCAGACTTTCTATCGGAGAGAAAGAATGTTGTATAGAATAGGACATAATCTT
TAAATTCTAGTAATCCTTTTTCTAAATCATCGTCAAAGGCTTGCAGCCAAAAACGTAATT
CGTCTTCATCTAACGCTAAATCTTCTTCACGCTTATTCTCTTTTAGGATTTGCTTTTTAG
TTGCTTTAATACGACTAATCGTTTTGTGTAGTCGATTGACTGGGATGTATTCCAGTTCTT
CCGCCCAGTCAAAAACTGAGTTAATGTAACCACGGAGAGCCTTGAAATTTGCATAACTAT
TTGCTTTTGGTGTCAGTAATGACAATACTAATTGTTTGTTTTCGTTAAGATAACTCAAGG
AGTATTTACCTAGAATGGGTAAAATATGTAGTCTAAAGAGATTTTCGGTTTGGAAGATTG
TTGCAGCTGTAGGAGGTTTATTCGTATTAGTTGTTTGCCCAGCTTTATAGGGTTCGAGCC
AAACCTCTTTATAGAAATCAGAAAAAAGTATGTCCTCTTTCTTGAGAGGCTGTCGAAAGT
GTTTGTTGTGCCTTGCTTTTTCAATATCAACTGATAGCTTTAATTCTGCTTCTTTCGCCT
CACGTCTAGTCTTAAATCGTTTCTCATATAGCTTACCTAGTCCCAGTTTTGATTGGGTAT
CTTCTGGAATATAAACTCTAAGCTGATAGGTGCCATTTTTAGTTTTCTTTATTGACATCG
GTGTTCCTTTCTAGGCAGAGATTTCAAGTCTTGCCATCCAATGATTGACGCTTTCCTTAT
TGAATCGTATGGATTTACCGATTTTGATATATGGCAGTCCCATTGAAATCCACAGGTCAA
GAGTGTTATTGGAAATTCCTAGATAACCACAGGTTTGTTTTTTGTTCAGAAATGGAGTGT
CTAATCCCATATCTTCTTTGAAATGATGAATCTCATCTTTGATAAGAGTTGCAATCATTT
TTTGAATTTCTTGTGTCTGTTCTTCTGGTAGTTGTACTAACATTATTATCTCCTTCCTAA
TGTCCTAAAACATAAGTAAATTGTTTTGCTGTATCTGCATCAAAAATGCGGTAGCTAACG
ACTCCTAGTCCTTTGACGTTTGATTCAGAGATAAGAATGGAGCCATCTGATTTGACTTGT
TCCACAAAGGCAATGTGACCATAGGTTGGATCTGCTCCAGCTTGTCCAGGGCTAAATGAA
ACTGCAGAGTGTTCTGTTGGAGTATGAGTTGTTTGAAAACCTGGGGCATTCATCCATTGA
CCACCATTTCCCATATACTCTCCAAAGCTAACACCGACCTCTTTTCCTCGGTTATAGACA
AACCAGGTACATTGTCCCCAAGGATAAGACAGTCCTGTATAGCTTGCGGTATTGATTTCT
TTGGTGAGGCTATAGCCTTGTGGGACATCCCCAGTTGTGACACCGCCTCCGTCTCTCGTT
TTTTCTGTCGTTTGTTCAGGGGCTTTTGGTGTACCTCCATGCTCATCGATATAAGTATCG
AGTTTTTGCATGGTTTCAGCACGTCTTTTTCCTGAGCCAGAGGTATCGGTGAAGTAGACC
CCACCTTCTGTTGACGTGTTGAGGGAACCACTCGCAAATTTTTGCGCTTTGTCATCTTGG
ACTTTGAAGGTTTCATTTTTATTGCCAATGATGGTCTGATTGGTGAGTCCAACAACTGCC
ACTTCATCGTTAAATTTATTGGCGTTTTCTGGATTAGAGTCAAATGCCCCAAAACCAAAC
ATGTTAGCTCCAGGATTTGTCGCAACCCCAGCTGTTCCAAGTGAACTTTCATTTAAGGCA
ATCGCTACAATGGCACGAACATCTAGATTAGACTTAGCCTCCCAATCTAGGAGCTTTTTC
CCATTGATGCGTTTCTTGTCATAGGAGATGCCTAAAGTATCTAAGAAGCCGTCTAATTGC
TCTGCTTTAATACCATAGCGATGGACGAGTAAATTATGGGTATAGGGGTCTCCATTTGAC
CAGTGGTCTGTGTAGGTTGCGCCATTTAGTGATTGAGAAGAGCCACCAGTGCTACCTCCT
CCGACGGCTCCCATAATGATGATAATGATAAAAACAGGAAAAAAGAGAGGAAGAAGGCTA
GATAATAGATACCATTTTAGTTTTTTCATCGACTCTCCTTTCTACTTAATGTCTGATATA
AGCTGTAAATAGAACAGTCCCAAAGCGCCATTTAGCGTCTAAGACGACGGAATGAGCTTT
CGTTTGTGCAATGATCTGGTCTTTGTCTTTTTCTGAGACTGGAAATAAAAGAAGGAAATC
GACGGAGCGTTTCCCTTCTTGGTAGGCCTTAAAAAGTGTCTCTTCAAGCATTCTTGGAAA
GGCTGTTCTTGAGCGTATTTTAGTATTCATTCTATTCTCCTCTCAATTGGTTTAGGCGTT
GAGTTAAACGATCTCGTCGCTCGATATTGGCTCTTATCTTATCGTCTCGTGTCATGGTCT
GACGATAAGCACGAGTGAAGGCATTGGAACCTTGGGCTTTATACATGGCTTGAGGGTCCT
TGTAAGCATCCAATCTACGTTCTAGGGTATTAATACGGTGTTGCTTGAATGGCGACATCC
ACTCTTCTCTGAGCGTTTGGAATTCATCCTCTGAACTAGGTGTTCCTTCTGACATGATTG
GTGAGTCACTTGGAGGTGTTATGGTCTCTTCTTCAATCGGCTTGAAGTTATCAGGTGGTG
TCTGTGTTGGAGGAATGATTGGTTCTGGATCTTCTGGCGTTATTGGAGCCTCTGTTGGTC
CAGAAGGCATAACTGTTTCTGGTTGGCTTGGTTCTTTACGGGTAAAGAAGGAGCCTGCAT
TTTGGAAATGGCTCTTGGCATTCATCATCACCCCAGTCCCAAAACCAGCACTAGCCAATG
CAAAGTTTCCGAGGTGTTGAGCCGTCGCAAGGCTTCGTGTTGGGACTTGAGAAGCGACCT
CTTTGGTCTTTGTGACGCCATGTTCAACTTTAGTGCCAATATCTGTCGCAACCATTCGAG
CTTTGGAGCCAAGAATGAATTGGAGGAGTTGGCCTTTAAATCTCCAGATGAGGAAATAGA
TGACGCCTTTAGAAACCACTGATACTAAGAGTTTGAAGACAAGACCAAATAAAAGAAGTG
ACGGTAAGGTTTTTAGAACACCATCAAACCCATTTGTGACTATGTTTTCTATCATTTTTT
CAATATAGAAAATAAGAAGTGTTAAGAGAGTAGTAATCGCTGGAAAAATCAAGCCCCCGA
ACATAACTTTTAGCACTCCAAAGACTAACTCTTGCATCCTTGGAATGAATGACATGAGAA
GGACTACTGGAAAAAGTAGAATCATGGTGAGAACAAGGATTTGAGCCACCACATTTAAGA
GCTGGATAAGGATAATGGGGACGGCTAATACAAAAGCTTCTACAATTTTAAAAATCACAT
AGAACATCCGAGTGAAGATGAAGTCTGGCATAGCTGACACCCAACGGTTCTTTTCACCAT
CATCGTTGGCTCCGTCTCCTAAATCGTCTAAATACTTGGAACGGTCTTTCGCTTTGACAG
CCTTGAAGTTCCCATTCTTATCACTCGTTCCAAGGACTTTACTGTCGTCAAAGGCTTCTT
CTTTCCCGTCTTGGCTGTTCTTGTATTTTCCATTTTCTTGGCCAGTATTGACAAAGACAT
AGGCTTTATAGGATGTTTCTGCAATGTAGCTATCCGACATCGATTTTCCAATTTTAATGG
ACTTGTCTTTGGCATAGTCCACCTTAATTCCTGCAATCTTTTTGGTAACGTCTTTAGAGA
CGTTATTAACGGTATCAAGGAGATAGAGTCCACCAGAGGTTCCAGCGACTGTCCCAAAGT
ACCCCAGAGCTAATAGGAGTACTAGACAGACATGAAGGAGTGTTCTTGAAAAGGAGCCTT
TTGAAAAGAAATATTGGTAGAACAGGTAGAAAGCTAAAACCAAAAGCAAGGTGCCTACAA
GTGATTTGTTGGTAATGTTGCCAGTATTAGAGCCCGTAAATCCGTGCCAAATACTGCTTG
CCCCATGAAAGACATAGGTTTTATAGGTGGCGTAGAGATCAATCTTTTCTAAGATACGAA
TGAGGAGGGAAAAGAAGCCAACGACGGCATTGAGAATGAAAAAGAAGAGGTTAACGAAGA
GTTCATTAATCAGAACCCAGGCGCCATTAAAGGAGCCAAAGTTGGTTGGTTCCATGTAGG
ACTTTAGGGAGAAGATATCCACTCCCTTTAGCTTGGCAAAAGCTTCTTGCATCGGTTCAC
CTCCTAACTAGCGTATTTATTTTCGAGACTTGAAGACACTGTTGCTTTCATTGGTTTTAG
AAGCATGTCAATATCTTCAAAGAGATTATGGATGGAAATCATATTGAGATTACCGTAGAC
ATCGTAGTAAAGGCACTGACCAGAAATCATATTATCAATCCATTCGAGGTTACTTTCAGT
GACTTCGAGATTGACGTGTCTGAGAATATCTTCACGTTCAGATTTTTCATAGAAGGCAAA
GATAGTCCCAAAACCAGTCGTGTCATCGTCATTTTCTGCATCGTGGACAGATTGTGTAAT
CAGTGCCAAGGTATTATTTTTAGAGCGTCCAATACGTCTCATATTTTTGATAACGGCTTT
TCCTTCTGCGGATTTCATCAAAATCCAAGCTTCGTCAAAGAACTCAATGGTATCTTCATT
TTCATTGCGTTCGCCAAAGTGGGTACAAAAGGCTCCAAGTGCAAACATGAGGGCGATAGA
GTTTCGTTCGTGGTCTGAAATCTTTGTGGAGTCATCCTTTGGAAGCTTGAGGTTATTGAC
TTCTAGGATAGTGACTCGGGACTCATAGTTAAGACCTGGTGTGCTACCATCTGAGAAGGC
GAGTTCCAAGATGGAGTTTGTCACAATGGACGTCAGGTAGCGACCCACTGAGGCAATTTC
AGATGAGGAAGCTTGTCTTAAGGCTTCTAGGACATGTTTAAAGCCGACGTTTTCACCAGC
TACTCGACGTTCTACGATAGCATTGATGGCTTCTGTGATGGCTGTTTTCTGGTCCATCGT
CACGTCATCGACAGCTTGTAGGAGAAACTCAAGCATGTTCTTTGCGACCTCTACGGCTTG
TTCCTTATCAAGAACCACAATGGGGTCTAGGACTCCGTGGTTTGATGGCAGTGAGCTGTC
TAGTGTCACAAAGTTAAAGTTGTCAATCTGTTTTTTTCGTTCAGGGTAGCGTCGTGCAAA
TTCAGGAGAGTTGATTACTTCCTGATAGTGATTTCTGAGTTCTCGTTTGGGGTCAATATA
GAGGGTTTTGACATTTTGTAAAGCCACACTTAAAAAGATAATCTGAGCGAGGAAAGATTT
CCCTTGTCCTGTCGCACCCGTAATAATGATATGTGGGTTCTTGGTAATCTTTCCAGCGAT
ATCTTCTTTATTACCGACTGTGGCATTGTAGAGGACGATATTTTTAGAGGAATCAATGGC
TTTAGTGATAGTATCCCAACGGCCGATCCAGTTGTCTACTCGTCCGATATACCAACCGAT
ACGGTTACCTGAGGACGTATTGGTAAAGGGCATGAGTTCTGAAAATCCACGGGCTGTGAC
CATATGTGTCCATGTGCGAGTTTTCTTTTGGAGGGTTTCACCATAGAGTAGGGCTTGAAA
GAGGTATGGGCCATCTTGCGAAGCTTCACTGATTTCAACGCCCATATCATCAAAATAGTT
GAGAACTACTTGTCGTCTTTGACGAAGCTGATTGACACTAGAAGCCGAAACAATGAGATA
GGCTCCATATTCGATGATATCTTCCTTGTTTCCGACTTTCTTCATCAGGTCTTTTAGGGA
GATAGAACCCATAATGATTTCGTCTTGCTGGACGGTGTCCGTGTTTTCAGCTTCTTCCAT
GATATTGCGATAACGGGTATTGGAACGTCCCATTCTCCCCTTGATTTTGTTGGTATCAAT
GAATTCTGCCTTAATGCGTAGTTCTACGGGAAAGTTCAAGCGTTGGACGAATTCGCCTAG
GTGAAAGCCGTTGAATTGCACAGGAAACTTCCCAACAGGAAGAATGGTCACAAAGGAAGA
ACCATAGGGACTTTCGAGCTTGAGGAAACCTCCTTTTAGGACTTTAATTAGGGTATCTGT
GATATTAAATTGGGAGCGATTAGCGAGGACCTCCTTTTTGTAGTGGGGAATGTAGCGGAG
GTATTGCATCCGCTGGTAGTAAAAGAGTTCTTCACTGGTCAGACGTTTGGCACGTAGGAC
AGAGAAGGCTTGGAAAATAGTGAATTCATCACTTCTGTAATCGTCATACCAGGTGGGACT
CAATGCATATTCGTAGCCCAGACCTTTTGCGATTTTCTCTGAGAACTCATTAAAACTCTC
ATAGGCTAAGTCTTTCACCGTTGCCCCGTGATTTTGTTTGCGTAAGGTCACTCCTACGAC
CCAGTCAAACTGATAAGGAATTTCCATTTCATCCGTGAGACGATCAACCGTGTAAAGAAG
GAGTTCTTCTCCCAGTTCACGGCTATCATCTGCCAATGCTTCTGAAAAGTCCCTCATTTT
CTCTTCTAAGAGATAGTCTTTGGGAATGAGTGAAATCTCAAAGGACTTATTTTTCTGGAG
CTTTTTCATCATCTGAGCAACTGTGATTTTGTGTTTGTCCTTTTTCTCTTCATCTGTAAT
GGTGATGGGAGTATTGGGAATGCGGTAATAGGCTACCACCGTTCGATCTTTTTTGAGGGC
TAGATTTTCATGGGTTTTCCTAATAGGATAGGTTAAGGTAATACTCATAGGACCTCCTCT
TCTATAGATTTGTTTTTTCAAAGACAATTTCTTCTACTGGCTCTATTCGGTCTTCATGAT
AGATCGCTTTTTTATTGAGCTTGAAATCCCAGAAGTAAATCAGGTAGTCCCCAATGAAAA
CGTGCATCTTCTTACCGTGTGGTTCGTACTCGGTGTAGAATTTAGCGAGTTTATAGGGAA
GGTACCAGTAGAGCAGTAGTGAAATAGAGTGTGTGACTTTTGCGAGGGGGACCAGAATGA
ATCCTCCAAATAGCAACATGGCCACAAAAACGCAGGTAAAGACAATGAAAAAGGATAATT
GCATTGGTGTTGCGAAGTACCAAAGGCGAGTTCCCTTTTTTGTCTTGATTTCCTGGATCC
AATAGGGGGCGTTCAAGCCCTTACTGTAGTCATAGAGTCTTTCGTCAGTCATACTTAAAG
TCCTGAATCAATACCAAAGAGTCGTAGGAACCAGCCGACCACTTTTAGGATATCTTGTCC
TTTTGCGATAGAGACGATGACGGCATAGAAACCAACGACTGAGAAGAGTTGAAGCCATGA
ACTGTTTCGCCAAGCTTTAATAGCCAACAAAACAGCGATAGCGGTGAGAATCCAAATTCC
ATCGCCTTGGAGGAAGGTACGTAGATTGTCTGTGTTCATAGAGTTCTCCTAATCTTTATC
GTTTGCGTAGTTGAGAGGAATGGTGTGTTCTAGTTTTGTAACATAGTAGGTCTTGTCTTT
TTCTGAGAGCGTGAAGGTGAAGTTTTCAGAGTGTGTCGTTCCTCCCACCTCAAAGGTTGC
TTGTACATAAGCAATGAGATCAGCCCCATCTCTCTTAAGATAGGTGTAGTCAATCGTTTT
AAAGGTGGTATTGGCTACAATAGCAACGTTCTTAGCAATAAGGTTGAGGTTGTCTTGATT
AGTAGTATAGTTGGTAAAGAAAACCTTGAGGAACTTTTCAACCTTTTTGTGTTGACTGTC
TGAGACGTGGTCGTTAGCTGTGAGTTGGAGTTGATCGTCTTCGCTAAAGTGTCCAGCTTG
TGAAGACTCAATCGCTGAGAACCAAGGAAGTCCAGAAACGTAGTATTTTCCCTCTTTTTC
ATCAAAGGGAATATTAAATCCCGTTACCAGTTCTTTTTCCTCGGTGTCTTTGTCATGTTG
GACCATTTCCTTGTACTTGACCTTGTAGGTAGCTACCTTACCTTCGACTGTGACTAATTG
TGAGTAGAGTAGGGTACTTGGATTACGTACTTGACCTTGTGCTTTGACGTCTGGAACGAA
GTTGTAGAAACTGTTGAGGTGTTCGACTTGAGCTTGTTGTTTATCACCTTCTTGTGGGAG
GGTGAAGTAGGCGTAGACATAGTCATTGAGGTAATACTGGAGCTTGTAGTCATACTTACG
ATTAGCCACAGGCTGTGCTTTCTTATTTTGAGTTGCTTCCACTTGTTTTTGTAGTGTTGC
CACTTTACTTGAGAGTGTTATGGCACGTATGGAACCCATAAGACCAACAAAAAGGAGGAA
AGCAATTCCTCCGATAACAGCTATATTGACGTTCTTTTTCGTAGTGACTTTTAGCTTTGG
TGGGCCTCCTTTTTTCTCCACCTTTTTAAAGTTTGAGAGGTATTCCCTTGCTTTTAGTAA
GTATCGTTTAGCTTTTATCATAGGTCCTCCTTTTAGAGACTAGCGAGTTCAATGAGTTTA
GAACCTTTAGCATAGAGGCGTTTATTGGCTTTTTCAATCTCACTGTTAATGTAGTAGTAG
CCTCGTAATTCATTATGCAGTTGTTCGACTATCTCAGGTTTTAGGTCTTTGGCTTCTTCT
TTTTTGAGAAGAGCGTTGAGTTCTCCAGCCTTGGTCCAAGCCTGTTTGTGGTCTTTCTTT
TTGAGTAACTCTCCAAGTTCGTTGGTAACCTGTCCAACTTTTGTTTCAAAAATCGTTTTA
GTAGCCATATCAATTTCCTTTCTAAATGTTTCGTGATTGTTTTTGATGGTCTGTTGAATA
TAAGCAATGAGAGAGGGACGCATCCGTTTATTGAGACTCAGAACCTGACCGTCTAGGGTG
AAACAGGCATGTTCATAGTCGTAGAAGCCCCTATCATCTGGAGGTTTTTCGGTGCATCTT
CCAGCACATTCATAGTAGAAGTCCTTGCCTTTTCTAAGGAGGATATACATGTTCCAAAAC
TCCTGATCAGGAAGAAGGAGGAAGTCTGCTTGATAGATTTTCTTAAGCATGGCCTTAGCC
CTCTAGGAGGTCCTCGTAGCCTAGTGCTTGGTAAATAAAGTCTGTATCAAACCAGAGCCA
ATCATTGATTTGAGTGTCGGTAGGGATATTCCCAGAAAAGAGGTCTTCACAGATGGCGGT
TAGGGTATCTATACCACCCCGTTCACGGACAGTGTTTAAGGTACTCAGTCCACCAGACCA
GGCTTTAAAGTTGTTTAGTGAATTGATTTCGACTTTGTATTCCATAAGGGATTCCCTTTC
TAGTGTTCATAGTGTTTGTTGGTTTTGAGGAGTCTTAAGATAGCCTCCCCACGATCAGTG
ATTTCCCCGCTATTTTGAATCATCTTCATGTATTCTGTTTGCATGATTTTGTCTGCTTCA
GAAACGAGTGCTAGGGAGTTTGCGACTTGGTAGGTTAACCAGCGAATGGTTCGTTCAATA
CTGTAGGGTTGCGGACTGGTTGATAGTTTTAGGGGTTCAACCCCTCCAAAGAGACTTTGC
CATTTTTCATCGGGCTTATATGCCCCAAACCGAGTGACACCATCATAGACTTGGATTTCA
TTGTTCACGATACCTCTTGCGATTTCTCCGAGGTCCACACCGTTGATGTATTCCTCCACA
ACCCCTTGGGCTTTCTGGTCTGAAAAGCGTAGCTCGTAGCGGTTCCAGATACCAAAAATC
TCCAAGGATTCTTCCAAGGAGATATTTTCCATACGGGCGATTTCGTACCGCTTTTCATAA
AAGTTGAAGTAGAGCTGACTTTGACGACTCCCAAAGTAAAGGGAAAGACCATGATTCGCT
TCCATAGCGTCGTTATCGGTGAAGGAACCCCCACCTGTGATATTCCATTTTCGAATGGTA
TCTAGGACAATTTCTTTGGCATAGAGCTTATCAATGAGCTTGGGAATCTGGATGTGTTCA
TTCTCGTGCCCATAGCCTTTATAGAGCTCGTCTAGGGCGATATCAAGGCGTTTTACCCTG
ACATCTTCGTAGGCATAGAGAATAGTTTGAAGAAAGGTTTGCCAAGAAATCCCCTTGTCT
TCTAGGAGGAGTTCCATCTCCCGACAGCCTTGACCAGAGAGTTGGAGACACGTTTGGTAG
TTATTAGTTGCAGACTTATCAAAGAAATCGAAAATCCAAATGTTTCCTCGTTGCCACAAG
TGGGTATAATTCATAAGCCGTGTTTCTTGGTCAGTAAATTCGTTTAAGTGGCAGTGAAGA
AAGTTCTCACAGAAAGCTTCTAAATCTCGCAAACTGGGGAAAGTTAATCGCAAATAGTCG
ATGTGAGCCTTGAGATTGTTTTTGTGACACTCTTGATAGTAACCGAGTTTTTCTTTGAGT
TCTCGGAATTTGTCAATGGTGAGACCTCTTTCCCCTGATTCATAGGAGCGGTAAGTTCTT
ATCGGTAAGTTAACTGCCTGTGCAAAGGCTTTTTGGCTGAGGCCTGTTTGTTTTCTGAAG
TTTTTGATCTGAAAGGGACTCATTTTAGTCATTCATGGGAACACCTCCTTTTGACTAAGT
GACACACTTTTTGGCCCAAAGTGACACACTTTCTAAATCTTGAAATCCCAACTCCCACAA
GGAATGAGGAGGGGTGGACGTGGTACTTTGGCCAAATGTAACCCCCCTATTAGAAATAGT
GGGAAAATATGAAAAAAAGCCCTTTGAAATGAGGCTTTTGAGGTGTATTTCCTTTTTTTG
GTAGCTAATTTGGTAGCCAAAGAGATTTAGTCGATAAAATCACTTGATATGAGATTGAGT
TTATCTGTTAATTCGGAATCAGCGTTTGGGTATAAATGACTATAAATGCTAAGTGTAGTT
TTGACATCAGAATGACCTAATCGTCTTTGAATATATAGAGCATTTACATTATATTCATTA
ATAAGTAATGACGCATGGGAGTGTCTTAAACCTTTTGGTTGAATGTATTTAACTCCTGCA
CGTTTAGAATATTTTAGAATCTGGTCTCTAATACTACGTTTACGATATGGATTTCCATCA
AGTGATAGAATGAACGGTATCTTGTCAACTTTTGCTTGTCGTTCTTTCCATTCTTTAAGT
ACGTTTAGAGTATTATCATCAAGGCCAATGGTTCGTCTGGAGCTTTCAGTTTTTAGTTTG
TTACGTCGTACCCAATTATCACGGTTAATGTACTGTAAGTTGTGATTGATTGCTAGAGTT
TTCTTTTCAAAGTCTACATCTTCCCAATAAAGAGCAGTTGCTTCATTTACACGCATTCCT
GTAAAATAATAAAGCCAAAAAAGTGTATAAACAAAGTGCTCAAAGTAACTCTCTTTATCA
AGACATTGTATTACTTTTTGGAACTCATCTTTTGTCCAAAAATCTATATGTTTTTTTACG
ATTGGAATTGGACTGATATTACTTGTGGGAATTTCATGAAAAATCAACCCATATTTTTTT
GCAGTTTTCAAAACTTGATTAAGCAAAGTCATCTTGTTTCTTGCATATGAATTTGAATAT
CTCTCTAATAAACCGTTTCTATAATTAATCACATCATAAGTAGTAATTTCTCTAGGTTTT
TTCTTACCAAAGTATTGAATAAATTCATCAAATATAACTTGACGTCTGTGTTCGAGATCC
GGACTTGTTGTAGCATAATAATTTGGTATAAAAACTTCTTCCATAAACTGCTTAAAAGTC
CATTGGGTATGCTTAATTCCTCCTTTTTGTTGTATCTTATTTAAGGCTCTTGTACGTGCT
TCAAAGGCTTCTTTTGCGGTTTGAAAACCACGTCTACGTTCTTGATAAGGTTTACCAGTA
GCTAGGTCAACTCCAGCTTTAAAATAATAAGTATATTTCCCAGTTTTATCATCTTTAGTA
ACACCAGTGTATCTAGTTTTTGACATGAAGTTCCTCCAATCCAAGTATTTCTGCTACAAC
TGATACTGGAACAGTTCCAAGTCCTTTATTGTTATAGAAATCGAAACCACGCTCAACCAT
AATATGTTTTGCTTGTCGTAAAATATTATAAGCAGTCCATTTTGAAAAACCTAAGTCCAT
AATTTCTTGTACTGTCATAGTTAATTTATCGTTCATAAGTCAATTTCTCCTTTACTAGTA
AGTTCTAGGAATTCTCCTATTAATTGCTTTAGTTCATTATTTAATCGTGGGGTTTGTTCT
TTAAGTGCATCTTGTAGCTCTAAAGAAAATGAGCTACTATCAAATGCTTTTAAATGTTTT
CTAAGTCTAGTCTTTTTAACTCTTATAGTGTTAGGTTTCAGATAGGGGAATAATTCGGGT
AAGAGTGCAGGTTCATGGAGAAAGATATAAGCAAATGCTTTGCTATCATCTGGAACACTT
GAGAGACTAAAAAAGCTAAAATTCTCCAATCGTTTAGAAATCTCTGAAATGGTTTCTTCA
TTTATAGCCTTTGTCCGAAGTTGGAACTCTAATCGCCACCAAAAAGGCTTACTCTCTATA
TTTAATTTATCAGCTCTTTTATGACTTAATACCTCTATATTCTTATCATACAAACGTACT
TGAACGTTGCTACCACTTGCACCCCAGTATTTACTTTCTATATTGCCCCCTCTACCGTAG
AATATTTTATGACTAACCCCTCCTTTGATATGTTGTAAAAAAACTATTTCTGGCCTATTA
AAGATATCAAAAGCAAGATCTAATCGTGATAGTCTAATTTCTAATCGATTTAATCGAGCG
TAATTCATAATCTGCCTCCACACTTGTAAACCCTCAAATTCTTTTAGTGAGTTTGGGTTG
AAGTCTAGGCGTATAACTTGATAACCACCATAATCCGATAGTTGGAAGAAAATTAGATTT
ATACTATCTTCGTTTATTGTTTTATATAGAGTAAAATAGTCTTCTCTTAGATTTTCTTGA
ATACTAAATTCTTGAATTATATTATCGAGTGATTTTCGTAATTCACGAAATATTCGTCTA
AGTGATTGGTTTTCACTATCAAAGATTACTGTTAATCGGTCAATACTGATATAAATAGAT
TTTTCTAGTTTTGATAAATTTACTTGATTTTGATATTCTCGTAGAGATTGAATGGAATTT
TTCAACTGTAACGCCTCCTTTCTATGCTTAAAATATGCGTAATTCGTTGCTACTATTGAT
TTTTGCCAATGACTCGTTACTTAGGACGTTGCCTTAAGTGTATCTGATTGCTGGCTGTTA
GAAACGCCAGTTTTTATGTTAGAGATTGGGAGAACTTCGAGCTTCGGGCGCTCTGCCTTC
GGCCCGCGCCCTTGCACTTGTCTCCCAATCTCTAATTTATAAGTTTTTAAACTACCCAAA
ATACTTGTCTAGAAACTGCGAGAGCAATTCAAGTGCTCTAAGCTCAATTTCTTCATTTCG
AATATCTTCAAATTCATTATCATTTACTTGAATATATTCTTCTAAACTAGGCGAATAAAA
AGAATGAGTATTGTTCATTTTGTTGTTTTGAAATGCCAATTGTGTTGATGTCATAATATC
CTCAATCTAGCCATATTTCGCTTCTTATGGACTTTTTATTACCATTTTGGTATAATTGTA
TTGGTTTTAAACGAAAGCCTCAGAACGCTTTGCAGAGCTTTCTGGGGTGTTTTTGCATAC
TCATAAGTTAACTAGTATCACTTGTTTTGCATGCTTTGTTTTAATATAACCATTTTGGTT
ATAAAAGTATAATACAACCATTTTGGTTATAAGTCAATAGAAAAACGAAAGGAATTTTAA
AATGTTAAAAGAAAATATAAAAAAAGCCCGACTAGATGCAGGACTTACTCAATTAGAAGT
TGCTGAAAAGTTAGGTGTAGCTCAAGCTCAGTACGCTAGGTGGGAAAACGGAGGGAGAAA
TCCGAAAGATGAAACAGTAGAAAAATTAGCTGAAATCTTTGGTACATCTTTTGAGTTTTT
AAAAGGACGTGATGACGGACTAGAAGAAATTGTTAGTTTATTGAGAGAGTATGAATTGAC
AGAAACAGATAAAAACAAAATTATTAACACTTTAAAGGATTTATTAAATAAATCAAAATA
ATGTGGTAGTTGGAGAGCACAAAGTGAATAATATCCGGGAACAAAAAAAGCAAGATAAAG
CATTTATTAAACGCTGGGAAAATAGACCTGATTTTAGAGATATAAAATCATTTGAAGAAT
TTAACAGATACTACTGGTATCGAGAAGAACTTTCACAAATTTGTAAGTACCTTGGATTAG
AATACAGATGTACAAAAAAAGAATTAAATCATATTATAGAACAATATTTTAAGGGAAATA
GAGTGGAAAAATTTTTGAGGAAAAGAAACAAAAATCAAACCGAAATAATAACCCTAAATA
CATCATTACTTGAATGTGGGTTTTCCTTTAATCAGAAATTTCGTGATTATTTTTCAGCTG
TAACAGGTGTTAATCCGTTTAAATTTAATGCTGATATGGCAACAGCTTGGCGAAAAGTAA
AACGGGACAGCAACATAAATTTCACAATCCAAGATATGATTAAAATATACTATGGAGAGT
CAGACTACGCCAAGTATGATAATTCAGCTTGCCAATGGAATCAATTTCTAAAAGACTTCT
GTGCAGATGAATTTAGCAATCAATACTCCAACAAGTTAAAAGTTGCAGCTATCCTTTGGA
AAGAGGTTAGAGATTCAAAAAATAAAAAAATTTATTCACGGAGACTTCTAAAAGAATATA
GCTACAAAATAGAGGAGTACTGTAAGTAAACAACTTCAAGTTTGTCGAACGGAATATAAT
GTATTAAAGACGATAGAAATAAAAAAACTATGGTATCTTTTTGGTAGCTAAACAGACAAA
ATATCTTGTTTTTTGCAAATAATACTTAAAAAGAATGTTGAATTATCAGTATTCTTTTTT
ATTTCAAATACATTCTCGGAATTAGAAAATCGGGGGTTGAAGTCTTATCATGGCCTAGGA
ACTTCGGGCTACGGTCTGCGCCTGACCTGTGGTCAGGCTTGCCCTTGCCCTTGTCCTAGC
CCATGATGACTAAGCGTCGCTTCAACGGCTTTTGGATAAGATTTGCGTCCCCCATCCTCA
AAGTGGATGAGACTTTCAAGAAGGAGTTCTTCTTGAAAAGGGTCAACTAGAATGGCGTAT
TCCGTTCGTTCAAAAACAATCCCTTGTTCTTGCAAGAGATAGATGATCTTTCGAAGTGTC
GCCATTTTGAGGTCTTGTTCCTCCGCAAACTCCTTGAGCGAACGTTGGTTAGTTTCAGTG
TTTGAAACTTCTTCCTCCTCTATTGGTTCAATCGGTTCTAATTGTTGGTGGTCTTCTCCA
AAGACTTCAAATTCTTCGCCATGAAATTCCATGATAGGGATTTTTGCGTAGGCATCATAG
AAAGAGAAACCTTGATCAAGTGGCACGTAAGGGGAGAAGAACTCCCCAGCCAAGTCTCCG
TTATTAGCGATATAGCCTCGTCCTTTAACTTTGACGCCATTGATTTCATCGAGCTTTTTG
AACTCTTTAGTTTTGTTAGCATCTCCAAACATCATGTCGTAACCCGTTGATTCCAAGTGA
CCAACTGAGAGGCGTTTCATAAAGTTATCTCGAAGAGCTGTCTTGATAAATTCTCCATCA
GGCCGTTGCATGGCAAAGATGATAAAGACACCAGCTTGACGTCCTTCTAGGACGAGCTGA
GAGAGGTATTCCATGAGTTCAGACTGGAGGCTATAGTCACGGTCAATCTTGGCCATAAGG
GCTGCCCACTCGTCGACTAGGATGAATTTGGGTGTCATGCCGTAGTGTGTAAAGTTCTTC
CCAGCTTGAAATTTGGGTGAGGTGGACATGAGCTCATAGCGTTTTTCCATGAAGGCAACA
TTTTCTTTAAAACACTGGATGATAGCTTCTTTACTTGTATAGACACGACCATGAAAGACA
GGAATCTTTTTGAGACCAGCCAGGTCAGAGTTTTTTGGATCACAGATATCCACAAAGCCA
ATCTTAGCGAGTGCATAGATAATAGTCATAAGGACAACGGTTTTACCGCCTCCAGTCCCC
CCACCAATGAGCAAGTGAGGTTCTTCGATATAGTCCCAAGTGACATCTTTCATGAGTTGG
AGCTTAGAACCCTTGACCTCGACCTCGTTAATGGTGATACGACTATCGATTCGGTTGATA
GCAATGTTATAGGTGATAAACCGTTTATCAAAAGTTTTATTACGAAAGTCACCGTTAAAC
ATGACTTCAAGAGTCGACCCAAGATTGAGAAAACGGTCCTGAAATTTATTCCCTTCCAGG
ATGAAACGGACTTCAATCTTGTAGCGAGATTGTTTCAAGTACACTTGAGGAAGGACAATC
TTTTCAATCGTTTTGTTTTCACGCCTGATATTTTTAATCAAATAGAGGTTATTTTCTATC
AGGAAGCGAGACAAAATCCGTAGACTATTGAGCTTTTGGAAGAAGACGATTTTCTCGTAG
CACATGCGATTCAATAGGTAATCGACTAAGCAAGAAGCAACAAGGACACCCCCGATAAAG
TAAACTTGTGGCAAGGGATGGTCTTTTAATTCTTCTAGGTTAAGATAGCAATAATTTCCA
ATAGCTAACAAAGAAGGGAACCACCAGATAAACCAGGTGATTCCCCGAATATGACGATAA
AAGGCTCTAACTCTTATCCCACGATAGGTAAAGAGCTTCATAGTGCATCACCTCCTAATT
TTCTTTCTTGTTGTCTAGAGGTTTGTTTTCCTTAAGAGGTGCCCCTCCATTCTTTTTCTT
GATTTTAGAAGCAAAGAGCTTGTAAATATCATTGCGGTTAACGTGAGTATGGGTGATGAC
AATATCTTCTAGCTCTACTTCTTCTCGATATTTAATGCCTAAGTCTTCAATTTCAGACTG
AGGCATATCAGCAATGGTGAAAAAGAGAGTCTCATGCTGGACAGAAGAGTGAATCGCAAC
AACAATCCCACGGATTTCTCCTGTGTTGACTTGGACGAAAGAGCCGTCAGGGTTGCGTTG
AGTACGGTCTTCCTCAAAGATAATATCAGGCCCTTCAATCCCACGAAAAGAGAGCTTTCC
AAGGACTTCTGGCACGTTTAGACCATCTGTAATAACACGATAGGTCTTGTCCGCAATTTG
TAGTTTTTCTCCGTAGTTTAATCCAATTTTAGCCATATGTAATTCTCCTTTACTTTCTTA
TTTTTTTAGGACCAATTTTTCTGCAAAGACATTGAGAGCTGGAGCGACTGAGTTGCCGTT
TAGAGCCGTATCTGAGAGGAAAATCGGGTTGACCGCTTCTACGAGAGCATCTTCTGGGAA
GACCGTTGTAGAAGCAGGTGTGATGACGTGGAAAGCACCGTGCTTTTCGCTATTAAGGAT
ATGACGTTGGTATTTGCCTTCTTTTCCAAAGATAAAACGAGGGGCATTTCCTAATTTTTC
GTAGTAAGCAGGGCCGATAAAGTCAGGTTTCATAACAAGTGTTTCTGGAATCATAGCATT
TTCCTTTCTGATTTTGAGCAAAAGAAAAAGAGTTAAGCCAATTGCTTTACTCTTGAGTAA
TAGTGGGTAAATAGTTTACGTTTAAACTGTCGACTATAGAACTGAATATCACAACTAGGA
TAACTGTTTCTACGAGCTTCTTGAACTAAATGATCGAGGTCAAGAAGAGCTTGGGTATAG
ATTTTGGCTTGTAGTTTAGGTGAGTAGTTAAACATACTGTAAGTGAATTCATAGTTATCG
TATAGGCGTTTACATTGTAATGCGAAAAAAGTTTGTCATAGGGTTCTCCTTTATTGTAAG
CGTAAAAAAGCTACTAAGATATAGGGAAGACTTAGTAGCTTGAGAGTAAGTCCATCTCAA
CAGATAGACAGCAGTAAAGAAAAAGTTGTTTGGTTGGAAAGATCCCTCTTTCCACGGTGG
CAACGTTTAGCAAGGTGCTTTGCGTCAATTACCATCGTTTACCCGGCCAATCTCTTGAGG
TAGTCATTGTCATACCTTAGGGATTCTCTTACGCAATTTTGCGCAACCAGTTCACTTTAC
TATTCGGCAAAAGTGCTAAACGTCCGAAATGCGTGGAAGCCCACAAAATATTTGTTTTAA
CTCTTCACTTCAACCATCAACGGACTTGACTTTACTTATCAAAACAATTACAATAAAGGT
ACGAAGTTTAGTGTAGTTTGATAGTCAGTCCTCTGGTTGTCAGACGCACTTTTTATTTAA
TTGTCAATGATCCATCAATTTAGCCTTGAAAGAGGTTATTATTTTCAAGCTAAGTACAAC
TATCAGTTGTTGATCATATTATACAACCTTCAGTTGTATTTTGTCAAGGGGTTATTCGAA
AAAGTTAAAAAATTTTTTAGAGGTTAAAAATGGAATTTTCGGAACGCTTAAAAAATCTTA
GGAAGAAAGTAGGATTAACTCAGGTTGATGTTGCAGGAAAACTAGGAATTTCGCAACAAG
CATACGCTTCATGGGAACGTGGAGTCAAAAAACCTACACAAGAAAATTTAGTCAAGATTG
CACAAATTTTAAATGTGTCAGTTGACTATTTAGTAGGTAATTCAGAAAAGATAACTGATG
AACTAGATAATATAGAATTGCTTTTCCGTATGAACTCAAAGGGATTGACTGATGAAGAGA
AGAAAATTTTCCGAAAAGAGTTGATTGAGTTTATGGAAGAACGGAAGAAGTTGTTTGAAA
AAAAGACTACAAAATAGAGTGAATAAATTTATAAAGTATAAAAACAAGGATATTAGCAAG
TATAGAAAATGAGAGAAAAATATTTAGAAAAAATAGAGGATCCTTGGCTACAAAGCTTAG
TATCACCATTATTCGATTTTTTTGAACCATTCATTACTGAAGGGACAGAGGAACCATTAT
TAGAAAAAAATGAAGAGAGAACGGATTCAGAATTAAGTGATAGAGATGACTCAAAGAAAG
ATGAAGTAGTGATAAAGAAAACTACTACTCACCAATTGAAAAAGAGTCGTAAAACTATTG
AAAAAACGATTTCGAGGGAATATTTGGACCATAGAGTTCAAGAAGTGGAGAGTAGTCAAA
TTTTAAATAATGTAAATCAATTACTTAGTTTTGCAGTATCTAATAATTTCAGAGCGTTAC
ATTCGTATTCAGCTTCTTTATCTACTAATTTAACCCAATTTGTAAAGAAGGAAAGAATGA
GAAATGCAACAAAGTGGCGTAAGGTAATTAATTCATATATATCAGTAACACAGATAATGT
TAAATATCGAAGAAATTGAAAACGTTAGAAGCGGAATTGTTCAGAATAAAGAAGTTATTC
TATCCTTAGGATTAGTAGATTACACAGATACTGAATTAAGAGTTTCCACTGAAATAGATA
ATTTAATAAACTTATCAAAACAAAGCAATAAATTTGTTGTGGTACCTGTTTTTGGTTGTA
CGACTAACGTTTTTTTCAAAATATTACAGGAATTTGGACAGTCAAAAATAATGCATGTGG
TGGGGCATGGGGGAATGTATAATGGGAGAGATTATGCTATGCAATTTTCTGATTGCAATA
TGAAGTATAACACGTTTATTAGAAAGTTAGGGGAGTATGGTCTAAATTTAGATATGGCGT
TTTTGAATTGTTGTTATTCTTATGAATTTGTTGAAGGGAGTAAAGTTGATATATCAAATG
AAACGATTGCTCACACTGGTAAATTATATGATCCAATAGCAATTGATTTTTCAGAACACT
ATTTCACAATTCTCCTAGATACTAATAACTCCTACACAGTGTGTTCTCAAGGAGGAAATT
ATGATAGTAATAAGCTTGCTTATGATAATGCTTGGAATATTTCTTGTAGTAATTGTAGTG
AGAATCCACTTCAATACAAAAGGTTATGAAAATAAATTTTATAATGATTTAGTAGACATT
GGTCTACTTTTTTTATATAATCAACTCAACCAAATTAGTTTAGTTACACTGTGCATACTT
AAAGGAGGTACCATTCTTTGAATGAATTGTATACAAGAGTAAGTAGTACAACAAAACAAG
TGCTATATCAGTATATGAAGGATAATGATATTTCGTTACTAAAATATAACTTCAATTATT
TTTTTCACTGTTGCGTTCAAAAGTATAGGATCAAAATAATTAGTCACCACTTTTCTAATC
ATAAGATAGAAGGATTGACAGTAGTTGATGAATTGGGCACTAGTTTCTCTTATGAAAGAG
ATAATCCAAAAGTAAAACAGAATTTTACACTCTGTCATGAATTAGGTCATTATATTCTTA
AACATGATGGAAATTACTTTGCAGAATCGATTGATAATCAAGAGAATTTGCTAGAGCGAG
AGGCGAATATCTTTTCAGCTGTGTTATTGATGCCAGATATTGTTCTTTTATCAAAAATAT
ACTATAGTTGCGATACCTTCCAGCAAGTGCAAAATAGTCTTGAAGTTTCAAAACAGGCTT
TATTTTTTCGTCTTTTGGACTTGCTACGGGAATATTATTCTGATAATGATAGTGAAATCA
AACAAGCAGTTAAGACCTATATCGAAGGGAAGAATGCTTCTATTTTTCGTTTGTTTCATA
ATATTAGAGAACAAATTATCGAGGAGTTTCATCGGTTTCAACCTTCACTTATAAATAAGG
TTAAGCAGAGAGTTAGTGAAGTAGGCTTTACAACGAGTCTAGAATACCCAGATTTATTGA
ATCAAGATAATTGGAAAATAATTAAAGATAATAGTATCAATTTAAAAATGTGGCTTGTTT
ATAACAAAGGAAAGTCTATTGCCTATGTTTGGGATAAAGAAAAATTCTCAGATGAAGAGG
CAAGAAAAAAGGCAGAAATACAGTTACTATTAATGTGAGGTGAACTATGTATCAATCAGA
TAAACTAAAAGCTCGTAGAAAAGAGCTAAAATTAACCCAAAAAGATATTGCGGATCAATT
AGGAATCAGCTATCAAGCCTATTCAGCATGGGAACGTGGAGTAAAAGCACCATCTAAAGA
GAAAATAAATCGACTAGAACAGCTACTCAAAGTACCAAAAGGATATTTTACGGAAATTGA
AATTGTTCGCTTGTATAATACATTGTCGAATAAAGGTAAAAATCAAGTAGTAGAATATGC
ACGTGACTTGGTGCAAAAAGAGAAAACCCAACAAGTAATGTCTGTTTCAGAAAATCTCTA
TGAATATCATGTTTACGAAAAGATGTCTGCCGGTATTGGGGCGTCAGTTTATGATGATCG
AAACTATGACATTGTTTATTTCAATGAAGAACTAGCTCATGATTTTGCCTCGTGGGTATC
TGGTGATTCTATGGAACCCAAATACCATAACGGTTCAGTTGCTCTTATCCGTGAGACAGG
TTTTGATTATGATGGAGCGGTCTATGCTGTAGTGTGGAACTTTCAGACCTTTATTAAGAA
AGTCTACCGTGAGAAAGAGGGGCTACGCCTAGTTTCTATTAACAAGGATTATAAGGACAT
CTATATTTCTTATGATGAAACCCCTCATATTGTGGGTAAAATTGTAGGAGACTTTATGCC
ATTAGAGGTATAAGTTAGGAGAATACCATGGGAATGACGTATAAAGCAAAATTAGAAAAA
GCTAAAATGAGGAATATCACTATCCCCTCAGAAATTTTGGGAAAAGATATTGTGGGCGTA
TATAAGTTTTTTGCCATTTTAGAAGATGAAAAAGTCTGTTTTTATATTGGAAAATCAACT
AATATCAGAGAACGATTGTTGTCTTCAAACGGCCATATTCATTTATTTTTTAAAGAATCA
GAGAAGTTAGTACCGTCTGAAATTAAATATTATCTTGGTCAAAATTATGAGATTTTAGTT
GAAATCGAAGAGGTTGATTACTTCGATACGGACTTTAGCAGAGCATCTCATCGACTTTCT
TTGGCTGAAATAACTGAAATTGTTAAATATCAAAGTATGGGACAATGTTTGAAGCAACTA
CCAGAAGGCATAGGAAAAGGTGAAAGGGAATATTGGGAAAACAACTATAAAAGATATATA
TAATGGGCTATTTTGATTGTTCACGAGAACCAAAATCTGATATTGCTTTTGTGGATATGA
GATCTTTCTATGCTAGTGTTGAGTGTGTGGAACGTGGACTGCATCCTTTAAGGACCTCGC
TTTGTGTGATGAATAGAGCAGATAATTCAAACGGACTTATCTTAGCTTCCTCTCCAATGT
TCAAGAAAGTCTTTGGGAAATCGAACGTAGGGCGAAGCTACGGTTTACCCTTTTATATTT
ATACTAGGAATTTCTCAAGTCTTACCTAGGGATTATGTCAAACAAGTTAAAATTGAATTG
ATTTTAAGAGAAATGGCAGAGCAGGTAGCCATTCGATCGAGAAGAGCTCATAAGAAGTGT
TGTACGGTTTCCATCTCCATAGGATTTTCAAGGAATGAAATGAAACGACCTATCCAGATT
CAGATGAAGGTAGAGCCGACTAATAATACTAGAATTCTCACAGTCCATGTTCTATCCTTG
TTTAGAATGAAATACGATTCAGAAGCAGTCAGAAATGTAGCCGTTAGTTATTCAAATTTT
GTAGATGATTCTATCCAGGTCCTCTCGTTATTTGATGATGTAGAGAAAATTGATAAAGAA
GAAAGGCTCCAAACAGCGATTGATACCATCCGAAATCAATTTGGATTTACAACAATTCAA
AAGGGAAGCTCTTTGTAGAAGCATCAAGAAGCTTGGAGCGAAATAAGTTGATTGGTGGTC
ATTCAGCTGGTGGACTAGATGGTTTAAAATGATTGATAGAAGTTATCTTCCCTTCCAGTC
AGCAAGGGAACATCAAGATAGGGGAATGATGAAATGGATGGGCTTCTTCCTTTCAGAACA
TACAACCTCATTGACAGATGATAAGAATAAGGTTGATATGAGTAGTGAGTTGACTAAGTT
AGATAAACTCACCTTGATTAACCAGTTGTATGTTGGTAGGCTGACAGGAATATTTGAAGT
CAAATCCGGAAAGAGAAAAGAAGGATACACAGGACAGGTAACAGAAATCAGCACGTCTGA
AATCACAATAAAAACAGCTGATAAGTACCAGCTACTTCAAGTGGATGATATTTTGAGAAT
CAGTTTAATGGAGGAATTGAGCGATGAGTAGGAGAGAAATTTATAAAGATAAATTACAGT
TTGACTATTTCTCGGATTCATATATTAAGTTTGAAGAAGACTTCTACAAGTATTCAGCTA
TGGATGTACCATTGACATTCCTCACTGATGATATACTAAGAGAAATGGCCATGAGCCAAA
AAAACTATTTCAAACTCAATAAAGAAAACAGTAAAGACGGACGGGATCACTATTTCTACT
TCAAAATTGAAATGAGTGATGAGTGTAAGACGGTTAGAAAGTATCAGTATTTACAGGTGT
TTAGTACTATTCAATAAAAGAGAAGAGCGATTTGCTCTTTTTTTGTTGCTTATAATCCGT
TGTTGAATAAGCATAATTATTTAAAATAGAACTCAAAGAATTTATCGAAGCGAGATTGAA
ATTAAATGATACAAATTGAATTTGGCAAAAGAATAAAATCGTTGCGAAATGAAACTGGCT
TAAGTCAAGAAAAGTTTGCACTCAAAATCGGTATGGATAGAACATACTACGCTTCAGTTG
AGTCTGGAAAGCGAAATATATCTTTGCAAAATATTGAAAAGATTGCAAACGGATTTGGAG
TTTCAATCTCAGAGCTATTTTCAAAGATTGATGACCAATAATCAAGGTTTGTTATACAGA
AAGTACACTATTACAATTAAGTCAAGGCAAATGACAAGAAGGGGATAAACATGTCTAGTA
ATTCGCATGGTTTCAACAATGAAGCAAATATTTCAGAATATCTGAATGGAAAAAAGTTTA
AAGAGCTAAATATAACGATGAAAGAATTTATCAAATATATTGGTAATACTTTGAATTTGC
CTGTTGATAATGACACCGAAATAAAATCTGAAACCGAGACAAATAATAAATTAAAACAAG
ATATTTATATATTTATTAATGGTTATAAAGTAGATGTTAGTGTAAAATTAGGTTCAGGAA
ATTCTGTACATCAAGAAAAAATAGAAGACTTCATCGTTTTTATAAAAGAAAATTGTAATG
CCTCGGAAGAGATTTGTGATTTATGGAGATTCTTTATTTGGGCAGATGGTACACTAGATG
GAACAGGGTCTACTGAAAAAGATGAATCTGGAAATATTATAAGTAGATTTACATCACGGA
AGTTTAAAGTGCAATATCCTAGAAAACGTGAGAAGCTACTAACATTTATTGAAGAGAATA
AGACAAAACTTATTGAAAGAGCTGTTTTTGTTGGAATACATAATAGTTCTGTAGATTTTG
TATACCATGGAACTGAAAAACAAGGTAGCTGGATCTCTAAGCAAGAGGCTCTAGATTATA
TGTCTAGGATAAAGCCAAAATCCAATGGAGCTTGTTTCCCTGTTGGACATTTGACTATTC
AAGCTTGGAATGTTTCTCAAAAAGGTAACACTGAATATAAACGTGGAGAAATTCAATTTA
AATATGGCAGTTTACAAAGCGATTTAGAAATACTACTGAAAAAGAATGCTGAGACAGTGG
GTACTTTTTTGGGTGACATAGAGGAATTTGGACTTACTCATGTATTGAATAAAAATAAAG
GTAGTAAAATGTGGAAAGTTCTACTCCCAAATGAGAAAGATTTTTCCAATTATTATGCTG
TTAAAGTATCTACAAGAAAATTATCCACTTTAAGCAATAGAAAGGTAAAACCAAAAAGTG
ATGCCTATGTAGTTAGGGCAGATATTGATCGTAAAATATTACTCGAAAAACAATTTGTTC
TGGAAGAATCGGATATAAAGGAAATTAAATACGAAGTGGTACCTGGTACAGGGATCTCAA
TAAAAAGGAAAGATTCTAAGAATTTTTCTTATCAAAAATTCACATCTAATTCCTTTAAAC
GTGCATTTTCTGATATTGAGGAAATTGAATTCTGGTTAGTTTCGTTGTTAATATACAGTA
AAGATAAAGAAAGACATAAAAACAATAAAATTATTTCAGACTTTGATTACGACTTAAATC
AGTATTTACAAAAAGTTCATGAAAAGATGGGTATTGAAATTATTGATATAGATAATAAAC
AATTTTGGGATTCAATTAGGAAATCAGCACAAAAGGTTATTAAAGAGAAAATCCAGTCCG
ATCAAATTCTAAAAGAAAATATTTTTATGGGGAGATACTGGTTTAAAGAGCCATATCATG
CCATGTATATTTTTGAGAAAGGAAAGCTAAGAGAGAACATTATTTCGGATTTCTCGATTA
CAACTGGTTCTGGTCGAAGCAAGGGTAAGTATATAATCGTAATTAAATAGAGCTGTTCTG
AACAGCTCTATTTATTTATTAAAGATAATTCATTTAAAAAGTTTTTGAATATAAGTCGAA
TTACTGGGACTGCAACACTGTTGCCAAGTTGTTTATAACTTTGACTGTAATTTTCTTTCA
GTTTATAATCATCTGGGAATCCCATAATTCTTAAACATTCTACGACAGTATATTTTCTGT
ATTGACTATAAACTACCGGAACGTTATTCCCACCAGTTCCCATTTTTGCAGTAAGGCATG
GTGAAATACCATTAGAGCTAAAAGAAACTTTTGATGGCCTGATGTTATTTGCTATAATTG
GCTCTAATGTTCTATCTGCTTTTTGTAGGTACTCTTGAATATGGTTATCAATATTCTTAA
TGGCAATATCTGATATCCTATAATCACTTGAAACTTTTTTCTCTAAAATTTTACTTAAGG
TGTTAGTTAGTGGGATTTTTTCAGGGAATACATTGTTTAAATCTACAGATTCAGCAAGAT
CATTTCGAATTCCAATACAGTACCATCTGTTTCGATTTTGTGGAATATTATAGTCTTTTG
CGTTAAGTAGTTTCCATTCTGCTGTATAACCAATTTCAGAAAGGACATCGAGGATAACTC
TTAGAGTTTTCCCTTTATCGTGGTTTACTAGTCCGGATACATTTTCCAGAATAAAACCTT
TTGGTTTCTTTTCTTTTAAGATTCTAGCTACTTCAAAGAAAAGAGTTCCACGAGAATCTT
CAAAACCAAGTCTTTTCCCTGCTATTGAAAAAGGTTGACAAGGGAAACCAGCGCACAGAA
AATCATGATCAGGAATACTATGTGCTTCAATAAGAGTAATATCTCCATTTGGATAATCAC
CAAAATTATTGTAGTAGGTTTCTGCGGCAAATTTGTCTATTTCACTGGAGAAAACACATT
CTCCACCAAGAGATTCTAGTGCTAATCGAAAGCCACCAATTCCTGCAAATAAATCGATAA
AAGTAAATTTTTTTTCATTGTTATTTATATACTCGCTTAGATGATTTAGAATTGCAGTAA
TTACTGGTGGACTTACTGCATTTCCTGATTGTTTATAAATTTGAGTATCGCTCATACCTG
TTGAAACGAGATTATCAATGAATTCTTTTGAGAATCCTTGTACCTTTAGATTTTCAATAG
GTGTTAATTTACGAATTTTGGAATTTACAAAAATCTTAGTGGAATCAGATCTTGCTAAAA
CAGTAGGTGAAATTCCATGAATGGAATAAACTCGTCGCTGTCTCTCTTGATCGTTATGCA
CATCTTTAGGAAGATCAAAAAGTTTAATAATTTTGTGCTCTTCAACTTCAATGACTGTAT
CTTTTATTTCAGAAATATACTTAAGAATAGGTTCTTTTGAGAAAAAGTATTTTTCGTCTA
CATTAGGTTCTAAGATATCTTTTAGGAATTGTGGTTTACAGTCAACGTTGAGTGTATTAA
AGAAATTAAAACTATTAAAATCTTGGTTATTTAAATAAGATTTTAAAGAGTTAATTTTAG
GGCTATTAACATCAGTTACAAACTTTTCGGTTGTATGATTAAGAATTCCAACAATAAATG
TACGAGTACGGTTTTGAGGTAATCCTACATCTTTTGAATTTAAAATTGTAAAATCAACTG
TGTAACCCAATTTAGATAAAGTTTCTAAAATGACTTTTATTGTTTTCGAAGAGTCGTGAC
TAACTAAATTTGCAACGTTTTCTAGTAAAAAATACTTTGGTTTTTTTTCTTTCAAAATAC
GAGCTATATCAAAGAACAGAGTTCCTCTTGTATCTTCAAAACCATTTCGTTTTCCTGCGA
TAGAAAATGCTTGGCAAGGGAAACCTCCAAGCAATAAGTCATGATCTGGAACCTTTTTTT
CGTCAACTTTTGTTATATCACCCGCTTGGTACACCTCTGGAAAGTTTGCTTCGTACGATA
TTGTTGCGAATCTGTCTATTTCACTTGAGAAAATAGTGTCTCCTTTTAGCTGAGAATTTT
CTAAACCAAGTTCAAAGCCACCAATTCCAGAAAATAAACTAACAACACGTAATTTATTAT
TTTTATTTTTCATGAGATAATTTACTTCATAATAATTTTCTAAATAATGATTTTCTAAAT
AATGTTTTTTAATATCGTAGCAGGGGTATAAATTTGAAACATTTTAGCTAATATTCTATC
AGAAAAACCTAAAATTGTCTAAGGATAATGACTCCTCAGTATAATTGAGTTTATATCCCG
ACCTACTAATATATTCGTAAAAATAACATAAAACAAAAAAGTGTACAGAAACTTTCTGTA
CATTGTTTATCCATAATATTCAATCTTAGATGGCTCAATAATCTCAGTATAGAAGTTCTC
TACACTCATCAAGACATAACCTTTTGATTGGTCAGGTGTAGCTAAGATGAGTTCTTCGTA
AGAAGGTAGAGAGGTAATGTCAGTTAGCAAGACATTTAGTTCCTTTGTCTTGCATAGTTG
AAATAGTTCATTGCTGAAAGTTGATAGTTGTTCTGAATGATTAGAATGAAATACATTCTT
TTGGATTCTGATTTCTAGGTTTTGGATAAAATCATATAGATTATCATAGATTTCTGAGTT
GATTTCCATTCAAATGACCTCCTTTTTAGTTTTGTAATTCATTGTATTTCTTGACGGCTT
CTTTATAAGCATCAGTACCTTCTTTATAGTACCCATGTTCAGTACCACTAATATCAACGG
TGATGACTCCATCAGAATGTTTGTAAGTCACTTCTTTGGCTGAAGCATCTTCACCAGAAA
GTTCAAATGTGTTGTTTTTACCATTGATGGTGAATTTGTTGTACTCTCCCTTCTCAATCG
TACCTTCAATACCCTTGATAGTGAATGACAACTCATTTCTTAGACCATTTTCGGTATCAA
TCCAGTAGTAATTGCCATCTAGTTTGTCTTGTGATGAGCAAGAAAAGAGAAGGAAAGCTG
ATAAGGTAAGAAGTAGAATTGATAAGATTTTTTTCATGATGAATTTCTCCTTTTCTACTA
TATATAATAGGTAATTATTTCTCCACCATAATACGGGATGCTTTTTCTATTTCCCTCAAT
TTTTTAAGAAGTTTATATTTGAAAAATTGAAAAAAACAATTATTTTTGAGCTAGCAATTA
GCGTAATAATTGATAATGAAAGTAGTAGAATCTCTATCAATCTTATCATAAAATTTACAT
CTTTTTATAGTTTTTTACCAAAAGAATTTTACAGGATTATGCTAATGTCTGCTATAACGG
AAAAATATAGAAATGTCTATTATAATGGCAAATAATCAACTTTCGGGAAAATAGTTATTT
TTCGGAAAGTCAGTTTATATATTATATAACTACAGAGGAAATTTTATAGGAACTAAAATT
ACTGCTTAAATCAAGGTAGTGTCATGTTATAATTAAAAATGACAAATTTGAAAGGATTGG
AAACTAATTTGAATGATTCAATAATTGTGTTAGACACGAATGTTATATCGGATATATTTG
AAGCATCTCCAGATTATTACAATTTTATCATTAATTGTCTTGATAAAGTAAAAGATAACG
TTTATCTGACAGATACCATTTTTCATGAATTATCATCAATTAAAGACAGACCATATAGAG
TGCCAACATTTATAGAACAAAAAAGTTCCTTCTTAAAACGGATACAATCTCATATTGGTG
AAGAATTACGTGAAATTAAAAAATTTAAAAAATATGAAGATGCTCTGACAGACGTAACGA
TAATTGATGAAATTATAACTGAAATAGAGAACAAGGAAATTCTAATAAAAGATATGTTAG
AAAAAATTGTTACTTCAAAATTAATTGAACCTGCTTTGTCAAATGTTGACAAAAATTTTG
TAAAAGAACTCATTAATAGTATTCAAAAAAATGGGAAAATTGGTGCTTCTTTAAAACGTG
AAACTCTTGAAAAAGTATCCTATCAGGTTGAAAAAAGAGGATCGTTTCCAGATAAGAATA
AAAAAGGTATAAAAAAATTTAATGATTATTTTATTGTTGAAGAAATGAAAATATTGGCAA
AAACAAGAAAAAATGATGTTCTGTTCATCACCTCAGACGTTAAAGGAAATTTTCAGGAAG
AGAAACTGGCGGAAGAATTTAAATCAACAACAGGTTACGAATTCAGAATAAAATCTGTAA
ATGATTTTTATAGTGAGATAGCTACTCTTTTTAATATTTCTCAAGAAAATATAACTGAGC
TCTTTTTATCTGAAAACAAATTTGATTTTTTGGAAGAACTTAGAAATTATAGTGAGTTAG
AACAAATAATTATTGATTACCTATTATATAGTGATGTTGATGGAGAAAATGAGGAATTAG
AATATTTAGATATAGATTTTTACGATATTGAGATTGATTCATCTAATGATAATGAGGTTT
CTTATATAGTGACAGGAGGAGTAGATGCTGAAAAAGTATTTTATGATTATTGGGGACGAG
ATGATGATACAAAAGAGATTATAACTTCACCTGCGAATTATAAATCTTACTCTGGTGATA
TAAAACTATTTGTTAATCGATCTTTCGATGTAGAAGGTGATATTGTTAGAACAAATGATA
TTGATTGTGAAATTATGGATACAAGTGCACTTGAAGCAGAAATTAATACTTGGGGAGAAG
ATGATTTATAGTAGAAAATTAAGTCAGTATGGAGGAATCATCCTTTTTTATAAGACTTAA
GTATACTAGTAAAGAAATATTAATTAAAAGTTAAACCCTATCTATTTAATAAGAAGTGGC
TTCCTCTTACGGAATATTGCGTTTCTTGTCATCTCATGCTTGATTTTGATCCAGACCAGG
AGGGACAAGAAGGGCAGATAATTTGCTACATTCATGACCCTGATGAAAGTATCTATGTGG
CAGAAAGTTTTACGGAGCTGATTGAGGGGATAATAGAAGTGATCGTATGAAAGAGGGAAG
TATATTCCCCCATTTAAAAAATATTGATTCATATTTTATGAAATTAATCAGTAAATGTCG
TTCTGAAAGACCTTGATATTACGCTATTTTAAGTTCAACTGAAACCCAAACTTTCCAAAC
CAGGCTTGAAAAAAGCCCGTAAAGCGTCACAATTTAGTAAACGTTAA
