# Supplementary material for: Abundance, Diversity and Role of ICEs and IMEs in the Adaptation of Streptococcus salivarius to the Environment
Source: Genes (Basel). 2020 Aug 26;11(9):999. doi: 10.3390/genes11090999 (PMC7563491; doi:10.3390/genes11090999)
Supplement: Supplementary file 1 [file genes-11-00999-s001.zip › Supplementary files/Lao_Data_S1/ICE_SsalL50_rpsI.fasta]

>ICE_SsalL50_rpsI
AAACCAGGTCTTAAGAAAGCTCGTAAAGCTTCACAATTCTCAAAACGTTAATCAATACGA
TTATATCAACGTTTCAAGACATTCAAGAGATTTCTCTTGGATGTCTTTTTTTAGCCTAAA
AACTAAAGTTCACCCCAAAATTCACCCCATATTCACCCCATCATTATTTTAAGCTACGAA
ATGCGATGTCACCTACAGTCTGATTGACGGTATCTTTAGTGTTAACATAAGTCTTTGTAA
TTTCTTTGTCACTATGAGTTAGGGCTTCTGAAATTGTTTCTAGCGAAACCCCAGCTTGTT
TTGCGAGTGTCGCACCAGTATGTCTTAGTTTGTGTGGGGAAGCTGGTGCTAGTTCAGGGT
GCCTGCGTCTGACTGATTTCATTCTATAATTCAGATAATCTATATGGAGTGGTAAGTTAA
TATTGTTTGAACGATCATTATAGGTGAAAACAAACTGTTTTTGATTTTGTCGTAGACCAA
ATAGCTTAAGTTCTTCTTGTTGCTTCACTTTCCAATTTGCTAATAATTCCATCAATTCAA
TTGGAGCCTTAAAGAGAGTTTTTTTGCTGCCTTTTGTTGATTTTATATTACCAAAACGGT
CTAAAGCCTGTTCTATGAGTATTTCTCCAGTAGAAAAATTAATGTGTTTCCATTGTAGAG
CATAGCTCTCTGATTTTCTATCAGATAAAAAGAATGTCGTATAAAAGAGAGTGTAGTCTT
TTAGGTCAATAAGTCCTTTCTCTAAGTCTGTGTCAAAAGCTTGTAGCCATAATTTCAGCT
CTTCTTTATCGAGAGAAAGATCCTCCTCTCTTTTGCTCTCTCTAAGGAGAATCTTTTTAT
TAGCTTTAATTCTACTGATTGTTTTTCGGAGTTTATTTGATGGAATATATTCAAGTTCCT
CAGCCCAATCGAAAACAGAATTTACATAGCTCCTAATTACCTTGAAATTAGCATAGCTAT
TTGCCTTGGGAGTAAGTAGTGATAGTACAAGTTGTTTATTATTAATTAAATGGTCTATTG
AGTAACTTCCTAAAATTGGAATAATATGTAATCTGAATAGATTTTCTGTCTGAAATACAG
TTGCTTTGGTCGGAGGTTTTAGAGTAGTAGTAGTTTGACCTGCTTTATATGGTTCTAGCC
AAATTTCTTGGTAAAAGTCTTTGAATAATATACTTCCTTTATCTTTAGATAAAGTAGGTG
TTTTACCCGCTCGTGCATTTTCAATATCAATAGCTAACTTTATTTCTGCTTCTTTTGCTT
CTCTACGAGTTTTAAACCGTTTCTCGTACCGTCTTCCCATACCAAGTTTTCCTTGGACTT
CGTCAGGAATGTAGACCCTAAGCCTATATGAACCATTATTTGTTTTCTTTATAGACATAT
TTACCTCCTTATGCGCTGATTTCTAATCTTGTCATCCATTGATTGATACTTTCCTTGTTA
AAACGAATAGATTTTCCAATTCGGATATAGGGCAGTCCCATTGCAATCCAAATATCAAGT
GTATTATTAGAGACTCCTAGATAGTTACAAGTCTGTTTTTTGTTTAGAAAAGGGCTATCA
GCCCCAATATCTTCTTTAAAATGATGAATTTCATTCTTTAATAGTGTTGCAATCATTTGC
TGAATCTCTTGAGTTTGTTCTTGTGGTAATGTTACTTGCATAATATTCTCCTTTAACGCA
AAAAAGCCAAGGTATGCGACCTTGACTAGGGAGATTATGAAAAGAAAAGTTTTTTTAGGA
TTAACACGATTATAGAGTAACGACCCTAAACAATTCTTAAATAATATCTAAAAGTGCCTT
GCGAATAATAATTGAAATAAATTATTGTCTAGTAATTTTCTTCTTTCTATTTTTTCTATT
TGCCTCATATGATCTTCTATTTCATGATATTGCAAATAAACTAATAATTTTACTTCTTCA
ATATTATTTGCCTCTCTGTCTAAGAGTACTAAACGTTTGACTGTACGAATAGTTCCATAA
TAACTCACAGTGACAGACATCCAGTACTCTTCTCCATATGAAGAAGTGAGATGTTCTTCT
AAATTTATATTTTTTATTTTCATTTTTAATCCTCCTACTTATTGATTCGTAAAAATAGAT
AAAAAATGAAATATTTTGTGAAAAAATTTTAGTGTCCAATAACATAAGTAAATTGTTTTG
CTGTTTCTGCATCAAAAGTGCGGTAGCTGACGACTCCTAGTCCTTTGACGTTTGATTCAG
AGATAAGAATGGAGCCATCCGATTTGACTTGTTCCACAAAGGCAATGTGGCCATAGGTTG
GATCTGCACCAGCTTGTCCTGGGCTAAAAGATAGTGCGGAGTGTTCGGTTGGGGTATGAG
TTGTCTGATAACCAGGGGCATTCATCCATTGACCACCATTTCCCATGTACTCTCCGAAGC
TAACACCGACCTCTTTTCCTCGGTTGTAGACAAACCAGGTACATTGTCCCCAAGGATAAG
ACAGTCCTGTATAGCTTGAAGTATTGATTTCTTTGGTGAGGCTGTAGCCTTGTGGGACAT
CCCCTGTTGTGATACCTCCTCCGTCTCTCGTTTTTCCTGTCGTTTGTTCAGGGGCCTTTG
GTGTGCCTCCGTGCTCGTCGATATAAGTATCGAGTTTTTGCATGGTTTCAGCACGCCTTT
TTCCAGAGCCAGAAGTGTCTGTGAAGTAGACTCCCCCATCTGTTGAGGTATTGAGGGAAC
CACTCGCAAATTTTTGGGCTTTGTCATCTTGGACTTTGAAGGTTTCGTTTTTATTGCCAA
TGATGGTCTGATTGGTGAGTCCAACAACTGCCACTTCATCGTTAAAATTATTAGCGTTTT
CTGGATTAGAGTCGAATGCCCCAAAACCAAACATGTTGGAACCAGGATTTGTAGCAACTC
CAGCTGTTCCAAGTGAGCTTTCATTTAAGGCAATTGCTACAATGGCACGAACATCTAGAT
TAGACTTAGCCTCCCAGTCTAAGAGCTTTTTACCATTGATGCGCTTCTTGTCATAGGAGA
TTCCTAAAGTATCTAAAAAGCCGTCCAATTGCTCTGCTTTAATACCATAGCGATGGACGA
GTAAATTATGGGTATAGGGATCTCCATTTGACCAGTGGTCCGTGTAGGTTGCCCCATTTA
GTGATTGAGAAGAGCCACCAGTGCTACCTCCTCCGACTGCTCCCATAATGATGATAATGA
TAAAAACAGGAAAGAAGAGTGGGATAAGACTAGATAATAGATACCATTTTAGTTTTTTCA
TCGACTCTCCTTTCTACTCAATGTCTGATATAAGCTGTAAATAGAACAGTCCCAAAGCGC
CATTTGGCATCTAAGACGACGGAATGAGCTTTTGTTTGTGCAATGATATGGTCTTTGTCT
TTTTCTGAGACTGGAAATAAAAGAAGGAAATCGACGGAGCGTTTCCCTTCTTGGTAAGCC
TTAAAAAGTGTTTCTTCAAGCATTCTTGGAAAGGCTGTTCTTGATCGTATTTTAGTATTC
ATTCTATTCTCCTCTTAATTGGTTTAGGCGTTGCGTTAAACGATCTCGTCGCTCGATATT
GGCTCTTATTTTATCGTCTCGTGTCAGGGTCTTTCGATAAGCACGGGTGAAGGCATTTGA
ACCTTGGGCTTTATACATTGCTTGAGGGTCCTTGTAAGCATCCAATCTACGTTCTAGGGT
ATTGATACGGTGCTGTTTGAATGGTGACATCCACTCTTCTCTGAGCGTTTGGAATTCATC
CTCTGAACTAGGTGTTCCTTCTGACATGATTGGTGAGTCACTTGGAGGTGTTGGGTTCTC
TTCTTCAATTGGCTTGAAGTTATCAGGTGGTGTCTGTGTTGGAGGAATGATTGGTTCTGG
AGCTTCTGGCGTTATTGGACCCTCTGTTGGACCTGATGGCATGGCAGTTTCCGGTTGCCT
TGGTTCCTTACGAGTAAAGAAGGAGCCTGCATTTTGGAAATGGCTTTTGGCATTCATCAT
CACCCCAGTCCCAAAACCAGCACCAGCCAATGCAAAGTTTCCGAGATGTTGAGCCGTCGA
AAGGCTTCGTGTTGGAACTTGTGAAGCGACCTCTTTGGTTTTTGTGACGCCATGTTCAAC
TTTAGTCCCAATATCTGTCGCAACCATTCGAGCTTTGGAGCCAAGAATGAATTGGAGGAG
TTGTCCTTTAAATCTCCAGATGAGGAAATAGATGACACCTTTAGAAACCACCGATACTAA
GAGTTTGAAGACAAGACCAAATAAAAGAAGTGACGGTAAGGTTTTTAGAACCCCATCAAA
CCCATTTGTGACAATGTTTTCTATCATTTTTTCAATATAGAAAATAAGGAGTGTTAAGAG
AGTTGTAATCGCTGGAAAAATCAAGCCCCCAAACATAACTTTAAGAACCCCAAAGACTAA
TTCTTGCATCCTTGGAACAAATGACATGAGAAGGACTACTGGGAAGAGTAGAATCATCGT
GAGAACAAGGATTTGAGCCACCACATTTAAAAGCTGGATAAGGATAATGGGGACGGCTAA
TACAAAGGCTTCTACAATTTTAAAAATCACATAGAACATCCTAGTGAAGATGAAGTCTGG
CATAGCTGACACCCAACGGTTCTTTTCACCATCATCGTTGGCTCCGTCTCCTAAATCGTC
TAAATACTTGGAACGGTCTTTCGCTTTGACTGCCTTGAAGTTCCCATTCTTATCACTAGT
TCCAAGGACTTTACTGTCGTCAAAGGCTTCTTCTTTCCCGTCTTGGCTGTTCTTGTATTT
TCCATTTTCTTGGCCAGTATTGACAAAGACATAGGCTTTATAGGACGTTTCTGCAATGTA
GCTATCTGACATCGAGTTTCCAATTTTAATAGATTTGTCTTTGGCATAGTCAACCTTAAT
ACCTGCAATCTTTTTGGTAACGTCTTTAGAGACGTTATTGACAGTATCAAGGAGATAGAG
ACCACCAGAGGTTCCAGCGACTGTCCCAAAGTACCCCAGAGCTAATAGGAGTACTAGACA
GACATGAAGGAGTGTTCTTGAAAAGGAGCCTTTTGAAAAGAAATATTGGTAGAACAGGTA
GAAAGCTAAAACCAAAAGCAAGGTGCCTACAAGTGATTTGTTGGTAATGTTACCAGTATT
AGAGCCAGTAAACCCGTGCCAAATACTGCTTGCCCCATGAAAAACATAGGTTTTATAGGT
GGTATAGAGATCAATCTTTTCTAAGATACGAATGAGGAGGGAAAAGAAACCAACAACGGC
ATTGAGAATGAAAAAGAAGAGGTTAACGAAGAGTTCATTAATCAGAACCCAGGCCCCATT
AAAGGAGCCAAAGTTGGTTGGTTCCATGTAGGACTTTAGGGAGAAGATATCCACTCCCTT
TAGCTTGGCAAAAGCTTCTTGCATTGGTTCACCTCCTAACTAGCGTATTTATTTTCAAGA
CTTGAAGATACTGTTGCTTTCATTGGTTTTAGAAGCATATCAATATCTTCAAAGAGATTG
TGGACGGAAATCATATTAAGATTACCGTAGACATCGTAGTAAAGACACTGACCAGAAATC
ATATTATCAATCCATTCGAGGTTACTTTCAGTGACTTCGAGATTGACGTGTTTGAGGATA
TCTTCACGTTCAGATTTTTCATAAAAGGCAAAGATGGTCCCAAATCCAGTCGTGTCATCG
TCATTTTCTGCATCGTGGACAGATTGTGTAATCAGTGCTAGGGTATTGTTTTTAGAGCGC
CCAATACGTCTCATATTTTTGATTACGGCCTTTCCTTCTGCGGACTTCATAAGAATCCAA
GCTTCGTCAAAGAATTCAATGGTATCTTCATTTTCATTGCGTTCGCCAAAGTGGGTACAA
AAGGCCCCGAGCGCAAACATGAGGGCAATGGAGTTTCGTTCGTGGTCTGAAATTTTTGTG
GAGTCATCTTTGGGGAGCTTGAGGTTATTGACTTCTAGGATAGTGACTCGGGACTCATAG
TTAAGCCCTGGTGTTGTGCCATCTGAGAAGGCGAGTTCCAAGATGGAGTTTGTCACAATG
GACGTCAGATAGCGACCAACGGAGGCAATCTCAGAAGAGGAAGCTTTTCTGAGGACCTCT
AAGACATGTTTAAAGCCGACGTTCTCACCAGCTACTCGACGTTCTACGATAGCATTGATA
GCTTCTGTGATGGCTGTTTTCTGGTCCATCGTCACATCATCGACAGCTTGTAGTAGAAAC
TCAAGCATGTTCTTTGTGACCTCTACAGCTTGTTCCTTATCAAGAACCACAATGGGGTCT
AGAACTCCGTGGTTTGATGGCAGTGAGCTATCTAGTGTCACAAAGTTAAAGTTGTCAATC
TGTTTTTTGCGTTCAGGGTAGCGTCGTGCAAATTCAGGGGAGTTGATTACTTCTTGGTAG
TGGTTTCTAAGTTCTCGTTTGGGGTCGATATAGAGGGTTTTGACATTTTGTAAAGCCACA
CTTAAAAAGATAATCTGAGCGAGGAAAGATTTTCCTTGTCCTGTCGCACCCGTAATAATG
ATATGTGGGTTCTTGGTAATCTTTCCAGCGATATCTTCTTTATTACCGACTGTGGCATTG
TAGAGGACGATGTTCTTTGAGGAATCAATGGCTTTAGTGATAGTGTCCCAACGCCCCGTC
CAGTTATCTACTCGTCCGATATACCAACCAATACGGTTTCCTGAGGACGTATTGGTAAAG
GGCATAAGTTCTGAAAACCCACGAGCTGTGACCATATGTGTCCAGGTGCGAGTTTTCTTT
TGGAGGTTTTCCCCGTAGAGTAGGGCTTGAAAGAGGTAAGGACCATCTTGCGAAGCTTCA
CTGATTTCAACACCCATATCATCAAAGTAGTTAAGGACCACTTGTCGTCTTTGACGAAGC
TGATTGACACTTGAAGCCGAAACAATGAGATAGGCTCCATATTCGATGATATCTTCCTTG
TTTCCGACTTTCTTCATCAAGTCTTTTAGGGAGATAGAGCCCATGATGATCTCGTCTTGT
TGGACGGTATCCGTATTTTCTGCCTCTTCCATGATGTTTCGATAACGGGTATTGGAACGT
CCCATTCTCCCCTTGATTTTGTTGGTATCAATGAATTCTGCCTTGATACGTAGTTCCACG
GGAAAGTTCAAGCGTTGGACAAATTCTCCTAAGTGAAAGCCGTTGAATTGTACAGGAAAC
TTCCCAACAGGAAGAATAGTCACAAAAGAGGAACCATAGGGACTTTCGAGCTTGAGGAAG
CCTCCTTTTAGGACTTTAATCAGGGTGTCTGTGATATTAAATTGGGAGCGATTAGCAAGG
ACCTCCTTCTTGTAATGGGGAATATAGCGGAGGTATTGCATCCGCTGGTAGTAAAAGAGT
TCTTCATTGCTCAGACGTTTGGCACGTAGGACGGAAAAAGCTTGGAAAATAGTGAACTCG
TCACTTCTGTAATCGTCATACCAGGTGGGACTCAATATGTATTCGTAGCCAAGACCTTTT
GCGATTTTCTCCGAGAAGTCATTAAAACTCTCATAGGCCAAGTCTTTCACCGTTGCCCCG
TGATTTTGTTTGCGTAAGGTCACTCCCACAACCCAATCAAACTGATAAGGAATTTCCATT
TCATCCGTGAGACGGTCAACCGTGTAAAGAAGGAGCTCTTCTCCTAGTTCACGGCTATCA
TCTGCCAATGCTTCTGAAAAGTCCCTCATTTTCTCTTCTAAGAGATAGTCTTTAGGAATG
AGTGAAATCTCAAAGAACTTGTTTTTTTGGAGTTTCTTCATCATCTGGGCCACTGTAATC
TTGTGTTTGCCCTTTTTCTCTTCGTCTGTAATGGTGATGGGAGTATTGGGTATGCGGTAA
TAAGCCACCACCGTTCGGTCTTTTTTGAGGGCTAGATTTTCATGTGTTTCCCTAATAGGA
TAGGTTAAGGTAATACTCATAGGACCTCCTTTTCTATAGTTTTGTTTTTTCAAAGACAAT
TTCTTCTACAGGCTCTATTCGGTCTTCATGGTAGATGGCTTTTTGATTGAGCTTGAAATC
CCAGAAGTAAATCAGGTAGTCCCCAATGAAAACGTGCATCTTCTTACCGTGTGGCTCGTA
TTCGGTGTAGAATTTAGCAAGTTTATAGGGGAGGTACCAGTAGAGCAGTAGTGAGATAGA
GTGTGTGAATTTTGCGAGAGGAACCAGGATGAATCCTCCAAAGAGCAACATCGCTACAAA
AACGAAGGTAAAGACAATGAAAAAGGACAATTGCATTGGTGTCGCAAAGTACCAGAGGCG
AGTCCCCTTTTTTGTCTTGATTTCCTGGATCCAATAGGGGGCGTTTAAGCCCTTACTGTA
GTCATAGAGTCTTTCGTCAGTCATACTTAAAGTCCTGAATCAATACCAAAGAGTCGTAGG
AACCAGCCGACCACTTTTAGGATGTCTTGTCCTTTTGCGATTGAGACAATGACGGCATAG
AAGCCAACGACTGAGAAGAGTTGAAGCCAAGAACTGTTTCGCCAGGCTTTGATAGCCAAC
AAAACAGCGATAGCGGTGAGAATCCAAATCCCATCGCCTTGGAGGAAGGTGCGTAGATTG
TCTGTATTCATAGAGTTCTCCTAATCTTTATCGTTTGCGTAGTTAAGTGGAATAGTGTGT
TCTAGTTTTGTGACATAGTAGCTCTTGTCTTTTTCTGAGAGGGTGAAGGTGAAGTTTTCA
GAGTGTGTCGTTCCTCCCACCTCAAAGGTTGCTTGGACATAAGCAATGAGATTAGCCCCG
TCTTTCTTAAGATAGGTGTAGTCAATCGTTTTAAAGGTGGTATTGGCTACAATAGGAACG
TTTTTGGCAATGAGGTTAAGGTTGTCTTGGTTAGTGGTATAGTTGGTAAAGAAGACCTTG
AGGAATTTTTCAACCTTCTTGTGTTGACTGTCTGAGGCGTGGTCGTTGGCTGTGAGTTGG
AGTTGATCGTCTTCGCTAAAGTATCCAGCTTGTGAAGACTCAATCGCTGAGAACCAAGGA
AGTCCAGAAACGTAGTATTTCCCCTCTTTTTCATCAAAGGGAATATTGAATCCTGTTACC
AGTTCTTTTTCCTCGGTGTCTTTGTCATGTTGGATCATTTCCTTGTATTTGACCTTGTAG
GTAGCTACCTTACCTTCGACCGTGACTAATTGTGAGTAGACTAGGGTACTTGGGTTACGC
ACTTGACCTTGTGCTTTGACGTCTGGAACGAAGTTATAGAAACTGTTGAGGTGTTCGACT
TGTGCTTGTTGTTTATCCCCTTCTTGTGGGAGGGTGAAGTAGGCGTAGACATAGTCATTG
AGGTAATACTGGAGCTTGTAGTCATACTTTCGAGTAGCGTCCACAGGTTGTGCTTTTTGT
TTTTGAGTCGCTTCTACTTGGGTTTGTAGTGCTCCCACTTTATTTGAGAGTGTGATGGCA
CGGATAGCACCCATAAGACCAACAAAAAGGAGGAAAGCAATTCCTCCGATAACAGCTAGA
TTGACGGTCTTTTTCGTAGTGACTTTTAGCTTTGGTGGGCCACCTTTTTTCTCCACCTTT
TTAAAATTTGAGAGGTATTCCCTTGCTTTTAGTAAGTATCGTTTAGCTTTTATCATAGGT
CCTCCTTTTAGAGACTAGCGAGTTCAATGAGTTTAGACCCTTTAGCGTAGAGTCGCTTAT
TGGCTTTTTCAATCTCACTGTTGATGTAGTAGTAGCCTCGTAACTCATTGTGGAGTTGTT
CGACTAACTCAGGCTTTAGGTCCTTGGCTTCTTCTTTTTTAAGAAGAGCATTTAGTTCTC
CCGCCTTGGTCCAAGCTTGTTTGTGGTCTTTCTTTTTGAGTAATTCTCCGAGTTCGTTGG
TAACTTGTCCAATTTTGGTTTCAAACATCGTTTTAGTAGCCATATCAATTTCCTTTCTAA
AAGTTTCGTGATTGTTTTTGATGGTCTGTTGAATATAGGCAATGAGAGAGGGACGCATCC
GTTTATTGAGACTCAGAACTTGACCATCTAGAGTGAAACAGGCATGTTCATAGTCGTAGA
AGCCCCTATCATCTGGTGGCTTTTCGGTACACCTTCCAGCACATTCATAGTAGAAGTCCT
TCCCTTTTCTAAGGAGGATATACATGTTCCAAAACTCCTGATCAGGAAGAAGGAGGAAGT
CTGCTTGATAGATTTTCTTAAGCATGGCCTTAGCCCTCTAGGAGGTCCTCGTAGCCTAGC
GCCTGGTAAATAAAGTCTGTATCAAACCAAAGCCAATCATTGATTTGAGTGTCGGTGGGG
GTGTTGCCTGAAAAGAGGTCTTCACAGATGGTGGTTAGGGTATCTATGCCACCACGTTCA
CGGACAGTGTTTAAGGTACTAAGGCCACCAGACCAGGCTTTAAAGTTGTTTAGTGAGTTG
ATTTCGACTTTGTATTCCATAAGGGAATTCCTTTCTAGTGTTCATAGTGTTTATTGGTTT
TGAGGAGTCTTAAGATAGCCTCCCCACGATCGGTGATTTCACCGCTATTTTGAATCATTT
TCATGTATTCTGTTTGCATGATTTTATCTGCTTCAGTAACGAGTGCAAGAGAGTTTGCGA
CTTGATAGGTTAACCAGCGAATAGTCCGTTCGATACTGTAGGGCTGTGGACTGGTTGAGA
GTTTTAGGGGGTCAACCCCTCCAAAGAGTCTTTGCCATTTTTCATCGGGCTTATAGGCTC
CAAAACGGGTGACACCATCATAGACTTGGATTTCCTTATTGACGATACCTCGTGCAATTT
CTCCCAGGTCTACCCCGTTGATGTATTCCTCCACAACCCCTTGGGCTTTCTGGTCTGAAA
AGCGTAGTTCGTAGCGGTTCCAGATACCAAAAATCTCCAAGGATTCTTCCAAGGAGATAT
TTTCCATACGGGCGATTTCGTATCGCTTTTCATAAAAGTTGAAGTAGAGCTGACTTTGTC
GGCTCCCAAAGTAAAGGGAAAGACCATGATTGGCTTCCATATCGTCGTTATCAGTGAAGG
AACCCCCACCTGTGATGTTCCATTTTCGAATGGTATCTAGGACAATTTCTTTGGCATAGA
GCTTATCAATGAGCTTTGGGATCTGGATGTGCTCCTCCTCGTGTCCATAGCCTTTATAGA
GTTCGTCTAGGGCAATATCAAGGCGTTTTACCCTGACATCTTGGTAGGCATAGAGAATAT
TTTGAAGAAAGGTTTGCCAAGAAATCCCCTTATGTTCTAAGAGGAGTTCCATCTCCCGAC
AGCCTTGACCCGAGAGTTGGAGACACGTTTGGTAGTTATTGGTCGCAGACTTGTCAAAGA
AATCGAAAATCCAAATGTTTCCTCTTTGCCATAAGTGGGTATAATTCATAAGCCGTGTTT
CTTGGTCAGTAAATTCGCTTAAGTGACAAAAAAGAAAATTCTCGCAGAAAGCCTCTAAAT
CTCGTAAACAGGGGAAAGTTAGTCGCAAATAGTCGATGTGAGCCCTGAGATTGTTTTTGT
GACACTCTTGATAGTAACCGAGTTTTTCTTTGAGTTCTCGGAACTTGTCAATAGTGAGAC
CTCTTTCCCCTGATTCATAGGAGCGGTAAGTTCTTATCGGTAAGTTAACTGCCTGTGCAA
AGGCTTTTTGGCTGAGGCCTGTTTGTTTTCTGAAGTTTTTGATCTGAAAGGGACTCATTT
TAGTCATTCATGGGAACACCTCCTTTTGATTAAGTGACACACTTTTTGGACCAAAGTGAC
ACACTTTCTAAATCTTGAAACCCCAACTCCCACAAGGAATGAGGAGGGGTGGACGTGGCA
CTTTGGCCAAATGTAACCCCCCTATTAGAAATCGGGGGTTGAAGTCTCATCATGGCCTAG
GAACTTCGGGCTACGGTCTGCGCCTGACCTGTGGTCAGGCTTGCCCTTGCCCTTGTCCTA
GCCCATGATGACTAAGCGTCGCTTCAACGGCTTTTGGATAAGATTTGCGTCCTCCCTCCT
CAAAGTGGATAAGAATTTCAAGAAGAAGTTCTTCTTGAAAAGGGTCGACTAGAATGGCAG
AGTCCGAACGTTCGAAAACAATGCCTTGTTTTTGCAAGAGATAGATAATCTTTCGAAGCG
TCGTCATTTTGAGGTCCTCTTCCTCCGCAAATTCCTTGAGTGGTCTTAGGTTAGTATCAG
TGTTTAGAGCCTCTTCCTCCTCTATTGGTTCAATCGGTTTTGATTGTTGGCGGACTTCTC
CAAAGACTTCAAATTCTTCGCCATTAAATTCCATAATAGGGATTTTTGAGTAGGCATCAT
AGAAGGAGAAACCTTGGTCAAGTGGCACGTAAGGGGAGAAGAATTCCCCAGCCAAGTCTC
CGTTATTAGCAATATAGCCTCGTCCTTTGACTTTAACTCCGTTTATTTCATCGAGCTTTT
TAAACTCTTTGGTTTTATTAGCATCTCCAAACATCATGTCATAGCCTGTTGATTCCAAGT
GGCCAACGGAGAGGCGTTTCATAAAGTTATCTCGAAGAGCTGTCTTGATGAATTCCCCAT
CAGGTCGTTGCATGGCAAAGATAATAAAGACGCCAGCTTGACGGCCCTCTAGGACGAGTT
GAGAGAGGTATTCCATGAGTTCCGATTGGAGGCTATAGTCACGATCAATCTTGGCCATAA
GGGCTGCCCACTCGTCGACAAGGATGAATTTGGGTGTCATGCCGTAGTGCGTAAAGTTCT
TTCCAGCTTGAAATTTGGGTGAGGTAGACATAAGCTCGTAGCGTTTTTCCATGAAGGTAA
CGTTCTCTTTAAAACACTGGATGATATCTTCTTTACTTGTATAAACACGACCATGAAAGA
CGGGAATCTTTTTGAGTCCAGCTAGGTCAGAGTTCTTTGGATCACAGATATCCACAAAGC
CAATCTTAGCCAGTGCATAGATAATGGTCATAAGAACTACAGTTTTACCACCACCAGTTC
CCCCACCAATGAGCAAGTGGGGTTCTTCAATATAGTCCCAAGTGACATCTTTCATGAGCT
GGAGCTTAGAGCCCTTCACCTCGACCTCGTTAATGGTGATACGGCTATCAATGCGGTTGA
TGGCAATGTCATAGGTGATAAACCGTTTATCAAAGGTTTTATTACGGAAATCCCCATTAA
ACATGACTTCAAGGGTAGACCCAAGATTGAGAAAACGGTCTTGAAATTTATTGCCTTCCA
GAATAAAACGGACTTCAATCTTGTAGCGAGACTGTTTCAAGTACACCTGAGGAAGGACAA
TCTTTTCAATCGTTTTATTCTCACGCCTGATGTTTTTAATCAAATAGAGGTTGTTTTCGA
TCAGGAAGCGAGACAAAATCCGTAGGCTATTGAGCTTTTGGAAGAAGACGATTTTCTCGT
AGCACATGCGATTCAGTAGGTAAGCGACCAAGCAAGAAGCAACAAGGACACCCCCGATAA
AGTAAACTTGTGGCAAGGGATGGTCCTTCAATTCTTCTAGGTTAAGATAGCAATAATGTC
CAATAGCTAACAAAGAAGGGAACCACCAGATAAACCAGGTGATTCCCCTAATATGACGAT
AAAAGGCCCTGACTCTTATCCCACGATAGGTAAAGAGATTCATAGTGCATCACCTCCTAG
TTTTCTTTCTTGTTGTCTAGAGGTTTGTTTTCCTTAATGGGTGTCCCTCCATTCTTTTTC
TTAATTTTAGAAGCAAAGAGCTTGTAAATATCATTACGATTAACGTGAGTATGGGTGATA
ACAATATCTTCCAGCTCTACCTCTTCTCGATATTTAATGCCTAGATCTTCAATTTCAGAC
TGGGCCATGTCAGCAATGGTGAAAAAAAGGGTCTCATGTTGGACAGAAGAGTGAATCGCC
ACAACAATCCCACGGATTTCTCCAGTGTTGACTTGGACAAATGAGCCGTCAGGGTTGCGT
TGGGTGCGGTCTTCTTCAAAGATGATATCAGGGCCCTCAATGCCACGGAAAGATAGTTTT
CCAAGGACTTCTGGCACGTTTAAACCATCCGTAATAACACGATAGGTCTTGTCTGCAATT
TGTAGTTTTTCTCCGTAGTTTAATCCAATTTTAGCCATATGTATTTCTCCTTTACTTTCT
TATTTTTTTAGGACCAATTTTTCCGCAAAGACATTAAGAGCTGGGGCGACTGAGTTTCCG
TTTAGAGCTGTATCTGAGAGGAAGATTGGGTTGATAGCTTCTACGAGAGCATCTTCTGGG
AAGACCGTTGTAGAAGCAGGGGTAATAACGTGAAAAGCTCCGTGCTTTTCGCTATTAAGA
ATATGACGTTGGTATTTACCTTCTTTTCCAAAGATAAAGCGAGGCGCATTCCCTAATTTT
TCGTAGTAAGCAGGGCCGATAAAATCTGGTTTCATAACAAGTGTCTCTGGAATCATAAGA
TTCTCCTTTCTGATTTAAAGCAAAAGAAAAAGAGTTAAGCCAATTGCTTCACTCTTGAAT
AGTAGTGTGTGAAAAGTTTACGTTTAAACTGTCGACTATAGAATTGAATATCACCGCTAG
GATAGCTGTTTTTACGAGCTTCTTGGATTATATGATCTAGGTCAAGAAGGGCTTGTGTAT
AGAGTTTAGCTTGTAGTTTAGGCGAGTAGCTAAACATACCATAGGTGAATTCATAGTTAT
CGTAGAGGCGTTTACATTGTAGTGCGAAAAAAGTTTGTCATAGGGTTCTCCTTTATTGTA
AGCATAAAAAAGCTACTAAGATATAAGGAAGACTTAGTAGCTTGAGAGTAAGTCCATCTG
AAAAGATAGACAGCAGTAAAGAAAAGTTGTTTGGTTGGAAAGATCCCTCTTTCCACGGTG
GCAACGTTTAGCAAGGTGCTTTGCGTCAATTACCATCGCTTGCCCGGCCAATCTCTTTAG
GTAGTCCTTGTCATACCCTAGGGATTCTCTTACGCAATCTTGCGCAACCAGTTCACTTTA
CTATTCGGCAAAAGTGCTAATGGTCCGAAATGCGTGGAAGCCCACAAAATACTTGTTTTT
ATCTTCACTTCAACCATCAACGGACTTGACTTTACTTATCAAAACAATTACAATAAAGGT
ACGAAGTTTATGTGTTGTTCTGATGATCAGTCCTCTGGTTGTCAGACGCACTTTTTATTT
AATTTTCAATGATCCAGGAACTTAGCCTTGAAAGAGGTTATTATTTTCAAGTTAAGTACA
ACTATTGGTTGTTGACTATATTATACAACCAACGGTTGTATTTTGTCAAGGAGTTATTCG
AAAAAGTTAAAAAATTTTTTAGAGGTTAAAAATGAAATTTTCGGAACGCTTAAAAAATCT
TAGGAAGAAAGTAGGATTAACTCAGGTTGATGTCGCAGGAAAACTAGGAATTTCGCAACA
AGCATACGCTTCATGGGAACGTGGAGTCAAAAAACCTACACAAGAAAATCTAGTCAAGAT
TGCACAAATTTTAAATGTGTCAGTTGACTATTTAGTAGGCAATTCAGAAGAAAAAGCTGA
TGAACTAGATAATATTGAATTGCTTTTTCGTATGAATTCAAAAGGTCTGACTGATGAAGA
GAAGAAAGTGTTTAAAAAAGAACTAATTGAGTTTATGGAAGAACGGAAGAAAGCGTTTGA
TAAAGGAATGTGATTTCTATGAAAATAAAAGAATTGAGGCTTGAATGTGGTTTAACAAAA
GTTCAACTAGCTAAGGAATTAGGTGTAAATAAAAGAACCATTCTTCGATGGGAACAAGAT
ATGATGAGTATGTCTTTGAAAAATGCTGTAAAGGTAGCAGAATTTTTCGGGATTAGTTTG
GATGATTTGGTGAAGCAATGAAAGATGATATGAGAGTACCAAAGAGTTTATTAGTGATAG
GGAATGGTTTCGATTTAAGCTGTGGTTTACGTTCAAATTACTTAAGTTTTTTTAAAGAAA
CTTTAAGAAGTAAAATATACCCCAGTGAACCAGAGGCTACCGAAAAAATTAAACAAGATT
TAGAAAAATATATTAGATTTGTGAATTTTTCGTTTGATAGCCCAAATATATTAACTAGAA
CAAAAGATATTGATAATCTCTTTATTCTAGATTTAAATATTTGGTATCTCTTGTTTGTGT
ATAAAGATATGATATACGATAGCGACTGGTATTTAATCGAGAATCAGATTGCTATTGAGC
TTTTAGCGGATCATAACAATCTTAATATCGTTGAAAAAATTGGAGATACACTATTGAATA
TTTACAGAGAGAAACGAGGTATCGAAGGAAAAAGGATACCACAGTTTTGTAAAAATAAAA
CTAAGATTTATGAGAATGAAAAGTTAATTGGCAAAATTTATGAATTAATATCCTATTGTC
TACTCCATAAAGATTTGGGTCGTTTAGGCTCTAATAATAAAGCAGTATTTCAGGAATTAC
GAGACACAGTTCAAAGATTGGGAGATGAATATAGAGAGCTTTCATCTCAAGATAAGATAA
ATAGTAGTCCTTATTTTGAGATGTTTGAACAAAAAATAACATCTGTTCTCTTTCCTCTTG
TTGCTCGAGCTTTATTGGCTGAGTTAAATGAATTAGAGGGCGACTTTAGGAATTATTTAA
GGGAATGTACTTCTACTTCTATAATTACTTATACAGAGAATGCAGAGTTACATTTTAGAC
GTATTCTAGCACCTGTAAATGTTGATAGAGGATATAGTGATATTGTAGATTTTAATATTC
TGTCATTTAACTACACAATACCTTGGGATAACTACACAACACCTTGGGAAACTCCAAATA
ACAGAATTTTCGCAAAAGTATTTGATAGCATCAATATCCATGGTCAGATTTCCAATGATG
ATGGAATTATTTTTGGTATTGATGATGAAAAGATAGCTCCAACACAAAATGAATTTATAT
TTTCGAAAGTGGCTCGAACATTAGATTTAATTACACTAAGTAACCATCGGAAAAACTTTG
AAGAATTATTGTCAACAAGTATAGAGAATGTTGTGGTTTATGGACATTCTCTATCTATAG
CTGATTATGGATACTTTCGTATGATATTTGATAAGTACGTAGAAAATTCAGAAGTTAAAT
TCTATTTTATATTCAGGAAATATAAAGGAACTACTAAAGATAAGGAAAGAAAAAAATTAG
TCAAAAGTATTTCGGAGCTCTTTGGTAAGTATTCTATTGACAAAGAAAAAAATACGGATA
TATTTAAAAATTTAATTCAAAATCAAAGAATAAAGATAATTTCATTACCAATATAAATGA
ATCACAAATGATTTATTGCTAAAGTATGGATAAATTGGTATAATGTAATTGCTCTTTAAA
CTAGTGTTAATCATTATCATTATATGGTTGATAGTAGCTTGCATTATTTTGTTACTGTTT
TGGATTTTCTATGTCCATCTCAATCTTTATTTCAATTATGAGTGTCACATTAACTTGGCT
TCAAATTAAAGGAGATGTTTCTATGAAAGAAATCATTGTATCATTGGTAGTATCGTGTGG
TTCTGAGGTGGCTGAATGATAGTATTATTTTATGGGAATGTAACGAAAGAATGTAGGAGC
AACCACCCAGGTTCGAATCCTGACTACCTCATTATCTTTGGTAGACATTTGTCTACTTTT
TTTTATACAACCAACTCAACCAAAATAGTTTAGTTACGCTGTTTATACTTAAAGGAGGTA
CTATTCTTTGGATGAATTGTATACAAGAGTAAGTAATGCAACAAAACAAGAGTTATATCA
GTATATGAAGGATAATGATATTTCGTTACTGAATTATAACTTTACTTATTTTTTTCAGAA
CTGTATTCATAAGCACAGAATTCAAGTAATTAGTCACCATTTCTCAAATCACAAGATTGA
AGGATTAACTGTTATTGATGAATTAGGCATTAGTTTTTCTTATGAAAAAGATAACCCAAA
AGTAAAACAAAATTTCACACTTTGTCATGAATTAGGTCATTATATTCTTAAACATGATGG
AAATTATTTTGCAGAATCGATTGATAATCAAGAGAATTTGCTAGAGCGAGAAGCGAATAT
CTTTTCGGCTGTGGTATTGATGCCAGATATTGTTCTTTTATCAAAAATATACTATAGTTG
CGAGACCTTCCATCAAGTACAAAATATTCTTGAAGTTTCAAAACAAGCTTTATTCTTTCG
TCTTTTGGACTTTCTACGGGAATATTATCCTGGTAAAGATAGTGAAATCAAACAAGCAGT
TGAGACCTATATTGAAGGGAAGAACAGTTCTATTTTACGTTTGTTTCATGATATTAGAGA
ACAAATTATCGAGGAGTTCCATCAGTTTCAACCTTCTCTTATTAATCAGATAAAGAAAAG
CGTTAGTACAGTTGGCTTTGCAACAAGTCAAGAGTACCCAGATTTATTAAATCAAGATAA
CTGGAAAGCAATAAAAGATAATAATAGCAATTTAAAAACGTGGCTTATTTATAATAAAGG
AAAGTCGATAGCGTATGTTTGGGATAAACAAAAATTCTCAGATAAAGATGCAAGAAAAAA
AGCAGAATTACAACTATTATTAATGTGAGGTGAATTATGTATCAACCAGAAAAATTAAAA
GCTCGTAGAAAAGAGCTAAAAATGACCCAAAAAGATATTGCAGATCAATTAGGGATTAGC
TATCAAGCCTATTCAGCATGGGAGCGAGGAGTAAAAGCACCATCCAAAGAGAAAGTAAAC
AGACTAGAACAAATACTCAAAGTACAAAAAGGATATTTTACGGAAATTGAAATTGTCCGT
TTGTATAATACATTGTCAAATAAAGGTAAAGAACAAGTAGTAGAGTATGCTCGTGACTTG
GTACAAAAAGAGAAAACTCAAAAAGTGATATCAGTTTCAGAAAAAATCTATGAGTACCAT
GTATACGAAAAAATGTCTGCTGGTATTGGTGCATCAGTTTATGATGATCGAAACTACGAC
ACTGTCTATTTTAATGAGGAACTAGCTCATGATTTTGCCTCGTGGGTATCTGGTGATTCC
ATGGAGCCTAAATACCAAAATGGTTCAGTAGCTCTTATCCGTGAGACAGGTTTTGATTAT
GATGGAGCCGTTTATGCTGTAGTATGTAATAGTCAAACCTATATTAAACGAGTCTATCGT
GAAGAAAATGGATTACGTTTAGTTTCGGTTAATCCAAAATATGAGGATCTTTTTATCTCC
TATGCTGAAGATCCACGAGTTGTAGGAATTATTGTTGGAAATTTTATGCCATTGAAAGAA
GGAAGTAGAAATGGATAGAAGGAAATTATACACAGGTAATTTACAAATAGATTACTTTTC
TGAAAGCTACTCACATTTTGAGGAGGATTTCCAAAGGTTCTCTAATATGAGCGTTCCACT
GACATTTTTGACTGATGATATTCTTCGCACGATGGCATTATGTCACACCAACTACTTCAG
ATTAAATCAAGAAAACGCTAAAGATGGACGAAATCATTATTTTGTTTTTAGAGTAAAGCA
AAGGAAAGAAATGAAAAATATTAGGATATTTGAGTATAGCCACCATTCGTTAAACTTAGA
AGGAAAATAAAAAGTACGGACTTTTCCGTACTTTTGCCTTTAATCTTAAGTTGATTAGCC
TTGAAGATACTATTCTGTTAGTTTGGGATAGGATACGTTCATTAATTTTAGATAAAAAGC
TAAAATTGGTTATCAAAAAAAGGACAGCCCATACTTAATCAAAAAGGACTTATAGAGGAG
ACACCTAATTTTCCAAAAGCAAAGGAATATGACGTTTTCTTAAGAGGATCAGGGAAAGAT
TCAACTGAAAAAACTTTTGAGATTAACGGTTTAAGAATGTATCCTCAGTTTTACTGGATT
AAGGGAAGTTATTTGGTTAAAATGTTGAATCAAATAGATTTTTTAGGCAAATAATATAGA
TAGTCTCCTATCACTTTAAAACAATAGGACGGATTCTAAGTGATTTTTTCAATCATCTAA
TTGTGATAATATTCATCCTTTGTCGGTTCGATAATATCTGTATAGAAATTTTCCACTTGA
GATATAAGATATTCTTTTGATGAAACATTTGTTTTCGCAAAAAGTTCATTGAAAGAGTTT
AATGACAATAAATCATTTGATGTGATATTGAAGTGTTTTGATTTGCATAATGAAATAATA
TCATTTCCAAAATTCCGAAGGTCGTTATTAAATTGATTGTTGAAAAGGTTTTTTTGTAGT
AGAATTTCAAGATTTCTCACAAAGTCATACAGATTTTCATATTGTTCTTCTAAATTATAC
ATAATCTATTCTCCTTATTTATTATATTCGTATTTTTGGTCAAAGCTTGCTATTTTTGTA
GTAAGCTTATTTTGATTAGTTACATTAAGTATACTCTTAGGAGCGACAAAGGGGCTTTCA
TCGATTTAATTGACTTGTTATTTAGTTAGTTGCTAATCTTAAGAAGTTTGTTGTAGTTAA
AGTAATGTGTGTAAATATTTATTGAGTAGGTGTTTTTTTTTGAACCATTATTTATTATCT
ACTTTTTTGGCTCTAGAAGATCTAAATCAATTTTTTCTAATATTAATCTATTTTCAAGTT
GTAGCTTGGTTAGTAAATTTCTTCCATGGTCTTGATTGGTAAATGTTTTTCCATATTCTT
CAATAAGTTTGACAACTTCCATTACATTCTCATTGTATATCTGTTTTTCCTCATTTTTGT
TGTAAGCCGACCAGTAGAAAATCAAGATCACATTACTATGATACAAATCAACAGTGTCAA
AAATAGCTTGGAAATATGAATAGTCCGCTTTTCCTAATCCGTGACCGTAGAACTTGATAA
AATCAAGGTTAGATGAAATTTCTAAACCTGATAGATTTCCATTCTTGAGAATTCTATATG
ATTTAGAAAAAATTGTAGGTGGGTGATTGAAATTACCAATTAATTTATCATAGTCTATTC
CAAAAATAATATTTCCACATTCTAAATCACCATGTATGTTTCTAATGCTGGCGTTATCAA
AAGGATTTGTATAGTTAAATGATAGCATAGAGCTTCGCATCGGTAGGTCTACTGTGTACT
TATTTTCAGATTGAACATATTGTAAATTACCTATCCTTTTTTTTAGTTCTTCAAAAGAAG
ATAGAGTTGGAACGGAATCGATAATATCATATAACTTATTAAGGCTTCCTTCTACTCCAC
TGTAGTGTCTAATAATATATGAAACTAGGAGTATTGATTTCTTATAATATTCAGAATACT
TACTAAGTTGGTTTGTGTAGGATTGAAATGGAGTGTCTTTTTCAATTCCAGCCTCATCAA
TTTGATGTTTCAAAAATGAGCAGAAGTCAGACTCTACATTCAGTAAATCATCTTTCAACC
GATTTTGAGCTTGATTGATAGTGGGAAATTTTATAAAACTTCTTATAAGTGTTTTAGCCG
TTAAAATAACAGAATGTAAGTTTAAATAATAATACTCTGGATGATTTGACAAATAATTTT
CTATTTTAATGCTTATTTTATTATCTGTACTTGAATAATATCCGACTTTAAAAATGCCAC
TCTCATAGAGAAATTCTATGTTTTGAAGTTCTAAAAGAATCCTTGTTTCGATATCACGCC
AGTTATTTGTAGTTAGGCTATTATCATTTGATAAAGTCTCGAATATGTCGTACCAATAAT
TGTTTTGCTTCTTCTGTTTTAAAATATGATCAAAAAAAGCTTTATAAGTTGAGTTTAGAC
CACATGCTAAATCAAACCCATTACCTAATATTAGAAGTTGTTGCATGCTGTTTTCGTTAT
TGATGCTAGAATTACTTATATAAAGTGAGGTTGAGTCGGATTGATTCATCTATATACCTT
TCAAGAATTTATTTCATCTAATGTTAGATGTATTCCATTATATATTATTTTATGAAGAAT
ATTAAACGTAGTAAACATAATAATAGATTGCGATTGTTGTTATAATGATTGTATTTTAAA
AGTACAGGGTGTTCTATTTATGTACTTTCACTGTCTAATATAATGCGAAAAAAATAGGCT
CTCTATATTAATGAAACCTATCTTTTTCGTACTATATATAACTAGTTTGCATCTATTGCT
TCTTTAACTTTAACTGCTATCGCCCTAGCTAATAAGGGAGGAACGGCATTCCCAACTTGA
GTAAATTGTGGGGTTTCTTGAGAACGCTTCTCCCCACCAGTAGTCCTTTTTCCGAGAAAT
TCAAAACTATCATCAAAAGATTGTATCCGTGCCATTTCTCGTACTGTAAGTACCCTATCA
AAATAAGGGTGGATAAAATCATCGGGGAGAGTGACAATAGTAGGTGATACAGAATCAGGA
TTGAGTCTAGTTCGAATAGATTTTTTTGTTAAAATTGCTTCTCCAATTCTATCCGTGATT
TCCCCATTTATAAGTAAATGATGGAAGGTATCTGCATCATATTCTGTATTTAATAATGGA
TGAACTGTTTCCCAAAAAATTGTTGCTTTGTCTATACTAGTATTTAATCTTCCGGCAAGA
GATTTTAAGACAATGTTGAATTCTTTTTCGTTATCTATTAAGCTATATAGAATAGCTAAT
TGACGATTAGTGAAATGTAGCCATCGTTTGGATTTGAATTTTTCTTCAAATAGACTTAGA
GCTATAAGTGTATCGTGTATGACTTCTGTATTAATAGCTAGGTTAACTTGAAATAAGCTT
TCGTTAAATAATTCTGGACGAGTATCACGAAGATTGATTCCTTCATTCTTAAGTCTATTA
ATAACTGCACGAGTATTCTCTCCAGGGTGATATAGAGAGAATCGTTGAGAAACAAGTACA
TCGTGTCTTGACTCTTCCATATTTGTAATGCGCTCTCTTGGAATAGGCACACCTATGATT
GTGGGAGTTTCTCCATCAATTCTATGTTGGGCAAACTCAGATAAAGGTAACTCGTTATTA
TATAATCCTTCTAAAGCTTGTCTTACAGTTACTTCAGGGAGTTCATTCCCTTCAGGGTAT
TCAAGTGGTTGAACATCATTTCTGTATGCTAAAAATACCACCCGGTTCCGTTGTTGAGGA
ACGCCAAAATCAGCTGAGTTTAATATTTGAACATCAAGTAAATTATACCCAAGATCTTGT
AGTTCTTCTTTTAAAATTTCTTTAACTAGTTTTTGTCCGATATAAGACGTGTCTCTAACT
ACACTAGGAAAATCTAACATCAACATATCCAGAATACCAGTTACATTCTCCATTACGACA
TATCTTGGATGAACATCACGAATAATTCTCAAATATTCATGAAAGAGCATATTTCTAGGA
TCGCTTGCGTCTCGCTTTCCAAGACGGCTAAATCCTTGGCATGGAGGCCCACCGAAAATA
ACATCAATATCACCAGGTTCAAAGATGTTTCCAAAGCGTAAGTTATTGATTACATCAAAA
ATACGTTCAGATGTTAACTCCTGTATATCAGCTAGTTCAAAGTGTGTATCAATTCCTTCT
AGGAGGCCCAGTTGATTGTGTCTATTTACATAGGTTTCTTGAACCATCGGACTTTTATCA
CTAGAAAAAAGGATGTCAAATCCGGCCTGTAAGATGCCTTCGCTAAAACCTCCAGCACCG
CAGAACAAATCTATTGCATATGGCATTGTTAACTTCTCACTTTCTTTTTAACATTATATC
AAAAATCATTTTTTAAGTCCAGGGTGGACTACTAGGATATTCTATACTTATATATTCGTA
AAAATATGGATAATTAAAATATTAAGTGAAATTTGATTATCTATTTAAATGAATCAGACA
GAGTATGCAACTTAATACAAGAAACACCACTTAAAAAGACAACTTAATCGAATGTGTTGA
GGCTGATTAAAAGTAAAATAATAGAACAAATTACCTGAGGTATAAAATTGAAAATAGCTG
TTGAAAATCTTAATCGTATCAGGATTAATAAAGGATTTACCTATAATGATTTAGCTCAAA
TCACAGGATATTCAAAGAATTCAATTCAGAAATTACTTTCTTATAACAATAATAGCAAAA
GTCGATTGGATATCGTTGTTAAAGTTTGTAAGGCATTAGACGTTGATTTTCCGTCAATAT
TTGAAAGGGGCGTAGGGACTTATACTGCCCAGGGAGGGCTCGTTTATACTGGCTTTGATA
ATGATGTAGGACAAGAATATTATTTGAAAAAATTTGTGAATAAGGTACGCATAGAAATTG
ACAATTATACGCACTACTATTTAAAAACAGTAAGTGGTTTGAGTGAATCAACAATAAGTG
ATTTATTGAATTTCAAAACCCAAAATCCTCAGATAGAGACCCTATTAAAAATTGCGAAAG
GACTAGAGATTTCAGAATCAGAGATGTTTAGATAGGTATTAATATGCTCTTTGAACCTTA
TAAAGATGAACTTGAATATATTGAACGTATTCACAATTACAATGAAAAGGAATATACAAT
TATCCGACTTACTCCTACAATGTTAGAAAAAAGTATCATTGATGCAAATGTGTTTGTTCA
AGATATCTTAGATAAATATGGGGTGATGACTTTCTCACAACTGAAAAATGGAGAAAAAAA
GAAACTACCTTCGGAGTTATATGTTGGTGATAATAAGTTTAATACTATAATGTCCTGCTA
CAAGGCGAAGACACGTGGAGATGAGAGATTTTGGATATACGGAAGTTGTTTTAAGAAAAA
CTTTTTAGTAGGTGATTTGATTTATATAACAGTAAATCCGACCAATGAAAGAGTGCTAGT
TGTCAATGTTTCTAGAGGAATGTTAAGTGATGACGTTTTAACGAAAATCTTTGGCGAAGA
TAGAATTAAAGAGGCACTTTCCCGTTTAATTCCTAAAGTAAAAACGATAGCATCTTTAGG
GTATCATCCTAATTCAAAAGGTAAGGGTAAAATATCTCCGAAAGATGCTGGAGATACACT
CGAGAATTTGCTAGGTATCATAACCAATAACAGTCAAAAAGCTGATTTTGAAGATTTAAT
TGAACTAAAGTCAAAAACATCGAAGACACTTGATACCTTGTTTACATTACGTCCTAAATT
TGATGGGACACCGGTTGCTGAATTTGAGCCTAAAGATAGGAATCGTGTATCAGCATTTGC
AAGACTATATGGATACGAGTCTGATAAGCATCCAGGAATGAACAGTCTCTATATCACTAT
TGGGTCAGAGAGTGCACCACAAAATAACCAGGGCTTTTACTTGGAGGTAAACGAAAATGA
TAGAACTGTAGAGATTCGAAAAAGTGATGGTGCATCATCATACAAGGTTGCCTATTGGTA
TTTTGATGATTTAGAGAAAGAACTTCATCAAAAGCATCCTGCAACACTTTGGGTGAAAGC
AGAAAGTAGAATGAATGGGGATGTTGCTGAATTTAGATATACCGAAATAGAACTAACCAG
ATCCCCTCAATTTATGACCTTTATTTCATTGATTAAATTGGGAGTAATAACCTATGATTG
GCGTGGTTATATATCGAGAGAAGGTAACTATGTTGGGAAAAATCATGGAAATGCTTGGCG
TGTAAAGACTAAACAACGCAATTTATTGTTTGGTAGTTCAGAAGTTATTGAGTTGTAAAA
AATAATATAGTAGAAATATATAGAATTAAATTACTTTTAATAAAAAAAGGTAGAGAAAAA
GGTAGAGTTTGAATTGAAATACAGTGCAATATATCGCATCTGTCAAAAAGAAAAAAACGC
TTAAAATCAGCGTTTTTCTTTTGTATTGATTCGTATTGAATCCTTATTTAACCTCAGTAA
TTATCAAGTATTCTATCAAATAATTCTTCTAATTTCTCCAAATTTCTCCAAATCACCATA
GACAGTTCCGTCCATATAAAGATTATAGATATCATCACCTTGTTCCACACGTATTTGTGC
AGAATATCCTTTTGATAGTGCTAAAGAACGAATGACCTCTCGTTGAGTTCGTCCATTACC
TTCTCGAAATGGATGGAAATAATTAAGATTATCAAGGATTTTTGCTAACTGTTTAATAAT
CTCATCTTTTGAGTTTGCAGTTTGATGATAGGTGTGAACGAGGTTATTCATATAGGTTTC
GGCAGTATTAAAAGATTGTACTGGCATAAAAGGATTACCACTTTTATAGATATTCACCTT
GCGATATTGCCCTGCCCAAGAATAAACATCTTGAAATTAATATTTATGAATGGATAGAAT
ATCACTTATAGAATGAACTTTAATGAATTTTAAACGCAAATCAGCAAGTCTTCTAGTAAC
GAATAGGTGTTCGCTCCGATAGGCTTCCTCAATAGTAGTAATATTTTGTTTGTTGATTAA
GACGGTAGAATTTGGATAAGTATACTGGTTATTAGGGTCAATATATTCGTAGCTTTCGTA
TTGATTTTTAACCAATATTTAATTCCTTTCGTCTATTGATAACATAAGTTTTTAAATCAA
TCACATCTTGAACGGTAGGTTCATAATTTTCAATCATTGATGACCCAATAGCATACCAGA
CAGTATCAAAGTCTGAAAAGTTATCAAAGGGAACCCCTAGAATTGTTAGTTTTTCTTTGT
TTACATCAAGAGTCATGGTAAACCTCCTTGTATAGTAGTACTATCATCGTTATACCATAA
ATTTGCTATATTCTCATGAAGCGATAGTGGCTGTTATTAAAGTGTAGATTTATGATACAA
TAGTTCTATCATAAAAATAAAAAATGATAGAGGGATTGTATGATTTTTATAAGTTATAAT
CATAAAGACCAACAGCTAGTGGATATGGTTGCAAGGCAACTTGAGATAACATTTGGTAAA
AATAATATTTTCTATGATAGATGGTCAATGCAACCGGGCGATAGTATCATAGGTAAAATG
AATGAGGGACTAGAGAAGTACACTACTTTTTTCTATTTTCTGTCTACAAATTCTCTTGAG
AGCAATATGGTTACTAGAGAATGGCAGAGTGCTCTGATGAGTAGTGTCAACGGTGGCTTG
AAATTTGTTCCTATCCGTCTTGATGACTGCAATCCACCAGCTATCATGAAAGATTTATTA
TATATTGATTTATATGGTATTGGAATTGATGAAGCTATTTTACAAATGAAAGCAGTTATA
AATAAAGAAAATAACTATAAGCCACTGGAAGATAAAAATAATCTTATTTGTTACTTACAT
GTAAAATCGGAATACGAAATTGAATTCGAAATTATGGCAACTATGTTTACTGTACATGAT
GTCAACTTTGGATTTATTCATAAAAATGGGATAGAAAACGTTGATATTATAAGCTCTACA
GATTCGGTTTTGTATTTTAGTACAGGTGAATTTTTGGGGACTCTCGCTTCAGGAGAAGTC
AAAAAATATAATATTACCTGTAGAAGACTAAATAGGTCTCTATCCCCCAAAAGTCCCTTT
AAAGGAACTATAAAAACTCAAGTGCAAACACTTGAGTTAGTAAATATTGTACAAATTTTA
TCTAATAAGGAATTTAATTCTATTCCTGTTAAAGTTAGGTAGTGGTGTGAACTTTTGGTA
TTTATCAGCTCAATTCGTGTATTTTTAGGGTAAAATTCACACCATTCAGATGAAATTAGT
TCAAATCAGTTATAAATTGGCTTTCAGAAAAGCGTGGAAACGCCTGATATAAAAGGCTTT
TGAAATTTATTCAAACAAAAGTTGTTCAAACCAGGCTTGAAGAAAGCTCGTAAAGCATCA
CAATTCTCAAAACGTTAA
