# Supplementary material for: Abundance, Diversity and Role of ICEs and IMEs in the Adaptation of Streptococcus salivarius to the Environment
Source: Genes (Basel). 2020 Aug 26;11(9):999. doi: 10.3390/genes11090999 (PMC7563491; doi:10.3390/genes11090999)
Supplement: Supplementary file 1 [file genes-11-00999-s001.zip › Supplementary files/Lao_Data_S1/ICE_SsalL60_rpsI.fasta]

>ICE_SsalL60_rpsI
AAACCAGGTCTTAAGAAAGCTCGTAAAGCTTCACAATTCTCAAAACGTTAATCAATACGA
TTACATCAACGTTTCAAGACATTCAAGAGTTATCTGTTGGGTGTCTTTTTTTTATCAAAA
AATCTATAGTTCCCCTGAGAATTTCCCTGAAATTTCCCTGATCTAATTTTTAAGATTCCT
AAATGCAATTTCACCAACAGTTTGATTTACTACATCTTTAGTATTAACATAAGTCTTTGT
AATTTCTTTGTCACTATGAGTTAAGGCTTCAGAAATTGCTTCTAGTGGAACTCCAGCTTG
TTTTGCGAGTGTAGCACCAGTATGTCTTAGTTTATGAGGAGATGCAGGTGCAAGTTCAGG
ATGTCTACGTCGAACGGATTTCATTCTGTAATTTAGATAATCTACATGGAGAGGTAAGTT
AATGTTGTTTGATCTATCATTATAGGTAAAAACAAACTGTTTTTGATTTTGTCGTAGACC
AAATAGTTTAAGTTCTTCTTGCTGTTTGACTTTCCATTTTGCCAGTAAGCCCATCAATTC
AACTGGAGCTTTAAAAATAGTCTTTTTATTGCCTTTTGTTGATTTGATATTACCAAAACG
GTCTAGTGCTTGCTCAATAAGTATTTCTCCAGTAGAGAAATTAATGTGTTTCCATTGCAA
AGCATAACTTTCTGATTTTCGGTCAGATAAGAAGAATGTCGTATAAAAGAGCGTGTAATC
TTTTAGGTCTATTAAGCCATTTTCTAAATCTGTATCAAAAGCTAGTAGCCAAGATGTTAA
CTCCTCTTTATCTAGGGAAAGATCTTCCTCACGTTTGCTTTCTTTAAGGAGAATCTTTTT
ATTAGCTTTAATTCTACTAATTGTTTTTCGAAGTTTATTTGAAGGAATATAATCTAGTTC
CTCAGCCCAATCAAATACTGAGTTAACATAGCTTCTAATCACTTTGAAATTAGCATAGCT
ATTTGCTTTGGGAGTGAGTAGTGAAAGAATAAGTTGTTTATTATTATTTAGGTATTCAAT
GGAATATTTACCTAGAATAGGTAAGATATGTAGTCTGAAGAGGTTTTCTGTTTGAAAAAC
AGTTGCCTTTGTAGGTGGTTTAATTGTAGTTGTGGTTTGACCTGCCTTGTAAGGTTCTAA
CCAAATTTGTTTATAAAAGTTCTTAAATGTGATTTCTTCCTTTTTATCAACAGGAAGATT
ATTTCTTGCTTTTTCTATATTCACTGCAAATTTAAGTTCAGCCTCTCTAGCCTCCCTTTT
TGTTTTAAAACGTTTTTCATAATATTGCCCCAGACCCAGTTTCCCTTGAACATCAGAGGG
AACATAGATTTTTAATTGATAAGTTCCGTTTTTCGTTTTCTTAATAGCCATTTTATTCTC
CTTATGCGCTTATTTCTAATCTTGTCATCCATTGATTGATACTTTCCTTGTTGAAACGAA
TAGATTTTCCGATTCGGATATAGGGCAATCCCATTGCAATCCAAATATCAAGTGTATTAT
TAGAGATACCTAGGTAGTTGCAAGTCTGTTTTTTGTTTAGAAAAGGGCTGTCAGCCCCAA
TATCTTCTTTAAAATGATGAATTTCATTCTTTATTAGTGTTGCAATCATTTGCTGAATTT
CTAGAGTTTGTTCTTCTGGTAATTGTACTAGCATATATTATTCTCCTTTTAAAAGTAAAA
AACCAAGGTTTCATTTTACCTTGGTCGTTATTTTTTCTTTTGAACTGATAGCTGTTCTTT
AAAAAGTTTATTCATTTTTTTCTGTCCCTCAGAAGAGTTGAGAGTATCTTTGTTGATTTC
CCCTTTATAAATTTGTTCCATTAGAAGTAAGTATGCTTCACCTAAAGCAGTAGTGATAAG
ACCAGCGGTTGTACCAGAAATAGCTCCACCAACACCGGTACCAATACCTGGGAAAAATTT
CAATATATTAGAGACAATAGTTTTACCGATTAATGTAGCACTACCAGATCCTAAAGTGGA
TGTAACGAAAGCTGTTAGGAAAGCTTTATTTATTTCGAGTCCAAATATTACAGTAATCGC
ACTAATCATGGCAACTTGAGTTGGCACTAGTAAAACTGCATCAGCAAAGGGGATTGGAGT
GAAACCTTCTCCAAAACTTGCTGCTACCGCTGTTGCAATAGCAGCCCTAGCATGTTTTTT
TTTTGCTTCTAGAGATACTTTTTGAATATTTTGTAGTGTATCTTGAAGCTCGGAAGGTAG
TACTTCAGACATTACATTTATTAAGGTATCCAGTCCAAAGGATTTCGCAACATATTCTTC
ATCAAAATCCATGTCCTGAGCAAGAATTGGTACAACCTTACAAATATCAAGGTTTTCTTG
TTCTACATGATTTTTCATTTCCAAAGCTTTTTTTCTTGGAACAGATTGTGTGAGTACCAC
AATTATTGGGACTTTGGAGTTTTTATTTTTTTCAGAGAACTCCTTTAGCCACTCTACCTC
AGAACTATCAAAGGTACGATTTGCTCCTACATTAATGCAGTACCAAATACAGTGGATTGT
TTTGTTGATGTCATTAGAGGAGTAACCGTCGCTTATTAATTTTATTACTTCATTTTTTAC
GTTGTCTTGTTGGTCAGAAGAAAGTTCGAAACCGGGAGTGTCATAAATGGAAAGAGGATA
GTCACTTTTAACAATTTTTCTGATTTCTTGTGTTACTGGTCTACCTAGACCGGTATCAGC
AAAGTTACCTCTAAACAAACTGTTAATGAGTGTACTTTTTCCTACCCCAGATTTACCAAT
AACTATTATGTTAAGCTGTTTTAGATTATTTATTTTATCATTAATTGCATTAATACATTG
TTGAGCAATATTATCTGTATCAATCTGCATTGCTTTCTTCCTTTATACTTTTAGTTTTCT
TGACTAGTTCATCTTCCCATGAGACACTATTGTGCTGTCGATTATTTATCTCTACTTGTT
TTTTATATAAATAATTAGTGGTTTTTTTCAAGACTTTCGGTAATAACGTTGTGGAAACTA
GTATTGCTCCAGTTCCTATAATGTACTTCATTTTAGTTTTTTTATTAATTGGTTGCGAAT
TTTTCTTTGACATAATATTTCTCACTAAATTTAAGTTTTGAAGTAATTATATCATATAAA
ACATTAAAATTGCTACAAAATTTCAACATTATTCAACTATCTTTATTTCCAATAACATAA
GTAAATTGTTTTGCTGTTTCTGCATCAAAAGTACGGTAGCTAACGACTCCTAGGCCTTTG
ACATTTGATTCAGAGATAAGGATAGAGCCATCTGATTTGACTTGTTCCACAAAGGCAACG
TGTCCATAGGTTGGATCTGCACCAGCTTGTCCTGGGCTAAAAGATAGTGCGGAGTGTTCG
GTAGGGGTATGAGTTGTTTGGTAACTAGGGGCATTCATCCATTGACCACCATTTCCCATG
TACTCTCCGAAGCTAACTCCGACCTCTTTTCCTCGGTTGTAGACAAACCAGGTACATTGT
CCCCAAGGATAAGATAGACCTGCATAGCTTGAGGTATTGATTTCTTTGGTGAGGCTATAG
CCTTGTGGGACATCCCCAGTTGTGACACCGCCTCCGTCTCTCGTTTTTCCTGTCGTTTGT
TCAGGGGCTTTTGGTGTACCTCCATGCTCATCGATATAAGTATCGAGTTTTTGCATGGTT
TCAGCACGCCTTTTTCCTGAGCCAGAGGTATCGGTGAAGTAGACCCCACCATCTGTTGAC
GTGTTGAGGGAACCACTCGCAAATTTTTGCGCTTTGTCATCTTGGACTTTGAAGGTTTCA
TTTTTATTGCCAATGATGGTCTGATTGGTGAGTCCAACAACTGCCACTTCATCATTAAAA
TTATTGGCGTTTTCTGGATTAGAGTCAAATGCCCCAAAACCAAACATGTTAGCTCCAGGA
TTTGTCGCAACTCCAGCTGTTCCAAGTGAGCTTTCATTTAAGGCAATCGCTACAATGGCA
CGAACATCTAGATTAGACTTAGCCTCCCAATCTAGGAGCTTTTTCCCATTGATGCGTTTC
TTGTCATAGGAGATGCCTAAAGTATCTAAAAAGCCGTCTAATTGCTCTGCTTTAATACCA
TAGCGATGGACGAGTAAATTATGGGTATAGGGGTCTCCATTTGACCAGTGGTCTGTGTAG
GTTGCGCCATTTAGTGATTGAGAAGAGCCACCAGTGCTACCTCCTCCGATGGCTCCCATA
ATGATGATAATGATAAAAACAGGAAAAAAGAGAGGAAGAAGGCTAGATAATAGATACCAT
TTTAGTTTTTTCATCGACTCTCCTTCCTACTTAATGTCTGATATAAGCTGTAAATAGAAC
AGTCCCAAAGCGCCATTTAGCGTCTAAGACGACGGAATGAGCTTTCGTTTGTGCAATGAT
CTGGTCTTTGTCTTTTTCTGAGACTGGAAATAAAAGAAGGAAATCGATGGAGCGTTTCCC
TTCTTGGTAGGCCTTAAAAAGTGTCTCTTCAAGCATTCTTGGAAAGGCTGTTCTTGAGCG
TATTTTAGTATTCATTCTATTCTCCTCTCAATTGGTTTAGGCGTTGAGTTAAACGATCTC
GTCGCTCGATATTGGCTCTTATCTTATCGTCTCGTGTCATGGTCTGACGATAAGCACGGG
TGAAGGCATTGGAACCTTGGGCTTTATACATGGCTTGAGGGTCCTTGTAAGCATCCAATC
TCCGTTCTAGGGTATTGATACGGTGTTGTCTGAATGGTGACATCCACTCTTTTCTGAGCG
TTTGGAATTCGTCCTCTGGACTAGGTATTCCTTCTGACATGATTGGTGTCTCATTTGGAG
GTGTTGGGCTCTCTTCTTCAATCGGCTTGAAGTTATCAGGTGGTGTCTGTGTTGGAGGAA
TGATTGGTTCTGGAGATTCTGGCGTTATTGGAGCCTCTGTTGGTACAGATGGCATGGCAG
TTTCCGGTTGACTTGGTTCTTTACGGGTAAAGAAGGAACCAGTATTTTGGAAATGGCTCT
TGGCATTCATCATTACTCCAGTCCCAAAACCGGCTCCAGCCAATGCAAAGTTTCCGAGGT
GTTGAGCCGTTGCAAGGCCTCGTGTTGGGACTTGTGAAGCAACCTCTTTGGTCTTTGTGA
CGCCATGTTCAACTTTAGTCCCAATATCTGTCGCAACCATTCGAGCTTTGGAGCCAAGAA
CGAATTGGAGGAGTTGGCCTTTAAATCTCCAGATGAGGAAATAGATGACACCTTTAGAAA
CCACCGATACTAAGAGTTTGAAGACAAGACCAAATAAGAGAAGGGATGGTAGGGTTTTTA
GAACTCCATCAAACCCATTTGTGACGATGTTTTCTATCATTTTTTCAATATAGAAAATAA
GGAGTGTTAAGAGAGTTGTAATTGCTGGAAAAATCAAACCTCCAAACATAACTTTAAGCA
CTCCAAAGACCAACTCTTGCATGCTTGGAACGAATGACATGAGAAGGACTACTGGGAAAA
GTAGAATCATGGTGAGGACAAGGATTTGAGCTACTACATTTAAGAGCTGGATAAGGATAA
TGGGGACGGCTAATACAAAGGCTTCTACAATTTTAAAAATCACATAGAACATCCGAGTGA
AAATGAAGTCCGGCATGGCTGATACCCAACGGTTCTTTTCACCATCATCGTTGGCTCCGT
CTCCTAAATCGTCTAAATACTTGGAACGGTCTTTGGCTTTGACAGCCTTAAAATTTCCAT
TCTTATCACTAGTTCCAAGAACTTTACTGTCGTCAAAGGCTTCTTCTTTTCCGTCTTGGC
TGTTCTTGTATTTTCCATTTTCTTGGCCTGTATTGACAAAGACATAGGCTTTATAGGACG
TTTCTGCAATGTAGCTATCCGACATCGATTTTCCAATTTTAATCGACTTGTCTTTGGCGT
AGTCCACCTTAATACCTGCAATCTTTTTGGTAACGTCTTTAGAGACGTTATTGACGGTAT
CAAGGAGATAGAGCCCACCAGAAGTTCCAGCGACTGTCCCAAAGTACCCCAGAGCTAATA
GGAGTACTAGACAGACATGGAGGAGTGTTCTAGAAAAAGAGCCTTTTGAGAAGAAATACT
GGTAGAACAGGTAGAAAGCTAAAACCAAAAGCAAGGTGCCTACAAGTGATTTGTTGGTAA
TGTTGCCAGAATTAGAGCCCGTAAATCCGTGCCAAATACTGCTTGCTCCATGAAAGACAT
AGGTTTTATAGGTGGCGTAGAGATCAATCTTTTCTAAGATGCGAATGAGGAGGGAAAAGA
AGCCAACGACGGCATTAAGAATGAAAAAGAAGAGGTTTACGAAGAGTTCATTAATTAGGA
CCCAGGCTCCATTAAAGGAGCCAAAGTTGGTTGGTTCCATGTAGGACTTTAGGGAAAAGA
TATCCACTCCCTTTAGCTTGGCAAAAGCTTCTTGCATCAGTTCACCTCCTAACTAGCGTA
TTTATTTTCGAGACTTGAAGAGACTGTTGCTTTCATTGGTTTTAGAAGCATGTCAATATC
CTCAAAGAGATTATGGACGGAAATCATATTAAGATTACCGTAGACATCGTAGTAAAGGCA
CTGACCAGAAATCATATTATCAATCCATTCGAGGTTACTTTCAGTGACTTCGAGATTGAC
GTGTCTGAGAATATCTTCACGTTCAGATTTTTCATAGAAGGCAAAGATAGTCCCAAATCC
AGTCGTGTCATCGTCATTTTCTGCATCGTGGACAGATTGTGTAATCAGTGCTAAGGTATT
GTTTTTGGAGCGTCCAATACGTCTCATATTTTTGATAACGGCTTTTCCTTCTGCGGACTT
CATGAGAATCCAAGCTTCGTCAAAGAACTCAATGGTGTCTTCATTTTCATTGCGTTCTCC
AAAGTGGGTACAAAAGGCCCCAAGCGCAAACATGAGGGCAATAGAGTTCCGTTCGTGGTC
TGAAATCTTTGTGGAATCATCCTTTGGGAGCTTGAGGTTATTGACTTCTAGGATAGTGAC
TCGGGACTCATAGTTAAGACCTGGTGTGCTACCATCTGAGAAAGCGAGTTCCAAGATAGA
GTTTGTCACAATGGACGTCAGGTAGCGACCAACAGAAGCGATTTCAGAGGAAGTGGAGTC
TCTAAGCACTTCTAGGACATGTTTAAAGCCGACGTTTTCACCAGCTACTCGACGTTCTAC
GATAGCGTTAATGGCTTCTGTGATGGCTGTTTTCTGGTCCATTGTCACGTCATCGACAGC
TTGTAGGAGAAACTCGAGCATGTTCTTTGCGACCTCTACGGCTTGTTCTTTATCAAGGAC
TACAATAGGATCAAGGACTCCGTGGTTTGATGGCAGTGAACTATCTAGTGTTACAAAGTT
AAAGTTATCAATCTGTTTTTTGCGTTCGGGGTTGCGTCGTGCAAATTCAGGGGAGTTGAT
TACTTCCTGATAGTGATTTCTGAGTTCTCGTTTGGGATCAATATAGAGGGTTTTGACATT
TTGTAAAGCCACACTTAAAAAGATAATCTGAGCGAGGAAAGATTTCCCTTGTCCTGTCGC
ACCCGTAATAATGATATGTGGGTTCTTGGTAATCTTTCCGGCGATATCTTCTTTGTTTCC
GACTGTGGCATTGTAGAGGACGATATTTTTAGAGGAATCAATAGCTTTGGCGATAGTGTC
CCAACGGCCAGTCCAGTTGTCTACTCGTCCGATATACCAACCGATACGGTTTCCTGAGGA
TGTATTGGTAAAGGGCATGAGTTCTGAAAATCCACGGGTTGTGACCATATGTGTCCAAGT
ACGAGTTTTCTTTTGGAGGTTCTCACCGTAAAGTAGGGCTTGAAAGAGATAAGGTCCATC
TTGAGAGGCTTCACTGATTTCAACTCCCATATCGTCAAAGTAATTCAGAACTACTTGTCG
TCTTTGACGAAGCTGATTGATGCTAGAAGCAGAGACTATGAGATAGGCTCCATATTCAAT
GATATCTTCCTTGTTTCCGACTTTCTTCATCAGGTCTTTTAGAGAGATAGAGCCCATGAT
GATTTCATCTTGTTGGACGGTGTCTGTATTTTCAGCTTCTTCCATGATGTTTCGATAACG
GGTATTGGAACGTCCCATTCTCCCCTTGATTTTGTTGGTATCAATAAATTCTGCCTTGAT
ACGTAGTTCTACGGGAAAGTTCAAGCGTTGAACGAATTCGCCTAGGTGAAAGCCGTTGAA
TTGCACGGGAAACTTTCCAACAGGAAGAATAGTCACAAAAGAGGAACCATAAGGACTTTC
GAGCTTGAGGAAGCCTCCTTTTAGGACTTTAATTAGGGTGTCTGTGATATTAAATTGGGA
GCGATTAGCGAGGACTTCCTTCTTGTAATGGGGAATATAGCGGAGGTATTGCATCCGCTG
GTAGTAGAAGAGTTCTTCATTGGTCAGACGTTTGGCACGTAGGACGGAAAAAGCTTGGAA
AATAGTGAATTCGTCACTTCTGTAATCGTCATACCAGGTGGGACTCAATGCGTATTCGTA
GCCAAGACCTTTTGCGATTTTCTCCGAGAACTCGTTAAAACTCTCATAGGCCAAGTCTTT
CACCGTTGCCCCGTGATTTTGTTTGCGTAAGCTCACTCCCACAACCCAATCAAACTGATA
AGGAATTTCCATTTCATCCGTGAGACGGTCAACTGTGTAAAGAAGGAGTTCTTCTCCCAG
TTCACGGCTATCATCTGCTAATGCTTCTGAAAAGTCCCTCATTTTCTCTTCTAAGAGATA
GTCTTTGGGAATGAGTGAAATCTCAAAGGATTTATTTTTCTGGAGCTTTTTCATCATCTG
AGCAACCGTGATTTTGTGTTTACCCTTTTTCTCTTCATCTGTAATAGTGATGGGAGTATT
GGGGATGCGGTAATAAGCCACCACCGTTCGATCTTTTTTGAGGGCTAGATTTTCATGGGT
TTCCCTAATAGGATAGGTTAAGGTAATACTCATAGAACCTCCTTTTCTATAGATTTGTTT
TTTCAAAGACAATTTCTTCTACTGGCTCTATTCGGTCTTCATGGTAGATCGCTTTTTTAT
TGAGCTTGAAATCCCAGAAGTAAATCAGGTAGTCCCCGATGAAAACATGCATCTTCTTAC
CGTGTGGTTCGTATTCGGTGTAGAATTTAGCAAGTTTATAGGGGAGGTACCAGTAGAGCA
GTAGTGAAATAGAGTGTGTGAGTTTTGTGAGGGGAACCAGGAGGACTCCTCCAAATAGCA
ACATGGCTACAAAAACGAAGGTAAAGACAATAAAAAAGGATAATTGCATTGGTGTCGCAA
AGTACCAAAGGCGAGTCCCCTTTTTTGTCTTGATTTCCTGGATCCAATAGGGGGCGTTTA
AGCCCTTACTGTAGTCATAGAGTCTTTCTTCAGCCATACTTAAAGTCCTGAATCAATACC
AAAGAGTCGTAGGAACCAGCCGACCACTTTTAGGATATCTTGTCCTTTTGCGATAGAGAC
AATGACGGCGTAGAAGCCAACGACTGAGAAGAGTTGAAGCCAAGAACTGTTTCGCCAAGC
TTTAATAGCCAACAAAACAGCGATAGCGGTGAGAATCCAAATCCCATCGCCTTGGAGGAA
GGTGCGTAGATTGTCTGTATTCATAGAGTTCTCCTAATCTTTATCGTTTGCGTAGTTGAG
AGGAATGGTGTGTTCTAGTTTTGTGACATAGTAGCTCTTGTCTTTTTCTGATAGCGTGAA
GGTGAAGTTCTCGGAGTGTGTCGTTCCTCCCACCTCAAAGGTTGCTTGTACATAAGCAAT
GATATCAGCCCCATCTTTCTTAAGATAGATGTAGTCAATCGTTTTAAAGGTTGTATTGGC
TACAATAGCAACGTTCTTAGCAATGAGGTTGAGGTTGTCTTGATTAGTGGTATAGTTGGT
AAAGAAAACCTTGAGGAACTTTTCAACCTTCTTGTGTTGACTGTCTGAGACGTGGTCGTT
GGCTGTGAGTTGGAGTTGATCGTCTTCGCTAAAGTGCCCAGCTTGTGAAGACTCAATCGC
TGAGAACCAAGGAAGTCCAGAAACGTAGTATTTCCCTTCTTTTTCATCAAAGGGAATATT
AAATCCCGTCACCAGTTCTTTTTCCTCAGTGTCTTTGTCATGTTGGATCATTTCCTTGTA
TTTGACCTTGTAGGTGGCTACCTTACCTTCTACGGTGACTAATTGTGAGTAGAGCAAGGT
ACTTGGGTTACGCACTTGACCTTGTGCTTTAACGTCTGGAACGAAGTTATAGAAACTGTT
GAGGTGTTCGACTTGTGCTTGTTGTTTATCCCCTTCTTGTGGGAGGGTGAAGTAGGCATA
GACATAGTCATTGAGGTAATACTGGAGCTTGTAGTCATACTTGCGATTAGCGTCTATAGG
CTGTGCTTTTTGTTTTTGAGTCGCTTCCACTTGATCTTGTAGTGTTCCCACTTTATTTGA
GAGTGTGATGGCACGGACGGATCCCATAAGACCAACAAAAAGGAGGAACGAAATTCCTCC
GATAACAGCTAGATTGACGGTCTTTTTCGTAGTGACTTTTAGCTTTGGTGGGCCACCTTT
CTTCTCCACCTTTTTAAAGTTTGAGAGGTATTCCCTTGCTTTTAGTAAGTAACGTTTAGC
TTTAATCATAGGACCTCCTTCTAGAGACTAGCGAGTTCAATGAGTTTAGAACCTTTAGCG
TAGAGTCGCTTATTGGCTTTTTCAATCTCATTGTTGATGTAGTAGTAGCCTCGTAATTCA
TTGTGGAGTCGTTCGACTAATTCAGGTTTTAGGTCTTTGGCTTCTTCTTTTTTGAGAAGA
GCGTTGAGTTCTCCAGCCTTGGTCCAAGCCTGTTTGTGGTCTTTCTTTTTGAGTAACTCT
CCAAGTTCGTTGGTAACCTGTCCAACTTTTGTTTCAAAAATCGTTTTAGTAGCCATATCA
ATTTCCTTTCTAAATGTTTCGTGATTGTTTTTGATGGTCTGTTGAATATAAGCAATGAGA
GAGGGACGCATCCGTTTATTGAGACTCAGAACCTGACCGTCTAGGGTGAAACAGGCATGT
TCATAGTCGTAGAAGCCCCTATCATCTGGTGGCTTTTCGGTACATCTTCCAGCACATTCA
TAGTAGAAGTCCTTCCCTTTCCTAAGGAGGATATACATGTTCCAAAACTCCTGATCAGGA
AGAAGGAGGAAGTCTGCTTGATAGATTTTCTTGAGCATGGCCTTAGCCCTCTAGGAGGTC
CTCGTAGCCAAGTGCTTGATAAATAAAGTCTGTATCAAACCAGAGCCAATCATTGATTTG
AGTGTCGGTAGGGGTATTCCCAGAAAAGAGGTCTTCACAGATGGTGGTTAGGGTATCTAT
CCCACCACGTTCACGGACAGTGTTTAAGGTACTCAGTCCACCAGACCAGGCTTTAAAGTT
GTTTAGTGAATTGATTTCGACTTTGTATTCCATAAGGGATTTCCTTTCTAGTGTTCATAG
TGTTTGTTGGTTTTGAGGAGTCTTAAGATAGCCTCCCCACGATCGGTGATTTCACCGCTA
TTTTGAATCATCTTCATGTATTCTGTTTGCATGATTTTATCTGCTTCAGAAACGAGTGCG
AGAGAGTTTGCGACTTGATAGGTTAACCAACGAATGGTCCGTTCGATACTGTAGGGTTGT
GGACTGGTTGAGAGTTTTAAGGGTTCAACCCCTCCAAAGAGTTCTTGCCATTTTTCATCG
GGCTTATAGGCCCCAAACCGAGTGACACCATCATAGACTTGGATTTCCTTGTTCACGATA
CCTCTTGCGATTTCTCCGAGGTCCACACCGTTGATGTATTCCTCCACAACGCCTTGGGCT
TTCTGGTCTGAAAAGCGTAGCTCGTAGCGGTTCCAGATACCAAAAATCTCCAAGGATTCT
TCCAAGGAGATATTTTCCATACGGGCGATTTCGTATCGCTTTTCATAAAAGTTGAAGTAG
AGCTGACTTTGACGACTCCCAAAGTAAAGGGAGAGACCGTGATTGGCTTCCATATCCTCG
TTATCGGTGAAGGAACCCCCACCTGTGATGTTCCATTTTCGAATGGTATCTAGGACAATT
TCTTTGGCATAGAGCTTATCAATGAGCTTGGGGATCTGGATATGTTCATCCTCGTGTCCA
TAGCCTTTATAGAGCTCGTCTAGGGCGATATCAAGGCGTTTTACCCTGACATCTTCGTAA
GCATAGAGAATATTTTGAAGAAAGGTTTGCCAAGAAATCCCCTTGTGTTCTAAGAGGAGT
TCCATCTCCCGACAGCCTTGACCAGAGAGTTGGAGACAAGTTTGGTAGTTATTGGTCGCA
GACTTATCAAAGAAATCGAAAATCCAAATGTTTCCCCGTTGCCACAAGTGGGTATAATTC
ATGAGACGTGTTTCTTGGTCAGTAAATTCGCTTAAGTGACAAAAAAGAAAGTTCTCACAG
AAAGCTTCTAAATCTCGCAGACTAGGGAAGGTAAGTCGCAAATAGTCGATGTGAGCCCTG
AGGCTGTTTCTGTGACACTCTTGATAGTAACCGAGCTTTTCTTTGAGTTCTCGGAACTTG
TCAATGGTGAGACCTCTTTCCCCTGATTCATAGGAGCGGTAAGTTCTTATGGGTAAGTTA
ACGGCTTGTGCAAAGGCTTTTTGGCTGAGGCCTGTTTGTTTTCTGAAATTTTTGATCTGA
AAGGGACTCATTTTAGTCATTCAAGGGAACACCTCCTTTTGACTAAGTGACACACTTTTT
GGACCAAAGTGACACACTTTCTAAATCCTGAAATCCCAATTCCCACAAGGAATGAGGAGG
GGTGGACGTGGCACTTTGGCCAAATGTAACCCCCCTATTAGAAATCGGGGGTTGAAGTCT
CATCATGGCCTAGGAACTTCGGGCTACGGTCTGCGCCTGACCTGTGGTCAGGCTTGCCCT
TGCCCTTGTCCTAGCCCATGATGACTAAGCGTCGCTTCAACGGCTTTTGGATAAGATTTA
CGTCCTCCCTCCTCAAAGTGGATAAGACTTTCAAGAAGGAGTTCTTCTTGAAAAGGATTG
ACTAGAATGGCAGATTCCGTCCGTTCAAAACCAACCCCTTGTTCTTGTAAGAGGTAGATA
ATCTTTCGAAGTGTCGCCATTTTGAGGTCCTGTTCCTCCGCAAATTCTTTGAGAGGTCGT
AGATTAGTATCAGTGTTTGGAGCTTTTTCCTCCTCTATTGGTTCAATGGGTTCTGATTGT
TGGTGGCTTTCTCCAAAGACTTCAAATTCTTTGCCATTAAATTCCATGATAGGGATTTTT
GAGTAGGCATCATAGAAGGAGAAGCCTTGATCAAGTGGTACGTAAGGTGAGAAGAATTCG
CCAGCCAAGTCTCCGTTATTAGCAATATAGCCTCGTCCTTTAACCTTGACGCCATTGATT
TCATCGAGCTTTTTAAACTCCTTGGTTTTGTTGGCATCTCCAAACATCATGTCGTAACCC
GTTGATTCCAAGTGTCCAACTGAGAGGCGTTTCATAAAGTTATCTCGAAGAGCTGTCTTG
ATAAATTCTCCATCAGGCCGTTGCATGGCAAAGATGATAAAGACACCAGCTTGTCGCCCC
TCTAGGACGAGCTGAGAGAGGTATTCCATGAGTTCGGACTGGAGGCTATAGTCACGGTCA
ATCTTGGCCATAAGGGCTGCCCACTCGTCTACGAGGACGAATTTGGGTGTCATGCCGTAG
TGTGTAAAGTTCTTTCCAGCTTGAAATTTGGGTGAGCTAGACATGAGCTCGTAGCGTTTT
TCCATGAAGGCGACATTTTCTTTAAAACACTGGATGATATCTTCTTTGCTTGTATAGACA
CGACCATGAAAGACTGGTATCCTTTTAAGTCCAGCCAGGTCAGAGTTCTTAGGATCGCAG
ATATCCACAAAGCCAATTTTAGCCAGTGCATAGATAATAGTCATAAGGATTACGGTTTTA
CCGCCTCCAGTTCCCCCACCAATGAGCAAGTGAGGTTCTTCAATATAATCCCAAGTGACG
TCTGTCATAAGTTGGAGTTTAGAACCCTTAACCTCGACCTCATTAATAGTGATACGGCTA
TCAATGCGGTTGATGGCAATGTCATAGGTGATAAACCGTTTATCAAAAGTTTTATTACGA
AAGTCACCGTTAAACATGACTTCGAGAGTCGACCCAAGATTGAGAAAACGGTCCTGAAAT
TTATTGCCTTCTAGGATGAAACGGACTTCAATCTTGTAGCGAGACTGTTTCAAGTACACT
TGAGGAAGGACAATCTTTTCAATCGTTTTGTTTTCACGCCTGATATTTTTAATTAAATAG
AGGTTATTTTCTATCAGAAAGCGAGACAAAATCCGTAGACTATTGAGCTTTTGAAAGAAG
ACGATTTTCTCGTAGCACATGCGATTTAGTAGGTAAGCCACCAAACAAGAAGCAACAAGA
ATCCCCCCGATATAGTAAACTTGTGGCAAGGGATGGTCCTTCAATTCTTCTAGGTTGACA
TAGCAATAATTTCCAATAGCTAACAAAGAAGGGAACCACCAGATAAACCAGGTGATTCCC
CTAATATGACGATAAAAGGCCCTGACTCTTATCCCACGATAGGTAAAGAGCTTCATAGTG
CATCACCTCCTAATTATCCTTCTTGTTGTCTAGAGGTTTGTTTTCCTTGATAGGTGTCCC
TCCATTCTTTTTATTGATTTTAGAAGCAAAGAGCTTGTATATATCATTGCGGTTTACGTG
AGTATGGGTAATGACGATATCTTCAAGTTCAACTTCTTCACGGTATTTAATCCCTAGGTC
TTCGATTTCAGACTGAGCCATATCAGCAATGGTGAAAAAGAGGGTTTCATGTTGGACAGA
AGAATGAATCGCCACCACAATCCCACGGATTTCACCTGTATTGATTTGGACGAAAGAGCC
GTCAGGGTTGCGTTGGGTTCGGTCTTCTTCAAAGATGATATCAGGGCCTTCAATCCCACG
GAAAGATAGTTTTCCAAGGACTTCAGGCACGTTTAGACCATCCGTAATGACACGATAGGT
CTTGTCCGCAATTTGTAGTTTTTCTCCGTAGTTTAATCCAATTTTAGCCATATGTATTTC
TCCTTTACTTTCTTATTTTTTTAGGACTAATTTTTCCGCAAAGACATTGAGGGCTGGGGC
AACTGAGTTACCGTTTAGAGCCGTGTCTGAGAGAAAAATCGGGTTGACGGGTTCTACAAG
AGCATCTTCTGGGAAAACGGTGGTAGAAGCAGGGGTAATGACGTGAAAAGCACCGTGCTT
TTCGCTATTAAGGATATGACGTTGGTATTTGCCTTCTTTACCAAAGATAAAGCGAGGGGC
ATTCCCTAATTTTTCGTAGTAAGCAGGGCCGATAAAATCTGGTTTCATAACAAGTGTTTC
TGGAATCATAGGATTCTCCTTTCTGATTTTGAGCAAAAGAAAAAGAGTTAAGCCAGTTGC
TTCACTCTTGAGTAATAGTGGGTAAACAGTTTACGTTTAAACTGTCGACTATAGAACTGA
ATATCACCGCTAGGATAGCTATTCTTATAAGCTTCTTGGACTATATGATCTAGGTCAAGA
AGAGCTTGTGCATAGAGTTTAGCTTGTAGTTTAGGCGAGTAGTTAAACATACCGTAAGTG
AACTCATAGTTATCGTATAGGCGTTTACATTGTAATGCGAAAAAAGTTAGTCATAATTTC
TCCTTTATTGTAAGCGTAAAAAAGCTACTAAGATATAAGGAAGACTTAGTAGCTTGAGAG
TAAGTCCATCTAAACAGATAGACAACAGTAAAGAAAAGTTGTTTGGTTGGAAAGATCCCT
CTTTCCACGGTGGCAACGTTTAGCAAGGTGCTTTGCGTCAATTACCATCGCTTGCCCGGC
CAATCTCTTTAGGTAGTCATTGTCACACCCAAGGGATTCTCTTACGCATTCTTGCGTAAC
CAGTTCACTTTACTATTCGGCAAAAGTGCTAATGTCCGAAATGCGTGGAAGCCCACAAAA
TATTTGTTTTAACTCTTCACTTCAACCATCAACGGACTTGACTTTACTTATCAAAACAAT
TACAATAAAGGTACGAAGATTAGTGTAGTTTGATAGTCAGTCCTTTGGTTGTCAGACGCA
CTTTTTATTTAATTGGCAATGGACAAGATAGGAACCTTTTGGAATAAGGTTATTATTTTC
CAAAGCAATATATCCTATCGGTTATATTTACATTATATAACCGATAGGATATATTGTCAA
CGAATTTATGAAAAAACTTAAAAAATTATTGAGGTTATAAAATGGAATTCTCAGAGCGCT
TGAAATCATTACGTCTAAAGGCAAAATTAACACAGACAGAAGTAGCCGAAAAAGTAGGAG
TATCACAGCCACAATATGCTCGTTGGGAGGCTGGAAAACGAAAACCCACCTCAGAGACGC
TTCAGAAGTTTGCGGATTTCTTTGGAGTGTCTATGGATTATCTAGCAGGAAAAAAGGAAG
ATGATGAACTAGCTAATGTAGAATTACTGTTTCGTATGACCTCGGATGGATTAACAGAAG
AAGAAAAAGCTATTTTCCGTGAAGAACTCATCGAGTTCATGAAAGAACGGAAGAAAGAGT
TCGAACGAGATAAAAAATAATTCACCCAATTTTGTTTTCTCTCTGTTTTTCTAGAATTTA
ATTCCGAATAGTAAAGTAGAAGAACAAATATAGAGGTGACTTAAGAAACTTAAAGAACTG
GTAAAAGCAAAAGGTGTTACTCAATTAGAACTTCCAGAAGCTGTTGGTGCCAGTACTCGA
ATTGCTGTGAGATGGAACAGCGGGAAAGTTGATATGCATTTAATGACCGTAAAGTAGCAA
AATTCTTAGAAGTTACTTTAGAGAGATTAGTAAGTGGTAGGAGAAAAATTGATTAGTAAA
TTGCAAAAGGTATGGACAAGTATATGTTTTATAATTTTATTATCCGTGACAAATATTGGA
AAACAACTAGTACACAATCTGGTGTCTCTAATTTATTTAGTCTTTAATTTTGCAATCACG
AGTGAAATAATAATTTGCTCCTATAGAGTAATGCTTATTCTTTTTTTACTCCTTACATGT
ATCTTGATTGCTTTTTCTGGGTGGAAAAAATTTCATCCTAAAAATGAATATCACGTTGAA
CCTGAATTTGAGCAGATAGTTAAAAATAATAATTTAATGAATATATGGGTTTTGGGTCCA
TGGGGAAGTGGTAAAACGAAATTTGTAAAGGATTCATTAAATAATATAGGACAAAAATTT
TTTTATGTTTCATTATTTGGTTTACACACCCGGAATGAAATTATTCAAGAAATAAATGAA
CAAATAGTAGCTGAAACTAGATTATCTGTGTTGGTTGATTTACCAGTAATAGGAATATTA
TTTAAATGGTTAGTCCAAATAAAAGGGTTATCAATTTTAAAAAACTATAAAGATACTCAT
ATTGTTGTAATAGATGATTTTGAACGTGTTTCAAATGACTTTTTTATACATAATAAAAAC
GTTGATGATGACACTATTGAGTTAGTAAGTTATAACGATGTATTAGGTGTTATAGACTAC
ATCCAACAGTTAATTGGATGTAAAGTTTTAGTTATTTCTTCTGATGATAATCTAGATAAG
TTACTTACAGAAATTATTATTCCTAAATTTCATCCATATCAGTATCATGTTAAATTCGAC
ATAGCTAAAATAATAGATTTTCCAAAGTTATTTTTCAAAAAAAATAATAGTCAGGATGTT
GAGAATTTTTCTGCGATATTTTCCAGTGTTTGGATAGAGAGGGCAGACAAAGCCTCATTG
ACTAACTACAGACCAATCATACATGAATTGAGTTTTCTAAGTGATGAAACTGATACTAGG
TATCAAATTTCATATGTTTTAAGTAGGCTGATGGATTTCTGGGAAATAAAAATGCCAGAA
GGAAGTATGATCCCATTTCAATTTTTGTTAGACCGAGTAAAAAATAGAAGACATGAGACA
ATAAGGTACAACCTAATTAAGAAGATAATTGGAGAGAATAGTTTTAAGAATGGTTTTCCT
TACTATGTCTTAGAGAATGGTAAGAAAAGAGTTACAGATAAATTTGAAGCACAGGAAGTG
CTTGTGAGAAACTATATGGGTCTTGTTTTAAGCGATTCTGAGATTTCAGAGGATTATAAA
TTTGATGACAATGAAATCCTATTATTAACTAGTAAGAATCCGGAATTACAACTTCAGAAG
AAAAAAATAAAAGTTTGGGTATCTGAAAATTATATTAAGTTTAAGTATCGTCAACCTACC
ATGACTTATGAAAATATATTAGTTTCTGGCCAATTTTGGTCTAGTTGGAAAAAAATATAT
CAAAACGAGTTAGCTAAGTACTATGTAAAAGATGAACAAATTGATTTTGATCCTCAATTA
ACCAATTCAATTATAAATACAATAACCAGGTTCGACTTTTTGACAAGTAATATTGAACGA
TTCCTAGATGTGATAGATATAGATTATGTAATAGAGCTATTACCAGATTGCAACCCAGAT
GGCAACTATGAAGAAAGTTTAATTGCATCAAGAATTTTATACAGATATTTATCCTCATAC
TATCCAATTTCAGGAAGTATTTCTCTGTACCTTATTGCTGAATATTTAGCAGATAATTTC
AATGTAAGGTTTGAAATTTCTAATGATGACTGTATGTTCCCTGTAATTTCCAACGATTGT
AACAGTGCAATTGATTTTGTAAAATCAAAACAGTATAAGTTTGATGAGTTGCTGTTAAAT
TTAAGCGAAAATACCATTGATAATGAAAAGTTCAAAGATGAAAAAATATTAGAATCTGAA
GAATTTACGATTCATAAGGAACACGCTTTCTATATTGTTAAATTTATGGAAACAACAGAT
ACAATAAATGGAGTAACAGCACAGGAACATATAAGAAAATTTTTAGAAAAAGAAAGCTAT
GATTTAATAACAGTGGTAAACAATCTAGAAAGATTTTGTACTATCGACGATAAAAATCAT
CGTGTTAATGATTATCGCATGGAGTATGAATACGACGACGATGGCGAAATAGTATATGAA
TATCCTATCTATTATGAGCCATTAAAAGAAAGATATAATCGATGGTGGAAATATATTGAT
GAGTTAGAAAAAAGTAAGTTATAGTCATCAGATAAAGATAGAAGTGTGCAAACTAATTCT
ATTTTTCCAGCTCTTCTTCATATGCCTCTCTTCCCTTTTTGTAGTATTGGCGTAATGATT
AAGTGAAGTGACTTGAATAATTTTCTAGTGGACAGTCGTCCACTTTTATTATATAATCCT
TGTCAGTTATATAACTAACAAACAATATTGACTTGCTGAGAGGTATAATGTGAGAGAAGT
TTATGCTAGAGTTACCCAAATTGCAAGACAGAACTTGTATCAATTTATGAAAGACAACCA
GATTTCTCCTTTGGATTATCACTTTGACTATTATTTTGCTACCTGTGTTGAGGTTTATGA
TATTAAGATTTTGGAGCATCATTTTTCCAATCGCAAGATTGAAGGACTGACTATGATTGA
TGATGAAGGGGTTTCCTTTTCCTATGAGAAGGAAAATCCTATTGTAAAACAGAATTTTAC
CAAGTGTCATGAGCTAGGACATTTTATCCTAGGCCACGATGGCAATATGTTTACTGAACT
AAGCAGGGGTAGTGAATCGCGTTTTGAAATGGAAGCCAATCTCTTCTCAGCTTTCATTCT
CATGCCAGATATTGTCCTTTTATCTAATATATATTATCGCCAGTCGAGATTTAATAAAAT
TTTATCAGACTTAGTAGTGTCTGCAGAAGCCCTTATTTATCGATTGAGGGATATGTTCCG
ATATTATTTGGATAGTGATTATCAGAAAATCAACCAGGCGATTACTAGTTATCGGCAAAA
TGAGAACCAAGCGATTCTTTCCTTATTTGAACAGATCAAAGAAGAGATTGAAACTGAATA
TAGAGCGTTTGTCGCTAATCCATTTGTAGTAGTACTAACTTCGTTAGAAACAGATGACTT
TGTCTTAAGCTTAGATTTTCCAGATTTGTTAGAAAATGATTTTCGTAAAGAATTGGAACA
ACTGGATTCCGATATAGAGACTTGGGCAGAGTTTGACTTTGGTAAAGCTATTGGATATGC
ATGGAATAAAACAAAAATAACAAAAAAACAAGCTCAATCACGGGTTAGGACACTTCTTCT
ACTAGAAAAAAAGTAAGAAATATCTAACTGGCGAAGGTAAATTTTAAAAAGTTTTAGATT
ATTTTAAAAGTAACAGAAAGCTATGTTATAGAAAATAAAATAACTGTTTTATACTGGCAG
TTAAATGGGAATAACTACATGATTAACCTGGAATTGTTTGTAAAAACGTCGGAGCCTACA
CATTATTTATTATTTTGATTATTCATGAGAAACAAAGTCTAATAATGCACTTAAAGATAT
TAGGCGATTATTTTTAAATGGAATTAGCTTATGAAAACTTTCTAAATTTAAAGCAATTGT
AAGTGTGATATGTTATTTTTTGATAAAATAAAAAGTAAATCTGCAAATGAGAAAAATAAT
GAAGTTGGTGAGGAAATGAAGAAATGGGTGGAAATTCAATACTAAATAAGGCTAAACATT
CAGAAAATACAGATGAATGGTATACAGATAGAAAAACAATAGAAAAAGAAGTGATCAATT
ATAAGCAACAACTTATAGGTAAAGTTGTGTTATGTAACTGTGATAATCCCTATAAATCAG
AATTTGTAAAATACTTCGTAAAGAATTTTGACAAATTAGGTTTGAAAAAACTAATTAGTA
CGTCTTATTCAGGAAATAACCAACTTAATCTTTTTGATGAAGATATAAACGAAAATACTG
CTTATGTATTTGAACTTGAAACCTATCCTTTTGAAACAGATGAAGTAACTTATGACGAAG
TAGATGAGTACTTGCATAATAAAGCAAACATAAATTATTTGAAAGGGAATGGAGATTTTA
AAAGTGAAGAATGCATAGAATACTTGAAACAATCCGATATTGTCATAACAAATCCTCCGT
TTTCTGAATTTAAAACTCTATTCTCATTACTAGAAATATATGACAAAGATTATCTCCTAA
TAAGTAATCAAAATGCAATTACTTATAAAGAAATATTTCCAAGTATAAAAAATGGTACAA
GTCGTGTAGGTTATCATTTCGGGGATATGGCTTTTAAGGTCCCGAAGGAGACTCCACCAA
GGAAAACAAGATTTTGGATAGATGAATCTGGACAGAAATGGAGAAGTCTAGGTAATGCAA
TGTGGTTAACTAGCTTAGAAGTTAAGAAAAGTCTTAAAAAACTACATTTAAAAAGTAGAT
ATAAGGAAGAAGCGTACCCTAAATATGATCAATTTGATGCGATACATGTTAGAAAAGTTG
CAGAGATTCCTGTGGATTATGATGGTATTATGGGGGTTCCACTAACTTATCTAAAGTACC
ATAACGAGGAAGTATTTGAGATAGTAGGTGAAGCAAACCATGGTTCTGATAATGAATATG
ACTTATTTAAGCCAAGTATCAATGGAAAGGAGACATTTAAGAGAATTTTGATTCGAAAAA
GAAAAAAAGAAAAAGCAAAATTTAGAATATTAGATTTATTTTGTGGTGCGGGTGGTATGT
CATACGGACTACACAAAAACCCAAATTTTGAGACTAAGGTAGCACTTGATATCAATGAAA
AATTGGCCCAAACTTTTAAAGCTAATATGCCAGATACAAAAGTAATTATTGGTGATATCA
GAGAGCTTTCGGTAAAAGAAGAAATTATAGAACTGTCAAAACAAAATGATATAAATATGA
TTGTAGGTGGTCCTCCTTGCCAAGGCTTTTCATTAAAGGGTAAAAAGTTAGGCCTAGAGG
ACCCTAGAAATTTTTTATTTGTGGAGTATTTAAAAATTGTTCAGGAGCTCCAACCTCAAA
TTTTTCTGATTGAGAATGTAAAGAATTTGATGTCAACTTCACAGGGGTGGTTTAAAAATC
AAATTATCCAAGAGATAACTCAAATGGGCTATTATGTAGAAGTAGATGTACTAAAAGCTA
GTGATTACGGAGTGCCTCAAAATAGGGAAAGGGTATTCTTTATTTGTAGTAAAGAAAAGA
AAATTAGCTTACCTACTCCTAGGAAGGGCACCTCATACGTAACTGTAAGAGAAGCGATAG
GAGATTTAGCTTACCTGAATTCAAATGAAGGAGAGTTCGAACAAGAGTATGTGACGACTG
CTCATAGCTCGTATCAAAAAATGATGAGGAAGTGTAGCGTTAAATTATTTAACCATAAGG
CTTCAAATCATTCTAAGATTGCCATAGAAAAATTGAGTATGATTCCTCCAGAAAAAGGAA
AGGAGTGCCTTCCAAAAGAGTTGCATGGGAAACAAAAGTTTAACTCAACTTGGGGGAGAT
TGGTCTGGGATGAGCCGTCACCAACTATTGATACTCGGTTTGATGCTGCTTCCAATGGTA
AAAATAATCATCCTTTTTTAAACCGATCCATTACTGCGAGGGAGGCTGCACGTCTCCAAT
CTTTTGATGATAAATTTATTTTTTATGGGAATAAAGTAGATATTAGAACTCAAATTGGAA
ATGCAGTACCCCCTCTTTTAGCAAAAGCAATTGCTGATCAAATTGAAAACGAATATTTAA
ATTAAGGAGATAATACATGAATGCACAGATGGCATATCTTTTAGGTATGGTTTTAGGAAA
CGGGGAAATTCAAAGGAATGCTACTGAAACAACAATAACGATTGAGATTCCTCACAAGAA
TTTACAAGATGATGAAGGATTGGAAGTGTCAATCTATGTAAAAAGTAGTTTAGCAGATAT
AAGAAACGTTATTGAACCTTTGATTGGAAATACATTACCAATCACTCAAACTGATAGAGC
TACTCAAATTTCTTTTACTAAGTCTAATGAAGATTATACAATGCGAGAGATTGTAAGGTA
TATTGGTGGTGGAGTGCATCATTCTACCATGAAGATGAATGATGAGTTGTTTAGAATATC
GCCTGATGAAAAGAAAGAATTATTGAGAGGGGTTGCAGATGTTACAGGTTATATACGTAG
AAGTAATATGGCCTATGGTCAAGAGGGGATGCATAGGGTTTATATTGAAATACCGGGGAA
TTGGCAATTTGTAATTGATGTAGCTAATATGTTAAAATCTTTAGACATTCCTGTACAAAC
AATTGATTTTGGTCATCCTAATTTTCGAGATTCAAAATTAAAAAAATATAATGAAGGAAA
ACATAACTACTGGCAAAAGGAGCATCAAGTTAAGATTTTCGCTAATGAATTTTTACCAAT
AGGATTTAATATCGTACATAAGCAAAGAGCTCTTCAGAATTATGCAGAAGAATTATTGGA
TTATGTGGATGAGAATAAAACACATAAGTTTTATTGGGAAAAACAAGTTAGAATAAGAAA
AAAACCTATTCATCCTATGGAAAACTCTGAGAGATTACCAGACATCATAAGAGGTAAACA
TTTTGATTCTTGGACGCAACTTGCGGAGATTCTAGGATATGGTAAATAATGTAAGAAAAG
AAGAAGAGCTATACCCAGATATGCGTAATTGGCTATCTTCTTATTTGAGTAATAAATATA
AAAAAAATGACTGTGAAACGATAGTAGTTGACTGTCACTCTATTTATCTAGATTCTGTTC
TTGAGCAGTATGATGTTATTCAATATTTCCCACAAACTGTAGGGTTGAAAATTCAAATAG
ATGTTTTAGGAATTGTAAAATGGAAGAATCAAGCGAAAATCTTCTTTATTGAAGCTAAAA
AAACAGCCTTAACCCTTCAGAATCTAGGTCAATTGCAAATATATTGTAAATTGTGCAATC
CTGAGGAAGCATTTTTGTTATCATCCAAAAATCTCGGAGCACTAGAAAAAGTTATTATTC
ATTTAAATAGAGAAGATATTCTTGATTTTGGTTCTGGGAAAACAATCAAAAAAATAAATG
TCGCAAAATGGGATATTAGTAGAAAAACAATTTCACAAGAATCAAGATTACCCAAGATTT
AAAAAGTAGCGTTGTTGAGCAATCTCTATGAAGACCATAAAATGTTTATAAGTCCTTGAA
ATATTTACTAGAAGTATTTTAATTAAGTATGATAAATACAACTTTTTAAAATTAACTAAG
AACACGGGCTATAAAAGCCAAGTTTTTAGAATAAGATAGTATTTAAATTGAAGTGCTGTA
AAATAATATCATATTTGACTAAACAAGAAAAAACGCTAATTTAATAGCGTTTTATTTAGA
AGACAAATACTTTTGTTTAAACTCTTGCAAGATTCTAAGTTGTTCATCTTCTTGATAAGC
ATCTTCCATTGCGTCTAATGGAGGATAGTTATACTCCATTAATACTTTTCCCATTTGATC
CTTGATGGCAGAATAATCATTATAATCCGGTCTACCAGCTTCTTTGAGAGTATTCGCACA
GTCCTCAGCAAACTTCTGCATAAAATCAGATTTCATAAAATCCTTCAAACTAGTTCCCGT
ATATTCTGCCCAACTATCAGAAGGATTTTGACGTGCGTTTTTGTTAAATAATCGTTTCCA
ATTTACCATGATGGAAACCTCACTTTCAGTTTTATATTAATAGTATAACTCTTATCCCCT
ATATAAGTCAAGGACCAATGGATATCGCCTAAACCCAACAAAAACAATGTTTATAGCTAT
TTAATACACTAAAAAAATTGACCAATTCTGCGTTTTTTGGTAAAATAAATTCATACATTT
GGTTGGTTTTTCTGTAAAATACGAAGGAGTTACTTTTTATGCCAAGATATGGACAAGTTA
AAAATGTACAGTGGTTTGCCACAACAGTTGCAGGAATTGAAAAGTTAAGTCAAGACCTCG
GCTTAACAATGTTTGATATGCGTGTTATGTTTTACATACTAACAAGAATAGATGCAGATA
ATAGAGCAACAGTCCCAAATCAAAAAGTTATATCAGAAACAATAGGAATGTCAGATAGAA
AAATATCAGAAGCAATTGGAAAACTAAAAGATTGCAAACTAATTGTAAAAAGCGAAGAAG
CCAAAACTTATTTCATCAACCCAGAATTTTTCTATGCTGGAGGAAATTTTACATTGAATG
AAAAAATAGACGACTTTAAATCTTACCTAAAAAATTGAACATTTCCAACTGAATTTAAAC
AGTATAACAATTTGACTTTTTAAGTTACACCGTGATACACTTTTCTTGTAGAAGAAGTTC
TTCTAACTTTAAAGTGTTACCTAGAGTATGCTTAGGCTATGACGTAATAGAATTACCCGA
AAATTCTTTTACTAGTCTTATTATAGGGTTTTTGGTGAAGACCTCGCCGGGGAAAACCAT
TAAAAAAGAAGATAAGCATCGTTTTTGATGTTTGTCTTTTTAGGCTCTTTTCTACCATTT
GTCAAGTCTATCAAGGCTTTAAGTAAAAAAAGAGATAAGGCAGTAGCTATTCTGAGGTTA
CTGTCTTATTTTTAACACTTTTTGATTCATAAAAGGGCATGCTAAAAAAACACCTCATTT
GGTATTTTTTGAAACAAGGTGTTACAATAATACGGCATAGACAGCCTTATCGATTTTGGG
TCAAAGAGTAATAGTAAAGTTTGTTATGCGTAATGAGGTAATACATTATAATCCATTTAG
AGAGATGTAGCTCGTAGATTATTAAGGCTGATTTAGGGCATGTTTATAGCTTGATATTTG
ATAAATTTGTGATATTGTAATTTGTGGATTAAGAAGTTTGAAGTAGATTTTTATCTTTTA
AATAATTTTTAGAAACGAGAAAACACTTATATTAAACCAATTTTAATAATAAATCGGAGG
AAAAAGTGGTAGTAAAAATTGATCCTAGTAATCTTAATAATAAAGGAATAGAAGAAGCGT
TAAAGCAAGTCAGTGATTTACCTAAATCCCTAAACTCAAATCTTGATACGACTTCAGCGC
TAGTATCAGCAAGGTCAGTACTGAAAAATGCTGTAAGTACAATAAATCTATCAAAAATTG
CAATTAATACGATGAGTAATAACTTGGAACAAATCACACGCTTAGGCCAAACAATTAATC
AGAGTTCCGTAAAAACAATTGCAAAATCCTTTTCTACTGTGTCTAATATCCAAACAGATT
CTATTAAGAATCTAATTGAGCTAGCTCAACAGTCAGTCAGTAGTATTGATATTGATTATT
CTAAAATTACCTCTCAGTTGGTAGAGACTTTAAAAAGTTTACCCAAACCTTACACAGAGG
AAGAAATTAGTGAGATAATTTCAAATATAAATACTTTGGCAGAAAAGGGCTGGGTAATCT
ATTTTCCCTTAGAAAATATATATCAACGAATACGGTCAGAAGATATCATAGAAGTGGAAA
ATGAATGGGTATCTTTACTTGAAGAGGTTTTATCGGATAGTACAAAAACTCAAAGTTTAC
AAGAATCGGAATGTTACCCTGGTGAATTAATAAAATCTATGGTTGATAGCTATTTTCATG
AAAATTACTATGCAGCATATACTCTAGCTACTCTAGCAATAGATGGGGCTATAAATAGGG
TAGCTGAACTGAAATCTAAAAATTATCGGATTCCTGTTGGATATAGAGCGGTGGAGAAAA
TCGAAGAAGTAGTTTTGAATAAGACATTTAATGATATTGGTTTTTTTCATTGGATGTTTC
AGTTTTTTAAAAGTACTAATTCTTTTACACTGGATAAACCCAATAGGCATATGATTGGTC
ATGGTAGGTGGGATGGTGAAATTTCAAAGACAGAATTTCTAAAATTATTTAATGTTATGC
TTTATATTGATAAAGAATTTCCGGATTGGAAAGAAGTTATGACCGAAAAGATTGATAATC
CCCTATAATCCTTTAGAAAATAGAGTCGCTTACCTATATTTGCAATAACTAGGTTTTCTA
ATTGGTAGATAGCATTTCTCAAATTTCTATATTACTTATCTTTTGAAGCAGTATTTATCC
CAGTTGTATGGACTTCCTTTCTATAATAGAGAATATATTCTATATCTAAAAGTTCCCTAC
TTTCTTCCTATTTATTCTAACTAAACCAACTTTTACATATTAGAAAAGGCTCCGTTTCTT
GTAGTTGATAGTTATTAAGTGACTTTCACATTCATCAGCACCAGTTCTAACGATTTGTGG
CAAATTTAATTTAATATTTTGCCTCAAATTAGCCACACTTTTTATAGAACTAAGAGGAAA
AATGAAGTTTTCTTCCTATTAATATAGTTGTTTGAAATCTTAAATATAGCGTTTTACGAT
GTAATAGGAAGTATGGCGAATAAATCAACTATGTTCAGCAAACAAAGCTTAATTAGCCTG
TAAAAGCAAGGTCCTTTTCGGATCTTGTTTTTTTGTACTAAAATAATTAGTTAGTATCTG
CGAATCAATCTGTGATTGAGAGCAATAGTTATGCAAAAAAGAGGTATTTTTATACCTCTT
TTTGTTCACTCTTCAATTATGCTATCACTGTCCTATATAGTATAAAATATATAAAAGTTG
TTAAGTTTACTAGTAGTCAAATCCCTTAAAATCAGTATTTATGATGATAACAAGTCTAAA
AAAAATTCTTGGAACAAGTTTTGTATGTCTATTATAACAGCAAATAATAAACTTTCGGGA
AAATAGTTATTTTTCGGAAAGTCATATTTAGAAATTGAATGGTATTGGTCGAATATTTCT
AGGAAGTCTGAGTGGATGATGTGGGGTTCCGTTTTTATTTTTTCTAAGACAATATAAATT
GGGTACAAGATCCTTAATGATATTTTCCCTATTCATATACATACCATTATTTCCCCAGCA
GGCAACTACTAAATCAGATTGTGCAACACATTCTAAAATATAATTATCATTTTCGTCTCC
TATAGGATCATCAACTAAATATATATCCTTTGGGTAAGTGCTTCTAAAAGCAAATAAGTT
AGTCATAAGTAAGGTTCCATATCCCCAAGCTTTTGCATAATTTATACATCGTGTGATTGT
CGGATCATCGATAGTTTCATCGGCAATTGAAGGATTCAAACCAATAAAAAGAATCGTAGG
TTTTGTTGAGTCCCAGGTACGAGATAGTTTATAGCGATAAAGCTGATTGTCTGAAATAGT
AGCTTCTTTTTGCATAGTTGACCTCCGTTTTCTTCTATTATATCATTATTGATTTTTCCA
AGTAAAAACATTTATAAACTGTTCGGATTACTTTTGATAAAATAGAATCAGAAATAGAGA
GGAAATTACAATAGAAAATAACAAGTCGATGTTTACTTTAACTTTATAGGCAACTGTCAA
GTGCTATGAAAAGCGGGCATAGAAAAAATGACTTAAAAACGGTAAAATATTATTAGTTAA
TTTAGACTAAGTTGCAATTAGCTTTCATCTTTAAGGAATAATGTGAAATGCTAAAAGCGG
AGAGAGTTTAAAATTTGTTGTTGGGAGGAGTTTTGCTGGTGAGTGATAAGAGTAACAAAA
AATTTTGGGATAAATTCGCCAAGTTGTATGCTCCTTTTATGAAGAAGGATAAAGGTGTTT
ATGATAAAGTTTGCGGATACATAAACCCCTATTTGAGTAAGGATATGAATGTACTTGAAC
TTGCTTGTGGTTCAGGTCAATTATCCTTTAACCTTTCAAAATATACGAAAAGTTGGATTG
CAACTGATTTTTCTAAACAAATGATTTTTGAAGCAAGAAAACATGGAGAATACGAGAACC
TTGTCTTTGAAATAGCTGATGCTACTTCATTGATTTATACAGATGAGAAATTTGATTGTG
TAGTAATAGCTAATGCACTTCATATTATGCCCGAGCCTGACAAGGCAATGAAAGAAATAT
ATAGGGTATTAAAACCTAATGGTACTTTGTTTGCTCCCACTTTTTTATGGAAAGAGGAAA
AACAAAGTAAATTCAAAAAACGGCTGATGTCTATTGTAGGGTTTAAGATGTATAAAGAAT
GGGATAAAAAGCAATTTGAAGAATTTATCCATGAATATGGATTTTCAGTAGCTGAAATGA
AATTGGTAAATGGAGGTCTTGCACCAGTTGGTGTAATGATTGCATATAAAAAGTAATATT
AAATTATTATTTACAATGATGGAAACTCCTTAAAGTATCAAGATACAATAGTTTTACAGG
AGAAAAAGAGATGTAAGTAATGGCTCTTTGTAAAATCGTGTTGGTAGAAGTAGACGATTT
TTCTACCAACACGATTTTTAATTTATTATAGAACTGATTTCTGTTAAAATCCTAAAAGCC
ACCTATTTCGATAGTTTTATAGCTTGTTATTCTATTTTCTTGACAATAATACCACCGTCT
CCACACGTTTTTTAACCATAAAAAGACACCTCCATGAGCATTTGATTATATTGTACCAAA
TCCAACTTGGAGGTGTTTTTATTTAATTCTCATTTACGGGGGTCAGTGCCAATTAAAATT
GCGTATTTTTTATTTAAAATGTATTAGAATTAAATTCATATAAAATATGCACGAAAAATA
AATCAAAATTAAAAAGTACAAATTAATGAAGTGATTATTGATAAAAATAGTTAATAATTG
GTTAAACAAAATATATAACTCGTTTATAAATTTATAGAAATGAACCATTATAAATCTCCT
CTTAAATATTGAAAAAACCATTGGCAGTGGACATACTTTAAGACTATATATTTCTGAAAC
TAGTTTCACAATACAAATATTGACATGCAATTATTAATTGGTGGATTTTAAGTTGACATC
TACAAAGCTTAATGTTAGAATACATTCAAAAATATATTTGAATGAGGTATTTTATGATTC
AAAATGTTGTTACTTCAATAATCCTGTATTCTGGGACAGCCGTAGACTTACTTATTATCC
TAATGTTATTTTTTGCCAAAAGAAAAAGCAGAAAGGACATCATTAACATCTATTTAGGAC
AATTTCTAGGCTCTGTTAGTCTAATATTCCTAAGTTTGCTTTTTGCATTTGTCTTAAATT
ATATTCCTAGTAAAGAGATTTTAGGTTTACTCGGTTTGATTCCAATTTTCCTAGGCCTCA
AAGTTTTGCTTTTAGGAGATTCTGATGGAGAAGCTATTGCAAAAGATGGTTTGCGAAAAG
ACAATAAAAACCTGATTTTTCTAGTCGCTATGATTACTTTTGCAAGTTGTGGCGCTGACA
ATATTGGTGTCTTTGTCCCATATTTTACCACCTTAAATTTAGCGAATTTGATAGTGGCTT
TACTTACCTTTCTAGTCATGATTTATCTCTTGGTTTTTTCTGCCCAAAAATTGGCACAAG
TCCCTTCTGTTGGAGAAACTTTGGAGAAATATAGCAGATGGTTTATTGCCGTTGTCTATT
TAGGATTGGGGATGTATATCCTGATTGAAAACAACAGCTTTGACATGCTATGGGCTGTGT
TAGGCTAGGAGAAAAAATTATGAAAAAAGATAGTATCTGCCAAGTGAATATTATAAATCA
ACAAAATGTTACAACCGCAACGAACTACCTTGAAAAGGAAAAAGTCCAAAAATCACTTCG
TATTTTATCAAAGTTTACCGATAATAAACAGATAAATATCATCTTTTATCTCCTTGCTGT
TGAAGAACTCTGTGTCTGTGATATAGCCTGTTTACTAAATCTCAGTATGGCATCTGCCTC
CCACCATCTTCGTAAACTAGCCAATCAAAACATCTTGGATACTAGAAGAGAGGGGAAAAT
TATATATTATTTTATAAAAGATGAGGAAATCAAAGACTTTTTTAATCAACTAGGATAACA
ACTATTTTTACTACTTTACCATGATTATATATAGGACTTATCTATGAAATTTTTTGATGA
AAATTACTCACAAGAAATACCTACTCGTATCAAATGTTTAAGAAAAAAGTATAATTTAAA
GCAAAGCGACCTAGGTAATGCAGGTCAAGTTAGCCAAGTTGAAAAGGGAGGAATTTGAAA
GAATTTGTATCTTTTATTTTTTGTTTCATTTATGCCATATGCTACTGGAATAGTTAGTAG
TCATTTCATGAATCATACGGCACAGCTCTTTTATGGACTGATCGTTATTGTTTCAACGGT
AGCAAACTGGTTTTTACATAAAGTAATTGACAAACCCAATATAGATCAGAAAGAATTACT
TGAAGCTACCGCACAATATAGAAAGTTATTGATACCTGACCTAATAATTAAAGGAGTGGG
ATTGATTCTATCCTTAATTCTCTATCCTCCGATTATGATGTATAGTGTTTTAATTGCGGC
ATTTTACATCATAACTTTAAAAACACTATCTGAAAAAAGAGTGAATAACTAAAAAACGGT
GACCAAAGTTAGGTGTATTATTTTAATGCTTACAGACCTAAATTATTCCCCTATTTATAA
TTTATTGATTCATATTTTATGAAATTAATCAGTAGATATCGTTCTGAAAAGCCTTGATAA
TACGCTGTTTTTAGTCCAACTGAAACCCATACTTTCCAAACCAGGTCTTAAGAAAGCTCG
TAAAGCTAGCCAGTTCTCAAAACGTTAA
