# Supplementary material for: Abundance, Diversity and Role of ICEs and IMEs in the Adaptation of Streptococcus salivarius to the Environment
Source: Genes (Basel). 2020 Aug 26;11(9):999. doi: 10.3390/genes11090999 (PMC7563491; doi:10.3390/genes11090999)
Supplement: Supplementary file 1 [file genes-11-00999-s001.zip › Supplementary files/Lao_Data_S1/ICE_SsalL61_fda.fasta]

>ICE_SsalL61_fda
TTAAGCTTTGTTTGCTGAACATAGTTGATTTATTCGCCATACTTCCCATTACATCATAAA
ACGCTATATTTAAGATTTTAAACAACTATGTTAATAGGAAGAGAACTTCATTATTCCTCT
TAGTTCCATGAAAAGTGTGGCTAAATGGAGGCAAGATAATAAATTTAACTTGCCACAAAT
CGTAAGACCTGGTTTTAAACCAATGAATTTTAATATATTCTAATAGGTAGAAACTACAGG
CATTTAGGCCTGTTTCTATTGTCCAGAAGTCCAAAAAGTTTGAGATTATTTGATTGAAAC
AAGGAATTTCACTTACTGCGTTTTACTCCGAACTACTGCGTTTTACTCCAAACTACTGCG
TTTTACTCCAAACTACTGCGTTTTACTCCAAACTACTGCGTTTTACTCCAAACTACTGTA
CTCTACACTTATAGTGTGTAATCTTTATTTCACCAATGTATAGTACTGATTTCTATCATT
TCTGCTCGTTCCGTGCCATTCCAAAACTTTTTGCTCAACTAACCCTTGTAATAATTTCCC
CGAAAACCTTCTACTTCGTCCAGTAAGTTCCGAAGCTCTTAAAGTAGTCATTTTTTGTCC
TGAATTATACATATAGTGTACAATATCTTTTTCATCTTCACTCAGATCAGTGTAACTGTC
TATATCTTCATGAATACGATCTGCTACCCTCAATTGACGGCTCATAAAATTATTTTCAAG
AGTTAAAACAACTTTATTACCAGGCTCTGTATATTTTGGCTCATGTAAGAAATAAGATTC
CATTTCAGAATAGATGCGCTTCACTCCCTCATTCATTTCTCGTACCCATCCAAATTCTGT
TAAAGTTCTGGCAATACGAGGATTACGAGAAAAACGTTCGTGCTTAATATTTTCAACAGT
CACGATATTAGGGAGCTTACCAGGGCTATGAATTTCCAGGCGATCATCAAACATCATAAC
TCGGATATAATCACCAAAAATTGAGTAATTTCTGTGAGTTACCGCATTTACAATTCCTTC
AAACCAAGCAAATTCTGGGTACTCTGGTAATGTTTTAAATTTCCCATCAACATCCAAGTA
TTGAAATTCTCTAAGCTGAGTACGAACAAAATCTCGAACTTTAGTAATCAATGTCGGAAG
TGGATCTTCGAACGTAACTTCCTTGACAACATTAAATTGGCTACCAGTTCCCATATTAAC
GCCATCAAAACGAAGGAACCTCACTCTTGCTTGGGGAAAAAACGATGATGGATACTTACC
AAATAACAAGATAGCTGCTTTTGTCAGTTTCCCTCCAATCATTAATCGTCTTGCTTTTAA
TATTTCCTCAGTTGTTCTATCAGAACTATCAAATTTACTTTTATACTCATCAACTAAGGC
TTCATCAATATCATCAAGACTAGCATCTGGTACTATCTCATCTTCAAAGAAACGTTGACC
TCTATCATAATTCAGCTGGATTCGTTGCTCATAGCTAAGCTTAACCGATTCATCTCCCTG
GCGTAGATAAACCTCATCATTTGGTGCACTGATAACTCTACTAGAAGACAACTCAACAGA
AATAATTAATATATGATCATCTTCTCCTTTGACATTTACTACTGGAATTTCTTCAAAGGT
TAGGGCTAAAGGGGTATCCCGCATCTCACGATCGATTTTTTTAAAATCCTCGATAGGATA
GGCATGACCATCTTTAAAACCAGTAATAATATTTCCTTGTTTTTCATCTTCAATCCCAAT
AACCAGCTTACCACCATCGGCATTCGCAAAAGCAATCAAATGCCTCAAGAGTTCTGAAGG
TTTCTTTCGTGCACTTTTTCTGTCTAAATACTGGCTCTCTGGTGCAAATTGCCAATAATG
TAAATCTTTATCCATTCACTTACTCCTGAATATTATCAGATTTTATCTTTTGAATCATTT
TTATTATCTATTTCAAACAAAAAATGAATTATTCCCTCTTATTTATCTTAAAAGTAACGA
GGCATATAGTAACGTACTAAAACAATATGTATATGATAAATAATATCATTCATACCTATT
TTACCGAATAGATGTCTTTTTGTACTACCAAAAAATTACTCGCTAACAACTCGGTCAATT
TTCTTAATAATACGATTTTACTTCTATAACTAATATTTGAGTATATAGATATCTGCAATC
AAATCGGATAAAATAACTTCATAATCATAATTTTTAAAAGATGTAATAGCCATAATCTAT
TCTTTCTAAAAATAGCATACAAGCTTAGCCCATATGCTATAAGTTTTACTATAAATCATT
TGAGCTTACTTCACTAACCAATTTAGCAAGGGTAATTTCTTTATGTGAATTAACAGTAGT
TGATACAAGCTAAATAAGAGCTAAAATAACTTCAGTCCAATTGACATTCATTACTTCATC
CTCCTTCTAGACACTCCATGTGCCAAAAAACAAGAGCTTGTATCACGATAATCTTATTAA
AATTCAATAAATTTATCAACAACTCATATCAGATTTTTTCCCAAATAGTAATGCTTTTTC
TAAGTGGGACTTTTCCATATTTCTTCATTTGTTGACTACTATTACCCTTTTTCTGCTTTA
AACAATATATTTTTTTGACTTTAAAACCAATGGACTGTGCAATATCGCACGACATATAGT
CTACAGGTATGACTTCACCTGCAAATCTAACATTATCATTCACAACTGCAATTTTACTAC
CAGGTTTCATTATTCGAAACAACTCTGAATAAATAAATGTTAACTCAGAAAAATAACCTT
CAATCATTCGTATTATTCCTTTATTATTAACCTCACCATTTATCCATCTATTATTAAGAG
CCGTTAGAACTTCTTCTAAAACAATATTATTTTCAATATTGTTTCTAATTTTTTTAAAAC
ATTCATCCCTATCAAGAGTATGGTAGTAGTTCTCCAATTCTTTCATTTTAGACTTATTCT
CTACCGTTGCAGAGAGTAAGTCTTGTCTTAATTTTTTTATTGTTTGATTGTTATGGCCAA
GATAGTTTAATTCAAGGGCGTATGTTCTTGTGTAGTCATATCTATTACAATATGGAGGAG
ATGTTATAACTCCATCAACTATATCAGAAGATAATTTAGGCAATTCGAAGAGACAACTAC
CATTTATAAAGGTTTGTTTTGAATTATTTTTAAAACTCACTGATTGAGCATAACCAATAT
CATTAATAATAACTTTAAATGCCTGTAAAAAAGCACTCCTTACAGTTGGTATTTCCCCTT
TATCTAGTATAGTTTTAATTGGTGATTTTCCTGTTGCCTTTCTTTTTTCATTTGCTTTAA
TAACTTTACTAGATCTATAGTCCCATCTTAAATACTGGCCATCCTTTCTAGTATAACTAA
CCTCTTCAAGAATGGTTAATAAAACGAATTCAGCCAATTTTTTCGATCGGTCACTAAATT
TTGATGAACTAATCCAATTCCTTAAAAACAATAGATCATTTTCTCTGCTTTTTGAGAATG
CCCCCTCTGTAATAGTTAAATAATCAAATGACTCATTAATTTGCCTTATTTCTAAAGTAT
CAATATTCAAAAACATCCTTTTTAACTCTTCAAGGTCATACTCTAGAATCTGAGTCTTTA
CATCAAAAGTTTCTTTAGCCATCTCCAGAACATCAATTGCAATTGAACTTATTCCTAATT
TTTGAGCTGTTAAACTCGTTGTACCAGAACCAGAAAAAGGGTCTAAAATCACATCTTCAT
TTTTAATATTAAAATCACTGATAAGTTGTTCAACTAGAGATGATGAAAATCCTTCCTTAT
ATTTAAACCAGCTATGTATAGTTTTATTTTTATTTCCCTGAAAACTTACCAGCTTTCTAT
CAAATCTACTTGTAGTTTCAGTAATTGGGATATATTCATTCTCTAATCTTTGTCTATACT
TCTCCGAGTTAGTATTACGATGTGAAAAAAAACTGACTCTATTTTCGTTAATTTCATTTT
CTAGACCTAAATCTAATGTAAGTTGTGCCATTTTTTACTTTCTAATTATCCAATTTACAA
CATTGTAAAGTTGAGCATCATTATTTAAATTGGCAGCATTTGTCAATTGACCGTCTTGCA
ATTGGTTGAAAATCTCATTTGCCATATTAGCTTCAATTGCTGCTCCAATAAATACTGTGT
CTGTCTTACTCCCAAAAACGGTTCTAATCCTACCTAGAGCTGAATTTGCAGTTTTCCAGT
GTTCATCGGCTCCTGCCTTATCAATCCCACCTTTTAATTCTCCTAAAACTAGTGCTAGTT
TTGTATCTTCTTTAAATTCTGATATCTTCGTTGATTCATCACCTTCAAACAAACAAATAT
CAACATTATTGGTAAATGAGATCTCTCCCTTAACTTTAAATGAGAAATCAATAATCAGTA
TACGTTTTTCATTACCTTTAACCCATCTAATTGCTTTACATCGTTGTTCAATTTGATAAT
CATCTACAGGAGCTTCTTCCCACTTTATTTTACCAATAATCTTATCTGTCCAATAATAAG
GTATACTATTGACATTTAACATCGCTATTATTGATCTAATAAATTTTTCTTTCGCTAATT
TTCCAGTCAAATTCCTCATTATTCCGCCAAATGAATCTCCTTTAAAAAACAAATACCTAA
AAGCCAATTCTTCTGGAAACTTATCCCCTGAAGGTAATAAAAAATTTTCTATTAAATTCT
TTATGGCCTCCTTTTTGTCACTATCCGTGATAACTTTCGATGCCTTTTCAGATATACCTG
AAGCTGTCAAAAGACTGTCCTCTATATCACTATTCTCCAATAAATCCTCGGCTTTTTCTA
AGTTAGATGCAATCAACTTTAAAGCATACGCCTCTTGAATAAAGGGTTCTGATCTTCTAT
TCTTCTCCAATGCCTGATTTAGAAAACCTGCTCTATATTCCTCATAACTAGTTTGTAAAT
CTTCCGCTTTTTTAATCAATTCTTTCACTGCAGTCATTCTTACTCCTCCACTCTCATCAA
TAAGCGACTGTACCCCATTATACCATATAGAGCAATTTTCTTTTCAATAAGCGTCATCTG
AGAAATAATCGAACTATAATTTATTCTCTCAGAGTTCTCTTCTACTCCTATGCTGTGTCC
ACCAAAAGATGAATTTATAGGATGTCATCAACCTGAAATATCTTATATCCGTCACTCGTT
TTTACAGATATCTCTTTTTCAACATCTTCAAAGAGTGGTCTAAACCCAAATCATTCATAC
ACAAATTTCTAATAACAACTTCTTCATTTCTGATAACTCTAGCCTTGTATTTGTTATTGA
ATTATTCTTGAATTTCATTATCGTTAAAGATGTTGATTTTAAGAAATTTAACTTTCAATG
TAATAGAAAATCTAGATATTTACAGTATATTAGATAACAAACAGACTGTACCAACATAAT
TGAATTTTAACTGATTAAGGCAAGTCAGTTCCATTTTAATGTCAACTTTCCCTTTATAGG
GTCTGGCAAATTTTTAGAACTCAACACATATTCTATTTTAGTCTGTCGTTCTGGATAATC
GCTCTTTAAAATACATCGGATTTCTTCAGTGAAAATAGTTATCAATTCTTTATGTCGTAT
GTTTTCAAATTCTTCTATTATTAAATAATGATTATTCTCCTCCTCAACGTAAGGATATCC
ATCTAGAAGGTCCGTTGGGGATGGTGCTCTCAACAATGGGGCTTCATACCTTGGTTTTTT
AGGTAAACTTTTAGCAACAGTGAATGCCCTTTTATCAAACTTAAATTGAATCTTTACATC
TTCAAGAAAGGCATTTGTATTATTGAGAATTGAAAAGTTTAGTTTTATTGAGTTTTCCTC
AAAAAAGAAATAATAATCTTCTTTTTCAAAATTCTCTGTTACATCTTTAATTTTCCTCTT
CAAAGTTTTCTCATCATAATACACTGGCATTCTCAAATAATTAGTGCCTATTTTTATTTC
TTTCTTATTTTGGTGATATTCAGGATATACTGTATAGAGATTATTTTCTTCAACTACTTC
TCCACTTTCATATTTTTTCAGTCTATCTAATTTAGATTGAAGAATCTGTTTTTGGATATT
AGATGGTACTTTATCTCTATCGATTACTGGGATAGTAACAACCTTTTCAGAATCTAAACT
ACCACCAAAACCTAGTTGTATTTTTTGTGAATCTAATGTATTGTTTCGAAGTAAAAACAT
TCTATCAATATCTTCTCGAACAACTCTACTCTGTCTACTCCCCTTTCGTATCCAGATATC
TCCTTTTTTTAATGCTCCATGATCTTTTTTCATCATATACGGAGGATTGGTATTACCATC
AATCTCAATAATACCAAGCCTTTTTTCTTTATAAAAGTAAGAATAGTATTTGAAATTGAT
ATTAGGTTCTATGTTCTCTTGGATGACATTCTCCAAATTTGCTTGATCACTAATTGTATT
CAATCCTATTATTTGGCGATCAGAACCTGGAATATCCTTGACACCAATAATAATATATTT
CTTATTCATGCTATTAGCATTAGCCATTGACATGATATCTTTTATAAGAGAGATTTTATC
ACATCCATATTCTTCAGCTTTAAAATCAAGACAAGTATTTTCTGATTCATATTCAATTAA
ATCATCTAAATCCATTCTTACTCCTTAAAATGTTATAATTCTATTCTATCACAGGCTAGT
TTATTTCTGTTAAAACTATAGAAAATCATTGAAATCATCTATTTTCTAAAACTAAATAAT
TTAATATGATAATAAAGATATTGTCTCAGATAAATTATTATAGCCTGTTCAATTTTATAT
TTTCTTTTTTGCAAAATATAAAGTTAGATTTTTTATCTCTCTACTATTCCTTAAACGTCC
GATCATGTTTGGACGATGACATGCTGCTTTTAAGATTTCTCTTTCTTTAACGAATGATGA
CTATACTCAAATATCCTTATGTTTTTCATTTCTTTCCTTTGCTTAATCCTAAAAATAAAA
TAATGATTTCTTCCATCTTTAGCATTTTCCTGATTTAATCTGAAGTAGTTAGTGTGACAT
AATGCCATCGTTCGAAGAATATCATCAGTCAAAAATGTTAGTGGAACGCTCATATTAGAG
TACCTTTGGAAATCCTCCTCAAAATGTGAGTAGCTTTCAGAAAAGTAATCTATTTGTAAA
TCACCTGCGTAAAGATTTCTTCTATCCATTTCTTCCTTCTTCCAATGGTATAAAATTTCC
AACAATGATACCGACTACTCGTGGATCTTCTTCATAGGAGATAAAAATATCTTTGTATTT
GGGATTAATCGAAACTAAACGTAAACCATCTTCTTCACGGTAGACTCGTTTAATATAGGT
TTGGTTATTACATACTACAGCATAAACTGCTCCATCATAATCAAAACCTGTCTCACGAAT
AAGAGCTACTGAACCATTATGATATTTGGGTTCCATGGAATCTCCAGATACCCAAGAGGC
AAAATCATGAGCTAATTCTTCATCGAAGTAGACAATATCATACTCCCTATCATCATAAAC
CGATGCACCAATACCAGCAGACATTTTTTCGTATACATGGTATTCGTAGAAATTTTCTGA
AACTGTTATTACTTGTTGAGTTTTCTCTTTTTGCACCAAGTCACGTGCATATTCTACTAC
TTGATTTTTACCTTTATTCGACAATGTATTATACAGACGAACAACCTCAATTTCTGTAAA
GTATCCTTTTGGTACTCTTAATATTTGTTCTAATCGTTGTACTTTCTCCTTGGATGGTTC
TTTTACTCCACGTTCCCATGCAGAATAGGCTTGATAGCTAATACTTAATTGATCAGAAAT
ATCTTTTTGAGTCATTTTTAGCTCTTTTCTACGAGCTTTTAGTTTTTCTGGTTGATACAT
AAGTTTACCTCACATTAATAGTAATTGTAATTTTGCTTTATTCCTTGCCTCTTCATCTGA
GAAGCGTTCTTTATCCCAAACATAAGCAATTGATTTTCCTTTATTATAAACAAGCCACGT
CTTCAGATTAATACTACTAGCTTTAATTGCTGGCCAGTTATCTTGGTTCAATAGATCTGG
GTATTCTTGACTCGTTACAAAACCTACTTTTCTAACTCTCTGATTAACTTGATTAATAAG
GGAAGGTTGAAACTGATGGAACTCCTCTATAATTTGTTCTCTAATATCATGAAACAAACG
AAAAATAGAAGCGTTATTCCCTTCAATATAGGTCTCAACTGCTTGTTTGATTTCACTATC
TTTGTCATGATAATATTCCCGTAGAAAGTCCAAAAGACGAAAAAACAAAGCCTGTTTTGA
AACTACGAGACTATTTTGTACTCGTTGAAAAGTCTCGTAGTTATAGTAGATTTTTGATAG
AAGGACAATATCTGGCATCAATACCACAGCCGAAAAGATATTAGCCTCTCGTTCCAGTAT
ATCTTCTTGGTTATCTACAGACTCCGCAAAATAAGAACCGCTATGTTTTAGTATAAAATG
TCCTAACTCGTGGCATAAGGTAAAGTTTTGTTTCACTTTTGGGTTATCTCTTTCATAAGA
GAAACTAATTCCCAATTCATCAGCTACTGTCAATCCTTCTATCTTATGATTAGAAAAATG
GTGACTAATGACCTGGATTTGGTTCTCTTGAATACAATATTTAAAAAAATAATTGAAACT
ATAATTTACCAATGAAGTAACATTGTCCTTCATATGCTGATATAATACTTGTTTTGTTGC
ACTACTTACTCTTGTATACAATTCATCCAATAAATAGTACCTCCTTTAAGTCTAGGTTAC
AATAAACTAAACCATATTGGTTGAGTTTATTGTATAAAAAAAGTGGACTATTGTCCACAA
TTACCTATTTCTCTTTTGCAAAATAGAAGAAATACCTTAAATCTTTGGTCATACTCTTAT
GTTTAAGTAATTCCCCTAAGTTTTCCCTATTAATAACAATACATTCAAAAGCTCTATCTG
AAATTTGAACAGCAAAAATATAAAATTCTATTTTCTCGTCTTCGGTCTTCATTTTTGTTA
ACACATTCCATGAATGCCATTTCCACTTTTTCTGTTCACTATTCTTCATATCTGGAACAA
AATTTTTACTTCTACTTATGAAATAATGATCATTTTTTATCTTATTCAACATAGGTATAC
TTAATTTAAGCTCATCAAAAATTTTCTGCTTGATACTAGAATTATCATTATTAATATTTA
CTGTTATAGATTTCCCACTTTCTATTAAATCATTTATTGGTCCATAATCGGCTAAATCTC
TATTCTCATAAATTAAATCACTATTTTCATAAATTAAATAACTATTAGACGGTCGCTCTT
GTGAAGGCGATTCTGATGTTTGTGTTGGATCATTTGAAAGTGAACAAGAGAATTCCTCTT
GTGAAAGCGATTCTGATGTTTGTGTTAGATCATTTGAAAGTGAACAAGAGAATTCCTCTG
ATGAATTTTTGAGGTTAATAGAATCTTGTTTTTCTTTTTCCTGATCACGATCAAATGATA
ACGTATTTCCAAGGTCATCAGTATAGAAATAACAATTCAATTCTCCAGAATTGCTTATTA
TTTTAAGCTCTTCAGAAGTTAATTTTCTATCTAAAGAAATATAATTAAATTTGTATTGAC
CATAACCATCACCCTGGACAAATTTCACAAATTCATCTGATTCGAATTTACAACCATTAA
AACTATATGCACGATCGTAATACTCTAACATCTCGGATTTCTTAACAAAATCAATCGCAT
AAACATCTTGAACAGTATGATTACGCCTTTGCGTCTCATCTATTTCATCAATGATCTTAT
TATTTATCATTCTCCAAGACTCATAAATATTATTTATATCACTTTGATCAGGAACTAGGA
TACAACTTTCTTTAAACTTTTCTTGTATAGCCACAAATAGAGATGAGAAGTCAATCGGGT
GCATGTCCCCACTATCTGAGATATCATCAAATACTTTAACTCTCTCAATAATTTGTTCAA
GATTTACCAATGCCAAATTTAAAGTTATATTTTCTTCATAAAAACTTTTAAACCATGTGA
GGTAGTCATTTTTTAATTCTGCATATAATTGATAATCATACAGTTCTTTTTGTTTTTGGT
CCTTTCTATACCAGGTAAATAAAACTGGGAAAGCAACTGCAACTCCAACTATAACTTCAC
CAGAAATTAGTTTATTAAATACACCACCAACCTTGGGATGAAAACAAAGGTACCCCCCAA
AAATCACTGCTAATGCTATCAACGAACAAAAAAGCGTATTGCTTAACTGTTTAATATAGT
CATTACCCACGTTTTTTTGTCTATAATAAAATAAAGCACTAAGTGAAAATATAAAAATTA
ATACAATCCAGGTTAGTTCACTACATAAAATTAGTTTCCAGTTCATCAATATTAGTTTCC
AGATCATCAATATTAGTTTCCGGTTCATCAATCTCTCCTATCAAATGCCTTTTTCCTTTC
TTCCATGAATTCAATCAACTCCTGTTTGAAGACTGCTTTCTCTTCTTCAGTCAGACCTTT
TGAATTCATACGGAAAAGCAATTCAATATTACCTAGTTCATCAGCTTTTTCTTCTGAATT
GCCTACTAAATAGTCAACTGACACATTTAGAATTTGTGCAATCTTGACTAGATTTTCTTG
TGTAGGTTTTTTGACTCCACGTTCCCATGAAGCATAGGCTGGTTGCGAAATTCCTAGTTT
TTCTGCCACATCTACTTGCGTCAGTTCTGCTTGTTTCCTAAGGTCTTTTAAGCGTTCCGA
AAATTCCATTTTAAACCTCTAAAAATTTTTTCCATTTTTTCAAATTATCCCTTGACATAT
ATAACCAACGGTTATATAATTTAGATATAGCTGATAGTTATATTGGTATTAAAAATAATA
ACGCCAAACTTTCGGCATTACGATCATTGACAACTAAATAAAAAGTGCGTCTGACAACCA
AAGGATTGACTATCAAACTACACTAAACTTCGTACCTTTATTGTAATTGTTTTGATAAGT
AAAGTCAAGTCCGTTGATGGTTGAAGTGAAGAGTTAAAACAAATATTTTGTGGGCTTCCA
CGCATTTCGGACATTTAGCACTTTTGCCGAATAGTAAAGTGAACTGGTTGCGCAAGATTG
CGTAAGAGAATCTTATGGGTGTGACAATGACTACCTAAAGAGATTGGCCGGGCAAGCGAT
GGTAATTGACGCAAAGCACCTTGCTAAACGTTGCCACCGTGGAAAGATGGATCTTTCCAA
CCAAACAACTTTTCTTTACTGCTGTCTATCTTTTGAGATAGACTTACTCTCAAGCTACTA
AGTCTTCTTTATATCTTAGTAGCTTTTTTACGCTTACAATAAAGGAGAAATTATGACTAA
CTTTTTTCGCATTACAATGTAAACGCCTATACGATAACTATGAATTCACATATGGCATGT
TTAGCTACTCGCCTAAACTACAAGCTAAACTCTATACACAAGCCCTTATTGACCTCGATC
AGTTAGTCCAAGAAGCTCGCAAAAACAGTTATCCTAGTGGTGATATTCAGTTCTATAGTC
GACAGTTTAAACGTAAACTATTTACCCACTACTACTCAAGAGTGAAGCAATTAGCTTAAC
TCTTTTTCTTTTGCTCAAAATCAGAAAGGAAAATTCTATGATTCCAGAAACACTTGTTAT
GAAACCAGATTTTATCGGCCCTGCTTACTACGAAAAATTAGGAAATGCCCCTCGCTTTAT
CTTTGGTAAAGAAGGCAAATACCAACGTCATATCCTTAATAGCGAAAAGCACGGTGCTTT
TCACGTCATTACCCCTGCTTCTACCACCGTTTTCCCAGAAGATGCTCTTGTAGAAGCCGT
CAACCCGATTTTTCTCTCAGACACGGCTCTAAACGGTAACTCAGTTGCCCCAGCCCTCAA
TGTCTTTGCGGAAAAATTAGTCCTAAAAAAATAAGAAAGTAAAGGAGAAATACATATGGC
TAAAATTGGATTAAACTACGGAGAAAAACTTCAAATTGCTGACAAGACCTATCGTGTCAT
TACGGATGGTCTCAACGTGCCTCAAGTCCTTGGAAAACTATCTTTCCGTGGCATTGAAGG
ACCAGATATCATCTATGAAGAAGATCGTACCCAACGAAACCCTGACGGCTCTTTCGTCCA
AATCAATACAGGTGAAATCCGTGGGATTGTTGTGGCGATTCACTCTTCTGTCCAACATGA
AACCCTCTTTTTCACGATTGCTGATATGGCGCAGTCTGAAATTGAAGATCTAGGCATTAA
ATACCGAGAAGAGGTAGAGCTGGAAGATATTGTGATTACCCATACGCACGTTAACCGTAA
TGATATTTACAAGCTCTTTGCTTCTAAAATCAAGAAAAAAAGTGGAGGGGCACCTTTTAA
GGAAAACAAACCTCTAGACAACAAGAAAGAAAACTAGGAGGTGATGCACTATGAAGCTCT
TTACTTATCGTGGGATAAGAGTTAGGGCCTTTTATCGTCATATTCGGGGAATCACCTGGT
TTATCTGGTGGTTCCCTTCTTTGTTAGCTATTGGAAATTATTGCTATCTTAACCTCGAAG
TATTGAAAGACCATCCCTTACCACTAGGTTATTTTATTTGGGGTGTTCTTGTTGCTTCTT
GCTTGGTGGCTTACCTACTGAATCGCATGTGTTACGAGAAAATAGTCTTCTTCCAAAAGC
TCAATAGCCTACGGATTTTGTCTCGCTTCTTGATAGAAAACAACCTCTATTTGATTAAAA
ATATCAGACGTGAAAATAAAACAATTGAAAAGATTATCCTTCCTCAGGTGTACTTGAAAC
AGTCTCGCTACAAGATTGAAGTCCGTTTCATCCTAGAAGGCAATAAATTTCAGGACCGTT
TTCTAAATCTTGGCTCAACTCTCGAAGTCATGTTTAATGGAGACTTTCGTAATAAAACCT
TTGATAAACGGTTTATCACCTATGACATTGCTATCAACCGCATTGATAGCCGTATCACCA
TTAATGAGGTCGAGGTCAAGGGCTCTAAACTCCAACTTATGACAGATGTCACTTGGGACT
ATATTGAAGAACCTCACTTGCTCATTGGTGGGGGAACTGGTGGTGGTAAAACCGTTGTCC
TTATGACCATTATCTATGCACTTGCTAAAATTGGCTTTGTGGATATCTGCGATCCTAAGA
ACTCTGACCTGGCTGGACTTAAAAGGATACCAGTCTTTCATGGTCGTGTCTATACAAGTA
AAGAGGATATCATCCAGTGTTTTAAGGAGAACGTCGCCTTTATGGAAAAACGCTACAAGC
TCATGTCCACCTCACCCAAATTTCAAGCTGGGAAGAACTTTACGCACTACGACATGACAC
CCAAATTCATCCTCGTTGACGAGTGGGCAGCTCTTATGGCCAAGATTGACCGTGATTATA
GTCTCCAATCTGAACTCATGGAATACCTCTCTCAGCTCGTTCTAGAGGGCCGTCAAGCTG
GCGTCTTTATCATTTTTGCCATGCAACGGCCTGACGGTGAGTTTATCAAGACAGCTCTTC
GAGATAACTTTATGAAACGTCTCTCAGTTGGCCACTTGGAATCAACAGGTTACGACATGA
TGTTTGGAGATGCTAACAAAACCAAGGAGTTCAAAAAGCTTGATGAAATCAATGGCGTCA
AAGTGAAAGGTCGAGGCTATATTGCTAATAACGGAGACTTGGCTGGGGAATTCTTCTCCC
CTTACGTGCCACTTGACCAAGGCTTCTCTTTCTATGATGCCTACTCAAAAATCCCTGTTA
TGGAATTTAATGGCGAAGAATTTGAAGTCTTTGGAGAAGATCAACCACAAGCTGAAAAAA
CTGAATTGATAGAGAAGGAAGAAGCTCTAAACACTGAAACTAACCAGCGTCCGCTCAAAG
AATTTGCTGAGGAACAAGACCTCAAAATGGCGACGCTTCGAAAGATCATCTATCTCTTGC
AAGAACAAGGGATTGTTTTTGAACGGACGGAATCTGCCATTCTAGTCGACCCTTTTCAAG
AAGAACTTCTTCTTGAAAGTCTTATCCATTTTGAGGAGGGAGGACGCAAATCTTATCCCA
AAGCCGTTGAAGCGACGCTTAGTCATCATGGGCTAGGACAAGGGCAAGGGCAAGCCTGAC
CACAGGTCAGGCGCAGACCGTAGCCCGAAGTTCCTAGGCCATGATGAGACTTCAACCCCC
GATTTCTAATTCCGAGAATCGATTTGAAACGAAAAAGAATGCTGATAAATCAACATTCTT
TTTAAGTATTATTTGCAAAAAACAAGATATTTTGTCTGTTTAGCTACCAAAAAGATACCA
TATCTGCTTATTTTTTCTTACAATTTTTTTGATGTGCTTTTAATTTCTTCATCACCCAAT
CATAATGACTTGAAGTAGTGCTTACAAAATACGAACCAAGTACACTTAAAAAAGTAGACG
AATGTCTACTAGAAATGTTGAGGTTTGGCAAACGTCTGGTAATGATGATGCTATAGATTC
CTTATCTCAAATACTGCCGTATTAATCCACTCGTTATTCATTTGAAAGTCATTTTCTATG
ATTTTACTAAAGGTAAAACCATTTTTTAAAAGCACTCTCTGAGAAGCCAGATTGTACGTT
GCCGTCCCCGCGATAATCTTATGTAAACCATAAGTAGTAAAGGCCTTTTCTAAAACGAGT
TTAACCGCTTCGCTGGCATATCCTAAATTAGTAACATTTTCTCCAATCCTATATCCAAGT
TCTGCTGTTTTTCTATCCTTCCCTAAAACACTTAAATTGATTCTTCCAACCATAATACCT
TGTGCATCTCTAATAAGATGCATGTAGACGTCATGATTCTCTTGTTCCCTTAACAATTCC
CTTGTAATTTCTTTAAAACTTTCTGAATCAAAATAGTGAGCTGGTCTAGGAGGTAAACTT
CGCTCAAAATACTCTCTATTTTCTTTTTCAAAAGAATAAACATCTATGCTATTTTCTTCA
GACATCAACTCTAAACTTATCATTGTAAACAATCTCCTATCATTCTCTAAACTCAAATTC
ACTCATGTTCACACAAAGTGACATTTACAAAATATCTCTTAAATTTTTGTCTCTTTTCCA
ATGAGCCTCTTTCTTATTAGCAAGAAAGTTTTCTAAAAAAGTAATAATTTCTTTTTTGTC
TTCTTCGGTTAGTTCATACTCTCTCAATAAACTAACAATTTCTTCTAGTCCGTCATCACG
TCCTTTTAAAATCTCAAAAGATGTACCAAAGATTTCAGCTAATTTTTCTACTGTTTCATC
TTTCGGATTTCTCCCTCCGTTTTCCCACCTAGCGTACTGGGCTTGAGCTACACCTAACTT
TTCAGCAACTTCTAATTGAGTAAGTCCTGCATCTAGTCGGGCTTTTTTTATATTGTCTTT
TAACATTTTAAAATTCCTTTCGTTTTTCTATTGACTTATAACCAAAATGGTTGTATTATA
CTTATATAACCAAAATGGTTATATAAAAACAAAGCATACAAAATAAGTGATACTAGTTAA
ATTTATGAGTATGCAAAAACACCCCAGAAAGCTCTGCAAAGCGTTCTGAGGCTTTCGTTT
AAAACCAATACAATTATACCAAAATGGTAATAAAAAGTCCATAAAAAGTGAGATATGGCT
AGATTGAGGATATTATGACATCAACACAATTGGCATTTCAAAACAACAAAATTAACAATA
CTCATTCTTTTTATTCGCCTAGTTTAGAAGAATATATTCAAGTAAATGATGATGTATTTA
ACGATATTCGAGACGAAGAAATTGAACTTCGAGCACTTGAACTGCTCTCGAGTTTTCTAG
ACAAGTATTTTGGGTAGTTTAAAAACTAATAAATTAGAGATTGGGAGACAAGTGCAAGGG
CGCAAGCCGAAGGCAGAGCGCCCGAAGCTCGAAGTTCTCCCAATCTCTAACATAAAAGCT
GGCGTTTCTAACAGCCAGCAAACCGATACACTTAAGACAACGTCCTAAGTAACGAGTCAT
TGGCAAAAATCAATAGTAGCAACGAATTACGCATATTTTAAGCATAGAAAGGAGGCGTTA
CAGTTGAAAAATTCCATTCAATCTCTACGAGAATATCAAAATCAAGTAGATTTATCAAAA
CTAGAAAAATCTATTTATATCAGTATTGACCGATTAACAGTAATCTTTGATAGTGAAAAC
CAATCACTTAGACGAATATTTCGAGAATTACGAAAATCACTCGATAATATAATTCAAGAA
TTTAGTATTCAAGAAAATCTAAGAGAAGACTATTTTACTCTATATAAAACAATAAACGAA
GATAGTATAAATCTAATTTTCTTCCAACTATCGGATTATGGTGGTTATCAAGTCATACGC
CTAGACTTCAACCCAAACTCACTAAAAGAATTTGAGGGTTTACAAGTGTGGAGGCAGATT
ATGAATTACGCTCGATTAAATCGATTAGAAATTAGACTATCACGATTAGACCTTGCTTTT
GATATCTTTAATAGGCCAGAAATAGTTTTTTTACAACATATCAAAGGAGGGGTTAGTCAT
AAAATATTCTACGGTAGAGGGGGCAATATAGAAAGTAAATACTGGGGTGCAAGTGGTAGC
AACGTTCAAGTACGTTTGTACGATAAGAATATAGAGGTATTAAGTCATAAAAGAGCTGAT
AAATTAAATATAGAGAGTAAGCCTTTTTGGTGGCGATTAGAGTTCCAACTTCGGACAAAG
GCTATAAATGAAGAAACCATTTCAGAGATTTCTAAACGATTGGAGAATTTTAGCTTCTTT
AGTCTTTCGAGTGTTCCAGATGATAGCAAAGCATTTGCTTATATCTTTCTCCATGAGCCA
GCACTCTTACCCGAATTATTTCCCTATCTGAAACCTAACACTATAAGAGTAAAAAAGACT
AGACTTAGAAAACACCTAAAAGCATTTGATAGTAGCTCATTTTCTTTAGAGCTTCAAGAT
GCACTTAAAGAACAAACCCCACGATTAAATAATGAACTAAAGCAATTAATAGGAGAATTC
CTAGAATTTACTAGTAAAGGAGAAATTGACTTATGAACGATAAATTAACTATGACAGTAC
AAGAAATTATGGACTTAGGTTTTTCAAAATGGACTGCTTATAATATTTTACGGCAAGCAA
AACATATTATGGTCGAGCGTGGTTTCGATTTCTATAACAATAAAGGACTTGGAACTGTTC
CAGTATCAGTTGTAGCAGAAATACTTGGATTGGAGGAACTTCATGTCAAAAACTAGGTAT
ACTGGTGTTACTAAAGATGATAAAACTGGGAAATATACCTATTATTTTAAAGCTGGGGTT
GACCTAGCTACTGGTAAACCATATCAAGAACGCAGACGTGGTTTTCAAACTGCAAAAGAA
GCATTTGAAGCACGAACTAGGGCTTTGAATAAGGTACAACAAAAAGGAAGCATTAAGCAT
ACGCAATGGACTTTTAAACAATTTATGGAAGAAGTATTTATGCCAAATTATTACGCTACT
ACGAGTCCGGATCTTGAACGAAGACGTCAAGTTATATTTGATGAATTTATTCAATACTTT
GGCAAGAAAAAACCTAGAGAAATTACGACTTATGATGTAATAAATTATAGAAATAATTTG
TTGGAGAGATATTCAAATTCATATGCAAGAAACAAAATGACATTACTCAACCAAGTTTTA
AAAACCGCAAAAAAATATGGTTTGATTTTTCATGAAATTCCTACGAGTAATATTAGTCCA
ATTCCAATCACAAAAAAACATATAGATTTTTGGACAAAAGACGAATTTCAAAAAGTGATA
CACTCCCTTGATAAAGAGAGCTATTTTGAGCACTTTGTTTATACACTCTTTTGGCTTTAT
TATTTTACTGGAATGCGTGTAAATGAGGCGACTGCTCTTTATTGGGAAGATGTGGACTTT
GAAAAGAAAACTCTAACCATCAATCACAATTTACAGTACATCAATCGTGAAAATTGGGTA
CGCCGTAACATGCTAAAAACTGAAAGTTCTAGGCGTACCATTGGACTTGATGATAATACT
CTAAACGTGCTTAAAGAGTGGAAAGAAAGACAAGCAAAAGTCGATAAAATACCATTCATT
CTGTCACTTGATGGAAATCCATATTGTAAACGTAGTATTAGAGACCAGATTATAAAATAC
GCTAAGCGTGCTGGGGTTAAATACATTCAACCAAAAGGTTTGAGACACTCCCACGCATCA
TTACTCATTAATGAGTACAATGTAAATGCCCTATATATTCAAAGACGATTAGGTCATTCT
GATGTCAAAACTACACTTAGTATTTATAGCCATCTATATCCAAATGCCGATTCCGAATTA
ACAGATAAACTCAATCTCATATCAAGTGATTTTATCGATTAAATCTCTTTGGCTACCAAA
ATAGCTACCAAAAGACAGAAGTATTCCTCAAAAGCCTTATTCTAAAGGCTTTTTTTATAT
TTTCCCACTATTTCTAATAGGGGGGTTACATTTGGCCAAAGTGCCACGTCCACCCCTCCT
CATTCCTTGTGGGAGTTGGGATTTCAAGATTTAGAAAGTGTGTCACTTTGGTCCAAAAAG
TGTGTCACTTAGTCAAAAGGAGGTGTTCCCATGAATGACTAAAATGAGTCCCCTTCAGAT
CAAAAACTTCAGAAAACAAACAGGCCTCAGCCAAAAAGCCTTTGCACAAGCAGTTAACTT
ACCCATAAGAACTTACCGCTCCTATGAATCAGGGGAAAGAGGTCTCACCATTGACAAGTT
CCGAGAACTCAAAGAAAAGCTCGGTTATTATCAAGAGTGTCACAAAAACAATCTCAGAGC
TCACATCGACTACTTGCGACTAACCTTCCCTAGTCTACGAGATTTAGAAACTTTCTGTGA
GAACTTTCTTTTTTGTCACTTAAGCGAATTTACTGACCAAGAAACACGGCTCATGAATTA
TACCCACTTGTGGCAACGGGGAAACATTTGGATCTTCGATTTCTTTGATAAGTCTGCAAC
TAATAACTACCAAACGTGTCTCCAACTATCGGGTCATGGCTGTCGGGAGATGGAACTCCT
CCTAGAACACAAGGGGATTTCTTGGCAGACCTTTCTTCAGAATATTCTCTATGCCTACCA
AGATGTCAGGGTAAAACGCCTTGATATCGCCCTAGACGAGCTCTATAAAGGCTATGGGCA
CGAGGAGGAACACATCCATATCCCCAAGCTCATTGATAAGCTCTACGCCAAAGAAATTGT
CCTAGATACCATTCGAAAATGGAACATCACAGGTGGGGGTTCCTTCACCGATAACGACGA
TATGGAAGCCAATCACGGTCTGTCCCTTTACTTTGGAAGTCGTCAAAGTCAGCTCTACTT
CAACTTTTATGAAAAGCGATACGAAATCGCCCGTATGGAAAATATCTCCTTGGAAGAGTC
CTTGGAGATTTTTGGTATCTGGAACCGCTACGAGCTACGCTTTTCAGACCAGAAAGCCCA
AGGGGTTGTAGAGGAATACATCAACGGTGTGGACCTCGGAGAAATCGCAAGAGGTATCGT
GAACAAGGAAATCCAAGTCTATGATGGTGTCACTCGTTTTGGAGCCTATAAGCCTGATGA
AAAATGGCAAGAACTCTTTGGAGGGGTCGAACCCTTAAAACTCTCAACCAGTCCTCAACC
CTACAGTATCGAACGGACCATTCGCTGGTTAACCTATCAAGTCGCAAATTCTCTTGCACT
CGTTTCTGAAGCAGACAAAATCATGCAAACAGAATACATGAAGATGATTCAAAATAGCGG
TGAAATTACTGATCGTGGGGAGGCTATCTTAAGACTCCTCAAAACCAACAAACACTATGA
ACACTATGAACACTAGAAAGGAAATCCCTTATGGAATACAAAGTCGAAATCAATTCACTA
AACAACTTTAAAGCCTGGTCTGGTGGCCTGAGTACCTTAAACACTGTCCGTGAACGTGGT
GGGATAGATACCCTAACCACTATCTGTGAAGACCTCTTTTCTGGGGATACCCCCACAGAC
ACTCAAATCAATGATTGGCTTTGGTTTGATACAGACTTTATTTACCAAGCGCTAGGCTAC
GAGGACCTTCTAGAGGGCTAATTCATGCTCAAAAAAATCTATCAAGCAGACTTCCTCCTG
CTTCCTGATCAGGAGTTCTGGAACATGTATATCCTCCTGAGAAAAGGAAAGGACTTCTAC
TATGAATGTGCTGGAAGGTGTACCGAAAAGCCACCAGATGATAGGGGCTTCTACGACTAT
GAACATGCCTGTTTCACCCTAGACGGTCAGGTTCTGAGTCTCAATAAACGGATGCGTCCC
TCTCTCATTGCTTATATTCAACAGACCATCAAAAACAATCACGAAACATTTAGAAAGGAA
ATTGATATGGCTACTAAAACGATTTTTGAAACAAAAGTTGGACAGGTTACCAACGAACTT
GGAGAGTTACTCAAAAAGAAAGACCACAAACAGGCTTGGACCAAGGCTGGAGAACTCAAC
GCTCTTCTCAAAAAAGAAGAAGCCAAAGACCTAAAACCTGAATTAGTCGAACGACTCCAC
AATGAATTACGAGTCTACTACTACATCAACAATGAGATTGAAAAAGCCAATAAGCGACTC
TACGCTAAAGGTTCTAAACTCATTGAACTCGCTAGTCTCTAGAAGGAGGTCCTATGATTA
AAGCTAAACGTTACTTACTAAAAGCAAGGGAATACCTCTCAAACTTTAAAAAGGTGGAGA
AGAAAGGTGGCCCACCAAAGCTAAAAGTCACTACGAAAAAGACCGTCAATCTAGCTGTTA
TCGGAGGAATTTCGTTCCTCCTTTTTGTTGGTCTTATGGGATCCGTCCGTGCCATCACAC
TCTCAAATAAAGTGGGAACACTACAAGCTCAAGTGGAAGCGACTCAAAAACAAAAAGCAC
AGCCTATAGACGCTAATCGCAAGTATGACTACAAGCTCCAGTATTACCTCAATGACTATG
TCTATGCCTACTTCACCCTCCCACAAGAAGGGGATAAACAACAAGCACAAGTCGAACACC
TCAACAGTTTCTATAACTTCGTTCCAGACGTTAAAGCACAAGGTCAAGTGCGTAACCCAA
GTACCTTGCTCTACTCACAATTAGTCACCGTAGAAGGTAAGGTAGCCACCTACAAGGTCA
AATACAAGGAAATGATCCAACATGACAAAGACACTGAGGAAAAAGAACTGGTGACGGGAT
TTAATATTCCCTTTGATGAAAAAGAGGGGAAATACTACGTTTCTGGTCTTCCTTGGTTCT
CAGCGATTGAGTCTTCACAAGCTGGACACTTTAGCGAAGACGATCAACTCCAACTCACAG
CCAATGACCACGTCTCAGACAGTCAACACAAGAAGGTTGAAAAGTTCCTCAAGGTCTTCT
TTACCAACTATACTACCAATCAAGACAACCTTAACCTTATTGCTAAGAACGTTGCTATTG
TAGCCAATACCACCTTTAAAACGATTGACTACACCTATCTTAAGAAAGATGGGGCTGATT
TCATTGCTTATGTACAAGCAACCTTTGAGGTGGGAGGAACGACTCACTCTGAAAACTTCA
CCTTCACGCTCTCAGAAAAAGACAAGAGCTACTATGTCACAAAACTAGAACACACCATTC
CTCTCAACTACGCAAACGATAAAGATTAGGAGAACTCTATGAATACAGACAATCTACGTA
CCTTCCTCCAAGGCGATGGGATTTGGATTCTCACCGCTATCGCTGTTTTGTTGGCTATTA
AAGCTTGGCGAAACAGTTCTTGGCTTCAACTCTTCTCAGTCGTTGGCTTCTACGCCGTCA
TTGTCTCAATCGCAAAAGGACAAGATATCCTAAAAGTGGTCGGCTGGTTCCTACGACTCT
TTGGGATCGATTCAGGACTTTAAGTATGGCTGAAGAAAGACTCTATGACTACAGTAAGGG
CTTGAACGCCCCCTATTGGATCCAGGAAATCAAAACAAAAAAGGGGACTCGCCTTTGGTA
CTTTGCGACACCAATGCAACTATCCTTTTTCATTGTCTTTGCCGTCGTTTTTGTAGCTAT
GTTGCTATTTGGAGGATTCATCTTGGTTCCCCTCGCAAAATTCACACACTCTATTTCACT
ACTGCTCTACTGGTACCTCCCCTATAAACTTGCTAAATTCTATACCGAATACGAACCACA
TGGTAAGAAGATGCACGTTTTCATTGGGGACTACCTGATTTACTTCTGGGATTTCAAGCT
CAATAAAAAAGCAATCTACCATGAAGACCGAATAGAGCCAGTAGAAGAAATTGTCTTTGA
AAAAACAAATCTATAGAAAAGGAGGTCTTATGAGTATTACCTTAACCTATCCTATTAGGG
AAACCCATGAAAATCTAGCCCTCAAAAAAGATCGAACGGTAGTGGCTTATTACCGCATTC
CAAATACTCCCATCACTATTACAGATGAAGAGAAAAAGGGTAAACACAAAATCACAGTTG
CTCAGATGATGAAAAAGCTCCAGAAAAACAAGTCCTTTGAGATTTCACTCATTCCCAAAG
ACTATCTCTTAGAAGAGAAAATGAGGGACTTTTCAGAAGCGTTGGCTGATGATAGCCGTG
AACTAGGAGAAGAGCTCCTTCTTTACACGGTTGACCGTCTCACAGATGAAATGGAAATTC
CTTATCAGTTTGATTGGGTTGTGGGAGTGACCTTACGCAAACAAAATCACGGGGCAACGG
TGAAAGACTTGGCCTATGAGAGTTTCAACGAGTTCTCGGAGAAAATCGCAAAAGGTCTTG
GCTACGAATACGCATTGAGTCCCACCTGGTATGACGATTACAGAAGTGACGAATTCACTA
TTTTCCAAGCTTTTTCCGTCCTACGTGCTAAACGTCTGACCAATGAAGAACTCTTCTACT
ACCAGCGGATGCAATACCTCCGCTACATTCCCCACTACAAGAAGGAGGTCCTCGCTAATC
GTTCCCAATTTAATATCACAGACACCCTAATTAAAGTCCTAAAAGGAGGCTTCCTCAAAC
TCGAAAGTCCCTATGGTTCTTCCTTTGTGACCATTCTTCCTGTTGGGAAGTTTCCCGTAC
AATTCAACGGCTTTCACTTAGGCGAATTCGTCCAACGCTTGAACTTTCCCGTGGAACTAC
GAATCAAGGCAGAATTCATTGATACTAACAAAATTAAGGGGAGAATGGGACGTTCCAATA
CCCGTTATCGAAACATCATGGAAGAAGCTGAAAATACAGACACCGTCCAACAAGATGAAA
TCATCATGGGCTCTATCTCTCTAAAAGACCTGATGAAGAAAGTCGGAAACAAGGAAGATA
TCATCGAATATGGAGCCTATCTCATTGTTTCGGCTTCTAGTGTCAATCAGCTTCGTCAAA
GACGACAAGTGGTCCTTAACTACTTTGATGATATGGGTGTTAAAATCAGTGAAGCTTCGC
AAGATGGCCCATACCTCTTTCAAGCCCTACTCTATGGTAAAACCCTCCAAAAGAAAACTC
GCACATGGACACATATGGTAACAGCCCGTGGATTTTCAGAACTCATGCCCTTTACCAATA
CGTCCTCAGGAAACCGTATCGGTTGGTATATCGGCCGAGTGGACAACTGGACGGGGCGTT
GGGACACTATCGCTAAAGCTATTGATTCCTCTAAAAATATCGTCCTCTACAATGCCACAG
TCGGTAATAAAGAAGATATCGCTGGAAAGATTACCAAGAACCCTCATATCATTATTACGG
GTGCGACAGGACAAGGAAAGTCTTTCCTCGCTCAGATTATATTTTTAAGTGTGGCTTTAC
AAAATGTCAAAACCCTCTATATTGACCCCAAACGAGAACTCAGAAATCACTATCAAGAAG
TAATCAATTCCCCTGAATTTGCACGACGCTACCCTGAACGAAAAAAACAGATTGAACACT
TTAACTTTGTGACACTAGACAGCTCACTGCCATCAAACCACGGAGTTCTAGACCCCATTG
TGGTCCTTGATAAGGAACAAGCTGTAGAGGTCGCAAAGAACATGCTCGAGTTTCTGCTAC
AAGCTGTCGATGACGTGACGATGGACCAAAAAACAGCCATCACAGAGGCCATCAACGCTA
TCGTGGAACGTCGAGTAGCTGGTGAGAACGTCGGCTTTAAACATGTCCTAGAAGCCCTAA
GACAGGCTTCCTCTTCTGAGATTGCCTCCGTTGGTCGCTATCTAACGTCCATTGTGACCA
ACTCCATCTTGGAACTCGCCTTCTCAGATGGCACAACTCCAGGACTTAACTATGAGTCCC
GAGTCACTATCCTAGAAGTTAATAACCTCAAGCTCCCAAAGGATGACTCCACAAAAATTT
CAGACCACGAACGAAACTCTATTGCCCTCATGTTTGCGCTTGGGGCCTTTTGTACCCACT
TTGGCGAACGCAATGAAAATGAAGATACCATTGAGTTCTTTGACGAAGCTTGGATTCTGA
TGAAATCCGCAGAAGGAAAAGCCGTTATCAAAAATATGAGACGTATTGGACGCTCTAAGA
ACAATACCTTGGCACTGATTACACAATCTGTCCACGATGCAGAAAATGACGATGACACGA
CTGGATTTGGAACCATCTTTGCCTTCTATGAAAAATCTGAACGTGAAGATATCCTCAGAC
ACGTTAATCTCGAAGTCACAGAAAGTAACCTCGAATGGATTGATAATATGATTTCTGGTC
AGTGCCTTTACTACGATGTCTACGGTAATCTCAATATGATTTCCGTCCACAATCTCTTTG
AAGATATTGATATGCTTCTAAAACCAATGAAAGCAACAGTGTCTTCAAGTCTCGAAAATA
AATACGCTAGTTAGGAGGTGAACCGATGCAAGAAGCTTTTGCCAAGCTAAAGGGAGTAGA
TATCTTCTCCCTAAAGTCCTACATGGAACCAACCAACTTTGGCTCCTTTAATGGCGCCTG
GGTTCTGATTAATGAACTCTTCGTTAACCTCTTCTTTTTCATTCTCAATGCCGTCGTTGG
CTTCTTTTCCCTCCTCATTCGTATCTTAGAAAAGATTGATCTCTATGCCACCTATAAAAC
CTATGTCTTTCATGGGGCAAGCAGTATTTGGCACGGATTTACGGGCTCTAATTCTGGCAA
CATTACCAACAAATCACTTGTAGGCACCTTGCTTTTGGTTTTAGCTTTCTACCTGTTCTA
CCAATATTTCTTTTCAAAAGGTTCCTTTTCAAGAACACTCCTCCACGTCTGTCTAGTACT
CCTATTAGCTCTGGGGTACTTTGGGACAGTTGCTGGAACTTCTGGTGGTCTCTATCTCCT
TGATACCGTTAATAACGTCTCTAAAGACGTTACCAAAAAGATTGCAGGTATTAAGGTTGA
CTATGCCAAAGACAAATCTATTAAAATTGGAAACTCGATGTCGGATAGCTACATTGCAGA
AACGTCCTATAAAGCCTATGTCTTTGTCAATACTGGCCAAGAAAATGGAAAATACAAGAA
CAGCCAAGACGGGAAAGAAGAAGCCTTTGACGACAGTAAAGTCCTTGGAACGAGTGATAA
GAATGGAAACTTCAAGGCAGTCAAAGCTAAAGACCGTTCCAAGTATTTAGATGATTTAGG
AGATGGCGCCAACGATGATGGTGAAAAGAACCGTTGGGTGTCAGCCATGCCAGACTTCAT
CTTCACTCGGATGTTCTATGTGATTTTTAAAATTGTAGAAGCCTTTGTATTAGCTGTCCC
CATTATCCTCATTCAACTCTTAAATGTGGTAGCTCAAATCCTTGTCCTTACCATGATTCT
ACTCTTCCCAGTAGTCCTTCTCATGTCATTCGTTCCAAGGATGCAAGAGTTAGTCTTTGG
GGTTCTTAAAGTTATGTTTGGGGGCTTGATCTTTCCAGCGATTACAACTCTCTTAACACT
CCTTATTTTCTATATTGAAAAATATGATAGAAAACATTGTCACAAATGGGTTTGATGGTG
TTCTAAAAACCTTACCGTCACTTCTCTTATTTGGTCTTGTCTTCAAACTCTTAGTATCGG
TAGTTTCTAAAGGTGTCATCTATTTCCTCATCTGGAGATTTAAAGGCCAGCTCCTCCAAT
TCATTCTTGGCTCCAAAGCTCGAATGGTTGCGACAGATATTGGGACTAAGGTTGAACATG
GCGTCACAAAAACCAAAGAGGTTGCTTCACAAGCCCCAACACGGAGCCTTGCGACGGCTC
AACACCTCGGAAACTTTGCATTGGCCGGTGCTGGTTTTGGGACTGGGGTGATGATGAATG
CCAAGAGCCATTTCCAAAATGCTGGTTCCTTCTTTACCCGTAAAGAAGCAAGCCAACCAG
AAACAGTTATGCCATCTGGACCAACAGAGGCTCCAATAACGCCAGAAGCTCCAGAACCAA
TCATTCCTCCAACACAGGCACCTCCTGATAACTTCAAGCCAATTGAAGAAGAGAGCACAA
CACCCCCTAGCGAGTCACCAATCATGTCAGAAGGAACACCTAGTCCAGAGGACGAATTCC
AAACGCTCAGAGAAGAGTGGATTTCGCCATTCAAACAACACCGTATCAATATCTTAGAAA
GTAGATTGGATGCTTACAAGGACCCTCAAGCCATGTATAAAGCCCAAGGTTCCAATGCCT
TCACCCGTGCTTATCGTAAGACCATGACACGAGATGATAAGATAAGAGCCAATATCGAGC
GACGAGATCGTTTAACACAACGCCTAAACCAATTGAGAGGAGAATAGAATGAATACTAAA
ATACGCTCAAGAACAGCCTTTCCGAGAATACTTGAAGAGACACTTTTTAAGGCCTACCAA
GAAGGGAAACGCTCCGTCGATTTCCTTCTTTTATTTCCAGTCTCAGAAAAAGACAGAGAC
CAGATCATTGCACAAACAAAAGCTCATTCCGTCGTCTTAGATGCCAAATGGCGCTTTGGG
ACTGTTCTATTTACAGCTTATATCAGACATTGAGTAGAAAGGAGAGCCGATGAAAAAACT
AAAATGGTATTTATTGTCTAGCCTCATTCCGCTTTTCTTTCCTGTTTTTATCATTATCAT
CATTATGGGAGCAGTTGGGGGAGGTAGCACTGGGGGCTCATCTCAAGCACCAAATGGGGC
AAGCTACACGGACCACTGGTCAAATGGAGATCCCTATACCCATAATTTACTCGTCCATCG
CTATGGTATTAAAGCAGAGCAATTGGACGGGTTTTTAGATACTTTAGGGATCTCCTATGA
CAAGAAACGCATCAATGGGAAAAAACTCCTAGATTGGGAGGCTAAGTCTAACCTAGATGT
TCGTGCTATTGTAGCGATTGCCTTAAATGAAAGCTCACTTGGAACAGCTGGAGTCGCTAC
TAATCCTGGATCCAACATGTTTGGTTTTGGGGCATTTGACTCTAATCCAGAAAACGCCAA
TAATTTTAACGATGAAGTAGCCGTTGTTGGACTCACCAAGCAGACCATCATTGGTAATAA
AAATGAAACCTTCAAAATCCAAGATGACAAAGCCCAAAAATTTGCGAGTGGTTCCCTCAA
CACGTCAACAGATGGTGGGGTCTACTTCACCGATACCTCTGGCTCAGGAAAAAGGCGTGC
TGAAACCATGCAAAAACTCGATACTTATATCGATGAGCATGGAGGTACACCAAAAGCCCC
TGAACAAACGACAGGAAAAACGAGAGACGGAGGCGGTGTCACAACTGGGGATGTCCCACA
AGGCTATAGCCTCACCAAAGAAATCAATACTTCAAGCTATACAGGTCTGTCTTATCCCTG
GGGACAATGTACCTGGTTTGTCTATAACCGAGGAAAAGAAGTCGGTGTTAGCTTTGGAGA
GTATATGGGAAATGGTGGCCAATGGATGAATGCCTCAGGTTACCAAACAACTCATACCCC
TACCGAACACTCCGCACTGTCTTTTAGCCCAGGACAAGCTGGTGCAGATCCAACCTATGG
CCACGTCGCCTTTGTGGAACAAGTCAAATCAGATGGCTCCATTCTTATCTCTGAATCAAA
CGTCAAGGGTTTAGGAGTCGTTAGCTACCGCACTTTTGATGCAGAAACAGCAAAACAATT
TACTTATGTTATTGGACACTAACACACTATTGAATTTTTTATGCTATAATTCTTCTATGA
TGTACATTTGAGGTATTATTATGGTTGAATTAAACGCAAAAGTAAAGATGGATGATGATA
TGTATCAAAAGTATCTAAATGGAGAAGTAGATGTACGAGGTGTAGTATTAGGAAATGAAA
GAATTCAACCCTATCAAGAAATTGAATTCATTGACGAAGACAATTCTGAGAATTTAGATT
CCGATCCACTTCCCGTTTCCGATAGCCATAAAAACGAAAACACTGATAATAGCAATGCTA
CCTTAGCTGTAGTTGCAGCTTTTGTACTTGGGGTAGGGGTAAAAGTTTTATACGATAAAG
CAAAGCCTAAAATCGCACATATAATTGAAGAAAGACAGAAACCTAGTGAAAATGCTATAG
AAATTCAGCAAAATTTCAACACAGCATTAAAATTTTACGCATCAGAACCAAACAATCCAC
AGGCTATCTCCGAGCTACAGTATTGGATAACTAAACTCAAGTCAGATAATAAAAAAGATG
CCAAGTTCCTAAAAAAGAATTTGACAGAAAAAATCAATACGTTATTATTATTTTTCGAAG
AGATAGATAATAAAAGTATGAAGAAATTGCACTTTGAAGATAAATTGGATAAACTAGACT
ACTACTTTAAGCAGCTTCAGAAAAAAAATGAATTAATTAAAAGATAAAATAAGATCCGAA
AAATCGGGTCTTTTTTGCGTTAAAGGAGAATATTTGGAGCAGATCCAACATATGTTCACA
TCGCCTTTGTGGAACAAGTCAAATCATATGGCTTCATTCTTATCTCTGAATCAAACTTCA
AAGGACTAGGAGTCGTTAGCTACCGCACTTTTGATGCAGAAACAGCAAAACAATTTACTT
ATGTTATTGGAAAATAGAAAGGAGTTATTTATGCTAAAGCTTAAATACGTACCAGTTGAA
AACTGCAAAGCCGAATGGGGTGACAAAATGGCCCTTATGAAACGTTTTGAAGGACTTAAG
CTCAAAACTCTTAACAATCTGCTAACTGAAATGAGAATGAATCCCCAATTCAAAAACTAT
GTGATTAATTCCGGTCACAGAACTGTTTGGATTAACTTCGAGGGTTTCTTAAATTTCTTA
CGCTATAGGCAAAATAAACGATTTAAAGAGGTGGGATAATGGGACAAGTAAGAATACAAT
CTATCATACAAAAATCAACTCGAACATCAACTAAAAAAGGATATATTGATGTTAAATTTA
GGACACGTTTTATTAACCCTTTGACTGAAAAAAGGCGAGAAATAGTTTCTGATTGGTATT
CATTACCAAATAAAAAAGATGATGATGGTCGAATCAAACTTTCAGCACAAGTAAAATCTC
TTATATTTAGTGAGCTTCAAGATAAAGCAAATATACTTTATGAACAACTAACAAAAGAAT
CTTTACGAAAACGAAGCAATATCACTTTGTATGAAGTTTGGCATGAATGGCACCAAACGA
GAATTGAACAGAAATTAGTAGCTCCTAAAACTTTAGCTGGGGAAGATGGTAGATACAGAA
ACCACATTTTACCTCATATTCCAAAAGAAACGATACTAAAAAATATTCCCACTAGTTTAA
TAAAAGAGATTATAGATCAACTTTACCCAATCGGAAACCACAAACGAATAGCTCAATCAA
TTAAATCAGACTTGTCTGCCATATTCAAGTATGCTATTGCACATGATTATATTACACCTG
ATCAGAATCCCATGCCTTATATAACAATTGGTAGGAAAGGGCTTTCTGACGAATTAGAAC
GTTTAAAGAAATCAGATATAGAAGATCAATATCTTGAATCTTGGGAACTCAAAGAAGTAT
TATCCATTGTTCGTAAGTACAATGAGCAGTATGCACGTATTTTTGAATTTCAAGCACTAA
CCGGAATGCGTATTGGTGAAGTACTTGGTTTAAAGGAAGAAGCTATTGATTTTAATAAAA
ATATAGCCTCAGTTATTAGAACTCGTGCTACTCATGGAGGAGCCTCAGAAGATAGCTATG
AAGGTAACGTTAAAAATGTACAAAGTTATCGAAACGTTCAATTATCAATGCGAGCTGTTG
AAATTCTACAAGAAGAAATTGAATTAAATCATCATCATATAGAATTCAATCCAGACTATA
AAGATAATGGATGGATTTTCACATCTAAGAGCATCCATAAACCTGATTACAATGGAACTC
CTCTTCATTACAGTGTCTTAAACAACTTCCTCAACTCTTCAGAAAATGGTAAACTAAACC
GCAAGGGAAACCCGAGACGGGTAGGAATCGATATTGACAATAAGCTTAGTTTCAAGAAAC
ATATTACAACTCATATCTTCCGACACACGCATATAAGCTTCTTAGCTGAACAAGGAGTAC
CTTTGGAGGCTATTCAAGATCGTGTTGGACACACAAGGGGGAGTCGAGTAACACAAATTT
ATTTACACGTTACACAGAAAACTAAGAACACAATCACTCCAATGATTGATCAATTGACAA
AATAAGCAAAATTTTGCTACATCTATGATCAAAACGGACTGAAATTTATAAATCGGGGGC
AAAATGGGGGCAAAACATAAGAAAAAGGCTTGTCCATATTGGACAAACCCTTTATTTTCA
AGCTTATATAACCTAATTAAGCTTTGTTTGCTGAAC
