# Supplementary material for: Abundance, Diversity and Role of ICEs and IMEs in the Adaptation of Streptococcus salivarius to the Environment
Source: Genes (Basel). 2020 Aug 26;11(9):999. doi: 10.3390/genes11090999 (PMC7563491; doi:10.3390/genes11090999)
Supplement: Supplementary file 1 [file genes-11-00999-s001.zip › Supplementary files/Lao_Data_S1/ICE_SsalL61_TnGBS2.fasta]

>ICE_SsalL61_TnGBS2
GTATGTGTCCCATTTTGGGAGAAATTAAAATCACCAAGAGAACATAAAAGAAAGACCGAA
AAAGTGTAGCGTTTTCACTCATTTCAGTCTTGACTTTACTGTTATCTTGATGATACAATA
ATTTTAAACTGATTAAGCAACTACTACTTGTTTAATCGGTAAGGCGGTAGGTGCGCGAAC
ACCTTCCGTCTTTTTCTCGTGTTTTATCTATAAGATTATTATATCACAATTAGAGTAAAT
TGCAAGTGTTTTTACTAAATAAAGTTTCTTAAAAGCCTATAATATCAAGGGTTCTTTTAA
TTTTCTATTATCATAATTTCCTAATCATAGGAGTCAAGCCATCACGTGCAACTCTTGCTC
CAGGAATCAAATGCTCACTTTTATTTTCTCCCCTAACTAGATCAAAATGATCTAGTTTTT
TTATTTTTTTGTATTCTTTTCTCCAACTACCAAAAAATATATCTCGTAAATCTCCTGAAT
AATACAACAAAATTATTTGAGCCATAGCAACAGCACCTTCTTCTGACCAATACATACCCC
GTTTTTTCATTCGATATGTCATTTTTCTGTGTTGTGACTCCATCACACCAATGGTTAAAT
ACCCTAGACCTCTATCCTTTGGTGATGCCGTATAGTTAAAGTCATTGATTATACGTTTTT
TGAAGGCCTGAAATGACTCTATCTTAGCATCTGTCTCTAATAGCGACTCTGCTGTATCTA
AGATTACCTTTAGGCCTGTCCTGTCTCTTTTCCTAATTTTCTTGACTGCAGCATCAGCTA
AATCGCAAGAAATAGGAGTAAGATTTTTTTTGATACACTCACTAACATGGTAGGGATCCC
AAAAGTGAATATGCTCACCCTTGGACCAAAATTTCACAAATTCACGGAATGATGACGGAG
TGTAGCCTTTTCCTCCATCTGAGTTTGTGATGATAGTTGTTCCTGGTGCAAGTTCAAAAT
TAGTTGTTATATAATCAAGCAGAGTATCTTTCGCTTTTTTCACTTTTGAGTTAATAACTT
CAAATTTATTTTGCAGTTTCTTTCTACAACTACTATCAGAACCCGTGTGTACGATAAAAT
GGCTTAATTCTATGGAGGATTGTTCCGACTTTCTCACCCAAACACCATCACCTTCAATAT
AAATTATGTCGGTCTTGATTTTTTCCTTTCGTTCTATACTTTCTGATAAAGCCCAAGAAT
CGTACTCTTCTTTTTGCTTAATGAGGTTGCCTGCTTCAGACACAGCTCTATGAACGACAT
TCTTTGAAATACCAATATTTTGTAATAAATCAAATACCTCAACGACTTTACGATAAGGCA
TAAAAGAGGCCAAAACTGTCACTAAGTATAGAAACTCTTGCGAAAAGCGCTGCCGTGGGA
TAAGTCCTAACTGTTCGTCTAAAGGGATCCTAATGACATTTCCCTTCTTCCAACGACTTC
TTGAAAAGGTCATGGTTCCAAATGAAAAGGTTACTGTTCGTTCTTTTTCGTTAACTCTTT
TGAAGCCTTGGGCTCTCATGCTTGCTGCTATTGATTTTTCATAATCAGCAACCATTTTCA
AAAAAGTTTGCTGATTATTTTCTCTCAATTTCCGCTTAAAGTCTAGTTCGTTAAATGCTG
TCATTATATTTCCCTCCCCTAACTATTATAAATTAAGGACAAAAAAATAACTCCCTCTTA
AAATGAGGGGGTTATTTTAGGATAGAACTCAGTATAGAAAGTATAGAACATTTCTATACT
TTAGTATAGAAATACTCGTTTTGCGTATAGAAATATTCTATACGCAATTTATTTCCAAAA
TTGCCACCAATGTTTATGTATAGAATCATTTTCTATATCTTCTATACTTGTTTCTATAAG
TAAGGTGTCTTTATTATATATAATTTGGTGAAGTTGATCTATCTGCTTATCTTTTTGTAT
GATCTGTTCTTTCAGGGTCTCACAGTATTCTTTATAGATGATATCTTCTACACTGTTTTC
TTTATCTTCTTTATTGTTTTCTACACTAACTTCTTTATCTTTTTCTTTACGGTCTATACC
CTCTTCTATACTTTCTATACCATCTTTATCAGTATAGAATTTTTCTTTATCCAGTATAGA
ACTGATAACCAGCTGAGTGATACTGATGCCTCTTTCTTTTGCTATATCACTGATCTGTTG
TTTTTGTTCATCGGTCAGTTTGATATTGATTTGGGCCATGCCTCTTCCTTTCAATTTTTA
ACGTGTCACTTTATTATAACCCTTTTTATATCTACAAAACATAAAAATAAAAAGTTTTCT
TTTTAAATCAAAATAAACGAGTATTGAATTGCCAATTAAAAATCTGCAAAACTCTTACGT
ACACTTTCCGTTACAGGGGCGACGCAGCCTATAGGAAGGGGGTTACCTTAATATCCCATA
TTTGGTCCGATACCGCCTAAAGGTTCTTTCATTGATCCCTGTCATAGAGGCAACATCTTT
GTCTGAATAACCCGATAAATATAGATCAAATGCGTGCTTAAGTCGTTCATCATCTTCTGT
AAATAATGCTTTTCTACCTGTGTACTTTCCTTGAGCTTTTGCTAGAGCAATTCCCTGGGC
TTGACGTTCCTTAATACGTTCTCTTTCTGCCTGTGCCTGGTATTTGTATATTTCCAAGAT
CAGGTTGTTAAGCAGCCTTCTTAAATTGTCATCCTCAATCCCTCTAAGAGTTGGAAGGTT
TAAAACTTCCAGAGTTGCCCCCTTCTCTTGAATATAGTTCATTATAAACGTTAGATCCTT
GTTATTACGGCCTAGTCTTTCCAACTCAGTCACAACAACAATATCACCTTCACGAATAAA
ATCTAGTAAGGCTTTAAGCTGCGGACGTTCTTTGTTCGCTCCACTTGCAGCCTCTTTAAA
TATCTTTTCTGTATCTTTCAGTTGTTCAAGCTGTCGGTCTAAATTCTGATCGATTGTACT
TACTCTAGCGTAACCAATTCTTGCCATTTTGTCCTCCTTGTTTTGCCTAACCCTATTGTC
CGTCTATCAAAGCCTATCATAACAATAAAATAAAAAAGGGACAATAGGCTACAGCCTACT
GTCCTTCTATTTTTTGTTGTGACCCCATATATCTAACCTCTACCTGATAATAGTCATAAC
CGTCTTTATAAAAGAGAGGAGTGTTTTCTTTTTCTAAAGGTTCTATCCGAAATTCTGATA
ATATTGTCAACTTTCGTCTATTCCTCTCAAACATATCATCATAAGACAACGTCAACTCAA
TAAAGATACGATTATAGTCTTCATCTTTTTTCAAAAATAAAAATTTTGGGAAAGTCACAA
TTATATCAACTCGATCATCTATTAAGAGTTCATCACCTAAGGAAAGCGGCAAACTTGTGC
CAATATATAAATGACTTTCCTCATCCCAACTAACGTCCTCTATTTTTGCTGAGTCTAGGG
AAACTGCCGTTGCCTCCCCTCTACCCTTATTTTTTATAATCATATGAAATTCTGTGTTTT
CATTGTATTGATAATAGTACGGATCCTTCAAATCTCCTTGATCAAATTCATTTATTGAAT
AACTAGGTGGAAACAGAATAGGAACTTCTCGCCTCCCAATAAAATCCTTACATTCCGTTG
GAACAGAATCAATTTTCAGGATAGGCTTATATTTGATCTCGTCATCACTCATTGATTGTC
GTGTTTGATAATTCAAGGTCATAACAACACCTACTAAGGTTATTAGTGTTCCAAAAATTG
ATGCATAAAACGACAACAATTCTCCTAAAGATAGTCCTCCAAGAAAAGTATCTAAAAGTA
AGGGGGTAATAAACGAAAACACAGTCAATAAAGCAATCAAAACAATCGTTTTTTTCAAAT
TTGTATTATTCATTATGTTATTATACCCCATTCAGTTTTCAATTCCTATTGAATGATATA
TTTTAAAGCTGTTGTTTCTTCTCTTTGTTTTGATGCTGCTGTTTCTCTTGCTCAATTGTT
TTGTATTTGGTTAAGTTAGCTACTACCGTATCACGTTTTTCTTTAAGAGCAGCTCTTTCT
AACTGTACTTCTTCCAAGACTTTCTTCATTTGATAAGGGTCTGTATTCTTATCAATATGG
TTTTTCTCAAGTATCTCTTCAGCAACCTCTACATTAGCCAACTGACCTTGATAAGTTGAT
AAGGCTCCAATAATTTTATTGGCTTCTGAGAGACGGTCATCCAAACGGTCCAATTCAAAG
TCCGTCTCTTCTAATTGTTCCAGGAGTTTATTTTCCAGGTCTTCGTATTGTTGTGAGTTA
GTAACATTGTTATCTGATAAAAAGTTCAATTCATCAACCAGGCGGTCCAACTTAGAAATG
TATTTATTTTTCTTAAGCAAGAGATCCCCACTCTTTTGTGAAAGTTGCTTCATTACAGTT
CCACCTGTGATATAGCGATTTTGATTTGAGTGGTCAGGATTGAGAAAGTAAAAGAAATCT
TTTTGTTTAACGTAAGCTGTGAAAGTTCCGTCTTCGTTCTGATCTAGCATCCGTGCAGGT
ATTTTGATTTGACCTTTTTGGTCAATACCAAAATCAACTGTCACAAAGATACCTTGAGAG
GTCACTTCATCAACTTGCCACTCTTCAAGATCTAACTTATATTCAAAGTCTTCCTCTTTT
TGCTCTTGCTCTTCCTGGTACATTGCAGCAACATCTTCTTTGGAATAAACAACTTCATTC
TTTGCTAAAGCCTTCTTAATCTCCTCTAAAGAATATTTCCCCTTTTTGGAAAGTGTGCGA
TCACGGGTAAACTTTTGTTGCCCCTTGTCATCTAAACGATACTTAACATACTTACCTGAA
AAATCAACAGTTACATTTAGACTCTTGGCTTTCTCCTTGAAATCTTCCAGGGAAAGAGAG
TGCCGTAATAAAAAGTCAAGACGTTCTTTTATTTCAACCTTATAGGCGTTTTGTCTTCTC
CAGGCAGAATATTTTGTATAGCTATTATTTAGTTTTGGTTCAATAACTTTAGCACCTGCA
ATCTCTGCATGCTTATTTGAAATCTCATACAACATTTTAGCTGTGTTCTTCTTCCATTGA
AATTTCTTCATAGTAACACTATTTGTTGTATTTAAAATAATATGGTTATGCAAGTGTCCT
TTATCCATGTGCGTTGCAATAACAAACTGATACTGTCCACCCGTCAATTCCATAACAGTT
TTACGTCCTATCTCATGTACTTCTTCAGGTGTTAAATTATCATCAGGCGAAAAGGATTGA
ATAATGTGGTGTGCTAAAACTTTTTTAGGATCATGTAAATCAGATTGATAGGCGTTCAAT
CCAGAACGGCCATTAAATATATCTGCACTTTCTTTCATCAAAACAAAGTCGTCAAATATA
TTTTCTGCATCAGACTCATCAGTAAGATTATGACCACTGACTAGACGTTTACACAAAGTT
CCATCAACAAGTTCCATAGGAAATGACTCTTGTTCAGAAGTGCTAGTCTCTGCTTTTAAC
GTCTTTGCATCTTGTGTGATATAGTTGATAGACCTCTTTAGGTTCTCAGTCTTCTTGATT
TGTAGTACTTTCGTAATTGGCATTTTCTTTCAATAAATTCCCTTCTTTAAATTCAGTCAT
GATAACCTTATTCATTTCTTTTATTTCTTGACGTAACATCTCGAAGGCTTCGGGTTCAAC
TGTTCCTGTTTCATGAATGTATCTAACAATTTGGTTAACGTTACGCCCAATAGCATTAAC
TTCTTTACGTAGTTCCATTAGCTCGGAATAGTCGTAGGTACTCACTTTTCCGTTAAGTGC
TAAGTCAAGTAAAAATTCTTGCATAGTTTTTCCCGACTCAGCAACTCTACGTTTAAGTTT
TGTTTCGTCCGTTGGTGAAACTCTAAGTGTCTTTATCTTTGCTCTTACTCTATTTGCCAT
CTTCTTCTTCCTTTCGTATAGGGACAGTATTTCAATTTTGACAGACATGGTTAAGTGGAC
TTTATGATAATTCAGGGCCTTCAATGTAGTGTGGCTTAATCATATATGAAGCTATTTGGG
AACCATTACTTTACTTTAATAAGGCCCCCTCAATAATTCCATGACACCCCTGACAGGAGG
GTTAATCTCCCATCTGGCCATCTGGCAAGATTAGTATGTGGATAGCCACATACTGAAATA
AAAAAGAAATCGCTCGAACCAGGCCCCAATTTTAGGCCCTGTTTTTGCGATACTTTTTTA
ATCTTGGGGAAGACCCCAAACCCCTGATTTTGTCGCTTGCGCTCTCTTTAACGAGTGACA
CTTTTTCAAACTGCACACTCTTTTTAAGTGTGCAGTTTTACAACTTGCACACTTTGACAA
TATGGACATCTTTTTAAGATGACCATTAAAAATATATTTCCCATTTAAGAACCAGGTTCA
AACTCAAGGATATCTTGCTTGATTTTGGTATATTCATCATCAGTCATATTTTCAAGAGCT
GTTATAGTTTGTGTAAGATTTTCGGCGAAATCTTCACCTCCATCTTCAAAGCCATTTTGT
TTAAAATCGTCTAGGTCAGCTTCTAAGATTTTAATAAGTGCTGCTTTCGGTCTACGGACG
TTCATAACATTAAGTGTCTTATTACCTTGGATAAAATCTTCCATATCAAGAAAATAATCC
ATGAGTGTCATTTCAATAGTTGTTTCTTGTTCTTTAGTAATCGTCATCTTTCTCTTCCTC
TCTTCTTTCAATTTGTGTCAGTGTTTTTGTTCTGTCCCTTCTTGTTAAGGAATTCTTGCG
GGACATTACATTTGAATTCCTTGTGATTTTTTTGGGGCTTCGGCCTCTTCAGCAGTTTTT
CCGCTAGTGCGCTTTTTTGCTTGTGTTAGGCTATCATAAAAGGTGTTTTCTTTCATTGAT
ACCTTATCACGGCTAACAACCTTATCTTCTGATAATTTTTGATATTTAGTCATAGCGTGA
TCAATACGCTCAATCAAACTAGCACTTTCTTTTTGAACAATCTCAAGTTGAGCAGTCAAA
CTTTCCAAACCACCTTCGGCAACAGCCCATGAAGCTAGATAACCAAAACTTCGCTCTATA
CCCATATCAATACCTAGGTGTCTTGAAACGACATAGGCGACAGACTCCGCTTGTAATTCA
CCAGTCGAATATTTAAGGTCAGGATAATTTTCAGCAATCGTTTTGTCATTGTGTAATTCT
GAGTGAGCCATTTCATGAATGAGTGTTCCTATAACTTGTGCAGGTTGTCGTTTTGCCTGG
TTAGAAATAACAATCTCATTTCTTTTTGTATCATAAAAGCCACCTACACCTGGTTCTGTT
TGGTCAAAACGAATTGGAACACCATTGCTTTGTGAGATTTCTTTCAGACTACGATACATA
TTGTTATAGTCTTCTTTGCTGAGTGGTGTTGTAGCATCCCCACTCATGCTTGGAATATCT
AATGTTTTTCCTTCTTGTGGTGTTACTTGAGACACATCAAATACAGGGACACTTTTAAAA
ATCAATCGCTTAAGTTCTTCACCTGTTTCAGGATCAATTTTAGGGTTCCCGTATATATCT
TTGATTGTTACTTTAACAGGTGCCTGAATATAAATAGCCTTTTGTCCTTTAACAGAACCA
CCACGCTTCTTCCATTGATTGAAAGAGGCAACCAATGTTGCTTGAGGAAGTTGTGCTTTT
ATTAGTTGGATATTTCTAGGAGAATAATTGTTAAAGTCGGCCATACCGTTGAGGAATTCT
TTGTAATTGTCCGAATTAAAATAGGACTTAATTCCTTCTTTCAAATGCTCGTTAAGAGCC
TTGATATCATTATTCTTAATCATGTTGGTTACAGTCATATCACGTTGCTGCTTAGTGTAG
CTATTATCAGAAGCGCTAAGTGGGTCAGTGCCTTCTGCGACCTCTTGACCATCAGGTACT
CCATCACCATCTGAGTCAGGAGAATAAGGGTTAGTACCTCTTGCAACTTCTACTTCATCA
CTTAAACCGTCACCATCTGAGTCGAGTGTGGCTAATGATTGTTTTCGCTTGATCCCTTGT
GACTCAGACTGTACTAGACTAAAATCATTGTTTTTCATAATTTCTAACATTTCTTTACCA
CCATCTGAAATATAACGCTCGTTAACAGAAAGGGTATCAATTTTTCCACCCTTCTTGCGA
TAGATACCTAAAATAGCTCTTTCTTCAGCAGTTTCGTCCATTAGTATATTTAACGTTTTA
CCAGGCTTCATCAAAGAAGCAGGAAACGTTTTGCCGTCATCTGTCCTTAAAGCAAGTACT
AGCTCATTCCCTTTTGTACGAATAGCCTTCGATGCATCCAGTCTTTGGAACTTCTTAATG
TCACTTACATCATTGAAATAGAATGAACTTGAGTCAGCTATAGCTTTAAGCTCTGGCATA
ATTTGAAGTTTTGAGAACGCAGCATTTCTATTAGCAAGATAGATATTATCATAGCGACCT
TGCCCCTGAATGATATTATCTAGGGCTATGCTCGAAGTAATGCCTTGCTTAACAAGATAA
ATACCTGTTAAGTGCATGAATTGTTTTTTCTCAAAAGTAATTTCAATAGAATTGATTTCA
TCTTCATCTTTGACAAAATAGGTTACCTTACTATCCGCAAGTGTTTCATCATACCACTTG
GCTGCTTCCTGAAGATGCTGTACATAGTTATTTAACCTATTTAATTCACTAGCAGTAATA
GGGTGATAACCCACCTTATAAATTGACTTTGGCGCTTCAGATATGGTAAAATGAAGTAAA
GGTTGAGACTGAGTTTGAGTCGGTGACGACTCATTCAAAGGTTGCGGTTCATCCGCTTCA
GGTAGAGGTGCTGCCTCCTGGTTTCCAGGTAAATCCCCGAATGCGTTCTCAGCCTTTTTT
GTATGCTCCTGAGTCTTCTCAGGGGCTTTTTTATCTAGTTGGATAAGTCCTTTTTCAGCT
TTTAGATAGTCGTTCCAGTCGTTTTTCTTTTGCCCCTCTGCAAGTGGGGGAATATCGACT
TTAACAGGGATATTCATATCTTGAAATTTTTCTTTTATAAATTTTCGGCCTGCTTCGTCA
TTATCTACGGCTAGAGTAATTAAACCATCTTCTAGACGTTGAGAAACGTTATCGAGCATA
TGTAGACGATCAATAAGCTGTCCTAGCTCCCTTCTATTGTCCTTTAGGACTTGTGAAGGG
CGATTGGGCCCAGTTGGGTCAGAAGAGGCCATATCAGCCACATAACGGCTCACAGTGGCC
TTTTTAAGCCCATCCATAGCAACAAGTCTGACATCTTTCAGACTTTCCTTGTGGACCTCG
TAATAGCTCATAAGGTCAATAGGAGCTTCTGCAAACACCAAGCGTTTAGGCTGCCCAATA
TCAAGTGTTAAACCCATCATTCCGTCAGAGTGAGTCATGATTTTTTTTAAGCGTCCTCGT
TCGTGAATATCGGGATGATTTTCAATTCCCTGGAGTGTTGCTCCTTTAAGCGCCCCATCT
ACATCAAGAGACTTAAAGACTATTACAGGCTCAATCAAATCTCCTGTCTTATGATTAGCT
TGGGCCAAGACTCCCGCTTTTAAAAAGAGGTCTATCGTTTCATCTGATAGCCCTCTTTCA
TTTTTTAGATAATCACGTCCCAGGTCAAAGTTTTTTGACTCAAAACGCTTAAGATAATAG
TTAAATGGTTCTCTTTCTGGTAGGGGCTCGACTTCAATGGTTTCAAACTCTCCTGTAATT
AGGTAGTTGACAGCTTCTTTGAAATTTGGACGTTTTCCAGTGTTTAATTCTTGGATAACT
TGTACCAGGCTAATAGTGTCACCACCAGTTTCCTGAGACCACCATCTAAATGTATTTCGG
TCTGGGTAGAGTTTCAAAGAGTCGTGTTCCTCCCAATGATAGACGTTTCCACGTTCTGGG
ATAAGTTTCATCCCAAGACCTTCAGCAACAGCTAGAATATCTTTAGCCTTCGCTTCGTCA
AGTTGTTTGTTTGATAGTAGGTTTGATAGTGCTTGTCCTCGTTCTGCTGCATTTGACATA
GGTTAATTTCCTTTCTATCCGATTTCTTTCCCTCGTTCAATTTGTTTTGTTATGGCCAGT
CTCACTTTGGCCACAAAGTCCTCTTTTTTCATTTTCCCTTCACCTATCTTGGCAAGTGCT
GTTTCCCATTTACCAGTTGTTTCAGGATTGGTATAAGCTATATTGAGCTTATCCAAATAA
TGAATTAGCAATATTCCTCGTTCGGTTGGGAATAGTTGGCCACTCTTTTTGTCCTTTGTG
ATATACCCTTTATCCTGGACAGACTTAATCATGGCATCCCGTGTAGCAGGTGTCCCCAAG
CTGTACTTAGGTAGCCATTTTTTCAAAAGGCTGTTTTCAGTGATACGTTGAGGAGGTTTT
GTTGCATCTTCTTTCAGTTGACGTTCTACAGCAATTTCCTGTCCCTCCTGGTATGGAGGT
AAAACCTGTTCCTTACTTTGACTAGGAAGATAGACCTGCCAACCTTTAGATAAAGTCACA
GAGCCAGTTGTTTTAAACTCCTGTCCGTTATTATCCAGGGTAATACTTGTTGACGTGTAC
TCATAATCTGGTGCAAACATCAACAACGTTCTGAAGGTCACCATCTGATAAATCAGACGT
TCTTCTTTTTCTAGCTCTTCCATATTTGGGATGATCTCGGTAGGAATAATAGCATAGTGT
TCCACCACTTTTTTATCATTGACAAAAGACTTTCTAGGGCTTCTGTTTGGCGTTTCTATG
GTCTTACCAATAGCTGCTTGATAGTCGTCAATATTCTCTACTAGGTAATCAAATTCATTA
GTTGTGATAAGATTTGAGTTTGTCCGTGGATAGGACATATAACCTTTTTGATAGAGACTT
TGGATGATACTTTTTGTCCTATCAGCATCAAATTTATAGAGTTTAGACATTTCAGCTTGA
ATGTCTGTAAGGTTATAGAGTTTAGGAGCTGTCTTTGATTTTTTCTCAGAAGATACCTGG
GTAATCGTTGCCCTATCTGACAATAATTCTAGGGCTTCTACAGCTTCTGCTTCAGTTTCA
AACTTGGCTTCATGAGAGAAAGCGACCTGGTTTGTCTGGTCAAATAATCGGAGTTGCCAA
AATGGTTTTGAAACAAAATTCTCTATTTCCTCGTTATTTTTAACAATTAGCGAAACAATA
GGGGTCTGTACTCGTCCGACCGTCATTCCTTTGGACTTTTCAGGAATAAGTTCATGATCT
CGCATCATAAGAGTTGTAAATGGACTCAAATTAAAACCTACTAGCCAGTCGGCTTCCCCT
CGTGCTTCTGCTTCATGGTAATAGTTGACTGTTTCTTCAGGTCTTCTTAAGTTTCTAAAT
GCCATATCTAGCCCTTTTTGAGTTAGTGAGTTGGCCCATAAACGATAACTAACCTTTTTC
AAACTACCTGGTATCTTGTTGAGAATATAATAGGCAATGGCTTCTCCTTCACGGTCTGGG
TCCGTTCCAATCATAATACTGTCAACGTTCTTAATAGCATTCTTGATGGCGTTGAAATTC
TTCTTGGTATTTTTTTTGATGTCAAATTCAAAATGATCGGGGAACATTGGAAGACGGTCT
ACACTTTCCCAATTTTCAAAATTAGTCCAGGGGTTAGACCGTTCAACCAAGTGTCCAACC
GCAGGACGGACAAGAACCTGGGCAGATAGTTGATCGGAATAAACATCCCAACCAGTATCA
GCCTTCTTAGGGGTTCCCAAAGCATTAGCATATTTTTTTGCCTGATCGGGCTTTTCTGCT
AAGAGTAGTATTGTTTTCATTTCACTCCTCCCTTAGATGCTCCGCCCTTGTTTCTTTTTA
GGGCTATCTTGTAGTTTAGCGCTTTGTTTCTCAAGAGTATCTGCAAGTTTGACCAAATAC
TTATCTACCTCTCTTTCTTTAGCTTTTGCAAGAAATCGCATTCTAGGTTCATTACCAATA
GTATTTTCTTCAGCTAATGATATTACTCCCCGACTTGATGCAATATAGTGATCGTAAAGA
CGCTTTTCAAATAATTCACCTAAACGACCTAGAGCTTCTGTAGTTTCTAGGTCAGCTTTA
GATGCACCTAATCCGCCAGAAGGGTGGTTATGACTAACGATAAATCCTTTATTTTGGTCT
TTATTGACTTGGTCCATAATAAAAGCAAGGTCAACGGCTGTATTATTATAGGTACCCATA
AACATATCCTTAACGCCGTTAATGTTCAATTGGTCGTCATAGGTAATAACTGTGAAAATC
TCCTGCTTATTCATAGTGGCCTTCATACACAATAATGACTCAACTTTTTGTTCATCATAA
TAGACGTTTAAACCTTCGAGTTCTTTTGCTACATAGTAACCAACAAAGTCACTGAGTTCG
GATGCTTCTGTTAACTCTTCAGGTAAGTCATAAATACTATCATTTCCGATAATAAATTCT
TTATAATCAGTCGTATGTTCATATCCTTTAAAGTCCAATGGTTCAGATGAATCAGCTTCC
TGAGAATAGACTCTTAGCGGAAGTACCCCTTCTTCACCCAAGATTGATATTCTATCAATA
CAAACTCTAGTAGTATCTTCATAAACTGCTTCAAGTAAATTTATTTTATTTTTTATATCT
TGGCTTAAACCTTCTTTAGAAAAGATATTAGGGTGATCTACAATAGCGTAAGACCTAATA
CCTGCTTTAAATGCTGTATTTAGGACTTCTTTATCTGACATATCCGCAGAAATTTTAGCG
TAATATGTAGGGTGGAGTTGAGTCGAGAAACCAATAATATAGGCTTCGTTTTCTCCTGGA
ACCACTTGCTCCTGATTTACAAAACGAAGCAACGCATCAGAATTAAAAACTTTTGCTGTA
TCATATTCAAGTTCTTGTTTCGCATAAGTCAAGAAATTCTGAAGGTCATCAACTCGTGGA
TCGTCGGTCGTAACCAGGTCATAAAGTTCTTGGGCAGTCGTCACGCCAAAGTAATCGTAT
AAGCTCATTTGTTATTCCTTCCATTTTTTATGTAATAGAAAAAGCCAAGTCTTAATTGAC
CTGGCTTTTATCTTTAGTTAGACTAATAAAATTTATTTAAAAGTTCTTCCAACTCCTGGA
CAAGTGGATTAGTTGGATTGTTTTGCATATAGTCAATAAGTTCATCAAAGGTACTTACCC
CTAAATCTTCCATCAGGCCCTTAAAACCTCGTGGTTTTTGTTTGATATCTTCAGTCATAT
AATCACCTCCGTTTCTTGTATTATATCACTATCAATCTTCATCCCAAGCAAAAGGCAAAA
CATCTTCAGTTTCTTCCAATTCGTCTTCTACGACTTTTTCATGATGAATTGGTAAGACGG
TTTTTTGAAATGCACTCTCAGAGGCAATCTCAGCATTATCTTCAGAGGTCATTGTAGCTT
GGTTAGTCTCTACTTCTTCGTTGCTTGCTTGAGCTTCATTTTTAGCAATTTCAGCTTCTA
GTTCAGAGGTCAAATCAACGACTGTTTCATATTCGATATTGGCCAAAAATTCTTCAATAT
CAGACCCATAGCGGACATAATCATACCAGTTATTATCAGAAGGACTATCCGCAAGCCAGT
CTTTCATTGGGTGTAGATTTACACTTGTCTTTTTATCTCGACAAACATTCTGCTTGGCAA
TAAAGACTAAGGCTTCATCAATACCGATACGTGCAACCTCGTCAGGTGTCATCAAGTCAC
GGCCTTGGCGCTGGTGAGATGTGCTACTTGAGCCACCACGTCCACGGCTTTCAGAATAGT
TCTGAATATCAATTGTTTGTTTCCCTGCACGCATTGAGAAATACTTCATGGTGTCTTCAT
CATTGGTACCTAGATAAAGCAGAGTCGCACAGTTATTTAAGATTGTTTTCCAGTCATCCT
TATACAAGGCCTTTAGTTGGTTAATGGCTTGTAAAATAATCTTAATGGACATTTCACGGC
TTCGCACAGAGGCCAAGACTTCATTGAAATTAGGAATACGGCCAATGTTGGCAAATTCGT
CAATAATAAATTGAACGTGAAGAAGGTCCTCGTAGCTGTAGCCTTCACGTCTTCCCTGGA
TAATTGCATCAGCACCATGTGTTAATTCCTCGAACATAATTGCAAAGAACGTTGAGGCTA
AGAAGTTGAAAGCCTTATTTGTTTCTGGAATTGCAATGAAGACGGCCGTCTTTTGAGTAT
TCCATGTGTCAATATCCATTGAGTCTGTCTTAATCATATCAGTCACGGCTTGGTGATCAA
AGACAGAATATTGTGCAGACATCACAGCAAGCACTGAGTTTCTTGTTTCTGCTTGAAAGT
TTGCATTAAAAAGGTCCCATTGACGACAAGCATAGTTCCCAGGGAGTGCCTCTTCCAACT
CTTCAAACATTAGTTCTACAGGAGCAGGAACATCATCCTCTTTGCGCTGCAAGTTACGCA
AGAGATCCCCAATCATAGATAAGTTAGGTTCATATCCTCGAACCTGACTATCAAAATAGA
GATAACCAATTAAAGCCCTAGTTAAAAGCAAGTTGGCTTGTACCCAGAAATTTTCCCCCT
GGGAATCTGATTTTTTAGTTCCTTCAATGATAGCTTCAGTTACTCGGTCTATATCTAGTT
CTGAGTGCATATACTTGAAAGGGTTAAACGTATTTGAATTTGATAAAGTTACCAGGTCAA
ACACTTTAACCTGATAACCATGTTTTTCCAACATTGTACCCACTTCATGCACTAGCAACC
CTTTAGGGTCAGTAACGACATAAGAACCGTTCATCTGCATCAGGTTAGGCTTAACATAAG
TAAAGGTTTTACCATCACCAGGAAGACCACAGGCAAGAACATTCTTGTTTAGTTGCCACT
CAAAGGGGAGGCGCTTGTTGTAAAGCCCCATCTTCACATTCTGAGTGAAAAGCATATTAT
TTTCAGGCTCTTTGTCCTGAAACCCCTGAAGTTCTCTTGGAGTCGCAAAGCGGGCCGACC
CTGCTTCTTCTCCTGATCTTAGATTTTTTGTGGTACTCATTTTACTATAAAGAACAAGAG
CAATAAAGAAACCTATAGCCATTGCAGCAAACCCTAAAGGTTTGAAACTGAAGAGAAAAT
AAGGAGGGTTAAAATAGTTTGTTACTGTATACTCATAAGGCATGAATAAGTGTTCTGCTG
TTACAGGTGGGGACATAGAGAACAGTGTGTAGCCACGGTTTAAAGCTAGGGCAAAGATAA
GCCCTAATACTGCAAATGGCCAGAATTTAGGTTTTTTCTTTTGCATAAGCCCCTCCTAAA
CTGACTTCGTAGGCTTCTTAACTTTAGTTCCTACTGATTGTTTTGGCACTGCTGCCTTAT
GTTTAGCGATTTGTTCTTGAGGTTTTAAGTCTTTAGGAGTCTTCTGAAGAGATTTAATTT
GTTTTTTGTCGTTAATAATATCTTCTTTTACTCTTTCAAGAGCTGCTTGAAATTGTTTTT
GATCTTTCGATTTAAACCAGTAGTTATAATTGCCATTTGCTAACTCTTCTGCATGAAATT
GAATGCCATATTCTTTCAAATAGGCTTTTAACTTATCTAGGTTCATTTCATTATTTGAGA
ATTGCTTGTAATCTAATGTATCGCCTCTCTTCTTTAGGGCATCAATAGATTTTTTCTCGC
CAGGCATAGTCTCAATTTTAGTAGAAACCATCTTACCTATATTAACAGCTCTATCTGCTG
CTGCTTTCGCTAGAACGCAACTGATATTGAATAGGAGCCTAGCCGTCATGTTTCCTTGAT
TTTTAAATTCTCTAATGACAGCTTCTTGATCTACAACCATTTTTCTTCTCCTTTATCCTG
GATAATCTGACTCTTTCGGCAACTTAGTTACCTCATAGCCATACATAGCCTTTTTGGCTT
TTTTTACAGTAAATTTGAAACGTGATGATTTAGTCTTATCATCTTTGTTATAACTAACAA
CGTAAGTCATTTCATAAGTCTGCTTATCTTTGGTTTGTGCCTTTTCAAGTAGGACCGCTG
TTGTAGTGACTTTGTCAAAAGGTTTGTTAGAAACCTTTGAACTAATGAAATTAGAAAGGT
CACTATTTGTAAGATATGCTCCAATAAAGTAGCGACTGAAAACATCTACTTCATGTTCAT
CTGACATATCACTAACAGTTGAAGTTTGTTTTGGTGTAGACTGTGTTGTTTTAATTGCTC
CCGTTTTAAGACCTACTGCAATAGTGTGTGAAACACCTGCTCCATAAAGAGCTAAGAAGA
GAACTACCAACCAAGCCACAATTTTACCAAAACTTACAATGTTAAGTTTGCTTCCTGTAT
AAGATGATGAAGGAACAACACTATTGCTAGTAGGAAGATTTGTTTTTGTGTCTGAAATAG
GTGACACTTGTTCCACTTCATCAATATTCACTGGGTTACTCTCTTCTGGTTCTGATACTG
ATTGAGGAGGAACCTTTAGGGCTTGTTTAGGTTTCCGACGACTAAACAAGCCTCCTCCTC
CTTCGACAACACCAAAGTCTTTCAGAGATTGTTGAAGATCCCCTTCCGTTGGGGGAATTT
CTACAGTCTTCTCTTCTAGGACTTCATTTGTTTTAGCGTTTAAATGAGTTAATTTATAGC
GCCCCATAGTGTTTGTGGCCAGGTGTCTTGTTTCAATTTGCTCCATTTCATAGAGAAATT
GAGCACGATTTGCAAATTCGTTAATTTTGTTTGTATTTAGGTTTGTAACTTGAAATGTCA
TTATCAATCACCCTCCTTGTAATTCTTAAGAGCAGCATCTAATTCTTCAGGACTTATATC
ATAACGCTTGATTACTTCAAGACGTGCTTCAACTTGGAGCTCTTCAACTTGCTTATTATA
CCCATCCAGGCGCTTCTGAATGGCAGCAAGTTGTTTCTCCGTCTTTGCTTTCAATTCTAA
AGCCCTATCTAAGCGTTCTTGAATTGTTTTCTTTTTGCGTTTAGGTTTTTGTTCAGTTTG
TTCTTCTTGTAGTTTTTCTTGATAGTCGTTCATTGTTTATATTTCCTTTCATTGTTTACG
TTCAAGCATGATATTGCAGTTAGCAAAAACAGGATCATCAGCTAGTCCTTCTGGGTGAAC
ATACTTATTATTAAATAAAAACTCATCGGCATCATAGTTTAATAAAACTGCACCGCCTTC
ATCTACATCTACTAGCAAACATTCAAGTTGATCGCAAGCCTGTTTTAGCCTGTTAGCTGT
TCGTGGTTTTAACAAGCCACTGTTAGAAATGAGTACGCTCATCCTAATCACTGTGTTGTT
TTCACTAAATTCCAAGTTTGGTTCATTGTAGTCCAGATTATTGTCCTCCCACGCCTCTAT
AATGTAATCATAAAGACGTTCTAGCACTTTCTGCCCCTTAACAACCATATAAAGATTTGG
ACACTCACCTAGATACATCTCAAATTGGATATAACCAGTACCATAAGGAATTAAAGCCTG
TACTCCTTCCCTGTTCTCATCCCTATACTGTTTCGGTAACGTTCTGGATAATTCATCAAG
CCTTTGTTTAAAATCTTTAAATTCCATCTGATTATTCCTCGCTGTTTAAAGAGTCTGTAG
AAGTTGGTGAAGTAGCGTTTCCGCTTCCGCTAGTACCAGTAGAAGCAGAGGCATTACTTC
CAGAGCTTGAAGCACTCTCTAGTGTGCCATAGCTATTAGTAGTGTCTGTAACATTTGCTG
AGTCTGTGACAATAAGGTAGCTCATGTTATTGACCTTGAACTTTTTACCATCTTTAGTAA
ATGTTAGGCGCAGTGTATTTTTACTAGCAACATTCTTCTGAGCATCTTTATAGTCACCCT
TATTTTTCAGAAGTGTATTTGTGTAGTTGATTGTGGCAATGGCTGTATTGTTCTTTTCAT
CAATAAAGATATCAGCTGATTTGAAAGCCTGGTCAACCACATAACCCTTATAAGTTTGAT
TAACGGGTTCATTTTCCATATTGACAACAGACGTATATAGTCCATCAGTCATAAATGGTT
TATAACGAGAACGGTTCTCCTCTAGGTCCTTCTTCGTGTAATAGGCAATCAAGAATTTCC
TGATATAGTCCTGGGTCAATTCTGTTCCTTCAGCAACTTTTTTTGTTTTAGGAGCTGACA
CTTTCTGTGTTGACTTACCGATATGTCCAACACCGAACCCAATAACAAAGATCAGAACCA
CCACAATAGCAATTCCTACTCCTTTTAAAATTTTAACTTTGAATGTATCAATCATAATAG
ACCTTTCTTTTCTTTCATTGTATTTTACTGTCCAGGAGGCATAGCGAAACTATAATAATT
TGCATTATTGACAACCCTCCAATGGACCTTATCTTGGACAAAAGTATAGTTAAGCTCAGA
AATCAAGAATGAACCATCATCATTAACGTGCTCAACAAACATTACATGCCCATAGATACC
TAAAGTACCGTCAAAGCCACCAGCAGTTGAACATACGGCCCCAACTTGAGGGGTTGAGGT
AGTATGCCAACCGTTTTGAGCTACAAGGTTAGCAACCCAATCTTGACCGTTCCCAAGTTG
TGGAGCTACATCAAGTCCCCAAGTTTCGTGTACTCGGTTCCAAACATAGAAAGTACACTG
TCCTGCAGGGTAATTATTTCCTGGATAGCCTGTCACAGTGTTACTAGACGGTTGACCCCA
TTTTAGTTTTCCTTCATATTCACTAGGGAAGTCCCATGAAGAGGCTTTAGTTCCTCCTGG
CCCTGAACCTGTGCCAGAGCTCTTAGGTGTTTGATGGAACCAAGTCAAAGCCTGTTTTGC
AATCTTTTGACGTTCGCTAATTTTATCGCCTGGAACACCTTCCCATTGGGAAAGAAAACG
ACTCGTCAGAGTATCTACATCATCATTACTTGTCAATACGCTTTTCAAAATATTGATATA
GTAGGGGTTATCCCCTTCAAGCATGAAACGGATTTGAGCGTCAAGTGTGTACCATTTTTT
ATCAATCTTCTTGGCATATTCAAGTAAAAGGGTGTGACGTGTTGCACCATCTGCTGTATC
TGTCCACTGACCTAGGCCGAGACCACGGTGAAGGATATTGGGGAAACCACCACCATAAAT
AGCGGGCCCTCCCATATTCAACCATTCTTCATTTTCCCATGAATCAGCAGATGCTCCGAC
AGGAGGTGAGAGATAATCTCCTTCTGCACGTTTAGGCTCAATTTGAGACTCTACACCAAA
ACACCCTGCCATTGCAGCAATTCCATTGTCGGTTGCTTCAGGAAGGGACTTCTTGACTAA
ATCATAAAGTTGTTTTGCCCGTCCGCTCATTTCACCTGCTGTCTCTGTCGCTGTCACTTG
AGTATGTTGGCTATAGGCGACAAAAGGAAAGTAAAAGCCAGGATTGACGATTTGCCATTT
ATCAATCTTCTTCCCTTTTTTATCTACGTTACGGGTGAAGGTTCTGGCATCCTCATTATC
TTCATCACGTTTCTCAAGATATTTGGCTTCGTCATAATATCGTTTGTCGTCTTTATCGTC
TTTGTCCAAAGTCTCTTTGCGTTTAGCATAGGCAATTTCTTGTCCATTACCTTGAACAGA
CCCTAATTCAGTCCCCTCTTCAATCTTGTCTCCAGACTTGACACGGGATCCTGATACGTT
ATAGAAAATAAACTCCGCATCATCTGTATAGATAATGATATTAGTCTTCTGTTTCTTTTC
TTCGCTTTCCTTTTTATCCTTTGGAAGGTTCGTTTTGAAGGTCTTTAGTGTAGATTTTCC
AACCTCAACTTTTCCGTCCATAGGCGCATAAAGTTTTTGACCTGAAGAGGCCTTAATAGT
TGTGTTATAGCTAAACTTATCTTTTGCTGTATAACCATAACGTTTTTCTATCATGACTCC
TTCAGACTGACTTTTATCATCATCAGCATTATACAGAGGGTTTTGAAGCTCTTGCATTCC
AGGATATTTACCTGACTCCTTTGCATTTTCAAGAATTTCTTCATATTCTTCACGATCAGA
CTTACTGAGTTTGGTCCACTCTTTCCCGTTTGTATAGACATCTTTCATTGTCTTCAGGTT
GTTTGGGTCTTCGTTTTCCTGCTTCCAAATATCATCAAGAGCATCTGAGAAATGGTTTAG
GCCAAATTTCCCTGCCCATTTTCCACCATTACCATCTTCCCACTTGGCAGATGGTTCCCA
TTCTCCTCCGTAACGGTAATTCATGTATAACAGAATTTCATCAATATCTGTGTAGTATTC
AACCTTATCATTCGATTTTTTACGGTCTGTCTTAGATAATTGGACCCAGGAGTCATTTAG
ACTGAAATCTGTTTGTTGGACAATGTTTGAAGAAAATGCCCCTGATATAATGACAATTAA
AAGAAGTAAAGCTGCAACAGCAGCCACCCCCCAACCAATTGGGGTAGCAAAGAATGCAAT
TGCTCCGTTGACAGCAGAAGCAGCAGCCTTAATAGCTAACTGAGCTACTTGCAAGGCTCT
TCTGAACCCTTTGACACTTGCCTGAGCAGCACGCCTGGCATTCTTCGCTGTCCTCTTTGC
GACTCTTCCCGCTGATTTGGTTGAACGTTTGGCAAAACGAGGGGCTTTAACAACCCCTTT
TCCAGTTTTTTTAGCGACTTTTCCAAAACTACGCCCTGCCTTACGAGCGCTATATCTCAT
ACTATTAGCTGTTCGTAGCGCTTTAACTCCCTCAGCCGTGTCTTCGTTTTGATTAAGAAC
AGTCTCAATATAAGAGCTTCCCATACTTAAACCTGTTTTTCCAACCATTCTTACAGTCTG
ACGGGTTTGTGTAGGGTTTGTCTTTTTAACTATCTTCTTTGTCTTACGAGCAATCCTTAA
GTTTTCTTTACTCTTCTTCTTGAGTTTGAGAGCTTCAGCTCCCCCTCCTTCACGATAGTT
CTTAGCAGCTTCCCGATAAGCGACCTTAGCTTTTTTATACTCTTTATTCGCACCTCGCTG
TGCAATTCGGCCTCTATTGTTATTATGCCTTTGAACAGCCTGACTGATTTCTTGTTTTCT
TTGAGAGTATCTACTTTTTGACGATTGATTATTACTCAAGAAATAATCACCCCTTTCTAT
TTAGATATGAAAAAAGAGGTGATTATCTATCACCTCTATGCACCTGCTTCAGAATAAGCA
TCTGTTGCAATTAGTTTAAATAATTTCGTAGTGCTTGGGATTGGGTTTTCAAAAGGAACC
ACTGTTCCGCCTGCAATAATAAGACCTGTTCCCTTTGCTTTAGGTTTCGTTACGTATCTT
AATTGACTTTCTGTCAATTCATACATAGCTGCCAATTCACGGGCATCAGACCCTTTTTGT
TTCAAAAGTACAACAAATTCTGAGTTGTTTAACAGCTTACGTCCTTCAGTACGATCAAGC
AACGTTTCCACGTTCTGAGTAATTCCCGTAGGGATTGCCCCATATTTACGGACACGGGCG
TACAAGTTAGTGAAAAATAGCGCCTGATTATCAGTTTGAAATTGGTTTTGCATTTCATCA
AAGTAAATACGTGTAGTGAATTTTCCTTGATTATTAACAACCATATTCCAAATATAGTCT
TGAATAACCATCAGTGCGAAAGGCTTCAATTTCCCATCAAGTTTTTTCAAATTGAAGATA
ACAAAGCGGTCATTGATATCCACATTTGTTTCATAAGAGAAAATATCCTGAGAACCTTTA
GCATAGGTTTCAGAAGCAATTGCCATATCTCTAGCTTCTTGTTCTGGTTGATCTAACATA
ATATCATGCCAATCTTTAAGGGTTGGCATACGTCCTTTATCTTGGAAACGTTCGTAAGTT
AAGTGAGTTACACGGTCAATAATAGACACCTGGGCATCTGTAACTTCTGTAAGTACGTTT
TCAAAGAAACCAATCAACAATGAAGATTTTTGAGCAATTGGATCTCCATCTTCAGCATCC
AGTTTATCCATATCAGGCAAATCTAGTAGGTTAAGGTGAGTCTGAGAACCTGGGTAAATA
TCTATCATCTGCGCTCCAAATTCTCGTCCGATATCACTATACTCGTCTTCAGGGTCTACT
ATGATGACTCTATCATATATGTTTTTCAATAATGTTGGAATTACTTCCATTGATTTAACT
GTTACCGACTTACCACTTCCTGAGCTCCCAAGAATAACACCTGAAGGTGTATTCAAATCA
CGTTGACGATCAAGGGTAATCGAATTATGGCTTAATTGGTTTTGCCCATAATAGACTGCC
CAGGGGCTCTTACTTTGAAGGTCAACGTTCGTGAAAGGGACCTGTGTCACAATATTAGAG
GTTGTCATGTCACGCATATAATTTTGTTTCACTTCAAGGAATGGAATACCAATCGGTAAA
GTTGAATTAAGACCATTTTCTTGTTGATAAAAGGCCACATCAAATTCTGCGCCATGCTTA
CGTCCAGCAGCCTTAACTCGGCTTGTAAAGTCTTCTAACTCTTCTTCGCTATCCGCTTTA
AAGAAGACTGTGAAAATGCCTGAATAAATTTTTTGGTCATTATCCTGTATTTCAGACTTC
CAAACTTCGGCTTCTTCAGCAAGTTCCGCAGCAACCCCACCAGTGGCAAGTTCCTGTGAA
ATACCATCACGAGCCCCTGCTTTTTGACTTTTGACCATATCCATTTTGATAGCCGCCTCT
GCATTATTGATTTTTTTCAAGGACTCACCTACATCATAAGGACGTGCTAAAACATTGATA
ACTAATTCAATACCAACATCTACGAGCGACTTAATCAAACGATCATTAAGGAAATTCGGA
TAATTTCTGACAAACATTACACGTCCAAATTGATTATCAATCTTCATCATTTTAGGTTGG
AACCAAATTGAACCAGGTGCAATAAACGATTTGGTACCAAGACCACTTCGGATAAGGTCA
CGGTAATCAAGGTTCAAGTATGGATTACCTCTAAGAATATCAGAGAATATATTTAATCGC
TCTGAGCCATTTAATACCTTGAAATCAACATCTACCGCCTGGAATTGAGCTGTAAAGTTG
TTTTCAACGTCATTAAGCCTACGGTAGGCCATTTTTCTATCTTCAGCTATTGTAGAAACT
GTAACAAATTTTTTAACCTCAAAGTTATTTTGTTCCTTATCAAAACGATCTTTAATTATT
TTGTTGTATTCATCACGATAATCATTGAAACCATCATTTACTCTATCATAAGAAATTTGC
TCTACAGCATTGTCAGGTAAAGGACGGTTAATGACCGTGAGTTGGTAGGTGTTATCACTG
TCTAAGACATTTAAAGCATCAGCATAATAATCTATAATATCTGATTTTTCATCATCACTT
GCAGTAATGTAGTTAGCATCCCCTAAGGCATAAGTCCGTGAAAACTCACGACCTGTAATG
TGCATGAGTCCGTCTTCAAAAAGACTTGTATACTTAATTGTATTTTGAGTTGATTTTTTT
AACGCTCTTTGTAGCTGTTTCCCACGTTCTAGCTCCTCTTGTGTAAGAGATGGCTTAATT
CCATTCGTGGACATCTTTTGCTTGCGAAAAGGCAGAATTACCATAAGTTACCTCCTTATT
TCCAAATGCTGTGAAATCATCATCAGTTTGATAGCTTCTTTCTTGAATTGTTAATATAAA
TAGCAACCGTTCTTTAACAATCCCGTCTAACTTAAGCCCATAGACAATAAAAGGCGGTGT
TCCTAGAACAACCACCATATACATGTATAAGTCAGGAATAGACCAAAAAACTGTTGGTAA
GACACCAATCATAACGACAGCACCTACACCTAAGACCATTATAAAAATACGGGCCGTCAT
ACCGCCTACTACCGACCTTTCATACTGGTCAATTTCTTTTAGGAAAATCGACCCTAATTT
ACTTTTATTCAATCGATTAGCCTCCTTTAATTAGATTGTAAAAGAGATTTTGCAGTTGAT
TGTGAACGATATAATATCAATATAAATATCACACACTTACCAATATATGAGAAACCAGCC
GCAAAAGTTTTCAACCAGTCAGCTTTAGCTAATTCTACATTTTGATCTAACTTGAAAGCC
TGCCAGATGACCAATAGAACAACTATTAGGACTCCCTGAAAGGCTGTTGCAGCTGTACGC
TTCAATAGATTTGTTGCAATACTTCTTGTATCATCAGACATCCAAAAGGCAACTATCAAA
GGTGATACTGCTCTAAGAACGTACAACTCAATAAATCTCATAAAGACCATAATATTAGTA
AGCATAAGTGCAATTGCACCTGCAATATAAGCTAGTGAATTTACAACAATTCTAATCGCC
CAGTTTCCCTTTTTGAGGGCTTCAAATTCAAATAGATTATTTGTAATATTTGCTCCAACC
ATACGTGTCAGTAAATTGGTAATTTGTATAATAGCTACAATAATTTGACTAGACATAGCT
ACTAAAAAGTAAGCAATAAGGTATTTTAAGGCTACTTCTAACATGAGGCGATATGTCATT
TCTCCACCTTGTTGTTTCAAGTATTTGTACCATGACATCATTTCTACCAACAAGAAAAAG
CTCACGATAATGAAACCAACTACCATAAAACTTGTGTTAATTTTTATCACTGCACGGTTA
GCCTCACCGTTGTATTGCCGAAGACTTTTGGTCATATTTTGTACTAATTCGTCCATACTC
CTCCTCTCTTGCGATTAGGCATAAAATAAAAGAGTATCAATTAAATGATACTCTCAATCT
TCAGTTTTTTTAAAATAGAAAAAGTAAAAAACCCTTAAGAATAGCTCTACATCAGTATTT
CTAAGAGTTTTCACTATATGGTACCCAACCTACAAAATGGCAATCTTTCTATTGCTGGTG
GGTTTGTCAACGTTCTGAACAAGTACCATAATTGGTACTTGTTTTTTTATTTACTTAAAG
AATGTAGCAATAAAATTTAAAATTAAAACAATAATTGTTAAACCGATAATACTACCAAAT
ACAAGGCTATAAGCTAGGTTTAGAAATTTTGGTCTTTTATAATCATTAGTTGTTTTATTC
ATAATTTTACCCCCATTTTATTTTTCAAATATTGATGGCATATTACTTTTTATATGATAC
TCTTCAGTTAATAAAAACGTGCAAAAGTAAAAATGAAACTTAAAGTTAAAGATACAATAT
GAATCAGAAAACCTACAATCCATAACGCAATGGAAAATATCCAAGTTGCAACTGTAAATA
GACCTAGTAAAACAGCCCAAATACATCTGAAAAACATACCTATTACTGAAGCGATTTTTT
TTCGAACAGTGTTTTTATGTGTATAGGTGTTCTCATTATAAGAGGTATAGCTGTCATCAT
CAATTACTGATGGATTAGATGACTCATAGAGAACGAAAATTTCACCGTCTTTTTCAGCTT
TAGCAACCTCTAAGACAGATGGTTTATGGCCGTTAATACTTTCATAATAACTAATCCATT
CTTCTCTGTTCATAATCATCAACCTCTTTCCTAATCTTTTTCTTATTATATCATAATTAC
TAATGCTTTGATATTTCTCTAAATACCTTTTAGAATTGAATTGAGTTGATTGCAGCAACA
ATTGCAGCTGCAATACTTGCTGATACAGCAGCTAGTCCGCCACCATAAACCATACCTGCC
ATTCCGTTATCGGTTTGTTGTGCATTTTGGTTTTTCTTTCCTTGGAAAAACTCAATTGCC
CCTACAAATGCCCATCCTAGGCCACCAATAGCAACCAAAGCACCCATGACAGTAATAATT
TTTGTAACAACTTCCATTTTTTAATTTCTCCTTTGTTTCGCAAAAAAGAGGCATCAGCCT
CTAGTTAGTCTTCTTCAATGATCACACAAGGTTCATCTTCTAGTAAGATGACTTGTGGAG
CTTCTTGTTTATATTCAATCATGATAGAACCTCCATCTATACAAAGGACAGTTAGATTTC
ATAGACAGTTTATTGACTTATCTAGGTCAATATTCAAACAAATAACGAGCCAGGGAATCG
AACCCCGTTACGCTCCTAAAAGCACTCGCTACTAACCAATGTCTTATCGTAGTTTTTGGT
TAAATGAAATCTAACTGGCTTGTATTTTAATGATTAGGTTTATTTATTTTCTGACATTAT
TATGCTATAATGTCGATGTAAGTTTTAAATTTTTATAAATTTTTAACTAACCCCGATGGC
CGTCGGGGTTTTTTTGTGTAGAGGTTGATGAAGACCTCTTCTTTAAGACGGGTTTATCAA
GCCATTCAAACCGTCCTGATAATTTTTTAAAATTTGTAATATAACGGCCGATTAAAATGT
ATAGCATATTAAGACCAGTTAAAATTACAAATGATAAAAGAATTCCTAAAATTGGTTTTA
GGTAATCCATCTAGTCCTTCTTACGTTTTGGCAAGAAACCAAGTCCTGCTGCAATAAGAA
ATGCGCCTAGGCTTGTAAGGCTTACTGTAAGGGCAGTGTCATCATCACCAGTGTGTGGTA
ACGCCTCTGTTTCAGTGGCTGCTGCTTGTTTCTCAGTTGACGGTTTAGCTTCAGGAGCTT
TATCCGTTACCTTATTTGGATCAGGAATTTGACTGTTAGAAGCGGTTGTTTTTGACTTCA
CCTTCTCAGATGTAGATGGCTTTTCCTCAGTCTTTGGTGTTGTTGGAGGAGCTGGTGTCA
CAGGTGTTGTAGGTGCTGTAACACCAGTCCCGTCTGATACATGACTAGCGCTTGTATCAG
GAGCCTTGTCTGTTGACTTATCTGTTGGAACAGTAGGAGTCACCGTCTCAGAAGTGGATG
GCTTTTCCTCAGTCTTTGGTGTTGTCGAAGGAGTTGGTGTCACAGGTGTTGTAGGTGCTG
TAACACCAGTCCCGTCTGATACATGACTAGCGCTTGTATCAGGAGCCTTGTCTGTTGGAA
CAGGAGCAGTCACGCTAACCGTTGGGCTAGTTGACCCGTCAATAACAGGCGTTGTTTCAT
CAGCGAAAACCCCTGATGATGCAGTTGCAAGCACTGCTGTTGAGATAAGTGAAATAAATT
TTGCTTTATTCAAAGTCTCATACCTCTCTTTTCTTTTCCTTGCGGTGATAACCGACACCG
CTTAAGCGAAGGAAGGATTGGTTGTTTTGCACAAATTTTCTTGCAATAACTAAATTATTT
CGTTTAACGATTGATATTGCTTGAAATATAGTTGCAAAAGGTACAATCTCTTCCACGTTT
ACAAGTCGTCCATTTTTTCGCTCTTTTTTTTGAATTGCTGCGAACTTTGGTCGACATTTG
GCAACGGTACCGTCTTGAAGATATAGCATTACACCACCTTCAAGACCGAGTTGCCTGAGA
TCGGATAATCTCAAAAGAGTATCATTCATTTCGAACTCCTTTTTTTGCTTTTGTTTAACC
CAAAATAGTTAAATCTGCATTTTGACGTAAGGTTTATAGCTTTGTTCACCTCGAACTCAT
TAAGGCTGGTAGCCACGGCCCGCTTGACCAACCACACAATTTTAACTGTGGGTCCTACCT
CGTTAGCACTTACATCCTGTAAGTGTGCCTTTGTTATACTTGATACCAGGCGCTAGATAT
ACTTCTACTAGCTACGCTTTCGCCCCCATTTCTTTTTTTTATGCCTTTAGTATCACTAAT
CAGGACGAAAGATTATTATTCAGTTTTCAAGGAACATCAAGCAGTTTTAAGACCTGCTAA
GGTCAAAGCTAAAGCAGCTTGTTACATACCAGTTGAAATCCAAGGGCCAACGCTGTCATA
TACCCATCCAACGCCGTTAGCATAGCCTTTTAGGACACTACGGTAATAGAGTCTTCCACG
AATTCGGCGGTACTCATAGTAACGTCTTACTGGAGTGTCTGCGTGTGCGACATTATCACC
TGTCTTGTGCTGAACAGCACTGATTGTTGCACCACCCACTCCAAGAAGAGCGACTGCAAG
CATAGCTTTAGCGGTAAGTTTGTTAGCAAATTTCATTTTGCTACCTCCTGAAAACATTTG
TGACAGTTTAACGACATATCCAGGTCATGCTTTCAAGAAGGTACTTGCTTCTATTTGCCA
GGTCATCCATTAGCATTTTCTTGTTTTCGTTTTTCTTGATTGAAAACAGCTAGGATGCCA
TTAAAAACAAATTCTGCGACTTTCTCTGTCGAGGCTGCATAACGCATATTATCAAGAGCA
TATTGATAACGTTCATCAAAATGGCGCATTACAAAATCTGCTGAAGCTTTTGAGAACCTC
TCTTGTCTTAGACGGTCATATACAAGTCCCCAAATATAATCTCTATCGTACTGTGTCGCT
TCATCAACTTTTCGGTTTAGCGTGTTTTGATATTTATCATCTTGATTAGAGTAAGCTATC
TCCTCGTCATCGTCAGAAGGAATGTCAGTGTCGCTAATATTAGTATCACTGTTATCAGTA
TCATTAGTGTCTGAATCTGACACCCCCCTAGTCTGAATCTGGTACCCCTCTAGTCCGAAT
CTGACACCCCCCTGGTCTAAATCTGACACCGGGGGGGTGTCTGGTTCAGAAAAGTCGGTG
TTTACAAGGGTTCTAGTAGATTTGTCGTCAATTAATTGACCTAGATATATTCTATTTGCG
AGGGTACCTTTTTGACTATTTGACTGCTTAACTTCATAAATCAAGCCGTACTCAGTCAAT
TGCTTTTTAATTCTTAGAAGTGTTGATTTTGAACAATTCAAAATTTCCATCAAATTAGCA
TTTGAATAAACTAGATAAATATATCCTGCTTCGTCAATCCAGTTATTTTTCAGGGAAAGA
CTCAAGCGATCTTTTAGAATTGCGTAAGCAACTTTAGTGTCAATCCGCATTTGTTTATAG
CGGTTACTTTCAAAAAGAATTTTGGGCAATGCATAGAAACGTTCTGACGTTTGAAATTCG
TCTGCTGTAATCATCTGAATTTTTGTCATTACTTATACCTCTTTCAGTCTGAAATCACCG
TTGGAAGCAAAACCGACTAAGCCAAAAGCTTCAAGTTCTTCAATACTGGTGACTGTTTCC
TGACGTGATAACCCTGTTTGTTCCATCAAAAAAGAAATAATAGCTTCTCGTGAATTTTGC
TCGCTAGGTGTCATCCCTAACCTCCAAATTAGATTTTTTTAACAAATAAAAGAGAACGCT
CTTAACGCTCTCTTTGTAATTTTTTTATTCTTCCAAAATGGGACACATAG
