# Supplementary material for: Abundance, Diversity and Role of ICEs and IMEs in the Adaptation of Streptococcus salivarius to the Environment
Source: Genes (Basel). 2020 Aug 26;11(9):999. doi: 10.3390/genes11090999 (PMC7563491; doi:10.3390/genes11090999)
Supplement: Supplementary file 1 [file genes-11-00999-s001.zip › Supplementary files/Lao_Data_S1/ICE_SsalL64_fda.fasta]

>ICE_SsalL64_fda
TTAAGCTTTGTTTGCTGAACATAGTTGATTTATTCACCATACTTCCCATTACACCGTAAA
ACGCTATATTTAAGGTTTCAAACAACCGTATTAATAGGAAGAGAACTTCATTATTCCTCT
TAGTTCTATAAAAAGTGTGGCTAATTTGAGGCAAAATATTAAATTAAATTTGCCACAAAT
CGTAAGAACTGGTGCTGATGAATGTGAAAGTCACTTAATAACCATCAACTACAAGCAACG
GAGCCTTTTCTAATATGTAAAAGTTGATTTAGTTAGAATAAATAAGAAGAAAGTCCATAC
AACTGGGATAAATACTGCTTCAAAAGATAAGTAATATAAGATTTTGAGAAATGCTATCTA
CCAATTAGAAAACCTAGTTATTGCAAATATAGGTAAGAAACTCTATTTTCTAAAGGATTA
TAGGGGATTACCAATCTTTTCGGTCATAGCTTCTTTCCAATCCGGAAATTCTTTATCAAT
ATAAAGCATAACATTAAATAATTTTAGAAACTCTGTCTTTGAAATTTCACCATCCCATCT
GCCATGACCAATCATATGCCTATTCGGTTTATCGAGTGTAAAAGATTTAGTACTTTTAAA
AAACTGAAACATCCAATGAAAAAAACCAATATCATTGAATGTCTTATTCAAAACTACTTC
TTCGATTTTCTCCACCGCTCTATATCCAACAGGAATCCGATGATCTTTAGATTTCAGTTC
AGCTACCCTATTTATAGCCCCATCTATTGCTAGAGTAGCTAGAGTATATGCTGCATAGTA
ATTTTCATGAAAATAGCTACCAACCATAGATTTTATTAATTCACCAGGATAACATTCCGA
TTCTTGTAAACTTTGAATTTTTGTACTATCTGATAAAATCTCTTCAAGTAAAGATACCCA
TTCATTTTCCACTTCTATGATATCTTCTGACCGTATTCGTTGATATATCTTTTCTAAGGG
AAAATAGATTACCCAGCCCTTTTCTGCCAAAGTATTTATATTTGAAATTATCTCACTAAT
TTCTTCCTCTGTGTAAGGTTTGGGTAAACTTTTTAAAGTCTCTACCAACTGAGAAGTAAT
TTTAGAATAATCAATATCAATACTGCTGACTGACTGTTGAGCTAGCTCAATTAGATTCTT
AATAGAATCTGTTTGAATATTCGACACGGTAGAAAAGGATTTTGCAATTGTTTTTACGGA
ACTCTGATTAATTGTTTGGCCTAAGCGTGAGATTTGTTCCAAGTTATTACTCATCGTATT
AATTGCAATTTTTGATAAATTTATTGCACTTACAGCATTTTGCAGTACTGACCTTGCTGA
TACTAGCGCTGAAGTCGTATCAAGATTTGAGTTTAAGGATTTAGGTAAATCACTGACTTG
CTTTAACGCTTCTTCTATTCCTTTATTATTAAGATTACTAGGATCAATTTTTACTACCAC
TTTTTCCTCCGATTTATTATTAAAATTGGTTTAATATAAGTATTTTCTCGTTTCTAAAAA
TTATTTAAAAGATAAAAATCTACTTCAAACTTCTTAACCCACAAATTACAATATCACAAA
TTTATCAAATATCAAGCTATAAACATGCCCTAAATCAACCTTAATAATCTACGAGCTACA
TCTCTCTAAATGGATTATAAGGTTGATTTTAAGTAAGAAAAATGAGTTACCCTCTACTAT
CATAGTAAAAGATAAACTATCCAATTAGTAACCAAAACCAACTTATGTGCAGTAAGAAGT
TTATCAACACCTGTGCGATTTAAACCATTTTTATCAAAATCTGAAGGAAGACATTGTCTG
AGCTAAAAACCGTCTACGCAAGGTCTTACTAGTTACCTTTCCTAAATTGAAAAATCTCTT
ATGCACACCCGACGGGCGAAAGATATTGAGACTTAGTGATGACCTTTCTATGCAAAAAGT
TTGTATTAAGCTTATCCCAAAATGAATTGTGTGAACTTATCCGTCAATCTATTCTCCTAA
TATGTCTGAAACCACAGCGACATCTATCCTTGACGAATTGGGAGATATTCGTCGCTTTCA
GTCTACAATCAAATCAACACTTTTATTGGCATTGACCTGAGACACTATGAATCTGGGAAC
TTTCTCGCCAAGGCACACATCACTAAACGAGGTAATCCGTATGCCAGAAAAATCTTGTTC
AAGTGCATTCACAACATCGCTTCAGCTAGTCATACCAATCCCTGCCATATCGCTAACTTT
TATGAGAAACGAAAAAAACAATCGTCAATAGCTTCAACTAAGCCACATACGATTGCCTCT
ATACATCATCTCATTCGAACAATGTATTACCTCATTACGCATAACAAACTTTACTATTAC
TCTTTGACCCAAAATCGATAAGGCTGTCTATGCCGTATTACTGTAGCACCTTGTTTCAAA
AAATACCAAATGAGGTGTTTTTTTAGCATGCCCTTTTATGGATCAAAAAGTGTTAAAAAT
AAGACAGTAACCTCAGAATAGCTACTGCCTTATCTCTTTTTTTTACTTAAAGCCTTGATA
GACTTGACAAATGGTAGAAAAGAGCCTAAAAAGACAAACATCAAAAACGATGCTTATCTT
CTTTTTTAATGGTTTTCCCCGGCGAGGTCTTCACCAAAAACTCTATAATAAGACTAGTAA
AAGAATTTTCGAGCAATTCTATTACGTCATAGCCTAAGCATACTCTAGGTAACACTTTAA
AGTTAGAAGAACTTCTTCTACAAGAAAAGTGTATCACGGTGTAACTTAAAAAGTCAAATT
GTTATACTGTTTAAATTCAGTTGGAAATGTTCAATTTTTTAGGTAAGATTTAAAGTCGTC
TATTTTTTCATTCAATGTGAAATTTCCTCCAGCATAGAAAAATTCTGGGTTGATGAAATA
AGTTTTGGCTTCTTCGCTTTTTACAATTAGTTTGCAATCTTTTAGTTTTCCAATTGCTTC
TGATATTTTTCTATCTGACATTCCTATTGTTTCTGATATAACTTTTTGATTTGGGACTGT
TGCTCTATTATCTGCATCTATTCTTGTTAGTATGTAAAACATAACACGCATATCAAACAT
TGTTAAGCCGAGGTCTTGACTTAACTTTTCAGTTCCTGCAACTGTTGTGGCAAACCACTG
TACATTTTTAACTTGTCCATATCTTGGCATAAAAAGCAACTCCTTCGTATTTTACAGAAA
AACCAACCAAATATATGAATTTATTTTATCAAAAAACGCAGATTTGGTCAATTTTTAAGT
GCATTAAATAGCTGTAAACGTTGTTTTTGTTGGATTTAGGCGATATCACTTGGTTCTTGA
CCTATATAGGGGATAAGAGTTATACTATTAATATAAAACTGAAAGTGAGGTTTCCATCAT
GGTAAATTGGAAACGATTATTTAACAAAAACTCACGTCAAAATCCTTCTGATAGTTGGGC
AGAATATACGGGAACTAGTTTGAAGGATTTTATGAAATCTGATTTTATGCAGAAGTTTGC
TGAGGACTGTGCGAATACTCTCAAAGAAGCTGGTAGACCGGATTATAATGATTATTCTGC
CATCAAGGATCAAATGGGAAAAGTATTAATGGAGTATAACTATCCTCCATTAGACGCAAT
GGAAGATGCTTATGAAGAAGATGAACAACTTAGAATCTTGCAAGAGTTTAAACAAAAGTA
TTTGTCTTCTAAATAAAACGCTATTAAATTAGCGTTTTTTCTTGTTTAGTCAAATATGAT
ATTATTTTACAGCACTTCAATTTAAATACTATCTTATTCTAAAAACTTGGCTTTTATAGC
CCGTGTTCTTAGTTAATTTTAAAAAGTTGTATTTATCATACTTAATTAAAATACTTCTAG
TAAATATTTCAAGGACTTATAAACATTTTATGGTCTTCATAGAGATTGCTCAACTACGCT
ACTTTTTAAATCTTGGGTAATCTTGATTCTTGTGAAATTGTTTTTCTACTAATATCCCAT
TTTGCGACATTTATTTTTTTGATTGTTTTCCCAGAACCAAAATCAAGAATATCTTCTCTA
TTTAAATGAATAATAACTTTTTCTAGTGCTCCGAGATTTTTTGATGATAACAAAAATGCT
TCCTCAGGATTGCACAATTTACAATATATTTGCAATTGACCTAGATTCTGAAGGGTTAAG
GCTGTTTTTTTAGCTTCAATAAAGAAGATTTTCGCTTGATTCTTCCATTTTACAATTCCT
AAAACATCTATTTGAATTTTCAACCCTACAGTTTGTGGGAAATATTGAATAACATCATAC
TGCTCAAGAACAGAATCTAGATAAATAGAGTGACAGTCAACTACTATCGTTTCACATTCA
TTTTTTTTATATTTATTACTCAAATAAGAAGATAGCCAATTACGCATATCTGGGTATAGC
TCTTCTTCTTTTCTTACATTATTTACCATATCCTAGAATCTCCGCAAGTTGCGTCCAAGA
ATCAAAATGTTTACCTCTTATGATGTCTGGTAATATCTCAGAGTTTTCCATAGGATGAAT
AGGTTTTTTTCTTATTCTAACTTGCTTTTCCCAATAAAACTTATGTGTTTTATTCTCATC
CACATAATCCAATAATTCTTCTGCATAATTCTGAAGAGCTCTTTGCTTATGTACAATATT
AAATCCTATTGGTAAAAATTCATTAGCAAAAATCTTAACTTGATGCTCCTTTTGCCAGTA
GTTATGTTTTCCTTCATTATATTTTTTTAAGTTTGAATCTCGAAAATTAGGATGACCAAA
ATCAATTGTTTGCACAGGAATGTCTAAAGATTTTAACATATTAGCTACATCAATTACAAA
TTGCCAATTCCCCGGTATTTCAATATAAACCCTATGCATCCCCTCTTGACCATAGGCCAT
ATTACTTCTACGTATATAACCTGTAACATCTGCAACCCCTCTCAATAATTCTTTCTTTTC
ATCAGGCGATATCCTAAATAACTCATCATTCATCTTCATGGTAGAATGATGCACTCCACC
ACCAATAAACCTTACAATCTCTCGCATTGTATAATCTTCATTAGACTTGGTAAAAGAAAT
TTGAGTAGCTCTATCAGTTTGAGTGATTGGTAATGTATTTCCAATCAAAGGTTCAATAAC
GTTTCTTATGTCTGCTAAACTACTTTTTACATAGATTGACACTTCCAATCCTTCATCATC
TCGTAAATTCTTGTGAGGAATCTCAATCGTTATTGTTGTTTCAGTAGCATTCCTTTGAAT
TTCCCCGTTTCCTAAAACCATACCTAAAAGATATGCCATCTGTGCATTCATGTATTATCT
CCTTAATTTAAATATTCGTTTTCAATTTGATCAGCAATTGCTTTTGATAAAAGAGGGGGT
ACTGCATTTCCAATTTGAGTTCTAATATCTACTTTATTCCCATAAAAAATAAATTTATCA
TCAAAAGATTGGAGACGTGCAGCCTCCCTCGCAGTAATGGATCGGTTTAAAAAAGGATGA
TTATTTTTACCATTGGAAGCAGCATCAAACCGAGTATCAATAGTTGGTGACGGCTCATCC
CAGACCAATCTTCCCCAAGTTGAGCTAAACTTTTGTTTTCCATGCAACTCTTTTGGAAGG
CACTCCTTTCCTTTTTCTGGAGGAATCATACTCAATTTTTCTATGGCAATCTTAGAATGA
TTTGAAGCCTTATGGTTATATAATTTAACGCTACACTTCCTCATCATTTTTTGATACGAG
CTATGAGCAGTCGTCACATACTCTTGTTCGAACTCTCCTTCATTTGAATTCAGGTAAGCT
AAATCTCCTATCGCTTCTCTTACAGTTACGTATGAGGTGCCCTTTCTAGGAGTAGGTAAG
CTAATTTTCTTTTCTTTACTACAAATAAAGAATACTCTTTCCCTATTTTGAGGCACTCCG
TAGTCACTAGCTTTTAGTACATCTACTTCTACATAATAGCCCATTTGAGTTATCTCTTGG
ATAATTTGATTTTTAAACCACCCCTGTGAAGTTGACATCAAATTCTTTACATTCTCAATC
AGAAAAATTTGAGGTTGGAGCTCCTGAACAATTTTTAAATACTCCACAAACAAAAAATTT
CTAGGGTCCTCTAGGCCTAACTTTTTACCCTTTAATGAAAAGCCTTGGCAAGGAGGGCCA
CCTACAATCATATTTATATCATTTTGTTTTGACAGTTCTATAATTTCTTCTTTTACCGAA
AGCTCTCTGATATCACCAATAATTACTTTTGTATCTGGCATATTAGCTTTAAAAGTTTGG
GCCAATTTTTCATTGATATCAAGTGCTACCTTAGTCTCAAAATTTGGGTTTTTGTGTAGT
CCGTATGACATACCTCCCGCACCACAAAATAAATCTAATATTCTAAATTTTGCTTTTTCT
TTTTTTCTCTTTCGAATCAAAATTCTCTTAAATGTATCCTTTCCATTGATACTTGGTTTA
AACAAGTCATATTCATTATCAGAACCATGGTTTGCTTCACCTACTATTTCAAATACTTCC
TCGTTATGGTACTTTAGATAGGTTAGTGGAACCCCCATAATACCATCATAATCCACAGGG
ATCTCTGCAACTTTTCTAACATGTATCGCATCAAATTGATCATATTTAGGGTACGCTTCT
TCCTTATATCTACTTTTTAAATGCAATTTTTTAAGACTTTTCTTAACTTCTAAGCTAGTT
AACCACATTGCATTACCTAGACTTCTCCATTTCTGTCCAGATTCATCAACCCAAAATCTT
GTTTTCCTTGGTGGAGTCTCCTTCGGGACCTTAAAAGCCATATCCCCGAAATGATAACCT
ACACGGCTTGTACCATTTTTTATACTTGGAAATATTTCTTTATAAGTAATTGCATTTTGA
TTACTTATTAGGAGATAATCTTTGTCATATATTTCTAGTAATGAGAATAGATTTTTAAAT
TCAGAAAATGGAGGATTTGTTATGACAATATCGGATTGTTTCAAGTACTCTATGCATTCT
TCACTTTTAAAATCTCCATTTCCTTTCAAATAATTGATGTTTGCTGTATTATGCAAGTAC
TCATCTACTTCGTCATAAGTTACTTCATCTGTTTCAAAAGGATAAGTTTCAAGTTCAAAG
ACATAAGCAGTATTTTCGTTTATATCTTCATCAAAAAGATTAAGTTGATTATTTCCTGAA
TAAGACGTACTAATTAGTTTTTTCAAACCTAATTTGTCAAAATTCTTTACGAAGTATTTT
ACAAATTCTGATTTATAGGGATTATCACAGTTACATAACACAACTTTACCTATAAGTTGT
TGCTTATAATTGATCACTTCTTTTTCTATTGTTTTTCTATCTGTGTACCATTCATCTGTA
TTTTCTGAATGTTTAGCCTTATTTAGTATTGAATTTCCACCCATTTCTTCATTTCCTCAC
CAACTTCACTATTTTTCTCGTTTGCAGATTTACTTTTTATTTTATCAAAAAATAACATAT
CACACTTACAATTGCTTTAAATTTAGAAAGTTTTCATAAGCTAATTCCATTTAAAAATAA
TCGCCTAATATCTTTAAGTGCATTATTAGACTTTGTTTCTCATGAATAATCAAAATAGCC
CATAAGCTATCTATCCAAAGGCCTGAAATTTCCAACAATGATGCCTACTACTCGTGGATC
TTCATCATAGGAAATAAAGATATCATCATATCTTGGATTAATCGAAACTAAGCGTAAACC
CTCTTCTTCACGGTAAACTCGTTTAATATAGGTTTGGTTATTACATACTACAGCATATAC
TGCTCCATCATAATCAAATCCTGTCTCACGAATAAGAGCTACTGAGCCATTATGATATTT
AGGTTCCATAGAATCTCCAGATACCCAAGAGGCAAAATCGTGAGCTAGTTCTTCATTGAA
ATAAACAGTGTCGTAGTCACAATCATCATAAACTGATGCTCCAATACCAGCGGACATTTT
TTCGTATACATGGTATTCGTAGAAATTTTCTGAAACTGATATTACTTGTTGAGTTTTCTC
TTTTTGCACCAAGTCACGAGCATATTCTACTATTTGATTTTTACCTTTATTCGACAATGT
ATTATACAGACGAACAATCTCAATCTCTGTAAAATAGTCTTTTGGTACTCTGAGTATTTG
TTCTAGTCGTCTTACTTTCTCTTTGGATGGTTCTTTTACCCCTCGTTCCCATGCAGAATA
GGCTTGATAGCTAATTCCTAATTGAGCTGCAATATCTTTTTGTGTCATTTTTAGCTCTTT
TCTACGAGATTTAATTTTTTCTGGCTGATACATAGTTCACCTCACATTAATAATAATTGT
AATTCTGCTTTATTCCTTGCCTCTTCATCTGAGAATTTTTCTTTATCCCAAACATAGGCA
ATAGACTTTCCTTTGTTATAAACAAGCCACGTCTTTATATTAATATTACTTGCTTTAATG
GCTTTCCAGTTGGCTTGGTTTAATAAATCTGGGTATTCTAGACTCGTTGCAAAGCCTACC
TCACTAACTCTCTTCTTAACCTGATTTATAAGTGAAGGTTGAAACTGATGGAACTCCTCG
ATAATTTGTTCTCTAATATCATGAAACAAACGAAAAATAGAAGCATTCTTCCCTTCAATA
TAGGTCTCAACTGCTTGTTTGATTTCACTATCTTTACCAGGATAATATTCCCGTAGAAAG
TCCAAAAGACGAAAAAACAAAGCCTGTTTTGAAACTGCGAGACTATTTTGTACTTGATGG
AAGGTCTCGCAACTATAATATATTTTTGATAAAAGTACAATATCAGGCATCAATACTACT
GCTGAAAAGACATTGGCTTCTCGTTCTAGCAAATTCTCTTGATTATCAATAGATTCCGCG
AAATAGTTCCCATCATGTTTAAGAATAAAATGGCCCAATTCATGGCAGAGTGTAAAATTC
TGTTTTACTTTTGGATTATCTCTTTCATAAGAGAAACTAGTTCCCAATTCATCAACTACT
GTCAATCCTTCTATCTTATGATTAGAAAAATGGTGGCTAATCACTTGAATTTGGTGCTTT
TGAATACAATGTTGAAAAAAATAATCGAAATTATAATTCAATAATGGAATATCAGCATTT
TTCATATACTGATATAACACTCGTTTTGTTGCATTACTTACTTTTATATACAATTCATCC
AATGACTAATACCTCCTTTAAGTATAGGCCACAACAGACTAAACCAATTTGGTTGAGTTT
ATTGTATAAAAAAAGTGGACTATTGTCCACAACTTACCTATTTCTCTTTTGCAAAATAGA
AGAAGTATCTTGAATCTTTGGTCATACTCTTTTGTTCAAGTAATTCCCCTAGTTTTTCCT
TTTTAATAACAATACATTCAAAAGCTCTATCTGAAGTTTGAACAGCAAAAATATAAAATT
TTATGTCCTTGTCTTCTGTCTTCATTTTTGTTAACACGTTCCATGAATGCCAGGCCCATT
TTTTCTCACCCTTTTCCTTCATGTCAGGAATATAGTTTTTACTCCTACTTACGAACGAAT
TACCTTCAGTCATCATATCAAACTCTGTTTTTCCCAACTTTTTAAGTGCATCAAAAATTT
GTTGTTTAATATTAGATTTATGATCATTAAGCGTTACTTTTATTGATTGTTGACACTCTA
TAAATTCATTTATTTCTCCAAAATCAGATAAATCTCTATTTTCATAAATTAAATTATCTC
TCAAAGAACACTCCAACTTAGATTGTTCTAACGTACCCTCTTCATTAATTGTAGGCTTTA
TTCCTTTTGAATCTTTCTCTTCATCTTTTTGTTCAGTAGTAGATAAGAGAATATTTCCAA
AATCATCCTCATAGAAGTATCTCTCTAGCTTAACATCATCTCCTATTTCAGAAAGGTCGT
CAGGAGTTAACTTACTTTCCATGAAGGTATCATAAAATTCATAAAAACCATCATTAGAAA
GAAAATCATCAAAATTTTCTGGTTTGAATTTACAACCATAGAATCTTGATGAACGTGTAT
ATTCTCGAAATATACTAGAATTCTTACAAAAATCTAAAGCATAAACATCCTCAGCATTTT
TAGCATGGTCAGGAACATTGGACATATTACTAATTATTTTATTATTTAGTTTTCTCCAAG
AATCATATATGCTATTTATTTTATTTCTATCACTTGATTCTTTGTATTTATTAGACTTAG
ACCATTCTTTAAGTATTTCTTGAATCATTATAAACAAAGACGTAAAATCTATCGGGTGCA
TTTCTTTATTTTCTGATATCTTATAAAACTCCTCAACTCTTTCAATTATTTGTTCGAGAT
TTACAATAGTCAAAATTTGACTCATATTATCTATAGAAAAATTTTTATTCCAGGTAAGAT
AATCACTTTTTATTTCAGTATATTTTTGATATTTGTATCGTTCCTTCTGAATCTTCTTTT
GCTCTTCTTGATGTGCTTCACTATCAGCTTTTTCCTTTTTATCTCTCCTATACCATGTAT
AGAATGTTGGAAAAGCAACTGTAACTCCAACAATAACCTCCCCTGAGACTAATTTAGAAA
ACAAACTATCTTCAGAAGGGAAACAATGATACCCTACAAAAATTATGAATAATAATATCA
AAGAAACAGATGCTGCATTAGTAAAATCTCTTAAAAAATCATTAGTTGAATTCTTCTTTT
GATACAGATATAAAGCTAAAAATAAAATAGAAAGAATTATTGTAATCCATAATAAATCAT
TATTAAAATTTGTTAAACAACTCACTAATTTTTTCTCCCAAAAGCTTTCTTCCGTTCTTC
CATAAACTCGATTAGTTCTTTTTTGAATATTTCTTTTTCTTCTTCAGTCAGACCTTCTGA
ATTCATACGGAAAAGCAATTCAATATTATCTAGTTCATCAGTTCTTTCTTCTGAATTACC
TACTAAATAGTCAACTGACACATTTAAAATTTGGGCAATCTTGACTAGATTTTCTTGTGT
TGGTTTTTTCTTTCCTCTTTCCCAGTCCGCATAAGAAGATTGGACTATTCCCAATTTACT
AGCTAGTTCAACTTGTGTCAGGTGAGCTTGTTTTCTTAACTCTTTTAAACGCTCCGAAAA
TTCCATTTTAAACCTCAAAAAATATTTTTAACTTTTTTCAATTAACCTCTTGACAAATAT
CGCCCTTAGCGATATTATGTAGATATAGCTGATAGCGATATTCTTAAAAAAATAATAATC
ACTATCAGAGTGAGGTCATTGACAACTAAATAAAAAGTGCGTCTGACAACCAGAGGACTG
ATCATCAGAACAACACATAAACTTCGCACCTTTATTGTAATTGTTTTGATAAGTAAAGTC
AAGTCCGTTTTATGGTTGAAGTGAAGATAAAAACAAGTATTTTGTGGGCTTCCACGCATT
TCGGACCATTAGCACTTTTGCCGAATAGTAAAGTGAACTGGTTGCGCAAGATTGCGTAAG
AGAATCTTATGGGTATGATTACGACTCCCCAATGAGATTGGCCGGGCAAGCGATGGTAAT
TGACGCAAAGCACCTTGCTAAACGTTGCCACCGTGGAAAGAGGAATCTTTTCAACCAAAC
AACTTTTCTTTACTGCTGTCTATCTTTTGAGATGGACTTACTCTCAAGCTACTAAGTCTT
CTTTATATCTTAGTAGCTTTTTTACGCTTACAATAAAGGAGAAATTATGACTAACTTTTT
TCGCATTACAATGTAAACGCCTATACGATAACTATGAATTCACTTACGGTATGTTTAGCT
ACTCGCCTAAACTACAAGCTAAACTCTATACACAAGCTCTTCTTGACTTAGACCATTTAG
TTCAAGAAGCCCGCAGAAATAGCTATCCTAGCGGTGATATTCAGTTCTATAGCCGACAGT
TTAAACGTAAACTGTTTACCCACTACTACTCAAGAGTGAAGCAATTAGCTTAACTCTTTT
TATTTTGTTCAAAATCAGAAAGGATAATCTTATGATTCCAGAAACACTTGTCATGAAACC
AGACTTTATCGGCCCTGCCTACTACGAAAAATTGGGGAATGCTCCTCGCTTTATCTTTGG
AAAAGAAGGTAAATACCAACGCCACATTCTTAATAGTGAAAAACACGGGGCTTTCCATGT
TATCACCCCTGCTTCTACAACAGTCTTCCCAGAAGATGCTCTCGTGGAAGCGGTCAACCC
AATCTTCCTCTCAGATACAGCTCTAAATGGTAACTCAGTTGCCCCAGCTCTTAATGTCTT
TGCGGAAAAATTGGTCCTAAAAAAATAAGAAAGTAAAGGAGAAATAAACATGGCTAAAAT
TGGATTAAACTACGGAGAAAAACTACAAATTGCGGACAAGACCTATCGTGTCATTACAGA
TGGTCTGAACGTGCCTGAAGTCCTTGGAAAACTATCTTTCCGTGGCATTGAAGGGCCTGA
TATTATCTTTGAGGAAGACCGTACTCAACGCAACCCTGACGGCTCTTTCGTCCAAGTCAA
CACAGGAGAAATCCGTGGAATTGTTGTGGCGATTCATTCTTCCATCCAGCATGAAACTCT
CTTTTTCACCATTGCTGATATGGCTCAGTCTGAAATTGAAGACTTAGGCATTAAATACCG
AGAAGAGGTAGAGCTGGAAGATATTGTCATCACCCACACTCACGTTAACCGCAATGATAT
TTACAAGCTCTTTGCTTCTAAAATCAAGAAAAAGAATGGAGGGACACCTATCAAGGAAAA
CAAACCTCTAGATAACAAAAAGGATAATTAGGAGGTGATGCACTATGAAACTCTTTACCT
ATCGTGGGATAAGAGTTAGGGCCTTTTATCGTCATATTCGGGGAATCACCTGGTTTATCT
GGTGGTTCCCTTCTTTATTAGCTATTGGAAATTATTGCTATGTCAACTTAGAAGAATTGA
GAGACCATCCCTTGCCATTAGGCTATTTTATTGGGGGTATTCTTTTCGCTTCTTGCTTAG
TGGCTTACCTACTAAATCGCATGTGTTACGAGAAAATCGTCTTCTTCCAAAAGCTCAATA
GCCTACGGATTTTGTCTCGCTTTCTGATCGAAAACAACCTCTATTTAATTAAAAACATCA
GGCGTGAGAATAAAACGATTGAAAAGATTGTCCTTCCTCAGGTCTACTTAAAACAGTCTC
GATACAAGATTGAAGTCCATTTTATCCTGGAAGGCAATAAATTCCAGGACCGTTTTCTCA
ATCTTGGCTCGACTCTCGAAGTTATGTTTAATGGGGACTTTCGTAATAAAACCTTTGATA
AACGTTTCATCACCTATGACATTGCCATCAACCGCATTAATAGTCGTATCACCATTAATG
AGGTCGAGGTCAAGGGCTCTAAACTCCAACTTATGACAGACGTCACTTGGGACTATATCG
AAGAGCCTCACCTACTCATTGGTGGGGGAACTGGTGGCGGTAAAACCGTTGTTCTCATGA
CCATTATCTATGCACTCGCTAAGATTGGCTTTGTGGATATTTGTGACCCAAAGAACTCTG
ACCTGGCTGGTCTCAAAAAGATTCCCGTCTTTCATGGTCGTGTTTATACAAGCAAAGAAG
ATATCATCCAGTGTTTTAAAGAAAATGTTGCCTTCATGGAAAAACGCTACGAGCTCATGT
CTAACTCACCCAAATTTCAAGCTGGGAAGAACTTTACGCACTACGGCATGACACCAAAAT
TCATCCTCGTCGACGAGTGGGCAGCCCTTATGGCCAAGATTGACCGTGACTATAGCCTAC
AGTCTGAACTCATGGAATACCTCTCTCAGCTCGTCCTAGAGGGGCGTCAAGCTGGTGTCT
TTATTATCTTTGCCATGCAACGACCTGATGGGGAATTCATCAAGACAGCTCTTCGAGATA
ACTTTATGAAACGCCTCTCAGTTGGACACTTGGAATCAACGGGTTACGACATGATGTTTG
GGGACGCAAACAAAACCAAAGAGTTTAAAAAGCTCGATGAAATCAATGGAGTCAAAGTTA
AAGGACGAGGCTATATCGCTAATAACGGAGACTTGGCTGGGGAATTCTTCTCCCCTTACG
TACCACTCGACCAAGGCTTCTCTTTCTATGATGCCTACGCAAAAATCCCTATTATGGAAT
ATAGTGGCGAAGAATTTACAGTCTTTAGGGAAGTCCGCCAACAACCAGAAACGATTGAAC
CAATAGAGGAGGAAAAGGCTCTAAACAATGAAACTAATCAACGTCCGCTCAAAGAATTTG
CGGAGGAACAAGACCTCAAAATGGCGACGCTTCGAAAGATTATTTATCTCTTACAAGAAC
AAGGGATTGTTTTTGAACGGACGGAATCCGCCATTCTAGTCGACCCTTTTCAAGAAGAAC
TCCTTCTTGAAAGTCTCATCCACTTTGAGGAGGGAGGACGCAAATCTTATCCAAAAGCCG
TTGAAGCGACGCTTAGTCATCATGGGCTAGGACAAGGGCAAGGGCAAGCCTGACCACAGG
TCAGGCGCAGACCGTAGCCCGAAGTTCCTAGGCCATGATGAGACTTCAACCCCCGATTTC
TAATAGGGGGGTTACATTTGGCCAAAGTGCCACGTCCACCCCTCCTCATTCCTTGTGGGA
GTTGGGATTTCAGGATTTAGAAAGTGTGTCACTTTGGTCCAAAAAGTGTGTCACTTAGTC
AAAAGGAGGTGTGCCCATGAATGACTAAAATGAGTCCCTTTCAGATCAAAAACTTCAGAA
AACAAACAGGCCTCAGCCAAAAAGCCTTTGCACAAGCCGTTAACTTACCCATAAGAACTT
ACCGCTCCTATGAATCGGGGGAAAGAGGCCTCACCATTGACAAGTTCCGAGAACTCAAAG
AAAAACTCGGTTACTATCAAGAGTGTCACAAAAACAATCTCAGGGCTCACATCGACTACT
TGCGATTAACTTTCCCTAGTCTGCGAGATTTAGAAGCCTTCTGTGAGAACTTTCTTTTTT
GTCACTTAAGCGAATTTACTGACCAAGAAACACGGCTTATGAATTATACCCACTTGTGGC
AACGGGGAAACATTTGGATTTTCGATTTCTTTGATAAGTCTGCGACCAATAACTACCAAA
CTTGTCTCCAACTCTCTGGTCAAGGCTGTCGGGAGATGGAACTCCTCTTAGAACACAAGG
GGATTTCTTGGCAAACCTTTCTTCAAAATATTCTCTATGCTTACGAAGATGTCAGGGTAA
AACGCCTTGATATCGCCCTAGACGAGCTCTATAAAGGCTATGGACACGAGGATGAACATA
TCCAGATCCCCAAGCTCATTGATAAGCTCTATGCCAAAGAAATTGTCCTAGATACCATTC
GAAAATGGAACATCACAGGTGGGGGTTCCTTCACCGATAACGAGGATATGGAAGCCAATC
ACGGTCTCTCCCTTTACTTTGGGAGTCGTCAAAGTCAGCTCTACTTCAACTTTTATGAAA
AGCGATACGAAATCGCCCGTATGGAAAATATCTCCTTGGAAGAATCCTTGGAGATTTTTG
GTATCTGGAACCGCTACGAACTACGCTTTTCAGACCAGAAAGCCCAAGGCGTTGTGGAGG
AATACATCAACGGTGTGGACCTCGGAGAAATCGCAAGAGGTATCGTGAATAAAGAAATCC
AAGTCTATGATGGTGTCACTCGGTTTGGAGCCTATAAGCCTGATGAAAAATGGCAAGGCC
TCTTTGGAGGAGTCGAACCCTTAAAACTCTCAACCAGTCCACAACCCTACAGTATCGAAC
GGACCATTCGCTGGTTAACCTATCAAGTCGCAAACTCTCTCGCACTCGTTTCTGAAGCAG
ACAAAATCATGCAAACAGAATACATGAAGATGATTCAAAATAGCGGTGAAATTACTGATC
GTGGGGAGGCTATCTTAAGACTCCTCAAAACCAACAAACACTATGAACACTAGAAAGGAA
ATCCCTTATGGAATACAAAGTCGAAATCAATTCACTAAACAACTTTAAAGCCTGGTCTGG
TGGCCTGAGTACCTTAAACACTGTCCGTGAACGTGGTGGCATAGATACCCTAACCACCAT
TTGTGAAGACCTCTTTTCCGGGAATACCCCCACCGACACTCAAATCAATGATTGGCTTTG
GTTTGATACAAACTTTATTTACCAGGCGCTAGGCTACGAGGACCTTCTAGAAGGCTAATT
CATGCTCAAGAAAATCTATCAAGCAGACTTCCTTCTTCTTCCTGATCAAGAGTTTTGGAA
CATGTATATCCTCCTTAGAAAAGGGAAGGACTTCTACTATGAATGTGCTGGAAGGTGTAC
CGAAAAGCCACCAGATGACAGGGGCTTCTACGACTATGAACACGCCTGTTTCACCCTAGA
CGGTCAGGTGCTGAGTCTCAATAAACGGATGCGTCCCTCTCTCATTGCCTATATTCAACA
GACCATCAAAAACAATCACGACACATTTAGAAAGGAAATTGATATGGCCACTAAAACGAT
TTTTGAAACCAAAATTGGACAAGTTACCAACGAACTCGGAGAATTCCTCAAAAAGAAAGA
CCACAAACAAGCTTGGACCAAGGCTGGAGAACTAAATGCTCTTCTCAAAAAAGAAGAAGC
CAAGGACCTAAAACCTGAGTTCGTCGAACAACTGCATAATGAGTTACGAGGCTACTACTA
CATCAACAGTGAGATTGAAAAAGCCAATAAGCGACTCTATGCCAAAGGTTCTAAACTCAT
TGAACTCGCTAGTCTCTAGAAGGAGGACCTATGATAAAAGCTAAACGATACTTACTAAAA
GCAAGGGAATACCTCTCAAACTTTAAAAAGGTGGAGAAAAAAGGTGGCCCACCAAAGCTA
AAAGTCACTACGAAAAAGACCGTCAATCTAGCTGTTATCGGAGGAATTGCTTTCCTCCTT
TTTGTTGGTCTTACTGGCGCCATCCGTGCCATCACTCTCTCAAATAAAGTGGGCAAACTA
CAAGCTCAAGTCGAAGCAACTCAAAAACAAAAAGCACAACCTATGGACGCTAATCGTAAG
TATGACTACAAGCTCCAGTATTACCTCAATGACTATGTCTACGCCTACTTCACCCTCCCA
CAAGAAGGGGATAAACAACAAGCTCAAGTTGAACACCTCAACAGTTTCTACAACTTCGTT
CCAGACGTCAAAGCACAAGGTCAAGTACGTAACCCAAGTACCCTGCTCTACTCACAATTA
GTCACGGTAGAAGGTAAGATAGCCACCTACAAGGTCAAATACAAAGAAATAATCCAACAT
GACAAAGACACCGAGGAAAAAGAACTGGTAACGGGATTTAATATTCCCTTTGATGAAAAA
GAAGGGAAATACTACGTTTCTGGACTCCCTTGGTTCTCAGCCATTGACTCTTCACAAGCT
GGACACTTTAGCGAAGACGACCAACTCCAACTCACAGCTAACGACCACGTCTCAGATAAC
CAACACAAGAAGGTTGAAAAGTTCCTCAAGGTTTTCTTTACCAACTATACTACCAATCAA
GACAACCTTAACCTTATTGCTAAGAACGTTGCTATTGTAGCCAATACCACCTTTAAAACG
ATTGACTACACCTATCTAAAAAAAGATGGGGCTGATTTCATCGCCTATGTACAAGCAACC
TTTGAGGTGGGAGGAACGACTCACTCTGAAAACTTCACCTTCACACTCTCAGAAAAAGAC
AAGAGCTACTATGTCACAAAACTAGAACACACCATTCCTCTCAACTACGCAAACGATAAA
GATTAGGAGAACTCTATGAATACAGACAATCTACGTACCTTCCTCCAAGGCGATGGGATT
TGGATTCTCACCGCTATCGCTGTTTTGTTGGCTATTAAAGCTTGGCGAAACAGTTCTTGG
CTTCAACTTTTCTCAGTCGTTGGTTTCTATGCCGTCATTGTCTCTATCGCAAAAGGACAA
GATATCCTAAAAGTGGTCGGCTGGTTCCTACGACTCTTTGGTATTGATTCAGGACTTTAA
GTATGGCTGACGAAAGACTCTATGACTACAGTAAGGGCTTAAACGCCCCCTATTGGATCC
AGGAAATCAAGACAAAAAAAGGGACTCGCCTCTGGTACTTTGCGACACCAATGCAATTGT
CCTTTTTCATTGTCTTTACCTTTGTTTTTGTAGCCATGTTGCTATTTGGAGGATTCATCC
TGGTTCCTCTCGCAAAATTCACACACTCTATTTCACTACTGCTCTATTGGTACCTCCCCT
ATAAACTGGCTAAATTCTACACCGAATACGAACCACACGGTAAGAAGATGCACGTTTTCA
TTGGGGACTACCTGATTTACTTCTGGGATTTCAAGCTCAATAAAAAAGCCATCTACCATG
AAGACCGAATAGAGCCAGTAGAAGAAATTGTCTTTGAAAAAACAAATCTATAGAAGAGGA
GGTCCTATGAGTATTACCTTAACCTATCCTATTAGGGAAACCTATGAAAATCTAGCCCTC
AAAAAAGATCGAACGGTGGTGGCTTATTATCGTATCCCCAATACTCCCATCACCATTACA
GACGAAGAGAAAAAGGGCAAACACAAGATTACAGTTGCTCAGATGATGAAAAAGCTCCAG
AAAAACAAATCCTTTGAGATGTCACTTATTCCCAAAGACTATCTCTTAGAAGAGAAAATG
AGGGACTTTTCAGAAGCATTGGCAGATGATAGCCGTGAACTGGGAGAAGAACTCCTTCTT
TACACGGTTGACCGTCTCACGGATGAAATGGAAATTCCTTATCAGTTTGATTGGGTTGTG
GGGGTGACCTTACGCAAACAAAATCACGGGGCGACGGTGAAAGACTTGGCCTATGAGAGT
TTTAACGAGTTCTCAGAGAAAATCGCAAAAGGTCTTGGCTACGAGTACGCATTGAGTCCC
ACCTGGTATGACGATTACAGGAGTGACGAATTCACTATTTTCCAAGCTTTTTCCGTCCTA
CGTGCCAAACGTCTGACCAATGAAGAACTCTTCTACTACCAGCGGATGCAATACCTCCGC
TATATTCCCCATTACAAGAAGGAGGTCCTCGCTAATCGCTCCCAATTTAATATCACAGAC
ACCCTGATTAAAGTCCTAAAAGGAGGCTTCCTCAAGCTCGAAAGTCCTTATGGGTCTTCC
TTTGTGACCATTCTTCCTGTTGGAAAATTCCCTGTGCAATTCAACGGCTTTCACTTAGGA
GAATTTGTCCAACGCTTGAACTTTCCCGTGGAACTACGTATCAAGGCAGAATTTATTGAT
ACCAACAAAATCAAGGGGAGAATGGGACGTTCTAATACCCGTTATCGAAACATCATGGAA
GAAGCTGAAAACACAGACACCGTCCAACAAGACGAAATCATCATGGGATCTATCTCCCTA
AAAGACTTGATGAAGAAAGTCGGAAACAAGGAAGATATCATCGAATATGGAGCCTATCTG
ATTGTCTCTGCTTCTAGTGTCAATCAGCTTCGTCAAAGACGACAAGTAGTCCTTAACTAC
TTTGATGATATGGGCGTTGAAATCAGTGAAGCTTCGCAAGATGGTCCTTACCTCTTCCAA
GCCCTACTCTACGGGGAAAACCTTCAAAAGAAAACACGTACTTGGACACATATGGTCACA
GCTCGTGGGTTTTCAGAACTTATGCCCTTTACCAATACGTCCTCAGGAAACCGTATCGGT
TGGTATATCGGGCGAGTAGACAACTGGACCGGCCGTTGGGACACTATCGCTAAAGCCATT
GATTCCTCGAAAAATATCGTCCTCTACAATGCCACAGTCGGAAACAAAGAAGACATCGCT
GGAAAGATTACCAAGAACCCACATATCATTATTACGGGTGCGACAGGACAAGGGAAATCT
TTCCTCGCTCAGATTATCTTTTTAAGTGTGGCGTTACAAAATGTCAAAACCCTCTATATT
GACCCCAAACGAGAACTCAGAAATCACTATCAGGAAGTAATCAACTCCCCTGAATTTGCA
CGACGCTACCCTGAACGAAAAAAACAGATTGAACACTTTAACTTTGTGACACTAGACAGC
TCACTGGCATCAAACCACGGAGTTCTAGACCCCATTGTGGTCCTTGATAAGGAACAAGCC
GTAGAGGTCGCAAAGAACATGCTTGAGTTTCTGCTACAAGCTGTCGATGACGTGACGATG
GATCAGAAAACAGCCATCACAGAGGCCATTAACGCTATCGTAGAACGTCGAGTAGCTGGT
GAAAACGTCGGCTTTAAACATGTCCTAGAAGCCTTAAGACAGGCTTCCTCATCTGAAATT
GCCTCAGTAGGTCGCTACCTGACGTCCATTGTGACAAACTCTATCTTGGAACTAGCTTTC
TCAGATGGTAGCACACCAGGTCTTAACTATGAGTCCCGAGTCACTATCCTAGAAGTCAAT
AACCTCAAGCTCCCAAAGGATGACTCCACAAAGATTTCAGACCACGAACGAAACTCTATT
GCTCTCATGTTTGCACTTGGGGCCTTTTGTACCCACTTTGGCGAACGCAATGAAAATGAA
GATACCATTGAGTTCTTTGACGAAGCTTGGATTCTCATGAAATCCGCAGAAGGAAAGGCC
GTAATCAAAAATATGAGACGTATTGGACGCTCTAAGAACAATACCCTAGCACTGATTACA
CAATCTGTCCACGATGCAGAGAATGACGATGACACGACGGGATTTGGGACTATCTTTGCC
TTCTATGAAAAATCTGAACGTGAAGATATCCTCAAACACGTCAATCTCGAAGTCACCGAA
AGTAACCTCGAATGGATTGATAATATGATTTCTGGTCAATGCCTTTACTACGATGTCTAC
GGGAATCTCAATATGATTTCCGTCCACAATCTCTTTGAAGATATTGATATGCTTCTAAAA
CCTATGAAAGCAACAGTGTCTTCAAGTCTCGAAAATAAATACGCTAGTTAGGAGGTGAAC
CGATGCAAGAAGCTTTTGCCAAGCTAAAGGGAGTAGATATCTTCTCCCTAAAGTCCTACA
TGGAACCAACCAACTTTGGCTCCTTTAATGGGGCCTGGGTCCTAATTAATGAACTCTTCG
TTAACCTCTTCTTTTTCATTCTCAATGCCGTCGTTGGCTTCTTTTCCCTCCTCATTCGCA
TCTTAGAAAAGATTGATCTCTATGCCACCTATAAAACCTATGTCTTTCATGGGGCAAGCA
GTATTTGGCACGGATTTACTGGCTCTAATACTGGCAACATTACCAACAAATCACTTGTAG
GCACCTTGCTTTTGGTTTTAGCTTTCTACCTGTTCTACCAATATTTCTTTTCAAAAGGTT
CCTTTTCAAGAACACTCCTCCACGTCTGTCTAGTACTCCTATTAGCTCTGGGGTACTTTG
GGACAGTTGCTGGAACTTCTGGTGGTCTCTATCTCCTTGATACCGTTAATAACGTCTCTA
AAGACGTTACCAAAAAGATTGCAGGGATTAAGGTGGACTATGCCAAAGACAAGTCAATTA
AAATTGGAAAATCGATGTCGGATAGCTACATTGCAGAAACGTCCTATAAAGCCTATGTCT
TCGTCAATACTGGCCAAGAAAATGGAAAATACAAGAACAGCCAAGATGGCAAGGAAGAAG
CCTTTGACGACAGTAAAGTTCTTGGAACGAGTGATAAGAATGGAAACTTCAAGGCAGTCA
AAGCTAAAGACCGTTCTAAGTATTTAGATGATTTAGGAGATGGCGCCAACGATGATGGTG
AAAAGAACCGTTGGGTGTCAGCCATGCCAGACTTCATCTTCACTCGGATGTTCTATGTGA
TTTTTAAAATTGTAGAAGCCTTTGTATTAGCCGTCCCCATTATTCTTATCCAGCTCTTAA
ATGTAGTGGCTCAAATCCTTGTCCTCACCATGATTCTACTTTTTCCAGTAGTCCTTCTCA
TGTCATTCATTCCAAGGATGCAAGAGTTAGTCTTTGGAGTGCTCAAAGTTATGTTTGGGG
GCTTGATTTTTCCAGCAATTACAACTCTCTTAACACTCCTTATTTTCTATATTGAAAAAA
TGATAGAAAACATTGTCACAAATGGGTTTGATGGTGTTCTAAAAACCTTACCGTCCCTTC
TCTTATTTGGTCTTGTTTTCAAACTCTTAGTATCCGTGGTTTCTAAAGGTGTCATCTATT
TCCTCATTTGGAGATTTAAAGGCCAACTCCTCCAATTCATCCTTGGCTCCAAAGCTCGAA
TGGTTGCGACAGATATTGGGACTAAAGTTGAACATGGCGTCACAAAGACCAAAGAAGTCG
CTTCTCAAGTCCCAACACGAAGCCTTGCGACGGCTCAACACCTCGGAAACTTTGCATTGG
CTGGTGCTGGTTTTGGGACTGGGATGATGATGAATGCCAAGAGCCATTTCCAAAATGCTG
GTTCCTTCTTCACTCGTAAAGAAGCAAGCCAACCAGAAACAGTTATGCCATCTGGACCAA
CAGAGGCTCCAATAACGCCAGAAGCTCCAGAACCAATCATTCCTCCAACACAGACACCAC
CTGATAACTTCAAGCCAATTGAAGAAGAGAATCCAACACCTCCAAATAACTCACCAATCA
TGTCAGAAGGAACACCTAGTCCAGAGGACGAATTCCAAACGCTCAGAGAAGAGTGGATGT
CGCCATTCAAACAACATCGTATCAATACCCTAGAACGTAGATTGGATGCCTATAAGGATC
CTCAAGCCATGTATAAAGCTCAAGGATCTAATGCCTTCACCCGTGCTTATCGTCAGACCA
TGACACGAGATGATAAGATAAGAGCCAATATCGAGCGACGAGATCGTTTAACTCAACGCT
TAAACCAATTGAGAGGAGAATAGAATGAATACTAAAATACGCTCAAGAACAGCCTTTCCA
AGAATGCTTGAAGAAACACTTTTTAATGCTTACCAAGAAGGGAAACGTTCTGTCGATTTC
CTTCTTTTATTTCCAGTCTCAGAAAAAGACAAAGATCAAATCATTGCACAAACAAAAGCT
CATTCCGTCGTCTTAGATGCCAAATGGCGCTTTGGGACTGTGCTATTTACAGCTTATATC
AGACACTAAGTAGAAAGGAGAGCCAATGAAAAAACTAAAATGGTATCTATTATCTAGTCT
TATTCCTCTCTTTTTTCCTGTGTTTATCATTATCATCATTATGGGAGCAGTCGGAGGAGG
TAGCACCGGTGGCTCTTCTCAATCACTAAATGGTGCAACCTACACAGACCACTGGTCAAA
TGGAGATCCCTATACCCATAATTTACTCGTCCATCGCTACGGTATTAAGGCTGAGCAATT
GGACGGCTTTTTAGATACTTTAGGAATCTCCTATGACAAGAAACGCATCAATGGAAAAAA
GCTACTAGATTGGGAGGCTAAGTCTAACCTAGATGTTCGTGCTATTGTAGCGATTGCCTT
AAATGAAAGCTCACTTGGAACAGCTGGAGTCGCTACTAATCCTGGATCCAACATGTTTGG
TTTTGGGGCATTTGACTCTAATCCAGAAAACGCCAATAATTTTAACGATGAAGTAGCCGT
TGTTGGACTCACCAAACAGACCATCATTGGTAATAAAAATGAAACCTTCAAAATCCAAGA
TGACAAATCCCAAAAATTTGCGAGTGGTTCCCTCAACACGTCAACAGATGGTGGGGTCTA
CTTCACCGATACCTCTGGCTCAGGAAAAAGGCGTGCTGAAACCATGCAAAAACTCGATAC
TTATATCGATGAGCATGGAGGTACACCAAAAGCCCCTGAACAAACGACAGGAAAAACGAG
AGACGGAGGCGGTGTCACAACTGGGGATGTCCCACAAGGCTATAGCCTCACCAAAGAAAT
CAATACTTCAAGCTATACAGGTCTGTCTTATCCCTGGGGACAATGTACCTGGTTTGTCTA
TAACCGAGGAAAAGAGGTCGGTGTTAGCTTTGGAGAGTATATGGGAAATGGTGGCCAATG
GATGAATGCCTCAGGTTACCAAACAACTCATACCCCTACCGAACACTCCGCACTGTCTTT
TAACCCAGGACAAGCTGGTGCAGATCCAACCTATGGCCACGTCGCCTTTGTGGAACAAGT
CAAATCGGATGGTTCCATTCTTATCTCTGAATCAAACGTCAAAGGCCTAGGAGTTGTTAG
CTACCGCACTTTTGATGCAGAAACAGCAAAACAATTTAATTATGTTATTGGAAAATAGAA
AGGAATTATTTATGCTAAAGCTTAAATACGTACCAGTTGAAAACTGCAAAGCCGAATGGG
GTGACAAAATGGCCCTTATGAAACGTTTTGAAGGACTTAAGCTCAAAACTCTTAACAATC
TGCTAACTGAAATGAGAATGAATCCCCAATTCAAAAACTATGTGATTAATTCCGGTCACA
GAACTGTTTGGATTAACTTCGAGGGTTTCTTAAATTTCTTACGCTATAGGCAAAATAAAC
GATTTAAAGAGGTGGGATAATGGGACAAGTAAGAATACAATCTATCATACAAAAATCAAC
TCGAACATCAACTAAAAAAGGATATATTGATGTTAAATTTAGGACACGTTTTATTAACCC
TTTGACTGAAAAAAGGCGAGAAATAGTTTCTGATTGGTATTCATTACCTAATAAAAAAGA
TGATGATGGTCGAATCAAACTTTCAGCACAAGTAAAATCTCTTATATTTAGTGAGCTTCA
AGATAAAGCAAATATACTTTATGAACAACTAACAAAAGAATCTTTACGAAAACGAAGCAA
TATCACTTTGTATGAAGTTTGGCATGAATGGCACCAAACGAGAATTGAACAGAAATTAGT
AGCTCCTAAAACTTTAGCTGGGGAAGATGGTAGATACAGAAACCACATTTTACCTCATAT
TCCAAAAGAAACGATACTAAAAAATATTCCCACTAGTTTAATAAAAGAGATTATAGATCA
ACTTTACCCAATCGGAAACCACAAACGAATAGCTCAATCAATTAAATCAGACTTGTCTGC
CATATTCAAGTATGCTATTGCACATGATTATATTACACCTGATCAGAATCCCATGCCTTA
TATAACAATTGGTAGGAAAGGGCTTTCTGACGAATTAGAACGTTTAAAGAAATCAGATAT
AGAAGATCAATATCTTGAATCTTGGGAACTCAAAGAAGTATTATCCATTGTTCGTAAGTA
CAATGAGCAGTATGCACGTATTTTTGAATTTCAAGCACTAACCGGAATGCGTATTGGTGA
AGTACTTGGTTTAAAGGAGGAAGCTATTGATTTTAATAAAAATATAGCCTCAGTTATTAG
AACTCGTGCTACTCATGGAGGAGCCTCAGAAGATAGCTATGAAGGTAACGTTAAAAATGT
ACAAAGTTATCGAAACGTTCAATTATCAATGCGAGCTGTTGAAATTCTACAAGAAGAAAT
TGAATTAAATCATCATCATATAGAATTCAATCCAGACTATAAAGATAATGGATGGATTTT
CACATCTAAGAGCATCCATAAACCTGATTACAATGGAACTCCTCTTCATTACAGTGTCTT
AAACAACTTCCTCAACTCTTCAGAAAATGGTAAACTAAACCGCAAGGGAAACCCGAGACG
GGTAGGAATCGATATTGACAATAAGCTTAGTTTCAAGAAACATATTACAACTCATATCTT
CCGACACACGCATATAAGCTTCTTAGCTGAACAAGGAGTACCTTTGGAGGCTATTCAAGA
TCGTGTTGGACACACAAGGGGGAGTCGAGTAACACAAATTTATTTACACGTTACACAGAA
AACTAAGAACACAATCACTCCAATGATTGATCAATTGACCAAATAAGCAAAATTTTGCTA
CATCTATGATCAAAACGGACTGAAATTTATAAATCGGGGGCAAAATGGGGGCAAAACATA
AGAAAAAGGCTTGTCCATATTGGACAAACCTTATCATTTAAAGCTTATATAATCTAATTA
AGCTTTGTTTGCTGAAC
