# Supplementary material for: Abundance, Diversity and Role of ICEs and IMEs in the Adaptation of Streptococcus salivarius to the Environment
Source: Genes (Basel). 2020 Aug 26;11(9):999. doi: 10.3390/genes11090999 (PMC7563491; doi:10.3390/genes11090999)
Supplement: Supplementary file 1 [file genes-11-00999-s001.zip › Supplementary files/Lao_Data_S1/ICE_SsalLAB813_Tn916.fasta]

>ICE_SsalLAB813_Tn916
AAAACAGTATAAAAATCTAATTATCCGCATAAACACTGGACTTATCACACTTTATCAAGG
TCAAAACCACTCAATTTACTACTAATTTACTACTTATGAATGAGCTTTGATACGACGATT
TATCCTTGAAAAGTGAAGATACAAAGATACTTCCAATAAAATTGAATATTTAATAGGTAG
ACACTTCAAAAAATGAGGTGTCTATTTTTTTACCCAATATTTGAAAGGAAGTGAACTTAT
GAAAACAGAAAATCAAGAATCAAAAGGTCGCTCCCCTCCCTTTAAGACCATCAAACAAAC
AAGATTTATCAAACAATAAAAAGAAAGGATAGGTAAAAATATGGAACTTAAATTTGTGAT
TCCCAACATGGAAAAAACATTTGGCAATTTAGAATTTGCTGGCGAGGATAAAGTAGAACA
GCGAAGAATCAACGGACAATTAACTGTCTTATCTCGAAGCTACAACCTCTATTCTGACGT
TCAAAGAGCAGATGATATTGTGGTGGTGCTTCCTGCTGAAGCTGGAGAAAAACATTTCGG
CTTTGAGGAACGTGTAATGTTAGTCAATCCACGTATTACCGCAGAGGGCTATAAAATTGG
TACTCGTGGATTCACAAATTACCTTTTACATGCGGACGACATGATAAAAGAATAAAGAAA
GAGAGGAAAAATGATGAGATTACCTAATGGCATTGTATTAGATAAAGACGCTACATTTGG
AGAATTAAAGTTTTCAGCACTCCGTCGTGAAGTACGAATCCAAAATGACGACGGTACGGT
TTCAGATGAAATCAAAGAACGTACCTATGATTTAAAATCCAAAGGGCAAGGACGTATGAT
TCAAGTGAGTATTCCTGCCAGTGTTCCTTTGAAAGAGTTTGACTATAACGCAAAAGTGGA
AATCATCAATCCAGTTGCAGATACCGTCGCTACCGCTACCTTCCGAGGGGCAGATGTTGA
CTGGTATATCAAGGCAGACGATATTGTATTGACGAAAGATTCCAGTACCTTTAAAAATCA
GCCACAACCTAAAAAAGAGCCAGCCACGGATAAATAGTCATGCTACTTCCACTAGAGAGA
AAGGAGGAAATCCCGCATGAAACAGTTTGGCATTCGTGGTAAAAGGATTCGCCCAAGTGA
CAAGGATTTAGTCTTTCATTTTACAGTAGCGTCCTTACTGCCAATTTTCCTGCTGGTTAT
CGGACTGTTTCATGTGAAGACAATCCAGCAGATTAACTGGCAGGACTTTAACCTATCACA
AGTAGACAAGATTCACATTCCCTATTTAGTTATTAGTGTTAGTGTCGCAATTCTTGTCTG
CTTGCTGGTGGCATTTCTATTCAAAAGATATAGATATGATACAGTAAAACAACTGTACCA
CCGTCAAAAGCTGGCTAAGATGGTACTTGAAAACAAGTGGTATGAATCGGAACAGGTCAA
AACAGATGGCTTCTTCAAAGATTCGTCCAGTCGTACTAAGGAAAAGATAACCTACTTTCC
CAAAATATTTTATCGCCTTAAAGATGGTTTAATACAGATGCGAGTGGAAATCACGCTAGG
AAAATATCAAGACCAGCTCCTACACTTGGAAAAGAAATTAGAAAGCGGATTGTACTGTGA
GCTGACGGATAAAGAGTTAAAAGATTCTTATGTGGAATATACCCTGCTCTATGACACCAT
CGCCAGTCGTATTTCTATTGATGAAGTCCAAGCCAAAGATGGCAAACTACGCTTGATGGA
AAACGTATGGTGGGAATATGACAAGCTCCCTCACATGCTCATAGCTGGTGGTACAGGTGG
CGGTAAAACTTACTTTATACTGACACTGATTGAAGCCTTGCTTTATACAGATTCTAAGCT
CTATATTCTTGACCCAAAGAACGCCGACCTTGCCGACTTAGGCTCTGTGATGGGGAATGT
CTACTACAGAAAAGAAGATATGCTCTCCTGCATTGACCGTTTCTATGATGAAATGATGGC
ACGAAGTGAAGCTATGAAAGAGATGGAAAACTATAAGACTGGCGAGAACTATGCCTACTT
AGGACTTCCTGCAAACTTTCTTATCTTTGATGAATACGTGGCTTTCATGGAAATGCTGGG
AAATAAAGAAAATACCGCAGTCTTAAACAAGCTCAAACAGATTGTCATGTTAGGTCGTCA
AGCTGGCTTCTTTTTAATACTGGCTTGTCAACGTCCAGACGCAAAATATTTAGGCGACGG
AATCCGTGACCAGTTTAATTTCAGAGTGGCACTTGGAAGAATGTCTGAAATGGGCTATGG
CATGATGTTTGGCAGTGATGTACAAAAAGATTTCTTCTTAAAACAAATCAAAGGTCGTGG
CTATGTTGATGTGGGAACAAGTGTCATATCAGAATTTTACACTCCCTTAGTACCAAAAGG
TCATGACTTTTTGGAGGAAATAAAAAAACTAACCAACAGCAGACAGTCCACGCAGGCGAC
GTGCGAAGCGAAAGTCGCAGGTGTGGACTGATCTTGCTGGCTGGTGTGGCGATAGCCACG
CCAGCACCTAACCCCCCGTATCTAACAGGGGGGTACAAATCGACAGGAAACAGTCAAAAA
AATAGCAGAAAATTCTTTGGTTACAAGGAGTTTAGAAAATTTCGTGGTATGTCAAATGAG
CTTCAATAGTTGACATACCTTTTTTAATTGGAGGGATTTAACTGAATGAACAAACTTTGA
TACAGCATTTAAAGGAAAAACGGTTGGCTTATGGGCTATCTCAAAACCGACTGGCTATTG
CTACAGGCATTACAAGGCAATATCTTAGCGACATTGAAACTGGCAAGGTTAAGCCATCAG
ACGAGTTGCAACAATCCCTTTGGGAAACTCTGGAACGCTTCAATCCCGATGCCCCACTTG
AAATGCTCTTTGACTATGTAAGGATTCGCTTTCCCACAATGGACGTACAGCATGTGGTTG
AAGAAATATTGCAATTGAAACTTTCCTATTTTCTTCATGAAGACTATGGCTTTTATTCTT
ATTCAGAACATTATGCCTTAGGCGATATATTCGTTCTCTGCTCTCATGAGATAGACAAAG
GTGTTCTGGTGGAATTAAAAGGTCGTGGGTGCAGACAATTTGAAAGCTATCTTCTAGCAC
AACAAAGAAGCTGGTATGAGTTCTTTATGGACGCTTTGGTGGCTGGTGGCGTGATGAAAC
GCCTTGACCTTGCCATCAACGATAAAACAGGGATTTTGAATATTCCCACACTGACGGAAA
AATGCCTACAGGAAGAGTGTATTTCGGTGTTCCGCAGTTTCAAGAGCTATCGCAGTGGCG
AACTGGTACGCAAAGATGAAAAGGAATGTATGGGAAACACGCTTTATATCGGTTCATTAC
AAAGCGAAGTCTATTTCTGTATCTATGAAAAGGACTATGAGCAGTACAAGAAAAATGATA
TTCCCATTGAAGACGCAGAGGTTAAAAACCGTTTTGAAATCCGACTAAAAAATGAGCGTG
CCTATTATGCAGTACGTGATTTACTTGTCTATGATAATCCAGAGCATACAGCTTTTAAGA
TTATCAATCGGTATATCCGCTTTGTGGATAAGGACGATTCAAAAGCACGTTCCGATTGGA
AACTCAATGAAGAATGGGCATGGTTTATTGGAAACAATCGTGAACGATTAAAGCTAACCA
CAAAACCAGAGCCTTACTCTTTCCAAAGGACACTAAACTGGCTATCTCATCAAGTCGCCC
CGACCTTAAAGGTTGCTATTACACTTGATGAAATTAACCAGACGCAGGTTGTGAAAGACA
TTCTCGACCATGCGAAACTGACAGACCGACACAAGCAGATTTTAAAGCAACAGTCGGTAA
AAGAACAGGACGTGATAACGACAAAAAAATAACTTAAATACAAATTCACTGCATACAGAA
AGGAGAACATTTTTATGAATTTTGGACAAAACCTTTATAACTGGTTTCTATCAAATGCTC
AATCACTGGTACTTTTAGCAATCGTTGTAATTGGCTTGTATCTTGGCTTCAAGCGTGAGT
TTAGTAAACTGATTGGCTTTCTCATCATTGCGATTATTGCGGTGGGCTTGGTGTTCAACG
CTGCTGGAGTAAAAGACATTTTATTAGAGCTATTTAATCGCATTATCGGTGCTTAAATTA
AACCGTTATTTTGTGGAATATAAGTGGTTTTCTTATGTTCCGCAAAAGAATGGTACACCA
AACGAAGTGCGGTAGGGATTTTTGAATCTCTACAAAGAAAGGACGTGAACACATGGACGA
TATGCAAGTCTATATTGCCAACTTAGGTAAATACAATGAAGGAGAATTAGTCGGTGCTTG
GTTTACCTTTCCCATTGATTTTGAAGAAGTCAAAGAGAAAATCGGCTTGAATGATGAATA
CGAGGAATACGCCATTCACGATTATGAGTTACCCTTTACGGTTGACGAATACACTTCTAT
TGGCGAACTCAATCGCCTATGGGAAATGGTATCGGAGTTGCCAGAGGAACTACAATCCGA
GCTATCTGCTCTGCTCACTCATTTTTCAAGTATTGAGGAACTAAGCGAACATCAAGAGGA
TATTATCATTCACTCGGATTGTGATGATATGGCAGATGTCGCACGTTACTACATTGAAGA
AACTGGAGTATTGGGCGAAGTGCCAACCAGTCTTCAAAACTATATTGATTACGAATCCTA
TGGTCGTGATTTAGAAATTTCGGGAACTTTTATCACAACCAATTATGGGATTTTTGAAAT
CGTCTATTGAAAGGATTGATTCTATGAAGAAAATACGAAGCTATACCAGTATTTGGTCTG
TTGAGAAAGTGCTGTACTCCATCAACGATTTTAGACTTCCGTTTCCCATAACCTTTACGC
AAATGACGTGGTTTGTCGTGTCACTGTTTGCGGTTATGATACTTGGCAACTTGCCACCTC
TTTCCATGATTGAGGGAGCATTTCTCAAATATTTTGGAATTCCTGTGGCTTTCACATGGT
TTATGTCTACAAAAACCTTTGATGGTAAAAAGCCTTATGGATTTTTGAAGTCTGTCATTG
CTTATGCACTGCGACCAAAGCTGACCTATGCAGGGAAAAAAGTAACCCTTGGCAGAAACC
AGCCACAAGAAGCCATTACGACAGTTAGGAGTGAATTTTATGGCATATCCAATTAAATAC
ATTGAAAATAATCTGGTCTGGAATAAAGATGGCGAATGTTACGCCTATTATGAGCTTATT
CCTTACAATTACTCATTCCTAAGTCCAGAACAGAAAATACAAGTGCATGATTCTTTCAGA
CAGCTTATCGCACAAAATCGTGATGGCAAGATTCATGCTCTACAAATCAGTACAGAATCC
AGCATACGTTCTGCACAAGAACGTTCCAAAGAGGAAGTAACTGGCAAACTCAAAGTAATT
GCCTATGACAAAATCGACCAACAGACAGACGCTTTAATATCCATGATTGGCGAAAATCAA
GTGGACTACCGCTTCTTTATCGGCTTTAAGTTGCTTCTCAACGATCAAGAGTTTTCTATG
AAAAGTCTTACCGTTGAAGCCAAAAATGCTTTGTCTGATTTTGTCTATGATGTGAACCAT
AAGCTAATGGGCGATTTTGTCAGCATGAGTAATGATGAAATCCTGCGTTTTCAGAAGATG
GAAAAGCTCTTGGAAAATAAAATCTCTCGTCGTTTCAAAATCCGTAGACTGGATAAGGAC
GACTTCGGCTATCTGATTGAACATCTTTATGGACAGACAGGTACAGCTTATGAAGATTAT
GAGTACCATCTATCAAAGAAGAAGCTGGATAATGAAACGCTGATTAAATATTATGACCTT
ATTAAACCGACCCGTTGTCTGGTGGAAGAAAAACAGCGATACCTAAAAATTCAACAGGAA
GACGAAACCGTCTATGTGGCGTACTTTACCATCAACAGCATTGTCGGCGAATTGGACTTT
CCGTCCTCTGAAATCTTCTACTACCAGCAACAGCAATTTACATTCCCGATTGATACTTCT
ATGAATGTGGAAATCGTGGCAAACCGTAAAGCACTAAGCACCGTTCGTAATAAAAAGAAA
GAACTAAAAGACCTAGATAACCACGCATGGCAAAGTGATAACGAAACCAGCTCTAATGTG
GCGGAAGCTCTGGAAAGTGTCAATGAGCTGGAAAATAATTTAGACCAAAGCAAGGAATCC
ATGTATAAGCTCTCTTATGTGGTGCGTGTTTCCGCAAATGACTTGGACGAATTGAAACGT
CGTTGTAATGAAGTGAAAGATTTTTATGACGATTTAAGTGTCAAGTTGGTACGACCATTT
GGAGATATGCTGGGCTTACATGAAGAATTTTTACCATCAAGCAAGCGTTATATGAATGAC
TATATTCAGTATGTAACCTCTGATTTCTTAGCTGGACTTGGTTTCGGTGCTACTCAAATG
CTTGGCGAAAATGAGGGTATTTATGTTGGCTATAGCTTAGATACAGGACGCAATGTCTAC
CTAAAACCTGCTCTTGCCAGTCAAGGGGTTAAGGGTTCAGTAACCAATGCATTAGCGTCT
GCCTTTGTAGGTTCGCTAGGCGGTGGAAAATCCTTTGCGAATAACCTTATCGTCTATTAT
GCAGTGCTTTATGGGGCACAAGCAGTGATTGTTGACCCGAAAGCGGAACGTGGCAGATGG
AAAGAAACCTTGCCAGAAATCGCTCACGAAATTAATATTGTCAATCTGACTTCTGATGAG
AAAAATAAAGGCTTACTTGACCCTTACGTGATTATGAAAAATCCCAAAGATTCTGAATCA
CTGGCAATCGACATTTTGACGTTCCTTACGGGGATTTCATCACGAGATTCTGACCGTTTC
CCTGTTCTACGAAAAGCCATTCGTGCTGTAACTAATAGTGAAGTGCGAGGTCTTCTGAAA
GTGATTGAGGAATTACGGGTTGAGGGAACTCAAATAAGCACCAGCATAGCCGACCATATC
GAAAGTTTTACAGACTATGACTTTGCACATCTGCTCTTTAGTGATGGATATGTGGAGCAG
TCTATCAGTCTTGAAAAACAACTGAACATCATACAGGTTGCCGACTTGGTACTTCCCGAT
AAAGAAACCTCCTTTGAGGAATATACCACAATGGAGTTACTATCGGTGGCAATGCTGATT
GTCATTAGTACCTTTGCGTTAGACTTTATCCATACAGACAGAAGCATTTTTAAAATTGTT
GACTTAGACGAAGCGTGGAGCTTCTTACAGGTGGCACAAGGTAAAACACTGTCTATGAAA
CTGGTTCGTGCTGGACGTGCTATGAACGCTGGGGTATATTTCGTGACCCAGAATACAGAT
GACCTTTTAGATGAAAAGCTGAAAAATAATCTTGGTTTGAAATTTGCGTTCCGCTCTACT
GACCTTAACGAGATTAAAAAGACCCTTGCCTTTTTCGGCGTTGACCCAGAGGACGAAAAT
AATCAGAAGCGATTGCGTGATTTGGAAAATGGACAGTGCCTTATCAGTGATTTATATGGT
CGTGTCGGTGTGATACAGTTCCACCCTGTATTTGAAGAACTGCTCCATGCCTTTGATACC
AGACCGCCTGTGCGAAAAGAGGTGTAAATGTGAAACCATCAATATTAAACAGAATAAAAT
CAAACTGGACGCTGAAGCGTCTAGGTAAAGTGGCAATGACAGTGGCTTTCACACTTGTGA
TTGCCATTTTTCTTTTAGCCATGATGGGAACAGTGGTTCAAGCTGCAGGCTTGGTAGATG
ATACAATCAATGTGGCAAATGAGTACAGCCGATACCCACTTGAAAACTATCAACTGGATT
TTTATGTTGATAATAGCTGGGGCTGGCTACCGTGGAACTGGTCGGACGGAATTGGAAAAC
AAGTCATGTATGGCTTATATGCCATTACCAATTTTATTTGGACAATCAGTCTTTATGTTT
CCAATGCGACTGGCTACTTAGTTCAAGAAGCCTATTCCCTTGACTTCATTTCTGCTACAG
CAGATTCCATTGGCAAGAATATGCAGACCCTTGCAGGAGTTACGCCTAGCGGACTATCAA
CAGAGGGATTCTATGTTGGATTCCTCTTACTCTTGATTTTGGTTCTTGGGGTTTATGTTG
CCTATACAGGACTGATAAAAAGAGAAACTACAAAAGCGATTCATGCCATTGTGAACTTTG
TCATGGTATTTATCCTATCAGCTTCCTTTATTGCCTACGCTCCCGACTACATTAAAAAAA
TCAATGATTTTTCATCAGACATCAGTCAAGCCAGCTTATCACTTGGCACAAAAATTGTCA
TGCCCCATTCCGATAGTCAAGGCAAGGACAGTGTGGACTTGATACGTGACAGCCTATTTT
CCATACAGGTTCAACAACCGTGGCTACTGCTTCAATACAACAGTTCAGACATTGAAAGTA
TTGGTGCTGACCGTGTGGAAAGTCTACTTTCAACCAGTCCAGACAGTAATAATGGAGAAG
ACAGAGAAAAAATTGTAGCAGAAGAAATCGAAGACAGAAACAATGTGAACATGACGATTA
CAAAAACTATTAACCGCTTGGGTACAGTCTTCTTTCTCTTTGTATTCAATATCGGGATTT
CTATATTCGTATTCCTACTAACAGGAATCATGATTTTCTCGCAGGTGCTTTTTATCATCT
ATGCTATGTTTCTGCCTGTGAGCTTTATTTTAAGTATGATTCCATCTTTTGATGGTATGT
CGAAACGAGCCATTACTAAACTCTTTAATACCATTTTGACACGAGCTGGAATCACGCTGA
TTATTACGACAGCCTTTAGTATTTCAATCATGCTCTATACCTTATCGGCTGGTTATCCGT
TCTTTTTGATTGCCTTTCTACAGATTGTGACCTTTGCAGGAATCTACTTCAAACTGGGCG
ATTTAATGAGTATGTTTTCGCTTCAAAGCAACGATTCTCAAAGTGTGGGAAGTCGTGTGA
TGAGAAAACCTCGTATGCTTATGCACGCTCATATGCACCGCCTACAGCGTAAACTTGGAC
GCTCCATGACAGCTTTAGGTGCTGGCTCTGCCATTGCCAGTGCTACAGGAAAACAAGGAC
AGTCGGGTAGTTCTGGTAGGACACAAGCAGATCACACCCGTCCAGACGGACAGGAAAAAT
CAACACTTGGAAAACGTATCGGACAAACAATCGGAGCAGTTGCTGATACCAAAGATAAAA
TCGTTGATTCTGCTGGTAATCTCAAAGAACAGGTTAAGGATATTCCGACCAATGCAAGAT
ATGCAGTGTATCAAGGAAAATCCAAAGCAAAAGAAAATGTTCGTGACCTAACTTCCAGTA
TTTCTCAAACCAGAGCAGACAGAGCCAGCGGACGCAAGGAACAGCAGGAACAAAGACGCA
AAACCATTGCAGAGCGTCGCTCTGAAATGGAACAGGTCAAACAGAAAAAACAGCCAGCTT
CTTCCGTTCATGAAAGACCAGCTACTAAGCAAGAACAATCTCATGATGGACAGACCGCAA
AACAATCTTCTGTTCAGGCTTTACGCATGGAATCTCAACAAGCCAAACAGGAGCGTCCAG
CAGTTAAGTCCGATTCTTCAAGTTTAAAAGCGGAACGTCAAAACCGTACTACACAAGAAA
GAACAGTTCAAAAGCCAGCAACTTCAACTACACCAGCAGACAGAGCTTCACAACGTCCAG
TCACAAAAGAGCGTCCGTCTACTGTTCAAAGAGTTCAAAGTCAAAACCTTAGAAATAGAC
CACCAATAAAATCCGCCACTATCAAGAAAGGCAGTAAGAAACCATGAAACTGAAAGCTTT
AGTGATTGGTGGTTCTGGGCTATTCTTGATGGTCTTCTCACTACTTCTGTTTGTTGCCAT
TTTATTTTCAGATGAACAAGATGGCGGTTTTTCAAACATTCACTATGGCGGTGTGAATGT
TTCCGCAGAAGTGCTGGCTCATAAGCCTATGGTAGAAAAATACGCTAGAGAATATGGCAT
TGAAGAATACGTCAATGTACTGCTTGCTATTATACAGGTGGAATCGGGCGGTACTGCCGA
AGATGTTATGCAGTCCTCGGAATCCCTTGGTCTACCACCCAATTCATTGAGTACAGAAGA
ATCCATCAAGCAAGGTGTGAAGTATTTCAGTGAATTATTAGCCAGTAGAGATAGGCTCGG
TGTGGATTTGGAATCGGTTATCCAGTCCTACAATTATGGCGGTGGCTTCTTAGGGTATGT
GGCTAATCGTGGAAACAAATATACCTTTGAACTGGCTCAAAGTTTCTCTAAGGAATATTC
AGATGGCGAAAAAGTGTCCTATCCCAATCCAATAGCCATACCCATCAATGGGGGCTGGCG
ATATAACTATGGCAATATGTTTTATGTTCAGCTTGTTACGCAGTATCTTGTCACAACTCA
ATTTAATGATAATACGGTACAAGCCATCATGAACGAAGCACTGAAATATGAGGGTTGGAA
GTATGTCTATGGCGGAGCTTCCCCGACTACTTCATTTGATTGTAGCGGACTGACACAATG
GACGTATGGCAAAGCTGGGATTAAATTACCACGAACCGCACAACAACAATATGATGTGAC
CCAACATATCCCACTATCCGAAGCAAAAGCCGGCGATTTAGTTTTCTTTCATTCTACCTA
TAACGCTGGTTCTTATATTACTCATGTTGGCATATACCTTGGCGATAATCGAATGTTTCA
CGCAGGAGACCCTATCGGCTATGCCTACTTAACAAGCTCCTACTGGCAACAGCATTTAGT
AAGAGCAGGACGAATCAAACAATGAGAAAGGAAGATTCAATGATGAAATTCAGAAAAAAT
CAGAATAAAGAAAAACAGATACCAAAGGAAAAGAAACCTCGTATCTACAAAGTCAATCCT
CGTAAAAAGGTTGTAATTGCCTTATGGGTGCTTTTAGGGCTTAGTTTTAGCTTTGCGATA
TTTAAGCACTTTACAGCTATTGATACCCATACCGTTCACGAAACAACTATCATAGAAAAG
GAATACGTTGATACTCATCATGTAGAAAATTTTGTAGAGAACTTTGCGAAAGTTTACTAC
TCATGGGAATTAAACGACAAATCTATTGATAATCGAATGGAAAACCTCAAAGCCTATCTG
ACAGAGGAACTTCAAGCTCTCAATATCGATACGGTTCGTAAAGATATTCCTGTATCGTCT
TCTGTAAGAGGGGTTCAGATATGGACGGTAAAAGCGGATGGCGAAAACCAGTTTGATGTG
ACTTATAGTGTAGACCAGTTGATTACAGAGGGGGAAAATATAAAGACCGTCCATTCTGCT
TATGAATTGACAGTCTATGTTGACAGTGATGGAAATATGGTTCTTATTAAAAATCCGACG
ATTACCAGCGTTCCAGAAAAATCAGATTATACACCAAAGATAAAAGAAAGTGATGGCATG
GTTGATTCCACCACAACCAATGAAATCAATGAGTTTCTAACAACGTTCTTTAAATTCTAC
CCGACCGCAACCGTAAAAGAACTTTCTTACTACGTGAATGATGGGATTTTGAAGCCGATC
AGAAAAGATTATGTCTTTCAAGAATTGGTAAATCCTATTTATAATCGCAAGGATAATCAA
GTCACGGTATCACTGGCAGTAAAGTATCTCGACCAGCAGACCAAAGCAACGCAAGTATCT
CAATTTGATTTGGTGCTAGAAAAGGTAGGAAATAACTGGAAGATTATAAAATAACTTTTA
GTACATGGTTATAGCTATTTGTAACTGCTATTTTGTAACCACGTTCTCCTTTGACAAAAA
ATCGGATATATCTTTACAAATGTACTCTTATGTGCTAATGTTAATGTAAGTATATAAAAG
GAGTTAATAAATATGCGGCAAGGTATTCTTAAATAAACTGTCAATTTGATAGTGGGAACA
AATAATTAGATGTCCCTTTTTAGGAGGGGTTAGTTTTTTGTGCCCAGTTTAAGAATACTT
TTATCATGTGATTATGAAGTATACAGAAAATATCTGTATGCTTATGATTGTGCATTTATT
TCCCAGTGATAAGAGTATCTGTCACTGGGATTTTTTATGCCTTTTTGGCTTTTGAATGGA
GGAAAATCACATGAAAATTATTAATATAGGTGTTTTAGCTCATGTTGACGCAGGAAAAAC
TACTTTGACAGAAAGCTTACTATATACTAGTGGAGCGATTGCGGAGTCAGGAAGCGTGGA
TAGAGGCACAACAAGAACGGATACTACATTTTTAGAACGTCAGCGAGGAATTACAATTCA
GACAGCAGTAACCTCTTTTCAGTGGAAAGATATTAAGGTAAACATCATAGATACTCCAGG
ACATATGGATTTTTTAGCAGAAGTATATCGCTCGTTATCAGTTTTAGATGGGGCAATCCT
ACTAATTTCTGCGAGAGATGGAGTACAAGCACAAACTCGGATATTATTTCATGCACTAAA
TAAAATGGGTATTCCCACAATCTTTTTTATCAATAAGATTGACCAAAATGGGATTGATTT
ATCAACGGTTTATCAAGATATTAAAGAGAAACTTTCTATGGAAATTATAATCAAACAGAA
AGTAGAACTGCACCCTAATATGTGTGTGATGAGCTGTACGGAATCTGAACAATGGGATAC
GGTAATAGAAGGAAATGATTACCTTTTGGAGAAATATATACTTGGGAAATCATTGGAGAT
ATTAGAACTCGAACAAGAGGAAATCAGAAGATTTCAGAATTGCTCCTTGTACCCTGTTTA
TCACGGAAGTGCAAAAAGCAATATAGGGATTGAGCAGCTTATAGAAGTGATAACAAATAA
ATTTTATTCATCAACATACAGAAAGAAGTCTGAACTTTGCGGAAATGTCTTCAAAATTGA
ATATTCGGAAGAAAGACAACGTCTTGCATATGTACGCCTTTATGGCGGTGTCCTGCATTT
GCGGGATTCGGTTAGAATATCGGAAAAGGAAAAAATAAAAATTACAGAAATGTATACTTC
AATAAATGGTGAATTATGTAAAATTGATAAGGCTTATTCCGGGGAAATTGTTATTTTGCA
AAATGAGTTTTTGAAGTTAAATAGTGTTCTTGGAGATACAAAGCTATTGCCACAGAGAGA
GAGAATTGAAAATCCGCTCCCTCTGCTGCAAACAACTGTTGAACCGAGCAAACCTCAACA
AAGGGAAATGTTACTTGATGCACTTTTAGAAATCTCCGACAGTGACCCGCTTCTACGATA
TTATGTGGATTCTACGACACATGAAATCATACTTTCTTTCTTAGGGAAAGTACAAATGGA
AGTGACTTGTGCTCTATTGCAAGAAAAGTATCATGTGGAGATAAAAATAAAAGAGCCTAC
AGTCATTTATATGGAAAGGCCGTTAAAAAAAGCAGAGTATACCATTCACATCGAAGTGCC
ACCGAATCCTTTCTGGGCTTCCATTGGTCTTTCTGTAGAACCGCTTCCATTAGGGAGCGG
AGTACAGTATGAGAGCTCGGTTTCTCTTGGATACTTAAATCAATCGTTTCAAAATGCAGT
TATGGAAGGGATACGCTATGGCTGTGAACAAGGATTGTATGGTTGGAATGTGACGGACTG
TAAAATCTGTTTTAAGTATGGCTTATACTATAGCCCTGTTAGTACCCCAGCAGATTTTCG
GATGCTTGCTCCTATTGTATTGGAACAAGTTTTTAAAAAAGCTGGAACAGAATTGTTAGA
ACCATATCTTAGTTTTAAAATTTATGCACCACAAGAATATCTTTCACGAGCATATAACGA
TGCTCCTAAATATTGTGCGAACATCGTAGACACTCAACTGAAAAATAATGAGGTCATTCT
TAGTGGAGAAATCCCTGCTCGGTGTACTCAAGAATATCGTAATGATTTAACTTTCTTTAC
AAATGGACGTAGCGTTTGTTTAACAGAGTTAAAAGGGTACTATGTTACTACTGGTGAATC
TGTTTGTCAGCCCCGTCGTCCAAATAGTCGGATAGATAAAGTACGATATATGTTCAATAA
AATAACTTAACACATTTTATATTGTTATATAAATGTGGCTTCTTGTTAAACGAGATGAAA
TATTCTTTAATACAGATTTAAATTAAATGTAAAGGAGGAGATAATTATTATAAACTGTGA
GTGGGTACTGTGTCCCATCTGTGGAAATAAAACACGTTTGAAAATAAGGGAAGATACTGA
ATTGAAGAACTTTCCTCTCTATTGTCCTAAATGTAGACAGGAAAATTTAATTGAAATAAA
GCAGTTCAAAGTAACTGTGATTACAGAGCCAGACGCAAAGACGCAGAGCCGATAATTTGA
GAAATCAAAATCTCATCTTATCGACTCTTTCTGTTATGTATAGGTTTTAAATTAGTCTTT
GAGGTTTCTCGCTTCGCTGATACCATTGGCTAGGACTTCAATTAACGATAGTTCCTTATC
AGTAAAGCTATCCAGTAGTTTTTCTACCTGTAATCTTCTGGTGCTTTTCGCCAGATCATT
ACGAGGTAAGAAGAATTCATCAACGGACACATCAAGTAATGATACAAGGTCATAAAGAAC
TTGTATGCTAGGGTGTTGCCCCTTATTTTCAATATTAGTTAAATAGCGTGGGTCAATTTC
AATTAATGCTCCCACTTGTTCACGAGTCAAACCTCGTTTCATTCGAGCTTCTTTGATTGC
TAAACCAAAGGCTCTAAAATCAAATTTATCTTCTTTTTTACGCATAATAGACCACCTCTA
TACATTTTACTGTTCCTATTAAATTTGAAACAGGTATAGAAAAACGTGTTATATAGTTTG
TGAGTTCCTAAGGTTTATATATTAATACAAGCACTACTCAACTCCAATAAAAAAAAGCCG
TTGTTTGGTAGTGCTATTTGTGCTGTAAAAACGTAATTCTCACTTTCAAATGGCGGTTCG
TTGGAGGTCGAAGTTGCCATGAGATATATTACATACAATCTTATTCCTGTTACTGGGTTC
TTATCAAAAAAAGTTATCCACCAGCAATAGATAAATACGTCTATCGATGTGGTTTTATAC
ATCATATAGCAAGAACAATTAAAGCATATAAACAGATAAATCAATCTGTCTATGTGCTTT
TTTTGTATCTATGGATAATTTTTAAAGTTTTTTCAATTCTTAATGCAACAAATCCCCCTT
TCACATTGGGAGTAAGAGTGAAAGGAGATAAAAGAGCAAAGCTCACTTCCTTTCAAAAGA
AAGGGGGTGAGAAACATGAAACCATCTTCTTTTCAAGAGAGAATTGAACATCAGTTTGAT
TTTATCTGTATGCGAGCTATGGACGATGAGCGGAAGAATTATTTCCTTTATCTTTCAAGG
CTGGCAAAGCGTGAAGTGTCCTTTTCGGATATTGGCGAATATCTCGTCAACCAATTTGCG
ACGACAGACAGCTATTCATCTGATTTTCAAATTTTTACGCTCACTGATGTTTCGGTTGGT
ATCGAAAATGATTTATTGAGTGAAGCACTAAAAGAATTGCCAGACAAGAAGCGTGAAATC
CTACTGCTGTTCTATTTTATGGACATGAGCGATTCAGAAATAGCGGATTTACTGAAATTG
AACCGCTCTACTGTCTATCGGCATAGAATGAGCGGACTAGCCTTAATCAAGAAGTTTATG
GAGGAGGAAAACGAAGAATGAGAAAAGAATATTCCAGAATTCCATTCCCATTGATTGTAA
AGGCTTGTGATGGCGATACAGAAGCGATTAACCAGATTCTACATTATTACAGAGGGTACA
TTGCTAAACGCTCTCTACGGTTGATGAAAGATGAATATGGCAATCAAAGTATGGTCGTTG
ATGAGGTCTTACGTGGACGAATGGAAACCAGGTTGATTACAAAAATCCTGTCATTTGAGA
TTGAGTAGCACCGATTTATCTCTCTTTTCGTGGAAGTGCGGACGAGCTTTCCATACTTCC
CGATTGGGGAGGTTTGTTATTCCATCAAAGCATATTGTCTTTCAGTATGTTTTGATAGGC
TGACAAGCCATCTGTTCTTTGAAAACTGAATAACAGCAGTCGAATACATTTCGATAAGAA
AAGAGCCAACGGAGCTGACCGCCATGACCTGCCCTGTAAAGATAGCGAGCGATTCATGTC
AGTGATCCGAGAAGTAATCTTTAGCAGGATTGCCAGCGAAGACATTCTTATCGTAATAAT
GATACTCCTGTATCGTCATAGTCCGAGCGTTAAAAGCGTCGCAGGCAATGAGTACAGTTG
GACGAGAACCGTGCAAGGGTGGAACTCCCGTGAGCTTTGCTAAAGCTGTTCGATTGCTTG
TAAAACTACTTTTATGAAATCTAACGTGTGATTGGGAAAGGAGGATTTTATGAAGCAGAC
AGATATTCCTATCTGGGAGCGTTATACCCTGACCATTGAAGAAGCGTCTAAGTATTTCCG
TATTGGCGAAAATAAGCTCCGTCGTTTGGCAGATGAAAATAAAAATGCTGATTGGCTGAT
TATGAATGGCAATCGTATTCAGATAAAGCGAAAACAGTTTGAAAAAATTATTGATAAATT
GGACGCAATCTAGCGTCGCCAAAGGGTCTTGGATATGATAAAATAGCATTAAGTCGTATC
AAGGCTCTTTCCATTTTGGAAAGGAGCGAAAGCCATGTCAGAGAAAAGACGTGACAATAA
AGGTCGCATTTTAAAGACTGGGGAGAGCCAACGAAAAGACGGAAGATACTTATATAAATA
TGTAGATTCATTTGGAGAACCGCAATTTATCTACTCATGGAAACTGGTGGCTACAGACAG
AGTACCAGCAGGAAAGCGTGATTGTGTTCCTCTTCGGGAAAAAGTTGCGGAGCTACTGAA
AGACATTCATGATGGCATTGATGTTGTAGGAAAGAAAATGACACTTTGTCAGCTTTACGC
AAAGCAGAATGCTCAAAGACCCAATGTGAAGAAAGGCACGCAAACTGGACGGAAATATCT
GATGGATATTTTGACAAAGGACAAGTTAGGTGCAAGGAGCATAGACAGCATTAAACCGTC
TGACGCTAAAGAATGGGCGATTAGAATGAGTGAAGATGGATATGCTTATCAAACCATCAA
TAACTATAAGCGTTCTTTAAGGGCTTCATTCTATATTGCGATTGAAGACGATTGTGTTCG
GAAGAATCCCTTTGACTTCCAGCTAAATACCGTCATTGATGATGATACTGTTCCTAAAGT
CGCATTGACAACGGAGCAGGAAGAAAAGCTGTTATCCTTTGCGAAAGCTGATAAGACCTA
CAGCAAGAATTATGATGAAATCCTGATACTCTTAAAAACGGGTCTTCGTATTTCAGAGTT
TGGCGGTCTGACACTTCCAGATTTGGATTTTGAAAATCGTCTTGTCAAGGTAGACCATCA
GTTACTACGAGATACTGAAAATGGATACTACATTGAAACTCCCAAGACTAAAAGTGGCGA
ACGACAAGTTCCTATGGTTGAAGAAGCCTATCAAGCGTTTCAGCGAGTGCTGGCGAATCG
GAAGAACCGTAAATGTGTTGTGATTGATGGTTATAGTAATTTCCTTTTTCTCAATGGGAA
AGACTATCCTAAAGTGGCAAGTGATTACAATGGTATGTTGAAAAACCTTGTCAAGAAATA
CAATAAATATCATGAGGATAAGCTACCCCATATCACTCCACACATTTTGCGTCATACGTT
CTGCACTAACTATGCAAATGCAGGAATGAACCCAAAAGCATTGCAGTACATTATGGGGCA
TGCGAATATAAACATGACGCTGAACTATTACGCACATGCTACATTCGATTCTGCTATGGC
AGAGATGAACCGCTTGGAAAAAAAGAAACAGCAGGAACGTCTTGTTGCTTAGTAGTACAG
ATGAATTTACTACTAATTTACCACTTCTGACAGTCAATTCATGAGGAAATATATAAGGAA
ACGTGAAGTATCTTCCAACAGTAAAAATGCTCGAAGCCCTTTAGAATAAGGATTTGCGAG
CATTTAATGAGATTTAAAAGGATAATTAGAAATCTATGTTTTGTTT
