# Supplementary material for: Abundance, Diversity and Role of ICEs and IMEs in the Adaptation of Streptococcus salivarius to the Environment
Source: Genes (Basel). 2020 Aug 26;11(9):999. doi: 10.3390/genes11090999 (PMC7563491; doi:10.3390/genes11090999)
Supplement: Supplementary file 1 [file genes-11-00999-s001.zip › Supplementary files/Lao_Data_S1/ICE_SsalMIT_14-1770-C1_rpsI.fasta]

>ICE_SsalMIT_14-1770-C1_rpsI
AACCAGGTCTTAAGAAAGCTCGTAAAGCTTCACAATTCTCAAAACGTTAATCAATACGAT
TATATCAACGTTTCAAGACATTCAAGAGTTATCTCTTGGGTGTCTTTTTTTATCAAAAAA
TCTATAGTTTCCCTGAGAATTTCCCTGAAATTTCCCTGACCTAATTTTTAAGATTCCTAA
ATGCAATTTCACCAACAGTTTGATTTACTATATCTTTAGTATTAACATAAGTCTTTGTAA
TTTCTTTGTCACTATGAGTTAAGGCTTCAGAAATTGCTTCTAGTGGAACTCCAGCTTGTT
TTGCGAGTGTAGCACCAGTATGTCTTAATTTATGAGGAGATGCGGGTGCAAGTTCAGGAT
GTCTACGTCGAACGGATTTCATTCTGTAATTTAGATAATCTACATGGAGAGGTAAGTTAA
TGTTGTTTGATCTGTCATTGTAGGTAAAAACAAACTGTTTTTGATTTTGTCGTAGACCAA
ATAGTTTAAGTTCTTCTTGCTGTTTGATTTTCCAATTTTCCAATAAGTCCATCAATTCAA
CTGGAGCTTTAAAAATAGTCTTTTTGTTCCCTTTTGTTGATTTGATATTACCAAAACGAT
CTAGTGCTTGCTCGATAAGTATTTCTCCAGTAGAGAAATTAATGTGTTTCCATTGCAAAG
CATAACTTTCTGATTTTCGGTCAGATAAGAAGAATGTCGTATAAAAGAGCGTGTAGTCTT
TTAGGTCTATCAGCCCATTTTCTAAATCTTTATCAAAAGCTAGTAGCCAAGATGTTAACT
CTTCTTTATCTAGGGAAAGATCTTCCTCACGTTTGCTTTCTTTAAGGAGAATCTTTTTAT
TAGCTTTAATTCTACTAATTGTTTTTCGAAGTTTATTTGAAGGAATATAGTCTAGTTCCT
CAGCCCAATCAAACACGGAGTTAACATAGCTTCTAATCACTTTGAAATTAGCATAGCTAT
TTGCCTTGGGAGTGAGTAGTGAAAGAATAAGTTGTTTATTATTATTTAGGTATTCAATGG
AATATTTACCTAGAATAGGTAAGATATGTAGTCTGAATATGTTTTCTGTTTGAAAAATAG
TCGCCTTTGTTGGTGGTTTAATTGTAGTTGTGGTTTGACCTGCCTTGTATGGTTCTAACC
AAATTTGTTTATAAAAGTTCTCAAAAGTGATTTCTTCCTTTTTATCAACAGGAAGATTAT
TTCTTGCTTTTTCTATATTCACTGCAAATTTAAGTTCAGCCTCTCTAGCCTCCCTTTTTG
TTTTAAAACGCTTTTCATAATATTGCCCCAGACCCAGTTTCCCTCGAACATCAGAGGGAA
CATAGATTTTTAATTGATAAGTTCCGTTTTTCGTTTTCTTAATAGACATATTTACCTCCT
TATGCGCTGATTTCTAATCTTGTCATCCATTGATTGATACTTTCCTTGTTAAAACGAATA
GATTTTCCAATTCGGATATAGGGCAGTCCCATTGCGATCCAAATATCAAGTGTATTATTA
GAGACTCCTAGATAGTTACAAGTCTGTTTTTTGTTTAGAAAAGGGCTATCAGCCCCAATA
TCTTCTTTAAAATGATGAATTTCATTCTTTATTAGTGTTGCAATCATTTGCTGAATTTCT
TTTGTTTGTTCTTGTGGTAATTGTACTAGCATATATTATTCTCCTCTCAAAAATAAAAAA
GAAGAGTAAAATACTCTTCTACTGTCAAAAAGATTAATTCTTTTTATCTGTTTGTGTTTT
GATAAGACCTAGCAAAGCAAGCCCAGATAATCCGAGTGCCCAATGTTTGTATGTATTACG
ACATGAATCACAAATTGGTATTCTTGTAGGTGATGAGATTATTTTTTTACATTTTTTACA
CTTCTTCGTTTTTAGTGTCATTTTTTTTCTCCGTTTCGATTTTTGCTGTTTCAGTATTAC
TTAATTTAGTGTTACTAACTTGGTGGAATTCAATTAATTTAGTATTAATAGTATTGAATA
AGTCAATATTGTTTTTTGTGTAGCTGTAATGATTATGGATTAATTCTAACAAACTTATTT
TTGGAATATTATTATTCGTAATCCATTTTGAATTTTTTAGGTAAGGAAGTTTCTTTGCCA
GTTCTTTTAAATAACTTACTTTGTATGGAATATCTTGTTTAGAAACTAATTCCATTGAAC
CCTCAAAAGATAGTAGCCTATCATGTGCCATTTCCTCATTATTTAATGTTAAATCTATAT
AAATTTGCATACCAACAATTTTAGTCATAATTTCTATGTCATGAAGTAAAAAATCAGCAT
GCTTTTGTAAAGAAGCTTGAAGGTATGTTGGTTGGCTGGTTTTCTTAATAATTTCATCTC
TATTTGAAATTATATCAGATTTAATGGCACTTACTGACTCTTCAAATAATGTATTTGCCT
CCTTTAGTAACTTAATTTTTTCTATAAAATCTTTGCTATTGTTGGCTTCTATAACTTTTG
TCCGAGCTGAAAAAAATGGAGATAGTATACTATTGTTTCGATCCCATAGGATCTGATAAT
CTTGGCTTTCTTTGATGTCTAACAGTAAGTTATAGATTTGTTTAAGCTGAGCTTGAGCGA
TTAGATCACTAGTGACCTGATTTTCGTTATTATTGGTCGCTTTCCTTAATGTCAAATCTT
CAACACGAGTTTTATGATCAGTTGTGTCTACAATTACAGCCCTAAGATTTCCCTCGACTT
TTCTAGATTCTCCAATTTTATAAGTACCGTCTTGAAGTTTCATTTTGGTGTCAGGAGTTA
GACTGTCAAAGTCAACCTCATATAGAGTACCATTATTGGGATCTAATATTTTAGTGTTAG
GATTAAGATATTTATTTGAAAAGTTGATTAGGATGTTTCCCTTAGTATCAAATAGGTTTG
AGATATCAAAGGGTAAATCTTTCTCAATTATGTTTGGGAGAGCTTGTTCAAAAGGACTAC
TTATTTCAAAGATATTAAGTGATTGGATATCTGTCTTATTTATAAACAAATCAAAAGATT
GTAAATTTTTTTTGATTAATTCTCTTTTTTGCTTCTCTGATTTAGTAACTTCATTCATTA
GATCACCTAGTCATTTTTGTATTAATTATAACATTTAGTATTGATTTTACACGTATCTAC
ACTAAAAATATTAAAAATTAATATTATTAAAATCATCATCAGTGTCCAATAACATAAGTA
AATTGTTTTGCTGTTTCTGCATCAAAGGTACGGTAGCTAACGACTCCTAGACCTTTAACG
TTTGATTCAGAGATAAGAATAGAGCCATCTGATTTGACTTGTTCCACAAAGGCAATGTGT
CCATAGGTTGGGTCTGCTCCAGCTTGTCCTGGGCTAAAAGATAGTGCGGAGTGTTCGGTA
GGGGTATGAGTTGTTTGGTAACCCGGGGCATTCATCCATTGACCACCATTTCCCATATAC
TCTCCGAAGCTGACACCGACCTCTTTCCCTCGGTTGTAGACAAACCAGGTACATTGTCCC
CAAGGATAGGACAGTCCTGTATAGCTTGAGGTATTGATTTCTTTGGTGAGGCTATAGCCT
TGTGGGACATCCCCAGTTGTGATACCTCCTCCGTCTCTGGTTTTTCCTGTCGTTTGTTCA
GGAGCTTTTGGTGTACCTCCATGCTCATCGATATAAGTATCGAGTTTTTGCATGGTTTCA
GCACGCCTTTTTCCTGAGCCAGAAGTATCGGTGAAGTAGACTCCACCATCTGATGACGTA
TTGAGAGACCCACTCGCAAATTTTTGCGCTTTGTCATCTTGGACTTTGAAGGTTTCATTT
TTATTGCCAATGATGGTCTGATTGGTGAGTCCAACAACTGCCACTTCATCGTTAAAATTA
TTGGCATTCTCTGGATTAGAGTCAAATGCCCCAAAACCAAACATGTTGGATCCAGGATTA
GTAGCGACTCCAGCTGTTCCAAGTGAGCTTTCATTTAAGGCAATCGCTACAATAGCACGA
ACATCTAGATTAGACTTAGCCTCCCAATCTAGGAGCTTTTTCCCATTGATGCGTTTCTTG
TCATAGGAGATTCCTAAAGTATCTAAAAAACCGTCCAATTGCTCTGCTTTAATACCATAG
CGATGAACGAGTAAATTATGGGTATAGGGGTCACCATTTGACCAGTGGTCTGTGTAGGTT
GCCCCATTTAGTGATTGAGAAGAGCCACCAGTGCTACCTCCCCCGACTGCTCCCATAATG
ATGATAATGATAAAAACAGGAAAGAAAAGCGGAAAGAGGCTAGACAATAAATACCATTTT
AGTTTTTTCATCGACTCTCCTTTCTACTCAATGTCTGATATAAGCTGTAAATAGAACAGT
CCCAAAGCGCCATTTGGCATCTAAGACAACAGAATGAGCTTTCGTTTGTGCAATAATCTG
ATCTTTATCTTTTTCTGAAACTGGAAATAAAAGAAGGAAATCGACGGAGCGTTTCCCTTC
TTGGTAAGCCTTAAAAAGTGTCTCTTCAAGCATTCTTGGAAAGGCTGTTCTTGATCGTAT
TTTAGTATTCATTCTATTCTCCTCTCAATTGGTTTAGGCGTTGCGTTAAACGATTTCGTC
GCTCGATATTGGCTCTTATTTTATCGTCTCGTGTCATAGTCTGACGATAAGAACGGGTGA
AAGCATTGGAACCTTGAGCTTTATACATGGCTTGAGGATCCTTATAGGCATCCAATCTCC
GTTCTAGGGTATTGATACGATGTTGTTTGAATGGCGAAATCCACTCTTCTCTGAGCGTTT
GGAATTCATCCTCTGGACTAGGTGTTCCTTCTGACATGATTGGTGAGTCACTTGGAGGTG
TTGGGTTCTCTTCTTCAATTGGCTTGAAGTTATCAGGTGGTGTCTGTGTTGGAGGAATGA
TTGGCTCTGGAGCTTCTGGCGTTATTGGAGCCTCTGTTGGACCTGATGGCATGACTGTTT
CTGGTTGGCTTGGTTCTTTACGGGTAAAGAAGGAGCCAGCATTTTGAAAATGGCTCTTGG
CATTCATCATCACCCCAGTCCCAAAACCAGCCCCAGCCAATGCAAAGTTTCCGAGGTGTT
GAGCCGTCGCTAGGCTTCTTGTTGGGACTTGTGAAGCAACCTCTTTGGTCTTTGTGACGC
CATGTTCAACTTTAGTCCCAATATCTGTCGCAACCATTCGAGCTTTGGAGCCAAGAATGA
ATTGGAGGAGTTGGCCTTTGAATCTCCAGATGAGGAAATAGATGACGCCTTTAGAAACCA
CCGATACTAAGAGTTTGAAGACAAGACCAAATAAAAGAAGTGACGGTAAGGTTTTTAGAA
CACCATCAAACCCATTTGTGACAATGTTTTCTATCATTTTTTCAATATAGAAAATAAGGA
GTGTTAAGAGTGTAGTAATCGCTGGAAAAATCAAGCCTCCAAACATAACTTTAAGAACCC
CAAAGACCAACTCTTGCATCCTTGGAATGAATGACATGAGAAGGACTACTGGAAAAAGTA
GAATCATGGTGAGGACAAGGATTTGAGCTACCACATTTAAGAGCTGGATAAGGATAATGG
GGACGGCTAATACAAAGGCTTCTACAATTTTAAAAATCACATAGAACATCCTAGTGAAGA
TGAAGTCTGGCATCGCTGACACCCAACGGTTCTTTTCACCATCATCGTTGGCTCCGTCTC
CTAAATCATCTAAATACTTGGAGCGGTCTTTCGCTTTGACTGCCTTGAAGTTCCCATTCT
TATCACTCGTTCCAAGAACTTTACTGTCGTCAAAGACTTCTTCTTTCCCGTCTTGGCTGT
TCTTGTATTTGCCATTTTCTTGGCCAGTATTGACGAAGACATAGGCTTTATAGGACGTTT
CTGCAATGTAGCTATCCGACAACGATTTTCCAATTTTAATGGACTTGTCTTTGGCGTAGT
CCACCTTAATCCCTGCAATCTTTTTGGTAACATCTTTAGAGACGTTATTGACAGTATCAA
GGAGATAAAGCCCACCAGAGGTTCCAGCAACAGTCCCAAAGTATCCCAGAGCTAATAGGA
GTACTAGACAGACGTGGAGGAGTGTTCTTGAAAAGGATCCTTTTGAAAAGAAATACTGGT
AGAACAGGTAGAAAGCTAAAACCAAAAGCAAGGTGCCTACAAGTGATTTGTTGGTAATGT
TGCCAGTGTTAGAGCCCGTAAATCCGTGCCAAATACTGCTTGCCCCATGAAAGACATAGG
TTTTATAGGTGGTATAGAGATCAATCTTTTCTAAGATGCGAATGAGGAGGGAAAAGAAGC
CAACGACGGCATTGAGAATGAAAAAGAAGAGGTTGACGAAGAGTTCATTAATCAGAACCC
AGGCCCCATTAAAGGAGCCAAAGTTGGTTGGTTCCATGTAGGACTTTAGGGAGAAGATAT
CTACTCCCTTTAGCTTGGCAAAAGCTTCTTGCATTGGTTCACCTCCTAACTAGCGTATTT
ATTTTCGAGACTTGAAGAAACCGTTGCTTTCATAGGTTTTAGAAGCATATCAATATCTTC
AAAGAGATTGTGGACGGAAATCATATTGAGATTACCGTAGACATCGTAGTAAAGGCACTG
ACCGGAAATCATATTATCAATCCATTCGAGGTTACTTTCAGTGACTTCGAGATTGACGTG
TCTGAGAATATCTTCACGTTCAGATTTTTCATAGAAGGCAAAGATGGTCCCAAATCCCGT
CGTGTCATCGTCATTTTCTGCATCATGGACAGATTGTGTAATTAGTGCCAAGGTATTGTT
TTTAGAGCGTCCAATACGTCTCATGTTTTTGATTACGGCCTTTCCTTCTGCGGATTTCAT
CAGAATCCAGGCTTCGTCAAAGAACTCAATGGTGTCTTCATTTTCATTGCGTTCGCCAAA
GTGGGTACAAAAGGCCCCAAGCGCAAACATGAGGGCAATAGAGTTTCGTTCGTGGTCTGA
AATCTTTGTGGAGTCATCTTTTGGGAGCTTGAGGTTATTGACTTCTAGGATAGTGACTCG
GGACTCATAGTTAAGTCCTGGAGTTGTGCCATCTGAGAAAGCGAGTTCCAAGATGGAGTT
TGTCACAATGGACGTCAGGTAGCGACCCACTGAGGCAATTTCAGATGAGGAAGCCTGTCT
TAAGGCTTCTAGGACATGTTTAAAGCCGACGTTTTCACCAGCTACTCGACGTTCCACGAT
AGTATTGATGGCTTCTGTGATGGCTGTTTTCTGATCCATTGTCACGTCATCGACAGCTTG
TAGGAGAAACTCGAGCATGTTCTTTGCGACCTCTACGGCTTGTTCCTTATCAAGGACTAC
AATGGGATCTAGGACCCCGTGGTTTGATGGCAGTGAACTATCGAGTGTCACAAAGTTAAA
GTTGTCAATTTGTTTTTTGCGTTCAGGGTAGCGTTGTGCAAATTCAGGAGAGTTGATTAC
CTCTTGATAGTGATTTCTGAGTTCTCGTTTGGGGTCAATATAGAGGGTTTTGACATTTTG
TAAAGCCACGCTTAAAAAGATAATTTGAGCGAGGAAAGACTTTCCTTGTCCTGTCGCACC
CGTAATAATGATATGTGGGTTCTTGGTAATCTTTCCAGCGATATCTTCTTTGTTTCCGAC
TGTGGCATTGTAGAGGACGATATTTTTAGAGGAATCAATGGCTTTAGCGATAGTGTCCCA
ACGGCCAGTCCAGTTGTCTACTCGGCCGATATACCAACCGATCCGGTTTCCTGAGGACGT
ATTGGTAAAGGGCATGAGTTCTGAAAACCCACGAGCTGTGACCATATGTGTCCAGGTACG
AGTTTTCTTTTGGAGGTTTTCCCCATAGAGTAGGGCTTGAAAAAGGTATGGGCCATCTTG
CGAAGCTTCACTGATTTCAACTCCCATATCGTCAAAGTAATTCAGAACTACTTGTCGTCT
TTGACGAAGCTGATTGACGCTAGAAGCAGAGACGATAAGATAGGCTCCATATTCGATGAT
ATCTTCCTTGTTTCCGACTTTCTTCATCAAGTCTTTTAGGGAGATGGAGCCCATGATGAT
CTCGTCTTGTTGGACGGTATCAGTATTTTCTGCCTCTTCCATGATGTTTCGATAACGAGT
ATTGGAACGTCCCATTCTCCCCTTGATTTTGTTAGTATCAATGAATTCTGCCTTGATGCG
TAGTTCCACGGGAAAGTTCAAGCGTTGGACAAATTCGCCTAGGTGAAAGCCGTTGAATTG
CACGGGAAACTTTCCAACAGGAAGAATGGTCACAAAGGAAGAACCATAGGGACTTTCGAG
CTTGAGGAAACCTCCTTTTAGGACTTTAATTAGGGTGTCTGTGATATTAAATTGGGAGCG
ATTAGCAAGGACCTCCTTCTTGTAATGGGGAATATAGCGGAGATATTGCATCCGCTGGTA
GTAGAAGAGTTCTTCATTGGTCAGACGTTTAGCACGTAGGACGGAGAAAGCTTGGAAAAT
AGTGAATTCATCACTTCTGTAATCGTCATACCATGTGGGACTCAATGCGTATTCGTAGCC
AAGACCTTTTGCGATTTTCTCTGAGAACTCGTTAAAACTCTCATAGGCCAAGTCTTTCAC
CGTTGTCCCGTGATTTTGTTTGCGTAAGGTCACTCCCACGACCCAGTCAAACTGATAAGG
AATTTCTATTTCATCCGTGAGACGGTCAACCGTGTAAAGAAGGAGTTCTTCTCCCAGATC
ACGGCTATCATCTGCCAATGCTTCTGAAAAGTCTCTCATTTTCTCTTCTAAGAGATAGTC
TTTGGGAATGAGTGAAATCTCAAAGGACTTGTTTTTCTGGAGCTTTTTCATCATCTGAGC
AACCGTGATTTTGTGTTTACCCTTTTTCTCTTCATCTGTAATGGTGATGGGAGTATTGGG
AATACGGTAATAAGCCACTACCGTTCGATCTTTTTTGAGGGCTAGATTTTCATGGGTTTC
CCTAATAGGATAGGTTAAGGTAATACTCATAGGACCTCCTTTTCTATAGATTTGTTTTTT
CAAAGACAATTTCTTTTACTGACTCTATTCGGTCTTCATGGTAGATTGCTTTTTTATTGA
GCTTGAAATCCCAGAAGTAAATCAGGTAGTCCCCAATGAAAACGTGCATCTTCTTACCGT
GTGGTTCGTATTCGGTGTAGAATTTAGCAAGTTTATAGGGGAGGTACCAATAGAGCAGTA
GTGAAATAGAGTGTGTTAATTTTGCGAGAGGAACCAAGATGAATCCTCCAAATAGCAACA
TCGCTACAAAAACAAAGGTAAAGACAATGAAAAAGGACAATTGCATTGGTGTCGCAAAGT
ACCAGAGGCGAGTCCCTTTTTTTGTCTTGATTTCCTGAATCCAATAGGGGGCGTTTAAGC
CCTTACTGTAGTCATAGAGTCTTTCGTCAGCCATACTTAAAGTCCTGAATCAATACCAAA
GAGTCGTAGGAACCAGCCGACCACTTTTAGGATATCTTGTCCTTTTGCGATTGAGACAAT
GACGGCGTAGAAGCCAACAACTGAGAAGAGTTGAAGCCAAGAACTGTTTCGCCAGGCTTT
AATAGCCAACAAAACAGCGATAGCGGTGAGAATCCAAATTCCATCGCCTTGGAGGAAGGT
ACGTAGATTGTCTGTATTCATAGAGTTCTCCTAATCTTTATCATTTGCGTAGTTGAGAGG
AATGGTGTGTTCTAGTTTTGCGACATAGTAGCTCTTGTCTTTTTCTGAGAGCGTGAAGGT
GAAGTTTTCAGAATGTGTCGTTCCTCCCACCTCAAAGGTTGCTTGCACATAGGCAATGAG
ACCAGCCCCATCTTTCTTAAGATAGGTGTAGTCAATCGTTTTAAAGGTTGTATTGGCCAC
AATAGCAACGTTCTTAGCAATAAGGTTAAGGTTGTCTTGATTGGTAGTATAGTTGGTAAA
GAAGACCTTGAGGAACTTTTCAACCTTCTTGTGTTGACTGTCTGAGACGTGGTCGTTGGC
CGTGAGTTGGAGTTGATCGTCTTCGCTAAAGTGTCCAGCTTGTGAAGAGTCAATCGCTGA
GAACCAAGGAAGTCCAGAAACATAGTATTTCCCCTCTTTTTCGTCAAAGGGAATATTAAA
CCCCGTGACCAGTTCTTTTTCCTCGGTGTCTTTGTCATGTTGAATCATTTCCTTATATTT
GACCTTGTAGGTGGCTACCTTCCCTTCGACCGTGACTAATTGTGAGTAGAGCAGGGTACT
TGGGTTACGCACTTGACCTTGTGCTTTAACGTCTGGAACGAAGTTATAGAAACTGTTGAG
GTGTTCGACTTGTGCTTGTTGTTTATCCCCTTCTTGTGGGAGGGTGAAGTAGGCGTAGAC
ATAGTCATTGAGGTAATACTGGAGCTTATAGTCGTACTTACGATTAGCGTCCACAGGTTG
TACTTTTTGTTTTTGAGTCGCTTCCACTTGAGCTTGTAGTGTTCCCACTTTATTTGAGAG
TGTGATGGCACGGACGGATCCCATAAGACCAACAAAAAGGAGGAACGAAATTCCTCCGAT
AACAGCTAGATTGACGGTCTTTTTCGTAGTGACTTTTAGCTTTGGTGGGCCACCTTTCTT
CTCCACCTTTTTAAAGTTTGAGAGGTATTCTCTTGCTTTTAGTAAGTAACGTTTAGCTTT
AATCATAGGACCTCCTTCTAGAGACTAGCGAGTTCAATGAGTTTAGAACCTTTAGCGTAG
AGTCGCTTATTGGCTTTTTCAATCTCACTGTTGATGTAGTAGTAGCCTCGTAACTCATTA
TGCAGTTGTTCGACGAACTCAGGTTTTAGGTCTTTGGCTTCCTCTTTTTTGAGCAGAGCG
TTTAGTTCTCCAGCCTTGGTCCAAGCCTGTTTGTGGTCTTTCTTTTTGAGCAATTCTCCA
AGTTCGTTGGTAACTTGTCCAACTTTGGTTTCAAAAATCGTTTTAGTGGCCATATCAATT
TCCTTTCTAAATGTTTCGTGATTGTTTTTGATGGTCTGTTGAATATAGGCAATGAGAGAG
GGACGCATTCGTTTATTGAGACTCAGAACCTGACCGTCTAGGGTGAAACAGGCATGTTCA
TAGTCGTAAAAGCCCCTATCATCTGGAGGTTTTTCGGTACATCTTCCAGCACATTCATAG
TAGAAGTCCTTGCCTTTTCTAAGGAGGATATACATGTTCCAAAACTCTTGATCGGGAAGA
AGGAGGAAGTCTGCTTGATAGATTTTCTTAAGCATGGTCTTAGCCCTCTAGGAGGTCCTC
GTAGCCTAGTGCTTGGTAAATAAAGTCTGTATCAAACCAGAGCCAATCATTGATTTGAGT
GTCGGTAGGGGTATTCCCAGAAAAGAGGTCTTCACAGATGGTGGTTAGGGTATCTATACC
ACCCCGTTCACGGACAGTGTTTAAGGTACTCAGTCCACCAGACCAGGCTTTAAAGTTGTT
TAGTGAATTGATTTCGACTTTGTATTCCATAAGGGATTTCCTTTCTAGTGTTCATAGTGT
TTGTTGATTTTGAGGAGTCTTAAGATAGCCTCTCCACGATCAGTGATTTCACCGCTATTT
TGAATCATCTTCATGTATTCTGTTTGCATGATTTTGTCTGCTTCAGAAACGAGTGCAAGA
GAGTTTGCGACTTGATAGGTTAACCAGCGAATGGTCCGTTCGATACTGTAGGGTTGTGGA
CTGGTTGAGAGCTTTAAGGGTTCGACCCCTCCAAAGAGGCCTTGCCACTTTTCATCGGGC
TTATAAGCTCCAAAACGGGTGACACCATCATATACTTGGATTTCCTTATTCACGATACCT
CTTGCGATTTCTCCGAGATCCACCCCATTGATATATTCCTCCACAACCCCTTGGGCTTTC
TGGTCTGAAAAGCGTAGTTCGTAGCGGTTCCAGATACCAAAAATCTCCAAGGATTCTTCC
AAGGAGATATTTTCCATACGGGCGATTTCGTATCGCTTTTCATAAAAGTTGAAGTAGAGC
TGACTTTGACGGCTCCCAAAGTAAAGGGAGAGCCCGTGATTGGCTTCCATATCATCGTTA
TCGGTGAAGGAACCCCCACCTGTGATATTCCATTTTCGAATGGTATCTAGGACAATTTCT
TTGGCATAGAGCTTATCAATGAGCTTGGGAATCTGGATATGTTCATCCTCGTGCCCATAG
CCTTTATAGAGCTCATCTAAGGCGATATCAAGGCGTTTTACCCTGACATCTTCGTAGGCA
TAGAGAATGTTTTGAAGAAAGGTTTGCCAAGAAATCCCCTTGTGTTCTAAGAGGAGTTCC
ATCTCCCGACAGCCTTGACCAGAGAGTTGGAGACACGTTTGGTAGTTATTAGTGGCAGAC
TTATCAAAGAAATCGAAAATCCAAATGTTTCCCCGTTGCCACAAGTGGGTATAATTCATG
AGCCGTGTTTCTTGGTCAGTAAATTCGATTAAGTGACAAAAAAGAAAGTTCTCACAGAAG
GCTTCTAAATCTCGGAGACTAGGGAAAGTTAATCGCAAGTAGTCGATGTGAGCCTTGAGA
TTGTTTTTGTGACACTCCTGATAGTAACCGAGTCTTTCTTTAATCTCTCGAAACTTGTCA
ATGGTGAGGCCTCTTTCCCCTGATTCATAGGAGCGGTAAGTTCTTATGGGTAAGCTAACT
GCTTGTGCAAAGGCTTTTTGGCTGAGGCCTGTTTGTTTTCTGAAGTTCTTGATCTGAAAG
GGACTCATTTTAGTCATTCATGGGAACACCTCCTTTTGACTAAGTGACACACTTTTTGGA
CCAAAGTGACACACTTTCTAAATCCTGAAAACCCAACTCCCACAAGGAATGAGGAGGGGT
GGACGTGGCACTTTGGCCAAATGTAACCCCCCTATTAGAAATCGGGGGTTGAAGTCTCAT
CATGGCCTAGGAACTTCGGGCTACGGTCTGCGCCTGACCTGTGGTCAGGCTTGCCCTTGC
CCTTGTCCTAGCCCATGATGACTAAGCGTCGCTTCAACGGCTTTTGGATAAGATTTGCGT
CCCCCTTCCTCAAAGTGGATAAGACTTTCAAGTAGGAGTTCTTCCTGAAAAGGGTCGACT
AGAATGGCAGATTCCGTCCGTTCAAAAACAATCCCTTGTTCTTGTAAGAGATAAATAATC
TTTCGAAGCGTCGCCATTTTGAGGTCTTGTTCCTCAGCAAATTCTTTGAGCGGACGCTGG
TTAGTTTCAGTGTTTAGAGCTTCTTCCTTCTCTATCAATTCAGCTTTTTCAGCTTGTGGT
TGATCTTCTCCAAAGACTTCAAATTCTTCGCCATTAAATTCCATAATAGGGATTTTTGCG
TAGGCATCATAGAAGGAGAAGCCTTGGTCGAGTGGCACGTAAGGGGAGAAGAATTCCCCA
GCCAAGTCTCCGTTATTGGCGATATAGCCTCGTCCTTTAACTTTGACTCCATTGATTTCA
TCGAGTTTTTTGAACTCTTTGGTTTTATTAGCATCTCCAAACATCATGTCGTAACCCGTT
GATTCCAAGTGGCCAACTGAGAGGCGTTTCATAAAGTTATCCCGAAGAGCTGTCTTGATA
AATTCTCCATCAGGCCGTTGCATGGCAAAGATGATAAAGACACCAGCTTGACGGCCCTCT
AGGACGAGCTGAGAGAGGTATTCCATGAGTTCAGACTGGAGGTTGTAGTCGCGGTCAATC
TTAGCCATAAGGGCTGCCCACTCGTCGACGAGTATGAATTTAGGTGTCATACCGTAGTGT
GTAAAGTTTTTCCCAGCTTGAAATTTGGGTGAGGTGGACATGAGTTCATAGCGTTTTTCC
ATGAATGCCACATTTTCTTTAAAACACTGGATGATATCTTCTTTGCTTGTATAGACACGA
CCATGAAAGACGGGAATCTTTTTGAGACCAGCCAGGTCAGAGTTCTTTGGATCACAGATA
TCCACAAAGCCAATCTTAGCGAGTGCATAGATAATGGTCATAAGGACAACGGTTTTACCG
CCACCAGTTCCTCCACCAATGAGCAGGTGAGGCTCTTCAATATAATCCCAAATGACGTCT
TTCATAAGTTGGAGTTTAGATCCCTTGACCTCGACATCATTAATGGTGATACGACTATCA
ATGCGGTTGATGGCAATATCATAGGTGATAAACCGTTTATCAAAAGTTTTATTACGAAAG
TCTCCGTTAAACATGACTTCGAGAGTCGACCCAAGATTGAGAAAACGGTCCTGAAATTTA
TTGCCTTCTAGAATAAAACGAACTTCAATTTTGTAACGAGATTGTTTCAAGTACACCTGA
GGAAGGACAATCTTTTCAATCGTTTTGTTTTCACGCCTGATATTTTTAATCAAATAGAGG
TTGTTTTCAATCAGGAAGCGAGACAAAATCCGTAGGCTATTGAGCTTTTGGAAGAAGACG
ATTTTCTCGTAACACATGCGATTTAGTAGGTAAGCAATCAAACAAGAAGCAACAAGGACA
CCCCCGATAAAGTAAACTTGAGTCAAGGGATGGTCTTTCAACACTTCTTGATTAAGATAG
CAATAATTTCCAATAGCTAACAAAGAAGGGAACCACCAGATAAGCCAGGTGATTCCCCAA
ATATGACGATAAAAGGCCCTAACTCTTGTCCCACGATAGGTAAAGAGCTTCATAGTGCAT
CACCTCCTAATTATCCTTCTTGTTGTCTAGAGGTTTATTTTCCTTGATGGGTGTTCCTCC
ACTCTTTTTCTTGATTTTAGAAGCAAAGAGCTTGTAAATATCATTTCGGTTAACGTGAGT
GTGGGTGATGACAATATCTTCTAACTCTACCTCTTCTCGATATTTAATCCCTAAGTCTTC
AATTTCAGACTGAGCCATATCAGCAATGGTGAAAAAGAGGGTTTCATGTTGGACAGAAGA
ATGAATCGCCACCACAATCCCACGGATTTCACCTGTATTGATTTGGACGAAAGAGCCGTC
AGGGTTGCGTTGGGTACGGTCTTCTTCATAGATGATATCAGGGCCTTCAATGCCACGGAA
AGAGAGCTTTCCAAGCACTTCAGATACGTTGAGACCATCTGTAATGACACGATAGGTTTT
GTCTGCGATTTGTAGTTTTTCTCCGTAGTTTAAGCCAATTTTAGCCATATGTATTTCTCC
ATTACTTTCTTATTTTTTTAGGACCAATTTTTCTGCAAAGACATTAAGGGCTGGGGCAAC
TGAGTTCCCGTTTAGAGCCGTGTCTGAGAGAAAGATCGGATTAACGGCTTCTACGAGAGC
ATCTTCTGGAAAGACTGTTGTAGAAGCAGGGGTGATAACGTGGAAAGCCCCGTGTTTCTC
GCTATTAAGAATATGGCGTTGGTATTTGCCTTCTTTACCAAAGATAAAGCGAGGCGCATT
CCCTAATTTTTCGTAGTAAGCAGAGCCGATAAAATCTGGTTTCATAACAAGTGTTTCTGG
AATCATAGCATTTTCCTTTCTGATTTTGAGCAAAAGAAAAAGAGTTAAGCTAGTTGCTTC
ACTCTTGAGTAGTAGTGGGTAAATAATTTACGTTTAAACTGTCGACTATAGAACTGAATA
TCACCGCTAGGATAGCTATTCTTACGGGCTTCTTGGACTATATGATCTAGGTCAAGAAGA
GCTTGTGCATAGAGTTTAGCTTGTAGTTTAGGTGAGTAGCTAAACATGCCATAGGTGAAT
TCATAGTTCTCATAGAGGCGTTTACATTGTAATGCGAAAAAAGTTAGTCATAATTTCTCC
TTTATTGTAAGCATAAAAAAGCTACTAAGATATAAGGAAGACTTAGTAGCTTGAGAATAA
GTCTATCTCAAAAGATAGACAGCAGTAAAGAAAAGTTGTTTGGTTGGAAAGATCCCTCTT
CCCACGGTGGCAACGTTTAGCAAGGTGCTTTGCGTCAATTACCATCGTTTGCCCGGCCAA
TCTCTTTAGGGAGTCATAGTCATACCCAAGGGATTCTCTTACGCAATCCTGCGCAACCAG
TTCACTTTACTATTCGGCAAAAGTGCTAAACGTCCGAAATGCGTGGAAGCCCACAAATAC
TTGTTTTTATCTTCACTTCAACCATCAATGGACTTGACTTTACTTATCAAAACAATTACA
ATAAAGGTACGAAGTTTAGTGTAGTTTGATAGTCAGTCCTCTGGTTGTCAGACGCACTTT
TTATTTAGTTGTCAATGATCTCATGTGGTAGAGATTATTATTTTAATTTCTCATATCGCT
ACCAGCTATATTTATATAATATCGCTAATAGCGATATCTGTCAAGAGGTTATTTGAAAAA
AGTTAAAAATTATTTTTTTGAGGTTTAAAATGGAATTTTCAGAACGCTTAAAAGAGCTAA
GAAAACAAGCTCACCTGACACAAGTTGAACTAGCTAGTAAATTGGGAATAGTCCAATCTT
CTTATGCGGACTGGGAAAGAGGAAAGAAAAAACCAACACAAGATAATTTAGTTAAGATAG
CTCAGGTTTTGAATGTATCTGTTGATTATTTAGTTGGAATTTCAGAAGAAAAATCAGATG
AATTAGATAATATTGACTTGCTTTTTCGTATGAACTCAAAGGGACTAACAGAGGAAGAAA
AAGCAGTCTTCAAAAAAGAACTAATTGAGTTTATGGAAGAGCGTAAGAAACTTTTTGATG
AAAAATAAAATTTCTTTACTTTTTAGAAAGTTTTAAGAATAGATAAGTAGATCTATGCAT
ACGGAGTAGAGAAATGAAAATTTTAAAAGAACTTAGAAAATCAAAAGTACTAACCAGAAG
TTAACTCGCCAAACAATTCGGTGTATCAGAACGTACAGTAGCCTGTTGGAAAAGTAGGGA
GGTGGATATGTATCTGAGTACAGAGGTGACGTTAGTAAAGTTCTATAATGTTAGTATGGA
TATTTTTGTAAGTAACTACAAAATATTAACTTAATAATCAATTTTGAAAAGTATTTTATT
GAATAACTAAAAGGAAAAAATAATGAACTTTGGAAGTGGGATTTTGTATGTACTTATTGC
ATTACTAACTTTTTTAGTTGATAGTGCGATAAGATCATTGACTGATGCAGTTGAAAGCAA
AGATAATTTTAAAAAAAGAATAAGAAAGTATAGTATAGCTAGTCTTATTTTCGTTTGCTT
ATACTTTATTATTTATTATTTGATGACAAAAACGAGCAAATTCAACTTTACTAGTGAAGA
TGGAATTGCTTTACTAATAGTTTTTGTTATATCAATCTTGTATTTCTATTTAAATGCAAC
TGTTTCAACTTTTACAAAAAAGACTTTGGAAAAAAGACATGTAGCAAAAATAAAGGCCAA
AGAGAAAGCAAAGGTTAAAGCAGAAGCAAAATCGAAAAAACTAGCTGAGTCTGTAACTAT
AGAAAGTAATGATGAAATCAAATTCGAAGCAAAAGCTCTTATTACTAAACCTAAACCTAA
ACCAAAAGAAACGGATAGAAGGGAGCTACTATGGGTTTACATGATCATTTTCAATTTTTT
AATGATAGTTACCATCTTTCAATTAAATTCAATTCTGCTAAGAGGAAAAAATTACATAAA
CGAGGATACAAGAGCGACTTTAACAACGGGAAGGCAAAAATATGAAATAGTGATTCCAAA
AGATACGCTCTTTACTGTTGAATATTCTGCTCAAAATCAAAAAAATAATAATCCTATTTA
TGAAATTTTTAACTTTCAGGTAAGTGGCTCAGAGTATAAAATGGAAAAAGGTACATCTAT
TACGTTATTGGAGGATACTTTTTTACAAGCTGGACAGAAACTTTCGATAAAATTAGTGGA
TAATGATAATAAAGAAGTATCTGACGTTAACTTTTATACAAACGGTAAATCTGTGATAAA
ATTGAAAAGGAAAAAAACTGTAGAATTATCTGAAGACTCAGTAGTATTAGTTCAACAACA
GAATTCCTACCTTGTTGTTGCTACAGTATCTTTATATACTCAGATTCTAATGCTGATTGT
TTACTATTCTATTAAACATCAATTTAATTTATAAAAGAAAATTTCCAGTGGACAATCGTC
CACTTTTTTTATACAATAAATTCAACCATATTGGTTTAGTTTTGTAATTTATACTTAAAG
GAGGTATCATTCTTTGGATGAATTGTATACAAGAATAAGTAAGTCTACAAAACATTTGTT
ATACCAGTACATGAAGGATAACGACATTTCATTACTAAATTATAATTTCAATTACTTCTT
TCAACATTGTATTCAAGAATATCAAATTCAAGTAATTAGTCACCACTTCTCAAATCACAA
GATTGAAGGATTAACTGTTATTGATGGATTAGGTATTAGTTTTTCTTATGAAAAGGATAA
TCCCATTGTGAAGCAAAATTTTACTCTGTGTCATGAGCTAGGACATTTTATACTAGAGCA
TGAAGGTAATTATTTTGCAGAATCTATTGATAATCAAGAAAGCCTAATAGAACGAGAAGC
AAATATCTTTTCTGCTGTAGTATTAATGCCTGACATTGTTTTGTTGTCAAAGATTTATTA
TAGTTGCGACACCTTTCAACATATTCAAAATAGCCTGGATGTTTCAAAACAGGCATTATT
CTTTCGTCTTTTAGACTTTCTACGGGAATATTATCCTGGTAAAGATAGTGAAATCAAACA
ATCAGTTGAGAGTTATATTGAAGGGAAGAACGCTTCTATTTTTCGTTTGTTTCATGATAT
TAGAGGGCAAATCATCAAGGAGTTTCATCAGTTTCAGCCTTCCCTTATTAATCAGGTTAA
GCAGAGAGTTAGAAAAGTAGGTTTTACAACGAGTCTCGAATACCCAGACTTATTGAATCA
AGATAATTGGAAAGTAATTAAGGAGGAATGTATTAATTTAAAAACGTGGCTTATTTATAA
TAAAGGGAAGTCGATTGCGTATGTTTGGGATAAAGAAAAATTTTCAGATAAAGAAGCAAG
GAAAAAAGCAGAATTACAATTATTATTAATGTGAGGTGAACCATGTATCAACCAGATAAA
CTAAAAGCTTGTAGAAAAGAGCTAAAATTAACCCAAAAAGATATTGCAGATCAGTTAGGA
ATTAGTTATCAAGCCTATTCAGCATGGGAACGTGGAATAAAAGAACCATCTAAAGAGAAA
GTAAACCGACTAGAACAGCTACTCAAAGTACCAAAAGGTTACTTTACAGAAATTGAGATT
GTTCGTCTGTATAATACATTGTCGAATAAAGGTAAAAATCAAGTAGTAGACTATGCTCGT
GACTTGGTACAAAAAGAGAAGACTCAACAAGTAATATCTGTTTCAGAAAATCTCTATGAG
TACCATGTATACGAAAAGATGTCAGCTGGTATCGGTGCTTCTGTTTATGATGATCGAAAT
TATGATACTGTCTACTTTAACGAAGAACTGGCGCATGATTTTGCTTCATGGGTATCGGGG
GATTCAATGGAGCCAAAATATCAAAATGGGTCTGTAGCTCTTATTCGTGAGACAGGTTTT
GATTATGATGGAGCAGTCTATGCTATAGTATGTAATAACCAAACCTATATTAAACGAGTT
TATCGTGAAGAAAATGGTTTGCGATTAGTCTCCATTAATCCTAAATATAAGGATATTTTT
ATCTCATATGACGAAGATCCACGAGTAGTAGGAATTATCGTTGGGAATTTTATACCATTG
AAAGAAGGAAGAAATGGATAGAAGAAATCTATACGCAGGTGATTTACAAATAGATTACTT
TTCTGAAAGCTACTCGCATTTTGAGGAGGATTTCCAAAGGTACTCTAATATGAGCGTTCC
ACTAACATTTTTGACTGATGATATTCTTCGCACGATGGCATTATGTCACACTAACTACTT
CAGATTAAATCAAGAAAATGCTAAAGATGGAAGAAATCATTATTTTGTTTTTAAAGTAAA
GCAAAGAAAAGAAATGAAAAATATAAGAATATTTGAGTATAGCCACCATTCGTTAAACTT
AGAAGGAAAATAAAAAGTACGGACTTTTCCGTACTTTTGCCTTTAATCTTAAGTTGATTA
GCTTTGAAGATACTATTCTGTTAGTTTGGGATAGGATACGTTCATTAATCTTAGATAAAA
GCTAAAATTGGTTATCAAAAAAAGGACAGCCCATACTTAATCAAAAGGACTTATAGAGGA
GGCACCTAATTTTCCAAAAGCAAAGGAGTATGACGTTTTCTTAAGAGGGTCAGGAACAGA
TTCAATTGGAAAAACTTTCGAGATTAATGGTCTTAAAATGTATCCTCAGTTTTATTGGAT
TAAGGGAAGTTATTTGGTAAAAATGTTGAATTAAATAGATTTTTTAGGTAAATAATATAG
ATAGTCTCCTATCAGTTTAAAATAATAGAACGGATTCTAAATGATTTTTCAATCATCTAA
TTGTGATAATATTCATCCTTTGTCGGTTCGATAACTTCTGTATAGAAATTTTCAACTTGA
GATACAAGGTATCCTTTTGATGAAACATTTGTTTTCGTAAAAAGTTCATTGAAAGAGTCT
AATGATAATAAATCATTTGATGTGACATTGAATCGTTTTGATTTGCATAGCGAAATAATA
TCATTTCCAAAATTACGAAGGTCATTATTAAATTGATTGTTGAAAAGGTTTTTTTGTAGT
AGAATTTCAAGATTTCTCACAAACTCATACAGATTTTCATATTGTTCTTCTAAATTATAC
ATAATCTATTCTCCTTAATTCTATTCGTATTTTGGGGCAAAGCTTGCTATTTTTTGTAGT
AAGCTTATTTTGTACTTTTTATATTATCATTACGCATGTAACCATTACAAGCTCAGTATT
TATTTTGATTAGTTATATCAAGTATACTCTTAAGATTGAAAAAGGGTCTTTCAACGATTT
AATTGGCTTGTCATTCAGTTAGTTGCTAATCTTAAGAAGTTTGTTGTAGTTAAAGTAATG
TGTGTAAATTATTTATTGAGTAGATATTATTTATGAACCATCATTTATTATATGCTTTTT
GGCTCTAGAAGATCTAAATAAATCTGTTCTAATTTTAATCTATTTTCAAGTTGTAGCTTG
GTTAGTAAATTTCTTCCATGGTCTTGATTGGTAAACGTTTTTCCATATTCTTCAATTAGA
TTGACAACTTTCATTACATTCTCATTGTATATCTGTGTTTCCTTATGTTTGTCGTAAGCC
GACCAGTAGAAAATCAAGGTCACATTACTATGATACAAATCAACAGTGTCAAAAATAGCT
TGGAAATATGAATAGTCTGCCTTTCCTAATCCGTGACCGTAGAATTTGATAAAATCAAGG
TTTGACGAAATTTCTAAACCTGATAGATTTACATTCTTGAGAATTCTATATGATTTAGAA
AAAATTGTAGGTGGGTGATTGAAATTACCAACTAATTTATCATAGTCTATTCCAAAAATA
ATATTTCCATATTCTAAATTACCATGTATATTTCTAATGCTAGCGTTATCGAAAGGATTT
GTATAGTTAAATGATAGTATAGAGCTTCGCATCGGTAGGTCTAGTGTGTACTTATTTTTA
GATTGAACATATTGTAGATTACCTATCCTATTTTTTAGTTCTTCAAAGGAAGATAGATTT
GGAATAGAATTGATAATATCATATAATTTATAAATTTCCTCTACGTCATTGTATTGTCTA
ATAATGTGTGAAACTAAGAGTATTGATTTTTTAAAATATTCAGAATACTTTTTATGTCTG
TTGTTGTGTAATTGAAATGGAGTGTCTTTTTCCCTTTCTGCAATTCTTATTTGATATTCC
AAGAAACTACAGAAGTCGAATTCTACAGTACGCAAATCCTTTATTAATTCTTCTTGAACT
ATACTGATGGGAGGTAAATTTTCAAAACGATTCATGATTGTCTGAGTTGTTTTAATAATA
GACGTAGGTTTAAAAAAAATATTCTCAGAATTATTTGAAAAATAATCATTTATTTCATCT
TCTATTTGATTCTCTCTATCTAAATAATTTCCTATTTGAAAAATTTTACTCTCATAGAGA
AATTCTATGTTTTGAAGTTCTAAAAGAATCCTTGTTTCGATATCACTCCAGTTATTTGTA
GTTAGGCTATTATCATTTGATAAAGTCTCGAATATATCGTACCAATAATTGTTTGTCCAT
CCTTTTCTAAAAATAAAATCAAAAAAATCATTATAAGTTGAGTCTAGACCACATGCTAAA
TCAAACCCATTACCTAATATTAGAAGTTGTTGGGGATGTTCATTATTGATGCTAGAAATA
CTTGCTAAAGGAGGGGTTAAATTGGATTGTTCCATTTATATACCTTTCAATAATTTATTT
TGTCTAATGTTATATGTACTCCATTATATATTATTTTACAAAGAATATATAATGGATACT
AAATAGTTGTTATAGTGATGATATTTAAAATACTACTAAAAAAGTATAGGATATTTCATG
TATGTACTTTCACTGTCTAATATAATGCAAAAAAGATAGGGCCTTTATTTAAAGGATCCT
ATCTTTTTCGTATTATAATGATAGCTAGTTTGCATCTATTGCTTCTCTAACTTTAAACGC
TATCGCTCTTGCTAATAAGGGAGGAACGGCATTCCCAACTTGAGTAAATTGTGGGGTTTC
TTGAGAACGCTTCTCCCCGCCGGTAGTCCTTTTTCCGAGAAATTCAAAACTATCATCAAA
AGATTGTATCCGTGCCATTTCTCGTACTGTAAGTACCCTATCAAAATAAGGGTGGATAAA
ATCATCGGGGAGAGTGACAATAGTAGGTGATACAGAATCAGGATTGAGTCGAGTTCGAAT
AGATTTTTTTGTTAAAATTGCTTCTCCAATTCTATCAGTGATTTCCCCATTTATAAGTAA
ATGATGGAAGGTATCTGCATCATATTCTGTATTCAATAATGGATGAACTGTTTCCCAAAA
AATTGTTGCTTTGTCTATACTAGTATTTAATCTTCCAGCAAGAGATTTTAAGACAATGTT
GAATTCTTTTTCGTTATTTATTAAGCTATATAGAATAGCTAATTGACGATTAGTGAAATG
TAACCATCGCTTTGAATTGAATTTTTCTTCAAATAGATTTAGAGCTATAAGTGTATCGTG
TATGACTTCTGTATTAATAGCTAGGTTAACTTGAAATAAGCTTTCGTTAAATAATTCTGG
ATGAGTATCACGAAGATTGATTCCTTCATTCTTAAGTCTATTAATAACTGCACGAGTATT
TTCTCCAGGGTGGTATAGAGAGAATCGTTGAGAAACAAGTACATCGTGTCTAGACTCTTC
CATATTTGTAATGCGCTCTCTTGGAATAGGCGCACCTATGATTGTGGGAGTTTCTCCATC
AATTCTATGTTGGGCAAACTCAGATAAAGGCAATTCATTATTATATAATCCCTCTAAAGC
TTGTCTTACAGTTACTTCAGGGAGTTCATTCCCTTCAGGGTATTCAAGTGGTTGAACATC
ATTTCTGTATGCTAAAAATACCACCCGGTTCCGTTGTTGAGGAACGCCAAAATCAGCTGA
GTTTAATATTTGAACATCAAGTAAATTATACCCAAGATCTTGTAGTTCTTCTTTTAAAAT
TTCTTTAACTAGTTTTTGCCCGATGTAAGACGTGTCTCTAACTACACTAGGAAAATCTAA
CATCAACATATCCAGAATACCGGTTACATTCTCCATTACGACATATCTTGGATGAACATC
ACGGATAATTCTCAAATATTCATGAAAGAGCATATTTCTAGGATCACTTGCGTCTCGCTT
TCCAAGACGGCTAAATCCTTGGCATGGAGGCCCACCGAAAATAACATCAATATCACCAGG
TTCAAAGATATTTCCAAAGCGTAAGTTATTGATTACATCAAAAATACGTTCCGCTGTTAA
CTCTTGTATATCAGCTAGTTCAAAGTGTGTATCAATTCCTTCTAGGAGGCCCAGTTGATT
GTGTCTATTTACGTAGGTTTCTTGAACCATAGGACTTTTATCACTAGAAAAAAGGATATC
AAATCCGGCCTGTAAGATGCCTTCGCTAAAACCTCCAGCACCGCAGAACAAATCTATTGC
ATATGGCATTGTTAACTTCTCACTTTCTTTTTAATATTATATCAAAAATCATTTTTTAAG
TCCAGGGTGGACTACTAGGATATTCTATACTTATATATTCGTAAAAATATGGGTAATTAA
AATATTAAGTGAAATTTGATTATCTATTTAAATGAATCAGACAGAGTATGCAACTTAATA
CAAGAAACACCACTTAAAAAGACAACTTAATCGAATGTGTTGAGGCTGATTAAAAGTAAA
ATAATAGAACAAATTACCTGAGGTATAAAATTGAAAATAGCTGTTGAAAATCTTAATCGT
ATCAGGATTAATAAAGGATTTACCTATAATGATTTAGCTCAAATCACAGGATATTCAAAG
AATTCAATTCAGAAATTACTTTCTTATAACAATAATAGTAAAAGTCGATTGGATATCGTT
GTTAAAGTTTGTAAGGCATTAGACGTTGATTTTCCGTCAATATTTGAAAGGGGCGTAGGG
ACTTATACTGTCCAGGGAGGGCTCGTTTATACTGGCTTTGATAATGATGTAGGACAAGAA
TATTATTTGAAAAAATTTGTGAATAAGGTACGCATAGAAATTGATAATTATACGCACTAC
TATTTAAAAACAGTAAGTGGCTTGAGTGAATCAACAATAAGTGATTTATTGAATTTCAAA
ACCAAAAATCCTCAGATAGAGACCCTATTAAAAATTGCGAAAGGACTAGAGATTTCAGAA
TCAGAGATGTTTAGATAGGTATTAATATGCTCTTTGAACCTTATAAAGATGAACTTGAAT
ATATTGAACGTATTCACAATTACAATGAAAAGGAATATACAATTATCCGACTTACTCCTA
CAATGATGGAAAAAAGTATTATTGATGCAAATGTGTTTGTTCAAGATATCTTAGATAAAT
ATGGAGTGATGACTTTCTCACAACTTAAAAATGGAGAAAAAAAGAAACTACCTTCGGAGT
TATATGTTGGTGATAATAAGTTTAATACCACAATGTCCTGCTACAAGGCGAAGACACGTG
GAGATGAGAGATTTTGGATATACGGAAGTTGTTTTAAGAAAAACTTTTTAGTAGGTGATT
TGATTTATATAACAGTAAATCCGACCAATGAAAGAGTGCTAGTTGTCAATGTTTCCAGAG
GAATGTTAAGTGATGAAGTTTTAACGAAAATCTTTGGTGAAGATAGAATTAAAGAGGCAC
TTTCCCGTTTAATTCCTAAAGTAAAAACGATAGCATCTTTAGGGTATCATCCTAATTCAA
AAGGTAAGGGTAAAATATCTCCGAAAGATGCTGGAGATACACTCGAGAATTTGCTAGGTA
TCATAACCAATAACAGTCAAAAAGCTGATTTTGAAGATTTAATTGAACTAAAATCAAAAA
CATCGAAGACACTTGATACCTTGTTTACATTACGTCCTAAATTTGATGGGACACCGGTTG
CTGAATTTGAGCCTAAAGATAGGAATCGTGTATCAGCATTTGCAAGACTATACGGATACG
AGTCTGATAAGCATCCAGGAATGAACAGTCTCTATATCACTATTGGGTCAGAGAGTGCAC
CACAAAATAACCAAGGCTTTTACTTGGAGGTAAATGAAAATGATAGAACTGTAGAGATTC
GAAAAGGTGATGGTGCATCATCATACAAAGTTGCCTATTGGTATTTTGATGATTTGGAGA
AAGAACTTCATCAAAAGCATCCTGCAACACTTTGGGTGAAGGCAGAAAGTAGAATGAATG
AGGATATTGCTGAATTTAGATATACCGAAGTAGTACTAACCAGATCTCCTCAATTTATGA
CCTTTATTTCATTGATTAAATTGGGAGTAATAACCTATGACTGGCGTGGTTATATATCTA
GAGAAGGTAACTATGTTGGGAAAAATCATGGAAATGCTTGGCGTATAAAGACTAGACAAC
GCAATTTATTATTTGGTAGTTCAGAAATTATTGAGTTGTAAAAAGTAATATAGTAGAAAT
ATATAGAATTGAACCACCTTTAATTAAAAAAGTAGAGAAAAAAGTAGAGTTTAAATTGAA
ATTCAGTGCAATATATCGCATTTGACAAAAATAAAAAATGCTTGGAATGTACAGTACTTC
GAAATTTAGTAACCTAACTTTGTTTTTTATTATAGTAGGATTATTTCTCAAAGTTGACCT
ATATCATCTCTTGTTATATACTCTACTTTATGAAAGAGAATAAATTACTAATCATTTTTA
GTGTACTATTACTTTTAGTTGTTTTGGGATTTTTTGTGATTGATTATTTTAACTTAACTG
GTGCAGCAGTTTTGAGGTTAAATGGAAATTCTGATTGGCTTGGTTTTTTAGGATCTATTA
TTGGGAGCTTTATTACATTATGGGGAATTGTCTTCACAATACAATCTGAAAATAAAGGAA
ACGAGGATCAAACTAGGTTGTCAATAGCTCCGTTTTATAACTATAATTTTTCTAGACAGG
GAGTTAAAAGGGGCATAGCACCAAGTGTTGATGAAATGAAAGAAAAAGTTTTTACATTTA
GTCTTCAGAATAATACCAAAGAAAAGTTCTTTTTAATAGTGGATGTTGATATTAAGAATA
TTGGTGTAGGGAACTCGATTCTAAAATATATTGAACGTGAATATAAGAGAGAAAAAGCAG
AGGTTTTAAATCCTAGGGTAATTGAATCGGGAAGTAATGATCAGTTTACTATTTACATTG
AAGTTTACAAATCAGATTTGAAAAACTTTATGAAAGGCGAGGAATTGCCTACACTTAATT
TTCATTTTTGTGATGTATTAGGAAATCACTATGTTGATCAAATTGAGACAAAATTTGATA
TTACAACAAATAGAAAGTGTACAGTGATAAAAGATGATTCAATTCCTCATGATTTTGATT
TTGAGGAGATGTATCTAAGAGGAAACAGAAAGGAATACTTGCCAAGATATCAACATGATA
GTTTATTTGAAATAGGAGAAACACAAGAATAAAGGTATTTATCCATAATATTCGATTTTT
TAGGTAATTCCACTTATTCAATAAAACTTATACAAATTTTTTGAAATAAAAAGACATTTG
AAAACAATCGAATGTTGATATCAAGCTGTTTTAAAATTACCTAAAACAAAACCTTGTCAA
ACCAGGCTTGAAGAAAGCTCGTAAAGCATCACAATTCTCAAAACGTTAA
