# Supplementary material for: Abundance, Diversity and Role of ICEs and IMEs in the Adaptation of Streptococcus salivarius to the Environment
Source: Genes (Basel). 2020 Aug 26;11(9):999. doi: 10.3390/genes11090999 (PMC7563491; doi:10.3390/genes11090999)
Supplement: Supplementary file 1 [file genes-11-00999-s001.zip › Supplementary files/Lao_Data_S1/ICE_SsalN5_fda.fasta]

>ICE_SsalN5_fda
TTAAGCTTTGTTTGCTGAACATAGTTGATTTATTCGCCATACTTCCCATTACATCGTGAA
AGGCTATATTTAAGATTTCAAACAACCATATTAATAAGAAGAGAACTTCATTATTCCTCT
TAGTTCTATAAAAAGTGTGGCTAATTTGAGGCAAAATATTAAATTGAATTTGCCACAAAT
CGTAAGACCTGGTTTGGAAAGTATGAGTTTCAATTGGATTAAAAACAGCCTAATATTAAG
ACTTTTCAGAACGATATTTACTGATTGATTTCATAAAATTTGAATCAATATTTTTAAAAT
AGGGGAATAGATTAGTTCATTAAATATTAAACAATAAGCAATTTGTAAAATTATGCTAGA
CAATAAAGCGTCCCATATTTTGGATATGAAATGCTTTAAATAAACCTCATTTGTCAACTT
AAGCTAGAGAATTTCACCAGACTCAGAAAAAACTTGATACTGAGTTTTGTAGTTAATTCC
GTAATTTCCCCTAAAATTCAATATATATCTTATTGGATAATGAATAGTTTTGCTTCACAT
TTCTATTTAATGGGTGTATTGGCTGTCCCCACTTTGTTAATGGTGCAAAAGAATATACTC
GAATATCATTTTGCTTAAAAGCTGACAGAAGTAACTTTTTACCTCGTTATAGTGATGGAT
ACCCCAGATTCCCCCAAGCGCCCCAAACCTCATTAATACCATGTTCAAGCAAAAAATTAA
TTATCACCCTAACATTTTCTGTTGCGAGTTCCAAATTAAACTCATCTAACTCAGAGGCGT
ACGTTGCTCTTTCTGGATAGACGTTTGACACAATCCAACCATCATATCCTAACTTCTGGC
TAGCTCCAATAATTCGGTTAATTGTCCTATCGCTGTACTCTTCATTAGCAGCCGAAGGAT
TCATACAAATGGCAACCAGAGGTCTCTTTCCTAATCTACCTAACAAGAATCTGTGATACT
TATTATAATGCTGTGGAATACATAAATTAGGTGTCTCTCCAACAGGATAGCTTGGTCTGA
CTTTTGTAACTTTTTGATTCATAAATATTACCTCAAAGATATTATGCCACGAATACGCTT
ATATAAAATACCAAAAAAGTAAAACCACAATAATCGTAATCTTTCTTAAGGAGATTATGC
AAAAGCAAAAATTATTTAGGTGTGACGATAGTATATATACTTAAAATAGAGATACACCAT
TTTAGTGAATCTTAGATATTTCTCGAGTAAATATCTTTGCAAGGGTATCAGCATAAAGTT
CAGGCGTTAAGTCTTGCTTTTGAACTTTCTCCAGTAATTGTGAAAAATATTCCTTCTCAG
TACCCTTTGTATGAGAAATAAAAACTAACAAAATTCTATTTAATTCACCAGCTCCTTTTT
CTGAGCTGTAGGATTCATAGTATTGTTGATAAAATTCATCGTATTTCTCGTTTATTTTGA
GTAAGTTCACTTCCTCTTGTTTATCTAAAAGTTGTTGATAAGAGACATTAAGATCAAGCC
AATCTTTTTCAAACTGTTCGAGTAATTTGTCTGTAACTTTTTTCCTATTATAATACAGCT
TTATCAAAGGGATAATATCTATCCATACCTGATCAATAAAAACTTTAACAATCTTATCTT
TAAAGATAAGTAAAGGCTCATCATCACGTGTATGCACACGATATCCATCTGTCCGTAATT
CATTTATCAGGTCCTCAATATGAGTTTCTGATGTATTGAATATATATTGTTTCAACCATT
GTGGCATATTAGGGTCTTTAATATGCCAAGACGCGCTCAAATATTTACCATCCATTCTTC
TGGTTTCACCTTTTTCTAGACGACCTGGTACTCGTGTACTAGAAATGGTATATTTTTCAA
TGATATCTCCCTTTTGATAATATTCATTATAAAAACGTTCGTATTTGGTTGGTTTATAAC
TTTTTGTCCTATAAATTAATTCCATTACTATTCCTTTATTTTTCATCATTTGTCAAAATA
AGCTAGAAATTTTACCTGGCTCAGATAAACTTGATACAGAGTTTTGTAGTTCAAGGATTT
CCTTGAGATTCGATTTCTCTTATCAGCTAGAGCTAATAAGAATATTTGGGAAAGTCCACT
GAAATCCATCCTCCTTGGAGTTCCATGGTGTCTCAATAAACCGTTAGAATGTTCATGACC
CTGGGACCTCCAAAGAATCCAATGTCAGTATATCATAAATAACAACATTTTGAGTTTCCG
AAAAACAACTATTTGCCCTGTTGTAAAATGAAGTGCAACAAAAAAGACATCCAAGAGAAA
ATTCTTGAATGTCTGTAAATGTTGATATAACGTATCGTTTAACGTTTAGAGAATTGTGAA
GCTTTGGCATCAACATTTCTAAAGATTCCATTCGTGTTTATTGTTTACTATGTTTGATTA
TATTTTAGTTGAATGGTGTCAATTTTGACTCCGAGTGTAGGCGAGTTTGTTATTTTTAAT
CTCGTTACTCTTACTAGCATTATATCATAAATTCAATTCAATCAGTTTCCGTTTATACAG
ACATTTTCAAAACTTTCCGTTATAACGGACTTACTTATTAATAATAAAGAAATAATTATC
TGTTATAATAGTAAAAAGGAGAAATTCATCACGAAAAAAATCATATCACTTCTGCTTCTT
ACCTTATCAGCTTTCCTTCTCATTTCTTGTTCATCTCAAGACAACCTAGATGGCAACTAC
TATTGGATTGATACCGAGAATGGCCTAAGAAATGAGTTATCATTCTCTATCAAAGGTACC
GAAGGTACTATCGAGAAGGGAGAGTATGACAAGATTACCATCAATAGTAAAAATAACACC
TTTGAACTTTCTGGTGAATATGCTTCAGCTAAAGAAGTGACTTACAAACATTCTGATGGG
GTCATCGCTGTTGATATCAGTGGTACTGAACATGAGTACTATAAAGAAGGTACTGATGCT
TATAAAGAAGCCGTCAAGAAATACAATGAATTACAAAACTAAAAAGGAGGTCATTTGAAT
GAAAATCAACTCAGAAATCTATGATAATCTATATGATTTTATCCAAAACCTAGAAATTAG
AATCCAAAAGAATGTTTTTCATTCTAATCATTCAGAACAACTATCTACTTTCAGAAATGA
ACTATACCAACTTTGCAAGACCAAAGAATTGAATGTCTTGCTAAATGACATTACCTCTCT
ACCTTCTTACGAAGAACTCATCTTAGCTACACCTGATCAATCAAAAGGTTATGTCTTGAT
GAGTGTTGAGAACTTCTATAATGAGGTTATTGAGCCGTCTAAAATAGAATATTATGGGTA
AAATAAAAGACAGTAGCAAAATTTGATTTGCTACTGTCTTTTTGTTAATCATTTTTTTCC
TTTTTGATAATACTCATCTAAAAGTATATTACATTCTTTTGCTAATGCATTTGCTAATGC
TGGGGGAACTGCGTTTCCAACATGTTCACAACGTTTAGAATGATTGCCAAAGAATTTATA
ATCCAAAGGGAATCCAGTAATCGCTGCAGCTTCCCTAACAGTGATACTTCTATGTTCTCG
TGGATGTACTGGGAAATTACTATGGCCAGGAACCAGTGTAGGACTGGGTTCATAACCAGC
TAATCTCATTGTAGAACCACGAGAATAAAACTTACTAATTTTTAAATCAGCTGGCAATTC
ATCAATATGATTTGCGATTGAATCACCTTCAGGGATATATTTAAAACGACGAACAGTTTT
TTCATTGTGGTTCATCGGAACATTATCCAAATCTTCCTCATCTGTATAGTCAATTTCACT
CAATGCATCATTAACTGTTTTAGGTTTAGGAAGATCTAAATAATCAACCGGCATATCTTT
TTTAAAGATATCCTCGCTCATAAAACGAGGTTCAGGAAATTTATATTCTAATTTTAGGTC
TTTCCTTACTGCAACAATAATAACACGTTCACGTTTTGTTGCTGAACCATACCAAGCAGC
ATTCAACACTTTATGAACAACAGTATAGCCAAGTTTTTCATAAGTCTGATAAAGGTCATC
AATAACTGAAATAAGATATCCATCCTGTTTTAATGACTTCATCATGTCAGCCTTCTCATA
TCGTAATGCTTTGCCTTCTTCTTCAAACTCCTCTGTTATTCCATTGACTTTTCTGAGACT
TGCTTTTTGCCCTTTATAGCGTTCTAATTTTTGCCAAATCTCATCAACCTGCTCTTTGAT
TTCTGTTGGTGTTTCAGGGTCTAGAATTTCTGCATTTACAATACCCGGAACATTCTCCAC
AATAGAAATTTTTGGTTTAAAAGCCTCAACGAGATCAAGTTGCTTTCTATATAATGTATT
TCGTTCATCATTTGGACTTCTTTCACCGGCTAGACTAAAGCCTTTACAGACAACTCCACC
GAACATTACATCAAGCTCACCTGCTTTCAGTCCAGTTTCTTTTAATAATTCATAGGGCTT
CAACTCCTCAATTGGTGTATTGTCAATAATTGCCTTCTCTTCTGCTAAATTTGGATTATT
AAAAGTAAGAGTCTCTAAACACTCTTTTACAAAGTCATTCACATAGACTGTCTTAAAATT
CTCTTGCATGAATCCTAAGTGAGAACCTCCAGCTCCCACAAAAGTTTCCAAAATCGTATA
ACCAGTATTCATTAGTTATTGAAATCTCCATTTCTTAAAAGTTCATAGAACTTTTCACAG
TATTGTTTAGCAATGGGTTGCTCTTTTATTTTTTGAATTAAATCATCTTTCGACAGATTA
AATGGATCATATTTGACTACTCTTGTATTATTTCTTGGTTTAAAATCTACAAATCCATAA
TCATCACGCATAATATTTAACCAACTGGAAACATATCTTCCCTTGCTCTCAGTCAAATAC
AGAACCTCTTTATTGCTGTATTCTTCTTTTATTTTTTCAACAATTTCTTGATTACTTAAA
TTTACTTTCCCAGTATTTGAATCACGATTATTGTTTAAAATAGCCAGTAAAACTTTAATG
TATGGTTCAATATAAGCATCAAATAAGGTATATGAAAACTCAGATAAGTCCATCATAGCC
ATCTTTCTTCCACTACTTGTCAGATGATTTTTATTATCAGTAAATCCTAAAGAAGCTAGA
GTAATAAAGACGTTTCGCCAGTTTCCATTATTGATTGTTTCTGTCTTTTTGAGATGCTCT
TCCATCTTTTTTCTATTCAATATCTCATTCGATCCAGGATTAAGAAGATGCCAATACTGT
ATATATTTTAAAGCTATAAAATACTCAAAAATTCGATTGTCACGTAAGTAGTATGATGAA
ATAGCAATTGTATTAGAGTCTTTTTTAGCAAGCTCATCTAAAAGTTTTCTATCAATTTCT
CGTACATTTTTCGACGCTAAATTGATCTCAATTATTTTAGTTGATTTAGGATATTTAAAA
AGTCCAATATTTAGTTTTGTATTCTTATAGAAATTAGATGGGATTACAATTGCTGTATTA
TATTCTTTTCCTTCCTCATATAAATATTCCGAAAATTTTCTCGGAGAAATTTTTTGTTCA
AAGAAATACTCATATTGGAATAGTTGGCCAATCCCTCTGACATACTCTGTTACACCAATA
TCGGCTCGTTTACATTCAAGAGTAGACAATAGGCGGAATTGACCATCAGTTATTGTGAAA
TCAGAAGTAATACCATTGATGTATTCAACTTCTTTTTCATAGTTAGCATTATCTACTTCT
TTTTTGTCCAATAAAATTTCAGAGATTCCTTTTTTAATCTCGTCACTATTGTTTATTGTA
TCTTGAAATTGTTTTTCTAATATATCAATACTTGAACACATACACACGTGACTCCTTTTC
GTATTATTTATTATATCATACTTGAGCCTATGACTTAGACCATCAAACTATATAAATTTT
CACTGTACACTTCTAAACACCTGCAAATACTGATACTTCCTAACCATCTTACTTTCATCA
CTCATTTCAATTTTGAAGTAAAAATAGTGATCCCGTCCGTCTTTACTGTTTTCTTTATTG
AGTTTGAAATAGTTTTTTTGGCTCATGGCCATTTCTCTTAGTATATCATCAGTGAGAAAT
GTCAATGGTACATCCATAGCTGAATACTTGTAGAAGTCTTCTTCAAACTTAATATATGAA
TCCGAGAAATAGTCAAACTGTAATTTATCTTTATAGATTTCTCTCCTACTCATCGCTCAA
TTCCTCCATTAAACTGATTCCCAAAATATCATCCACTTGAAGTAGCTGGTACTTATCAGC
TGTTTTTATTGTGATTTCAGACGTGCAAATTTCTGTTACCTGTCCAGTGAATCCTTCTTT
TCTCTTGCCGGATTTGACTTCAAATATTCCTGTCAGCCTACCAACATACAACTGGTTAAT
CAAGGTGAGTTTATCTAACTTAGTCAACTCACTACTCATATCAACCTTGTTCTTATCATC
TGTCAATGAGGTTGTATGTTCTGAAAGGAAGAAGCCCATCCATTTCATCATTCCCCTATC
TTGATGTTCCCTTGCTGATTGGAAGGGAAGATAACTTCTATCAATCATTTTAAACCATCT
AGTCCACCAGCTAAGTGACCACCAATCAACTTACTTCATTCCAAGCTTCTTGAAACTTCT
AGCAAAGAGTTCCCCTTTTGAATTATTGTAAATCCAAATTGATTTCGGATGGTATCAATT
GCTGTTTGGAGCCTTTCTTCTGTATCAATTTTCTCAACGTCATCAAATAGTGAGATGACC
TGAATAAAATCATCTACAAAATTTGAATAACTAATGGCTACATTTCTGACTACTCCCGAA
TCATATTTCTTTCTAAATAGGAATAAAACATGATCTGTGAGAACTCTAGTATTATTAGTC
GGCTCTACCTTCATCTGATACTGGATCGATCGTTTCATTTCATTCCTTTAAAAGCCTATA
GAGATGAGACTAAGATAAGTCCGTTTTAATTATCTGCTCTACTCATCACACAAAGCGAGG
CCCTTAAAGGATACAATCCACGTTCCACACACTCAACACTAGCATAGAAAAATCTCATAT
CCACAAAAGCAATATCAGATTATGGTTCTCGTAAATAATCAAAATAACCCATTATCTATC
TCTTTTATATTTGTTTTCCCAATATTCCCTTTCTCCTTCTCCTATGCCTTCTGGTAGTTG
CTTCAAACATTGTCCCATACTTTGATATTTAACAATTTCAGTTATTTCAGCCAAAGAAAG
TCTATGGGATGCTCTACTAAAGTTCGTATCGAAATAATCAACCTCTTCTATTTCAACTAA
AATATCATAATTTTGACCAAGATAATATTTAATTTCAGATGGTACTAACTTCTCTGATTC
TTTAAAAAACAAATGAATATGGCCATTTGAAGATAATAATCGTTCTCTGATATTAGTCGA
TTTTCCAATATAAAAACAGATTTTTTCATCTCCTAAATTGGCAAAAAACTTATATACACC
TACAATATCTTTTTCCAAAATTTCTGAAGGAATAGTAATACTCCACATTTTAGCTTTTTC
TAATTTTGCTCTATACGTCATTCCCATGGTATTCTCCTAACTTACACCTCTAATGGCATG
AAGTCTCCTACAATTTTACCCACGATACGAGGGTTTTCATCATAAGGAATATAGATGTCC
TTATAATCCTTGTTAATAGAAACTAGGCGTAGCCCCTCTTCCTCACGGTAGACTTTCTTG
ATAAAGGTTTGAGAGTTCCACACTACTGCATAGACTGCCCCATCATAATCAAAACCTGTC
TCACGTATAAGAGCTACTGAACCATTTTGATATTTAGGTTCCATAGAATCACCAGATACC
CACGAGGCAAAATCATGAGCTAATTCTTCATTGAAATAAACAGTGTCGTAGTTTCGATCA
TCATAAACTGATGCCCCAATACCAGCAGACATTTTTTCGTATACATGATACTCATAGAGA
TTTTCTGAAACTGATTTTACTTGTTGAGTTTTCTCTTTTTGCACCAAGTCACGTGCATAT
TCTACTACTTGATTTTTACCTTTATTTGACAATTCATTATACAAACGAACAATTTCAATT
TCTGTAAAATAACCTTTTGGTACTTTGAGTAGCTGTTCTAGTCGGTTTACTTTCTCTTTC
GATGGTTCTTTTACTCCACGTTCCCATGCTGAATAGGCTTGATAACTGATTCCTAATTGA
TCTGCAATATCTTTTTGCGTCATTTTTAGCTCTTTTCTACGAGCTTTTAGTTTTTCTGGT
TGATACATAGTTCTCCTCACATTAATAGTAACTGTATTTCTGCCTTTTTTCTTGCCTCTT
CATCTGAGAATTTTTCTTTATCCCAAACATACGCAATCGACTTCCCTTTATTATAAATAA
GCCACGTTTTTAAATTAATATTTTCTTCCTTGATTACTTTCCAGTTATCTTGATTCAATA
AATCTGGATATTCTTGACTAGTTGTAAAACCAAGTTTACTCACTCTCTGCTTAACCTGAT
TAATAAGGGAAGGTTGAAATTGATGGAATTCCTCTATAATTTGTTCTCTAATATCATGAA
ACAAACGATAAATAGAAGTGGTATTCCCTTCAATATATGTCTCAACTGCTTGTTTGATCT
CACTATCTCTACAAGGATAATATTCTCGGAGAAAGTCCAAAAGGCGAAAAAACAAAGCTT
GCCTGGATACTTCGAGACTATTTTGTACTTGATGAAAGGTATCGCAACTATAGTATATTT
TTGATAAAAGGACAATATCTGGCATCAATACCACAGCCGAAAAGATATTGGCCTCTCGTT
CCAGCATATCTTCTTGGTTGTCTACAGACTCCGCAAAATAAGAACCGCTATGTTTTAGAA
TAAAATGTCCTAACTCGTGGCATAAGGTAAAGTTTTGTTTCACTTTGGGGTTATCCCGTT
CATAGGAAAAACTTGTCCCTAACTCGTCAACTACTGTTAAACCTTCAATTTTATGATTTG
AAAAATGGTGAGGAATTACTTGGATATTATTTTCTTGAATACAGAATCGAAAATAATAGT
CAAAATGATAGTTCAGTAAAGAAACATCTTGATCCTTTATAAACTGATATAATGCTTGTT
TTGTTGTACTACTTACTCTTGTATACAATTCATCCAAAGAATAGTACCTCCTTTAAGTAT
CCATTATCTAACTAAACCCATTTGGTTTAGTTCATTGTATAAAAAAAGTGGACGGTTGTC
CACGAATATTTTTGACGTAATCCAAATCATAAACTTATTAATCATTAACAATTATGTTTA
AAAGTTTAACATCTACTAATAACATAAACCAACTACATAATTATGATTTATGACACTACA
AACGATAAATCAGTTTCTCCTCCCTCACAATCAATATCATCAACTTCTAATACTAGGTAA
GGATACATAGAAAGTATAATTTTGAGAATAAACTCCTGATCACAATATCCACAATTTTCC
TGAATCGTTAATTCATATACTGTTTCAGAGCCCATACTTCTCTCACTACTACTTATTTCA
AACTCTTCCATTGAAGGTGCATCATAGTTGTTTTCAGCATGACAGTTATCACAAGTAATT
GTATAGATTTCACTTTCTGGATGAAGCGATGGCTCATAATCATCATAGTTATTTTCATAA
TAATCTCGTTCAACTGTCCTATTTATTAAACTATCATTATTTAAAACAATTGGAACATCA
GACATATTAATTAGTTCTTTAGATTCTGGATCCACTTCAATATCAACTTTATAGCTAATC
GTATGACTTTCCGAAATTAAATCATCTGAATCTTCTTTACAACCAGAAATTTCAATCCTA
AGAATAAATCTTATTTCTGCTATCACTCGCCCTGTATCACTTTTAATATCTAAGATTTTT
ATATGATAATCATCGAAAAATAAATTTCGGATTATTACTTCATCGTAGGGATATAACTCA
GTGTAATCTCTTCGGTCATAATTTGTAACATCAACTATAAATCCTTTGCTTGCAGCATGA
TGAGTCGCAGTAAAATCAATGATCAATTCCTCAAAGTGTTTACGTATCCTTCTTGCAATA
TTACCAACCAATTCTTCAACAATTTGATAAGCCTCTAAATATTTTTCAAGACGCTTATTT
AAGTAATCTGCACAATCAGGATAGTTATTAAATATTTTACAACTCGGAATCTTATCTTTA
ACAGCTTTAGAAAAACCTTTGTCAGAACTAACAATATACAGACTACCTTGATTTTGAAAC
TTATTTTTTAATCCCTGTATTATCAAAGCATCTGGAAATTCATTTTTTTTACTCTTTTTA
TTTTCAAATGGAGGTAAGCCTTTAAAGTAATCTGATAATATATCAGACATTTCGTAATTG
AATGTTTTATCAATTTCCTCATCTGAAAAAAATTTAATAAATTCTTCAAATTTTTCTTCA
TACTCAGTAAAACACTGACTTTCTAAATCTTCTATTTTCAGAGTTTCTATAGCGTCTGAG
AATAAATCTAAACTTCTAGTTTGCTTACTTAAACTTTCGACTGCTTTGGTAATATCTATT
GCTCTATCTCGAAGGTGTGATAACACCTCATTATAAATAATAGGTTCAATATAAACCCTT
AAATTTGGGTAACTCTTTTTTAAACCTTTGAACGTAGTATAAAATTTTCCTTCGAAATCA
TAATTAGTACTATCATAAATATTAGAATCAAAACAAACCGTAATATTTTTTTCAATCTTC
ATTAAATATTTTATATACCTTTCTAGCTATTTACAGATTAAATCATTAGCTAAAGTATAA
CTAGATAACCAATTCATCCAAACTAACTTCAAAAAATTCTGCTATCTTTACAGCATTTTT
CAAAGACATACTCATCATATCTTGTTCCCATCGAAGAATGGTTCTTTTATTTACTCCTAA
TTCCTTAGCTAGCTGAACTTTTGTTAAACCACGTTCGATTCTCAATTCTTTTATTTTCAT
AGAAATCACATTCCTTTTTCAAATGACTTCTTCCTCTCCTCCATAAATTCAATCAACTCT
TTCTTGAAGATTTCCTTCTCTTCTTCGGTCAGTCCATTTGAATTCATACGGAAAAGCAGT
TCAATATTATCTAACTCATCAGATTTCTTTTCTGAATTACCAACTAAATAGTCTACAGAT
ACATTTAAAATCTGTGCAATCTTGACTAGATTTTCTTGTGTTGGTTTTTTGACCCCACGT
TCCCATGAAGCATAAGCTGGTTGCGAAATTCCTAGTTTTTCTGCCACATCTACTTGGGTT
AACCCTGCTTGTTTCCTAAGGTCTTTTAAGCGTTCCGAAAATTCCATTTTTAACCTCTAA
AAAATATTTTCCATTTTTTCAAATCATCCCTTGACATATATAACTGATAGTTATATAATT
TGAATATAGCTGATAGTTATATCCTTTTTAAAAATAATAACGCCAAACTTTCAGCATTAT
GATCATTGACAATTAAATAAAAAGTGCGTCTGACAACCAGAGGACTGACTATCAAACTAC
ACTAAACCTCGTACCTTTATTGTAATTGTTTTGATAAGTAAAGTCAAGTCTGTTGATGGT
TGAAGTGAAGATTAAAACAAGTATTTTGTGGGCTTCCACGCATTTCGGACGATTAGCACT
TTTGCCGAATAGTAAAGTGAACTGGTTGCGCAAGATTGCGTAAGAGAATCCCTTGGGTGT
GACAAGGACTACCTAAAGAGATTGGCCGGGCAAGCGATGGTAATTGACGCAAAGCACCTT
GCTAAACGTTGCCACCGTGGAAAGAGGGATCTTTCCAACCAAACAACTTTTCTTTACTGC
TGTCTATCTGTTGAGATAGACTTACTCTCAAGCTACTAAGCCTTTCTTATACCTTAGTAG
CTTTTTTATGCTTACAATAAAGGAGAAATTATGACTAACTTTTTTCGCATTACAATGTAA
ACGCTTATACGATAACTATGAATTCACCTATGGTATGTTTAGTTACTCACCTAAACTACA
AGCTAAACTTTATGCACAAGCTCTTCTTGACCTCGATCATTTAGTCCTAGAAGCTCGTAA
GAATAACTATCCTAGTGGTGATATTCAGTTCTATAGTCGACAGTTTAAACGTAAACTATT
TACCCACTATTATTCAAGAGTGAAGCAATTAGCTTAACTCTTTTTCTTTTGCTCAAAATT
AGAAAGGAAAATTCTATGATTCCAGAAACACTTGTTATGAAACCAGATTTTATCGGCCCT
GCTTACTACGAAAAATTAGGAAATGCCCCTCGCTTTATCTTTGGTAAAGAAGGTAAATAC
CAACGTCATATCCTTAATAGTGAAAAGCACGGTGCTTTTCACGTCATCACACCTGCTTCT
ACAACAGTCTTCCCAGAAGATGCTCTCGTAGAAGCAGTAAACCCAATTTTTCTTTCAGAT
ACAGCTCTAAACGGCAACTCGGTTGCTCCAGCTCTCAATGTCTTTGCGGAAAAATTAGTC
CTAAAAAAATAAGAAAGTAAAGGAGAAAATATCTATGGCTAAAATTGGATTAAACTACGG
AGAAAAACTGCAAATCGCGGATAAGACCTATCGTGTCATTACAGATGGTCTAAACGTTCC
TGAAGTCCTTGGAAAACTATCTTTCCGTGGCATTGAAGGCCCTGATATCATCTTTGAAGA
AGACCGTACCCAACGCAACCCTGATGGCTCATTTGTCCAAGTTAACACTGGAGAAATCCG
TGGGATTGTTGTGGCAATTCATTCTTCTGTCCAACATGAAACTCTCTTTTTCACCATTGC
TGATATGGCACAGTCTGAAATTGAAGACTTAGGGATTAAATATCGAGAAGAGGTTGAACT
TGAAGATATCGTCATTACTCACACTCACGTTAATCGTAATGATATTTACAAGCTCTTTGC
TTCTAAAATCAAGAAAAAGAATGGAGGGACGCCTATCAAGGAAAACAAACCTCTAGACAA
CAAAAAGGATAATTAGGAGGTGATGTAGGATGAAGCTCTTTACCTATCGTGGGATAAGAG
TTAGGGCCTTTTATCGTCATATTCGGGGAATCACCTGGTTTATCTGGTGGTTCCCTTCTT
TGTTAGCGATTGGAAATTATTGCTATCTTAACCTAGAAGAATTGAAGGACCATCCCTTGC
CACAAGTTTACTTTATCGGGGGTGTCCTTGTTGCTTCTTGCCTGGTGGCTTACCTACTGA
ATCGGATGTGTTACGAGAAAATCGTCTTCTTCCAAAAGATCAATAGCCTACGGATTTTAT
CTCGCTTCCTGATAGAAAACAACCTCTATTTGATTAAAAATATCAGACGTGAAAACAAAA
CGATTGAAAAGATTGTCCTTCCTCAGGTGTACTTAAAACAATCTCGCTACAAAATTGAAG
TCCATTTTATCCTAGAAGGCAATAAATTCCAGGACCGTTTTCTCAATCTTGGCTCGACCC
TTGAAGTCATGTTTAATGGGGACTTTCGCAATAAAACCTTTGATAAACGCTTTATCACCT
ATGACATTGCTATAAACCGTATTGCTAGTCGTATCACTATTAATGAGGTCGAGGTCAAGG
GTTCTAAGCTTCAACTTATGAAAGATGTCACTTGGGACTATATCGAAGAGCCTCACCTGC
TCATTGGTGGGGGAACTGGTGGCGGTAAAACCGTTGTCCTTATGACCATTATCTATGCAC
TCGCTAAGATTAGCTTTGTGGATATCTGTGATCCAAAGAACTCTGACCTGGCTGGACTCA
AAAAGATTCCTGTCTTTCATGGTCGTGTCTATACAAGTAAAGAAGATATTATCCAGTGTT
TTAAAGAGAACGTCGCCTTTATGGAAAAACGCTACGAGCTCATGTCTAACTCACCCAAAT
TTCAAGCTGGGAAGAACTTTACACACTACGGTATGACACCTAAATTCGTCCTCGTAGACG
AGTGGGCAGCTCTGATGGCCAAGATTGACCGTGACTATAGCCTACAGTCTGAACTCATGG
AATACCTCTCTCAGCTCGTCCTAGAGGGCCGTCAAGCTGGTGTCTTTATCATCTTTGCCA
TGCAACGGCCTGACGGTGAATTCATTAAGACAGCTCTTCGGGATAACTTTATGAAGCGCC
TCTCCGTTGGTCATCTAGAATCAACAGGTTACGACATGATGTTTGGGGACGCCAACAAAA
CCAAAGAGTTTAAAAAGCTCGATGAAATTAATGGGGTCAAGGTTAAAGGACGAGGCTATA
TCGCAAATAACGGGGACTTGGCTGGGGAATTCTTCTCCCCTTACGTACCACTCGACCAAG
GCTTCTCCTTCTATGATGCCTACGCAAAAATCCCTATTATGGAATATGATGGCGAAGAAT
TTGACGTCTTTGGGGAAGTCCGCCAACAAAATGAAAAAACTCAATTAATAGAGGAGGAAG
AAGCTCTAAACATTGAAACTAACCTACGACCGCTCAAGGAATTTGCGGAGGAACAGGATC
TCAAAATGGCGACGCTTCGAAAGATTATCTATCTCTTGCAAGAACAAGGCATTATTTTCG
AACGTTCGGACTCTGCCATTCTAATCAACCCTTTTCAAGAAGAACTTCTTCTTGAAATTC
TTATCCACTTTGAGGAGGGAGGACGCAAATCTTATCCAAAAGCCGTTGAAGCGACGCTTG
GTCATCATGGGCTAGGACAAGGGCAAGGGCAAGCCTGACCACAGGTCAGGCGCAGACCGT
AGCCCGAAGTTCCTAGCCCATGATGAGACTTCAACCCCCGATTTCTAATAGGGGGGTTAC
ATTTGGCCAAAGTGCCACGTCCACCCCTCCTCATTCCTTGTGGGAGTTGGGATTTCAAGA
TTTAGAAAGTGTGTCACTTTGGTCCAAAAAGTGTGTCACTTAATCAGAAGGAGGTGTTCC
CATGAATGACTAAAATGAGTCCCTTTCAAATCAAGAACTTCAGAAAACAAACAGGCCTCA
GCCAAAAAGCCTTTGCACAAGCCGTTGAGTTACCGATAAGAACCTACCGCTCCTATGAAT
CAGGGGAAAGAGGCCTCACCATTGACAAGTTCCGAGAACTCAAAGAAAAACTCGGTTATT
ATCAGGAGTGTCACAGAAATAATCTTAGAGCTCACATCGACTATTTGCGACTAACCTTCC
CTAGTCTGCGAGATTTAGAAGCTTTCTGTGAAAACTTTCTTTTTTGTCACTTAAGCGAAT
TTACTGACCAAGAAACACGGCTCATGAATTATACCCACTTGTGGCAACGAGGAAACATTT
GGATTTTCGATTTCTTTGATAAGTCTGCGACCAATAACTACCAAACGTGTCTCCAACTCT
CTGGTCAAGGCTGTCGGGAGATGGAGCTCCTCTTAGAGCACAAGGGGACTTCTTGGCAGA
ACTTTCTTCAGAATATTCTCTATGCCTACCAAGATGTCAGGGTAAAACGCCTTGATATCG
CCCTAGACGAACTCTATAAAGGCTATGGTCACGAGGAGGAACACATCCAGATCCCCAAGC
TCATTGATAAGCTCTATGCCAAAGAAATTGTCCTAGATACCATTCGAAAATGGAACATCA
CAGGTGGGGGCTCCTTCACCGATAACGACGATATGGAAGCCAATCATGGGCTTTCCCTTT
ACTTTGGGAGCCGACAAAGTCAGCTCTACTTCAACTTTTATGAAAAGCGATACGAAATCG
CTCGTATGGAAAATATCTCCTTGGAAGAATCCTTGGAGATTTTTGGTATCTGGAACCGCT
ACGAGCTACGCTTTTCAGACCAGAAAGCCCAAGGGGTTGTGGAGGAATACATCAACGGTG
TGGACCTCGGAGAAATCGCAAGAGGCATCGTGAACAAGGAAATCCAAGTCTATGATGGTC
TCACTCGGTTTGGAGCCTATAAGCCCGATGAAAAATGGCAAAGGCTCTTTGGAGGGGTTG
AACCCCTAAAACTCTCAACCAGTCCACAACCTTACAGTATCGAACGGACCATTCGCTGGT
TAACCTATCAAGTCGCAAATTCTCTTGCACTCGTTTCTGAAGCAGACAAAATCATGCAAA
CAGAATACATGAAGATGATTCAAAATAGCGGTGAAATCACCGATCGTGGGGAGGCTATCT
TAAGACTCCTCAAAACCAACAAACACTATGAACACTAGAAAGGAAATCCCTATGGAATAC
AAAGTCGAAATCAACTCACTAAACAACTTTAAAGCCTGGTCTGGTGGCCTTAGTACCTTA
AACACTGTCCGTGAACGTGGTGGCATAGATACCCTAACGACCATCTGTGAAGACCTCTTT
TCTGGGGATACCCCTACCGACACTCAAATCAATGATTGGCTTTGGTTTGATACAGACTTT
ATTTACCAAGCGCTAGGTTACGAGGATCTTCTAGAGGGCTAATGCCATGCTCAAGAAAAT
CTATCAAGCAGACTTCCTCCTTCTTCCTGATCAAGAGTTTTGGAACATGTATATCCTCCT
TAGAAAAGGAAAGGACTTCTACTATGAATGTGCTGGAAGATGTACCGAAAAACCTCCAGA
TGATAGGGGCTTCTACGACTATGAACATGCCTGTTTCACCCTAGACGGTCAGGTTCTGAG
TCTCAATAAACGGATGCGTCCCTCTCTCATTGCTTATATTCAACAGACCATCAAAAACAA
TCACGAAACTTTTAGAAAGGAAATTGATATGGCTACTAAAACGATTTTTGAAACCAAAGT
TGGACAAGTTACCAACGAACTCGGAGAATTACTCAAAAAGAAAGACCACAAACAAGCTTG
GACCAAGGCTGGAGAACTAAATGCTCTTCTCAAAAAAGAGGAGGCCAAGGATCTAAAGCC
TGAGTTAGTCGAACAACTCCATAATGAGTTACGAGGCTACTACTACATTAACAGTGAGAT
TGAAAAAGCCAATAAGCGCCTCTACGCTAAAGGTTCCAAACTCATTGAACTCGCTAGTCT
CTAGAAGGAGGACCTATGATAAAAGCTAAACGTTACATACTAAAAGCAAGGGAATATCTC
TCAAACTTTAAAAAGGTGGAGAAAAAAGGTGGCCCACCAAAGCTAAAAGTCACTACGAAA
AAGACCGTCAATCTAGCTGTTATCGGAGGAATTGCTTTCCTCCTTTTTGTTGGTCTTATG
GGTGCCGTCCGTGCCATCACACTCTCAAATAAAGTGGGAGCACTACAAACCCAAGTAGAA
GCGACTCAAAAACAAAAAGCACAACCTGTGGACGCTAATCGTAAGTATGACTACAAGCTT
CAGTATTACCTCAATGACTATGTCTACGCCTACTTCACCCTCCCACAAGAAGGGGATAAA
CAACAAGCACAAGTCGAACACCTCAACAGTTTCTATAACTTCGTTCCAGACGTCAAAGCA
CAAGGTCAAGTGCGTAACCCAAGTACCTTGCTCTACTCACAATTAGTCACAGTAGAAGGT
AAGGTAGCTACCTACAAAGTCAAATACAAGGAAATGATCCAACATGACAAAGACACCGAG
GAAAAAGAACTGGTAACGGAATTTAATATTCCCTTTGATGAAAAAGAGGGGAAATACTAT
GTTTCTGGACTCCCTTGGTTCTCAGCCATTGACTCTTCACAAGCTGGACACTTTAGCGAA
GATGATCAACTCCAACTCACAGCTAACGACCACGTCTCAGACAGTCAACACAAGAAGGTT
GAAAAGTTCCTCAAGGTTTTCTTCACTAACTACACCACTAACCAAGACAACCTCAACCTT
ATTGCTAAGAACGTTCCTATTGTAGCCAATACCACCTTTAAAACGATTGACTACACTTAT
CTTAAGAAAGATGGGGCTGGTCTCATTGCTTATGTACAAGCAACCTTTGAGGTGGGAGGA
ACGACACACTCTGAAAACTTCACCTTCACCCTCTCAGAAAAAGACAAGAGCTACTATGTC
ACAAAACTAGAACACACCATTCCACTTAACTACGCAAACGATAAAGATTAGGAGAACTCT
ATGAATACAGACAATCTACGCACCTTCCTCCAAGGCGATGGGATTTGGATTCTCACCGCT
ATCGCTGTTTTGTTGGCTATTAAAGCTTGGCGAAACAGTTCTTGGCTTCAACTCTTCTCA
GTCGTCGGTTTCTATGCCGTCATCGTCTCAATCGCAAAAGGACAAGACATCCTAAAAGTG
GTCGGCTGGTTCCTACGACTCTTTGGTATTGATTCAGGACTTTAAGTATGACTGACGAAA
GACTCTATGACTATAGTAAGGGCTTAAACGCCCCCTATTGGATCCAGGAAATCAAGACAA
AAAAGGGAACTCGCCTGTGGTACTTTGCGACACCGATGCAATTGTCCTTTTTCATTGTCT
TTATCTTCGTTTTTGTAGCGATGTTGCTCTTTGGAGGATTCATCCTGGTTCCCCTCGCAA
AGTTAACACACTCTATTTCACTACTGCTCTATTGGTACCTCCCCTATAAACTTGCTAAAT
TCTACACCGAATACGAACCACACGGTAAGAAGATGCACGTTTTCATCGGAGACTACCTGA
TTTATTTCTGGGATTTCAAGCTTAATCAAAAAGCCATCTACCATGAAGACCGAGTAGAGC
CAGTAGAAGAAATTGTCTTTGAAAAAACAAATCTATAGAAAAGGAGGTCCTATGAGTATT
ACCTTAACCTATCCTATTAGGGAAACCCATGAAAATCTGGCCCTCAAAAAAGATCGGACG
GTGATGGCTTATTACCGTATCCCCAATACTCCCATCACTATTACAGATGAAGGGAAAAAG
GACAAACATAAAATCACAGTTGCTCAGATGATGAAAAAGCTCCAGAAAAACAAGTTCTTT
GAGATTTCACTCATTCCCAAAGACTATCTCTTAGAAGAGAAAATGAGGGACTTTTCAGAA
GCACTGGCTGATGATAGCCGTGAGCTGGGAGAAGAACTCCTTCTCTACACGGTTGACCGT
CTCACGGATGAAGTGGAAATTCCTTATCAGTTTGATTGGGTTGTGGGAGTGACCTTACGC
AAACAAAATCACGGGGCAACGGTAAAAGACTTGGCCTATGAAAGTTTTAATGAGTTCTCG
GAGAAATTCGCAAAAGGTCTTGGCTACGAATACGCATTGAGTCCCACATGGTATGACGAT
TACAGAAGTGACGAATTCACTATTTTCCAAGCTTTTTCCGTCCTACGTGCTAAACGTCTG
ACCAATGAAGAGCTCTTCTACTACCAGCGGATGCAATACCTCCGCTACATTCCCCACTAC
AGGAAGGAGGTCCTCGCGAATCGCTCCCAATTTAACATCACAGATACCCTAATTAAAGTC
CTAAAAGGAGGCTTCCTCAAGCTCGAAAGTCCTTATGGTTCTTCCTTTGTGACCATTCTT
CCTGTTGGAAAGTTTCCTGTGCAATTCAACGGCTTTCACCTAGGCGAATTCGTCCAACGC
TTGAACTTTCCCGTAGAACTGCGTATCAAAGCAGAATTTATTGATACCAACAAAATCAAG
GGGAGAATGGGACGTTCCAATACCCGTTATCGAAACATCATGGAAGAAGCTGAAAACACA
GATACGGTCCAACAAGATGAAATCATTATGGGCTCTATCTCTTTAAAAGATTTGATGAAG
AAAGTCGGAAACAAGGAAGATATCATCGAATATGGAGCCTATCTCATCGTCTCTGCTTCT
AGTGTCAATCAACTTCGTCAAAGACGACAAGTAGTTCTCAACTATTTTGATGATATGGGT
GTTGAAATCAGTGAAGCCTCTCAAGATGGTCCTTACCTCTTTCAAGCCCTACTCTACGGG
GAAAACCTCCAAAAGAAAACACGCACTTGGACACATATGGTCACAGCACGTGGATTTTCA
GAACTTATGCCCTTTACCAATACTTCCTCAGGGAACCGTATCGGTTGGTATATCGGACGA
GTGGATAACTGGACGGGACGTTGGGACTCTATCACTAAAGCCATTGATTCTTCTAAAAAT
ATCGTCCTCTACAATGCCACAGTCGGTAATAAAGAAGACATCGCTGGAAAGATTACCAAG
AACCCACATATCATTATTACGGGTGCGACAGGACAAGGAAAATCTTTCCTCGCTCAGATT
ATCTTTTTAAGTGTGGCTTTACAAAATGTCAAAACCCTCTATATTGACCCCAAACGTGAA
CTCAGAAATCACTACCAAGAAGTAATCAATTCCCCTGAATTTGCACGACGCTACCCTGAA
CGCAAAAAACAGATTGACAACTTTAACTTTGTGACGCTAGATAGCTCACTACCATCAAAC
CACGGAGTTCTAGACCCCATTGTGGTCCTTGATAAGGAACAAGCTGTAGAAGTCGCAAAG
AACATGCTTGAGTTCCTGCTACAAGCTGTCGATGACGTGACAATGGACCAGAAAACAGCC
ATCACAGAAGCTATCAATGCTATCGTAGAACGTCGAGTAGCTGGTGAGAACGTCGGCTTT
AAACATGTCCTAGAGACCCTAAGACAGGCTTCCTCTTCTGAGATTGCCTCCGTTGGGCGC
TATCTGACGTCCATTGTGACAAACTCCATCTTGGAACTCGCCTTCTCAGATGGCACAACC
CCAGGACTTAACTATGAGTCCCGAGTCACTATCCTAGAAGTCAATAACCTCAAGCTTCCA
AAAGATGACTCCACAAAGATTTCAGACCACGAACGAAACTCCATCGCCCTCATGTTTGCG
CTTGGAGCCTTTTGTACCCACTTTGGCGAACGCAATGAAAATGAAGATACCATCGAGTTC
TTTGACGAAGCATGGATTCTCATGAAATCCGCAGAAGGAAAGGCCGTAATCAAAAATATG
AGACGTATCGGACGCTCCAAAAATAATACCTTGGCACTGATTACACAATCTGTCCACGAT
GCAGAAAATGACGATGACACAACTGGATTTGGGACTATCTTTGCTTTCTATGAAAAATCT
GAACGTGAAGATATTCTCAGACACGTCAATCTCGAAGTCACGGAAAGCAACCTCGAATGG
ATTGATAATATGATTTCTGGACAGTGCCTTTACTACGATGTCTACGGTAATCTCAATATG
ATTTCTGTCCACAATCTCTTTGAAGATATTGATATGCTTCTAAAACCTATGAAAGCAACT
GTATCTTCAAGTCTCGAAAATAAATACGCTAGTTAGGAGGTGAACCAATGCAAGAAGCTT
TTGACAAGCTAAAGGGAGTAGATATCTTCTCCCTAAAGTCCTACATGGAACCAACCAACT
TTGGCTCCTTTAATGGAGCTTGGGTTCTAATTAATGAACTCTTCGTTAACCTCTTCTTTT
TCATTCTCAATGCCGTCGTTGGCTTCTTTTCCCTCCTCATTCGCATCTTAGAAAAGATTG
ATCTCTATGCCACCTATAAAACCTATGTCTTTCATGGAGCAAGCAGTATCTGGCACGGAT
TTACGGGTTCTAATTCTGGCAACATTACCAACAAATCACTTGTAGGCACCTTGCTTTTGG
TTTTAGCTTTCTACCTGTTCTATCAATATTTCTTTTCAAAAGGCTCTTTTTCAAGAACAC
TCCTCCATGTCTGTTTAGTACTCCTATTAGCTCTGGGGTACTTTGGGACAGTCGCTGGAA
CTTCTGGTGGTCTCTATCTCCTTGATACCGTTAATAACGTCTCTAAAGACGTTACCAAAA
AGATTGCAGGCATTAAGGTGGACTATGCCAAAGACAAGTCTATTAAAATTGGAAAATCCA
TGTCAGATAGCTACATTGCAGAAACGTCCTATAAAGCCTATGTCTTTGTCAATACTGGCC
AAGAAAATGGAAAATACAAGAACAGCCAAGACGGGAAAGAAGAAGCCTTTGACGACAGTA
AAGTCCTTGGAACGAGTGATAAGAATGGGAACTTCAAGGCAGTCAAAGCTAAAGACCGTT
CCAAGTATTTAGACGATTTAGGAGATGGTGCCAACGATGACGGTGAAAAGAACCGTTGGG
TATCAGCCATGCCAGACTTCATCTTCACACGGATGTTCTATGTGATTTTTAAAATTGTAG
AAGCCTTTGTATTAGCCGTCCCCATTATTCTTATCCAGCTCTTAAATGTGGTGGCTCAAA
TCCTTGTCCTCACCATGATTCTACTTTTCCCAGTAGTCCTTCTCATGTCATTCGTTCCAC
GGATGCAAGAGTTGGTCTTTGGAGTGCTTAAAGTTATGTTTGGAGGCTTGATTTTTCCAG
CGATTACAACTCTCTTAACACTCCTTATTTTCTATATTGAAAAAATGATAGAAAACATGG
TCACAAATGGGTTTGATGGCGTTCTAAAAACCTTACCATCCCTTCTCTTATTTGGTCTTG
TCTTCAAACTCTTAGTATCGGTGGTTTCTAAAGGTGTCATCTATTTCCTCATCTGGAGAT
TTAAAGGGCAGCTCCTCCAATTCATTCTTGGCTCCAAAGCTCGAATGGTTGCGACAGATA
TTGGGACTAAAGTTGAACATGGCGTCACAAAGACCAAAGAGGTTGCTTCACAAGTTCCAA
CACGAAGCCTTGCGACAGCTCAACACCTGGGAAACTTTACATTGGCTGGTGCTGGTTTTG
GGACTGGGGTGATGATGAATGCCAAGAGCCATTTCCAAAATGCAGGTTCCTTCTTCACCC
GTAAAGACCCAAGCCAACCAGAAACAATCATGCCAACTGGCCCAACAGAGGCTCCAACAC
CCCCAGAATCTTCAGAACCAATCATTCCTCCAACACAGACACCACCTGATAACTTCAAGC
CAATTGAAGAAGAGAGCCCAACACCTCCAAGTGAGGCACCAATCATGTCGGATGGAATAC
CTAGTTCAGAAGACGAATTCCAAACGCTCAGAGAAGAGTGGATGTCACCGTTCAAACAAC
ACCGTATCAATACCCTAGAACGGAGATTGGATGCTTACAAGGACCCTCAAGCTATGTATA
AAGCCCAAGGGTCCAATGCCTTCACCCGTGCTTATCGAAAGACCATGACACGAGACGATA
AGATAAGGGCCAATATTGAGCGACGAGATCGTTTAACGCAACGCCTAAACCAATTGAGAG
GAGAATAGAATGAATACTAAAATACGCTCAAGAACTGCCTTTCCAAGAATACTTGAAGAG
ACACTTTTTACGGCCTACCAAGAAGGGAAACGATCCGTCGATTTCCTTCTTTTATTTCCA
GTCTCAGAAAAAGACAAAGATCAGATCATTGCACAAACGAAAGCCCATTCTGTTGTCTTA
GATGCCAAATGGCGCTTTGGGACTGTTCTATTTACAGCCTATATCAGATATTAAGTAGAA
AGGAGAGCCAATGAAAAAACTAAAATGGTATCTATTATCTAGTCTTATACCTCTCTTTTT
TCCTGTTTTTATCATTATCATCATTATGGGAGCCGTCGGAGGAGGTAGCACTGGAGGCTC
TTCTCAATCACTGAATGGTGCAACCTACACGGACCACTGGTCAAATGGTGATCCCTATAC
CCATAATTTACTCGTCCATCGCTATGGTATTAAAGCAGAGCAATTGGACGGTTTTTTAGA
TACTTTAGGAATCTCCTATGACAAGAAACGCATCAATGGGAAAAAGCTACTAGATTGGGA
GGCTAAATCTAATCTAGATGTTCGTGCCATTGTAGCGATTGCCTTAAATGAAAGCTCACT
TGGAACAGCTGGAGTTGCTACAAATCCAGGATCAAACATGTTTGGTTTTGGGGCATTCGA
CTCTAATCCAGAAAACGCCAATAATTTTAACGATGAAGTAGCCGTTGTTGGACTCACCAA
TCAGACCATCATTGGCAATAAAAACGAAACCTTCAAAGTCCAAGATGACAAAGCGCAAAA
ATTTGCGAATGGGTCTCTCAATACCTCAACAGATGGGGGAGTCTATTTCACTGATACTTC
TGGCTCAGGAAAGAGGCGTGCTGAAACCATGCAAAAACTCGATACTTATATCGATGAGCA
TGGAGGTACACCAAAAGCCCCTGAACAAACGACAGGAAAAACGAGAGACGGTGGCGGTGT
CACAACTGGGGATGTCCCACAAGGCTATAGCCTCACCAAAGAAATCAACACCTCAAGCTA
TACAGGTCTGTCTTATCCCTGGGGACAATGTACCTGGTTTGTCTACAACCGAGGCAAAGA
GGTCGGTGTTAGCTTCGGCGAGTACATGGGAAATGGTGGTCAATGGATGAATGCCCCTGG
TTATCAAACAACTCATATCCCAACCGAACACTCCGCACTATCTTTTAGCCCAGGACAAGC
TGGTGCAGATCCAACCTATGGCCACGTTGCCTTTGTGGAACAAGTCAAATCAGATGGCTC
CATTCTTATCTCTGAATCAAACGTCAAAGGACTAGGAGTCGTTAGCTACCGCACTTTTGA
TGCAGATACAGCAAAACAATTTACTTATGTTATTGGAAAATAGAAAGGAGTTATTTATGC
TAAAGCTTAAATACGTACCAGTTGAAAACTGCAAAGCCGAATGGGGTGATAAGTTAGCAT
TAATGAAAAGATTTGAAGGATTAAAATTGAAGACCTTAAACAATCTGCTAACTGAGATGA
GAATGAATCCCCAATTCAAAGACTATGTGATTAATTCCGGTCACAGAACTGTTTGGATCA
ACTTCGAGGGTTTCTTAAATTTCTTACGCTATAGGCAAAATAAACGATTTAAGGAGGTGG
GATAATGGAGCAAGTTAAAATAGCTAATATTACTCAAAAGACAACTAGACCTGCTGATAA
AACTGGATATATTGAAGTAAAATATAGAACCTACTTCAATAACCCGTTAACGAATAAACG
CAGAGAAATTCTATCTGATTGGTATACTATCGTCAATAAAAAGGATACCACAGGAAAAAT
AAAACTATCTCCTCAAATTAAAGCTATTATCCATAAAGAACTTCAAGAGAAGGCCAATAA
GGTTTATGAAGAGCTGACTAGAACTATTCTTCTAGAAAAATCAGATATCACGCTTGATAA
GGTCTGGAATGAATGGCATAATGAACGAGTTGAAAGACAACTAGTTGCTCCTAAAACATT
AGCAGGTGAAGATGGTAGATACCGTAACCATATTACTAAGCAAATCCCTAAGGATTCGAT
TTTAAAAAATATTCCATCTAGTTTAATTAAAAACTTACTTGATAATCTTTATCCTATAGG
AAACCATAAAAGACTCGCACAAGGTGTAAAATCCGATTTAACATCAATCTATAAATTTGC
CATTCTTCATGATTACATTTCTCCTGACCAAAATCCAATGCCCTATATAAGTATTGGTAG
GAAAGGGCTTTCTGACGAATTAGATCGTTTAAAGAAATCAGATATAGAAGATCAATATCT
TGAATCTTGGGAACTCAAAGAAGTATTATCCATTGTTCGTAAGTACAATGAACAGTATGC
ACGTATTTTTGAATTTCAAGCACTAACCGGAATGCGTATTGGTGAAGTACTCGGTTTAAA
GGAGGAAGCTATTGATTTTAATAAAAATATAGCCTCAGTTATTAGAACTCGTGCTACTCA
TGGAGGAGCCTCAGAAGATAGCTATGAAGGTAATGTAAAAAACTTACAAAGTTACCGAAA
TGTCCAATTATCTAAAAGGGCTATCGAAATTCTTAAAGAGGAAATTGAGTTAAATCACCA
ACATATAAGATTCAATCCTGATTATAAAGATAATGGATGGATTTTCACCTCTAAGAGCAT
CCATAAACCTGATTACAATGGTACTCCTCTTCATTACAGTGTATTAAACAACTTCCTCAA
CTCTTCAGAAAATGGTAAACTAAACTGCAAGGGAAACCCGAGACGGGCAGGAATCGATAT
TGACAATAAGCTTAGTTTCAAGAAACATATTACAACTCATATCTTCCGACACACGCATAT
CAGCTTCTTGGCTGAACAAGGAGTACCTTTAGAGGCTATTCAAGATCGTGTTGGACATTC
TAGAGGTAGTCGAGTAACAGAAATTTATTTGCATATCACTAAAAAAACAAAGGATCAAAT
TATACCTATCCTTGATACTCTTACACAATAAGTGTGGCAAATCTGTGGCAAAACACAAGA
AAAAGGCTTGTCCACATTGGACAAACCCTTTATTTTCAAGTTTATATAGCCTAATTAAGC
TTTGTTTGCTGAAC
