# Supplementary material for: Abundance, Diversity and Role of ICEs and IMEs in the Adaptation of Streptococcus salivarius to the Environment
Source: Genes (Basel). 2020 Aug 26;11(9):999. doi: 10.3390/genes11090999 (PMC7563491; doi:10.3390/genes11090999)
Supplement: Supplementary file 1 [file genes-11-00999-s001.zip › Supplementary files/Lao_Data_S1/ICE_SsalN5_TnGBS2.fasta]

>ICE_SsalN5_TnGBS2
NNNNNNNNNNNNNNNNNNNNNNNNNNNNNNNNNNNNNNNNNNNNNNNNNNNNNNNNNNNN
NNNNNNNNNNNNNNNNNNNNNNNNNNNNTGTCTGTTGGAACAGTAGGCGTCACGCTAACC
GTTGGGCTAGTTGACCCGTCAATAACAGGCGTTGTTTCATCAGCGAAAACCCCTGATGAT
GCAGTTGCAAGCACTGCTGTTGAGATAAGTGAAATAAATTTCGCTTTATTCAAAGTCTCA
TACCTCTCTTTTCTTTTCCTTGCGGTGATAACCGACACCGCTTAAGCGAAGGAAGGATTG
GTTGTTTTGCACAAATTTTCTTGCAATAACTAAATTATTCCGTTTAACGACTGATATTGC
TTGAAATATAGTTGCAAAAGGCACAATCTCTTCCACGTTTACAAGTCGTCCATTTTTTCG
CTCTTTTTTTTGAATTGCTGCGAACTTTGGTCGACATTTGGCAACGGTACCGTCTTGAAG
ATATAGCATTACACCACCTTCAAGACCGAGTTGCCTGAGATCGGATAATCTCAAAAGAGT
ATCATTCATTTCGAACTCCTTTTTTTGCTTTTGTTTAACCCAAAATAGTTAAATCTGCAT
TTTGACGTAAGGTTTATAGCTTTGTTCACCTCGAACTCATTAAGGCTGGTAGCCACGGCC
CGCTTGACCAACCACACAATTTTAACTGTGGGTCCTACCTCGTTAGCACTTACTTCCTGT
AAGTGTGCCTTTGTTATACTTGATACCAGGCGCTAGATATACTTCTACTAGCTACGCTTT
CGCCCCCATTTCTTTATTTTATGCCTTGAGTATCACTAATCAGGACGAAAGATTATTATT
CAGTTTTCAAGGAACATCAAGCAGTTTTAAGACCTGCTAAGGTCAAAGCTAAAGCAGCTT
GTTACATACCAGTTGAAATCCAAGGGCCAACGCTGTCGTAAACCCATCCAACTCCGTTAG
CATAGCCTTTTAGGACACTACGGTAATAGAGTCTTCCACGAATTCGGCGGTACTCATAGT
AACGTCTCACTGGAGTATCTGCGTGTGCAACATTATCACCTGTCTTGTGCTGAACAGCAC
TGATTGTTGCACCACCCACTCCAAGAAGAGTGACTGCAAGCATAAGTTTGTTAGCAAATT
TCATTTTGCTACCTCCTGAAAACATTTGTGACAGTTTAACGACTTATCCAGGTCATGCTT
CTCAAGAAGGTGCTTGCGTTATATTCGCCAGGTCATCCATTCGTATTTTCTTGTTTTCGT
CTCTCTTGATTGAAAACAGCTAGAATGCCATTAAAAACAAATTCTGCAATTTTTTCTGTA
GAGGATGCGTAACGCATATTTTCCAGGGCGTATTGATAACGTTCATCAAAGTGGCGCATT
ACAAAGTCTGCTGAAGCTTTTGAGAACCTCTCTTGTCTTAGACGGTCATATACAAGTCCC
CAAATATAATCTCTATCGTACTGTGTTGCTTCATCAACTTTGCGGTTTAGCGTATTTTGA
TATTTATCATCTTGACTAGAGTGAGCCATTTCCTCATCATCATCAAAATGACTGACTTTA
TTATTACTCTCTTTAATCTCACTCACTTTAGTATAAGTTGAGTCGTAATTTGCGACTTCT
TGAAGTCTGATTTCACGACTTCTTGAAGTCGTATTTTCCGACTTCCGGAAGTCGGCTTTT
TCGACTTCCGTTGATTTCACTGGGTTTAAGAGCTGTTGAGCTTCCTCAAATTCCATATTA
AGAATTTGAATATCTGTGATAGCGTTCTTGACATAGATGCGATTAGCCTTATTTAAACCT
TGTCTAACTTCATCAATCAGCCCATATTTAATTAACTCTTTTTTCAACTTCATGACTTTA
TCTCGACCACAACCAAGGTCTTCAGACAAGTCCTCAATGTTGTAATAAATAAAAATATCG
CCCAAGTCATCCACGAATCGTAAGTCACCTTTACGAGTGCTATCAAGCGAAGCACTTAAA
CGGTCACGGCAAAGCATAAACATCAACTTAGCTTCTGCTTTCAGTTTGCGGTAATACTTA
GATTTAATAACCACTTTTGGAAGTTGATAGAAATTGTCGCTATTCAAAGCCTGCTCTAAA
GAAATTCTACCGTAAGCCATTACCTTACCTCCCCAACTTTCAGCATCATACCACCTTGTT
TAGGAAACTTAATCAAGTTATACTCTTCAAGTTCCTTCAAAGATTCAACTACTTTTTCAC
GTGACCATCCTGTATCATTCATCAATGACACAATAACCATATTTCTTGATTGTCTTTGTT
TAGCACGTAATTTTTTCTGATTTGATTTCATAATTGAACCTCCGAGAGTTAGTATGAGAA
AAAACAAAGAGAACGCTTTCCACGTTCTCTTAATGTTATTTATCTAATTCTCCCAATTCA
GGACACATACGTGAATGTATGTGTCTTGTTTTGGGAGAAATTAAAATCACCAAGAGAACA
TAAAAGAAAGACCGAAAAAGTGTAGCGTTTTCACTCATTTCAGTCTTGACTTTACTGTTA
TCTTGATGATACAATAATTCTAAACTGATTAAGCAAAGCTGCCCTTTGTTTAATCGGTAA
GGCGGCAGGTGCGCGAACACCTTCCGTCTTTTTCTCGTGTTTTATCTATAAGATTATTAT
ACCACAATTAGAGCATATTGCAAGTGTTTTTGCTAAATAAAGTTTCTTAAAAGCCTATAA
TATCAAGGGTTCTTTTAATTTTCTATTATCATAATTTCCTAATCATAGGAGTCAAACCAT
CACGTGCAACTCTTGCTCCAGGGATCAAATGCTCACTTTTATTTTCTCCCCTAACTAGAT
CAAAATGATCTAGTTTTTTTATTTTTTTGTATTCTTTTCTCCAACTACCAAAAAATATAT
CCCGTAAATCTCCTGAATAATACAACAAAATTATTTGAGCCATAGCAACAGCACCTTCTT
CTGACCAATACATACCACGTTTTTTCATTCGATATGTCATTTTTCTGTGTTGTGACTCCA
TCACACCAATGGTTAAATCCCCTAGACCTCTATCCTTTGGTGATGCCGTATAGCTAAAGT
CATTGATGATACGTTTCTTGAAGGCCTGAAATGACTCTATCTTAGCATCTGTCTCTAATA
GCGACTCTGCTGTATCTAAGATTACCTTTAGGCCTGTCCTGTCTCTTTTCCTAATTTTCT
TGACTGCAGCATCAGCTAAATCGCAAGAAATAGGAGTAAGATTTTTCTTGATACCCTCAC
TAACATGGTAGGGGTCCCAAAAGTGAATATGCTCACCCTTGGAACAAAATTTAACAAATT
CACGGAATGATGACGGGGTGTAGCCTTTTCCTCCATCTGAGTTTGTGATGATAGTTGTTC
CTGGTGCTAGCTCAAAATTAGTTGTTATATAATCAAGCAGTGTATCTTTAGCTTTTTTCA
CTTTTGAGTTAATAACTTCAAATTTATTTTGCAGTTTCTTTCTACAGCTACTATCAGAAC
CCGTGTGTACGACAAAATGGCTTAATTCTATGGAGGATCGTTCCGACTTTCTCACCCAAA
CACCATCACCTTCAATATAAATTATGTCGGTCTGGATTTTTTCCTTTCGTTCGATACTTT
CTGATAAAGCCCAAGAATCGTACTCTTCTTTTTGCTTGATGAGATTACCTGCTTCAGACA
CAGCCCTATGAACGACATTCTTTGAAATACCAATATCTTGTAATAAATCAAATACCTCAA
CGACTTTACGGTAAGGCATAAAAGAGGCCAAAATAGTCACCAAGTATAGAAACTCTTGTG
AAAAGCGTTGCCGTGGTATAAGCCCTAATTTTTCGTCTAAAGGGACTCTAATAATATCTC
CTTTTTTCCACCGACTTCTTGAAAAAGTCATGGTGCCAAAAGAGAACGTCACTGTCCGTT
CTTTTTGATTAATTCTCTTAAAGCCTTGAGCCCTCATGCTTGCTGCTATCGTCTTCTCAT
AAGAAGCTACCATCTTAAGGAAAAATTGCTGATTATTTTCCCTCAATTTTTGATGAAACT
CTAATTCACTAAATGATGCTGTCATTTTCCCTCCAATGTATTAAAAAAGACCTACTTTTA
ATAGGTCAACATAATTATATTTATATTTATGTTTATAAGTTCTTAAAGTAGTCATTTAGA
AATGATGAAGCCGAACGATAACCATTCTCCTTTGCTAGTAAAGCAATTTTTTCACGCACG
GAAGGTTGCAGCGTGAATTGGAACTGCTTTGTTCTTTCAAAATCTTCTACAACCCTCACT
ACTTCTTGTTTTGTTTCTTTTTCTTCAGTAGCCTTCAACATTTCACTAATATTTTTATTG
TTTTTATCAAATGCCATTAGATATCCCTTTCCTAGAAATAATTATATTTGTGTTTATGTT
TATATTTATGTTTATATTTATAGTTTAGCAGTAATTTCTTCAAAAGTCACGTCAAGATCA
TCAAAGAATTTTTTATTATGTTGATAAATCACCTTATCTTCTTTCATCTCAGGAAGGGAA
ACCTTATCCATCGTTGAACGGTTAAAAAGTTCTTTTTGTGGAATAAATCCAATAACATCA
TCTTCTTCAGCTAGTGCTTCTATCAACTCCTTAGAAGATTTTGTGTTGTGTTTAATCATG
TTGCCGACAAAGAATAGGTTAGCTGTCACAAAACTTTCTCTGGTTTTAAAATCAAAAGTC
TCAGCCTTCAGCTCTTCCATACGCTCCTTGAGATTAAACTTAGCATGATAACCGTGTTCA
GAAGGAATAACAGGACTTATAACCGCATGACTAACAATTACCGCATTTCTAGTTGCTGTC
GAAAAGTCAGGGTGACAATCAATTATAATATAATCGTATTGTCCTAAATTCTTACTTTCA
TAGTTATCCTCTAACCACATGTAAAGTAGCATATCTTTATAAGACTTTGTTTCAAGATCT
TTTTCAATATTATCCAGACGAATATAACCAGGGATAAGGTCTACATTATTTTTAATATGA
TGAATGGTCACGTCACCCTTTTGTCTGAAGATATTTGCGACGGTACCTTCAGACTCAAAA
GTATTATAGGTTTGAGTTAAATTACATTGATGATCGAGATCAATAAAAAGAACAGATTTT
CCTTTCCTAGCTAGATCCTCTCCCCAATTATAAGCCAAAGTAGTTTTCCCTACACCACCT
TTAATAGCAGCTAATGTCACGATTTTCATTTGGATACTCCTTTTAATTCGATTAACTATA
CTATTATTATATCATTATAAATATATTTGTCAACATAAATATATTTATAATTATGTTTAT
GTTGGTTTTTGACAATAAAAAACAGTGTAGCAACTACACCGTTTTCAAATCAATATTGCT
ATCTACCTTACAGGATAATCAATCCCATCTTCAGGATCTTTGTACAACCTCATATATACT
GGCTTTCCACTTAAATCAACTTGTCTTTCGGCAGCAGCAAAAAATTCTGGGTCCCAATTC
ATAGGACTAAAACCTGAAACTAATGTCAAAAGATAAGCGCTTTTCCCATGAATTTTTTTA
GTCTCGACCGTAAAAAGACTAAAATTTTCTTTAGTTGAAACAAAGACAGGTTTAGGGTTA
GTTTTCTTTAGTTTGTCTCCCTCTACATACTCTTCCAGGAAATCATCTAACTCCTTAAGC
TCCCAATCATGTGATTGTGCAACAATCTGATTTATCCTTGCTATATCCGAAGTGATGACA
AGTAAACTATCAACTCGTTGTGTATTTCTCATATTAATTCCTCCTAATCAAGTTATACTC
ACATTATAACACAATTTCAACATAAACATAATTATAAATATGTTGATTATTAGTTATTCT
AATATATATAAAAAAACGCAGGATAACTCCTGCGCTCTACTACGTTACGTTGAAATTCCA
TAACGTTTCCATGAACCGATTGAGGTACATGGAACAAGTAATTCTGATACTGTTATTATA
CTAAAACCTTAGTAATTTGTCAACAAAATATAAATATAATTATGTATATAAATATATTTA
TATTTGCTTGTTGTTCTAATAAACTCTTACGCTTTCCGTTATTCATGTCTGGAACAGTTC
CATTCTTCCCCTCTTTTCGTTTTCAGTTTACCACGCAAGCGTGGTTTATCACTGACGAAA
AGGAGGTGATAGCATGGAACAAGTAATTCTGATTTTAGTCCTCATGTATTTGTTAATACA
TGAAAATAGCGACTAACGGAAAGCATAACCCCCAAGCTCACGAGCTTGGGGGTTCCTAAA
GGGATAGCAAGACGATTATATTTCTTTTACTGCTAGAAAATAGAAACGCAACTTATAGAA
AAATTATCTTACTATGTTGTACTTCTCTCTGTATCTTCTGAAGGTTCTTTCATTGATCCC
AGTCATAGATGCTACATCTTTATCTGAATAGCCCGACAAGTACAAATCAAATGCGTGCTT
AAGTCGTTCATCATCTTCCGTAAATAATGCTTTTCTACCCGTGTACTTTCCTTGAGCTTT
TGCTAGAGCAATTCCCTGGGCTTGACGTTCCTTAATACGTTCTCTTTCTGCCTGTGCCTG
GTATTTGTATATTTCCAAGATCAGGTTGTTAAGCAGCCTTCTTAAATTGTCATCCTCAAT
CCCTCTAAGAGTTGGAAGGTTTAAAACTTCCAGAGTTGCCCCCTTCTCTTGAATATAGTT
CATTATAAACGTTAGATCCTTGTTATTACGGCCTAGTCTTTCCAACTCAGTTACAACAAC
AATATCACCTTCACGAATAAAATCTAGTAAGGTTTTAAGCTGCGGACGTTCTTTATTCGC
TCCACTTGCAGCCTCTTTAAATATCTTTTCTGTATCTTTCAGTTGTTCAAGCTGTCGGTC
TAAATTCTGATCGATTGTACTTACTCTAGCGTAACCAATTCTTGCCATTTTGTCCTCCTT
GTTTTGCCTAACCCTATTGTCCGTTTATCAAAGCCTATCATAGCAATAAAATCATAACCA
CCCGTCTAACGGGTGGTTTGATCAAGGGCTATAAGCCCATAATACCAGCCAGCGCCTAAA
GACGCTGGCTTTCACTTTGTTCAAGCCTTATTGCTTTTGACTCGTCACAAGCCTCTCAAA
GAGGCATTCGCATTACTTACCGTTATCCCTAAAGGGATTTTCATATTCTTTCACGCTTAA
TTTATCCAAAGCGATATCATGCTTCTCTTGTTCCTGAATATATTTCTTAATTGTGGCTTC
ATTAAGTCCTACCGTACTTACATAATAACCTTCTGCCCAAAAATGTCTGTTCCCCAATTT
ATATTTTAAATTGGCGTGTTTATCAAACATCATTAATGCACTTTTACCTTTTAAATATCC
CATAAAACTAGCTACACTCATTCGTGGTGGAATACTTACTAACATATGGACATGATCTGG
CATTAAGTGGCCTTCTATTATTTCAACGCCTTTATATTGGCATAGTCTATGAAAAATCTC
TCCCAGACTACTCCTATATTGATTATAGATTATTTTTCGTCTATACTTAGGTGTAAATAC
AATGTGGTACTTACACATCCATTTTGTATGTGATAAACTGTGAGCTTTTTGCGCCATAGT
CTTAACTCCTTTCGTTTTACAATTGGCTTGAACACCTATATTGTAACTCGTTTGGAGTTT
TTTTGTTATGACGGTATAACCTTCGATGCGCACCCGCATAGCGGGTGGTTTATCTGTTTC
GCACCTTCGGAGCGAAACGGACTTAAAGTCACATAACAAAAAAAGGACAATAGGCTACAG
CCTACTGTCCTTCTATTTTTTGTTGTGACCCCATATATCTAACCTCTACCTGATAATAGT
CATAACCGTCTTTATAAAAGCGAGGAGTGATTTCTTTTTCTAAAGGTTCTATCCGAAATT
CTGATAATATTGTCAACTTTCGTCTATTCCTTTCAAACATATCATCATAAGACAACGTCA
ACTCAATAAAGATACTATTATAGTCTTCATCTTTTTTCAAAAATAAAAATTTTGGGAAAG
TCACAATTATATCAACTCGATCATCTATTAAGAGTTCATCACCTAAGGAAAGCGGCAAAC
TTGTGCCAATATATAAATGACTTTCCTCATCCCAACTAACGTCCTCTATTTTTGCTGAGT
CTAGAGAAACTGCCGTTGCCTCCCCTCTACCCTTATTTTTGATAATCATATGAAATTCTG
TGTTTTCATTGTATTGATAATAGTACGGATCCTCCCAAACTCCTTGATCAACTTCGTTTA
TTGAATAACTAGATGGAAACAGAATATGAAGTTCTCGCCTCCCAATAAAATCCATACATT
TCGGTGAAACAGAATCAATTTTCAGAATAGGCTTATATTTGATCTCGTCATCACTCATTG
ATTGTCGTGTTTGATAATTCAAGGTCATAACAACACCTACTAAGGTTATTAGTGCTCCAA
AAATTGACGCATAAAATGACAACAATTCTCCTAAAGATAGCCCTCCAAGAAAAACTTCTA
AAAGTAAGGGGGTAATAAACGAAACCACAGTCAATAAAGTAATCAAAACAATCGTTTTTT
TCAAATTTGTAATATTCATTATTGTTATTATACCCCATTCATTTTTCAATTCCTATTGAA
TGATATCTTTTAAAGCTGTTGTTTCTTCTCTTTGTTTTGGTTTTGCTGCTGTTTCTCTTG
CTCAATTGTTTTGTATTTGGTTAAGTTAGACACTACCGTATCACGTTTTTCTTTAAGAGC
AGTTCTTTCTAACTGTACTTCTTCCAGGACTTTCTTCATTTGATAAGGGTCTGTATTCTT
ATCAATATGATTTTTCTCAAGTATCTCTTCAGCAACCTCTACATTAGCTAACTGGCCTTG
ATAAGTTGATAAAGCTCCAATAATTTTGTTAGCTTCTGAAAGACGGTCATCTAAACGGTC
CAACTCAAAATCTGTTTCCTCTAATTGTTCCAGGAGTTTGTTTTCCAGATCTTCGTATTG
TTGTGAGTTAGTGACATTGTTGTCTGATAAAAAGTTCAATTCATCCACCAGGCGGTCCAA
CTTAGAAATGTATTTGTTTTTCTTAAGCAAAAGGTCACCACTTTTTTGTGAGAGTTGCTT
CATAACAGTTCCACCTGTGATATAGCGGTTTTGACTTGAGTGGTCAGGATTGAGAAAGTA
AAAGAAATCTTTTTGTTTGACGTAAGCGGTGAAAGTTCCGTCTTCGTTCTGATCTAGCAT
CCGTGCAGGTATTTTGATTTGACCTTTTTGGTCAATACCAAAATCAACTGTTACAAAGAT
ACCTTGTGAGGTCACTTCATCAACTTGCCACTTTTCGATATCTAACTTATACTCAAAGTC
TTCCTCTTTTTGTTCTTGCTCTTCCTGGTACATTGTAGCAACATCTTCTTTGGAGTAGAC
AACTTCATTCTTTGCTAAAGCCTTCTCAATCTCCTCTAAAGAATATTTTCCTTTTTTGGA
AAGTGTACGGTCACGGGTAAATTTTTGCTGTCCCTTGTCATCTAAGCGATACTTAACATA
CTTTCCTGAAAAATCAACAGTTACATTTAGTCTCTTTGCTTTTTCCTTGAAATCTTCCAG
GGAAAGAGAGTGCCACAATAAAAAGTCAAGACGTTCTTTTATTTCGACCTTATAGACGTT
CTGTCTTCTCCAGGCTGAATATTTTGTATAGCTATTATTTAATTTTGGTTCAATAACTTT
AGCACCTGCAATCTCTGCATGCTTATTTGAAATCTCATACAACATTTTAGCTGTGTTCTT
CTTCCATTGAAATTTTTTCATAGTAACACTATTTGTTGTATTTAAAATAATATGGTTATG
CAAGTGTCCTTTATCCATGTGTGTTGCAATAACAAACTGGTACTGTCCACCTGTCAATTC
CATAATAGTTTTACGTCCTATCTCATGTACCTCTTCTGGGGTTAAATTGTCATCAGGTGA
AAATGATTGAATAATGTGGTGTGCTAAAACTTTTTTAGGATCATGTAAATCAGATTGATA
GGCGTTTAATCCAGAACGGCCATTAAATATATCTGCACTTTCTTTCATCAAAACAAAGTC
ATCAAATATATTTTCTGCATCAGACTCATCAGTAAGATTATGACCACTGACTAGACGTTT
ACACAAAGTTCCATCAATAAGCTCCATAGGAAATGACTCTTGTTCTGACGTGCTAGTTTC
TGCTTTTAACGTCTTTGCATCTTGTGTGATATAGTTGATAGACCTCTTTAGGTTCTCAGT
CTTTTTGATTTGGAGTACTTTCGTAATTGGCATTTTCTTTCAATAAATTCCCTTCTTTAA
ACTCGGTCATGATAACTTTGTTCATTTCTTTTATCTCTTGACGTAACATCTCAAAGGCTT
CGGGTTCAACTGTTCCTGTTTCATGAATATATCTAACAATTTGGTTAACGTTACGTCCAA
TAGCATTAACTTCTTGACGTAGCTGCATAAGTTCGGAATAGTCATAGTTATTGACTTTTC
CGTTAAGTGCTAACTCTAATAGAAATTGTTGGCGACTTTTTCCTGATTGTTCTACACGTT
TTTTTAATTCTTTAACCTCTTTAGGGTTTAGTCGTAGTTTGCATTCTATGTATCTTTCAC
GCTTTACCATTTGTTACATCCTTTCATGTTTGCCTATCTTTTAGTTATTATCCTGTGTCT
TAAACCTAAATAAAACCATTTTTCATTATTTACTTATTGTAAAAAGGAACCAGGTTTTTT
CTACTTTTGTTATGCCAAATCTATGGATATTTAGTGATGGACAAACCCCATGATATAGGG
GTATACTTTCTATCTGGCAAGATTAGCACGTGGGGCCCCACATGCTGAAATAAAAAAGAA
ATCGCTCAAACCAGGACCCCATTTAAGGCCCTGTTTTTGCGATACTTTTTTAATCTTGGG
GAAGACCCCAAACCCCTGATTTTGTCGCTTGCGCTCTCTTTAATGAGTGACACTTTTTCA
AACTGTACACTCTTTTTAAGTGTGCAGTTTTACAACTTGCACACTTTGACAATATGGACA
TCTTTTTAAGATGACCATTTAAAATACATTTACCATTTAAGAGCCAGGTTCAAAATCAAG
AATATTCTGCTTGATTTTGGTATATTCAGCATCAGTCATATTTTCAAGAACTGTTATAGT
TTGTGTGAGATTTTCAGCAAAATCTTCACCACCATCTTCAAAGCCATTTTGTTTAAAATC
GTCTAGGTCAGCTTGTAAGATTTTAACAAGTGCTGCTTTAGGTCTACGAACGTTCATAAC
ATTAAGTGTCTTCTTACCTTGGATAAAATCTTCCATATCAAGAAGATAGTCCATGAGTGT
CATTTCAACAGTTGTTTCTTGTTCTTTAGTAATCGTCATCTTTATCTTCCTCTCTTCTTT
CAATTTGTGTTAGTGTTTTTGTTCTGTCCCTTCTTGTTAAGGAATTCTTGCGGGACATTA
CATTTGAATTCCTTGTGATTTTTTTGGGGCTTCGTCTTCTTCAGCAGTTTTTCCGCTAGT
GCGCTTTTTTGCTTGTGCTAGACTATCATAGAAGGTATTTTCTTTCGTTGATACCTTATC
ACGACTAACAACCTTATCTTCTGATAATTTTTGATATTTGGTCATAGCGTGATCAATGCG
CTCAATCAAACTAGCACTTTCTTTTTGAACAATCTCAAGTTGAGCAGTCAAACTTTCCAA
ACCACCTTCGGCAACAGCCCATGAAGCTAGATAACCAAAACTTCGCTCTATACCCATATC
AATACCTAGGTGTCTTGAAACGACATAGGCAACAGACTCCGCTTGTAATTCACCAGTCGA
ATATTTAAGGTCAGGATAATTTTCAGCAATCGTTTTGTCATTGTGTAATTCTGAGTGAGC
CATTTCATGAATGAGTGTTCCTATAACTTGTGCAGGTTGTCGTTTTGCCTGGTTAGAAAT
AACAATCTCATTTCTTTTTGTATCGTAAAAGCCACCTACACCTGGTTCTGTTTGGTCAAA
ACGAATTGGAACACCATTGCTTTGTGAGATTTCTTTCAGACTACGATACATATTGTTATA
GTCTTCTTTGCTGAGTGGTGTTGTAGCATCCCCACTCATACTTGGAATATCTAATGTTTT
TCCTTCTTGCGGTGTTACTTGAGACACATCAAATACAGGGACGCTTCTGAAGATTATTCG
CTTAAGTTCTTCACCTGTCTTAGGATCTATTTTAGGGTTCCCGTATATATCCTTGATTGT
AACTTTAACAGGGGCCTGAATATAAATAGCCTTTTGTCCTTTAACAGAACCACCACGCTT
TTTCCATTGATTGAAAGAGGCAACCAATGTTGCTTGAGGAAGTTGTGCTTTTATTAGTTG
GATATTTCTAGGAGAATAATTGTTAAAGTCGGCCATACCGTTGAGGAATTCTTTGTAATT
GTCCGAATTAAAATAGGACTTAATTCCTTCTTTCAAATGCTCGTTAAGAGCCTTGATATC
ATTATTCTTAATCATGTTGGTTACAGTCATATCACGTTGCTGCTTAGTGTAGCTATTATC
AGAAGCGTTAAGTGGGTCAGTGCCTTCTGCGACCTCTTGACCGTCAGGCACTCCATCACC
ATCTGAGTCAGGAGAATAAGGGTTAGTACCTCTTGCAATTTCTACTTCATCACTTAAACC
GTCACCATCTGAGTCGAGTGTGGCTAATGATTGTTTTCGCTTGATCCCTTGTGACTCAGA
CTGTACTAGACTAAAATCATTGTTTTTCATAATTTCTAACATTTCTTTACCACCATCTGA
AATATAACGCTCGTTAACAGAAAGGGTATCAATTTTTCCACCCTTCTTGCGATAGATACC
TAAAATAGCTCTTTCTTCAGCAGTTTCGTCCATTAGTATATTTAACGTTTTACCAGGCTT
CATCAAAGAAGCAGGAAACGTTTTGCCGTCATCTGTCCTTAAAGCAAGTACCAGCTCATT
CCCTTTTGTACGAATAGCCTTCGATGCATCCAGTCTTTGGAACTTCTTAATGTCACTTAC
ATCATTGAAATAGAATGAACTTGAGTCAGCTATAGCTTTAAGCTCTGGCATAATTTGAAG
TTTTGAGAACGCAGCATTTCTATTAGCAAGATAGATATTATCATAGTGACCTTGCCCCTG
AATGATATTATCTAGGGCTATGCTCGAAGTAATGCCTTGCTTAACAAGATAAATACCTGT
TAAGTGCATGAATTGTTTTTTCTCAAAAGTAATTTCAATAGAATTGATTTCATCTTCATC
TTTGACAAAATAGGTTACCTTACTATCCGCAAGTGTTTCATCATACCACTTGGCTGCTTC
CTGAAGATGCTGTACATAGTTATTTAACCTATTTAATTCACTAGCAGTAATAGGGTGATA
ACCCACCTTATAAATTGACTTTGGCGCTTCAGATATGGTAAAATGAAGTAAAGGTTGAGA
CTGAGTTTGAGTCGGTGACGACTCATTCAAAGGTTGCGGTTCATCCGCTTCAGGTAGAGG
TGCTGCCTCCTGGTTTCCAGGTAAATCCCCGAATTCGTTCTCAGCCTTTTTTGTATGCTC
CTGGGCCTTCTCAGGAGCTTTTTTATCTAGTTTGATAAGTCCTTTTTCAGCTTTTAGATA
GTCGTTCCAGTCGTTTTTCTTTTGGCCGTCTGCAAGTGGGGGAATATCGACTTTAACAGG
AATATTCATATGTTGAAATTTTTCTTTTATAAATTTTCGGCCTGCTTCGTCATTATCTAC
GGCTAGAGTGATTAAACCATCTTCCAAGCGTTGAGAAACGTTATCAAGCATATGCAGACG
ATCAATAAGCTGTCCTAGCTCCCTTCTATTGTCCTTTAGGACTTGTGACGGGCGATTGGG
ACCAATTGGGTCAGAAGAGGCCATATCAGCCACATAACGGCTCACAGTGGCCTTTTTAAG
CCCATCCATAGCAACAAGTCTGACATCTTTCAGACTTTCCTTGTGGACCTCGTAATAGCT
CATAAGGTCAATAGGAGCTTCTGCAAACACCAAGCGTTTAGGTTGGCCAATATCAAGTGT
TAACCCCATCATTCCGTCAGAGTGAGTCATGATTTTTTTCAAGCGCCCTCGTTCGTGAAT
ATCGGGATGATTTTCAATTCCCTGAAGTGTTGCTCCTTTAAGCGAACCATCTACATCAAG
AGACTTAAAGACTATTACAGGCTCAATCAAATCTCCTGTCTTATGATTAGCTTGGGCCAA
GACTCCCGCTTTTAAAAAGAGGTCTATCGTTTCATCTGATAGCCCTCTTTCATTTTTTAG
ATAATCACGTCCCAGGTCAAAGTTTTTTGACTCAAAACGCTTAAGATAATAGTTAAATGG
TTCTCTTTCTGGTAGGGGCTCGACTTCAATGGTTTCAAACTCTCCTGTAATTAGGTAGTT
GACAGCTTCTTTGAAATTTGGACGTTTTCCAGTGTTTAATTCTTGAATAACTTGTACCAG
GTGAATAGTGTCACCACCAGTTTCTTGAGACCACCATCTAAATGTATTTCGGTCTGGGTA
GAGTTTCAAAGAGTCGTGTTCCTCCCAATGATAGACGTTTCCACGTTCTGGGATAAGTTT
CATTCCAAGACCTTCAGCAACAGCCAGAATATCTTTAGCCTTTGCTGAGTGGAGTTGTTT
GTTTGATAGTAGGTTTGATAGTGCTTGTCCTCGTTCTGCTGCATTTGACATAGGTTAATT
TCCTTTCTATCCGATTTCTTTCCCTCGTTCAATTTGTTTTGTTATGGCCAGTCTCACTTT
GGCCACAAAGTCCTCTTTTTTCATCTTCCCTTCACCTATCTTGGCAAGTGCTGTTTCCCA
TTTACCAGTTGTTTCAGGATTGGTATAAGCTATATTGAGCTTATCCAAATAATGAATTAG
CAATATTCCTCGTTCAGTTGGGAATAGTTGGCCACTCTTTTTGTCCTTTGTGATATACCC
TTTATCCTGGACAGACTTAATCATGGCATCCCGTGTGGCAGGTGTTCCCAAGCTGTACTT
AGGTAGCCATTTTTTCAAAAGGCTGTTTTCAGTGATACGTTGAGGAGGTTTTGTTGCATC
TTCCTTCAACTGACGTTCTACGGCAATTTCTTGTCCCTCCTGGTATGGAGGTAAAACCTG
TTCCTTACTTTGACTAGGAAGATAGACCTGCCAACCTTTAGATAAAGTCACAGATCCAGT
TGTTTTAAACTCCTGTCCGTTATTATCCAGGGTAATACTTGTTGACGTGTACTCATAATC
TGGTGCAAACATCAATAATGTTCTGAAGGTCACCATCTGATAAATCAGACGTTCTTCTTT
TTCTAGTTCTTCCATATCTGGGATAATCTCAGTAGGAATAATAGCATAGTGTTCCACCAC
TTTTTTATCATTGACAAAAGACTTTCTAGGGCTTCTGTTTGGCGTTTCTATGGTTTTACC
AATAGCTGCTTGATAGTCGTCAATATGTTCTATTAGGTAATCAAATTCATTAGTCGTGAT
AAGATTTGAGTTTGTCCGTGGATAGGACATATAACCTTTTTGATAGAGACTTTGGATGAT
ACTTTTTGTTCTATCAGCATCAAATTTATAGAGTTTAGACATTTCAGCTTGAATATCTGT
AAGGTTATAGAGTTTAGGAGCTGTCTTTGATTTTTTCTCAGAAGATACCTGGGTAATCGT
TGCCCTATCTGACAATAATTCTAGGGCTTTTACAGCTTCTGCTTCAGTTTCAAACTTGGC
TTCATGAGAGAAAGCGACCTGGTTTGTCTGGTCAAATAATCGGAGTTGCCAAAATGGTTT
TGAAACAAAATTCTCTATTTCCTCGTTATTTTTAACAATTAGCGAAACAATAGGGGTCTG
TACTCGTCCGACCGTCATGCCTTTGGACTTTTCAGGAATTAGTTCATGATCTCGCATCAT
AAGAGTTGTAAATGGACTCAAATTAAAACCTACTAGCCAGTCAGCTTCTCCTCGTGCTTC
CGCTTCATGGTAATAGTTGACTGTTTCTTCAGGTCTTCTTAAGTTTCTAAATGCCATATC
TAGCCCTTTTTGAGTCAGTGAGTTGGCCCATAAACGATAACTAACCTTTTTCAAACTACC
TGGTATCTTGTTGAGAATATAATAGGCAATTGCTTCTCCTTCACGGTCTGGGTCTGTTCC
AATCATAATACTGTCAACGGTCCTAATAGCATTCTTGATGGCGTTAAAATTCTTCTTGGT
ATTTTTTTTGATTTCAAAATCAAAATGGTCGGGGAACATTGGAAGTCGTTCTACGCTTTC
CCAATTTTCAAAATTAGTCCAGGGGTTAGACCGTTCAACCAAGTGTCCAACTGCAGGACG
GACAAGGACTTGGGCAGATAGTTGCTCGGAATAAACATCCCAACCAGTATCAGTCTTCTT
TGGGGTTCCCAAAGCATTAGCATATTTTTTTGCCTGATCGGGCTTTTCTGCTAAGAGTAG
TATTGTTCGCATCTTATTATTCCTTTCTAAATATATGTTATGCTAATAAGGTAAATTGGT
TTGTCACCTTACTGAATCTTTTATAATTTTCCTTTATGATATAGCTATGTTATTTTTTTT
ATAAAAAAACAACATAATAAAGATATAATAATTAAACCACTAGAAAGAGGTAAATATCAT
GTCATATGAAAAAGCGTATAGCTTAGAAGCTAATATTGATTTAACACCCTTGGAGGCACA
CAGACGATCCATATTACCAACGGGAGATTTTAATAAACTATATGATAAGCGTGCCTTCCA
GTGTGGCAGATTGTGCCCTTTTAAACTGACTTTGACTAATTTCGGTTTAGAGGATTATAA
CAAGACTCCTCATTTTACACCTGGAGCAAGAAATCAAGTTCACGATTGTCAAAACTGCGA
TGTAATCGTAAAAAATTACGAATTAAGGGAACTTGAAACTGAAAAGGAAAACCATGTATC
ATTTTACCGTGATAAGAATAAGATTATTATTGATGTCGATCTTGTCAAAGGAGATTTAGC
TGTTATTTCACAACCTAGACAGAAAGAAAACGAGCCCCAAATGTCTGGCCCTTTATCTAA
CTCCAAAACAAAGTCTAGAGAGTCCAAATATATTGATGACAAGACCTTTAAAATGCACAT
TAAGCGGCTGAAAGACCTCGTTCAATATTACTTGGATGAACAGGCAGGCGAACGATACAC
GTTTTTCAATAAAAATAATAAAGAGATAAACTTATCAAAGTATTTCATTGATCTATCAGA
AGCAGGACAAAGAAATATCAATCTTGAAGACGTCCATATCTACTTTGATAATGCTTCCGT
ACGATATATCAATTTTAAGGATAAACCTGAAAATGACTATTTCCTAGTGCAGTTCAAAAG
TAAATGTACTTTGAATAATGTAACCGCCACTCCTACAATCACGATTAACAAACAATCAGC
TAGTCATCGTGGTGTTAAATATAAACTCGATATTTTAGAAAAAGCAGCTAAAGATGGACA
ACCATTAAGATTATTTTTCTTTGGTAGGTTCAAGAAACACCCCAAAAAAGATTACATCAA
TCCTGCTGTTAAACATGAAGATATTCTAGATTATTTAGTTATCAGTTAAAATTTCAAAGT
CCAACAATTCTTCATAAGTAAGTTCAATGATTTTGTATGAACCTATAAACCCAAAAGTTT
GTAAAAAGTGACTCTCAACTACACTTTTAGCTTCTTCATAGCTAAAAAATGGTTGCGTAT
CGCAAAACTCATTTGACCAAGCTAAACTTCCATTATCTTGTGGGACTAGCCAAACAGAAT
TTCCCATATGAACTAGCATAAGTACAACATAATATTTTTTATCTACTTTCTCGTTGGTTA
CTTGTGTTGACATCTTACTTCTCCTTAAATACTCCGCCCTTGTTTCTTTTTAGGGCTGTC
TTGTAGTTTAGCGCTTTGTTTCTCAAGACTATCAGCAAGTTTTAACAAATACTTGTCTAC
CTCCCTTTCTTTAGCCATTGTAAGAAAGCTCGCTCCAGGGGTACGTTCTTGAGCTAATGA
CGTAACCCCTCTGCTTGATGCAATATAGTGATCGTATAGGCGCTTTTCAAATAATTCGCC
AAGACGTCCTAGAGCTCTTGTAGTCTCTATGTCAGCTTTAGAAGCCCTTAATCCGCCAGA
AGGATGATTATGACTAACAATAAAGCCCTTATTTTGGTCTTTATTGACTTGATCCATGAC
AAAAGCAAGGTCAACTACGGTATTACTATAGGCACCCATAAACATATCCTTAACACTGTT
AATGTTCAATTGGTCATCATAAGTGATAACTGTGAAAACCTCCTGTCTATTCATAGTAGC
TTTCATACATAATAACGACTCAATTTTTTGTTCATCATAATAAACATTTAAGCCCTCAAG
TTCTTTTGCTACATAGTAGTCAACAAAATCACCTAGTTCGGATGCTGCTGTTAGTTCTTC
AGGCAAGTCATAAATGCTATCATTTCCAATAATAAATTCTTTATAATCGGCAGTATGTTC
ATAGCCTTTAAAATCAACAGGTCCATATTCCTCGGCTTCATGCGAATACATTCTTAGCGG
AAGTATGCCTTCTTCTCCATAAATTGATACTCTATCAAGACAGTTCCTAGCGGTATTTCC
ATAAACCCCTCTAATCAACCCAATATTACAATCAATATCTCTAATTACATCATCTTGATC
TTGAGAAAAGATATTTGGGTGGTCTACAATAGCGTAAGACTTAATATCTGCCTTAAATGC
AATATTAAGAACCTCTTTCTCAGACATATCCCCAGAAATTTTTGCATAATATGTAGGGTT
CCGTTGAGTCGAAAAACCAATAATATAGGCTTCATTATCCCTTGGAATCAATTGCTCACT
ATTCACAAGTTTAAATAGAGCCTCAAAATTAAAAACTTTTGGCGACTCATAGCTAATTTC
TTGTTTCGCATAAGTCAGGAAATTCTGAAGATCATCAACTCGTGGATCATCGTTAGTTAT
CAGGTCATAAAGCTCTTGGGTGTTTGCAACCCCAAAGTAATCATATAGGCTCATTTGTTA
TTCCTTCCATTTTTATGTAATAGAAAAAGCCAAGTCTTAGTTGACCTGGCTTTTATCTTT
AGTTAGACTAATAAAATTTATTTAAAAGTTCTTCCAACTCCTGGACAAGTGGATCAGTTG
GATTGTTTTGCATATAGTTAATAAGTTCATCAAAGGTACTTACCCCTAAATCTTCCATCA
GGCCCTTAAAACCTCGTGGTTTTTGTTTGATATCTTCAGTCATATAATCACCTCCGTTTC
TTGTATTATATCACTATCAATCTTCATCCCATGCAAAAGGCAGAACATCTTCAGTTTCTT
CTAGTTCGTCTTCTACGACTTTTTCATGATGAATTGGTAAGACGGTTTCTTGAAATGCAC
TCTCAGAGGCAATCTCAGCATTATCTTCAGGGATCATTGCAGCTTGGTTAGCCTCTACTT
CTTCGTTGCTTGCTTGAGCTTCATTTTTAGCAATTTCAGCTTCAAGTTCAGCAGTCAAAT
CAACGACTGTTTCATATTCGATATTGGCCAAAAATTCTTCAATATCAGACCCATAGCGGA
CATAATCATACCAGTTTTTATCAGAAGGGCTATCCGCAAGCCAGTCTTTCATTGGGTGTA
GATTTACACTTGTCTTTTTATCTCGACAAACATTCTGCTTGGCAATAAAGACTAAGGCTT
CATCAATACCGATACGTGCAATCTCGTCAGGTGTCATCAAATCACGGCCTTGGCGCTGGT
GAGACGTGCTACTTGAGCCACCACGTCCACGGCTTTCAGAATAGTTCTGAATATCAATTG
TTTGTTTCCCTGCACGCATTGAGAAATACTTCATGGTGTCTTCATCATTGGTACCTAGAT
AAAGCAGAGTCGCACAGTTATTTAAGATTGTTTTCCAGTCATCCTTATACAGGGCTTTTA
ATTGGTTAATCGCTTGTAAGATAATCTTAATGGACATTTCACGGCTTCGCACAGAGGCCA
AGACTTCATTGAAATTAGGAATACGGCCAATGTTAGCAAATTCGTCAATAATAAATTGAA
CATGAAGAAGGTCCTCATAGCTGTAACCTTCACGTCTTCCCTGGATAATTGCATCAGCAC
CGTGGGTTAATTCCTCAAACATGATTGCAAAGAATGTTGAGGCTAAGAAGTTGAAAGCCT
TGTTTGTTTCTGGAATTGCAATGAAGACAGCCGTCTTTTGAGTATTCCATGTATCAATAT
CCATTGAGTCTGTCTTAATCATATCAGTCACAGCTTGGTGATCAAAGACAGAATATTGTG
CAGACATCACAGCAAGCACTGAGTTTCTTGTTTCTGCTTGAAAGTTTGCATTAAAAAGCT
CCCATTGACGACAAGCATAGTTGCCAGGGAGTGCTTCTTCCAGCTCTTCAAACATTAGTT
CTACAGGGGCAGGAACATCCTCCTCTTTACGTTGCAAGTTACGCAAGAGATCCCCAATCA
TAGATAAGTTAGGTTCATATCCTCGAACCTGACTATCAAAATAGAGATAACCAATTAAGG
CCCTGGTTAAAAGCAAGTTGGCTTGTACCCAGAAATTTTCACCTTGGGAGTCTGATTTTT
TAGTTCCTTCAATGATGGCTTCAGTTACTCGGTCTATATCTAGTTCCGAGTGCATATACT
TGAAGGGGTTAAACGTATTTGAATTTGATAAAGTTACCAGGTCAAACACTTTAACCTGAT
AACCATGTTCTTCCAACATTGTACCCACTTCATGCACAAGTAACCCTTTAGGGTCAGTAA
CGACATAAGAACCGTTCATCTGCATCAGGTTAGGTTTAACATAAGTAAAGGTTTTACCAT
CACCAGGAAGACCACAGGCAAGAACATTCTTGTTTAGTTGCCACTCAAAGGGGAGACGCT
TGTTGTAAAGCCCCATCTTCACATTCTGAGTGAAAAGCATGTTATTTTCAGGCTCTTTGT
CCTGAAACCCCTGGAGTTCTCTTGGAGTCGCAAAGCGGGCCGACCCTGCTTCTTCTCCTA
ACCTTAGATTTTTTGTGGTACTCATTTTACTATAAATAGCAAGAGCAATAAAGAAACCTA
TAGCCATTGCAGCAAACCCTAAAGGCTTGGAACTAAAGAGAAAATAAGGAGGGTTGAAAT
AGTTTGTTACTGTATACTCATAAGGCATGAATAAGTGTTCTGCCGTTACAGGTGGGGACA
TAGAAAAAAGTGTGTAGCCACGGTTTAAAGCTAGAGCAAAGACAAGCCCTAACACTGCAA
ATGGCCAGAATTTAGGTTTTTTATTTTGCATAAGCCCCTCCTAAACTGACTTCGTAGGCT
TCTTAATTTTAGTTCCTACTGATTGTTTTGGCGCTGCTGCCTTATGTTTAGCAATTTGTT
CTTGAGGTTTTAAGTCTTTAGGAGTCTTCTGAAGAGATTTAATTTGTTTTTTGTCGTTAA
TAATATCTTCTTTTACTCTTTCAAGAGCTGCTTGAAATTGTTTTTGATCTTTCGATTTAA
ACCAGTAGTTATAATTGCCATTTGCTAACTCTTCTGCATGAAATTGAATGCCATATTCCT
TCAAATAGGCTTTTAACTTGTCTAGGTTCATTTCATTATTTGAGAATTGCTTATAATCTA
ATGTATCGCCTCTTTTCTTTAGGGCATCTATAGATTTTTTCTCGCCAGGACGTGCCTCAA
TTTTAGCAGAAACCTTCTTACTTATATCAACAGCTCCATCTGCTAATGATTTTGCTAGAA
CGGAACTGATATTGAATAGGAGTCTGGCAGTCATCACCCCTTGATTTTTAAATTCTCTAA
TGGCACCTTCTTGATCTACAACCATTTTTCTTCTCCTTTATCCTGGATAATCTGACTCTT
TCGGCAACTTAGTTACCTCATAGCCATACATAGCCTTTTTGGCTTTTTTTACAGTAAATT
TGAAACGTGATGATTTAGTCTTATCATCTTTGTTGTAACTAACAACGTAAGTCATTTCAT
AAGTCTGCTTATCTTTGGTTTGTGCCTTTTCAAGCAGGACCGCTGTTGTAGTCACCTTGT
CAAAAGGTTTGTTAGAAACCTTTGAGCTAATGAAATTATCAAGGTCACTATTTGTAAGAT
ATGCTCCAATAAAGTAGCGACTAAAAACATCTACTTCATGTTCATCTGACATATCACTAA
CAGTTGAAGTTTGTTTTGGTGTAGACTGTGTTGTTTTAATTGCTCCCGTTTTAAGACCTA
CTGCAATAGTGTGTGAAACACCTGCTCCATAGAGTGCTAAGAAGAGAACCACCAACCAAG
CCACAATTTTACCAAAACTTACAATGTTAAGTTTGCTTCCTGTATAAGATGATGAAGGAA
CAACATTATTGCTAGTAGGAAAATTTGTTTTTGTGTCTGAAATAGGTGACACTTGTTCCT
CTTCATCAATATTCACTGGGTTACTCTCTTCTGGTTCTGATACTGATTGAGGAGGAACCT
TTAGGGCTTGTTTAGGTTTCCGACGACTAAACAAGCCTCCTCCTTCAGTGGCTAAACCAA
AGTCTTTCAGAGATTGTTCAAGATCGCCTTCCGTTGGGGGAATTTCTACAGTCTTCTCTT
CTAGTACTTCATTTGTTTTAGCGTTTAAATGAGTTAATTTATAGCGCCCCATAGTGTTTG
TGGCCAGGTGTCTTGTTTCAATCTGCTCCATTTCATAGAGAAATTGAGCACGATTTGCAA
ATTCGCTAATTTTGTTTGTATTTAGGTTTGTAACTTGAAATGTCATTATCAATCACCCTC
CTTGTAATTCTTAAGAGCAGCATCTAATTCTTCAGGACTCATATCATAACGCTTGATTAC
TTCAAGACGTGCTTCAACTTGGAGCTCTTCAACTTGCTTATTATAACCATCCAGGCGCTT
CTGAATGGCAGCAAGTTGTTTCTCCGTCTTTGCTTTCAATTCTAAAGCCCTATCTAAGCG
TTCTTGAATTGTTTTCTTTTTGCGTTTAGGTTTTTGTTCAGTTTGTTCTTCTTGTAGTTT
TTCTTGATAGTCGTTCATTGTTTATATTTCCTTTCATTGTTTACGTTCAAGCATGATATT
GCAGTTAGCAAAAACAGGATCATCAGCTAGTCCTTCTGGGTGAACATACTTATTATTAAA
TAAAAACTCATCGGCATCATAGTTTAATAAAACTGCACCGCCTTCATCTACATCTACTAG
CAAACATTCAAGTTGATCGCAAGCCTGTTTTAGCCTGTTAGCTGTTCGTGGTTTTAACAA
GCCACTGTTAGAAATGAGTACGCTCATCCTAATCACTGTGTTGTTTTCACTAAATTCCAA
GTTTGGTTCATTGTAGTCCAGATTATCGTCCTCCCACGCCTCTATAATGTAATCATAAAG
ACGTTCTAGCACTTTCTGCCCCTTAACAACCATATAAAGATTTGGACACTCACCTAGATA
CATCTCAAATTGGATATAACCAGTACCATAAGGAATTAAAGCCTGTACTCCTTCCCTGTT
CTCATCCCTATACTGTTTCGGTAACGTTCTGGATAATTCATCAAGCCTTTGTTTAAAATC
TTTAAATTCCATCTAATTATTCCTCGCTGTTTAAAGAGTCTGTAGAAGTTGGTGAAGTAG
CATTTCCGCTTCCGCTAGTACCAGTAGAAGCAGAGGCATTACTTCCAGAGCTTGAAGCAC
TCTCTAGTGTGCCATAGCTATTAGTAGTGTCTGTAACATTTGCTGAGTCTGTGACAATAA
GGTAGCTCATGTTATTGACCTTAAACTTTTTACCATCTTTAGTAAATGTTAGGCGCAATG
TATTTTTACTAGCAACATTTTTCTGAGCATCTTTATAGTCACCCTTATTTTTTAGGAGTG
TATTTGTGTAGTTGATTGTGGCAATGGCCGTATTGTTCTTTTCATCAATAAAGATATCGG
CTGATTTGAAAGCTTGGTCAACTACATAACCTTTATAAGTTTGATTAACGGGTTCGTTTT
CCATATTGACAACAGACGTATATAGACCATCAGTCATAAAAGGTTTATAACGAGAACGGT
TCTCCTCCAGGTCCTTCTTCGTATAATAAGCAATCAAGAATTTCCTGATATAGTCCTGGG
TCAATTCAGTTCCTTCAGCAACTTTTTTTGTTTTAGGGGCTGACACTTTCTGTGTTGACT
TACCAATATGTCCAACACCGAACCCAATAACAAAGATCAGAATTACTATAATAGCAACTC
CTACTCCTTTTAAAATTTTAACTTTAAATGTATCAATCATAATAAACCTTTCTTTAGTTG
TATTTTACTGTCCAGGAGGCATAGCAAAACTATAGTAGCTTGCATTATTGACAACCCTCC
AATGGACTTTATCTTGGACAAAAGTATAATTAAGCTCAGAAATCAAGAATGACCCATCAT
CATTAACGTGCTCAACAAACATTACATGACCATAGATACCTAAAGTACCGTCAAAGCCAC
CAGCAGTTGAACATACGGCCCCAACTTGAGGGGTTGAGGTTGTATGCCAACCGTTTTGAG
CAACAAGGTTAGCAACCCAATCTTGACCGTTCCCAAGTTGTGGAGCTACATCAAGCCCCC
AAGTTTCGTGTACTCGGTTCCAAACATAGAAAGTACACTGTCCTGCAGGATAATTGTTTC
CTGGGTAACCTGTGACAGTGTTGCTAGACGGTTGACCCCATTTTAGTTTTCCTTCGTATT
CACTAGGGAAGTCCCAAGAAGAGGCCTTAGTGCCTCCTGGCCCTGAACCTGTTCCTGAAC
TCTTAGGTGTTTGATGGAACCAGGTCAAAGCCTGTTTCGCAATCTTTTGACGTTCGCTGA
TTTTATCACCTGGAACACCTTCCCATTGAGAAAGAAAACGACTCGTCAGAGTATCTACAT
CATCATTACTTGTCAATACGCTTTTCAAAATATTGATATAGTAGGGGTTATCCCCTTCAA
GCATGAAACGGATTTGAGCGTCAAGTGTATACCATTTTTTATCAATCTTCTTGGCATATT
CAAGTAAAAGTGTGTGGCGTGTTGCGCCATCTGCTGTGTCTGTCCACTGACCTAGACCAA
GTCCACGGTGAAGAATGTTTGGAAAACCTCCACCATAAATAGCAGGGCCTCCCATATTCA
ACCATTCCTCATTTTCCCATGAGTCGGCAGAAGCTCCGACGGGAGGGGAGAGATAATCTC
CTTCAGCACGTTTAGGCTCAATTTGAGACTCTACACCAAAACACCCTGCCATTGCAGCAA
TTCCGTTGTCGGTTGCTTCAGGAAGGGACTTCTTGACTAAATCATAAAGTTGTTTTGCTC
GTCCACTCATTTCACCTGCTGTCTCTGTCGTTGTCACTTGGGTATGTTGGCTGTAAGCAA
CAAAGGGAAAGTAAAAACCAGGATTGACGATTTGCCATTTATCAATCTTCTTCCCTTTTT
TATCTACGTTACGGGTGAAGGTTCTGGCATCCTCATTATCTTCATCACGTTTCTCAAGAT
ATTTGGCTTCATCATAATATCGTTTGTCGTCTTTATCGTCTTTGTCCAAAGTCTCTTTGC
GTTTAGCATAGGCAATTTCTTGTCCGTTACCTTGAACAGACCCTAATTCAGTCCCCTCTT
CAATCTTGTCTCCAGACTTAACACGAGCTCCTGAAACGTTATAGAAAATAAACTCCGCAT
CATCTGTATAGATAATGATATTAGTCTTCTGTTTCTTTTCTTCGCTTTCCTTTTTATCCT
TTGGAAGGTTCGTTTTGAAGGTCTTTAGTGTAGATTTTCCAACCTCAACTTTTCCGTCCA
TAGGCGCATAAAGTTTTTGACCTGAAGAGGCCTTAATAGTTGTGTTATAGCTAAACTTAT
CTTTTGCTGTATAACCATAACGTTTTTCTATCATGACTCCTTCAGACTGACTTTTATCAT
CAGCAGCATTATACAGAGGGTTTTGAAGCTCTTGCATTCCAGGATATTTCCCTGACTCCT
TTGCATTTTCAAGAATTTCTTCATATTCTTCACGATCAGACTTACTGAGTTTGGTCCACT
CTTTCCCGTTTGTATAGACATCTTTCATTGTCTTCAGGTTATTTGGGTCTTCGTTTTCCT
GTTTCCAAATATCATCAAGAGCATCTGAAAAATGGTTTAGACCAAATTTTCCTGCCCATT
TGCCACCATTACCATCTTCCCACTTGGCAGATGGTTCCCATTCTCCTCCGTAACGGTAAT
TCATGTATAGTAGAATTTCATCAATATCTGTGTAGTATTCAACCTTATCATTCGATTTTT
TACGGTCTGTCTTAGATAATTGGACCCAAGAGTCATTTAAACTGAAATCTGTTTGTTGAA
CAATATTTGACGAGAATACACCAGTGACCATGACCACAAGTAACATTAAAGCTAGAATTA
CAGCAACCACCCAACCAACTGGTGTCGCAAAGAAAGCAATCGCTCCGTTGACAGCAGCAG
CAGCAGCCTTAATAGCTAGCTGAGCCACTTGCAAGGCTCTTCTGGCTCCTTTGACACTTG
CCTGAGCAGCACGCCTAGCATTCTTAGCAGTCCTTTTTGCGACTCTTCCCGCTGATTTCG
TTGAACGTTTGGCAAAACGAGAGCCCTTAACAACACCTCTACCTGTTGCTTTAGATACTC
TTCCGATACCTCTAGCACCTTTTTTGGCACTGCGAAGGGCATTTTTTGACGTTCTCGTAT
GCTTTACAATTTCTTCTAAATCTTCGTCTTGACTTAGACCTGATGAAATATAAGAAGTGA
CAGCACTTGTACCTGTGTGAGCAACAGCTCTTGTAATCTTCTGGGTCTTTGTCGGGTTTG
TCTTTTTAACTATCTTCTTTGTTTTACGAGCAATCCTTAAGTTTTCTTTACTCTTCTTCT
TGAGTTTGAGAGCTTCAGCTCCTCCTCCTTCACGATAGTTCTTAGCAGCTTCCCGATAAG
CGGCCTTAGCTTTTTTATACTCTTTATTCGCACCTCGCTGTGCAATTCGGCCTCTATTGT
TATTATGCCTTTGGACAGCCTGACTGATTTCTTGTTTTCTTTGAGAGTATCTACTTTTTG
ACGATTGATTATTACTCAAGAAATAATCACCCCTTTCTATTTAGATATGAAAAAAGAGGT
GATTATCTATCACCTCTATGCACCTGCTTCAGAATAAGCATCTGTTGCAATTAGTTTAAA
TAATTTCGTAGTGCTTGGGATTGGGTTTTCAAAAGGAACCACTGTTCCGCCTGCAATAAT
AAGACCTGTTCCCTTTGCTTTAGGTTTCGTTACGTATCTTAATTGACTTTCTGTCAATTC
ATACATAGCTGCCAATTCACGGGCATCAGACCCTTTTTGTTTCAAAAGTACAACAAATTC
TGAGTTGTTTAACAGCTTACGTCCTTCAGTACGATCAAGCAACGTTTCCACGTTCTGAGT
AATTCCCGTAGGGATTGCCCCATATTTACGGACACGGGCGTACAAGTTAGTGAAAAATAG
CGCCTGATTATCAGTTTGAAATTGGTTTTGCATTTCATCAAAGTAAATACGTGTAGTAAA
TTTTCCTTGATTATTAACAACCATATTCCAAATATAGTCTTGAATAACCATCAGTGCGAA
AGGCTTCAATTTCCCATCAAGTTTTTTCAAATTGAAGATAACAAAGCGGTCATTGATATC
CACATTTGTTTCATAAGAGAAAATATCCTGAGAACCTTTAGCATAGGTTTCAGAAGCAAT
TGCCATATCTCTAGCTTCTTGTTCTGGTTGATCTAACATAATATCATGCCAATCTTTAAG
GGTTGGCATACGTCCTTTATCTTGGAAACGTTCGTAAGTTAAGTGAGTTACACGGTCAAT
AATAGACACCTGGGCATCTGTAACTTCTGTAAGTACGTTTTCAAAGAAACCAATCAACAA
TGAAGATTTTTGAGCAATTGGATCTCCATCTTCAGCATCCAGTTTATCCATATCAGGCAA
ATCTAGTAGGTTAAGGTGAGTCTGAGAACCTGGGTAAATATCTATCATCTGCGCTCCAAA
TTCTCGTCCGATATCACTATACTCGTCTTCAGGGTCTACTATGATGACTCTATCATATAT
GTTTTTCAATAATGTTGGAATTACTTCCATTGATTTAACTGTTACCGACTTACCACTTCC
TGAGCTCCCAAGAATAACACCTGAAGGTGTATTCAAATCACGTTGACGATCAAGGGTAAT
CGAATTATGGCTTAATTGGTTTTGCCCATAATAGACTGCCCAGGGGCTCTTACTTTGAAG
GTCAACGTTCGTGAAAGGGACCTGTGTCACAATATTAGAGGTTGTCATGTCACGCATATA
ATTTTGTTTCACTTCAAGGAACGGAATACCAATCGGTAAAGTTGAATTAAGACCATTTTC
TTGTTGGTAAGAGGCTACATCAAATTCTGCGCCATGCTTACGTCCAGCAGCCTTAACTCG
ACTTGTAAAGTCTTCTAGCTCTTCTTCGCTATCCGCTTTAAAGAAGACTGTGAAAATGCC
TGAATAAATTTTTTGGTCATTATCCTGTATTTCAGACTTCCAAACTTCGGCTTCTTCAGC
AAGTTCCGCAGCAACCCCACCAGTAGCAAGTTCCTGTGAAATACCATCACGAGCCCCTGC
TTTTTGACTTTTGACCATATCCATTTTGATAGCCGCCTCTGCATTATTGATTTTTTTCAA
GGACTCACCTACATCGTAAGGACGTGCTAAAACATTGATAACTAATTCAATACCAACATC
AACAAGCGACTTAATCAAACGATCATTAAGGAAATTCGGATAATTTCTGACAAACATTAC
ACGTCCAAATTGATTATCAATCTTCATCATTTTAGGTTGGAACCAAATTGAACCAGGTGC
AATAAATGACTTGGTACCAAGACCACTTCGGATAAGGTCACGGTAATCAAGGTTCAAGTA
TGGATTACCTCTAAGAATATCAGAGAAGATATTTAATCGATCTGAGCCATTTAATACCTT
GAAATCAACATCTACCGCCTGGAATTGAGCTGTAAAGTTGTTTTCAACGTCATTAAGCCT
ACGGTAGGCCATTTTTCTATCTTCAGCTATTGTAGAAACTGTAACAAATTTTTTAACCTC
AAAGTTATTTTGTTCCTTATCAAAACGATCTTTAATTATTTTGTTGTATTCATCACGATA
ATCATTGAAACCATCATTTACTCTATCATAAGAAATTTGCTCTACAGCATTGTCAGGTAA
AGGACGGTTAATGACCGTGAGTTGGTAGGTGTTATCACTGTCTAAGACATTTAAAGCATC
AGCATAATAATCTATAATATCTGATTTTTCGTCATCGCTAGCGGTAATGTAGTTAGCATC
ACCCAAGGCATAGGTCCGTGAAAACTCACGACCTGTAATGTGCATGAGTCCATCTTCAAA
AAGACTCGTGTACTTAATTGTATTTTGAGTTGATTTTTTTAATGCTTTTTGTAGCTGTTT
CCCACGTTCTAGCTCCTCTTGTGTAAGAGTTGGCTTAATTCCATTCGTGGACATCTTTTG
CTTGCGAAAAGGCAGAATTGCCATAAGTTACCTCCTTATTATTTCCAAATGCTGTGAAAT
CATCATCTATCATATATGTTTTTAAATAAAGTTGGAATTATTTCCATTGAACTAACTGTT
ACCTTTTTACCACTTCCTGAGCTCCCAAGAATAACACCTGAAGGTGTATTCAAATCACGT
TGACGATTAAGTCCAAGCTTCCAAACTTCGGCTTCTTCAAAAAGTTCCGCTAGCTCCTCT
TGTGTAAGAGTTGGCTTAATTCCATTCGTGGACATCTTTTGCTTGTGAAAAGGCAGAATT
GCCATAAGTTACCTCCATGTTATTTCCAAATGCTGTGAAATCATCATCAGTTTGATAGCT
TCTTTCTTGAATTGTTAATATAAATAGCATTCGTTCTTTAACAATCCCGTCCAACTTAAG
CCCATAGACGATAAAAGGTGGTGTTCCTAGAACAACCACCATATACATATATAGGTCAGG
AATAGACCAAAAAACTGTTGGTAAGACACCAATCATAACGACAGTTCCTACACCTAAGAC
CATTATAAAAATGCGGGCCGTCATACCGCCTACAACCGATCTTTCATACTGATCAATTTC
TTTTAGGAAAATCGACCCTAATTTACTTTTATTCAACTGTATACCTCCATTTAGTTAGCT
TGGAGAAGTGATCTTGCCATCCGTTGTGAACCTAAGAGCAACCAAACAAATAAAATGCAC
TTTCCAATATAAGAAAAACCTGATGCAAATGTTTTTATCCAATCTGCATTAGCTAGGTCA
ATATCGGTTTGCACTCCGAAGGCATGCCAAATAACCAATAAAATGACAATCAAAAGTCCT
TGGAGGGCAGCTGCGGTAGTCTTTCTCAATAAATTAGTCGCAATGCTTCTTGTGTCATCA
GACATCCAAAAAGCAACGATTAAAGGTGATACGGCTCTGTAGAGATAAAGTTCAATAAAT
CTCATAAATACTAGGATATTTGTTAGCATCAAGGCTGTGGCACCGCAAAGATATGCTAGT
GCATTTACAACCGCCCTAATGACCCAATTTCCTTTTTTAAGAGCTGTAAATTCAAAAAGA
TCATTCGATACGTTAGCTCCAACCATACGTATCAATAGACTAGTAACCTGCATAATAGCA
ACAACAATTTGGCTTGACAGGGCTACTAGAAAGTATGCAATAAGATACTTTAAAGCAACT
TCTAACATGAGACGATAAGTCAGTTCTCCGCCTTGTTGCTTAAGATACTTGTACCAGGAC
ATCATTTCTACTAACAAAAAGAAACTAACAATAATATAACCTACTACAACAAAACTTTTA
TTAATACCAATAACAGCTTGGTTTGCAGCGCTATTATATTGCCTTAAACTTTTTGTCATG
TTTTTTATAAGTTCGTCCATAGTCCTCCCTTCATACTTTAAGGATAAAAAAAGAAGTGTC
TGAAACACTTCATGATAAATATTAACGTGATAAGAGAAAAACAAAACCTATGATACGTAC
AAAAAAGAAGAAAATGGTCAAAATAATATTAACTATAAATAAAGCAAGTGAGAAAGCAAG
TTTTACCAACCCCCATAAAACACTGATGATAAATGTCAGTGCATTCCAAAGGCTTCTCCA
GGCTGATTTTTTGCGATAGTTAGGACTATGATTTGAAATATAATCCTGACTTTCGACAGT
TAAAGGAGTAGATGACTCAGAAATTACAAAAATATCACCATTTTTTTCGGCTTCATAAAC
CTCTGAAATAGATGGTTTATGACCATTGATACTTTCGTAATAGTCAATCCATTCTTCTCT
ATTCATAATCATCAACCTCTTTCCTAATCTTTTTCTTATTGTATCATAATTATTAACGCT
TTGGTATCTCTCTAAATATCTTTTAAAATTGAATTGAGTTGATTGCAGCAACAATTGCAG
CTGCAATACTTGCTGATACAGCAGCTAGTCCGCCACCATAAACCATCCCCGCCATTCCGT
TATCGGTTTGCTGTGGGTTTTGGTTCTTTTTTCCTTGGAAGAACTCAATTGCACCTACAA
ATGCCCATCCTAGGCCACCAATAGCGACCAATGCACCCATGACAGTAATAATTTTTGTAA
CAACTTCCATTCTTTTATTTCTCCTTTGTTTCGCAAAAAAGAGGCATCAGCCTCTAGTTA
GTCTTCTTCAATAATCACACAAGGTTCATCTTCTAGTAAGATGACTTGTGGAGCTTCTTG
TTTATATTCAATCATGATAGAACCTCCATCTATACAAAGGACAGTTAGATTTCATAGACA
GTTTATTGACTTATCTAGGTCAATATTCAAACAAATAACGAGCCAGGGAATCGAACCCCG
TTACGCTCCTAAAAGCACTCGCTACTAACCAATGTCTTATCGTAGTTCTTGGTTAAATGA
AATCTAACTGGCTTGTATTTTAATGATTAGGTTTATTTATTTTCTGACATTATTATGCTA
TAATGTCGATGTAAGTTTTAAATTTTTATAAATTTTTAACTAACCCCGATGGCCGTCGGG
GTTTTTTTGTGTAGAGGTTGCTGAAGACCTCTTCTTTAAGACGGGTTTATCAAGCCATTC
AAACCGTCCTGATAATTTTTTAAAATTTGTAATATAACGGCCGATTAAAATGTATAGCAT
ATTAAGACCAATTAAAATTACAAATGATAAAAGAATTCCTAGAATTGGTTTTAGGTAATC
CATCTAGTCCTTCTTACGTTTTGGCAAGAAACCAAGTCCTGCTGCAATAAGAAATGCGCC
TAGGCTTGTAAGGCTTACTGTAAGGGCGGTATCATCACCAGTGTGTGGTAACGACTCTGT
TTCAGCGGCTACTGCTTGTTTGTCAGTTGACGGTTTAGCTCCAGGGGCTTTATCCGTTAC
CTTATTTGGATCAGGAATTTGACTGTTAGAAGCAGTTGTTTTTGACTTCTTCGTCTTAGA
AGTAGATGGTTTTTCCTCAGACTTTGGTGTT
