# Supplementary material for: Abundance, Diversity and Role of ICEs and IMEs in the Adaptation of Streptococcus salivarius to the Environment
Source: Genes (Basel). 2020 Aug 26;11(9):999. doi: 10.3390/genes11090999 (PMC7563491; doi:10.3390/genes11090999)
Supplement: Supplementary file 1 [file genes-11-00999-s001.zip › Supplementary files/Lao_Data_S1/ICE_SsalT93_fda.fasta]

>ICE_SsalT93_fda
TTAAGCTTTGTTTGCTGAACATAGTTGATTTATTCGCCATACTTCCCATTACACCATAAA
ACGCTATATTTAAGATTTCAAACAACCATATTAATTAGGAAGAGAACTTCATTATTCCTC
TTAGTTCAATAAAAAGTGTGGCTAATTTGAGGCAAAATATTAAATTGAATTTGCCACAAA
TCATAAGACCTGGTTTGACAAGACTTTGTTTCAAGTGATTTTAGAGGGCCTTAATAAAAG
AAAAAAGGAGGTAAATTATGAAAAAAGAGGCTGTACTATCTAAAGATAGAAATATCGATA
CTTACTTTCCCGTACCTGGGGTGATACTAAACCTACAGTTTTGTTTATTGGAGTAAATCC
TTCTACAGCTGGTGAAAAAGAGGACGCTCCACTATTAATAAGTGTGTCAATTACGCTAAA
AGTTGGTGATATGGAAAAGTGTTGATGGCAAATCTTTTTGCTTTTAGAAGTACTGATCCT
AACATCAAGTATTCTCCAATTATTTCAATATCTTTATATTGACAAGTCTATGAAAAAACT
CTACCAAACCATTCCTATAATTTTACCTCGTTTAGCGTATTTTTGTTATTATGTTATCCC
CTCTGAGTTATAAGGATCTTAAATCATAAATAAAACATCCAAGAAATATCTCTTGAATGT
CTAAAAGCGGTAATATAATATTATTGATTAACATTTAGTAATCGGAATTGAGTGAATTTT
TCCCTAAATAGCACTGAATTGAGCTAATTATTATCAATATTTCATACCATTAACGAGAAA
AAATAATACATAAATAACTCAATATCACTCTCTACCTTCGTAATTTTAAAAATTATGTCA
GATAGTCAAAAATACTACTTGAAAAACTTATTATCCTGTATCCCTTATCTTCTCTGTTTA
ATCATACTGGAGTCCCCCTTTATCATTCAACTCCTTTTAAGGCTTCTACCATATCAATTT
TTTTGATTCTTCGACTAATTACTACTGTTGTCAGTAAAGATGTGAGCCAAACAAGTAAGC
TCGCCAATAAAAGAACTTGCCAAGTTACATAAGCAGTATATTCAATACGTATAGTTGAGA
AAGTTGCAACATATTGTCTTAAGAACCAAATACCCATAGGTATTCCAATCATCCATCCAA
CACTTGTTGTAATCAAATTCTCAATCATTGTAATATTTTGTAAATTTCTCTTAGAAAATC
CTAAAACCTGTAGAGTTGCGTAATCTCTAGTACGTTCAACAAAATTTAAAGAACCTAGAT
TATATAGCACAACAACGACCAGTAATAACGCAAAACCAATAATCATCAAGAAAACACTCA
TTAGGCTATTTACGAAGTCATAAGCATTACGTTCTTGGTTATTTTTTTTGATAACAGATT
GAACATTACTATCATTAGAAAGTTGTCTTGAAGAGATGTTATCTCCAACTAGCAAAGTAG
AAGGATTGAAAGCCCCACCAGCTTTTTCAAAAGTACTTGACATAATATATGCGCCTTGAT
TAGTCTCACTAGTTACAATACCTTTAACTTTAAATGTGTATTCTTTACCATCGTGGTAAG
GAATTACTTTCATTTTATCACCAACTTTAATATTAGCTGCCTCTGCGAAACCATTAGTAA
CATAAAGACCACCTTCTTTGATTGCCTCTCCTTTACTTGTTGTTGCATTAACAAAATTAC
CTTGGCTAATTACAATTAATAAGCGATTATAACCATCATCTTTTGAAAAGTGAGCTTGAC
TTATTTGAACCCATTGCCCGTCGTATGTTTTATCTGCTAATTCATAGTCAGAAACAGTTA
AACGTTTTGAATAACTAAAATCTTCATTATAAGCCTTATCAACAAGATGATTCATTGAAA
TTGGCATACCAATACCCGCTATCAGTAACATCATACTTCCTGATACACCAATTATCCCCA
TTAAAACCCGAACTCGGTTTATAAAAGCATCTCTCACAGCCCATTTTGTCTCATCAGAAA
ACTTGTTCCATAGAAAAGAAATTCTTTCAATAGAAACGTGCTTAACCTCTTTACTCTTAC
CTCTTAAAAAGACTGCTGGCAAACCTTTAATAGCTTTACGTGATGCAAAATACGCTGATA
AAGAACATATTAAGATGACTAATATAATAACCAGAAGAGAAGACCATGAATATGCAATCT
GCCAATTAGGTAAGGAGAACATCGTCTTTTGAGTTTCTAAAACAAACCAAGACATTGCTG
GTGAAACTATTGCACCCAAAACTGCACCAATTGTCCCTACCAACAGTCCAAATGAAATAT
AATGTCTGGTTACCTGTGAGTTAGAGTAGCCCAAAGCCTTAATTACTGCAATCTCCTTTG
TCTGACTCTCAATAAGTCGTCGAATTGTTGTAAACATAGCAAGAATAGCTAACAAAATAA
AAATGAACGAGAATAAATAGGAAAGATTTCTAATTTGCCCTACCCTATCTGTAGCTTCTG
AAACATCTGTCAATGTCTTTTGATTATAATAAGTAACTAACTTATTTCCTAAGATATCTT
CAATTTCATCTCTAATATCAGCATTCGAGGAGTAAATCTCTACTAAATTACTTGGTACTT
GAGTACCTAGTAATTTATCCATTGTATTCTTAGATATATAACCGTATGCATAGTTATTGT
AATTTGGAGCAATATATTCTAAACTACCTGTAAAATAAATTCTATCTGCTGACTGAACGA
AACCTAAAATTTTGACATTAGCTGTCTTACCAGCTAGTGTAATTTTCAAATTATCTCCTA
CTGATAGGTTATTTGAAACTGCATATTCTTTATTTATCCAAATACCATTATCGACTGTGG
ACGAAAATTTAGCTCCCTCAGTAACGTTAGCAATTTGTTGTGAAGAGGTACTAAAAGAAT
CTAATATCAAGTATTTATCTGAGTTACTTTTAGAATCAATCTCTGTAGTTATTCTTGTTT
CTGGAACAACACTCTTTACTCCATCCAAAGATTTTATCTGGTCAACTTCGTAATCCGTTA
AGTTTGTCGTCTGAACCCAAATATCTGGCACATTTGATGAAGAAATGAAACTATCTAGAC
TTTTCTCCAAGCCATGCCAAGCTCCTTGTAAACCAACAAATATCAAAACACTCAATAACG
ACATTAGAAAAACCGAGAAAAATTGCTGCCAATTCTTCCTTAGGTCACGTCTTAATTTCA
AATCAAGATATTTCATTGTTACTCCAATCTTTTAATCTAAATCTTGGTTTTCAATGATCG
AGTTAATCTTTCCATCTTTCAGATAAATCACTTTATCAGCAAATTTTTTAAACTCAGCAT
TGTGTGTCACCATTACAACAGCTACATCTTTATCTTTAGAAGCCTCCTGAAGTAGTTCAA
TAATCTTTTGACCTGTTTTAGAATCAAGTGCTCCTGTGGGTTCATCACATAATAATAATT
TTGGCTTTTTCGCTAAAGCTCTTGCAATAGACACACGTTGCATCTCACCACCCGATAATT
GATTAGGAAAATTATTTTTCCTATGGGATAAACCTACTTTGTCTAGAAAAATTTCTGACT
CTTCGACATTACCTGTTAACTGTGCAGCAATATTAATATTTTCTAAAGCCGTTAAGCTTG
GAATAAGATTATAAAATTGAAAAACAAATCCCACTATATCCTGTCTATAAATTGAAAGTT
CATTATCGTTTAATGATGTAATCTCCTTGTTATCAAATACAAAGCTTCCTTCTGTTGCTC
TATCCATACCCCCAAGTAAATTCAATAACGTACTTTTCCCAGAACCAGATGGACCTAAAA
TAACTGTAAATTTTCCTTTTTCAATTGAAAAAGAAACGTCATCTAAAGCTTTTACCTCTT
GGTCTCCTACTTGGTAGGTCTTACTAATATGGTTAAATGAAATCATTTTCTCTCCTAAAA
TTCTGATATAAATTTAATTTTTTCTTTTAACGTTGGTTCTTTATATTGTTCAATAATTCG
TTTAGAGACAGATTCCCTATTCGTCTTTATTACTTTTTCTGCTTTAGAAATTGCCTCCTC
AATTGGAACAACAATTGGCAAATCATATAAACTAATAATCTTTTTTAATCGCTCTACCTG
GTTACCCTTCACTAACTCTGGATTTTTTCCAATAGAAATGAAACTTTCCTGAATTTCTTT
ATCTGATAAAGTTCTATATTGTTCAGACACAGGTCGATGTCCATCAGCAGACATTGGAAA
TTCAACAGGAAGATGAACGACATTAGTATACCATTGCTGTGAATGGATTTTTGCAACTTG
CCCATAGGCACTCATATATTTTTTATAAAAGCTTCTTCCAGGAAGTCCGAGTATTGCCTT
AGCAATTCTATGAGGTAAATTTGAACCTGGATTTATTCCTACTTTCATCCGAACCGTACC
ATATACCCACTCGTTTAATACGGAACCATCCGAAATAAAGCTTGTATTTTCTTTATATAG
AATTGCTTCTTCTCTGATTCGTTCCTCAAATCTCTTTAGACCGAGAGCCATCAACTCTGT
TGCACTCATATCTTGAAAACGCCTGCCAGGGTACAAATCTGTTAAAATTTCTCTAGCTGA
TAGAGCATTTATTAAAGGAATACCAGTTGCGATAGATAAAGCAGTCGCTGTAGTCGTTTT
ACCAGTAGAGTAAGTACCAGAGATAACAAGTCTAATTTCTTTATTGGACATCACTTAATA
CCTCCACATCAGATTCAGGTAATTGATGAGCAATTTTACTTGAAATCTTAATTCTACTTT
GTGTATCTGTTCCCGACATTTCAAAGATTTTCCAGTTTTTTCCCTTCATATCAAGGAGCT
TATTCTTAGTAATTTTTCCTAATAGCTCTAATTCACCATTTGGTATTAGTTCCGAAATTT
CAGCTGAAACATTTTTCATCCACAAAGTTTCACTGCATTCCCTATTAATATCATCTGCAT
GATAAGCTAACATCTCTGCCATTTGAGAAAAAATGATTAATAATTCAAGTAAGGAATAAT
TTTTTGAAAGATTTGATGATATTCCTTTATACTCTTTATTTTTACCGATCACTTTGTTTG
TTTTACAAAAAATAGAACATTTATCTGCAGTATCTAAAGTTTCTAAAAAGCTAACATCAT
AGATGTTATGATGAATATCCTTTAAATGATTCTGTAGATAGTCCTTTTTATCAATATTTT
CCTCATTATTATTTCTCGAGAAGACTGCAAACCGTTGAAATTCTATTTCAACTTTCATAT
CTAATACAAAAATATTAAACTCTACACCGTCTTTGTCTAATTTTACTTTACGTAGAACTA
CTGGAACCTTATTTAAATTTTCTATGGGCTTCATTCCAGACTTAATTGTGAATTTGGATA
AATAAAAATTCTCTGGCAGTTCATTTTTAGATTCTAAATATTTTTCAGCCAGCAAACTTG
CTAAAATTAATCCATCTAATGTACTCAAGTGTGGTTGGATGACTTTATCAGACTTATTTG
ACCATAAACCTAATTGTGTAATCTCTCCATAAAACTGATTTTGATCTTCATCAAAAACAA
TTTCATAATTTGTCCTTTTATGACCATTCCCAAAATATCGTGTTCTGTGGTCTCCAAGAA
GTGTGTCTACATCTATCATTTTCTAATCCCCTTTCGATACTTAATATATAGACAACATTA
TAATAAGAAAACGTTCAAAAAAAGACATCCGTATTTTACGAATATCTTTTTGCCTTTATA
CTTTATAATAAATAATTATAACAATTTTAATTTAACACCTTCTCTTACCGCACCTACTCG
ACCATTAACATTTAATTTGGTACAAATATTAGAAACATGACTATCTACAGTTCTTCTACT
AATAAATAATTTTTTTGATATTTTTTCATTAGTATATTCCTTTGATATCAATCTTAATAT
TTCAATTTCAGTCTCGGTTAAAAGACAATCGCTTCTTTCTCCCAAAATAGAATCTGGAAT
AACTTGATTTCCATTGTAAACATTATATACTGTACTAATTAACTCATCATATGAGCATTC
TTTGGGGAGAAATGCTTTAACTCCCAACTCTATTGCTCTCTTATGCAATAATTTTTCGTA
AAATCCTGATACTAAAACAATCTTCAATGGTTCCTTATAAAAACTTTCTATTTTGGAAAT
TAAATCGAATCCATGTATATCTTTCAACATTAAATCCATAATGATTATATCAACAGACTT
ATACTTTAGACAAAGTAATAAATCTTGATAATTCGTAAAGGCTCCGACAACTTCAAAACC
ATTTTCTTGCTTCAATCTTTCATTCAAGCCATGTAGGACTAACTCATGGTCATCAATAAC
TACAACTTTAATCATAACTATTTTTTTCCTTTCGCCGATTAGGTATCAACATCTTAACAG
TGGTAGGATTTTTTGTTATTATTAATTCGCCACCAAGTAAAAATAACTTCTCAGCAACCA
CATCTAAACCAAAATGAGATGAACTTACTTCGTTAGCCATTCCAAAATAACCATCATCAA
TAACTTCAATTGTTACCATATTCCCAGAGCTGTATATTTGAAGTTTTATATTTTTTGCAT
TACCATGAATAATACTATTATTGATAACTTCTCGAATTGATCTCAAAATAAAATTAGCAA
CATTGTTTTCAAAATAAAATTTATCAACATTAGCATCCATCGTTATTATAACAGACTCTT
TCTTTTGGAACTTGTCTATAATATCTAAGATAGCATTTTGTAGACCTAGTTCTTTAATCA
TCAATGGATAAATGTTGGAACAAAGCTCTCTTAACTCGAATATAACATCATCCAGCATCT
CCTGAGCCTTATTTTGGGATATAAATTCTAAACCATCAATTTGCCTTTTATAATAAATCA
TGTCTTGTATAAGAGTATCGTGTAAATAAATAGAAATCTCCTCTCTTTCAGCTTCAACCA
CCGAAAAGATTGAGTTATTATCTAATAGTTGGTATTCCTTTTTTGAGTTTATAATTAGTA
AGTCCTTTAAAACTGGCAATAAACTATAAATAAATAGAAAAATATAAATTATTATAAACC
AGTATGGAAGACAATTGGTCAGAAAAAATAAACAAAGGAAATCAATAGTAACTATTAATG
AAATTAAGAGGTATAATATAAAATTGGGTAATTGAAATCTAATATTTACTAGTCTATTAG
TAATTAAGCTATTCAAAATAGTCAAAATTGGAAAGATTAATAATGGAATCGTAAAAATTA
TTGGTACTTCATATGAGAAAGGAAAAATATATCCAATAAAAAGAGGGAGTACGCCTAGTA
TAACTGAAACAAAAATAGTCAATTTGTCAAAACTTTTTCCTCTTAAACTTCTATAAAATC
CAGAGAATAGTAGCAAAATCAAAAATAATAAACTAATATAAAAAATATACCTTGATAAAT
ACCTTGTTACATATATTGGTACGTCAAAATAACAAGAATAAAGAAATAAAACTAGGGTAA
CCAGGGAATAACTTCCCAATAATTTTGAAGTTGTTGAAAAATGAACTATTCCTTTATCTA
AAGTTGATGCCCGACCAAAAATATCAATAAATAGTGGGAAAATTGTGATATATAAAATAA
GGATAAACCGAGCAATAATATTTCCCATACTAGAAGGAACTATAGAACTTAAGAATAACG
ATGTTAAAAAAAGAAAAATAAAATATCTTCGACTTGTTCGACTTATTTCATGACTTCTGA
AATATACAAGTAATAAAAGTAATAAACTAAACGATAATATACTAAAGATAAGAAAATCAA
ATCTCAATCTTTTATTTAATAATATATTATTTACTTTATTTTTATGTAATGTAGTAATCG
AGGTGGCTTGTTCAACAATTAACATCTTGTTCAGTAAATAATTTGTTTTGCTATCTTTAT
TATTTATTTCTAAAATTTGATCCCCAACAGATAAATTTGAAGATGCAGCGACTCCCCCTC
TATGGATTTTTTTAATAATCCATGTTTTATCTTTATAGTCTGAACTAATACCAATATAAG
AATTTCTGGAGGTAAAGGAGGCAAAATAAACATATAAAAGTATAAATAATACAATCAAGG
ACTTTAAAAATATATTTTTTGATTTATTACTCGGTTTCATCGTAAATAATTCCTCATAAC
TCTGTAAATACTCACTCTCTGTTCTTTGTTCAATAAGTACTAACTAATCCTCACAGTCTC
ATCTAAGAGAACAAAGTCATAGCGTTTCTTCCTTAACTAAAATTAGACTACCTAAAATTG
CTGGATCACATATATAAGGTTTTATGTCATCCGATATTATTTTCAAAGACAGTTTTTTAC
ACACTAGTTTACTAATTGATACTTTCGTATTAACTACTACACTAGTCTTACTTTCTACTG
TTGGGATTTTTTCAGTTATTTTTGTTGATTTTCCTTTAGATTCAATTTGTGAAAAATCCT
TTACTGTAGATTCATCAAAATAATTGACTTTTTTAGTGCAACTATATAATGCTCCTTTGT
CACCTATCACTCACCCCTTTCAATAGCTCTAGTCTCAACTTCAAAATCTCTTTTTCCACC
TTAATCCATTTCCTAAATAAACATTCTTGTAAGACTTCTACTGCTAAAATTTCATCTTCA
AATGAAGAAATATATAGTTTGGATGGCATACCAACCAAAATTTGAATGGGATCTGGGAAA
GCTTCTGCTTCATATATTTCAACACCTCTTCTTTCACATAATAAACGTAAGAGTTGACCA
ATACTTACTTTGTATTTTCTAATAGAAAGAGTATCAGAGTTGACTACTAAAAAGGTGATG
GACTAGCAACAAATAGACCATACCATTACTTACTTTTCTGTACTTATGAAAATACTAAGT
CTATAAATTTGAAAATTATTTTAACTTCTTCTACACATAATTTTAATTACTCTTGAATTG
TCAAATTAAGTGCATGGTGTTCAACAATTGTACACATATACTGTTGTTTTCCAGTTCCAT
TTTTGGTAAATACACTGTCTTCACTATAGTGTTCTTGTAACCAATATTTATGATCTGCTA
ATTTGACTGGTGTATCTAGTACCATATAATCGATATCAACTCTATAATCATCATTATTCC
AACTACTTACGTTCTCCATTTTATAAGCTGTTCTAGTAGAATCGTAACAATCACTTTTAG
TAATACTTATAGCTTTTATCTCACGGTTACAATGATGGATAATAAAATCCCCTTTCTTTA
TTTTAGTCATTATAGAAAAACCAATATTTTGATGTTTACTTTTAATTAGTTTAGGGGACA
AAACAAAACCATCTTTAAGTTCTTCTACATAAGCTTTCCTTTGGAATACATAAAAAATGC
TCATAGGATAACTCCAAATCTTTAGCTTTTAATATATTATTGTAGCATATTTTAAAAATA
TGAACTACGATTGCATATGATTGGAATATTATGTTTTTAGTAATATACTATTCACTAAAA
TCTTACTAAAGATACAGATTCTACCGTACTTTTTATTATCCTTCTTTCTTTAATACATGG
TGACTATATTCAAAGATCCTTATATTGTTCATCTCTTTTCTTTGCTTTACTTTAAAAACA
AAATAATGGTTTCTTCCATCTTTAGCATTTTCTTGATTTAATCTGAAGTAGTTAGTGTGA
CATAATGCCATCGTGCGAAGAATATCATCAGTCAAAAATGTTAATGGAACGCTCATATTA
GAGTACCTTTGGAAATCCTCCTCAAAATGTGAGTAGCTTTCAGAAAAGTAATCTATTTGT
AAATCGCCTGCGTATAGATTTCTTCTATCCATTTCTTCCTCCTTTCAACGGTATAAAATT
CCCAACAATGACACCTACTACTCGTGGATCTTCATCATAAGAGATAAAGATATCCTTATA
TTTTGCATTAATCGAAACTAGGCGTAAACCGTCTTCTTCTCGATAAACTCGTTTAATATA
GGTTTGGTTATTACATACTACAGCATAGACTGCTCCATCATAATCAAAACCTGTCTCACG
GATAAGTGCTACTGAACCGTTATGATATTTGGGTTCCATTGAATCTCCAGATACCCATGA
AGCAAAATCATGAGCTAGTTCTTCATCAAAATAAACAGTGTCGTAGTTTCGATCATCATA
AACTGACGCCCCAATACCAGCAGACATCTTTTCGTAAACATGATATTCATAGAGATTTTC
TGAAATAGATATTACTTGTTGAGTTTTCTCTTTTTGCACCAAGTCACGTGCATATTCTAC
TACTTGCTTTTTACCTTTATTCGACAATGTATTATACAGACGAACAATCTCAATTTCTGT
AAAGTAACCTTTTGGTACTCTTAGTATTTGTTCTAGTCGTTGAACTTTCTCCTTGGATGG
TTCTTTTACTCCACGTTCCCATGCTGAATAGGCTTGATAGCTAATTCCTAATTGATCCCC
AATATCTTTTTGTGTCATTTTTAGCTCTTTTCTTCGAGCTTTAAGTTTTTCTGGCTGATA
CATGGTTCACCTCACATTAATAATAATTGTAATTCTGCTTTATTTCTTGCCTCTTTATCT
GAGAATTTTTCTTTATCCCAAACGTATGCAATCGACTTCCCTTTATTATAAATAAGCCAC
GTTTTTAAATTAATACTTTCTTCCTTGATTGCTTTCCAATTATCTTGATTCAATAAATCC
GGATATTCTTGACTTGTTGTAAAACCTACTTTACTCACCCTCTGCTTAACTTGATTAATA
AGTGAAGGTTGAAACTGATGAAACTCTTCTATAATTTGTTCTCTAATATCATGAAACAAA
CAATAAATAGAAGCGTTATTCCCTTCAATATATGTCTCAACTGCATGTTTGATTTCACTA
TCTTTACCAGAATAATATTCACGTAGAAAGTCTAAAAGACGAAAAAATAAAGCCTGTTTT
GAAACTTCAAGACTATTTTGTACTTGATGGAAGGTCTCGCAACTATAGTATATTTTTGAT
AAAAGAACAATATCTGGCATCAATACCACAGCCGAAAAGATGTTCGCCTCTCGCTCTAGC
AAATTCTCCTGGTTGTCAATCGATTCTGCAAAACAATCGCCATCATGTTTAAGAATGAAA
TGACCTAATTCATGGCAAAGTGTGAAATTTTGTTTTACTTTTGGGTTATCTTTTTCATAA
GAAAAGCTAATACCTAATTCATCAATAACAGTTAATCCTTCAATCTTGTGGTTTGAGAAG
TGGTGACTAATTACTTGAATTTGATATTTTTGAATACAATGTTGAAAGAAGTAATTGAAA
TTATAATTTAATAATGAAATATCGTTATCCTTCATGTACTGGTATAACACATGTTTTGTA
GACTTACTTATTCTTGTATACAATTCATCCAAAGAAAGATACCTCCTTTAAGTATAAATC
ACAGAAACTAAACCAACTTGGTTTAGTTTTGTCGTATAAAAAATGTGAACAAATGTCCAC
TCTGCTATACAAAAGCAAGAAAAAACCAATTTGGTCCTATATATAGGATAATTTACTAAA
TATAATACTACCATTGAAAAGAGCAGTTTTATTCTAAAAAATTTAATTTTATATATTGTT
TTTTTTACTCTTTCTTTAACGAATTGTAAAATGATCTATCTTCTAAATCCTCCCTAGTGA
TTACATCAATACCACCTAATAAATTACTAGAACTTCTTAGAGAGCTTCTAGTAGCGAGTG
TTATAATCTTTACATCAAGATTAATGATATCAGAATTAGATGAAAATATGCGTTTACATT
CATTTAAATAATTGATCTTACGTCGAGCCCTAATTCCTTTTTTTCTCAAATTTCTAGGTG
CAGTATTGATATCCATTCTTAGATGGGAGAAAAAAGTAAGCAATCCAAATTTACACTCAT
ATATAGAGAGAGATTTTTCCCTATTATTCTTATATACTACATCACACTTAGAATTAGCAA
AATCTCTATTAGCAAATAACTCATTTCGTTTATATTTTATTAAAGGTTCATAAAAAACCT
TTCCATATCTTCCCGGATATTTTTTCCATTGCATCGTAAGGTGCTCTATGTAATCACTAT
ACACCTTACGATAATCATTGTCAGATATTGTTGAGTTCTCAAATAAGTTTAAAATTAATC
CCTTAACTTTATAAAAGCAATAATTATTAGCCTCGTTATTATATATTTTTTTTTGTTCTT
CTCTTAGTCTGTCAATGCGAGAAGATATAATTGATCTACTATCAGTATTGTGCCTATTTG
TGTTAAAAAAGTCATTGATAATTTTATAACATGCATAGTCTGAAATAGCCCATTTACATA
ATTCTGATACTATATTATGTAAATATAATGATCCAATTCTTCTGTTAGACTTAAACCGAA
TATTTTTTATTTTATACTTCTGAATTGCCACCGATAATCTCCCAAAATCTATATGGAATC
TCAAGAGATGCAAACCTAGTTTGAGAAAGTAACTCATTTAATCTATATCTGACAAAAGGT
TCTACAATTTCAAATAATGCAAAGTTGTACTCTTTATCCTTGAGATTAAAATTTTCGTTT
AGACTAGTAAAGTCTATTTGATATGATAATTTTAAAAGATTTTCATCCTCATCGCCAACT
CTTAATAGAAAAGCAACAATTGCTCTAAAGTTACCTAAATCATCTTGTTTCAATTCTTCA
ACTGTTATACCAATTTTTATTTCAACTTCAGTATTTGGTAAGAGTTTTTCATCTAATTTG
TTAAGATCGAAGACTAATTCTATTGGAGAAATCGATTCTATCGACTTTATTAACTTCATT
ATTATCTCCTTCTGGTAGTGTGATTAAAATATTATTAAATTCAAGGTTTTGATGTGGTTT
TTCAGAGAATTTTTTTTCAAATTGGGTATATATTTCTTGTAATTTAGTCTGTAGCTTATC
ATTATTACTATGTAGAATATTTATAGAGTTTTCTAAATTACTATTATCTTTTAAAAAACT
AGTTTCTTCTGACAATATATTGCTATAAAAATTGAAATACTTAAGTAAATCCGTAGAATA
TCTTTTTTGTAATACTTTATCAGAAGCAACCTTATCTAATATTGATACTTTAATATTTTC
TGACGTAATATTAGAATAAAAATATTTAAGTTCCTCATCGTGGCATACTCTTTTTTCGAG
TTCATTATTAAAGTTCATGAAGTTTTCTCGATAGGTTGAAATACTACGTTTAACTGAGTC
ATATTGAGTCTCATTATATACAATTGTGTTTAAAAACATAAATTTCACCTCCTAAACCAA
TTTATTATATAATATTTTCAATAAATTCTCAAGTATCATATTATAAACCTTTATCCAATA
AGAAGGTTACTAGTATATTTAGTAATTATTAAACTATTTCGTAGTAAAAATGTCCTAGTG
AAACGTGTGACATCCTATTCTATCTTCGAAATTTAAACATTTTCTTCCTATCCTCCATAA
ACTCAATTAACTCTTTTCTAAATGTTTCTTTTTCTTCATCGGTCAGTCCTTTTGAGTTCA
TACGGAAAAGCAATTCAATATTATCTAATTCATCTGATTTTTCTTCTGAATTTCCAACTA
AATAATCAATTGATACATTTAAAACTTGTGCTATCTTAACAAGATTGTCTTGGGTTGGTT
TTTTCTTGCCTCTCTCCCAGTCTGCATAGGAAGATTGTCCTATCCCTAATCGTTTTGCGA
GTTCAACCTGAGTTAGGTGAGCTTGTTTTCGTAATTCTTTTAAACGTTCTGCAAACGCCA
TAGTTATTCCTCTTCAATTTTTTAAAAAATTTCTTGACTTTTATCGCCAACAGCGATAAA
ATATAAATATAGCTGGTAGCGATATTAGAAATCAAAATAATAATCCCTACCAATTGAGAT
CATTGACAACTAAATAAAAAGTGCGTCTGACAACCAGAGGACTGACTATCAAACTACACT
AAACTTCGTACCTTTATTGTAATTGTTTTGATAAATAAAGTCAAGTCCGTTTTATGGTTG
AAGTGAAGAGTTAAAACAAGTATTTTGTGGGCTTCCACGCATTTCGGACATTAGCACTTT
TGCCGAATAATAAAGTGAACTGGTTGCGCAGAGTTGCGTAAGAGAATCCCTAGGGCATGA
TAAGGACTACCTAAAGAGATTGGCCGGGCAAGCGATGGTAATTGACGCAAAGCACCTTGC
TAAACGTTGCCACCGTGGAAAGAGGGATCTTTCCAACCAAACAACTTTTCTTTACTGCTG
TCTATCTTTTGAGATAGACTTACCCTCAAGCTACTAAGCCTTTCTTATATCTTAGTAGCT
TTTTTACGCTTACAATAAAGGAGAAATTATGACAAACTTTTTTCGCACTACAATGTAAAC
GCCTCTATGATAACTATGAATTCACCTATGGTATGTTTAGCTACTCGCCTAAACTACAAG
CTAAACTCTATGCACAAGCTCTTCTTGACCTCGATCATTTAGTTCAAGAAGCTCGTAGAA
ACAGCTATCCTAGTGGTGATATTCAGTTCTATAGTCGACAGTTTAAACGTAAACTTTTCA
CACATTATTATTCAAGAGTGAGGCAACTAGCTTAACTCTTTTTCTTTTGCTCAAAATCAG
AAAGGAAATGACTTATGATTCCAGAAACACTCATCATGAAACCAGATTTTATCGGCTCTG
CTTACTATGAAAAACTAGGAAATGCCCCTCGCTTTATCTTTGGTAAAGAAGGCAAATACC
AACGCCATATTCTTAATAGCGAAAAACATGGAGCCTTCCACGTTATCACACCTGCTTCTA
CAACGGTCTTCCCAGAAGATGCTCTCGTAGAAGCTGTCAACCCAATTTTTCTATCAGATA
CAGCTTTAAACGGGAATTCAGTTGCCCCAGCGCTTAATGTCTTTGCGGAAAAATTGGTCC
TAAAAAAATAAGAAAGTAAAGGAGAAATACATATGGCTAAAATTGGATTAAACTACGGAG
AAAAACTACAAATTGCAGACAAGACCTATCGTGTCATTACGGATGGTCTCAACGTGCCTG
AAGTCCTTGGAAAACTATCTTTCCGTGGCATTGAAGGGCCTGATATTATCTTTGAGGAAG
ACCGTACTCAACGCAACCCTGACGGCTCTTTCGTCCAAGTCAACACAGGAGAAATCCGTG
GAATTGTGGTGGCGATTCACTCTTCTGTCCAACACGAAACCCTCTTTTTCACCATTGCTG
ACATGGCCCAGTCCGAAATTGAAGACTTAGGCATCAAATACCGTGAAGAAGTTGAACTTG
AAGATATCGTTATCACCCATACGCACGTTAACCGTAATGATATTTACAAGCTCTTTGCTT
CTAAAATCAAGAAAAAAAGTGGAGGAACACCCATCAAAGAAAACAAACCTCTAGACAACA
AGAAGGATAATTAGGAGGTGATGTACTATGAAACTCTTTACCTATCGTGGGATAAGAGTT
AGAGCCTTTTATCGTCATATTCGGGGAATCACTTGGTTTATCTGGTGGTTCCCTTCTTTG
TTAGCGATTGGAAATTATTGTTATTTTAACCTAGAAGAATTGAAAGACCATCCCTTGCCA
CAAGTTTACTTTATCGTGGGTGTCCTTATTGCTTCTTGCTTGGTCGCTTACTTGCTGAAT
CGGATGTGTTACGAGAAAATTGTCTTCTTCCAAAAGCTCAATAGCCTACGAATTTTGTCT
CGTTTTCTGATAGAAAATAACCTCTATTTGATTAAAAATATCAGGCGTGAAAACAAAACA
ATTGAAAAGATCATTCTTCCTCAGGTGTACTTAAAACAGTCTCGCTACAAGATTGAAATC
CATTTTATCCTAGAAGGGAATAAATTTCAGGACCGTTTTCTCAATCTTGGGTCGACTCTT
GAAGTCATGTTTAATGGGGACTTTCGTAATAAAACCTTCGATAAACGGTTTATCACCTAT
GACATTGCCATCAACCGCATTGATAGCCGTATCACCATTAATGAGGTCGAAGTCAAGGAG
TCTAAACTCCAACTTATGAAAGACGTCACTTGGGATTATATTGAAGAGCCTCACTTGCTC
ATTGGTGGGGGAACTGGTGGCGGTAAAACCGTTGTCCTCATGACCATTATCTATGCACTG
GCTAAGATTGGCTTTGTGGATATCTGTGATCCAAAGAACTCTGATCTGGCTGGACTCAAA
AAGATTCCTGTCTTTCATGGTCGTGTCTATACAAGTAAAGAAGATATTATCCAGTGTTTT
AAAGAAAATGTCGACTTCATGGAAAAACGCTACGAGCTCATGTCTAGCTCACCCAAATTT
CAAGCTGGGAAGAATTTTACACACTACGGCATGACACCCAAATTCATCCTCGTGGACGAG
TGGGCAGCTCTTATGGCCAAGATTGACCGTGACTATAGCCTCCAGTCGGAACTCATGGAA
TACCTCTCTCAGCTCGTCCTAGAGGGGCGTCAAGCTGGTGTCTTTATCATCTTTGCCATG
CAACGGCCTGATGGAGAATTTATCAAGACAGCTCTTCGAGATAACTTTATGAAACGTCTC
TCAGTTGGACATTTGGAATCAACGGGTTACGACATGATGTTTGGAGATGCTAACAAAACC
AAAGAGTTTAAAAAACTCGATGAAATCAATGGCGTCAAAGTTAAAGGACGAGGCTATATT
GCTAATAACGGGGACTTGGCTGGGGAATTCTTCTCCCCTTACGTCCCACTCGACCAAGGT
TTCTCTTTCTATGATGCCTACGCAAAAATCCCTATTATGGAATATGATGTCGAAGAATTT
GAAGTTTTTGGAGAAGTCCGACCTCAACCAGAAACGATTGAATCAATAGAGGATGAAGAT
ACTCTAAACACTGATACTAACCTAAGACCGCTCAAGGAATTTGCGGAGGAACAGGACCTC
AAAATGGCGACACTTCGAAAGATCATTTATCTCTTACAAGAACAAGGGATTGTTTTTGAA
CGGACGGAATCCGCCATTCTAGTCGACCCTTTTCAAGAAGAACTCCTTCTTGAAAGTCTT
ATCCACTTTGAGGAGGGAGGACGCAAATCTTATCCAAAAGCCGTTGAAGCGACGCTTAGT
CATCATGGGCTAGGACAAGGGCAAGGGCAAGCCTGACTACAGGTCAGGCGCAGATCGTAG
CCCGAAGTTCCTAGTCCATGATGAGACTTCAACCCCCGATTTCTAATAGGGGGGTTACAT
TTGGCCAAAGTGCCACGTCCACCCCTCCTCATTCCTTGTGGGAGTTGGGATTTCAAGATT
TAGAAAGTGTGTCACTTTGGTCCAAAAAGTGTGTCACTTAGTCAAAAGGAGGTGTTCCCA
TGAATGACTAAAATAAGTCCCTTTCAGATCAAAAACTTCAGAAAACAAACAGGCCTTAGT
CAAAAAGCCTTTGCACAAGCCGTTGACTTACCGATAAGAACTTACCGCTCCTATGAAGCA
GGGGAAAGAGGTCTCACCATTGACAAGTTCCGAGAACTCAAAGAAAAACTCGGTTATTAT
CAAGAGTGTCACAAAAACAACCTCAGGGCTCACATCGACTACTTGCGACTAACCTTCCCT
AGTTTGCGAGATTTAGAAACTTTCTGTGAGAACTTTCTTTTTTGTCACTTAAGCGAATTT
ACTGACCAAGAAACACGGCTTATGAATTATACCCACTTGTGGCAACGGGGAAACATTTGG
ATTTTCGATTTCTTTGATAAGTCTGCGACTAATAACTACCAAACGTGTCTCCAACTCTCT
GGTCAAGGCTGTCGGGAGATGGAACTCCTCTTAGAGCACAAGGGGATTTCTTGGCAGACC
TTTCTTCAAAATATTCTCTATGCTTACGAAGATGTCAGGGTAAAACGCCTTGATATCGCC
CTAGACGAGCTCTATAAAGGCTATGGGCACGAAGATGAACATATCCAAATCCCAAAGCTC
ATTGATAAGCTCTACGCCAAAGAAATTGTCCTAGATACCATTCGAAAATGGAACATCACA
GGTGGGGGCTCCTTCACCGATAACGAGGATATGGAAGCCAATCACGGTCTTTCCCTTTAC
TTTGGGAGTCGTCAAAGCCAGCTCTACTTCAACTTTTATGAAAAGCGATACGAAATCGCC
CGTATGGAAAATATCTCCTTGGAAGAATCCTTGGAGATTTTTGGTATCTGGAACCGCTAC
GAACTACGCTTTTCAGACCAGAAAGCCCAAGGGGTTGTGGAGGAATACATCAACGGTGTG
GACCTCGGAGAAATCGCAAGAGGTATCGTGAACAAGGAAATCCAAGTCTATGATGGTCTC
ACTCGGTTTGGAGCCTATAAGCCCTATGAAAAATGGCAAAGGCTCTTTGGAGGGGTTGAA
CCCCTAAAACTCTCAACCAGTCCACAACCCTACAGTATCGAACGAACCATTCGCTGGTTA
ACCTACCAAGTCGCAAATTCTCTCGCACTCGTTTCTGAAGCAGACAAAATCATGCAAACA
GAATACATGAAGATGATTCAAAATAGCGGTGAAATTACTGATCGTGGGGAGGCTATCTTA
AGACTCCTCAAAACCAACAAACACTATGAACACTAGAAAGGAAATCCCTTATGGAATACA
AAGTCGAAATCAATTCATTAAACAACTTTAAAGCCTGGTCTGGTGGACTGAGTACCTTAA
ACACTGTCCGTGAACGTGGTGGGATAGATACCCTAACCACCATCTGTGAAGATCTCTTTT
CAGGCAACACCCCTACCGACACTCAAATCAATGATTGGCTTTGGTTTGATACAGACTTTA
TTTACCAGGCGCTAGGCTACGAGGACCTTCTAGAGGGCTAAAGTCATGCTCAAGAAAATC
TATCAAGCAGACTTCCTTCTTCTTCCTGATCAAGAGTTTTGGAACATGTATATCCTCCTT
AGAAAAGGCAAGGACTTCTACTATGAATGTGCTGGAAGGTGTACCGAAAAGCCACCAGAT
GACAGGGGCTTCTACGACTATGAACATGCCTGTTTCACCCTAGATGGTCAAGTTCTGAGT
CTCAATAAACGGATGCGTCCCTCTCTCATTGCCTATATTCAACAGACCATCAAAAACAAT
CACGAAACATTTAGAAAGGAAATTGATATGGCTACTAAAACGATTTTTGAAACCAAAGTT
GGACAAGTTACCAACGAACTCGGAGAATTACTCAAAAAGACAGACCACAAGCAAGCTTGG
ACCAAGGCTGGAGAACTAAACGCTCTGCTCAAAAAAGAAGAAGCCAAGGACCTAAAGCCT
GAGTTAGTCGAACAACTGCATAATGAGTTACGAGGCTACTACTACATCAACAGTGAGATT
GAAAAAGCCAATAAGCGACTCTATGCCAAAGGTTCCAAACTCATTGAACTTGCTAGTCTC
TAAAAGGAGGACCTATGATAAAAGCTAAACGTTACATCCTAAAAGCAAGGGAATACCTCT
CAAACTTTAAAAAGGTGGAGAAAAAAGGTGGCCCACCAAAGCTAAAAGTCACTACGAAAA
AGACCGTCAATCTAGCTGTTATCGGAGGAATTGCTTTCCTCCTTTTTGTTGGTCTTATGG
GTGCCGTCCGTGCTATCACACTCTCAAATAAAGTGGGAACACTACAAGCTCAAGTGGAAG
CGACTCAAAAACAAAAAGCACAGCCTATAGACGCTAATCGCAAGTATGACTACAAGCTCC
AGTATTACCTCAATGACTATGTCTACGCCTACTTCACCCTCCCACAAGAAGGGGATAAAC
AACAAGCACAAGTCGAACACCTCAACAGTTTCTATAACTTCGTTCCAGATGTCAAAGCAC
AAGGTCAAGTGCGTAACCCAAGTACCCTCCTCTACTCACAATTAGTTACGGTAGAAGGTA
AGGTAGCCACCTACAAGGTCAAATACAAGGAAATGATTCAACATGACAAAGACACCGAGG
AAAAAGAACTGGTCACGGGGTTTAATATTCCCTTTGATGAAAAGGAAGGAAAATACTACG
TTTCTGGACTCCCTTGGTTCTCTGCCATTGACTCTTCACAAGCTGGACACTTTAGCGAAG
ATGATCAACTCCAACTCACAGCTAACGACCACGTCTCAGACAGTCAACACAAGAAGGTTG
AAAAGTTCCTCAAGGTTTTCTTTACCAACTATACCACTAACCAAGACAACCTCAACCTTA
TTGCCAAGAACGTTGCTATTGTAGCCAATACCACCTTTAAAACGATTGACTACACCTATC
TTAAGAAAGATGGGTCTGATCTCATCGCCTATGTCCAAGCAACCTTTGAGGTGGGAGGAA
CGACCCACTCTGAAAACTTCACCTTCACGCTCTCAGAAAAAGACAAGAGCTACTATGTCA
CAAAACTAGAACACACCATTCCTCTCAACTACGCAAACGATAAAGATTAGGAGAACTCTA
TGAATACAGATAATCTACGCACCTTCCTCCAAGGCGATGGGATTTGGATTCTCACCGCTA
TCGCTGTTTTGTTAGCTATCAAAGCTTGGCGAAACAGTTCTTGGCTTCAACTCTTCTCAG
TCGTTGGTTTCTATGCCGTCATTGTCTCAATCGCAAAAGGACAAGACATCCTAAAAGTGG
TCGGCTGGTTCCTACGACTCTTTGGTATTGATTCAGGGCTATAAGCATGACTGACGAAAG
ACTCTATGACTACAGTAAGGGCTTAAACGCCCCCTATTGGATCCAGGAAATCAAGACAAA
AAAAGGGACTCGCCTCTGGTACTTTGCGACACCTATGCAATTATCCTTTTTCATTGTCTT
TATCTTCGTTTTTGTAGCTATGTTGCTATTTGGAGGATTCATCCTTGTTCCCCTCGCAAA
ATTCACACACTCTATTTCATTACTGCTCTACTGGTACCTCCCCTATAAACTCGCTAAATT
CTATACCGAATACGAGCCACACGGTAAAAAGATGCACGTTTTCATTGGGGACTACCTGAT
TTACTTCTGGGATTTCAAGCTCAATAAAAAAGCAATCTACCATGAAGACCGAATAGAGCC
AGTAGAAGAAATTGTCTTTGAAAAAACAAATCTATAGAAAAGGAGGTCTTATGAGTATTA
CCTTAACCTATCCTATTAGGGAAACCCATGAAAATCTAGCCCTAAAAAAAGATCGAACGG
TAGTAGCTTATTACCGTATTCCCAATACTCCCATCACTATTACAGATGAAGAGAAAAAGG
GCAAACACAAAATCACAGTTGCTCAGATGATGAAAAAGCTCCAGAAAAACAAGTCCTTTG
AGATTTCACTCATTCCCAAAGACTATCTCTTAGAAGAAAAAATGAGGGATTTTTCAGAAG
CGTTGGCTGATGATAGCCGTGAACTAGGAGAAGAGCTCCTTCTTTACACGGTTGACCGTC
TCACGGATGAAATGGAAATTCCTTATCAGTTTGATTGGGTTGTGGGAGTGAGCTTACGCA
AACAAAATCACGGGGCAACGGTGAAAGACTTGGCCTATGAGAGTTTTAATGAGTTCTCAG
AGAAAATCGCAAAAGGTCTTGGCTACGAATACGCATTGAGTCCCACCTGGTATGACGATT
ACAGTAGTGACGAATTCACTATTTTCCAAGCTTTTTCTGTCCTACGTGCTAAACGTCTGA
CCAATGAAGAACTCTTCTACTACCAGCGGATGCAATACCTCCGCTACATTCCCCACTACA
AAAAGGAGGTCCTCGCTAATCGCTCCCAATTTAATATCACAGACACCCTAATTAAAGTCC
TAAAGGGAGGCTTCCTCAAGCTCGAAAGTCCCTATGGTTCTTCCTTTGTGACCATTCTTC
CTGTTGGAAAGTTTCCTGTACAATTCAACGGCTTTCACCTAGGCGAATTTGTCCAACGCT
TGAACTTTCCCGTAGAACTACGTATCAAGGCAGAATTCATTGATACTAACAAAATCAAGG
GGAGAATGGGACGTTCCAATACCCGTTATCGAAACATCATGGAAGAAGCTGAAAACACAG
ATACGGTCCAACAAGATGAAATCATTATGGGCTCTATCTCTTTAAAAGATTTGATGAAGA
AAGTCGGAAACAAGGAAGATATCATCGAATATGGAGCCTATCTCATCGTCTCTGCTTCTA
GTGTCAATCAGCTTCGTCAAAGACGACAAGTCGTGCTTAACTATTTTGATGATATGGGTG
TTGAAATCAGTGAAGCTTCACAAGATGGTCCTTACCTCTTTCAAGCTCTACTCTACGGGA
AAACCCTCCAAAAGAAAACTCGCACATGGACACATATGGTCACAGCCCGTGGGTTTTCAG
AACTCATGCCCTTTACCAATACATCCTCAGGGAACCGTATCGGTTGGTATATCGGACGAG
TGGATAACTGGACGGGACGTTGGGACTCTATCGCTAAAGCCATTGATTCCTCTAAAAATA
TCGTCCTCTACAATGCCACAGTCGGAAACAAAGAAGATATCGCTGGAAAGATTACCAAGA
ACCCACATATCATTATTACGGGTGCGACAGGACAAGGAAAATCTTTCCTCGCTCAGATTA
TCTTTTTAAGTGTGGCGTTACAAAATGTCAAAACCCTCTATATTGACCCAAAACGAGAAC
TCAGAAATCACTATCAAGAAGTAATCAACTCCCCTGAATTTGAACGACGCTACCCTGAAC
GCAAAAAACAGATTGACAACTTTAACTTTGTGACACTAGACAGCTCACTGCCATCAAACC
ACGGAGTCCTAGACCCCATTGTTGTCCTTGATAAGGAACAAGCCGTAGAAGTCGCAAAGA
ACATGCTTGAGTTTCTACTACAAGCCGTAGATGATGTCACAATGGATCAGAAAACAGCCA
TTACAGAAGCCATCAATGCTATCGTGGAACGTCGAGTGGCTGGCGAAAACGTCGGGTTTA
AGCATGTCTTAGAAGCCTTACGGAATGCTTCCTCTTCTGAGATTGCCTCCGTTGGTCGCT
ATCTGACGTCCATTGTGACAAACTCCATCTTGGAACTAGCCTTCTCAGATGGCACAACCC
CAGGGCTTAACTATGAGTCTCGAGTTACTATCCTAGAAGTCAATAACCTCAAGCTCCCAA
AGGACGACTCCACAAAAATTTCAGACCACGAACGAAACTCTATTGCCCTCATGTTTGCGC
TTGGGGCCTTCTGTACCCACTTTGGCGAACGTAATGAAAATGAAGATACCATTGAGTTCT
TTGACGAAGCTTGGATTCTGATGAAATCCGCAGAAGGAAAGGCAGTAATCAAAAATATGA
GACGTATTGGACGCTCTAAAAACAATACCTTAGCACTGATTACACAATCTGTCCACGATG
CAGAAAATGACGATGACACGACTGGATTTGGGACCATCTTTGCCTTCTATGAAAAATCTG
AACGTGAAGATATTCTCAGACACGTTAATCTCGAAGTCACTGAAAGTAACCTCGAATGGA
TTGATAATATGATCTCTGGTCAGTGCCTTTACTACGATGTCTACGGTAATCTCAATATGA
TTTCCGTCCACAATCTCTTTGAAGATATTGATATGCTTCTAAAACCAATGAAAGCAACAG
TGTCTTCAAGTCTCGAAAATAAATACGCTAGTTAGGAGGTGAACCGATGCAAGAAGCTTT
TGCCAAGCTGAAGGGAGTGGATATCTTCTCCCTAAAGTCCTACATGGAACCAACCAACTT
TGGCTCCTTTAATGGAGCCTGGGTCCTAATTAATGAACTCTTCGTTAACCTCTTCTTTTT
CATTCTCAATGCCGTCGTTGGCTTCTTTTCCCTTCTCATTCGTATATTAGAAAAGATTGA
TCTCTACGCCACCTATAAAACCTATGTCTTTCATGGGGCAAGCAGTATTTGGCACGGATT
TACTGGCTCTAATACTGGCAACATTACCAACAAATCACTTGTAGGCACCTTGCTTTTGGT
TTTAGCTTTCTACCTGTTCTACCAATATTTCTTTTCAAAAGGCTCCTTTTCAAGAACACT
CCTTCATGTCTGTCTAGTACTCCTATTAGCTCTGGGGTACTTTGGGACAGTTGCTGGAAC
TTCTGGTGGTCTCTATCTCCTTGATACCGTTAATAACGTCTCTAAAGACGTTACCAAAAA
GATTGCAGGTATTAAGGTTGACTATGCCAAAGACAAATCTATTAAAATTGGAAACTCGAT
GTCAGATAGCTACATTGCAGAAACGTCCTATAAAGCCTATGTCTTTGTCAATACTGGCCA
AGAAAATGGAAAATACAAGAACAGCCAAGACGGGAAAGAAGAAGCCTTTGACGACAGTAA
AGTTCTTGGAACGAGTGATAAGAATGGAAACTTTAAGGTAGTCAAAGCTAAAGACCGTTC
CAAGTATTTAGACGATTTAGGAGATGGCGCCAACGATGATGGTGAAAAGAACCGTTGGGT
GTCAGCTATGCCAGACTTCATCTTCACTAGGATGTTTTATGTGATTTTTAAAATTGTAGA
AGCCTTTGTATTAGCTGTTCCCATTATCCTCATTCAACTCTTAAATGTGGTAGCTCAAAT
TCTTGTCCTCACCATGATTCTCCTTTTTCCAGTAGTCCTTCTCATGTCATTCGTTCCAAG
GATGCAAGAGTTAGTCTTTGGAGTGCTCAAAGTTATGTTTGGGGGCTTGATTTTTCCAGC
AATTACAACTCTCTTAACACTCCTTATTTTCTATATTGAAAAAATGATAGAAAACATTGT
CACAAATGGGTTTGATGGTGTTCTAAAAACCTTACCGTCACTTCTTTTATTTGGTCTTGT
CTTCAAACTCTTAGTATCGGTAGTTTCTAAAGGTATCATCTATTTCCTCATCTGGAGATT
CAAAGGCCAACTCCTCCAATTCATTCTTGGCTCCAAAGCTCGAATGGTTGCGACAGATAT
TGGGACTAAAGTTGAACATGGCGTCACAAAGACCAAAGAGGTTGCTTCACAAGTCCCAAC
ACAAAGCCTTGCGACGGCTCAACACCTCGGAAACTTTGCATTGGCTAGTGCTGGTTTTGG
AACTGGGGTGATGATGAATGCCAAGAGCCATTTCCAAAATGCTGGTTCCTTCTTTACCCG
TAAAGAACCAAGCCAACCAGAAACAGTCATACCATCTGGACCTACAGAAGCTCCAATAAC
GCCCGAAGCCCCAGAACCAATCATTCCTCCAACACAGACACCACCTGATAACTTCAAGCC
TATTGAAGAAGAAAACCCAACACCTCCATGTGACTCACCAATCATGTCAGAAGGAACACC
TCGTTCAGAGGATGAATTCCAAACACTCAGAGAAGAGTGGATGTCACCATTCAAACAACA
CCGTATCAATACCCTAGAACGTAGATTAGATGCTTACAAGGACCCTCAAGCCATGTATAA
AGCCCAAGGTTCAAATGCCTTCACCCGTGCTTATCGTAAGACCATGACACGTGACGATAA
AATAAGAGCCAATATCGAGCGACGAGATCGTTTAACTCAACGCCTAAACCAATTGAGAGG
AGAATAGAATGAATACTAAAATACGCTCAAGAACAGCCTTTCCAAGAATGCTTGAAGAAA
CACTTTTTAAGGCTTACCAAGAAGGGAAACGCTCTGTCGATTTCCTTCTTTTATTTCCAG
TTTCAGAAAAAGACAAAGATCAGATTATTGCACAAACGAAAGCTCATTCTGTTGTCTTAG
ATGCCAAATGGCGCTTTGGGACTGTTCTATTTACAGCTTATATCAGACATTGAGTAGAAA
GGAGAGTCGATGAAAAAACTAAAATGGTATCTATTATCTAGTCTTGTTCCTCTCTTTTTT
CCTGTTTTTATCATTATCATCATTATGGGAGCAGTCGGAGGAGGTAGCACTGGTGGTTCT
TCTCAATCACCAAATGGTGCAACCTACACGGACCACTGGTCAAATGGAGATCCCTATACC
CATAACTTACTCGTCCATCGCTACGGTATTAAAGCAGAGCAATTGGACGGTTTTTTAGAT
ACTTTGGGAATCTCCTATGACAAGAAACGCATCAATGGGAAAAAGCTCTTAGACTGGGAG
GCTAAGTCTAATCTAGATGTTCGTGCCATTGTAGCGATTGCCTTAAATGAAAGCTCACTT
GGAACAGCTGGAGTTGCTACAAATCCTGGTTCCAACATGTTTGGTTTTGGGGCATTTGAC
TCTAATCCAGAAAATGCCAATAATTTTAACGATGAAGTGGCAGTTGTTGGACTCACCAAT
CAGACCATCATTGGCAATAAAAATGAAACCTTCAAGGTCCAAGATGACAAAGCTCAAAAA
TTTGCAAGTGGTTCTCTCAATACGTCAACAGATGGTGGGGTCTACTTCACTGATACTTCT
GGCTCAGGAAAAAGGCGTGCTGAAACCATGCAAAAACTCGACACTTATATCGATGAGCAT
GGAGGCACACCCAAGGCCCCTGAACAAACGACAGGAAAAACCAGAGACGGAGGTGGTGTC
ACAACTGGGGACGTACCACAAGGCTACAGCCTCACCAAAGAAATCAATACCTCAAGCTAT
ACAGGTTTGTCTTATCCCTGGGGACAATGTACCTGGTTTGTCTATAACCGAGGAAAAGAG
GTCGGTGTTAGCTTCGGAGAGTACATGGGAAATGGTGGTCAATGGATGAATGCCCCTGGT
TACCAAACAACTCATACCCCAACCGAACACTCCGCACTCTCTTTTAGCCCAGGACAAGCT
GGTGCAGATCCAACCTATGGACACATTGCCTTTGTGGAACAAGTCAAATTAGATGGCTCC
ATCCTTATCTCTGAATCAAACGTAAAGGGCCTAGGAATCGTTAGCTACCGCACTTTTGAT
GCAGAAACAGCAAAACAATTTACTTATGTTATTGGAAAATAGAAAGGAGTTATTTATGCT
AAAGCTTAAATACGTACCAGTTGAAAACTGCAAAGCCGAATGGGGTGATAAGTTAGCATT
AATGAAAAGATTTGAAGGATTAAAATTGAAAACCTTAAACAATCTGTTAACTGAGATGAG
AATGAATCCCCAATTCAAAGACTATGTGATTAATTCCGGTCACAGAACTGTTTGGATCAA
CTTCGAGGGTTTCTTAAATTTCTTACGCTATAGGCAAAATAAACGATTTAAGGAGGTGGG
ATAATGGAGCGAGTAAGAATACAATCTATCATACAAAAATCAACTCGAACATCGAGTAAA
AAAGGATATATTGATGTTAAATTCAGGACACGTTTTATTAACCCTTTAACTGAAAAAAGG
CGAGAAATAGTTTCTGATTGGTATTCATTACCTAATAAGAAAGACGAGGATGGTCGAATC
AAACTTTCATCACAAGTAAAATCGCTTATATTTAGTGAGCTTCAAGATAAAGCAAATATA
CTTTATGAAGAACTAACAAAAGAATCTTTACGAAAACGAAGCAATATCACTTTGTATGAA
GTTTGGCATGAATGGCACCAAACGAGAATCGAACAGAAGTTAGTAGCTCCTAAAACTTTA
GCTGGGGAAGATGGTAGATACAGAAACCACATTTTACCTCATATTCCAAAAGAAACGATA
CTAAAAAATATTCCCACTAGTTTAATAAAAGAGATTATAGATCAACTTTACCCAATCGGA
AACCACAAACGAATAGCTCAATCAATTAAATCAGACTTGTCTTCCATATTCAAGTATGCT
ATTGCACATGATTATATTACGCCTGATCAGAATCCCATGCCTTATATAACAATTGGTAGA
AAAGGGCTTTCTGACGAATTAGAACGTTTAAAGAAATCAGATATAGAAGATCAATATCTT
GAATCTTGGGAACTCAAAGAAGTATTATCCATTGTTCGTAAGTACAATGAACAGTATGCA
CGTATTTTTGAATTTCAAGCACTAACAGGAATGCGTATTGGTGAAGTACTCGGTTTAAAG
GAGGAAGCTATTGATTTTAATAAAAATATAGCCTCAGTTATTAGAACTCGTGCTACTCAT
GGAGGAGCCTCTGAAGATAGCTATGAAGGTAACGTTAAAAATATACAAAGTTATCGAAAC
GTTCAATTATCATTAAGGGCTGTTGAAATTCTAAAAGAAGAAATTCAATTAAATCATCAT
CATATAGAATTCAATCCAGATTATAAAGATCATGGATGGATTTTCACCTCTAAGAGCATT
CATAAACCTGATTACAATGGAACTCCTCTTCATTACAGTGTCTTAAACAACTTCCTCAAC
TCTTCAGAAAATGGTAAACTAAACCGCAAGGGAAACCCGAGACGGGCAGGAATCGATATT
GATAATAAGCTTAGTTTCAAGAAACATATTACAACTCATATCTTCCGACACACGCATATC
AGCTTCTTAGCTGAACAAGGAGTACCTTTGGAAGCTATTCAAGATCGTGTTGGACACACA
AGGGGGAGTCGTGTAACACAAATTTATTTACACGTTACACAGAAGACTAAGAACACAATC
ACACCAATGATTGATCAATTGACAAAATAAGCATAATTGCACTACATCTATAATCAAAAT
GGACTGAAATTTAGAAATCGGGGGCAAAATGGGGGCAAAACATAAGAAAAAGGCTTGTCC
ACATTGGACAAACCCTTTATTTTCAAGCTTATATAGTCTAATTAAGCTTTGTTTGCTGAA
C
