# Supplementary material for: Abundance, Diversity and Role of ICEs and IMEs in the Adaptation of Streptococcus salivarius to the Environment
Source: Genes (Basel). 2020 Aug 26;11(9):999. doi: 10.3390/genes11090999 (PMC7563491; doi:10.3390/genes11090999)
Supplement: Supplementary file 1 [file genes-11-00999-s001.zip › Supplementary files/Lao_Data_S1/ICE_SsalUC3162_rpmG.fasta]

>ICE_SsalUC3162_rpmG
TAATCTTTACTGAGGTTAAATAAGGGTTCAATACGAATCAATACAAAAGAAAAACGCTGA
TTTCAAGCGTTTTTTCTTTTTGCAAAATGCAGTATATTGCACTGTATTTCAATTCAAACT
CTACCTTTTGCTCTACCTTTTTTAATTAAAGGTGATGTCTCCTTATTCATTATATAACAT
CAATAAACAAGTCTTCCCATTGAGTAATAGATGCTGGAAGAATCGACTTATTGTTCTTAT
AGAAATCCAATAAGTCTTTATCTGTTATCCGAACTACATTCTTAAGCTAATCTAGATTAA
TTACTAGTGGTGCATATAGATAGACTATATATCCTTTCTCAACATATTGTTTAAACTCTA
ATGCATCAAGTTCTTTTGCTTTTCTCCCCTTCACTTGAACTACTGCTTTTCTAGGGTTAT
CAACATCCCTCGAAATCATTTCACACTCAATCTTAATAGTTGTAGATTTATTTGCAATTG
AATTGGATAGAACATAGTAGTTTTCTTTTATTTGGAGATAGGAAATAACAAGTTCCTCTA
AATCAAAATCTGGTAAATTATCTAGAAGCCTGCCCTCAAATGGAATAACCTTATAAAATT
TACTCTTTGACATCTGATTGAAAATCTTCTTTGAGTATTCTATTATTATTTCATCATGAA
TTCTTTCAACTGTTCCTCCTCGAGGTCTATTGAAAGAAGATTTGATTTGACCTGGAACTT
GCATTCCAATATTATAAGCCTCTACAGGTATGATTGCTCCAATATCCAAGTACTCATCAC
ATACTACCTCAACTTGTGACCTTACCCTACAAATCCAATAATTTCCATTTAAGTCTCGTG
TCCAAAATAGATCATCAGCCTTTGTATCTCTAAAAACATTTATTGCAGAGTTTGCTCTAC
CTCTCTCTTCTTTTATTCGATTGTAGTATTCTTGAAAATCATCTTTTTTAATATCACTAC
TTAATCTACTCCAGCCAAGTGCTAGATACTGTTTAGAACTATTTAAACAAAAATCAATTA
ATTCTTTTCTAACATTATCATTGTTTCTCTTTAAATGTATTCTAGCCACGTAGGCCATTT
CACTGTCCATCATTTCCCTTTAAAATAATCTCCTGAGCCTCTTTATATAAATAATAATAA
CTAGTACGACTTATCTCTGATTCATCTATTAATCCAATAAGAAAATCAATATCTTCACTT
GCTTCTTGGCTTAGTTTAGACTTTACTTCAACCAAATTCTTGCGAAGTTTTACAAACAGT
CGGCCAAATATTTCAGCTTCTTCTTTCTCTTTCTTTTCTTTTTCTCTTTGTTTCTTTATT
ACTTTATTTTTAGTAGCCATCGACTGTAATTTGTCATAATTTATCTCACCATCTTCGAAT
TTATTTCTCACAGATTCCATAAATTTAGGTGAAATACGAGTTCGATTATATGCTTCTTTC
ACTAATCCAGTGATATCCATCCACTGAGGGATTTCTGTAGACTCGTTAAAAATTTTGACC
TCATGGTTCGTAACAACTAGTTTCTGTTCCTCATCAACATAGTGTCCCTGTTCCTTATGG
CTTTCTATATCAGAAAGGTATTTCTTCACTCTCCATTGTTTTACAATTCTCTTACCTTCG
CTAGATAATCCGTAAGAATGTACATATTGATATAACCAATCAGGGAAATCGTCATCTCCT
ATTGTCCATCTATCTTTTTCGTGATGGGTTGTCGTATTTCTTAATTCACGATCTGGATAC
TTAACATTATTATAAACATATTTAATAATTTCATCCCTCTCCTGAACATACTCATTCCAA
TATTTACTGTACTTAGCGTAGGGTGCGAATTTTTTTGTTCTGTATATAACAGTACCCATA
ATTGTAAACTCCTTTAGAAACCTGTAACTACTATTTCTTATTATGGTAAAACTAGAAAAT
ACACAAATGAAATGTCTCACTTATTGTATTAGTACCTTTTAGAACGAAATCTCATAAACA
CAAAAAGCATCTCGTATAATAAATTCGAAATGCCTTGAATATTTTATTTAGCCAACTATT
TGGCTCAGTAAAATATTTAAAGTATTTTTCATTCTAAGAATCATTGTAGTGAAGATGATT
TCTTAATTCTGTAATCTCTTTGTTTCTATATTACTATTTTTTTCATCAAAATTATTTTCA
AAAAACCATTTATATGCTCTTTCTGCAATAATTTTTGTTTCTAAATAGTCTAAACCGCCA
CCGACTACAGCTCCTACACCTGGAACTAATTTCCCTAAATTAACAATCCCTTTATTTCCA
AATTTAGTAATTAATCTGAAACCGATTTTCTTATTAATCGAAATAAGTACTTTCCCAGGG
ATTTTCTCCACCATCTTTATTGCTACTTTTTCTCCTAGCTTAATTCCAGCCTTCTTTAAT
ATCTGATTGACTGCAACACCAGCTAAACAAGCATAAACTAATGTCTGGGTTTGATCGCTT
TTTAAATCATACCCAGCCATATATGCACAACAAGCTATCATACGCATCTGCACATATAAT
ACATTCGCAATATTGGCAGGTACTGCAACTGGCAAAGTAATAATACCTCCTAATCCACTA
ACAACTCCTGACGTGGTACATTTTATCATTTGTTTGTTTAACATTTCTTTGCAAGCTTTT
TCTTTGGAATCATATTTACTTAAATAATCATCTGCAAAACTATCGATTGGCTTACTAATC
ATAGGAACGCCATTTAATATTTTTTTATAAGAATCATCTAGAAAATTCATGATATCTTGC
TGTGAGACAATGGATTTACTTACCATAATTTTAATCCTCAGTATAAATTCTAAATTTTTT
ATATTTTCAAATATTGTACCACTTTTAAGATATTTTTTCTATCCTTGTAAAAATATCTTA
AAAGTATGTTTCACTCGCCTTTTCTCTTATAGAGATACATTTATATTAAATATGATAAAA
TATTCTTGGTTAGAGGGGATATAAAATAAAAAACTGTTATTCTATTTCTAAGAAGCTCTA
TTATTTTAGTTGCTTGCCATTCTTTACAAATCAAGTCTCTAGATGGTGAATATGAAAAGA
AGATAAAGGTATTATCGAGCATGGTTAAGCTGAAATTTTTACAGGTAATAGAAAAAATAG
TACATTTAACCTATCAGGTACTAATGTTACAAATTCAACTATAAAATATCAAACCAAAGA
TGGTACTATCATAGTCCAGTGTATCAGGTATAAAACGTGAATACTATAAAAATGGTAGCA
AATCTTATAATTAAGCTATTAAACAATATATCTATAGATAGAAAGGATACATAATGCCAA
ATCTAGAAGAACAATACGAAAATCTTTATGAGTTTATTAGAAATTTTGAGATACTAATTC
AAAAGAACATTTTTAATGGTCAACATACTGAAGAAGTGAGAAATTTTGGAAATAAAATGA
TGGCACTTTGTAAGTCTAAGGCTTTTAACATTTCTATAAATGATATAACATCTCTCAACT
CATTCAACGAACTATTAATTCAAACACCAGATGCTTCAATACCTTACTTGATATCTCAAG
TTGAAAATTTTTATACTGAAATTATTGAGCCTAGTAAAGACGAGCTATATTAAAAATAGA
TATCTCTAAATTTAAGTATTGTCTATTCATTTCATATTAATTCAATAACTTCCAAACTAC
CAAACAATAAATTGAGTTGACCAGTCTGCACACACAAATATTTACAAGGTTTTTCCAAAA
GTTTTACAGAATGCTTTTGATGTAGTTTCTTCTCTAAATCATCAAAACACCAATAAGTAA
CCTTGTGCGATAATATGTTCTCACTTTTCCGAATCTCTACAGTTCTACCATTCTCCTTCA
TCTCCAAATATAACCCTTGGTTGTTTTACGATAAACTCTCCAACCCAATAGTGGCATAAC
GACAGTCAATCCCTCCTGTATACTTATCAAATTCATATCCATATATTCTTGCAAATACTG
ATACACGATTCTCATCTTTAAACTCAACTTCAGAGCATAATGTAAACAAAGTATCAAGTG
TTTTCGTTATTTTCCTCTCCACCTGAACCAATTCTTCTTTAGGGTTACTAACCTCTCTTG
AAATCAATTTACATTCAATCTTAGATAGTAGTAGATTTATTTACCATTTAATAGAAATCT
GGCAAGTTATCCATAATACTAACTTCAAATAACCTTTATAATATTTACTCTCTGACATCC
AATTGAAAGTTTCTGTGAGTGTTCTATTATGATTTCATCGTAAATCCTTCTTACAATATT
TTATAGTTTATATTTTATATCCTGCAAAATATTTATTAGTAGATGTTCCGGCGTATTTTC
TCGATAAAACTTCCTAAAATCTCTCACTGCGAACTTAAACACTATATACAGCCCCATAAA
AATAAGTATATTTACAGCAACAATATAGTAAGGGAAGTTAAACTCATCTTTAGAAGAAAC
TTCACCAACAGAATAAGCAATAAACGATGTAACGACTAGCTCTGGCAGTTTTTTTAATTC
TGTAAATATTGTATTTTTTTCGGGATTACTCTGATTTTGTCTTTTTGTCGAATCATTTAT
TAAAAAAATAACTATTTTGCTCGCTCGCTCTTTATACTTCTTCCTAAGGTGGTTTATCAT
TTTATTACTTACCATAGACTCTAAGTCCTTTTTATTCGTTTGTAAGCTCTTCTTCTCTAC
ACTTAGAAAATAGCCTATAAAAATAGATATAATAAGAGATATTTCGCCTAACTCTATCAA
CGGACATATAAGGCTTTTAAGAGAGTGAAAATACTCTCTTAAAAATAATACTAGAATTAA
TGAATAGCAAGAGATAAAAAATAATCCAAGCCAAATTTTATACCGTTTATCCCAATATAA
TATATTCGGATAACTATCTTTCATATTCCTATGATACTCATCCTTACAGGATTTCATAAC
CTGCAATAACTCTTCCATTACTTCATCATACAAAATGCTATTCCTCCCGCATCTTTTACT
AATAATATATTATTAGGCAATTTTTCTTTCAAGTACCTATCTAATCTCAAATTAATCAAT
ACTCTTTTAACGTATCTAAAACATTATTTAAGTTCTCGTCTATCACTACTTTTTTGCTCC
TATCGATTACTTCGTGAATCTATCATAGATTCACCATCTCTACAGTAACAGTTAATCATC
TCTCTTTATCAAGTTCCTTATAAACAGCATTCTTCAAAAAATACGAATATAATTAAGAAG
AAATTATATATAGCTTTGAACAAATCTTGTAAAAAAATTTAAACTTTTTTATACAAATAT
TATCGAACCGACAAAGGATGAATATTATCACAATTAGGTGATTGATGAATCCTTTTAGAA
TCCATCCTATTGTTTTAAAGTGATAGGAGACTATCTATATTATTTGCCTAAAAAATCTGT
TTGATTCAACATTTTAACCAAATAACTTCCCTTAATCCAGTAAAACTGAGGATACATTTT
TAAACCGTTAATCTCCAAAGTTTTTTCAGTTGAATCTTTCCCTGATCCTCTTAAGAAAAC
GTCACATTCCCTTGCTTTGGGAAAATTAGGTGCCTCCTCTATAAGTCCTTTTTTATTAAG
TATGGGCTGTCCGTTTTTATCTTCTGTGATAACCAATTTTAGCTTATTATCTAAGATTAA
TGAACGTGTTCTATCCCAAACTAATCGAACAGTATCTTCAATAAATTTATCCTCAAAGCT
AATCAACTTAAAACCTTTAAAAACATTGCTTTCATACTCATCTGGATTTACTTCCTCAAA
TACACTAAACAAAATTTTTTGTTCTGAAAAAAAGCTATACAATGTGCTGTCTTCAAATTG
AACAGTAGTATCAGTTATCTCCGAGAAATCAACCATCAACAATTTTGTATCTTCTGTTCT
ACCACCCTTCCTAGTTTGAACAATCGTCTTGGACTTAATCCCAAACTTGTTGAATAATGC
AATCTTCTCAATTTTTTGGGCTTTCTTACTAAACATCTTGGCTACAACAATTGATGATAT
GCTCTTTGAAACTTTACCATTTTTTGCGAGTTTCATTGGCACATTCAATTCGTTAGCAAT
TTCTTTTATACTTTTACCTATAAATTGTTTACCTAACTTCTCTAGAATATCTTTTAGCCC
CTCTATACTAGTAAATTCTTTATCTGGGTAAAGTGGTTTAAAATCTTTCCCCAAATGTTG
TTGGACAATTGTAGAGACATAACTCCTAGTTAGTCTAAATCTTGGTGGATGAGGATACTT
AGGTGCTGTATCCATATATGACATTTCTGTTCTCAGTTTAGAAATTTTTGGGAATTCAAT
ACTTTTATCAAGTGCATTTTTTTCAACATTACGAACGAAGTCTCTTACTATTTTCCAATC
GTTTTCCAAAACCTTTTTATCTTCTTCGCTAAAAATAAGAAATTGATAGCCTTGAATGGG
GAAATTACTGTATTCAGAAGCCTTCACTGTTTTATCAGAGTCATAAAGATAATAAACAAG
TAGAAGTTCCTCTAGTTTATGCCATAAAGTTGATTCATAAAAATTATCTTGACTTCCGAT
TTTATCAACAGAAACTGCGGTTATACTCATTGGCTCTTTCGCCTCTAAAGCATATTTACT
TTTACTTTTAGGAGAAGATTTTTTTAACCCTGTTGTTTTAAGCTCTACAGGTCTCCCATC
AATTAATAAGTCTGCTTCTTGCTTAGTATCCGCTTGGTAACCAAAGACAGATTGTTCAAT
AACATCCCCTGCAATTCCTGTAATTTTGGGCTTTTCTTTAGTCTTATCAAACACATTGTT
TTTGTCTATTTGGCCTAAAGTTTTACCAACTACCTTATTTAAAATACGAATTACTTCTTC
CTCTGTAAATATGTGATCTGCCATATGAAAACCTCTTATACTTTTTGTACTATCCCCATT
ATACCAAAAGCAATGTTTAATCCTTGATCAATACAAAAAGTTATTGTATAATTAAAAAAT
GAATACACAGGAGAAACACATGAATGTTTTAGAATTATTTGCTGGTGTCGGCGGTTTCCG
AATTGGATTAGAAAACGCTGATAAAAATCTTTTCAAAACTAAATGGAGTAATCAGTGGGA
ACCTTCGCGCAAATCCCAAGACGCTTTTGAAGTCTATGATTACCACTTCCCTAATAGTGA
AAATATCAATATCAGCATCTCAGATATCCCTGACGAAAAATTTGCAGAGATGGATGCTGA
TATGATCGTCGGTGGTTTTCCTTGTCAAGACTATTCCGTAGCACGTAGTAAAAAAAATGA
ACAAGGTATTGAAGGTAAGAAAGGGGTGCTCTTTTGGGAGATTATCCGAGCAACTCGTAT
CATTAAACCCAAATATTTAATTCTCGAAAATGTTGACCGATTACTAAAAGCTCCTTCTAA
ACAGCGAGGCAGAGATTTTGCAATTATGCTTACTGCGTTTAATAATTTAGGTTATTCGGT
TGAATGGCGTGTTATTAATGCAGCTGACTATGGAAGAAGTCAAAGAAGACGTCGAGTTTT
CTTTTTCGTCTTTAGAAACGACACAAAATATGCGAAATCATTAGATAGCAAATATGAAAA
TGAGGATATAGTTTTTGAAGAACATAAGTATGATGACTATCTTTTTCAAACTGGATTATT
TGCAACTCAATTTCCAATAAAACAAGCACCTGTTAAAAATCGCCAAGTTTTCTATGAACT
AGAGGATGATATTGTTGCTGTTTCCGATAACTTTACAGGAACGGTTTGGAATACTGGGGT
TATGCGTCATGGGAAATATTACTCTATTGAAACAGTAGCCAACTTCGATGGTAATCCTAT
TACTCTAGGAGAAATTCTCCAAGATGAAACTGAGGTACCTGATAAATACTTTTTAACGGA
TAAGGCTAAGCTAGAAAAATTTCAGTATCTTAGGGGGCCTAAGAAACTAGAAAGAACCTC
AGCAGATGGACATACATATATTTACTCGGAGGGGGGAATGTCACCATATGATGATTTGAA
CCTTCCAGGACGGACTATGTTGACATCTGAAGGAACTGTCAATCGCTCTACACATTTTCT
ATTTGTAAATAATAAGTACCGCCTTCTAACTCCTATAGAAGCTGAGCGTCTTCAGGATTT
CCCAGATGATTGGACAGCGTATAAAAAGCTAGAAGATGGAACAGTTGTTGAAGTTTCAGA
TAAAATGAGAATGTTTTTTATGGGAAATGCATTGGTCACTGAGATTGTTAGAAAAATTGG
TGATTTTATCAAAACTATAGACTAAAAACAAAAGTACGGACTCTTCCGTACTTTTTATTT
TCCTTCTAAGCTTAACGAATGGTGGCTATACTCAAATATCCTTATGTTTTTCATTTCTTT
TATTTGCTTTACTCTAAAAACAAAATAATGATTTCTTCCATCTTTAGCATTTTCTTGATT
TAATCTGAAGTAGTTAGTGTGACATAATGCCATCGTGCGAAGAATATCATCAGTCAAAAA
TGTTAGTGGAACGCTCATATTAGAATACCTTTGGAAATCCTCCTCAAAATGTGAGTAGCT
TTCAGAAAAGTAATCTATTTGTAAATCACCTGCGTATAGTTTCCTTCTATCCATCTCTTC
TTCCTTCTTTCAACGGCATAAAATTCCCGACAATGATACCTACTACTCGTGGATCTTCAT
CATAATAAATAAAGATATCCTCATATTTTGGATTAATAGAAACCAATCGCAAGCCATTTT
CTTCTCGGTAAACTCGTTTAATGTAGGTTTGGTTATTACATACTACAGCATAAACTGCAC
CATTATAATCAAAACCTGTCTCACGGATAAGAGCTACTGAACCGTTTTGATATTTTGGTT
CCATAGAATCACCTGATACCCACGAGGCAAAATCATGAGCTAGTTCTTCATTAAAATAGA
CAGTGTCGTAGTTTCGATCATCATAAACTGATGCCCCAATACCAGCAGACATCTTTTCGT
AAACATGATATTCATAGAAATTTTCTGAAACTGATATTACTTGTTGAGTTTTCTCTTTTT
GCACCAAGTCACGTGCATATTCTACTACTTGATTTTTACCTTTATTCGACAATGTATTAT
ACAGACGAACAATCTCAATTTCTGTAAAATAACCTTTTGGTACTTCGAGTATTTGTTCTA
GTCGTTTTACTTTCTCTTTGGATGGTTCTTTCACTCCACGTTCCCATGCAGAATAGGCTT
GATAGCTGATTCCTAATTGATCTGCTATCTCCTTTTGAGTTAGCTTTAACTCCTTCCTGC
GGGCTTTCAATTTTTCTGGTTGATACATAATTTCACCTCACATTAATAGTAATTGTAATT
CTGCTTTTTTCCTTGCCTCTTTATCTGAGAATTTTTCTTTATCCCAAACATACGCAATCG
ACTTTCCCTTGTTATAAATAAGCCACGTTTTTAAATTGCCATTATTATCTTTAATTGCTT
TCCAGTTATCTTGATTTAATAAACCTGGGTATTCTTGGCTTGTTACAAAACCTAGTTTAC
TCACTCTCTGCTTAACCTGATTAATAAGAGAAGGTTGAAACTGATGGAACTCCTCTATAA
TTTGTTCTTTATTATCGTGAAACAAACGAAAAATAGAAACATTTTTCCCTTCAATGTAGG
CCTCAACTGCTTGTTTGATTTCACTATCTTTATCGGGATAATATTCCCGTAGAAAGTCCA
AAAGACGAAAAAATAAAGCCTGTTTTGAAACTTCAAGACTATTTTGTACTTGATAGAAGG
TATCGCAACTATAGTAGATTTTTGATAAAAGTACAATATCAGGCATCAATACCACTGCTG
AAAAGACATTAGCTTCTCGTTCTATCGAATTCTCTTGATTATCAATAGATTCTGTAAAAT
AATTTCCATCATGTTTAAGCATAAAGTGCCCTAATTCGTGACATAAGGTAAAATTTTGTT
TTACTTTTGGGTTATCTCTTTCATAAGAGAAACTAGTTCCCAATTCATCAACCACTGTCA
ATCCTTCTATTTTATGATTAGAAAAGTGGTGGCTAATCACTTGAATTTGGTACTTTTGAA
TACAATGTTGAAAAAAATAATTGAAATTATAGTTCAGTAATGAAATATCAGCATCTTTCA
TATACTGATATAACAATCGTTTTGTTGTACTACTTACTTTTGTATACAATTCATCCAAAA
AATGGTACCTCCTTTAAGCAGGATAAAGAAACTAAACCTATTTGGTTTAGTTTATCATAC
AATAAAAAGTGGATAGTTGTCCACTTTTTATTGCCCTCTTTCATAAAAGTTTATATTAAC
ATCTTTTTTTAGAAGTCTCGTTCCATCTGCATAATGAATAAATAATATATTGTTTCCTTC
CTTAATAGGCGTTTTCATACTTACAATAATATCATCAGGTAAGCTATTTAAGTTTTCAAT
TAGGGTTTTAGGTTCGAAAATTTCTTTTAGTTCTTTATATATTGTTATATCTGTCTTAAC
GATAGGAAGGGCAAGCTTTAAATCTTTATACACAAATTGAATTAACCTATCTAAAATTGG
TTTCTCAAATTCTTTTCCCCTATCTAATAGAAATTTTCTTAATTGTTTAAGTCCAAAATA
TAAGAAGACAAGTATAAAAGCAATTATAAACCTATCTAATCCTTTATATAATAAAGTAGT
TATCGCATTCAGTTTATCAAATTCTTTTCCTAGAATTAGCTTTCCAACTAAAATTTTATC
TCCAAGTAGCTTAAGAATAATAAATAATACTAATGAAATTACAGAAAGTGTAATTTTATA
TTTAAAAACATTCCTCTCTACCATTTCTTTATTTTCTTTACTTTTATACTTTCCTTCTAA
AGGATTATCATAATCGGGTGAAATTTTCCAAATCTCGTCTGAAAATAACAAGCTAATTAT
TGCTATGATTGCTACTAGGGCTTCCCAATTTGTTGATTGTAAGCTTCCTACTAACATAGC
TATAATTATTATCCCAATAAAATAGAAAAAGTTTAACTTAGATATCTTAAAAAGACTACT
AACAAATAGATATATTGAGATTAAATAGCAAGGTATATTGATTATCAATTGCCAACCAAT
ACCATCAGTAGAAAGAAGAACAGAGTATATAAAAAACAATAATGAAAACATAATCGTTCT
TGATATTTGAAAATATTCTACTTCTTCTAAACTATATAATTCGAGTAAAAGTTTATCTAA
CCAATCTTTACCTAAAATACTATACCTTTTGTCTCTATTTTTATAATAAAAAACGAATGT
TAGTATACAGAAAATAATTATACCTATAAAGAAAAACCAAAATAATAACCAGTGAGCTAT
GGTTTCTCTTTTTTTAGAGAAAAGCACAATGATAGTATAAACAGCTAATATAGCATCGAC
ATACAATTTTGGTTTTTTCTCTTCTTTTATATACTCAACGATATCCTTTAAAATAATCTT
ATTGTCATTTTTATTATAAAAATATATGATTGTATACTTCTTATTCGACTCTAACTTAAT
ATCTTCTTTTCCAGAATCAAGGCGTTTCTTAAGCTTTCTCTTTTTACGTTTCTTTGACTC
AGACTCTATATTTCCAATTAATCTTTTTATCTCATCAACTTTCGAATCTACTTCGCTATC
AATAATTTTCCCTTCTTCTTTGTATTTTGATAGTTTTTTTTCATAATTAATTTTTTTTTC
AATATTAATTGTTGTCATTTTTATCCCCTATTTGAAATTTTCGCTATTATTCTTTAAAAA
TTAATTTGATTTTTTAAAAGCACTCTTCCTCTCCTCCATAAACTCAATCAACTCTTTTTT
GAATATTTCTTTCTCTTCCTCAGTCAGACCTTTTGAATTCATACGGAAAAGCAATTCAAT
ATTATCTAGTTCATCTGATTTTTCTTCTGAGTTTCCAACTAGATAATCAATTGATACATC
AAGAATTTGTGCAATTTTAACGAGATTTTCCTGTGTTGGTTTTTTCTTGCCTCTCTCCCA
GTCTGCATAGGAAGATTGTCCTATCCCTAATCGTTTTGCGAGTTCAACCTGAGTTAGGTG
AGCTTGTTTTCGTAATTCTTTTAAACGTTCTGCAAACGCCATAGCTATTCCTCTTCAAAT
TTTTTTAAAATTCCAAAAACCTCTTGACTTTTATCGCTAACAGCGATAAAATATAGATAT
AGCTGGTAGCGATATTTGAAGTCAAAATAATAATCCCTACCAATTGAGATCATTGACAAT
TAAATAAAAAGTGCGTCTGACAACCAGAGGACTGACTATCAAACTACACTAAACTTCGTA
CCTTTATTGTAATTGTTTTGATAAGTAAAGTCAAGTCCGTTTTATGGTTGAAGTGAAGAT
AAAAACAAGTATTTTGTGGGCTTCCACGCATTTCGGACCATTAGCACTTTTGCCGAATAG
TAAAGTGAACTGGTTGCGCAAGATTGCGTAAGAGAATCCCTTGGGTATGACAAGGACTAC
CTAAAGAGATTGGCCGGGCAAGCGATGGTAATTAACGCAAAGCACCTTGCTAAACGTTGC
CACCGTGGAAAGAGGGATCTTTCCAACCAAACAACTTTTCTTTACTGCTGTCTATCTTTT
GAGATGGACTTACTCCCAAGCTACTAAGTCTTATTTTATCTTAGTAGCTTTTTTACGCTT
ACAATAAAGGAGAAATTATGACTAACTTTTTTCGCATTACAATGTAAACGCCTCTATGAT
AACTATGAATTCACCTATGGTATGTTTAGCTACTCACCTAAACTACAAGCTAAACTCTAT
GCACAAGCTCTTCTTGACCTCGATCATTTAGTTCAAGAAGCTCGTAAGAATAACTATCCT
AGCGGTGATATTCAGTTTTATAGTCGGCAGTTTAAACGTAAACTGTTTACCCACTATTAC
TCAAGAGTAAAGCAACTGGCTTAACTCTTTTTATTTTGCTCAAAATCAGAAAGGAGAATC
CTATGATTCCAGAAACTCTTGTTATGAAACCAGATTTTATTGGCCCTGCTTACTACGAAA
AATTAGGGAATGCGCCTCGCTTTATCTTTGGCAAAGAAGGTAAATACCAACGTCATATTC
TTAATAGCGAAAAACATGGAGCTTTCCATGTTATCACCCCTGCTTCTACAACGGTCTTCC
CAGAAGATGCTCTTGTAGAAACCGTCAACCCAATTTTTCTCTCAGATACAGCTCTAAACG
GTAACTCAGTTGCCCCAGCGCTTAATATCTTTGCGGAAAAATTGGTCCTAAAAAAATAAG
AAAGTAAAGGAGAAAATACCTATGGCTAAAATTGGATTAAACTACGGGGAAAAACTACAA
ATTGCGGACAAGACCTATCGTGTCATTACAGATGGCCTAAACATCCCAGAAGTCCTTGGA
AAATTATCTTTCCGTGGCATTGAAGGTCCTGACATTATCTATGAAGAAGACCGCACCCAA
CGAAACCCTGACGGATCATTCGTCCAAGTCAACACAGGAGAAATCCGTGGGATTGTTGTC
GCAATTCATTCTTCTATCCAACATGAAACCCTCTTTTTCACCATTGCTGATATGGCCCAG
TCTGAAATTGAAGACCTAGGCATTAAATACCGTGAAGAAGTTGAACTTGAAGATGTTGTT
ATTACCTATACTCACGTTAACCGTAATGATATTTACAAGCTCTTTGCTTCTAAAATCAAG
AAAAAGAATGGAGGAACACCTATCAAGGAAAACAAACCTCTAGACAACAAAAAGGATAAT
TAGGAGGTGATGCACTATGAAGCTCTTTACCTATCGTGGGATAAGAGTTAGAGCCTTTTA
TCGTCATATTCGGGGAATCACCTGGTTTATCTGGTGGTTCCCTTCTTTGTTAGCGATTGG
AAATTATTGCTATCTTAACCTAGAAGAATTGAAAGACCATCCCTTCCCATTAGGCTATTT
TATTATTGGTATTCTTATTACTTCTTGCTTAGTGGCTTACCTACTAAACCGCATGTGTTA
CGAGAAAATCGTCTTCTTCCAAAAGCTCAATAGTCTACGGATTTTATCTCGCTTCCTGAT
AGAAAATAACCTCTATTTGATTAAAAATATCAGACGTGAAAACAAAACGATTGAAAAGAT
TGTCCTGCCTCAGGTGTACTTGAAACAGTCTCGCTACAAGATTGAAGTCCGTTTCATCCT
AGAAGGCAATAAATTTCAGGACCGTTTTCTCAATCTTGGGTCGACTCTCGAAGTCATGTT
TAACGGTGACTTTCGCAATAAAATCTTTGATAAGCGTTTTATCACCTATGACATTGCCAT
CAACCGCATTGATAGCCGTATCACCATTAACGAAGTAGAGGTCAAGGGATCTAAACTCCA
ACTCATGAAAGATGTCACCTGGGACTATATTGAAGAGCCTCACTTGCTCATTGGTGGGGG
AACTGGAGGCGGTAAAACTGTTGTCCTTATGACCATTATCTATGCACTCGCTAAGATTGG
CTTTGTGGATATCTGTGATCCAAAGAACTCTGACCTTGCTGGACTCAAAAAGATTCCCGT
CTTTCATGGTCGTGTCTATACAAGTAAAGAAGATATCATCCAGTGTTTTAAAGAGAACGT
TGCCTTCATGGAAAAACGCTATGAACTCATGTCCACCTCACCCAAATTTCAAGCTGGAAA
GAACTTTACGCACTACGGCATGACACCCAAATTCGTCCTCGTAGACGAGTGGGCAGCCCT
TATGGCTAAGATTGACCGTGACTATAGCTTACAGTCAGAACTCATGGAATACCTCTCTCA
GCTCGTCCTAGAGGGCCGTCAAGCTGGGGTCTTTATCATCTTTGCCATGCAACGGCCTGA
CGGTGAATTCATCAAAACAGCTCTTCGAGATAACTTTATGAAACGCCTCTCCGTTGGCCA
CTTGGAATCAACAGGTTATGACATGATGTTTGGAGATGCTAACAAAACCAAAGAGTTTAA
AAAGCTCGATGAAATCAATGGGGTCAAGGTTAAAGGACGGGGCTATATTGCTAATAACGG
GGACTTGGCTGGGGAATTCTTCTCACCTTACGTACCACTCGACCAAGGCTTCTCTTTCTA
TGATGCCTACGCAAAAATCCCTATTATGGAATATGATGGCGAAGAATTTGAAGTTTTTGG
AGAAGTCCAACCTCAACCAGAAACGATTGAATCAATAGAGGATGAAGATACTCTAAACAC
TGATACTAACCTAAGACCACTCAAGGAATTTGCGGAGGAACAGGACCTCAAAATGGCGAC
ACTTCGAAAGATCATCTATCTCTTGCAAGAACAAGGCATTGTTTTCGAACGTTCGGACTC
TGCCATTCTAGTTGACCCTTTTCAAGAAGAACTTCTTCTTGAAATTCTTATTCACTTTGA
GGAGGGAGGACGCAAATCTTATCCAAAAGCCGTTGAAGCGACACTTGGTCATCATGGGCT
AGGACAAGGGCAAGGGCAAGCCTGACCACAGGTCAGGCGCAGACCGTAGCCCGAAGTTCC
TAGGCCATGATGAGACTTCAACCCCCGATTTCTAATTCCGAGAATCGATTTGAAACGAAA
AAGAATGCTGATAAATCAACATTCTTTTTAAGTATTATTTGCAAAAAACAAGATATTTTG
TCTGTTTAGCTACCAAAAAGATACCATATCTGCTTATTTTTTCTTACAATTTTTTTGATG
TGCTTTTAATTTCTTCATCTTGCCAAATGCGATATATTGCACTGCATTTCAATTCAAACT
CTACCTTTTCTTAAGACCTGGTTTGGAAAGTATGGGTTTCAGTTGGACTAAAAACAGCGT
ATTATCAAGGCTTTTCAGAACGATATCTACTGATTAATTTCATAAAATATGAATCAATAA
ATTATAAATAGGGGAATAATTTAGGTCTGTAAGCATTAAAATAATACACCTAACTTTGGT
CACCGTTTTTTAGTTATTCACTCTTTTTTCATATAGTGTTTTTAAAGTTATGATGTAAAA
TGCCGCAATTAAAACACTATACATCATAATCGGAGGATAGAGAATTAAGGATAGAATCAA
TCCCACTCCTTTAATTATTAGGTCAGGTATCAATAACTTTCTATATTGTGCGGTAGCTTC
AAGTAATTCTTTCTGATCTATATTGGGTTTATCAATTACTTTATGTAAAAACCAGTTTGC
TACCGTTGAAACAATAACGTTCAGTCCATAAAAGAGCTGTGCCGTATGATTCATGAAATG
ACTACTAACTATTCCAGTAGCATAGGGCATAAATGAAACAAAAAATAAAAGTAACAAATT
CCACCAAACAATTTGTTGAGAAATTTTCTCAACCTTTTCCCACAATGTATTTAGTGTCAT
CCATAACGATCCCAACCAGAAAAAAGAAAGAAAATAAGCAAAGAAATTTTGCCGTAAATC
CCAAAAAGCTTGAAGACTTGGTGTCGTTGGCTTTTCTAACTCTAAAATCAAAATGGTCAT
AATAATTGCTATAACAGCATCTGTCAATGCAATTAATCTATCTTTCTTCATCAGATTACA
TCGCCTTTCATTTTGTAGCATTCTATCTCATCGTATAATATTTTTTAATCTTAAATATTA
GATATTCATTTCATACTTTGAGTACAAACAAGATACACTAAAAAAATGTATCTGTCATAT
CTTATTTAACTTTAGAAATATTCATCCATCTAATTAGTAAATATATCATATTTCACAATA
AATGACTACTATCAAAGATACGTTCAACTTATCATAGTTTTCTTCTGCTCTCTTACGTTA
ATCATCTTTAGTTCCTCGCACTATATTAATCTTTCTTGTTAGCAAGAAAATTTTCTAAAA
AAGTAATAATTTCTTGTTTGTCTTCTTCAGTTAGTTCATACTTTTTCAATAAACTAACAA
TTTCTTCTAGCCCGTCATCGCGTCCTTTTAAAATCTCAAAAGACGTACCAAAGATTTCAG
CTAATTTTTCTACTGTTTCATCTTTCGGATTTCTCCCTCCGTTTTCCCACCTAGCATATT
GTGCTTGAGCTACACCCAATTTTTCAGCAACTTCTAATTGAGTAAGTCCTGCATCTAGTC
GGGCTTTTTTTATATTTTCTTTTAACATTTTAAAATTCCTTTCGTTTTTCTATTGACTTA
TAACCAAAATGGTTGTATTATACTTTTATAACCAAAATGGTTATATTAAAACAAAGCATG
CAAAACAAGTGATACTAGTTAACTTATGAGTATGCAAAAACACCCCAGAAAGCTCTGCAA
AGCGTTCTGAGGCTTTCGTTTAAAACCAATACAATTATACCAAAATGGTAATAAAAAGTC
CATAAGAAGCGAAATATGGCTAGATTGAGGATATTATGACATCAACACAATTGGCATTTC
AAAACAACAAAATGAACAATACTCATTCTTTTTATTCGCCTAGTTTAGAAGAATATATTC
AAGTAAATGATAATGAATTTGAAGATATTCGAAATGAAGAAATTGAGCTTAGAGCACTTG
AATTGCTCTCGCAGTTTCTAGACAAGTATTTTGGGTAGTTTAAAAACTTATAAATTAGAG
ATTGGGAGACAAGTGCAAGGGCGCGGGCCGAAGGCAGAGCGCCCGAAGCTCGAAGTTCTC
CCAATCTCTAACATAAAAACTGGCGTTTCTAACAGCCAGCAATCAGATACACTTAAGGCA
ACGTCCTAAGTAACGAGTCATTGGCAAAAATCAATAGTAGCAACGAATTACGCATATTTT
AAGCATAGAAAGGAGGCGTTACAGTTGAAAAATTCCATTCAATCTCTACGAGAATATCAA
AATCAAGTAAATTTATCAAAACTAGAAAAATCTATTTATATCAGTATTGACCGATTAACA
GTAATCTTTGATAGTGAAAACCAATCACTTAGACGAATATTTCGTGAATTACGAAAATCA
CTCGATAATATAATTCAAGAATTTAGTATTCAAGAAAATCTAAGAGAAGACTATTTTACT
CTATATAAAACAATAAACGAAGATAGTATAAATCTAATTTTCTTCCAACTATCGGATTAT
GGTGGTTATCAAGTTATACGCCTAGACTTCAACCCAAACTCACTAAAAGAATTTGAGGGT
TTACAAGTGTGGAGGCAGATTATGAATTACGCTCGATTAAATCGATTAGAAATTAGACTA
TCACGATTAGATCTTGCTTTTGATATCTTTAATAGGCCAGAAATAGTTTTTTTACAACAT
ATCAAAGGAGGGGTTAGTCATAAAATATTCTACGGTAGAGGGGGCAATATAGAAAGTAAA
TACTGGGGTGCAAGTGGTAGCAACGTTCAAGTACGTTTGTATGATAAGAATATAGAGGTA
TTAAGTCATAAAAGAGCTGATAAATTAAATATAGAGAGTAAGCCTTTTTGGTGGCGATTA
GAGTTCCAACTTCGGACAAAGGCTATAAATGAAGAAACCATTTCAGAGATTTCTAAACGA
TTGGAGAATTTTAGCTTTTTTAGTCTCTCAAGTGTTCCAGATGATAGCAAAGCATTTGCT
TATATCTTTCTCCATGAACCTGCACTCTTACCCGAATTATTCCCCTATCTGAAACCTAAC
ACTATAAGAGTTAAAAAGACTAGACTTAGAAAACATTTAAAAGCATTTGATAGTAGCTCA
TTTTCTTTAGAACTACAAGATGCACTTAAAGAACAAACCCCACGATTAAATAATGAACTA
AAACAATTAATAGGAGAATTCCTAGAACTTACTAGTAAAGGAGAAAGTGACTTATGAACG
ATAAATTAACTATGACAGTACAAGAAATTATGGACTTAGGTTTTTCAAAATGGACTGCTT
ATAATATTTTACGACAAGCAAAACATATTATGGTTGAGCGTGGTTTCGATTTCTATAACA
ATAAAGGACTTGGAACTGTTCCAGTATCAGTTGTAGCAGAAATACTTGGATTGGAGGAAC
TCCATGTCAAAAACTAGATACACTGGTGTTACGAAAGATGATAAAACTGGGAAATATACT
TATTATTTTAAAGCTGGAATTGACCTAGCTACTGGTAAACCATATCAAGAACGTAGACGT
GGTTTTCAAACTGCTAAAGAAGCCTTTGAAGCACGAACAAGGGCATTGAATAAGGTACAA
CAACAAGGAAGCATTAAGCATACTCAATGGACTTTTAAACAGTTTATGGAAGAAGTTTTT
ATTCCAAATTATTACGCTACAACAAGTCCAGATCTCGAGCACAGACGTCAAGTTATATTC
GATGAATTTATCCAATACTTTGGTAAGAAAAAACCTAGAGATATTACAACTTATGATGTA
ATAAATTATAGAAACAGTTTATTAGATAGATATTCAAATTCATATGCAAGAAACAAGATG
ACATTGCTTAATCAAGTTTTGAAAACTGCAAAAAAATATGGGTTGATTTTTCATGAAATC
CCCACAAAGAATATCAGTCCAATTCCAATCGTAAAAAAACATATAGATTTTTGGACAAAA
GATGAGTTCCAAAAAGTAATACAATGTCTTGATAAAGAGAGTTACTTTGAGCACTTTGTT
TATACACTTTTTTGGCTTTATTATTTTACAGGAATGCGTGTAAATGAGGCGACTGCTCTT
TATTGGGAAGATGTAGATTTTGAAAAGAAAACTCTAGCAATCAATCATAACTTACAGTAC
ATCAACCGTAATAATTGGGTTCGGCGTAACAAACTAAAAACTGAAAGCTCCAGACGAACC
ATTGGCCTTGATGATAATACTCTAAACGTACTTAAAGAATGGAAAGAACGACAAGCAAAA
GTTGACAAGATACCGTTCATTCTATCACTTGATGGAAATCCATATCGTAAACGTAGTATT
AGAGACCAGATTCTGAAATATTCTAAACGTGCAGGAGTTAAATACATTCAACCAAAAGGT
TTAAGACACTCCCATGCGTCATTACTTATTAATGAATATAATGTAAATGCTCTATATATC
CAAAGACGATTAGGTCATTCTGATGTCAAAACTACACTTAGTATTTATAGTCATTTATAC
CCAAACGCTGATTCCGAATTAACAGATAAACTCAATCTCATATCAAGTGATTTTATCGAC
TAAATCTATTTGGCTACCAAATTAGCTACCAAAAAAAGGAAATACACCTCAAAAGCCTAA
TTTTAAAGGGCTTTTTTTCATATTTTCCCACTATTTCTAATAGGGGGGTTACATTTGGCC
AAAGTGCCACGTCCACCCCTCCTCATTCCTTGTGGGAGTTGGGTTTTCAGGATTTAGAAA
GTGTGTCACTTTGGTCCAAAAAGTGTGTCACTTAGTCAAAAGGAGGTGTTCCCATGAATG
ACTAAAATGAGTCCCTTTCAGATCAAGAGCTTCAGAAAACAAACAGGCCTCAGCCAAAAA
GCCTTTGCACAAGCAGTTAGCTTACCGATAAGAACTTACCGCTCCTATGAATCAGGGGAA
AGAGGCCTCACCATTGACAAGTTTCGAGAGATTAAAGAAAGACTCGGTTACTATCAGGAG
TGTCACAAAAACAATCTCAGGGCTCACATCGACTATTTGCGACTTACCTTCCCTAGTCTA
CGAGATTTAGAAGCTTTCTGCGAGAACATTCTTTTTTGTCACTTAAGCGAATTTACTGAC
CAAGAAACACGGCTCATGAATTATACACACTTGTGGCAACGGGGAAACATTTGGATTTTC
GATTTCTTTGATAAATCTGCGACCAATAACTATCAAACTTGTCTACAACTCTCTGGTCAA
GGCTGTCGGGAGATGGAACTCCTCTTAGAACACAAGGGGATTTCTTGGCAGACCTTTCTT
CAAAACATTCTCTATGCCTACCAAGATGTCAGGGTAAAACGCCTTGATATCGCCCTAGAC
GAGCTCTATAAAGGCTATGGGCACGAGGACGAACATATCCAGATCCCAAAACTCATTGAT
AAGCTCTATGCCAAAGAAATTGTCCTAGATACCATTCGAAAATGGAACATCACAGGTGGG
GGCTCCTTCACCGATAACGACGATATGGAAGCGAATCACGGTCTTTCCCTTTACTTTGGG
AGCCGTCAAAGTCAGCTCTACTTCAACTTTTATGAAAAGCGATACGAAATCGCTCGTATG
GAAAATATCTCCTTGGAAGAATCCTTGGAGATTTTTGGTATCTGGAACCGCTACGAGCTA
CGCTTTTCAGACCAGAAAGCCCAAGGGGTTGTAGAGGAATACATCAACGGTATGGACCTG
GGAGAAATCGCAAGAGGTATCGTGAACAAGGAAATCCAAGTCTATGATGGTCTCACTCGG
TTTGGAGCCTATAAGCCCGATGAAAAATGGCAAAGGCTCTTTGGAGGGGTTGAACCCTTA
AAACTCTCAACCAGTCCACAACCTTACAGTATCGAACGGACCATTCGCTGGTTAACCTAT
CAAGTCGCAAATTCTCTTGCACTCGTTTCTGAAGCAGACAAAATCATGCAAACAGAATAC
ATGAAGATGATTCAAAATAGCGGTGAAATCACCGATCGTGGGGAGGCTATCTTAAGACTC
CTCAAAACCAACAAACACTATGAACACTAGAAAGGAAATCCCTTATGGAATACAAAGTCG
AAATCAATTCACTAAACAACTTTAAAGCCTGGTCTGGTGGCCTGAGTACCTTAAACACTG
TCCGTGAACGTGGTGGGATAGATACCCTAACCACCATTTGTGAAGACCTCTTTTCAGGCA
ACACCCCCACCGACACTCAAATCAATGATTGGCTTTGGTTTGATACAGACTTTATTTACC
AGGCGCTAGGCTACGAGGATCTTCTAGAGGGCTAATTCATGCTCAAGAAAATCTATCAAG
CAGACTTCCTCCTTCTTCCTGATCAAGAGTTTTGGAACATGTATATCCTCCTTAGAAAAG
GCAAGGACTTCTACTATGAATGTGCTGGAAGGTGTACCGAAAAGCCACCAGATGACAGGG
GCTTCTACGACTATGAACACGCCTGTTTCACCTTAGATGGTCAAGTTCTGAGTCTCAATA
AACGGATGCGTCCTTCTCTCATTGCCTATATTCAACAGACCATCAAAAACAATCACGAAA
CCTTTAGAAAGGAAATTGATATGGCCACTAAAACGATTTTTGAAACCAAAGTTGGACAAG
TTACCAACGAACTTGGAGAATTGCTCAAAAAGAAAGACCACAAACAGGCTTGGACCAAGG
CTGGAGAACTCAACGCTCTGCTCAAAAAAGAGGAAGCCAAGGACCTAAAACCTGAGTTCG
TCGAACAACTCCACAATGAGTTACGAGGCTACTATTACATCAATAGTGAGATTGAAAAAG
CCAATAAGCGACTCTATGCCAAAGGTTCTAAACTCATTGAACTCGCTAGTCTCTAAAAGG
AGGACCTATGATAAAAGCTAAACGACACTTACTAAAAGCAAGAGAATACCTCTCAAATTT
TAAAAAGGTGGAAAAGAAAGGAGGCTCACCAAAGCTAAAAGTCACCACTAAAAAAACTGT
CAATATAGCTGTTGTCGGAGGGATTTCTTTCCTCCTTTTTGTTGGTCTTATGGGTGCCAT
TCGTGCCATCACACTCTCAAATAAAGTGGGAACCCTACAAGCTCAAGTGGAAGCAGCTCA
AAAACAAAAAGCACAACCTGTTAACGCTAATCGTAAGTACGACTACAAGCTCCAGTATTA
CCTCAATGACTATGTCTACGCCTACTTCACCCTCCCACAAGAAGGGGATAAACAACAAGC
TCAAGTCGAACACCTTAACAGTTTTTATAACTTCGTTCCAGACGTCAAAGCACAAGGTCA
AGTACGTAACCCAAGTACCTTGCTTTACTCACAATTAGTCACGGTAGAAGGTAAGATAGC
CACCTACAAGGTCAAATACAAAGAAATAATCCAACATGACAAAGACACCGAGGAAAAAGA
ACTGGTAACGGGATTTAATATTCCCTTTGATGAAAAAGAAGGGAAATACTACGTTTCTGG
ACTCCCTTGGTTCTCAGCCATTGACTCTTCACAAGCTGGACACTTTAGCGAAGACGATCA
ACTCCAACTCACAGCTAACGACCACGTCTCAGATAACCAACACAAGAAGGTTGAAAAGTT
CCTCAAGGTGTTCTTTACCAACTATACCACTAACCAAGACAACCTCAACCTCATTGCCAA
GAACGTTGCTATTGTAGCCAATACCACCTTTAAAACAATTGACTACACCTATCTTAAGAA
AGATGGGGCTGGGCTCATCGCCTATGTACAAGCAACCTTTGAGGTAGGAGGAACGACTCA
CTCTGAAAACTTCACCTTCACGCTCTCAAAAAAAGACAAGAGCTACTATGTCACAAAACT
AGAACACACCATTCCTCTCAACTACGCAAACGATAAAGATTAGGAGAACTCTATGAATAC
AGACAATCTACGCACCTTCCTCCAAGGCGATGGGATTTGGATTCTCACCGCTATCGCTGT
TTTGTTGGCTATTAAAGCTTGGCGAAACAGTTCTTGGCTTCAACTCTTCTCAGTCGTTGG
CTTCTATGCCGTCATTGTCTCAATCGCAAAAGGACAAGACATCCTAAAAGTGGTCGGCTG
GTTCCTACGACTCTTTGGTATTGATTCAGGACTTTAAGTATGACTGACGAAAGACTCTAT
GACTACAGTAAGGGCTTGAACGCCCCCTATTGGATCCAGGAAATCAAGACAAAAAAGGGG
ACTCGCCTTTGGTACTTTGCGACACCAATGCAATTGTCCTTTTTCATTGTCTTTATCTTC
GTTTTTGTGGCCATGTTGCTATTTGGAGGAGTCATCCTGGTTCCTCTCGCAAAGCTCACA
CACTCTATTTCACTACTGCTCTACTGGTACCTCCCCTATAAACTAGCTAAATTCTATACC
GAATACGAACCACACGGTAAGAAAATGCACGTTTTCATTGGGGACTACCTGATTTATTTC
TGGGATTTCAAGCTCAATAAAAAAGCGATCTACCATGAAGACCGAATAGAGCCAGTAGAA
GAAATCGTCTTTGAAAAAACAAAACTATAGAAAAGGAGGTCCTATGAGTATTACCTTAAC
CTATCCTATTAGGGAAACCCATGAAAATCTAGCCCTCAAGAAAGATCGAACGGTAGTAGC
TTATTACCGTATTCCCAATACTCCCATCACTATTACAGATGAAGAGAAAAAGGGGAAACA
CAAAATCACAGTTGCCCAAATGATGAAGAAACTCCAGAAAAACAAGTTCTTTGAGATTTC
ACTCATTCCCAAAGACTATCTCTTAGAAGAGAAAATGAGGGACTTTTCAGAAGCATTGGC
AGACGATAGCCGTGAACTGGGAGAAGAACTCCTTCTTTACACAGTTGACCGTCTCACGGA
TGAAATGGAAATTCCTTATCAGTTTGATTGGGTTGTGGGAGTGACCTTACGCAAACAAAA
TCACGGGGCAACAGTGAAAGACTTGGCCTATGAGAGTTTTAACGAATTCTCAGAGAAAAT
CGCAAAAGGTCTTGGCTACGAATACGCATTGAGTCCCACCTGGTATGACGATTACAGAAG
TGACGAATTCACTATTTTCCAAGCTTTTTCCGTCCTACGTGCTAAACGTCTGACCAATGA
AGAACTCTTCTACTACCAGCGGATGCAATACCTCCGCTACATTCCCCACTACAAGAAGGA
GGTCCTCGCTAATCGCTCCCAATTTAATATCACAGACACCCTAATTAAAGTCTTAAAAGG
AGGCTTCCTCAAGCTCGAAAGTCCTTATGGTTCCTCTTTTGTGACTATTCTTCCTGTTGG
GAAGTTTCCTGTACAATTCAACGGCTTTCACCTAGGAGAATTTGTCCAACGCTTGAACTT
TCCCGTAGAACTACGTATCAAGGCTGAATTTATTGATACCAACAAAATAAAGGGGAGAAT
GGGGCGTTCTAATACCCGTTATCGAAACATCATGGAAGAAGCTGAAAACACAGACACCGT
CCAACAAGATGAAATCATCATGGGTTCTATCTCCCTAAAAGACCTTATGAAGAAAGTCGG
AAACAAGGAAGATATCATCGAATATGGAGCCTATCTCATAGTCTCTGCTTCTAGTGTCAA
TCAGCTTCGTCAAAGACGACAAGTAGTTCTCAACTATTTTGATGATATGGGTGTTGAAAT
CAGTGAAGCTTCGCAAGATGGTCCTTATCTCTTTCAAGCCCTACTCTATGGTGAAAACCT
CCAAAAGAAAACTCGCACATGGACACACATGGTCACAGCTCGTGGATTTTCAGAACTTAT
GCCCTTTACCAATACATCCTCAGGGAACCGTATCGGTTGGTATATCGGACGAGTAGATAA
CTGGACGGGACGTTGGGACTCTATCGCTAAAGCCATTGATTCCTCTAAAAATATCGTCCT
CTACAATGCCACAGTCGGTAATAAAGAAGATATCGCTGGAAAGATTACCAAGAACCCACA
TATCATTATTACGGGTGCGACAGGACAAGGAAAATCTTTCCTCGCTCAGATTATCTTTTT
AAGTGTGGCTTTACAAAATGTCAAAACCCTCTATATTGACCCCAAACGAGAACTTAGAAA
TCACTATCAAGAAGTAATCAACTCTCCTGAATTTGCACGACGCTACCCCGAACGCAAAAA
ACAGATTGACAACTTTAACTTTGTGACACTCGATAGCTCACTGCCATCAAACCACGGAGT
TCTAGACCCCATTGTAGTCCTTGATAAGGAACAAGCCGTAGAGGTCGCAAAGAACATGCT
GGAGTTTCTCCTACAAGCTGTCGATGACGTGACGATGGACCAGAAAACAGCCATCACAGA
AGCTATCAATGCTATCGTAGAACGTCGAGTAGCTGGTGAAAACGTCGGCTTTAAACATGT
CCTAAAAGTGCTTAGAGACTCCACTTCCTCTGAAATCGCTTCGGTTGGTCGTTATCTTAC
ATCAATTGTGACGAATTCTATCTTGGAACTAGCCTTCTCAGATGGCACAACTCCAGGACT
TAACTATGAGTCCCGAGTCACTATTCTAGAAGTCAATAACCTCAAGCTCCCAAAGGATGA
CTCCACAAAGATTTCAGACCACGAACGGAACTCTATCGCCCTCATGTTTGCACTTGGGGC
CTTTTGTACCCACTTTGGCGAACGCAATGAAAATGAAGATACCATTGAGTTCTTTGACGA
AGCTTGGATTCTCATGAAATCCGCAGAAGGAAAAGCCGTTATCAAAAATATGAGACGTAT
CGGACGCTCTAAAAATAATACCTTGGCACTGATTACACAATCTGTACATGATGCAGAAAA
CGACGATGACACGACTGGATTTGGGACCATCTTTGCCTTCTATGAAAAGTCTGAACGTGA
AGATATTCTCAGACACGTCAATCTCGAAGTCACTGAAAGCAACCTCGAATGGATCGATAA
TATGATTTCTGGTCAGTGCCTTTACTACGATGTCTACGGTAATCTCAATATGATTTCCGT
CCACAATCTCTTTGAAGATATTGATATGCTTCTAAAACCTATGAAAGCAACAGTGTCTTC
AAATCTCGAAAATAAATACGCTAGTTAGGAGGTGAACCGATGCAAGAAGCTTTTGCCAAG
CTAAAGGGAGTGGATATCTTCTCCCTAAAGTCCTACATGGAACCAACCAACTTTGGCTCC
TTTAATGGGGCCTGGGTTCTGATTAATGAACTCTTCGTTAACCTCTTCTTTTTCATTCTC
AATGCCGTCGTTGGCTTCTTTTCCCTCCTCATCCGCATCTTAGAAAAGATTGATCTCTAC
GCCACCTATAAAAACTATGTCTTTCATGGGGCAAGCAGTATTTGGCACGGATTTACTGGG
TCTAATACTGGCAACATTACCAACAAATCACTTGTAGGCACCTTGCTTTTGGTTTTAGCT
TTCTATCTGTTCTATCAATATTTCTTTTCAAAAGGCTCCTTTTCAAGAACACTCCTTCAT
GTCTGTCTAGTACTCCTATTAGCTCTGGGGTACTTTGGGACTGTTGCTGGAACCTCTGGT
GGGCTTTATCTCCTTGATACCGTTAATAATGTCTCTAAAGACGTTACCAAAAAGATTGCA
GGCATTAAGGTGGACTATGCCAAAGACAAGTCTATTAAAATTGGAAAATCGATGTCAGAT
AGCTATATTGCAGAAACGTCCTATAAAGCCTATGTCTTTGTCAATACTGGCCAAGAAAAT
GGAAAATACAAGAACAGCCAAGACGGGAAAGAAGAAGCCTTTGACGACAGTAAAGTCCTT
GGAACTAGTGATAAGAATGGGAATTTTAAGGCTGTCAAAGCCAAAGACCGTTCCAAGTAT
TTAGACGATCTAGGAGACGGAGCCAACGATGATGGTGAAAAGAACCGTTGGGTGTCAGCC
ATGCCAGACTTCATATTCACTCGGATGTTCTATGTGATTTTTAAAATTGTAGAAGCTTTT
GTATTAGCCGTCCCCATTATCCTTATCCAGCTCTTAAATGTGGTGGCTCAAATCCTTGTT
CTCACCATGATTCTACTTTTTCCAGTAGTCCTTCTCATGTCATTCGTTCCAAGGATGCAA
GAGTTGGTCTTTGGAGTGCTTAAAGTTATGTTCGGGGGCTTGATTTTTCCAGCGATTACA
ACTCTCTTAACACTTCTTATTTTCTATATTGAAAAAATGATAGAAAACATCGTCACGAAT
GGGTTTGATGGTGTTCTAAAAACCTTGCCGTCCCTTCTCTTATTTGGTCTTGTCTTCAAA
CTCTTAGTATCTGTGGTTTCTAAAGGTGTCATCTATTTCCTCATCTGGAGATTTAAAGGC
CAACTCCTCCAATTCATTCTTGGCTCCAAAGCTCGAATGGTTGCGACAGATATTGGGACT
AAAGTTGAACATGGCGTCACAAAGACCAAAGAGGTTGCTTCACAAGTTCCAACACGAAGC
CTTGCGACGGCTCAACACCTAGGAAACTTTGCATTGGCTGGGGCTGGTTTTGGGACTGGG
GTGATGATGAATGCCAAGAGTCATTTCCAAAATGCAGGCTCCTTCTTTACTCCTAAGGAA
CCAAGCCAACCGGAAACTGTCATGCCATCTGGGCCAACAGAGGCTCCAATAACGCCAGAA
GATCCAGAACCAATCATTCCTCCAACACAGACACCACCTGATAACTTCAAGCCAATTGAA
GAAGAAAAACCAACACCTCCAAGTGACTCACCAATCATGTCAGAAGGAACACCTAGTTCA
GAGGATGAATTCCAAACGCTCAGAGAAGAGTGGATGTCGCCATTCAAGCAACACCGTATT
AATACCCTAGAACGTAGATTGGATGCTTACAAGGACCCTCAAGCCATGTATAAAGCTCAA
GGATCTAATGCCTTCACTCGTGCTTATCGTAAGACCATGACACGAGACGATAAGATAAGA
GCCAATATCGAGCGACGAGATCGTTTAACACAACGCCTAAACCAATTGAGAGGAGAATAG
AATGAATACTAAAATACGCTCAAGAACAGCCTTTCCAAGAATGCTTGAAGAAACACTTTT
TAAGGCCTACCAAGAAGGGAAACGCTCCGTCGATTTCCTTCTTTTATTTCCAGTCTCAGA
AAAAGACAAAGATCAGATCATTGCACAAACAAAAGCTCATTCCGTCGTCTTAGATGCCAA
ATGGCGCTTTGGGACTGTTCTATTTACAGCCTATATCAGACATTAAGTAGAAAGGAGAGC
CAATGAAAAAACTAAAATGGTATCTATTATCTAGTCTTATTCCTCTCTTTTTTCCTGTTT
TTATCATTATCATCATTATGGGAGCCGTCGGAGGAGGTAGCACTGGTGGCTCTTCTCAAT
CACTAAATGGGGCAACCTACACAGACCACTGGTCAAATGGTGACCCCTATACCCATAATT
TACTCGTCCATCGCTATGGTATTAAAGCAGAGCAATTGGACGGTTTTTTAGATACTTTAG
GAATCTCCTATGACAAGAAACGCATCAATGGGAAAAAGCTCCTAGATTGGGAGGCTAAGT
CTAATCTAGATGTTCGTGCTATTGTAGCGATTGCCTTAAATGAAAGCTCACTTGGAACAG
CTGGAGTCGCTACTAATCCTGGATCCAACATGTTTGGTTTTGGGGCATTTGACTCTAATC
CAGAAAACGCCAATAAGTTTAACGATGAAGTAGCCGTTGTTGGACTCACCAAGCAGACCA
TCATTGGTAATAAGAATGAAACCTTCAAAGTCCAAGATGACAAAGCGCAAAAATTTGCGA
GTGGTTCCCTCAACACGTCAACAGATGGTGGAGTCTACTTCACCGATACCTCTGGCTCAG
GAAAAAGGCGCGCTGAAACCATGCAAAAACTCGATACTTATATTGATGAGCATGGAGGTA
CACCAAAAGCCCCTGAACAAACGACAGGAAAAACGAGAGACGGAGGCGGTGTCACAACTG
GGGATGTCCCACAAGGCTATAGCCTCACCAAAGAAATCAATACCTCAAGCTATACAGGTC
TGTCTTATCCTTGGGGACAATGTACTTGGTTTGTCTACAACCGAGGAAAAGAAGTCGGTG
TTAGCTTCGGAGAGTACATGGGAAATGGTGGCCAATGGATGAATGCCCCAGGTTATCAGA
CAACTCATACCCCAACCGAACACTCCTCTCTATCTTTTAGCCCAGGGCAAGCTGGAGCAG
ATCCAACTTATGGCCACATCGCCTTTGTGGAACAAGTCAAATCAGATGGCTCCATCCTCA
TCTCTGAATCAAACGTCAAAGGACTAGGAGTCGTTAGCTACCGCACTTTTGATGCAGAAA
CAGCAAAACAATTTACTTATGTTATTGGAAAATAGAAAGGATAATAATATGGATACACTG
CAACAAGTAAAACTAGAAAAAATTGAAGGTCTACTACAAGTTTTAGTAAATCTTCTTGAA
AAAAAAACTGATACAAGTCATCTCGAAATTATGACTCAAAAACAAGTTCTCAAAGAACTT
AATATTTCTCCAAACACACTCAAAAATTGGGAACGCAGAGGATTACCACGCCTTGAACCT
CCTATTGAAGGAACACGAACTGTATATTATAAACGTGGTGACATCTTAAAATTCTTGACC
ATTTAAGGAAAAAAACATGCAGATAGAAACCATAGAAAGAAACAATAAAAAAATTCTTAA
GAAAACAAAAAAAGATGGCACAATAACTTACTCTATGAAGGGGGCCTATCTAGGAACTGA
CAAAAAAACAGGAAAGCAAGTTACAACAACCATAACAGCCCCTACTCTAAAGGCATTAGA
TCGTAAATATTTAGAGGCTAAAAGGAAGTTTGAAGAGAATGATTCTACTCGAAAAAGCAC
TGTATCTATCGGCACTATACAAGAACTGTCTGAAATTTGGTATAACAGTTATAAATCATG
GGTTTCTTCAGATAATACACGAAATAAAGTGAGGGGATATTTAGATACCTATATCATCCC
AAAATTTGGTGATTATAAGATGAATGCTATAGAGTCTACGGAAGTACAGAAATGGGTTGA
CCAATTAGCAGAACAAGCACGAATTGAAGTCAACAAAGGTAAACGTAAGGCGGATAAAGG
AAAAGCTTCTGACTATGGAGCGATCATTCATAAACTAATAGATATCCTTGACTTTGGAAT
GGTACACTTCAACTTAAAGAAAAATCCTGCGAAGCAAGTTAGAATACCACCAAAACCAAA
GCCAGCTCAAAAAAGAATTCAAGTTCTTCATGAGCAAGATATCGCCATATGGCTGAATTA
TTTAGATACACTGCCTAATACAAGAGCAAACAGACGATTTAAAATCATCTGTAACACTCT
TCTTGCCTCAGCTTTGAGAATCAATGAACTATTAGCGCTAGAAATAGATGACTTACTTTT
TGATACTTCTGAAATAAACGTCAGTAAGACTCTCATGTGGAAGAAAGGGGATAAAAAATT
AGGTACTAAAGGAAAGGTTGTTTGTAAAAATTCTGCGAAAACTGATTCAGGAAATCGTAA
AGTTTCAGTACCAATTAGCATCCTTCAAGACCTTAGAGACTTTAATAATGAAATGAATAG
CTATTTTGAAAAACATGGACTACCAAAATCTAAACTAATATTTCCAACAATCTATGGAAA
TTACATGACCGATCGAAACGAACGAGCTACACTTACCAGACGTTTACAAGAAATAGGTTT
ACCCAATTACGGCTTTCACTTATTCCGTCACACCCACGCTTCCTTAATGCTCAATTCTGG
AGCAGATTGGAAAGAATTACAAGAACGAATGGGACACAAATCTATTTCAACTACGATGGA
CATATACGCTGAATTAGATCCTAACCGCAAGAATGAAGCAGTCGATATTTTGATGAAACG
TCTTGCAAAAATAAAAAGAATACAATAAATCAGAGAATTTAATATGTGATAAGAAACAAA
TTCTTGCTGTCTATTTATATACAAAATGTCGAAAATGAGATATAACCTTTAAATTTTTGA
TGAGTCTTGTTTTGTTTACTCTTTATAATCTAATTGGAAAACATTATTTGTATTATTCAA
TTCATCTATGCACTATTAAACAATGAGGAAATAGCAGTTTGGGTTTACCATTCACTTTTT
TGGAGGTGCCAATATTTATGTTATTCTCGACTATCTTCAGCCACAATATAACGATTACTG
ATACAATAGAATGATTTTAAACAAATTTAATTAGTCATTGAATTATCTGAATTTAAGCAG
TATAATTGAACCAGTAGCTTTATTAGGAGGTTCTATGCTACAATATAGTGGGTGGCACGG
CACCACCAATAAAAGGAAAAAGAAAATCTTATCCACTGGTTTTTCCTATAAAAAATATAA
ACCTGGTATTGATAAACAGAGACATCCAAATGACTTGGGTAATGGTATTTACTTTTTTCT
ACCTTTTAATAACGATACCGGCAAAACTATTGCTTCTGCTTATGTAGCAAAGTATAAGTC
ATCTGAACTAAGAAAACCCGGAATTACATCTAAATTAATTAATGCTGAAATTACCATAGA
ATCTGAAGACAATATTTTTATCTTGGATGAACCAAAAAACCAAATTCTACTAGAGGAATT
TCGACAAAAAGCGTGGGATGAAATTGAGAATGAAGTTGCTGGTATTTCAGAAAGTGGAGC
TAAGAATAGGGCTACTCTAGTTAATCAAAATCAAGGATTAGTTATTGAACTTCTACTTGA
TTTAGCGTCTCAGTATGGGAAAGATTTTAAAGCTGTACAGTCCAAAACATATACAGATAT
TTCATTTTTACCGGTGTTTGATGGCAAAAATGGGGAAGAAATTTGTATCCGTGATTTAAA
CTGTATTACAAACATTTTATAAATAGGAGGGGTTTATGAGTTTATTATCAGACTTTTTGG
GAACTGAAGATTTTTCTTTGATGGATTCTCCGATGTTTCAAGAGTTAGTTAAAAATATTA
AGAATAATCGAATTTATTCAGCAAACAAAGAATTCGATTATTCTTTGAATTTGTCAAGCA
AGCCTCAAAAATATAGAGATGAGATACGCTTTACTTCTCGAATTGATGAACAAAATGATT
TTTATAATTTAAATTCAATAAATAACGTAAATACTATGCCTAAACATGTCATAAAAAATA
AAAAGACTGGCTTTTCATATTTTTCAATAAATTCTGAAAATTCTATCATAACAAAAGAAA
ACAGTGAGGTGGCGGCCTAAATGTCCTCTCTACAATTTAAAGATTACTTTTTAAATGAGA
TATCATATCGAAGAAATCCAAATTTTGACCAGACAAATAGTACTATCAATCTGGAACCCG
AATTATCTGCACAAATTTTAATAAAGAAATCTGAAAATCTTGCTTATGTTAACTTATCAA
CAAGGCAAGGAAATATAAACTTAGAAGATTCTGCTTTTGAAATTATTATAGATATAGTTG
GTCAATTTTCATTTATACACGATGAAAAAGAGTTTGATATTGATTTTGAAACATTTCTTA
AAGAGAATGGTTTAGCAATTCTTTGGTCTTATATTAGACCTATGGTATCTGATATGATTA
CTCGAGGTAATGAATTTCCAAATTTCATCCTACCTGTTGTTAACGTAAAAAAAATGCTTG
ACGAAAATGATTCTATCATGGTAACCTACGAATAAATAAAGTTTATATTTTTTAGCGCTT
TATCAACTGTATGGAGAATGGTAAGCTATTATCGAGAAAGTAGGACCATCCTCCTTTCTT
TTTCAAGGTTATTTTTAGCAATATTTTTGTAATACTCTACCTTTTTCTCTACCTTTTCAA
TCCCCCAAAATAATATATTGTACAGAACATGATGATATCAAGGTTTATAGGTATATTAAA
AGGATATTACTTAATATTTACTGAGGTAAAATAA
