# Supplementary material for: Abundance, Diversity and Role of ICEs and IMEs in the Adaptation of Streptococcus salivarius to the Environment
Source: Genes (Basel). 2020 Aug 26;11(9):999. doi: 10.3390/genes11090999 (PMC7563491; doi:10.3390/genes11090999)
Supplement: Supplementary file 1 [file genes-11-00999-s001.zip › Supplementary files/Lao_Data_S1/IME_Ssal1001175st1_H3_oriT.fasta]

>IME_Ssal1001175st1_H3_oriT
CCCCCGTTTTCTAATTCCGAGAAACTATTTGAAATAAAAAAGAATGCTGATAAATCAACA
TTCTCTAACTGTATTTTTTTTATGAAGATATTAACTTTTGTCTGTTTAGCTACCAAAAGG
CTACCAATAAATTTGAATTATTTTTAATATGATTTTTAGTAATATACATTATTACTGAGT
TTCAATCTTTTTAACAATAGCATAAGGTTATTGTTAAAAAGGTTTACCTCGACAAACTAA
AAGATATTATTTAGTTTATAATCGTATTATTTTATTCGCTATATCTTCTACAAACCTCTT
ATCGTGTTCCACAAATATGAGTGTAGGATTTGCTTCTTTTATAATTTCCTCAATCTGTAT
TCTTGATATTACATCTAAATAATTCAGTGGTTCGTCCCAAATAAATATATGAGCTGGCTT
TGACAAACTTACAGCAATTAAAACTTTCTTTTTTTGTCCATCGCTATAGTTCTTCATATC
TATTTCAAATAATTCTCTTGCAAAATCTAATTTTCTAAGAATTGTTTTGCACAATGTTTC
ATCAACACCTTGCTTATGAATATACTCGTTTAGGCTACCTGTTAAATTGGATGTATCTTG
AGGAACATATGATATTTTTAAATTACTTGCTAATTTTACATCACCTGAATACTCGTGATT
TAGACCTAATAAAATTTTAATCAAGGTTGATTTTCCGCTACCATTACCCCCATATATAGC
CACTATATCACCTTGCTTTATATCAAAACTTATATTACTTAATATCTGCTTTTTTCCATA
ATATGATGATAAATCGCAAACTGATATTAGAGGATTTTTGTGGTGATGTAACGGATGCAA
TAATAGACTTTCCTTTGTTTCAATATCTTTTAGTAAATTCTGTTTTTCTTCTATTGCCTT
ATTTTGTCTATTCTCCAAATTCTTAGATTTTTTCATCATCTTAGCTGACTGATGACCTAT
ATGCCCCTTGTCTGGTTTTACACCTGATACTTTCACGCCGTTTTTAGTATTTTCAACTTT
ATCAGACCAAATTTGACTTTGTCTTGCAGCTTCTTTTAATCGTTTAATATCTTTTCTTAA
TTTCTCATTTTGACTAATCTCAAATTGGTCTTTCATCAATTTATTTTCATACCACGATGT
AAAATTTCCTGATTGGACATCAATAGAATTCCTGTTAATAGAAATAATATGATTGATACA
ATCATCTAAAAAATCTCTATCATGTGATATAAGCAAAAAACCTTTTTTATTTTTCAGATA
TTCACTGACAATTTTTCTTCCGTCCATATCTAAATGGTTTGTTGGTTCATCTATAAGTAA
AAAACCATCTTCTCTTGTAAACAAAATAGCTAAAAGGATTTTTGTTTGTTCTCCTTTAGA
AAGCGTTTCAAACTTTCTGTAAATAAGACTCTCATCTACCTTTAGCAAATGAAGTTCTCT
AAATAATTTCCATTCTTCCTCATCTGATATTAGTTCTCTATATAACTCAATCCCTAATTT
TGAAGTATCACTTAAATTGGGTGGGAATTTAATAAAGTCAACACTTTTGCTGATTTTCCC
CTTATAAACTTCTTGGTTTAGAAGCAGCTTAAATAGTGTTGATTTCCCAATTCCGTTTCT
TCCTATTAGTCCTGTTTTCCAGTTCGTATCAAATGAAAATGATACATTTTCAAATACAGG
TTTTACATAGCCATAATATGAGAAAGTAAGGTTTTCAATTTTAATTGTTGACATAAAAAC
ACCCCCTCAAATTCAGATTTGAGTATTTCTTTTTCCAAACTTACAATATATTCTTTCAAG
TTGCCTCGCCTCCTCATAAAATATCTATTTTCCTACAACGCTTTAATCTTCTCATTTATC
AATTCAATAAACAGATTGGAGCAAATCAAGCCAAAATGACTGACTGTCTTGTCTTTCATT
GCCACGGTTTTCCCAGCGTTTAATAAATCCTTTAGCTTGCTTTTTTTGCTCCCGGATATT
ATTCACTTTGTGCTCTCCAACTACCACATTATTTTGATTTATTTATGTAATAAATCCTTT
AAAGTTTTAATAATTTTGTTTTTATCTGCTTCTGTCAATTCATATTCTCTCAATAAACTA
ACAATTTCTTCTAGTCCGTCATCACGTCCTTTTAAAATCTCAAAAGACGTACCAAAGATT
TCAGCTAATTTTTCTACTGTTTCATCTTTCGGATTTCTCCCTCCATTTTCCCACCTAGCA
TATTGGGCTTGAGCTACACCTAACTTTTCAGCAACTTCTGATTGAGTAAGTCCCACTTTA
AGACGGGCTTTTTTTATATTATCTTTCAACATTTTAAAATTCCTTTCGCTTTTCTATTGA
CCTATAACCAAAATGGTTGTATCATAGTTATATAACCATTTTGGTTATATAACTAAAAGA
TATACATTGTAGGTAATACCAGTCCGCTTATGAATATGAAAAAACACCCCAGAAAGCTCT
GCAAAGCATTCTGAGGCTTTCGTTTAAAACCAATTTGATTATACCAAAATAGTAATAAAA
AGTCCATAAGAAGCGAAATATGGCTAGTCTAAGGATATTATGGCTTCTATACAGTAAATG
TCAGAGAAATTGGCAATACTTACTTCTACCATTCGCCTAGTTTAGAGATTGTGAGACAAG
AGCAAGGGCGCAAGCCGAAGGCAATGCGCCCGAAGCACGCAGTTCTCTCAATCTCTAAGA
AAAAGCTGGCGTTTCTAACAGCCAGCAAACAGATACACTTAAGGCAACGCCCTAAGTAAC
GTGTCGTCAGCAAAACTCAATAGTAACATTGACCTACGCATTTAGCAATTATAGAAAGGA
GGCGTTACAGATGAAAAATAACCTTCAAGCACTACGAGAATATCAAAGCCGAGTAGATTT
ATCAGAACTAGAAAAATCTATTTATATCAGTATTGACCGACTAACAGTAATCCTTGATAG
AGACAACTGTTCTCTAAGACGTATATTTTGGGAATTAAGAAATTCTATCGATTCTATTAT
TCAAGAATTTAGCATTCAAGCAAATCTAAAAGAAGATTATTTTACACTTTATAAAATGAT
AAATGAGGATAGTATTAATCTAATTTTCTTCCAATTATCAACCTATGGTGGTTATCAAGT
CATACGTTTAGACTTTAACCCAAACTCGCTTAAAGAATTTGGAGGTCTTCAAGTATGGAG
GCAGATTATGAATTACGCTCGATTAAATGGATTAGATGTTAGACTATCACGTTTAGACCT
TGCTTTTGATATCTTTAACAGACCAGAAATAGTCTTTTTACAACATATCAAAGGTGGAGT
TAGTCATAAAATATTCTATGGTAGAGGGGGAAACATAGAAAGTAAATACTGGGGGGCTAG
TGGTAGTAATGTTCAAGTACGTTTATACGATAAGAACATAGAGGTACTAAGTCATAAGAG
AGCCGATAAATTAAATATCGAGAGTAAACCTTTTTGGTGGCGGTTGGAGTTTCAACTTCG
AACAAAAGCTATAAATGCAGAAACCATTTCAGAGATTTCTAAACGATTAGAGAATTTTAG
TTTTTTTAGCCTTTCAAGTGTTCCAGATGATAGCAAAGCATTTGCTTATATCTTTCTCCA
TGCACCAGCTCTTTTACCCGAATTATTCCCCTATCTGAAACCTAACACTATAAGAGTCAA
AAAAACTAGGCTTAGAAAACACCTAAAAGCATTTGATAGTAACTCATTTTCTTTAGAGCT
TCAAGATGCACTAAAAAAACAAACACCTCGATTAAACAATGAATTAAAACAATTAATAGG
AGAATTCATTGAACTTACTAGTAAAGGAGAAGATAATTTATGAACGATAAACTAACTATG
ACAGTACAAGATATTATGGACTTAGGGTTCTCAAAATGGACTGCTTATAATATTCTACGA
CAAGCAAAACATATTATGGTTGAGCGTGGTTTCGATTTCTATAACAATAAAGGGCTCGGA
ACTGTTCCTGTATCAGTTGTATCAGAAATTCTTGGATTGGAGGAACTAAATGTCAAAAAC
TAGATATACTGGTGTAACTAAAGACGATAAAACTGGGAAATATACTTATTATTTTAAAGC
TGGAGTTGACCTAGCTACTGGTAAACCATATCAAGAACGCAGACGCGGTTTTGAAACTGC
AAAAGAGGCCTTTGAAGCACGAACAAGGGCATTAAATAAAGTGCATAAAAAAGGTGGAAT
TAAGCACACTCAATGGACTTTTAAACAATTTATGGACGAAGTATTTATACCAAATTATTA
TGCTACTACAAGTCCAGACCTCGAACGAAGACGTCAAGTTATATTTGATGAATTTATCCA
ATATTTTGGTAAGAAAAAACCTAGAGAAATTACAACTTATGATGTAATAAATTATAGGAA
TAGTTTATTAGAAAAATATTCAAATTCATATGCAAGAAACAAAATGACATTGCTTAATCA
AGTTTTGAAAACCGCAAAAAAATATGGGTTAATTTTCCATGAAATACCTACAAGTAATAT
CAGTCCTATTCCAATAACAAAAAAACATATAGATTTTTGGACAAAAGATGAATTTCAAAA
AGTAATACAATCCCTTGATAAAGAGAGTTATTTTGAGCATTTTATTTATACGCTCTTTTG
GCTTTATTATTTTACGGGAATGCGTGTAAATGAGGCGACTGCTCTTTATTGGGAGGATGT
GGACTTTGAAAAGAAAACTCTAGCTATCAATCACAACTTACAGTATATAAATCGTGAAAA
CTGGGAACGCCGTAATAAGCTAAAAACTGAAAGCTCTCGGCGTACTATTGGACTAGATGA
TAATACTCTAAAAGTGCTTAAGGAGTGGAAAGAAAGACAAGAAAAAGTCGATAAAATACC
ATTCATTCTGTCTCCCGACGGAGTTCCATATCGTAAACGTAGTATTAGAGACCAGATTTT
AAAATACTCTAAGCGTGCTGGTGTTAAATACATTCAACCAAAAGGTTTGAGACATTCCCA
CGCATCATTGCTTATTAATGAATATAATGTAAATGCCCTATATATTCAAAGACGATTAGG
TCATTCTGATGTCAAAACAACACTTAGCATTTATAGTCATTTATACCCAAACGCAGATAC
CGAATTAACTGATAAACTCAATCTCATATCAAATGATTTTATTGATTAAATCTACTTAGC
TACCAAAAGAGCTACCAAAAAATAAATAAGTATCTAAAAAGCCTTATTTTAAAGGGCTTT
TTTTAAGATTTTCCCACTATTTCTAAT
