# Supplementary material for: Abundance, Diversity and Role of ICEs and IMEs in the Adaptation of Streptococcus salivarius to the Environment
Source: Genes (Basel). 2020 Aug 26;11(9):999. doi: 10.3390/genes11090999 (PMC7563491; doi:10.3390/genes11090999)
Supplement: Supplementary file 1 [file genes-11-00999-s001.zip › Supplementary files/Lao_Data_S1/IME_Ssal1001175st1_H3_tRNALys.fasta]

>IME_Ssal1001175st1_H3_tRNALys
TGCCCCCTACATGAATTTGTAAGAACTTTTCATATTGAAAATAAACAAAAATGTTGAAAT
ATAGCTGATTTTAGGGAAATACTTTTAGGTATTTTTAATGTCAGGTTTTAAAAATGGGGC
AAAAGTGGGGCAAAAATAACGAATGACTTATAATTGTCAATTGAAAATCTTCTAGCTATT
TTATGCTATAATGAAGAAAAGTAAAAAATATAAGAGTGGATTGAATAAACCGAAAGCTAT
CCACTAAAGAAAGAGCAGAAAATGAACCATAAGATTGCAATTTTATCAGACATACATGGC
AACACGACGGCCTTAGCTGGAGTACTTGAGGACGCTAAAAATTTGGGAGCGACTGAATAT
TGGCTTTTGGGAGATATTTTTCTTCCTGGGCCGGGAGCAAATGACTTGGTGGCTCTTTTG
AAAGGCCTACCCATTACAGCATCCGTTCGAGGAAACTGGGATGATTGTGTTTTAGAGGCT
TTAGATGGGCAATATGGTTTAGAGGATCCTCAAGAAATTCAGCTTCTCAGGATGACTCAG
TATTTGATGGAGCGCCTAAACCCAGAGCAAATTGATTGGTTGAGGAATCTACCTATGGTA
GCCAAGAAAGAAGTTGAAGGCTTGCGTTTTTCTCTTTCTCATAATTTACCTGAGAAAAAT
TACGGTGGTGATTTGCTGGTCGAAAATGGTACAGAAAAATTTGACCAGCTACTTGATGAA
GCTACAGATGTAGCCGTCTATGGACATGTCCATAAACAGCTTTTGCGTTATGGTAGTCAA
GGTCAACAAATCATCAATCCAGGTTCGATTGGTATGCCTTATTTTGACTGGAATGGGCTG
AAAAATCACCGAGCTCAGTATGCCTTACTTGAAGTTGAAAATGGTGAATTAGTCAATATT
CAATTTCGAAAAATTGCCTATGACTATGAAGCAGAACTAGAATCAGCCAAGGCCAAAGGA
CTTCCTTTTATCGAAATGTATGAAGAATTGCGGCGAGAGGACAATTACCAAGGACATAAT
AGAGATTTGTTAGCTAGTTTAATTGAAAAGCATGAATATGCAGAGGATGTTAAGAATTAT
TTTGAATTTTTGTAAAAGTTCCTTTAACTAACAGATACTAAATAAAACGATTGGACAAGC
CAATCGTTTCAGAATGAAGACAAAGTCCTTAGAAGTAATACTTCATAGAAAAAGCGAGCC
TAAAACTCGCTTTTTCTATTTATTTAATAGCTCCTTATTTTCAATTAAGAGTTCTAATGG
AGATTTTTCTCTTGCTACAATAAAACCAGGTTCATATTGGGTATGAAATGTTCTTTTCTG
AGAAGTTGGATCAATATACAACTCTTCTCCATCTTCTGTGTATAGTTGGTTGCCTCTTGT
AATGAAAAAATTATCGAAATGGATAGGGAATATCCCTTTTTATTTTGCTTTAAATCAGAT
TTTTGGATGGAATAGTAGATGATAAGACAAAATATCTTTGAAGATACAAAAAGACAAACG
CCAAAAATGACGTTTGTCTACGTTCTGAGGTAGCCTTTAGGCTCCCTTTTTTCTTAGAAA
ATACCGATGAGTAATTGCATGCCAAGACTAGTCAGGATGATAGCGATCCAGCAAAGGGCT
CCAAGAAGAATGGATTTTCCACTGGATTTGATCATAGCAACGAGGTTAGTTTTGAGACCA
ATAGCACTCATAGCCATGATGATGAGGAATTTGGAGAGCTGTTTGAGAGGTGAAAAGAAG
CTATTGCTAACACCAAAAGAAGTAAGGACGGTAGTTAGCAGAGAAGCTAGGATGAAGTAG
AGAATGAAAACGGGGAAGATTTTTTTAAGCTTTACTCCTTGGTTGTTGTCTTGTTGACGG
CTTTGCCAATAGGAGAGGAAGAGAGTAATAGGGATAATAGCTAAGGTACGAGTCAGTTTG
ACAATGGTTGCAGATTCTAGAGTATTGGTATGATACAGACTATCCCAGGAGCTAGCTGTG
GCTGTTACAGAGGAAGTATCGTTGACCGCAGTACCCGCAAAGAGAGCAAAACCTTCGTTG
GAGAGATGGAGCCAAGAACCTAGAGTTGGAAAGATAAGAGCTGCCAAGACATTGAAGAAA
AAGATAACAGAAATGGCTTGGGCTACTTCTTTTTCCTTGGCGTGAATAACAGGAGCAGTC
GCTGCAATGGCAGAACCGCCACAGATAGAAGAGCCTACACCAATCAGGGTAGCTAGCTTT
GTATCCAGATTAAAAAAGCGTTGGAAAAAGAAAGCTATAATCAAAGCAATTGAAATAGTT
GAGAGGATGACAGGAAGGGAAGATTTTCCAACTGCGAAAACTTGTGAGATATTGAGTCCA
AACCCAAGCAAGATAACAGCATACTGAAGCAATTTTTTGGAGCTATAAGTCAAACCAGCA
TCCAGTTGTTTATAGGGAGTGAGAAAGGGGTAGAGAATCATTCCGATAAAAATGGCGAAA
ACAGGTGCTCCCACAACAGGCAGAAAGCCTCCTAAAACCCAAGAGATGATAGAAATGATA
AGACAGGCTAACAGTCCTGTCCAATTTTTTGATAGAAATGACATAAAAACCTCCGAAAAT
AAATACTTCTTATTATAATCTTATCTGTCAGAAAAGTAAAATAGAAAGTAGGAATAAGGT
TGTAAATTAACGGAATTTTGCGGTCAGAGAGCTTTTGTAGTTCAATAGATATATGTTCTT
TGACCAATAAGGATGCAAATGTGGCATATGTTATTGAAAAAAAAATGAATTTGATGAGCC
TGGATATGTGAAGTAATTATGTGAGATAAGAAAATAAATAAGAGAGTTGAAAATGTACTG
CACCCCAAAAGTTAGACAGAGAAAATCTAACTTTTGGGATCAGTACATATCCTCGCTTTT
TTTAATCTAATAGGTCCTTATTTTCAATTAAGAGTTCTAGTGGGGATTTATCTCTTGCTA
CAATAAAACCAGGTTCATATTGGTTATGAAATGTTCTTTTCGGAGAAGTTGGATCCATAT
ACAACTCTTCTCCATCTTCTGTGTATAGTTGGTTGCCTCTTGTTAGGTAAAGTAAATCCT
CTAAGTACTGTCCATCTGTTTCTAGAAAATGTTCGATGTATTTGACAGCTTTTAAGATTT
CACTTACTTTATCAGAGTATTCATTAGTTTCAAGAACACTCTTTTCTAACTCAATCTCTT
TACTAGTTCCAAATAGTTGGGTTGGAGTTGCATTAAAATATTCTGCTATCTTATCCAAAT
TTGCAAAGGTAGGATAGCTTTTTTGTTTTTCGTAATCAGAGATGGACTGTTTACCGATTC
CTAAATCTTCCGCAAGTTGAGTTTGACTTACTCCTTTTTCTATGCGTAGTCGTGCCAAAT
TGGGTCCAAAATTTTGAATAATAAAGGTCATGATAAACTCCTATGTTGTATTTTAAACTT
ATTCTATCACCTATAAACTTACAAATCAAGTTTTTAGTTGACTACTCAAAATATTTTTAT
AAAATATATTTATAACTTACAAATAAGTTATAAATGATACAAATAACTCATATGTTTAGG
AATAGTGAGTGAGGAGGAATTTGAGGACGAGACTATGACTATGACTATGACTGATGACTA
TTCGAAGCCTTGGAGCTAGAAATTGTGTGGACAAGGGCAAGGGACGAGCCTGACGGGAAG
TCAGGCGAAGTCCTGCAGGCTGCCGTCCAGACAATTTCTAGCCAAGCAAAAGCTGGCTAT
TCTAACAGCCAGCAAAAAGGGACACTTAGGACAACGTCCAAAGAACGACGGAACGAGCAA
ACGTTGATTTGACGGTGTTTCTGAGACCTAAAAAATCTAAAAGAAGGGGGGACAATTTTG
TTGGTTTCTATACAAGATTTAAGAAGCATTCAAGAACGATGTGAAATAGGAGAATTAGTA
CAGAGGTTAGATGTCAGTATTGATAGATTAACGGTTATCTGGGATACAGACACGGGTTCC
CTAAGACGAATTTTCAAAAATCTGAAACAGGCAATAAGTACAAGAGTTGACTCATTTGAA
ATACATGATAACGTGCGAGATGATGTCTTTACTTTAGCTAAAGATTTTAATGAGTATGAT
TCAATCAATATTATATTTTTTCAATTATCCACTTATGGAGGTGAACAATTGATTCGGATT
GATTTCAATCCTAACACTTTAAAAGAATTTGATGGAATGAAAGTATGGAGGCAATTAATG
TACTTTGCCAGATTGAATTCATTGACGGTACGTTTGTCTCGTTTTGATTTGGCATTTGAC
ATTCTCAACAGGCCTGAGATCGTTAATTTGCAACATATTAAAGGTGGTGTTACCCATAAG
GTCTTCTATGGTCGAGGGGGCGAATTAGAGACGAAATATTGGGGTTCTAGCGGTAGTAAT
GTACAAGTTAGGTTATATGATAAGAATAAAGAAATCATTGCTCACAAGCGTGAAGAGAAG
CTAGATTTGGCTGTAAATCCGTTTTGGTGGAGACTAGAGTTCCAACTCAGAACCAAAGCG
ATTGGGGAGGAGATGGTCCAAGATATTATGAATCGACTTGATAATTTCGGATTTTATAAG
CTAGATCATATTCGAGTGGAGCAAAGAGCATTTACAATTATCTTTCTCAACAATCCTGAA
CTGTTGTCATTGGCTTTTCCAAATTTAAAATCAGACAGCATCAAAAAGAAAAAAACAAGA
GTCCGCAAACTATTGAGAGAAGAAACGAACCAATTTGCGGAAGAATTAAAAGAAGTATTA
ATACAGAATCTCCCTAAATTAAATACAGAATTACAACTACTTGTAGGTGAGTTTCTGACT
TTAGAAAATCAATAAGGAGGATAACTATGGATAATAATTTAATTAGCAACAAAGAATTAA
TTGAAATGGGCTATCGCCCTCACACTGCAAATGATATCATCCATCAGGCAAGAGAATTAC
TTGTATCACGAGGCTATACATTTTATAATCGCAAACGTTTGATGGTTGTTCCAAAAAGTG
TTGTAAATGAGATTCTAGGAACAGAGGTGGCGTAATATGGCAAGTGTTCGTTATCGAAAG
CGAGGAGATAGTAACTTATGGACCTATGAAATTCGTAACGAAGGAAAAACTGTTGCTCAT
AATAGCGGTTTTAAAACAAAAAAACTTGCAGAGTCAGAAGCTGAGCCGATTCTGCAAGAA
CTTCGTTTAGGGAAAAGAATTTCTAGAGATATTTCTCTTGTCGATCTATATCAAGAATGG
CTTGAACTAAAAATTCTACCGAGTAGTAGGTCGGAAGAGACAAAGAAAAAATATCTTCTC
CGTAAAAACACAATTGAAAGATTATTTGGAAATAAAAAAGTCACTCAAATTCGTGCGAGT
GAATACCAAAGAATAATGAATAAGTATGGTCAAACAGTTGGTAGAAATTTTCTTGGTAGA
TTGAATACTGGAATTCATCAGAGCATCCAAATGGCAATTGCTGACAAAGTTCTAATAGAT
GATTTTACACAACATGTCGAGTTGTTTTCATCCAAAGAACAACAGATGACAGAAGAGAAA
TATTTACATACAGAAAAGGACTATCTGGATTTACTTTTAGCAGTAAAGAGAAAATTCGAT
TACCAACGTTCAATTGTTCCTTATATCGTCTATTTTCTATTAAAAACAGGCATGAGGTTT
GGAGAGTTAGTAGCGTTAACTTGGAATGAGGTTGATTTTGACAGAGGATTGTTAAAAACA
TACAGGAGGTATAATACTCTCTCTCATAAGTTTGTTCCACCAAAAAATAAAACGTCTATT
CGGATGGTTCCAATAGACGAAGAGTGTATCAAAATTTTGCGCCTTTTACAAACGGAGCAA
GAAAGATCAAACATGGAGTTAGGAATCAAAAATCGATATCGAATGATCTTTCAACATTTT
GGATATATTCATTCAGTTCCAGATATTGCAAGCGTCAATAAAGCTTTGAGTGTTCTCTTA
AATGAGTTGGACATTTATCCAATTATCACGACAAAAGGAGCACGTCACACCTATGGAAGC
TACCTCTGGCACAAAGGTTTTGACCTTGGAGTTATTGCAAAAATTCTAGGGCATAGAGAT
ATTTCAATGTTAGTAGAAGTATATGGACACACTTTAGAAGAGAAAATTTTTGAGGAATTT
AATCAAATCAGAGATATCTGGAGAGATTGCTCATAAAAAAATGTGGGGCAAATGATGGGG
CAAATGCTCTTAAGACAAGCAAAAAAGCCTTGGTTATCAAGGCTTTTACTGTTGAAGTTT
GATGCCCCCTACA
