# Supplementary material for: Abundance, Diversity and Role of ICEs and IMEs in the Adaptation of Streptococcus salivarius to the Environment
Source: Genes (Basel). 2020 Aug 26;11(9):999. doi: 10.3390/genes11090999 (PMC7563491; doi:10.3390/genes11090999)
Supplement: Supplementary file 1 [file genes-11-00999-s001.zip › Supplementary files/Lao_Data_S1/IME_Ssal1003-SOLI_rpsI.fasta]

>IME_Ssal1003-SOLI_rpsI
AAACCAGGTCTTAAGAAAGCTCGTAAAGCTAGCCAGTTCTCAAAACGTTAAGAAACGGCT
ACAATACAGCATTTATCAACACTTCATGGTTCACACCATGGGGTGTTTTTTGATGTTTTT
TTGGCAAAATTCACACCACTTTTCACACCAAATTCACACCATTACTTTTTAAGGTTACGG
TAGGCAATTTCACCAACAGCCATTGGTATGACATTTGAAGTGTTGACATAGGTCTTAGTT
GTGAGAGTATCGCTATGCGTTAGAGCTTCTGAAATGTCCTCTAGTGATGTGCCAAATTGT
TTGGCAAGAGTTGCACCCGTATGACGTAATTTATGAGGTGTGGCGTGTGTTAGTTCCTTA
TGACGGCGTTCGACAGACTTCATCTTATTATTAAGATAATCAGCGTGTAAGGGACTATTA
ACATTTCCTTTTGTATCAATATAAGTAAAAACATACTGTTCATCAGATTGGATAATATTG
AATTTTGCCAATTCCAATTTTTGTTGTTTTTTCCAAGCACAGAGTAAATCAGTTAGTTCA
ATAGGAATATGGAAAGTTGTCCTTTTATTTCCCTTAGTTGATTTTGGATTTTTATACTTG
TCCAAGGCTTTCACTAACTGAATTTCTTGTTTCTTTAGGTTAATGTGTTTCCATTGCAAA
GCGTAACTTTCGGATTTCCTATCTCCTAAGAAAAAAGTTGTATAGAATAACACATAATCT
TTGAATAGAAGCTTGTCGTTTTCTAAATCTTCTTCAAAAGCGGTGAACCATGCTTGAAGT
TCTGATTGTGACAGATATAAATCTTCATCATTTTTACTCTCTTGTAGTTTAATTTTTTTA
GTTGCCTTAATACGGCTAATTGTTTTAGAGAGACGATTAGTTTCGATATATTCCAATTCC
TCAGCCCAATCAAAAATAGAATTAACGTAACTTCTAATGACTTTAAAGTTTGCATATTCT
TCTGCCTTTTGTGTCAAAAGGTTCAAGATAACCTGTTTATTTTGATTGAGAAAATCAATG
GAATAATTACCAAGCAAGGGTAGGATATGTTTTCTAAAGACAATTTCGGTACCGTCAATA
GTAGCTTGTGAAGGTGGTTTTGTGGTAGATGTTGTTTGACCTGCTTTATAGGATTCCCAC
CAAACATTGTGATAAAAATCGGAAAAGAGGATTGAGCCATTTGTTTCCAATTTGGTTGAT
TCTCCGCTTAAAATTTTATCAATCTTGTTTTGTAATTCAAGTTCGTATTTTTTAGCCTCA
CTCCTTAATTTGAAACGTTTTTCAATCACTTTTTTATTAATTCCCAATGAGGATTTGACT
TCTTCTGGGACATAGATACGTAAGCGATAAGTTCCGTTTTTAGTTTTTGTAATTGACATA
GTATTCTCCTTTTTTGAATTGAGCTAGAAAAATACCGTGGCTTCATTATATCAGGCCACG
GTTAGAATGCTACTGATTTTGTAACCAGTGATTAAGTTCGGCTCTATCAAATCGGACAGT
TTTTCCAACTCGAATAACTGGTAACCCCTTTTTTATCCAAGAATCAAGCGTATTATTGGC
AATTCCTAGATACTTACAAGTTTGTTGTTTGTTCAAGAAGGGACTTTCAATGTTGTTACT
ATCCAATTTATTTTTTATTTCGTTTTCTATAAGCTGGCTAATTAACAGTTGTAGCTGATG
AATTTGTTCGTCTGGTAAAATCACTTGCATAGTCTTTTTTGTCCTTTCATGATATAATGT
TAGCGATTATTATTTCTAAGGCGATTTGTTTACGGCAAGTCGTCTTTTTGTATGCCCCAA
GTGTTGGAGCTCTGGTGTTCACGGACATATTGTTCAATCTCCTTTTCATCGCTGTTAGTA
AATTTCGATAATCCCAACTTTAAGAGGTCTTGGAGAAATTGGTCTGCTCTTTCAAGTGTG
GTTGCCTCATATTTAGCCACATAGAGTTTGGCTAAAGTCTTTGAGACCTGTTTTTCCGTC
CATTGTTCTGACTGTCTAAGCGTTGGCTTGGTACGTTCAATACTCAAGCGAGTTTTGGTT
TCCGTCTGGAGGTAATCAAGCCACCATTTGACCGGCTGTCTTCTGCGCTTATTGGTGTCC
TTGTCATTAGGTCTGACAAAGCGGTAGTGTCCGTTGATAGCTTCAAAGTAAATGGCTGTC
AAAGGTTTTTTAAGGTATATTTGTTGAGCAATGATATTAGCTTTGCCTTGCCAACAACGT
AGCTCTGCTCTGACCCAAGAATGGGTCTCATCAGTGACTTTACCTTTTCCTTTTTGTTCC
ATGAGTTTGTTATAAACACACCATTGTTGACTTCCTCGTGCGCCTATGGTGACCGTCTCA
CCAACTCGTTCGCCCGTTTCAAGAATTGAACGCTCGTGATAGTCCATATATTGTGCTCTC
GTGATACACAAGCCCCGTTTACAATAGGCATAGAGGGTTTGAACGGATAATGCTTTATCG
TAGATGTCATTAGCTATATCTATTCGGGTAAAGTTGACCTGATAGCGGTACAGGCGTGTG
ACCAGAGCTACCCAGTTATTAACGTTACCTGCCATAAATTCCTCATATTGACGACAACCT
TTTCCTTTAAGTTCCAGATAGACCCCCATGTTATCTAAGACTTGGTTAAAGTAAACCTTG
ATGTCTGAACAAGCATAATGGCGTTGATACTTGTTTATTCCCCAAGCATTAAGCGCAAAC
TTATCTTGGGGAATGAGCAGTATTTCTTCCAAAACTTCCTCTGGTGGAACATCTTTAACA
GTGACAGCGAAGTAGTCAATCCTCACGCTGTTGTCCATGTTTAATTACCAAAGATTTTAA
GGTCGTTTGCCACTAGTTTTACGCCAGACCAGTTACTACGAGTCATGTTCCACATGAGAC
GGACTTGAGGATTGACGAGTTCAACGGTCTTATCAAGCAACCCGTCATTTTCTGCTAGTT
TTGTGATTTTGTCGAGGTTGTCATGAATTTCAAGCGTAATCGCTTTGAGTTCCTCAATGG
CAATGTTCATTTCTTTTAACACTTTGATTTTATCCGCATCTTGAACGCTACAAACTAGTT
TGGATGGTTCGTCTGTTCGGACTTGTTCGCCATTTACTTCTTGATACTTATAACTCATAC
GAGCAGAAAGTACCACTACTTTTTTAGGAAGCATGAATTGACTTTTATCAAGGTTCAATT
CGCCAAGTTTAAGTGTTGTGTCAGTTAGTGTTAAGTTTGTCATCGTATACTCCTTTGTGT
TTTTTTAAGTAGTTATCTTTTCTAAACGTACGCAGAATTAGCTTTGAACCCTACTCTCCC
AAGGGATTTCAGCGAAAACTTCAACTGATTGGCTTTAACCCCAGACGTCTCAAGGAGTTA
GCCCTACTTTCGTGTACGTTCGTACTCCCTATTAGTAGTGGGGCACTTATTTTAGTGGCA
AGTCTCGCCCGTTTCGAGCCCCTACCGCCTTGTGGGCTACCGTGTTGACCACTCGCCCAC
GGCGTTGGTGCTGTACCGTGCTCACTTGCCAAAGAGTGTTCGCTTCTTAGGGTGTTCTAA
GACCTCTATGCGCTTTTCCAGTGCGGTTTGGCGCAAGGTTAGAACTTGATTATCTCTGGT
TAGTCTCTCAACCTGATTGTTCAGTTGAGACACTTGAACAGATAGTCCCTGTGCTTGTTT
AGTCAAAGGAACAGGTGAGGCACGGGTTAGCGGATAGACTTTGAGAATGGCTTTCTCTAG
TCCCAGACTGCCTTTTAAATGGGCGACCTGTTGCAACTGCTCAATGTCACTATCAGTAAA
GAGGGTAACCTTACTGTAAGAACGTTTGCCTGTTCGTACTCGGCTTTCTTCAAAGGCATG
TCCTGTTAAGCGTTCAATCTTTAAGCGCCATTTCTTTAAGGTTGAGACGGAGTTCAAACC
ATTAACCAATTTAACCGTTTGGGGATAATCGTAAAAGTGTGTCATTTTAGCCTCCTTCCA
TTTACTCTCAAGGTAAAATATTATATAATCAAGAGGTAAATAATTATTTTACCTATCGAT
TATTTTCATTATACAAAACATATTTTTACTAGTCAACTAAAAAGTAAAAACAAATTTTAC
CTAAATAGAAAGTGTGAAATCCAATGCCAGCTTTATATAACTATGCCAATGTCTTACGAG
CGGGGGAGCTTGATATTAAATCTGCCCGGTTAAAAGCAGGAATGACCCAAAAAGAATTGG
GAAAACTTCTGGGTGTGACCAAACAAACAATTATTAACTATGAAAAAGGCACTACCGAAC
CAAGTTGGGAGCGCCTAGAAGATATTGCGAAAGCCTTAAAAATAGATGTTGACGAACTCT
TTCCTTATAGTGAGCTTGGTGAAAAGAAAGGGGATTTAAAGTGGGCAGAACATCTAGAAC
GTTTAGCCAACGATTGGCATTATGCTCGCACAGCGGAGGAAGAATTACTCTTACAAAGTC
TTTTGGACTATGCAGAATTTCAAAAAGAAGTGGAGCAGAAGACCTACACCACAGAACAGC
TTAATCAAGCATTGGAACTGGAAAACACTAACACCATGTCTGATGAAGATAAAATAGGGC
TTATCACTCTTAAATATGAAAAGGACATTCAGAAAAAAACTGATGATCTGATTGCACTCT
ACAAAGACCAATCAGAAAAAGAGCTTGATGTTATTCGATTTGAAAATACAGATTTATAAA
AGGGCTAATTCTGAAATAATTTATAGAATCTTAAATTAGAATTTATAATACATCGTCTAA
TCAGACAAAAATATTTTAAGCAAGCAAAAAGCCTAGAAATGTTGATTTTATAGGATTTAT
TTGAGTCGTCTTACTTAACTCCACGACTGCTTATCATTTTAAATGACTGAAAAATGCCCA
TTTCTATAACAACAGCAGTATAATTGTTAATCGGAAGTAAGTCCAATTTTTCAAAGTAAT
TTCGAATAGTTTCAGCGGTACATTCTTCAAATGGAAATTCATTGCTATGAGGGAGAATGT
ATTTGTCCCATAGACCGAGACCAGTATAATCTTTGAGTTCAGTTGCAACATTAGGGTTGT
CAAGTAAAGAGCTATACTCAATGTTTTTAGACGTAATAATAGCACCAGCATATTCCTCTA
TATAAATCATTTCTTCTGTTATCCTTTGTTTGACGATTTTGATTAATCCCTTCTTTTTTA
GTTCCTTTCGGATAAATGTGGTGTTTATCTGAGTCTAACATAGATGGCTTTTTGTATCTA
ACTTAATTTTATAAATTGGGCATACAAAAAGCCCCGCAATATCTGAATGAGATCCACCCA
CTACTGAAATTATAGAGTCAGAAAAAAATATTCTTAGCAACAAGAAGAATTTTGACTAGT
AATGAGCCAAATTAGTTAAATATGGTAGCTTAAATGAAGATTAGTAATTTTTAATAAATT
GTTGACAAATTCTTAAGTAATGATAAAATATAGGAAAGCAAAAGTTAATCGGATTAACTT
TTATTTTTGGGCTCAAGTTAATCCGATTAACTTAAACTTTTGCTTTTAACCTTAAATTAA
ATAGATCTATCTAAGGAGGAAGTTATTATGTACGAGCCAATTGCTATCATTGGATACGGA
GTTCTATATCCACCAAATTCAGATAATGTACAAAACTTTTGGAAAAACATTAAGAACGGA
GTTCAAGGGATTAGAGAAGTAACTAACGAAGTTTGGAATGTGAATGATTATTATAATGAA
GATGAAAATGTTCCTGATAAAACTTACTGCAAAAATAGTGCATATCTTGATAATACGGGT
TCATTAATGGATTATATTTCCAAGTTCAATTTAGATGATGGAAAAATATTGTCTTTGAAT
AGAACTAAAAAAATGGTTTTGTACACTATTTTACAAGCAATCGATGAAGCTAATCTTAAT
ATAAATGAATTAAGAGATTCATCATTAATTATAGGGAATATGCTCGGCGATTTAGATATA
AGTGATTACATGTTATATAAATTTGGAAAGAATTATTTAAATGAAGTCGAGAAAAGTTCT
TTAGTTCAAAGGGGAAGTCTAGAAAAAATAACAGATAAATTTGGTAGTAGACTGTATGAA
GAATTAGATTTAGAAGATAGAAATATAGATGGTATGTTTCCTAGTAGCCTTGTTACAGAT
ATCACTGATTTTCTTGGAATTAATCAACTCTCTTTTGTAGTTGATGGTGCTTGTTCAGGA
AGTTTAATAGCGATAGATGAGGCGATTAAATTATTACATAATAAAGTTTCTAAGTTTGCT
ATAGTAACAGGCGCCTTAGGAAACATGGGTGTAACAGGAAATGTAGCCTTTTCTAAAATT
GGTGGATTGTCTCATTCTAAATCGAAGCCTTTGGACAAAGAGAATGATGGGCTTACACCG
GGTGAAGGAGCAGGTACAATAATTATTAAAAGAATTTCTGAAGCAATTAAAGATAATAAC
AAAATACTTGGTATTATAAGTGGTAGCGGAGTCTCCAGTGATGGTAGTGGACAATCTATC
TATGCCCCAAGTACTTCTGGCCAATATTTGGCAATGAAGAAGTCTTTAAACAGAGCAAAC
TTAACTATCAATGATATTGACTATGTAGAAATGCATGCCACAGGTACTCCAGTTGGAGAT
GATGTTGAGTTAGAGTCAATAGTTAAATTATGTGTTGAAGAAAATCTGAAACATAAAATA
AAAATTGGATCTTTGAAGTCACAAATCGGACATTCATTTTCTGCTGCTGGAATGGCTAAC
TTGATTAAAGTGTTGAAGGGAATGGAAAATAATCAATATCCACCAACCTATAATTTTACA
GAGCTATCAGATAAATCAAAAAATATTGTAAAAGATTATCTAGAAGTTAATGTAAAAAAT
ACACCATGGGAACGGAGAAATTCAGGACCTAGGCGTGCATTAATTAACGCATTTGGATTT
GGTGGTATCAATGGAAATATTCTTGTTGAGGAGTATCTTCCAAGTTTTCATAATAAACAA
GCTTTTGATTTTCATAGTAATAATGGAAATAGTGACTTTTCAATTGTTGGAATTGGAGTT
TTTGATGAAAATAAGAAAACGTTAAAAGATATACTTAATAAAACGGAACATGATCAACCA
TTCCAATTTCCGTTTATTAAGTATAAAATCCCACCTAAGATTCTGAATAAAATTGACTAT
GCTCAACAAATATCATTAATTGCTGCTACTGAGGCAATTGGTAATAAATTGGATGGTAGT
GATAAGAGTAGGGTGGGAGTATATGTAGGTTCCACAATGGGGCTTACAAATGCTTACCAT
TCTGATATTAGAATCAGAAGTGTGGAATATACTAAAATCCTAAAAGATATATTAGATAAA
GAAAATATTACTATATCTAATTCAGAATTGAATGAGATTGAGTCTAATTTTAAAGGTAAA
TTTGAGTCTATTGAGGAAGATAGCTTACCAGGCTTTATGGACAATATTGTAGCAAGTAGA
GTATCGAATTATCATAATATTCAAGGTACTAATGCTGTTTATGATCATGGAATGGACTCG
TTTTCAGTTGCCTTAAACCAAGGAATTCTTAGCTTGCAGAATGGAGAAAACGACATCATA
ATCGTAGGTGCTGTTAATGGTAACGTAATGGATGAATATGTTGAAGTATTTCGAAATTAC
AGCAAGTCTCTATCTTTTGAAACAGAGATAAAATCGGGTGCCTGCTTTTACGTTGTTAAA
CGAAGTGAGGATGTTAATGAGGATGATACTGTTTTAGGAACGTTTTCAAAAAGTGCTAAC
ACCAAATTTTCAATTAAAGCTAAGAGTTATGATTATTTAGGAGCTAGTGAAGCGTTTGAA
TTACTAAATCGTCTTCAAAATAATTGTGAAAAATTATTTGACGAAAAAGTTGATACTGAA
GAGTCTAAACTTTTAAAGTTGAATTTAACATATCAATTATTAAAAACAATTGATGTTAAT
TCAATGTCATGCGATAACCCAGTCGGATTAACTTTTGAAGAATCTGACTTATCCATCATA
TATAATGATGTTGAAGATTTAAAAAAGAAACTAAAATTAGCTAAGAAGGTGTTGTTGAAT
GAGTAATAAAATGATTAAAAATACAGAATTTGAAAAAGAAATTGAACAAATGACAAAGCA
AATAATTCAAGGGCAAGAGTCTGGAAATTATGTGTTTGAACCTAATTTTTCATCTGCTCA
AAGGGGGACTTCTACAATTGATGATAGAAAAGTAGTAATGCTGACATCTAACAACTATCT
GGATTTAGCTACTCATCCAGCTATTATTGAGGCAGCTCAGAATGCATTAATTCAATACGG
AACAGGAACATGTGGTGCAAGATTACACAATGGTACGACAGATTTGCATACAAAGCTAGA
GAAAGCTTGTGCCGATTTTTTTGGAACTGAGGCGGCTGTAATTTTGAGTGCTGGATATTT
AGCAAATTTAGCTGCTATTTCAGCAATTGCTGATGAGGATACAGTAATAATTACTGACCA
ATATAATCATATGAGTATAGTGGATGGAATGAGTTTATCAAATGCACAGCTAAGAATTTT
TAAACATAATGATATGGATAAACTTGAGTATATATTAGAAAATAGTAAAAATTTCAAGAA
GAAACTTATTATTGTAGAAGGTGTTTATTCCATGGAAGGAGATATGGCACCATTAGAGAG
GATAACTGATTTAGCAGAAAAATATAATGCTAGTATTCTAGTTGATGAAGCTCATTCTTT
TGGATTTGTTGGTGAAAAAGGACAGGGGGTTGCTGAATTAAAAGGAGTAGGAGAGAAAAT
ACATTTGAGAATGACCACTTTCAGTAAGTCTCTAGCTAATGTTGGTGGTTGTATTGCAAC
GGATAAAAAAACAGCACTATATATAAAGCATAAGGCTCATCAGTACATTTTTAATGCCAG
TATGCCCCCTTCCACAGTTGCTGGTACTCTAGAAGCATTAAAGGTTATGCAACAGGAAAC
ATGGAGACGAGATAAATTATGGGAAAACACTTTACGCTTTAGAAGAGGAATTAAAAAGAT
GGGGTTAGATACTATGGGAAGTACTTCTCCAGTTGTTCCAATATATGTTGGTGATGATGA
AATTAATATGTTAATCACTAAAGATTTATTGTCCGAGGGAGTATATATTGCAACTGCTGT
TTTTCCATCAGTACCGCATAATGAAAGTAGATTACGTGCGACAATAACTGCTTCTTTGAG
TAATGAAGAAATTGATTTTGCTCTAGGTAAAATTGAAGATATTTTTAAAAAGTATAATTT
AATAAATTAGAGGAATAGTATGAAAAATAGAATAAGATTTAATCAAGTGAATCTCTTAGA
AAACAATGGAATTTATATAAAAAAATCTAATGATGGTAAAACTGCGATAATCTTTCCAGG
ACACGGATCACAATACGTAAATATGCTATCTGATCTGAGGGGTAGAAATAAAATTGTTGA
TGAAACACTTGCAGAAGCAGAGAATTATTATAAGGGTATTACTGGTGATTCGTTTCTAGA
ACATTTAATGACATCAGATATTAATACTGTATCCGAAATTATGCAACCTGCAATTATCAT
AGCGAATGAAGTGTTCTTTAGGATTGCAATTCAAGAATTTAAAGTAAAACCTCACATTTT
GTTGGGGCATAGCCTTGGAGAAATATCAGCCTTATTAGCTTCAGGTGTCATTAGTTTTAA
AGATGCTATAAAAATTTCGTATAGTAGAGCGAAAAGTTTAGAATATTTAGACACTTCTTC
TCAAGGGTTAATGCTTTCACTTAAATTAAATAATAATAAAGACGAAGTATTAATTAATAC
GTATCTTGAAAATCACAATAACTTAGAGCTAGCAATTGTGAATTCAAAATTTCAAAAAGT
TGTTTCAGGAGCTAAAGAATCAATATTGCGACTGGAAAAATATTGTCAAAAAGTTGACAT
TGTTGCAAAAATTTTACCAGTTCCATACCCGTTTCATTCCAAATTATTACGGCCAATTAA
GCATCAATATGAGAAAGTTATTAAAGATATTGAGTTTAATTTACCAAAGATTCCAGTTTA
TTCAACTATTTTAACACGTCTATATGAGGATAGAGATATTGCTAATCTGGTTGAAATTTT
AGGTGAACAGCTTATTACACCATTTAATTTCAGAGAAATTATTGAAGTTCTATACAACAC
TTATAATGTTAAGTTGTACTTAGAGTGTGGTGCTAATCAAATTATGACAAATTTAATTAA
TGAGATTTTATCTGATAAAGAACATTGTAGTATTAATATGAATTCCAAGAAAGAAAATGA
TATTGTCGCCTTGGAAAAATCAAAATTGAGGTTAGATATGATTAAGACAGAAGTGAATAC
TAAAAAAGTTACAAAAGTAATTAATAAACTCACAGGCTATCCAATTGAGCTTATAGATAA
AATTATTCAATCAGGGAACTCAATAGAGGATTATGGTTTGGAATTTGCTTTACCAAAACA
GATGCAGGAGAAAATTGTTCAAGAATTTAATGAGAGCACTGGTACTGGCTCTACTTATTC
AACATTTAATTCACTTATACTGGAGCAAAAATCACATGATGGTGAGCCAAATAATGATTT
AGTAGAAGTAAATACAGATACGACAACAGATGAACCATTAAGTAAGGTGGAGATTAGNNN
NNNNNNNNNNNNNNNNNNNNNNNNNNNNNNNNNNNNNNNNNNNNNNNNNNNNNNNNNNNN
NNNNNNNNNNNNNNNNNNNNNNNNNNNNNNNNNNNNNAATTATGGCTAAGGTAAGAACTG
AGTTTAAACTTAGTGATATCGTAGATAGCGAGGAAGGTTTACCTCATACAATTTCTGATA
TTGTAAGTTATATTAAGAGTAATCAATCTAATACTGTTCCATTGCTCAACTCATCTATTC
CTATCTCTACAGATAAAAGTATTGTTAATATTCAGCCTGATGAATTTTATGAAATGTCTA
GATATTCTGCAAGTACAATTGATATGGCAATAAATGATGAAGCATCATATCCTTTAGAAA
ATAGGAATATTTTGTTAATCGGAGATTCAAAAGATGGTGAACTTAGTAAATTAATGTTAG
AAAGACTATCTGAAAGTAATAATAAGGTTGCTTTGATTTCACCATTAGAATTCGATTTTT
CTAATAGTGAGGATATTAAAAATGTATTTCAAGAGAGAGTAAATCAATTAGGCTATGTTG
ATTGTATTATTAATCTTCAAGGATTAACGAATATTGTATCAATTAATAGTGATATGACTA
CAGAAGAATGGGAAAGCACAGTATTGAGCCTATATAATGGGTTATTCTATTCATCTAAGA
TTTCATATGAATTTTTAAAAAATCATACTAATTCTGCATACTTTGGGGTTACAAATATCG
GAAAATATTTTGGAGTAGAAAATAATCAAAATGAAGTAATCAATCCATTGGGGGCCTTAG
TTACAGGTTTTGTAAAAGCACTTGAAAAAGAATTGCGACCATTCAAAACAAAAGTTGTTG
ATATTGATGATTCTGATCACTTAACTAATGAAGAGATTTCAAATATATTATTGAGGGAAT
TTTCTTCAATTGGTAATTTAATTGAGATTGGTATAAAGAATAAAACTCGAAAGGGTATTG
TTACGAAAACAATGGAAAATGTAGCTTTTGAGGAAAAATATTCGTTTTCCAGTAATGATG
TAGTACTTGCAACTGGTGGGGGAAGAGGAATCACCTTTGAATGTGCCAAACAATTAGCTT
TAAAAACAGGTGCAAAATTAATCCTAACAGGTCGTACTGATATTCCATCTATGGATGAGG
ATTATATTCAAATGACAGGTGTGGAATTTGATAGTTATAAATCTCGATTCATGATTCAAC
AGAAAAAATTGAATCCAAAATATTCTGCGCTAGATATTTTATTGAAATATGAAAAATTAA
GAAACTCAAGGATACTAGCTAAAAATATTGAATCACTAAAAAATCTCAATATCAATTTTG
AATACATAAAATGTGATTTTGCTAGTGAAAAAGATGTAATTCGGCTTAAAAAATATTTAG
ATGAAAATAATATTCAAATTAGTGGAATTATAAATGGAGCCGGTTTACCATCTTTTGGGA
AAGTTAATGCTAAAAATGAAAATGCAGCTCTCAATGTTGTAAAAGTAAAAGCTAATGCAA
CGTTTTTATTATATAAATACTTTATTCAATACGGATTAGTAAAATTTATTATCCATATGG
GCTCAATTAGTGGACGATTTGGTATGGATGGACAAGTGGATTATTCAGCAGCAGCAGATT
TTTTAGTGAAAATGTCTGACAACATTAACAGTTTATCTCAAACTAAGAGTGTTGTAATTG
GCTGGCCAGCTTGGGATGAAGTTGGAATGGCAACTAATGATGACGTTCAAAAAGTTCAAA
AATATGAAAGAGGTCTTTCTTATATCTCGGTTTCTGAAGGAACTCAACGATTCCTAGAGG
AAATATTTCTTTATAAGGGAACAAATGAAGTGTTACTTTTTCATAATTTAGGAACTAAAA
ATATGCCGTTAGGACAACTTGATTATACCAATGATATAGTTGGGTTTTCTGAAGTGATAT
CAAAGGATGGCAGGGTGTGTAATCGAGAAGAATATCCTATGATTGACTCAGTCAAATATA
TAGATGAAAATAAAATTATAGCAAAGAGAAAATTATCAATAGATTATGATGAACATTTAA
AGGAACATATTGTGAAAGGTACAAGTGTTTTGGCTGGTGTTTATCATGTTGAAGCAGCAG
CGGAATTAGCTGATTTATATTTGAATAATTTTGGAATGAAAGAATATAAAGTGGCCGAAA
TTTCTGAATTTGAGTTTGAAAAATTTATTAAAGTATATGAGGATAGAGAGGTAGAACTGA
CTTTAACTGGTGAGATATTATTAAAAAGTGACAATCAATTAGTTATGAAAGTTACACTTT
CTTCTGATTTTGTAAACAGTAAAGGTGTAGTTTTGCAGAAAAATATTATTCATTCATCGG
GTATTATTGAAATGAATAATTTATTAACTACAGAATCTGTTGAAAGGTACAGAGATATGC
TGGGTAAATATAATAGTATCCAGATAAAAAAACATTTAAATATGGATAAATATTATTTGA
AAGGAGCAGATAATATATTTTTTGGACCTAACTTTAGAAATATTAGTAATGTGAGAGTGG
ATAACAGTAAAAAAATATCTATTGGCGATATTAATGTAACTGATGAAAGTAAGGTATTTA
ATTTTATCAATAATATTGATTCTAAAATTAATCCAATTTTAATTGATAATGTTGGAAGGC
TTATGCTATTAAATGAATTTTATCAAAATGGTAATACAGTTGTTCCAACCTTTATTTCTA
AAACAATTTCCTTGGAGAGTTTTAATATTGGTGAAAAGGTGAAAGCCTATGTTGAAAAAG
TTGCTGAAAATGGTGACGAGGTGATTTATGATGCTTTTGTATTTAATGAGTCAAAATTAT
TATTAATTATTGAACAAATGCACTTAACTAAGGTTGGACAAACTTCTGATTATGAAATTG
AAATTTAAAATAAAGTTTTTTAAAGATCCAGGTATTTATATTCAAAATATCGATGATTAT
ACTGATTTTGACTTTAAATTGTTTAAAAATTATCTATCAAGAAATGAATTAAAAAAAATA
AATAGAATACGTATATTAGAAAAACAGTATTTAAAAATATTATCAAGATTTATGATTAAA
AATATTGTAAAAAATGATTTTGGTAGCGATGAATTAAATTGTTTTGAAGTTCTTAATAAT
ATGGGAGATATAGGCCAACCTGTTCTTTTTTATAAAAACAAAGTTACTAGTATGAGTGTA
AGTATGTCCTATTCATCCCCATTAGTAGCAGTAGAAGTGTATGAAAAACAGGAAGGTGGA
AGCATTGGTATAGATATTGAAAAAATATTTAAAAATATCTCAAGTGAATTTTTAGAATAT
TGCTTTACTTCGAAAGAATTAGAATCTATATCAAAAATTTTTAAACAAACTACATTTGAA
TGTAGTTGTACCATGTTGTGGTGTATAAAAGAATCAGTGGGGAAGCTTTTTTCAATAGGC
TTATCTGGTAATCCTAAAAAAATAGAGATATTATTTAAAAATTTAAATGAATTAGAAGTA
GTTATTCATTCAAATAAACTAGGGGCTTGTGTTTATAGAGAACCTCTAAGTTTAAATGTT
GATTTTTTAGATGGATATTGCATTTGTAGTGCGAAGATACGAGGAGGTATAGATAATGAC
ATCAATTATATCAGTAAAAAATTTAAAGAAGACTTATCAACAAAGGACAGTTGTTGATAA
CCTCAGTTTTGATGTAGAAGAAGGTAGTCTATTTTCCTTTTTGGGACCCAATGGAGCCGG
TAAATCAACAACAATCAACATTATTTGTACAGTATTAAAATCCTCTAGTGGAGAAGTTTT
TATTGATGGATTAGATGTCAGAAAACATAGTCAAGACATTAGAAAAAAAATTGGGGTAGT
CTACCAACATAATGTTTTGGATAATTTACTGACGGTTTCGGAAAACTTGAGATTTAGAGC
TAGTTTATATGGAATCATAGGTAATGAGTTTGAAAATCGCTTAGAAGAAGTAGCTAATCA
ATTAGATTTTAAAAACTATTTGAATCAACCTTTTCATACTTTGTCAGGTGGGCAAAAAAG
GCGAGTTGAAATAGCTCGAGCAATATTTCATGAACCTAAAATTTTATTGCTTGATGAGCC
AACGACTGGTTTGGACCCTGAGTCAAGGAAAACTGTCTGGGAGATTATTGGGACATTGAA
AAATAATTTTGGAATGACTATCTTTTTAACGACCCATTATCTTGAAGAAGCGAGAAATTC
TGATTTAATCACAGTTATTAATCAAGGTAGAATTGTTGCAACAGGAACGGCTATTGCTCT
TCAGAAAAAGTATTCTTGTGACCGATTATTTTTATATCCTTATAAAGAAACAATGGAGCA
ATTAATAACTAGTGTCAAAAATGTACCATTGTCTTACAAAATATCCGACGATCATTTAAT
TATTGAGGATCCAAGCATTGGTAACGTAAGGGAAATATTGAAATATGATTCGTTGATAGA
TTCGTTTGAGTACTTTAAAGGAAATTTAGATGATGCATTTATCAATATTTTAAAACAAAC
GGGGGATAGTGTGTAATGATTAAAAGACATTTAAAGATTTATATCCGAGATAAGGGAACA
TTAATTTCCTCTCTTGTTGCTATTTTCGTTACAATAGGATTATATCTATTATTTTTAGGA
AATTATCTAGAAAATACCATCGATCAGTCTATTGGAACTAATTCTGGGAATTTCTTGTTT
GTTAATACTTGGGTGCTATCTGGAATTATTATCGTTAGTTCAGTTACTATTTCTTTAGGA
GTATTTGGTGTTAAAGTTAAAGACTATGAAACAGGAATATATACCAGTTTTGCTGTTAGC
CCAGTTAAGAAATTAGTAATTGTATTCAGTTATATTATAGCTGCTTGGCTGATGAGTCTT
GTGATTACACTTGTTGTGTTATTGATTTGGACTCTAGTAATGGGGATGTTAGGTTATCAA
ATAATTACGGTTTCCACTATTCCACTACTTCTTATTTATATTACTCTAAATAGTTTATCG
GCAACCAGTTTTACATTCTTTGTAGTGAATTTTGTTAAATCTGTAACTGCTTTTAGTTCG
GTTTCAACTATATTAGGAACGCTAACAGGATTTTTAGCAGGAATCTATTTACCTATAGGA
GCACTGCCTAGTTATGTTCAATATATTATGAAATTTTTCCCACCGACTTATGGTGTAGCA
CAGATTCGTAGTCTTTTAACCAAAGAACCTTTGAAGGCTATTACGAAAGGTGATAGTTCG
TCTACTGTTGAGCAACTTAAACTAGATATGGGGATTCATGTAAAAATTTTCAATCACGTA
TTAAAAAATTATGAGATAATTTATTTACTGTTGTTTGTTATAGTGCTATTTATTCTATTA
TCTGGTTATCAATTAAGGGAGAGAAAAAATGAATGAAAAAAATAAATTTCATCATGGTGA
TTTAAAAAATGAAATTATTAAGCAAGGTCTAAAAATTATATATGATAAAGGATTCCAATC
TGTTGAACTAAAAGATATTTCAAAGGCTTGTCATGTAAGTACTCCATCTATTTATAGGCA
TTTTGATGGAAAGAGTGATTTGATGGATAAACTACTTATTGAAGTGTCGCATATTTTTTA
TAATTTTTTAAAGAAAGAATGTCATCACTCTTATGAAGATGCTGAAGAAGATTTGATAAA
TATGGGAGTGAGATTTTTACAATTTTCTCAGGACTATCCTCACTATTTTGAGTTTTTATT
TTATAGCAAGTTTGAACGTCATGTACAATTAGGAACAGATATCCAGATTGATTATAATGA
TGAAAACAATAGCTTCAATCTATTTAAAGAAGTTGTAATTCATTATTTCAATAATAATGG
GATTAAGCAGGACCACAATAGGCACATTGTTAATCTTTGGTCCTATATTAGTGGTTTATC
TATTATTGCTGGTAGTATTGATAGTGAGAATAAAAATATAATTTTAAGAAATTATATTCA
AGGCATGATTAAATCATATACTCTTGGAATTAAGCAGGAATATGGTATTTGATAGGACAA
CTATTGTTATTTATTCCTATTTATATAAGAAAAAGTGATTTGGTAAAAACTCCAATATTA
TTAAATTAATCCCCCTTATTTAGGAGATTATGTGAAACGAAATACAGCACAGCTCAAAGG
AAATTTGATTCAAGCAGGAATAGAACAAATCTGCCAACATGGCATAGATAATCTATCACT
AAGGACCGTCTTACAAAAAAGTCGTATTACACACGGTGCTCCCTATAAACACTTTGGCAG
TAAAGATGGTATCTCAGAATTGTCCTATCACGTCTTTCTGATTTTTGGGCCAATGAGATT
TTCGTTGGCATCACGTCATTCACATCAGCGAGAGATGAATTGAGTCAAATGGGATTTAAC
TTTGTTTTAGCTACACAGAAGAATCCTTATGTCTTTGAAAGCTCTTTTTATTAAATCGCC
CTTTAAATACATGGAGCTTTCTGGAGATACTATTTTAGCAGAAAAAGACTTACTTGGTTT
TGATTCTTTTAAACGTGTTGTTCTAGCACTAAGAGAGGAGAAAGGCTTCCATAATAGTGA
AGCTGATACTCTCGTTCACTTTTGTAGTTTTATCTCAGGCTTGGCTATTCTATCAAAAAA
GTTCTATCGGAACGAATTTTTCACAAGCATCTCTTCGATTATTACTCGGAGAGATGCTTG
ATATTTACATTAAAGGAGAAAACGCATGAATATATTAATTATCACGGCCCATCCTAACCC
ACAAAGTTTCAACTCATTCATCCTTAAACAAGTACGAGAAAACATTGATAAGTCCCATAA
ACTTCAAGTACTTGACCTTTATGCTGAAGGATTTGATCCCACTTTGCGTTTTGATGAGAA
ACATCGAAGACGTGATTTAGTCTCTAATCCTAAAACTGCTAAATACCGTGATTTGGTGAC
TTGGGCAGACCAATTTATTTTCATCTTTCCTATTTGGTGGTCAGGGATGCCAGCGATGCT
CAAGGGTTTTATGGATTGTGTCTTTGTCGCTGGATTTGCTTATCACAACACTAAGACTGG
CTTAAAAGGCCATTTAAAAGGTAAGGCATGGATTATTACTACCCACAATACGCCATCTTT
TATTACACTATTTTCTCAAGACTATGGTAAGGTCCTTAAAAATCAGATTTTAAAAGCCTG
TGGTATTTCACCAGTCACCATCAGTCGAATTGCTGGTGTTGAAACAATTTCTGATCAGAA
GCGACAAAAGGCCTTGGATAAGATTATCCTGAAAGCAAAAAATCTATAAATTATTAGAAT
ACAATAGTGGTGTGAATTTTTAGTATTTAATAGCTCAATTCAATGCTTTTTAGGGTAAAA
TTCACACCATTCCGACGAAATTAGTTGAAATTGATTGAAAGTGTGCTTTCAGAAAATCGT
GGAAATAATTGATATTAAAGGCTTTTGAAATTTATTCAAGCAAAAGTTGTTCAAACCAGG
TCTTAAGAAAGCTCGTAAAGCTAGCCAGTTCTCTAAACGTTAA
