# Supplementary material for: Abundance, Diversity and Role of ICEs and IMEs in the Adaptation of Streptococcus salivarius to the Environment
Source: Genes (Basel). 2020 Aug 26;11(9):999. doi: 10.3390/genes11090999 (PMC7563491; doi:10.3390/genes11090999)
Supplement: Supplementary file 1 [file genes-11-00999-s001.zip › Supplementary files/Lao_Data_S1/IME_Ssal1003-SOLI_tRNALys.fasta]

>IME_Ssal1003-SOLI_tRNALys
TGCCCCCTACATGGATTTGTAAGAACTTTTCATATTGAAAATAAACAAAAATGTTGAAAT
ATAGCTGATTTTAGGGAAATACTTTTAGGTGTTTTCAATGTCAGGATTTAAAAATGGGGC
AAAAGTGGGGCAAAAACGAATGACTCGTATTTTGTTTGAAAACCTATAATACCTAATGAT
TATGCTATTCTAGATATATAGTTTTGTTATAAATAAATGTCAGTGCGAGATCAAATTGGA
GGATAAAATGGAAAAACAAATTAATGAAAAAAAAGCCTTGGTTCCCAAAGCTTTTTTATG
TTATAAACTCATTAAAAGAACCCCCAGTTAGATTTGGAATATTTTTTATTCTGTGTCACA
TAAAAATAAATAAAATGAATGGCTATAGCTAGAGCGAAGATGGTTGCAATACTCAGCACT
ATTGTAGGATTCGAAGCGAAAACCAAAGAGAGAATCAAGGCAGCCAGATAGAGTGTCGCT
TGAGCACAGTAGTAACTTCTCGAATAGCGAAGATAGTTTTTGTTATAGGGCCCATTTGCT
AGGACAGCAGCTTGGAAGAGGCCAATTCCGATATAAAAGAAGCTGATTGCAACGAGAAGA
TTAGCCTCAGGATTCAGAAGAAAACCCATCGAAACTGTCATCAACATAAGCCCAATGAAA
ATAGGATAGTGACTATAAATTATAAATAATCCCTTTTGATTGGATCCTTCGTCAATAGCA
TGGTCAAATTCACCAAAATAAAACAAGAACAGAGAAAGCATGATAACGAAATTAAGAACC
GAATATATCGAGAAATTCTCAACTGTAAAGAAGTTAACTAGCCCAATAACCATCTCTCCA
AACGTAATAATGACAAGAAGGGAGACGCGCTCGATTAAATGGGGAAGATTTACTTGGAAA
TGCTCATCTTTAGTAATCAAGAAAATTGGCACAATAAATGTTAGCAGAATACTAGCAATA
AAGATATAGACTCCAACGTAAATAGGAAAAAGAGCTGCCAGATAGACTCCTAAGCTTTGT
AGACCTGTCAACCATAGAAAACCTTTGATACTTTCCCGATCAGCACTATCGGTTGATCCT
CTAAAAAACTGAACCAAATATTGAAAAAATAAGGTAAGGGTTAATGTGCCAACAGCCCAA
CAGGTATGATAGTACCATTGTTGCCAATTGTATCCAATCATATTGGATATAAAGAGCATA
AGTCCCATGTTGATAAACATGATTACCATGTTAAATAACGAGTTTGTTCCATAGCGATTG
GTATAAATGGTTTGAATCATCCAGGAATTGATGATAACCATGACAGAGATGAAGAAATCA
AGTAAAGAGTCCCAAGCCAAAACACCGTTATGAATAGGGTGAATTAAAGCAGTTGCTTTT
GAAATTGCAAAAACAAACACTAGGTCATAAAATAGTTCTGAAAATTCTACACGTTTATGC
TTAATAAGAGTTGCCATCTTAAGACCTTTCTATTCTAGAAGTACAATTTATTATAACAGA
AAATGGTAATGAGAGAAAAGGAGATGCTTAAATAACTTCATGTGACGCGAATTGTCAAAA
CCTTGGAGCACATTTACCTCATGTACCAACTCACAGGCAGAGTGTTTGATGATTGATAAT
GAAGAATAAGATTTTACAATAGAAAAGCGAGGATATCCTCGCTTCAGAATGAAGACAAAC
ATCGTTTTTGATGTTTGTCTTTTTTATATTCTTACCTAATTCTCCTATAATCCAATAATA
TTGAGATATTTGGGTAAAATTATAGGTCTTTCCTGTCATCATTTTTACCAATTTTTTGAT
ATTTAGACACGCTAAAGTAAGCCCAACCTTAGCTTCCATTTTGGACTTTCCTTTTTCTCT
GGTATAACGTAAGTTATGATATTCTTTAGCTGTTCCGAATAACCGTTCTATCGTTTCTTT
CCGGTGTTGATACCGTTCTTTCATACCACTTTGATGGCGAATATCTTCACAGACTTCTAG
GGCATCTTTCCAAATATGACGCACAACAACTTTTTGGTGCTGGCGACTTTCAGTNNNNNN
NNNNNNNNNNNNNNNNNNNNNNNNNNNNNNNNNNNNNNNNNNNNNNNNNNNNNNNNNNNN
NNNNNNNNNNNNNNNNNNNNNNNNNNNNNNNNNNAGGATAGCTTTTTTGTTTTTCGTAAT
CAGAGATGGACTGTTTACCGATTCCTAAATCTTCAGCTAGTTGAGTTTGGCTTACTCCTT
TTTCTATGCGTAGTCGTGCCAAATTGGGTCCAAAATTTTGAATAATAAAGGTCATGGGAA
ACTCCTATTTTTATTTTTAACTTATTTTATCACCTATAAACTTACAAATCAAGTTTTTAG
TTGACTAATTAAAATATTTTTTATAAAATATATTTATAACTTATAAATAAGTTATAAATA
ATACAAAATAGCTCGTAAGTTTAGGATTGGTGAGTGGGGAGGAAGTTGAGGACGAGACTA
TGACTTATGACTATTCGAAGCCTTGGAGCTAGAAATTGTGTGGACAAGGGCAAGGGACGA
GCCTGACGGGAAGTCAGGCGAAGTCCTGCAGGCTGCCGTCCAGACAATTTCTAGCCAAGC
AAAAGCTGGCTATTCTAACAGCCAGCAAAAAGGGACACTTAGGACAACGTCCAAAGAACG
ACGGAACGAGCAAACGTTGATTTGACAGTGTTTCTGAGACCTAAAAAATCTAAAAGAAGG
GAGGACAATTTTGTTGGTTTCTATACAAGATTTAAGAAGCATTCAAGAACGATGTGAAAT
AGGAGAATTAGTACAGAGGTTAGATGTCAGTATTGATAGATTAACGGTTATCTGGGATAC
AGACACTGGTTCCCTAAGACGAATTTTCAAAAATCTGAAACAGGCAATAAGTACAAAAGT
TGACTCATTTGAAATATATGATAATGTTCGAGATGATGTCTTTACTTTAGCTAAAGTTTT
TAATGAGTATGATTCGATCAATATTATATTTTTTCAATTATCCACTTATGGAGGTGAACA
ATTAATTCGAATTGATTTCAATCCTAATACTTTAAAAGAATTTGATGGAATGAAAGTATG
GAGGCAATTAATGTATTTTGCCAGATTGAATTCATTGATGGTACGTTTGTCTCGTTTTGA
TTTAGCATTTGACATTTTCAACAGGCCTGATATCGTTAATTTGCAACATATTAAAGGTGG
TGTTACCCATAAGGTCTTCTATGGTCGAGGGGGCGAATTAGAGACGAAATATTGGGGTTC
TAACGGTAGTAATGTACAAGTTAGGTTATATGATAAGAATAAAGAAATCATTGCTCACAA
GCGCGAAGAGAAGCTAGATTTGGCTGTAAATCCGTTTTGGTGGAGACTGGAGTTCCAACT
CAGAACCAAAGCGATTGGTGAGGAGATGGTCCAAGATATTATGAATCGACTTGATAATTT
CGGATTTTATAAGCTAGAACATATTCGAGTAGAGCAAAGAGCATTTACAATTATCTTTCT
CAACAATCCTGAACTGTTATCATTGGCTTTTCCAAATTTAAAATCAGACAGCATCAAAAA
GAAAAAAACAAGAGTCCGCAAACTATTGAGAGAAGAAACGAACCAATTTGCGGAAGAATT
AAAAGAAGTATTAATACAGAATCTCCCTAAATTAAATACAGAATTACAACTACTTGTAGG
TGAGTTTCTGACTTTAGAAAATCAATAAGGAGGATAACTATGGATCATAATTTAATTAGC
AACAAAGAATTAATTGAAATGGGCTATCGCCCTCACACTGCAAATGATATCATCCATCAG
GCAAGAGAATTACTTGTCTCACGAGGCTATACATTTTATAATCGCAAACGTTTGATGGTT
GTTCCAAAAAGTGTTGTAAATGAGATTCTAGGAACTGAGGTGGCGTAATATGGCAAGTGT
TCGTTATCGAAAGCGAGGAGATAGTAATTTATGGACCTATGAAATTCGTAGCGAAGGGAA
AACTGTTGTTCATAATAGCGGTTTTAAAACAAAAAAACTTGCAGAGTCAGAAGCTGAACC
GATTCTGCAAGAACTTCGTTTAGGAAAAAGAATTTCTAGAGATATTTCTCTTGTAGATCT
GTATCAAGAATGGCTTGAACTAAAAATTCTACCGAGTAGTAGGTCGGAAGAGACAAAGAA
AAAATATCTTCTCCGTAAAAACACAATTGAAAGATTATTTGGAAATAAAAAAGTCACTCA
AATTCGTGCGAGTGAATACCAAAGAATTATGAATAAGTATGGACAAACAGTTGGTAGAAA
TTTTCTTGGTAGATTGAATACTGGGATTCATCAGAGCATCCAAATGGCAATTGCCGACAA
AGTTCTAATTGATGATTTTACACAACATGTCGAGTTATTTTCATCCAAAGAACAACAGAT
GACAGAAGAGAAATATTTACATACAGAAAGGGACTATCTGGATTTACTTTTAGCAGTAAA
GAAAAAATTTGATTACCAACGTTCAATTGTTCCTTATATCATCTATTTTCTATTAAAAAC
AGGCATGAGGTTTGGAGAGTTAATAGCGTTAACTTGGAATGAAGTTGACTTTGACAGAGG
ACTGCTAAAAACATATAGGAGGTTTAATACCCTTTCTCATAAATTTGTCCCTCCAAAAAA
CAAAACGTCTATTCGGATGGTACCGATAGACGAAGAATGTATTAAGATATTACAAGACCT
AAAAATTGAACAGGAGAAGGCTAATAAAGAGCTAGGAATCAAGAATAGGTATAAAATGAT
TTTTCAGCATTATGGATATATTCACTTGGTACCAGATATTGCAAGTGTCAATAAAGCTTT
GAGTGTTCTTTTAAATGAATTAGATATTTATCCAATTATCACGACAAAAGGAGCACGTCA
TACCTATGGAAGCTACCTCTGGCACAAAGGATTTGACCTTGGAGTTATTGCAAAAATTCT
AGGGCATAAAGATATTTCAATGTTAGTAGAAGTATATGGACACACTTTAGAAGAGAAAAT
TTTTGAAGAATTTAATCAAATTAGAGATGTCTGGAAAGATTGCTCATAAAAAAATGTGGG
GCAAATGATGGGGCAAATCAGTTATAGACAAGCAAAAAAGCCTTATAAATCAAGGCTTTT
TCCTGTTGATTTAGATGCCCCCTACA
