# Supplementary material for: Abundance, Diversity and Role of ICEs and IMEs in the Adaptation of Streptococcus salivarius to the Environment
Source: Genes (Basel). 2020 Aug 26;11(9):999. doi: 10.3390/genes11090999 (PMC7563491; doi:10.3390/genes11090999)
Supplement: Supplementary file 1 [file genes-11-00999-s001.zip › Supplementary files/Lao_Data_S1/IME_Ssal1270-SSAL_rpmG.fasta]

>IME_Ssal1270-SSAL_rpmG
TCTTTACTGAAGTTAAATAAGGTTTCATTACATTTCAGTGCACGCTGAAAAAGCTTGATT
TCATAGGGTTTTTGAAACATTGAATTTCACTATAAATCATTTGAAATCAGTTCTATGGCA
ACCTTTTTGGCAACCTTTTTTGAAAATATAAAAAGAAAGTCATCAATCGAAGAATAGAAA
GTCCTAGATTTTTTCTAGGATTTTTTGGTAAGTGTCTAGAGTTTCGGGAAAAGTAAAATT
AAATACTTTATGACTTAAGAGAACGAAAAATCGTTCTCTTTTTTCGTTGCCTAAAACTAA
AGAAAGGACACAGCAGGGATGTCAGATAATCTAGAAATTATCATGGATATTGAGACTTTA
GAAGTCTTTGAAGTGATTGATTTGGATAAAAAAGATAAGTCAGAAGACAAGAAAGAGAAA
ACTCCTAAGGAAAACAAAGCGACTCCTTATGATGACTTGGGACGGGTTTGGCTAGGAAAT
GGATATTATTACAAATCCTCTAGTCTTCTAGGGAAAGTTGTGAGAGATGGCATTATTCAT
GAGCTAAGCCTTCGAAATAAACACGGAACATATCCCTACTATGAACATTCCAGAGATGGA
ACATGGGGACATGTTAAGCAACTAACACAGGAAGAAGCGTTATGGCTAACATTTGACTTT
GCTAAAGAGATGAAAGAAGAGCATGAGAAAATGGCACATAAAAATAGTAAAAAATTATGA
TGTTTAAAGCAGAAAAAAGTTATAAAATTATAGATATGAAAAACAAAAAAATTATTATAC
TTGTAAGTGTTATCTTAGTTGTTATTGTTCCTATCTTTATCAACCTTTCCTTTAAAGTGT
ATTTAGCTCCATTATTTACTGCTGAGTGGGGAGCAGGTGACTTACTTTCTTATTATGGTT
CATTGTTAGGTGGTATTATTACCTTGGTTGGTGTTGTTATGACTCTGAATTATCAGACTA
AACAATCAGAAGCGGATGACGCAATTAAATATAAACCAATCATAAAACTTGCTTCAGTAG
AAAATGAATATTCCGATTTTATTGCAAATCGAGAATTAAGTGTTCGTTTCCCAGTATGGT
ATTTTAATGATGACTCTTTAAGAGTGCAAAAAGAAAAAACTTTTGAAGAACAAATGAAAT
GTATAACTTCTTTTCATGTACTTTTAAAAAATAAGGGAAGAGGCGAAGCAGTTGATGTCT
CATTGGATAGTGTAAAAATCGAAGAAGTAAGCTGGGATGATGATAGCAAACTTTATATTG
CTTCAAATATGCCATTGTCTATGGGAGATATTTTGGTTGATGAAAAAGCAGATGTCATCA
TCAATTTTCCTAATTATTTGTTTTTAAAAGATGAAAATACTAGTCAAAATCTTATTCGGA
TAGAATTAAAGCTATCTTATAATGATATGTTTCGAAGAAATAAAAAAGAGTTTGGCATGC
TTCTAGATTTTCAAGTTCTTAGAGAGGCATCAGCGCCAGCTCCATGTCCGTACAAGGATG
GATTTTCATATTATTTTGTAAGAATTGGTTTTGTGAGTGCATTGCATTTGTAAAATAAAA
AAGGACAATTAAGTATACCTTATTGTCCTCTTTCCTTTTTCTTGCAAATGCTAACATAGT
TTGCACCACTTCAAATGCGGTCAACCTAGGCCACCTCCTTTCTGTCAGATTTTGATGAAT
TGCCCATAGGCATCAACTCACTTTCAGAAACAGTAGCCACCGTCTTCACTTTTCTACATT
GGACATTATAACATATTGCAAAAACTCTTCCTACACTTTAATGTAAGAAGAGTTTCTTTT
TAGTTGTTTCTATTTTTTAAGTATTGTATTAAATACTTAATTAAATGGTAACCTAAAATA
GATACTACTATAATTCCTATTATCCAGATTACAACTGTCATTAGTCCACCTAAGAAAGAG
ATAAGGCCAGTAATAATAGCATCTCTATTAAAATAAATAATCGTTAAAGGTATCAGCGCA
AGTACGCACCCACAACCTGCACATCCTGGTTCATCACTGACTTCCTGAATTAATATCGCC
ACGAGTTATCTCCTAATTCTTCCTTTTACGTTTCCCTACGTATCTTACCCCTAGTCCAGC
TATCATGCTTGCACCAAGTAATCCAAGTAACGATTCTTGTGATCCAGTATTTGGTAACGA
ATTTGCACGTTCAACACGTGAATAAGTGGTTTTACCGTCAACTTGTGTCACTCCTGCCTG
CTTCACAACACCAGTAGCCAATACCCCCTTTTCTGCAGTTGGAACAACTACCTTAGATAC
AGTCCCATCGTTGTTAAGAGTGTATTGAGTACCCTCGATAGAGATAGAGCCATCAGCGTT
CTTAACTGCTTTCGTACCATCAACGATATCTACAACATTACCATCAGCGTCAACTACCTG
TACTACAACACCACCTTGTGCAACGATTGCATCCGCCTTATCTTTAAGAGCCTGCAAACG
TGCAACTTCAGCTTCAGCCTTATCTTGTTCAGCTTTCACAGTTGCCAAACGGAGGTATTC
TACGTTCTTAGCGTTTGAGTCTTTCTTAAGAGTTTCATAACGCTCTTTAGCAGTATTAAG
TTCATCAGCGAGTTTGACAGACTTAGCTTTAGCGTCAGCAAGCTTAGAGTTCAAATCAGC
CAATACTTTTTCTTTGTTAGCCAATTTATCTGCAAGGTCTGATGCTTTAACACTAGCAGT
AATGAATTTTGTTTTAGCAACGTCTTGTTTAGTACGAGCGTCTGTAAGAGCTGTTTGAGC
AACTGCTACAGCTTTAGCAAGAATTTCAAGAGTTTCTTTTTCTTTAGCGAGTACCCCTTT
GGCTGTTTCGCTAGATTTCGTAGCTTCAGCAAGTTCAGTCTTAGCTACTTCCAAAGCCTT
AGACTTGTCTGCTGCACTAGCCTTAGCCAAAGCAAGAGTCTCCTTAGCAGTTTGAAGAGA
GGCTTGATCTGATTCAAGTTGAGTTTGAGCTTCAGCCAAGGCTTTTTCAAGAGCTGGAAT
ATCTACAGTACCCCCTACCAAATCAGCCAAACGTTTCTGAGCACTAGCAAGAGCTTCCTT
AGCAGTGTTATAAGCAGTCTCTGCAGTAGCTACCTTAGATTTAGCGTCTTGGTTAGCTTT
TACTGCTGCATTATAGTTTGTTTGAGCCTTAGCAACTGCTGCATCATCTACAATAGTACG
TTCTACGTCTTTATAGACTGGAGTTACAGTTTCTTTAGGGTTTTCAAGTGTTTGGTAAGG
ATTGTTGATAGCTTTACCATAAGAATTACCTAGTACAGTGTAAGTGCTTGGTGCACGGTC
AATCATACCATTGTAAGTGTTTGTGAATCCAAAATCAATACCTGCTGTTGTAGAAGTACC
CTTAAGACCAAGAACTTCCAAAGCTAGATCAAAGTTGTCAGAGCGTTTGCCATCAACACC
ACCGTAAGCTTCACCAAGATACCCCATACCTGAAGTACCATAGAGTTGGTTACCCAAGTT
AGCAAAGATCTTAGCTTTCAAGTCGAACATAGTCTGTTTACGTCCGTCATTGTTTGTATA
GCTGACATTATTAGCAGGTTTTTGACCAATAACAGTTGTATCTTCAGAGTCGATACCCTT
AACTGTATCTTGCAAGCTTACACCAGTGTACTTCAAAGGATTCTTAGGGTCTGACATAGA
ATTCCAAAAACCATTAGCTTCAAGTTGAGCTCCATCCATGCCTTTGTAAGCTGGGAACAA
CTTGTCAAAGATAGATGTTACTGTCTTCTTAGCTTCAGCGACACTTTGATCGGTTACAGT
TACCAAGTTAGTACCCACTTTGAAACGAAGGTCGTTAAGCAAAGCAGTGTAGAACAATGC
CAAGTCAGTCAACTGGCTGTCAGACAAATTGTTAACATCCAACTTAGTTGCTGAATCTGT
GTTAGCAAAGTTGAAATCCATGTTTTTAACCCATGAATTATATGCAGATGAAGTAGGAGC
TGACACGATAGCTAGGTTGTTACCATTTTCGTCACCCTTCTTGATTGCATCCTTAACGGC
TTGGACAGACCCTGTACCTTTAGCAAGGGCTTTGATTGCATCCAAATAAGCTTGGCTTGT
AACGATACCATTAGTTTCTGTAAAGTTTGAATAAGCAACACCTTTGTTCAAATATACCCC
ATCGGCTGTTACAGTTGTAACTTCACCTGCTTTAACAGTTTCTGTTACAACTTTACCTTT
CTTAGCTTCGTCAAGAGCAGATTTAGTTGAATTTTCAGCTGTTTGAGTACCTTCTTGGTT
GCCTTTAGCAGTATCATACGCTTTAGAAGAGCTTTCAACAGTACCCTCAGCAGTAGTTAC
AACAGATTTTTGATCCTTGATTGCTTGGTCTTTGTTACTTACAGACAACTTAGCTGCCTC
AAGAGAGTCCTTAGCAGATTTTACATTAGTAGTATCTTCTGCGACTTTTGCAGTCAAATC
TTTAACGTCTTGATCCAATTTAGCAGTATCTGTTGTAGCTGAAAGAGCTTCTACTTTCTT
CTCAGCATCTGCAACTGCACTTGCAGTCTTTTCAACATTTGACTCAGCTTTGGCAACTAC
ACCTTTTTGAGTTGCTTCTTTGCTAGTAGCATCAGTAAGACTATTCTCAGCACTTGCCGT
AGCTTTCGTAGCCTGATCTAGAGTTTCCTTAGCTTTAGCCTGATCTGATTTAGCTTCGGC
AACTACCTCAGGAGTAATCTTTTCAACTTCTGTGATTTGATTACCCAAATCAGATACAGT
GTTGTTGTTTTCTGTTACCGCTGTTTCAGCACTAGCAACAACATCAGCTTGAGCGTTCAA
TGCTTGATTAGCTTGGTTTGCTACGACTTTAGCGTTAGCAACTTGATCTGCGGTTACTGT
TGGAGCAACAGGTGTTTCTGCTACCGTTTCAGCCTTAACTTCTGTAGGCTGTGCTACCGG
TGTTGTTTCAGCTGCAGTATCTTTTGCAACTACTTCAACATTACTTACAGTAGCATCAGT
TGAGGTTGTTTCATCTGCGTTTACAACAGATACCCCACCTAGTACTGATAGAGTCAATAC
AGATACAACTGCACCCGTACGCAACTTCTTAATTGTTCCATGACCTTTAACTTCGTTCTT
AAACATAAACGTTCTCCTTATTTAGTTAACTGTCTTAAAAGACTGTTTCAATATGATTGT
ATCATAAAAAACAGACTTTTGTGATATGTTTTAAAAATAAATTCAGTCTTTTGTAGGTGG
TAACTCTCACAGAAAAATCTGTATGATAGTTAGTGAGGTGACACCATGACTAACAATAAC
AGCTTAAAAGAATTTGTAGCTAAGCAAATCAGACACCTAAGACTGGAAAAAGGATTCACA
CAGGAGTATCTAGCAGAAAAAGCTGAGCTTGGTTTTAATTATATTTACCGTTTAGAAAGC
AAACAGCTAAACGTCAAGGTAGACACTATAGAGAAGATTATGCAGGCATTAGATGTTGAT
GTTAACACCTTTTTTAACGTAGAAATGCAACAACGAGAGACAGAATTTAACCAACTTATC
GAAGACATCGAACATCTTCCCAAAGAAAAAAGAGAGCCGATAATAAAAGCTCTCAGAAGT
ATCATAAAACAAGTAGAGTAAGCCAAGTCATTTCGACTTGGCTTTTTGTGTGTATTATTC
TAGATAGTTGTCAAATCCATTTCGTGTTTGAACTGACTTTATGTATTGTTCTAAATTATC
CCAATCCTCATATTCATCAACCATTTTAAAGAAATCCAATCGTTCAGCTACGTTGCCAAA
AACTCTAAGATTATCTTCTGTCTCAAAAATCTTCTCAACTAGTGGGAGATAGTCTAAAGA
CTTCGATATAGTGTCAAACTTAGAAAAGATTTGATACAGGTCATCTCTTTCAGAAATATA
GTTGTAAAAGAAACTATTCCAGACACTCCAAGAATAATCTGAAACTTGTGTTCCTTTACT
TGGTTTATTTAGTCTATTTAAACTACTTTGAATAGATTTTTCCATTGATTCATAAAATAG
TTCCCTCGATAACACTCTCATGTCAAGCTTATCTAGCTTATTAGACAAGATTTCATCGAC
TTCTTTTATAGTCGCTTCATTTCCCTCTTCAATTTCTTTAGTAATTTGTTCAGCCAGATT
TTCCAACAGTGTATTAGCTTCATTTGAAGTTTCAGAATCAAATGATGGAAAAATACTTAA
GTAATTTGCCCTTGATACATATTTTCCAGATAACAAATTTTCTACTGTTTTATCAGATAC
ATGAAAATATCGAACAATATAAAGTATTTTAGCATTATAGTCGCCACTAATATTTTCTTT
TTCCTTAAAAGCTTGAAAATCTTCTAATCGGTGCATTAGGTTTAAAGTAACAGTTACTAA
CATACGTTCTTCCATTTTTGTTTTCATAAAAATATCTCCTAGTCAAATATATGGCTTCAT
CTTAACATACAAAGTCAAAATAATTCAATAGATGTTACACAGCTTAGGGTAAAACGCTTT
CATTTTCTTTTAAAATAAGTTAGTCCCTTTCATTTAGTTATTATAGCAAGATGTATTAGT
CAAAGGCATAAGTTAGGTAACAAAATATCGTCTAATTTTCTACAATAATATTGTGAGATA
GCTATCACACATTATTATTTACCCAAACGGGTTAGAAAGAGGTGGCTTATGGAGGCTACA
CAAACTACAATTCAGGGGCGTCTAATCGGTGCATCAGAAGTAAAGGATTTTACTTCTGGT
CTCAACACTGGACAAACCCAACTAACTATTGGAGCACGTACCCCAGAGGGACGCTTTAGT
CAAACCAATATCAAAGTTGATACAGTTAATGTATCGGACTTTACATCTTTATTTGATGAG
AAAGTAGAAATTGTTCTTGAGAATGTTTCTATCAACGCCTATACCAATGGAAATCGTGCT
GCGCTTTCAGTAAAAGCTAAGTCTGCTTTTATTGAACTGGTTTAAGAAATGGGGAAAATT
TTCCCCTTTCTTTAGAAAGGAACTTTTATGAGTATTATTTCTTTGTTAATTATCTTATTT
GCTGGATTTCTCTATCTGATGCTAAAGATTAGCGACATTCAGGAGAAGCAAAAACAAGCC
ACAATCCTGCGGTTAAACCTGCCTGTAATCATAGAAGACCTTGAACAAGTAATTGAGATG
ACAAGTAGTGTATCAAAAAATAAATTACTTTTTGACAGCCGTTATGTCAAGTATTTAACT
AGCTCACCAAATCAAGACAGTCATCTAGTACGCTTCCCTATTATGATCGGGAAGAAACTT
GAAGCCGAGGATATGAATTATCTTAGTCAGGTTTTTTTAGCACAGTTTAGTAAATACTTA
GCAGAGTCTGCTACCTATGGAACTTGGTCAGATAAAGGGCAAATGCTAATTGTAAGCCCT
CAATTCGGAAAACGATTACGGTATAACAATCAGTATTACTTGAATTTAGAAATCTACTTT
TCTTATAACTCAAATTAGAGGGACTAACAGATGAAATGTTTTCTTGATAAAAATCTAGCT
GATTATGGGAACCATTTCTTCTGGGATATACCTGTTGAGCGTGTACCCCACGCTCTTTTG
GTAGGTTCCAGTGGGTCAGGTAAGACTTTTGCGACTAAAATATTATTGGCTCGCTTTGCT
CACACCTACCCAAGAGCCACGTTCCTAATCGGCGACTACAAGGTTGACTCGGATTTTGCC
TTTTTAGACGGATGTAAAGGTTTTAAGCGTTTTGAAGAAGTCTCTGAGCTCCTTACTTTA
GCATTATCAATTCTTGAAAACCGACAAAAGGGGATTGATAAGTCCAGAGAATTTGTCGTG
ATTTGCTTTGATGAGTTCAATGCGTGGCAAAATAGCCTCGATAAAAAAGAACGTGAACAA
GCCATTAAAGACTATACTCGCCTTATCCAACTAGGACGCTCCTTTTTGATTTACGTCATT
ATTTCCCAACAAGATGCCCATAAAGCAAGTTTGGGATTATCTCGTGATTCCATAGGTACA
GTTATCGCACTAGGCAAATTATCTAAAGAGACAGTTGCCATGCTCTTCTCTGATGAAAAA
GATTATGTTCTGCGAAACAACTCCAGAGGTGTCGGTTACATGAAGATTGACGGTCAAGAA
AGTCGCCATATACTTGTGCCAAGTTACAACATGCCCCCCTTAGAAAAACTAATTCGGGAA
GCCGTTGAACGTTCAGACCGCTATTTTCTTGACGAAGAGGCTGTTGCCCCGTAGCCCTCA
AAGCGGAGGAACAGGCTTACAGCCTCGCCAGCTTTAGCTGGCTGTTATACGGGGGACATG
TAATAACCCCCGTTCCATTGTCACCTAAATTCTTTGCTTTAGAAATCCCACTTTAGGGAA
AGAACTTCTCTCTACTTTAAAAAGCTCTCAAATCAAGTCTTTTCGTACTTGATAAAACTT
AGGGTGCTTATTCCTTGAAATAGTGGAATAATTAAAATATAGGAATTTCGCTATTCAGTA
TAACAAAAGTTAGCTAAAACAAAAACTGATCGCCCAGTTAACTATCACACTTTAGACGGA
TAGAAAGAGGTAAATTATGATTTATCAAAATGCCATTGAAAAATATCTTCAAAAAGACAA
TGACCATAATCCAGTTATTATGACTAGTGTTGATGAAGTAACGTTTGTTATTAAACCTAC
AGAAGACACTGTAGGAGAGTACCCAGATAATTGGCAGCAGATAGCTTTATCACTTGCTGA
GACAATAGCAGAAAAATTATCTTTACCAGCTCTTTTTGGAGAATATGCTCCCTTAAAAAC
GCCACCAGCAGGCTATACAGACGGCTTTACCTTTCAGCATCTCCCCTATTATTTTGCGAT
TGCATGGCATCAAACTAATTTTATTATGGGTATCATCTTAAAATTTTCAGCATCAGCTTT
ATCTCACTATAAAGCCACCTATCAAGACTATTATAGTGAACTGATTGACGTCCACAATAT
AGCACAACTGCTGTATGTTGACTACTATGATCTGCGTCTATCACGTATCGACCTTGCTGT
TGATTACTTTAATTATCCAATGTCAGTAAATAGTCTTTATCAAGGACTAAAAGACAAGCA
ATATATCATTACCAATCACAAAGGACGTAAAAATGTTTCCAATGTCAGCGCTCAAGAAGT
AAACGGCGAGGCTCAGACCGTCTACGTAGGAAGTAAGAAAAAGAATGTAAGTGCTCTTTT
GCGTATCTATAACAAGTATCAGGAACAATTAGATAATCAAGGTCGCTATATGCACTTAAC
TAAGTATTGCAATTCTTGGATCCGTATGGAAGCTTCTTACAAAGGAACTTATAGCAATCA
AATACTAGCCTTACTTCTTGATATTGATAGCCCTCAAGATTTGAGCAAGCTCATTGTTAA
TAAAATGATTGACAAGTATTGTTTTCATGACACCAAGACTGGTCAGTCTTTACCATTCAC
TAGTGACTTGCTTAAAGGATTCGGGAGCTTTCCAGAACTTGAATCTTTGAACTCTCGAAA
CAACGACCTACTCGCAACGATTTCATATTTGATGAAAGGTAGCGGTTTCTACCCTCTTTT
GAAGAAAATTGAAGAAGTCTGGGGAACACAAGCCCGTAATCACTTTATCATTAGACTAAT
TCAAGAGTATGAGACCAACTACACTCCCAACCCAGATGTAAGGATATGGTTAAATAAATT
TGGTAGGAAACTTGAGAAACTTAATTATGAAGATTTTTTTGAAGATGCCTTCCAAATCTT
TTACCAAAAAAACAACATCACTCCTAAAGATTCCGCCAAGAAGCAAAAGAGTGATGTTGC
AGATTAGAAGAGATAGGCAGTAGCTTACCCCTATTGCCATTATCTCATATTCCATGCAGT
AAAGAAAGTGAGACTAGTATGTCCAAAAATTATTTTGAATTAAAGCAAATTGAACACATG
CTTCATAGCATCATTGAATTACTGAAGCACTTAAATAACGAAAAAAGTAAGTCAGGTATC
TATACGCAAAAAGAACTTCTTTCCCTACTGAGCATTTCTCCCAATACTCTTAAATCGTGG
GAAAACAAGGGTCTAAAGCGACTAGAACCACCCATTGAGGGTACTAGAACAGTATATTAC
AGTATCAGTGATGTCATCGAATTTCTAAGCTGTGACTAGAAGCGAAATATGCTAAAATAA
GAGTATCAAAAAAGAAAGTGAGCGATACAATCTATTTTAGCTTTTTTCATTCTTCGATTG
ATTGAAGAGAGCAACCATGAATACAGAAAAAATTATCCATAAAGGGAAAAGTGTTTTAAA
GAGAATAAAGAACAATGGCGAAATTAGTTATTCAGCTAAAAGTATCTACTTAGGACTTGA
TTCTAAAACTGGAAAACCAGTCAAAACAACTATTACCGCTAAAACCTTACGTTCTTTAGA
CCGTAAAATTATTCAAGCTAAAATTGACTTTGAAGAAAATGACTCAACAAGGAAAGAAAC
TTTCAATGTTGCTACCTTCTCAGACTTAGCAGAACTTTGGTTTTCAAATTATGAGACATG
GGTTAGTTCAGATAATACACTGAACCGAGTTAGAAACTATCTTGACACCTATATACTACC
ACGATTCGGAAAGTATCAACCTGAAAAAATTACCTCGTCAGATATACAGACTTGGATCAA
CCAATTAGCAAAAAAATCTAAAGAATCTGTGGATGCAGGTATAAAGAGAGCTGAAAAGGG
TTCAGCTAAAGATTTTGGAGCTATTGCCCATAAATTAAGTGATATTTTTGATTTTGGAAT
AACACATTTTGAACTCAAATTTAACCCCGCTCAGTCTATCAAAATCCCGCCAAAGCCCAA
AAGCAACCAAAAACGTATTATGGTCCTTCATGATGAGGATTTATCTACTTGGTTAAGCAT
CGTTGATAGTCTGACTAATACTAGGGCTAATCGCCGATTTAAAGTTATTTGCGATAGTTT
ACTTGCTTCAGGTATGAGAATCAATGAACTATTAGCATTGACTATCTATGACCTTGATTT
TGATAATTCCGAAATACTAGTTAGTAAAACACTTGTTTGGAAAAATGCAAAACCAAAATT
AGGTTTGAAAGGCGAAGTCGTTTGTAAAAACACACCAAAATCTGATTCAGCTAACAGACG
AATAGCTGTTCCGTACCAAATCATTGAAGAGCTTCAAAATTTCCACGATGAAATGAATCT
CTATTTCAAGAAAAATAATCTTCCAAAAAGTAAGTTAATCTTTCCTACTATTTATGGTAA
CTATATGTGCGACAGAAACGAACGTGCAACACTCAAAAAGCGATTGCGTGAAGCTAGTCT
GCCAGATTATGGTTTTCACTTATTCCGCCACACTCACGCATCCATGATGTTGAATGCTGG
AATGAATTGGAAAGAATTACAAGTTCGGATGGGACACAAATCAATCAAGACTACAATGGA
CATTTATGCTGAACTTGCTCCCAAGAATCAAACACAGGCGGTCGATATCTATTTAAACAA
AATAGCTGAGCTGACCTCTTAAATCTGTGGCAACCTTTTTGGCAACCTTTGATAGTTTTA
TCAAAATCAACAACCCTTAAACGTTGATTTAATAAGGTTTCTAGCAACTAAAATAGATTT
TAAGTATTCCTTACTGAGGTAAAATAA
