# Supplementary material for: Abundance, Diversity and Role of ICEs and IMEs in the Adaptation of Streptococcus salivarius to the Environment
Source: Genes (Basel). 2020 Aug 26;11(9):999. doi: 10.3390/genes11090999 (PMC7563491; doi:10.3390/genes11090999)
Supplement: Supplementary file 1 [file genes-11-00999-s001.zip › Supplementary files/Lao_Data_S1/IME_Ssal140-SSAL_tRNALys.fasta]

>IME_Ssal140-SSAL_tRNALys
GAAATACTTTTAGGTATTTTCAATGTCAGGATTTAAAAATGGGGCAAAAGCGGGGCAAAA
ACGAATGACTCGTATTTTGTTTGAAAACCTATAATACCTAATGATTATGCTATTCTAGAT
ATATAGTTTTGTTATAAATAAATGTCAGTGCGAGATCAAATTGGAGAATAAAATGGAAAA
ACAAATTTCTACGTAGAATGGAATGCGAAAAAGTGATAATTAAAGAGACGAAAAAGCTGA
GAATATGATTTCCCAGCTTTTTTGAATGCGATAGAAATAGCAACTAGACTATTTACGAAA
GGCCTCAATAATGTAGGTGAAGCCAGTAACTAAAAATGAAAAGGCAATGACATAAACGAC
AAAGACACCTGTAGCCACTGGATTGAACAGAATCACTAGACCTAGTAAAAATTCAAGCAA
GGCTACCCACGTGATATTGCTACCAATAATAGGGAAACTCGATCCTAGACGAATGCCTTT
AAAGAAAGCAATAATGGCTTCTACAATTAACCAAATTCCTACAATGGTCGGAATGACGAC
CGGCAGGTTCACAAAGCCATAAGCAACGAGGTAAAGAGCTAAGAGAAGACTAACAAATCC
TTGGAAAAGATAAACAGGTGAGCGAAGCTCTTTTGGTGCAGAGAAATAGCCTAAAATAGC
TGCTATAGAAGAAACCAGTAAACCAAATGAAATCCACCAGCTGTAAGCAACAAGATTAGC
TACTGGGTTTGTAAATAGGAAAAGTCCTAAAAGGACAAAAACAACTCCTGCAAGGAATAG
CAGTAAACGATTAGAAAATTTCATTTCAATACCCCCTATATACAATAGTTTTCTAATAAA
ACTATTGTACTTATTTTTATAGAAAATGTCAATAAAATAAATAAACAATTTGGAAGTTTC
AGTCTGACTTACAAAAAGAAAAGGAGTTTTCACTCCTTTTCACAGATTGAAGACAAAGTC
CTTATAAAAGTGTCTTCTAAAGATTTTAACTTCAATCTGAAGCGAGGTTATCCTCGCTTT
TTCTATTTATCAAACAATTCCTTATTTTCAATTAAGAGTTCTAGTGGAGATTTATCCCTT
GCTTCAATAAAACCAGGTTCATATTGGTTATGAAGTGTTCTTTTCTGAGAAGTTGGATCA
ATATACAACTCATCTCCATCTTCTGTGTATAGTTGGTTGCCTCTTGTTAAGTAAAGTAAA
TCCTCTAAGTACTGTCCATCAGTTTCTAGAAAATCTTCGATGTATTTGACAGCTTTTAAA
ATCTCACTTACTTTATCAGAGTATTCATTAGATTCAAGAACACTCTTTTCTAACTCAATC
TCTTTACTAGTTCCAAATAGTTGGGTTGGAGTTGCATTAAAATATTCTGCTATCTTATCC
AAATTTGCAAAGGTAGGATAGCTTTTTTGTTTTTCGTAATCAGAGATGGACTGTTTACCA
ATTCCTAAATCTTCAGCTAGTTGAGTTTGACTTACTCCTTTTTCTATGCGTAGGCGTGCC
AAATTGGGTCCAAAATTTTGAATAATAAAGGTCATGGAAAACTCCTATTCTTTTATTTTT
AACTTATTTTATCACCTATAAACTTACAAATCAAGTTTTTAGTTGACTATTTAAAATATT
TTTTATAAAATATATTTATAACTTATAAATAAGTTATAAATAATGCAAAAAAATAGCTCG
TAAGTTTAGGATTGGTGAGTGGGGAAGAAGTTGAGGACAAGACGATGACTTATGACTATT
CGAAGCCTTAGAGCTAGAAATTGTGTGGACAAGGACAAGGGCGAGCCTGACGGGAAGTCA
GGCGAAGTCCCGAAGACTGCCGTCCAGACAATTTCTAGCCAAGCAAAAGTTGGCTATTCT
AACAGCCAGCAAAAAGGTACACTTAGGACAACGTCCAAAGAACGACGGAACGAGCAAACG
TTGATTTGACGGTGTTTCTGAGACCTAAAAAATCTAAAAGAAGGGGGGACAATTTTGTTG
GTTTCTTTACAAGATTTAAGAAGCATTCAAGAACAATGTGAAATAGGAGAATTAGTACAG
ATGTTAGATGTCAGTATTGATAGATTAACGGTTATCTGGGATACAGACACTGGTTCCCTA
AGACGAATTTTCAAAAATCTGAAACAGGCAATAAGTACAAGAGTTGACTCATTTGAAATA
TATGATAATGTTCGAGATGATGTCTTTACTTTAGCTAAAGTTTTTAATGAGTATGATTCG
ATCAATATTATATTTTTTCAATTATCCACTTATGGAAGTGAACAATTGATTCGAATTGAT
TTCAATCCTAATACTTTAAAAGAATTTGATGGAATGAAAGTATGGAGGCAATTAATGTAC
TTTGCTCGATTGAATTCATTGACGGTACGTTTATCTCGTTTTGATTTGGCATTTGACATT
TTCAACAAGCCTGAAATCGTTAATTTGCAACATATTAAAGGTGGTGTTACCCATAAGGTC
TTCTACGGTAGAGGGGGCGAATTAGAGACGAAATATTGGGGTTCTAGCGGTAGTAATGTA
CAAGTTAGGTTATATGATAAGAATAAAGAAATCATTGCTCACAAGCGCGAAGAGAAGCTA
GATTTGGCTGTAAATCCGTTTTGGTGGAGACTGGAGTTCCAACTCAGAACCAAAGCGATT
GGTGAGGAGATGGTCCAAGATATTATGAATCGACTTGATAATTTCGGTTTTTATAAGCTA
GAACATATTCGAGTGGATCAAAGAGCATTTACAATTATCTTTCTCAACAATCCTGAACTG
TTATCATTGGCTTTTCCAAATTTAAAATCAGACAGCATCAAAAAGAAAAAAACAAGAGTC
CGCAAACTATTGAGAGAAGAAACGAACCAATTTGCGGAAGAATTAAAAGAAGTATTAATA
CAGAATCTCCCTAAATTAAATGCAGAATTACAACTACTTGTAGGCGAGTTTCTGAATTTA
GAAAATAAATAAGGAGGATAACTATGGATCATAATTTAATTAGTAACAAAGAATTAATTG
AAATGGGCTATCGCCCTCATACAGCGAATGATATCATTCATCAGGCAAGAGAATTACTTG
TCTCACGAGGCTATACGTTTTATAATCGCAAACGTTTGATGGTTGTTCCCAAAAGTGTTG
TAAATGAGATTCTAGGAACAGAGGTGGCGTAATATGGCGAGTGTTCGTTATCGAAAGCGA
GGAGATAGTAACTTATGGACCTATGAAATTCGTAACGAAGGAAAAACTGTTGCTCATAAT
AGCGGTTTTAAAACAAAAAAACTTGCAGAGTCAGAAGCTGAGCCAATTCTGCAAGAACTT
CGTTTAGGGAAAAGAATTTCTAGAGATATTTCTCTTGTCGATCTATATCAAGAATGGCTT
GAACTAAAAATTCTACCGAGTAGTAGATCGGAAGAGACAAAGAAAAAATATCTTCTCCGT
AAAAACACAATTGAAAGATTATTTGGAAATAAAAAAGTCACTCAAATTCGTGCGAGTGAA
TACCAAAGAATTATGAATAAGTATGGACAAACAGTTGGTAGAAATTTTCTTGGTAGATTG
AATACTGGGATTCATCAGAGCATCCAAATGGCAATTGCCGACAAAGTTCTAATAGATGAT
TTTACACAACATGTCGAGTTATTTTCATCCAAAGAACAACAGATGACAGAAGAGAAATAT
TTACATACAGAAAAGGACTATCTGGATTTACTTTTAGCAGTAAAGAGAAAATTTGATTAC
CAACGTTCAATTGTTCCTTATATCGTCTATTTTCTATTAAAAACAGGCATGAGGTTTGGA
GAGTTAATAGCGTTAACTTGGAATGAAGTTGACTTTGACAGAGGACTGCTAAAAACATAT
AGGAGGTTTAATACCCTTTCTCATAAATTTGTCCCTCCAAAAAACAAAACGTCTATTCGG
ATGGTTCCGATAGACGAAGAATGCATTAAGATATTACAAGTTCTAAAAATTGAACAAGAG
AAGGCTAATAAAGAGCTAGGAATCAAGAATAGGTATAAAATGATTTTTCAGCATTATGGA
TATATTCACTCGGTACCAGATATTGGAAGTGTCAATAAAGCTTTGAGTGTTATTTTAAAT
GAATTGGACATTTATCCAATTATCACGACAAAAGGAGCACGTCATACCTATGGAAGCTAC
CTCTGGCACAAAGGATTTGACCTTGGAGTTATTGCAAAAATTCTAGGGCATAAAGATATT
TCAATGTTAGTAGAAGTATATGGACACACTTTAGAAGAGAAAATTTTTGAAGAATTTAAT
CAAATTAGAGATGTCTGGAAAGATTGCTCATAAAAAAATGTGGGGCAAATGATGGGGCAA
ATCAGTTATAGACAAGCAAAAAAGCCTTGTAAATCAAGGCTTTTTCCTGTTGATTTAGAT
GCCCCCTGCA
