# Supplementary material for: Abundance, Diversity and Role of ICEs and IMEs in the Adaptation of Streptococcus salivarius to the Environment
Source: Genes (Basel). 2020 Aug 26;11(9):999. doi: 10.3390/genes11090999 (PMC7563491; doi:10.3390/genes11090999)
Supplement: Supplementary file 1 [file genes-11-00999-s001.zip › Supplementary files/Lao_Data_S1/IME_Ssal20-02_tRNALeu.fasta]

>IME_Ssal20-02_tRNALeu
ACTCAAAATCCAGTGTCCGCAAGGACGTGCCGGTTCGACCCCGGCCGCCGGTATAGTAAA
AAAGACAAGGTTTTCGGACCTTGTCTTTTTTTCTCTGTTTTTGTTGAGTTACCAATTTTT
TCCATTTTAAAATAAATCATCAAGTTTATTAGCCAATGTTTTCTGTTTGCTAGGGTACAA
ATGAGAATAAGTATCAATTGTTGTTGTAATAGATGCGTGTCCTAATCTTTCTTTGACAAC
AAGATAATCTTCTCCTTGATTTATAAGTAATGATGCATGAGAGTGTCTTAAATCATGAAT
TCTTATTTTCTTTAAATCTTTATCCCTTTCTAGTATTTGCTTAAACTTCTTATCAATCAT
ATTTTTTGTAATTGATATTGGTGTACTCTGTATTATTTGAAGTTCTTCAGTATTTTTCGT
AAATTCCTCAAGTTTTTCTTTTTGTTTTACTTTCCAATCTATTAGCATTTCTGCTAATTT
CTGATTTATTGTTATATTTCTAGTTCCTGATCGTGTTTTTGTTGTATTAATGTAGCTTGT
ATTATTAACAAAGTATACCGTTTTGGTAACGTAAATCGTATTTGTTAAAAGATTTATATC
ATTCCAGTTCAATGCGAGGATTTCTCCCATTCTCATTCCAGTAAAGAAAGCAATTACGAA
AAACAGGTCATAACTTATTTCATCATCTCGAATAAGTCCTCTAAATCTCGTGAATTCTTC
TATACTCCAAAATTTAATATCAGGCTTCCTAATTGGTAATTTTCTCAGATTCTTAACTGG
ATTTTTATCAATGAGTGATTTTCTTATACCAGTATCAAAAATTTTTTTAAGTAGAATCAG
AACCTTATTAATTGTATTATAGCTTAAAACTTCATTTTCATTTTGTTTTTTAGGTTTTGT
TTTTAGGTATTCACGAAATTCGAATATATGGTCATACGTTAATTTATTTAAATTTGTATT
TTTAAAATATGGCTTAATATGACGCTCATAATTATTTCTTTGTGTACTTGTGTAGCTTAC
TTTTCTGCCATTTTTCAAATCATCTTCTTCAAGTAAGTCGAATAACATATCCGTTGTTAC
TACAAAGTCAAATTGTTTTTCTTTTAATTCTACAACTCTAATATGTTGTTCAAGTTCTAG
GGCTTCCTTTTTAGATTTTAATCCTTTACGAATAATACGTATTCTTTTTTGTGTGACTGG
GTGGAAACCGTTAGAAACATCAACAGTCCATTTACCACTTTTAGTTTTACGAATAGTCAT
TCATTATGCTTCTTTCTGGAGTTCAATTCCTAGTAGTTCTTCAGCGACACTGGCTGGAAT
TGTACCAATCCGTTTGTTATCGTAGATATTAAAACCACGATTCACTAATAGTAATTTGCC
AGTATGGATAATCTTTCTTGCAGTTCCTGGAGCAAATCCAAGTTCGATAAGGTCATCTTT
TGTTACAGTTTTAATCATGTGCTCTCCTTTTCTAATTAGATTAAGTACGGGGAGGATTAA
CTCCCCTTGTCTTATACTTATTTTTGTTTTACATCTACTAAATGGATAGCATCCGCCTTG
TAATACATCGTTGAACTAATCATAGTAGCTTGTAAATTGTCAAATGTAACTGGTACTTGA
TCCATTGCTTGGATATAGTCATTATCGACTAAAGCTTCTGGATTGTCTACTGAGACTTGG
GTTGATTTCTTTTTGAATTGTCCATCCTTGATCGTTACATTGTATTTCCAACCAATGATT
TTATCGGTATTAAAACGTCTTTCGCTACCATCTCGGTTTTTGATAATTTCTCCGTTTGCA
TCTGCTCGGACTTCCGTTTCAAATTTTGGAATGACTTCATCCAATTCAAATTTTGTTCCA
ATGTTATTGAAATTCCAGTCATTTTGTGAGAGCATTTTTGCCATATTTAATTTCTCCTTT
TGATATTTTCTTTGATTGTAGGGATTAAATCTTCTCTTTTAAAGAGAATTGCCCTTTCTA
TTAATCCACTTGCTAAATCTGGTGGATATTCCATATTGTTGAGTGCGAGATAGTTAGATT
TCTCATACTCATGCAGTAAGTTATTGTCGTATAGAAATTTATACGCTTTTAGAATAGCTC
CAGAACCTTTATAGGTAAACCATTCTAATTTTTGTTCTAGTTCTGTCTTTGGTTTTGAAA
TAATGATAGAGACAGGTTTTGAGTGACCTAAAAACTTTTCCCAAGATCTCAAAGGTTTTG
AGAAGTGACTATCACTATAGAACCTCACTTTTTCTTTGAGGTATCCCTTGGTAAAGTTAA
GAAGATCTATTTCTGAATGCAACCATTCTTGAATGAAGTAGTGAGCTTTTGCTTTCCTAA
GTTCTAACTCAGTTCTTATCCAATTTTCTATATACCGCTTGCTGATCCCGAGCTTTTCAG
CTTGTTCTAAGCGCTTATCGTAAATTCTAAGTCTTTCATCATCATTGGGTTTTCTTAAAT
ATAAGGTCTGACCGATCGTTTCATCTCCGTAGGTATTGTAGTAGGTGCTTTTTCCATATA
GAAAGCGTTTCTTCTGACAAATCTTTAGAAGTTGATTAGGAGTGAAATAGGGTGTTTCAT
TAAAATCATCTATTGCAATATCAATTCGTCTTACTGAAAAATGAATGTAATTGTAGTAGA
GGTTGTTCAGAAACTGTCTTTCGGAGAGACTATTTGGATCTAATACCATATCTCTATAGA
ACTCTAGTGCCTGTCCTGACATGACAAGCATGTAGGACGACTCTTTCGATCCATAGTAGA
TACGGATATTCCCATAATGAAGCTGGCTATCATAGTTATAGTATTTAAGGCTCCCCTTAT
TCTCAATAAATAGGTCAAAGTCAAGAAATAGGATATCTTCGATTATTTCTTTTGGCGAAA
ATTCAGTCTTATCAAACTGAATTTGAATCCAGTCAAATACAGAACGTAAATGCTCATTTT
TTGCCATAGATTTTGATTCAACTTTTTGCCTAATTTTGCCACCCTTAAAATCTCCAAAAC
CCTTGGTAATACTGAATTTTTTCGATGGTACACCTAACTTGCAGAGGGTGGTGTTACTAC
ACACCCTATCGGTCAAAAATGGTCCGTCCGCATCTACGCTCATTTTCGGCTTTCTGCCTC
ATGGCTCAGCCGAAAACTCGCTATTAGCCGAACCTATTTTTTGACCTCTTGTTAACAAAC
CCTAGTAAGCCGGTTTGCATCGACTCTTCAATATCTTGGATTTTCTTTTTTAGGTTGGAA
TTCTCAATTTTTATCAGTCGCATTTCTCGCTTAAATTCCTGTTTTAAGGCGCTCAGTTCA
TCGTAGAGCTCATCTATTACTTGGTTTAGGGATTCATGTTCATTGTCTGCTAGACTCCCA
AATACGGCTTGTATAGCCTCTTTTAGACCTATTTCAAGTTTTAGTTTAGCTAACTTTTGA
AATTGTCTAAGGTCTTCGTCTGTAAAATCATAGGCAACTGTATAACTTAATTGATGAGTT
CTGGGATTTCTACTGATAGGAACTTTAATTTTCTTAAATTCCTTGCCACTTATCTCTTTA
ATCAGTTGAATCCAATTTTTAAGAGTAGAGGTAGAGTTTAGGCCAGAAATTTGATTGACT
AACTCTTTATTGGTCATCTTTTTGTGAAACCTCCGAAATTTTCTTGTGCAACTGAAGAGT
TTTCTGTGGTATAATTGTTACATAATATGTTTTGATCTTGGAACGAACGGCACATTTGTT
TCAAGATTTTTTATTTTGTCGAATCCTACCTCCTTTATTAAAATTTTTTAAATCGACTAC
TAGTTACATACGCTTTTACCTCCTTTTATGCTATAATATTCTCAATGGAATATTCAATCT
CAAAATAAATATTCCTTATGGAATAATTCTATTTTATACCGTTTAGAATATTTTGTCAAG
CTAAAATATACGAATAAGAATATCTATAGGAGAATTATGTATACAGAGGATTATAAATTT
TCAGAGAGGTTAAAAACTCTCAGAAAATCAAAAAAGTTAACTCAAGTACAAATATCGGAA
TTAATTGGAGTTCAACAAGGGACATATTCTCGGTGGGAGAATGGAACGTTAGAACCAGGA
TTAGAATTCGTTGTGAAATTAGCAAATATCTTTGGGACTACTACAGATTATTTGCTGGGA
CAAAAACCTTATTCAATTATCAGTAGTTTACCTCTAGAACAATTAGATCTTACCAATATT
GCAAACTTTTCAAAGGATGAGTTTGATATTTTGAAACATTCAATAGCAGTTTCGGTGGCA
AGAAATAAAATAAAGGCAACAGAACTAAAAGATAGAGTTATAGAAAAAAATCAGTTGTCA
GAAAAAGATGCAGAACTTTTGAATAAGATTTTTGAAGAAGTTAAAACTTATTGGGAAAAT
TAGGAGGACGCTAGTCTTCAAAATTCCCTCCCAAAATGTGTCCAAAATATTGACAGAATT
CTAGCTTTTCATTATAGTTCTTATGGAACTTTTTTTCTACAACAAAATAGGCTCCATAAT
ATCCATAGGGGATTTACCCACTACAAATAGTATAGAGCCGGTTTTATTAATGTCCTGCAT
TTCCTAATAAGTTAACCATGACAACACCAATGATAATCAAAATTAAACCGATAATGCTAT
AAACATTTAGTGTTTCTTTGAAAATCATTACTGCGATAGAGGCTGTCAAAACTAAACCGA
CAGCTGACCATGTTGCATAAGCTATTCCTAAAGGAATTTTTTGCATTGCTAGTGAGAGGA
AATAGAAACAAACGCCATAGCTAAGTAGGGCAGAAACGGTTGGAATAGGCTTTGTAAAAC
CGTCTGATAATTTCAAAAGGTTAGTTCCCAATATCTCTCCTACAATGGCGATAAAAAGAT
AAAAGTATGACATGTCTTTAACCTCCTATATGTCATGTTTTTGCTCTAAGAGCTATTATA
GCTATCCGTTTTTTATAAATCTTGGCACAAGTCATGAGAATTTGTAGTAAAACTGTGGCA
GACACTTTTTCAGAACCAATAGCTGATAAGTTTAGTATATCATAAGATAAATTTAAAAAA
AAAAGTTTTGTTAGAAAATGAATTATCAAATTCTTGGGCTAAAGAGTTATTTTTGTTAAA
ATAATAAAAAACACTTACCCTAATTAAAGGAGAAAATAAAATGATTACATTAACTGTTAA
TCGTACAAGTGTCTTGAATACCTCTGGATGAATATAACCTGTTGGGACATATCGTCTATT
CTCTGATGATGCTCTTAGAACGATAAGGTATGGAGTGTTACCAAAAAGTTACTAAAATTT
GAAAAATGAGTCTATTTTGCAAGATTCAAAAGGCTTAAAACCCTATTAAATCAGGGTTGT
AAGATTTAAATAATGGAGTTATGGAACTCAAAATCCAGTGTCCGCAAGGACGTGCCGGTT
CGACCCCGGCCGCCGGTA
