# Supplementary material for: Abundance, Diversity and Role of ICEs and IMEs in the Adaptation of Streptococcus salivarius to the Environment
Source: Genes (Basel). 2020 Aug 26;11(9):999. doi: 10.3390/genes11090999 (PMC7563491; doi:10.3390/genes11090999)
Supplement: Supplementary file 1 [file genes-11-00999-s001.zip › Supplementary files/Lao_Data_S1/IME_Ssal20-12_tRNALeu.fasta]

>IME_Ssal20-12_tRNALeu
TACCGGCGGCCGGGGTCGAACCGGCACGTCCTTGCGGACACTGGATTTTGAGTTCCATAA
CTCCATTATTTAAATCTTACAACCCTGATTTAATAGGGTTTTAAGCCTTTTGAATCTTGC
AAAATAGACTCATTTTTCAAATTTTAGTAACTTTTTGGTAACACTCCATACCTTATCGTT
CTAAGAGCATCATCAGAGAATAGACGATATGTCCCAACAGGTTATATTCATCCAGAGGTA
TTCAAGACACTTGTACGATTAACAGTTAATGTAATCATTTTATTTTCTCCTTTAATTAGG
GTAAGTGTTTTTTATTATTTTAACAAAAATAACTCTTTAGCCCAAGAATTTGATAATTCA
TTTTCTAACAAAACTTTTTTTTTTAAATTTATCTTATGATATACTAAACTTATCAGCTAT
TGGTTCTGAAAAAGTGTCTGCCACAGTTTTACTACAAATTCTCATGACTTGTGCCAAGAT
TTATAAAAAACGGATAGCTATAATAGCTCTTAGAGCAAAAACATGACATATAGGAGGTTA
AAGACATGTCATACTTTTATCTTTTTATCGCCATTGTAGGAGAGATATTGGGAACTAACC
TTTTGAAATTATCAGACGGTTTTACAAAGCCTATTCCAACCGTTTCTGCCCTACTTAGCT
ATGGCGTTTGTTTCTATTTCCTCTCACTAGCAATGCAAAAAATTCCTTTAGGAATAGCTT
ATGCAACATGGTCAGCTGTCGGTTTAGTTTTGACAGCCTCTATCGCAGTAATGATTTTCA
AAGAAACACTAAATGTTTATAGCATTATCGGTTTAATTTTGATTATCATTGGTGTTGTCA
TGGTTAACTTATTAGGAAATGCAGGACATTAATAAAACCGGCTCTATACTATTTGTAGTG
GGTAAATCCCCTATGGATATTATGGAGCCTATTTTGTTGTAGAAAAAAAGTTCCATAAGA
ACTATAATGAAAAGCTAGAATTCTGTCAATATTTTGGACACATTTTGGGAGGGAATTTTG
AAGACTAGCGTCCTCCTAATTTTCCCAATAAGTTTTAACTTCTTCAAAAATCTTATTCAA
AAGTTCTGCATCTTTTTCTGACAACTGATTTTTTTCTATAACTCTATCTTTTAGTTCTGT
TGCCTTTATTTTATTTCTTGCCACCGAAACTGCTATTGAATGTTTCAAAATATCAAACTC
ATCCTTTGAAAAGTTTGCAATATTGGTAAGATCTAATTGTTCTAGAGGTAAACTACTGAT
AATTGAATAAGGTTTTTGTCCCAGCAAATAATCTGTAGTAGTCCCAAAGATATTTGCTAA
TTTCACAACGAATTCTAATCCTGGTTCTAACGTTCCATTCTCCCACCGAGAATATGTCCC
TTGTTGAACTCCAATTAATTCCGATATTTGTACTTGAGTTAACTTTTTTGATTTTCTGAG
AGTTTTTAACCTCTCTGAAAATTTATAATCCTCTGTATACATAATTCTCCTATAGATATT
CTTATTCGTATATTTTAGCTTGACAAAATATTCTAAACGGTATAAAATAGAATTATTCCA
TAAGGAATATTTATTTTGAGATTGAATATTCCATTGAGAATATTATAGCATAAAAGGAGG
TAAAAGCGTATGTAACTAGTAGTCGATTTAAAAAATTTTAATAAAGGAGGTAGGATTCGA
CAAAATAAAAAATCTTGAAACAAATGTGCCGTTCGTTCCAAGATCAAAACATATTATGTA
ACAATTATACCACAGAAAACTCTTCAGTTGCACAAGAAAATTTCGGAGGTTTCACAAAAA
GATGACCAATAAAGAGTTAGTCAATCAAATTTCTGGCCTAAACTCTACCTCTACTCTTAA
AAATTGGATTCAACTGATTAAAGAGATAAGTGGCAAGGAATTTAAGAAAATTAAAGTTCC
TATCAGTAGAAATCCCAGAACTCATCAATTAAGTTATACAGTTGCCTATGATTTTACAGA
CGAAGACCTTAGACAATTTCAAAAGTTAGCTAAACTAAAACTTGAAATAGGTCTAAAAGA
GGCTATACAAGCCGTATTTGGGAGTCTAGCAGACAATGAACATGAATCCCTAAACCAAGT
AATAGATGAGCTCTACGATGAACTGAGCGCCTTAAAACAGGAATTTAAGCGAGAAATGCG
ACTGATAAAAATTGAGAATTCCAACCTAAAAAAGAAAATCCAAGATATTGAAGAGTCGAT
GCAAACCGGCTTACTAGGGTTTGTTAACAAGAGGTCAAAAAATAGGTTCGGCTAATAGCG
AGTTTTCGGCTGAGCCATGAGGCAGAAAGCCGAAAATGAGCGTAGATGCGGACGGACCAT
TTTTGACCGATAGGGTGTGTAGTAACACCACCCTCTGCAAGTTAGGTGTACCATCGAAAA
AATTCAGTATTACCAAGGGTTTTGGAGATTTTAAGGGTGGCAAAATTAGGCAAAAAGTTG
AATCAAAATCTATGGCAAAAAATGAGCATTTACGTTCTGTATTTGACTGGATTCAAATTC
AGTTTGATAAGACTGAATTTTCGCCAAAAGAAATAATCGAAGATATCCTATTTCTTGACT
TTGACCTATTTATTGAGAATAAGGGGAGCCTTAAATACTATAACTATGATAGCCAGCTTC
ATTATGGGAATATCCGTATCTACTATGGATCGAAAGAGTCGTCCTACATGCTTGTCATGT
CAGGACAGGCACTAGAGTTCTATAGAGATATGGTATTAGATCCAAATAGTCTCTCCGAAA
GACAGTTTCTGAACAACCTCTACTACAATTACATTCATTTTTCAGTAAGACGAATTGATA
TTGCAATAGATGATTTTAATGAAACACCCTATTTCACTCCTAATCAACTTCTAAAGATTT
GTCAGAAGAAACGCTTTCTATATGGAAAAAGCACCTACTACAATACCTACGGAGATGAAA
CGATCGGTCAGACCTTATATTTAAGAAAACCCAATGATGATGAAAGACTTAGAATTTACG
ATAAGCGCTTAGAACAAGCTGAAAAGCTCGGGATCAGCAAGCGGTATATAGAAAATTGGA
TAAGAACTGAGTTAGAACTTAGGAAAGCAAAAGCTCACTACTTCATTCAAGAATGGTTGC
ATTCAGAAATAGATCTTCTTAACTTTACCAAGGGATACCTCAAAGAAAAAGTGAGGTTCT
ATAGTGATAGTCACTTCTCAAAACCTTTGAGATCTTGGGAAAAGTTTTTAGGTCACTCAA
AACCTGTCTCTATCATTATTTCAAAACCAAAGACAGAACTAGAACAAAAATTAGAATGGT
TTACCTATAAAGGTTCTGGAGCTATTCTAAAAGCGTATAAATTTCTATACGACAATAACT
TACTGCATGAGTATGAGAAATCTAACTATCTCGCACTCAACAATATGGAATATCCACCAG
ATTTAGCAAGTGGATTAATAGAAAGGGCAATTCTCTTTAAAAGAGAAGATTTAATCCCTA
CAATCAAAGAAAATATCAAAAGGAGAAATTAAATATGGCAAAAATGCTCTCACAAAATGA
CTGGAATTTCAATAACATTGGAACAAAATTTGAATTGGATGAAGTCATTCCAAAATTTGA
AACGGAAGTCCGAGCAGATGCAAACGGAGAAATTATCAAAAACCGAGATGGTAGCGAAAG
ACGTTTTAATACCGATAAAATCATTGGTTGGAAATACAATGTAACGATCAAGGATGGACA
ATTCAAAAAGAAATCAACCCAAGTCTCAGTAGACAATCCAGAAGCTTTAGTCGATAATGA
CTATATCCAAGCAATGGATCAAGTACCAGTTACATTTGACAATTTACAAGCTACTATGAT
TAGTTCAACGATGTATTACAAGGCGGATGCTATCCATTTAGTAGATGTAAAACAAAAATA
AGTATAAGACAAGGGGAGTTAATCCTCCCCGTACTTAATCTAATTAGAAAAGGAGAGCAC
ATGATTAAAACTGTAACAAAAGATGACCTTATCGAACTTGGATTTGCTCCAGGAACTGCA
AGAAAGATTATCCATACTGGCAAATTACTATTAGTGAATCGTGGTTTTAATATCTACGAT
AACAAACGGATTGGTACAATTCCAGCCAGTGTCGCTGAAGAACTACTAGGAATTGAACTC
CAGAAAGAAGCATAATGAATGACTATTCGTAAAACTAAAAGTGGTAAATGGACTGTTGAT
GTTTCTAACGGTTTCCACCCAGTCACACAAAAAAGAATACGTATTATTCGTAAAGGATTA
AAATCTAAAAAGGAAGCCCTAGAACTTGAACAACATATTAGAGTTGTAGAATTAAAAGAA
AAACAATTTGACTTTGTAGTAACAACGGATATGTTATTCGACTTACTTGAAGAAGATGAT
TTGAAAAATGGCAGAAAAGTAAGCTACACAAGTACACAAAGAAATAATTATGAGCGTCAT
ATTAAGCCATATTTTAAAAATACAAATTTAAATAAATTAACGTATGACCATATATTCGAA
TTTCGTGAATACCTAAAAACAAAACCTAAAAAACAAAATGAAAATGAAGTTTTAAGCTAT
AATACAATTAATAAGGTTCTGATTCTACTTAAAAAAATTTTTGATACTGGTATAAGAAAA
TCACTCATTGATAAAAATCCAGTTAAGAATCTGAGAAAATTACCAATTAGGAAGCCTGAT
ATTAAATTTTGGAGTATAGAAGAATTCACGAGATTTAGAGGACTTATTCGAGATGATGAA
ATAAGTTATGACCTGTTTTTCGTAATTGCTTTCTTTACTGGAATGAGAATGGGAGAAATC
CTCGCATTGAACTGGAATGATATAAATCTTTTAACAAATACGATTTACGTTACCAAAACG
GTATACTTTGTTAATAATACAAGCTACATTAATACAACAAAAACACGATCAGGAACTAGA
AATATAACAATAAATCAGAAATTAGCAGAAATGCTAATAGATTGGAAAGTAAAACAAAAA
GAAAAACTTGAGGAATTTACGAAAAATACTGAAGAACTTCAAATAATACAGAGTACACCA
ATATCAATTACAAAAAATATGATTGATAAGAAGTTTAAGCAAATACTAGAAAGGGATAAA
GATTTAAAGAAAATAAGAATTCATGATTTAAGACACTCTCATGCATCATTACTTATAAAT
CAAGGAGAAGATTATCTTGTTGTCAAAGAAAGATTAGGACACGCATCTATTACAACAACA
ATTGATACTTATTCTCATTTGTACCCTAGCAAACAGAAAACATTGGCTAATAAACTTGAT
GATTTATTTTAAAATGGAAAAAATTGGTAACTCAACAAAAACAGAGAAAAAAAGACAAGG
TCCGAAAACCTTGTCTTTTTTACTATACCGGCGGCCGGGGTCGAACCGGCACGTCCTTGC
GGACACTGGATTTTGAGT
