# Supplementary material for: Abundance, Diversity and Role of ICEs and IMEs in the Adaptation of Streptococcus salivarius to the Environment
Source: Genes (Basel). 2020 Aug 26;11(9):999. doi: 10.3390/genes11090999 (PMC7563491; doi:10.3390/genes11090999)
Supplement: Supplementary file 1 [file genes-11-00999-s001.zip › Supplementary files/Lao_Data_S1/IME_Ssal22-02_NS.fasta]

>IME_Ssal22-02_NS
ATCCACACCTCCCCCAGCAGTCCAACCCGTTAAATTGTGGAGCGAACTTTTTGGGTTCGC
TCCGTTTATATTTCGCCGATAAAACGGTAGTGCAGCTCAATCCGAACTTGTCGAGATTTT
CCGCGACCAGTCGGCTGGTGGACGACAATTTTGTCGATTAGCTCGTTCAAGATTTGCGGT
GTGAGTTTTTCGAGTTTAGTGTAGTTTCGAATGGTTCGCAAGAACTTTTCGATATTGCCA
GCCGACTCAATCTCGCTATCCAGCACCTCTCGACTTTCTTGGATTTGCTGGGTCAATTGT
GCCTGTTCAGCTTCATAGCCATCCGCTAACTTTCGAAATCGTTCATCGCTAATATCTCCC
AGAAGTAGCTTTTCATAAAGCCTTTGGATAATGGTGTCCAATTCTTCAGCTCGCTTTTCA
GCCTTGAGAAGTGTCTTTCGAAGGCTGTTTTGTTTCTTACTTTCCTGAATATCGAACTTA
GCCTTCAGTTTTTCGAGCAAACTTTCTTCGCTTAACTCAAGCATCGAAATCATCTGGTTG
AAGTCGTCGAGAATCAATTCCTCCAAAATTTCTTTGCGAAGATAGTGCGAACCCGAACAG
GTCTTGCCCACACGCTCGTAGTAAGAACACTTGTAATGGTCGAGATTAACATCGTCTTTT
TGTTGTGGGCAAAATGTCAATTTGTGTCCATTCTCGCAAAAAACCAATCCTGCGAAAATA
TTTTCATGTCCAGGCTTGTCCTTCCAATTGTTTCGCCTGACAACTCGCTTATGTTCAAGC
ATTTTTCGAGCCAAGGCAAAATCTTCTTTCGAAATAATCGCCTCGTGTGTATCAGGGAAA
ATCAACCAATCTTCTCGAGGTCGCAAGCGATGCCCACGGTGTTTGTAAGAAATCTTCGAA
GTCTTGAGATTGATAGTTGCGCCTGTATATTCCTCCTTTTCGAGCATCTGGCAAATCATC
TGGCTTTTCCAGTGATAAGGGTCGCTTTCAAGCACTCGATAATTCGAAACGCCCAACTTT
TTCTTATAATTAGCTGGCGTTAGAATTTTATCTTTTCGAAGTCCGTTCGCAATCGAGGCG
ATTGGCTTTCCTGAAAGATACTCCTTAAAAACTCGCTTCACAATTTGGCTGGCGTAGTCG
TCAACCAGCCATTCCTTGGGATTTTCTGGATTTTTGAGATAACCGTATGGCGCAACCCAG
CCAATTTTCTCGCCCGTTTTTGCCTTGGTATGCTTGGATAGTTTAATCTTCTCGCTACAC
TGCAAGCTATACCAGTTGTTGAAAAGTGAAACTAGTGGCGCAAGATAAGCGTCCTGACTG
CTGCGTTTGGAGCTATCCAGATTTTCATTCAAGGAAATAAAGCGGATATTTTTCGAAGGG
AAAGTAATCTCAGTCAGCTGTCCAGACAAGAGGTAATCTCGGCTAAGACGGCTCAAATCT
TTCACTACAAAATTCGAAACTCTGCCAGCTTCAACCAAGTTCATCGCCTGTTGGAAAGCT
GGACGCTGGGCGTTTGAACCCGAAAATCCGTCGTCGACAAAGAACACAGGATTTGTCAAA
CCCTCACGCTGGGAAACTTGGGCGAGAATCTGCTTTTGGTTCGAAATCGAATTGCTTTCG
CCTTCCTTGGCGTCTTCGGCGGACAAACGGCAATAGAGGACTGTGATGTTAGTTAAGTTT
TCGAAATTTAGGCTTGTCCATTCTTCAATTGTCAAAGTACTTTTATTCATAAGTGTCTCC
TTTCGATTACACCTATAACCCACTGACATGATAGCTTTCTTGGGGCGAAAAGTCCAGTCA
TTCCTCCCTCAAAATCAACCTCTCCAAAATCTGCCTCAGAGTCTTATTTCCGCTGAACTT
TCGGTGGATAATAAAGGTGGCGCGCCCGATTTTCTTGTGTTGTTCTTTGAGTTCTTGCTC
GTTTTTATTCATCGCTGTCTCCTATCACAAAATCTGGAAATTCTTCTAAAGTTATCACTT
CAAAAAGCGTCCAATAACTGTTTAATTCCTCTTGAATACGGTTTTCAATGGCAGTCTGCC
TCTTCCGGTCTGGAACTACCCACACGACTTGCGGAAAAATTCCAGTTTCTCGCTGTTCAA
TGCCTGTGTTGAAATATTGAATATACTTCTTGCATTGGTTAACAATCCGTTTCAAACTTT
CCGTGTCTTTATCTAACTCCAAAAAGAAGATGAATTCTTCTTCATTGCCGACAACCAGCT
TGGCGTAAGCGTCGGGCTTGAGCGTCACATTCTGCGTGAATTTGGCAAAACTTCGATGCG
AGACAGGTTCGAAAGAGAATGTTTCGAGTTCGATTTTTCCAAGACGCTCCAACTTTTTTA
GCTCGACATAGACTTGTGTAATTCCCAAGGTGTGCTCCAAATGGTGGGCGGTTGGTTCAT
ATCGGTTGCGAAATCTCACTTGAATTTGCGGATCGTTCAAGCGCAGGTGTTTCAAACCTG
TTTTGGTAATAGACCAAACATAGGAACCGCTCCCAGCTCGTCTGCCACCAATTCGACGCT
TGAGATGTGCGATAAATCCTGCTTCGAATAGAGTTTTGGTCGCAAGATTGGCTCGCCGTG
TGGCAGTTCGAGGCGAGAAACTATCCGCAAAATACAAGTCTGCCAGCTGGCGAGTGGAGA
CATAGCGACAATCTTTTAACAATTTGAGAATGGACAATTGAACATCGCTTAAGCCCATCG
TTCCGCCTCCTTCTTGCGTTTTTGTCTGCCGACTTTATCTGTTGGTGGTGCAGAATTGGC
AGTGTTTTCGCTGAAAAGTTGCGCAAATCCCTCTTCAATATCGCTAGTGTTGGCTCCGTA
TTTTGCTAGGCTCTTGGCATAAAGAGCGGTTAAATCTCGAAACTTTGCAGGTGGCGGAAG
CGTCGAACCCGACACCCAGCGAATTTCCTTGCCGACGAGAGGCAGTTTGGCATAAACCTG
AAAAGTCGGTAAGGAGTGAAAATCTTCTGACTTTAGCTCAATTGTTTCGCTGGCTATATC
TTTAGCCTCATTCATACTCAAGCCAAACACCAGTCGGTTTTTGCAGTTGGTTTTGATGCT
TTGTCTGAGCTCAGGGGGAAGTTGTTTCAAAAACTGGTTGGCTAAAATCCAGCCCACACC
AAGACTTCTCGACATCGAAAGAGCGTCGTCGACAGAAGTCGGGAGCTTGATAAATTCCGC
CAGTTCATCTAAAAAGAAATAAATGAAGTGGCGTTTTTCGGGCGGAATACTGGCTCTGCG
AAGCGTCAGTTGCCAGAGACAGCCAACCACAAGCGCCGTGATAAACTTGGCATTTTCTGC
GCCAATCAGCCCACGATTTAAGGGAATAAGCAAAACTTTTCGACTCGTGAAGAGTTCCAT
TAGTGAAAAATTGGTCTGGTTTTGTCCAAAAATCGCTCGAAGTTCTGGTCGAAGGAGAAT
TTGGCGCATTTTATTCAAGACGGGCGAGATAAGTAAGTTTCGCTCGCTCTGACTCATTGT
TTCGAAACTTTGCCAAAAATTCTGCAAGAACGGGTCAGAAATTCGACCGACCATTTTCTG
TCGAAAGGCTTTGTTGGTCAAAAGCGGAACTAGCATCACGAGGTTGGCTTCTTCGGATTT
TGCCAAAGTCAGAAAGCTGTGGCTCAGTACATCAAGCGTTCGAATCCCAAAATGGTCTGG
AAACAGCTCTTTGAAAACAGTCAGAAGCATATCTGCCACCAATTCTTCGCTGACGCCGAA
TTTGGTCAGCTCAAACGGATTAACACCAATAACTCGCTCATTCATACTTGGGTCAAGCAG
AACCAAATCTTCGTCGCGTCCTTCTGGAAACCTCTCCAAGACATCTCGAATCAAGTCGCC
TTTTGGGTCGATGACCACCGCCGAATATCCATTTTTGATGACCTGTAAAATCAGATTGAG
CATCACGGTCGACTTGCCAGCACCAGTTCCACCGAGTAGATGAAGATGGCTAAGCAAGTC
CAGTGGGCGGATATTTAATGGCGTTTTCTTTACACCCAAACTCTCCGCCAAGCAAAAGCC
GTTCTGGTGTTTCATTCCGATTGGTGGTAAAATAGTTTTAGGTGCTAATGACGGCACACC
TGCAAGTTCGTTCTCGCCAGCTGGAAGTAGAAAGAGGCTGGCGAGCTCACTTGTAGAAAG
TATAGTCGGAAAGTGCCAAGGGACTTTGCGGCGATGAAAATCATAGGTAGAAGAATGATG
CAGTTCGACACTTGCGCCATTCGAGTCCAATATTCGAAGACTGCTTAACAGGGTTTTTCG
AATGAGGTTTTCTCGAACGCTATCTTTTGCGCTAATTCCAACACGTACAATGGTTTGAAA
CTGGGCTTGTCTCAGTTTTTCTTTTACCAACTTTTCAGAATCGGCAGAGAGTTTGGGAAT
ATTTCCTGAAATACACTGCCACCAAGTTGGGTTAATGGTGAGCTCTTTTGGGATTGGCTT
TGGTGAGCGAGACTTGCCGACAATGATTTGAATTGTTAAGTTTTCTTCTGGCTTGAGAAT
TTTGCAAAGCGCCAAGGTCGAGCGGGTCATATTTTCGGTTGCACTTAGTTTGAGTGAAAA
GCAGGAATGCTTCACGCCAAGATTAAAGGCGGAACTTGGCTTTTTGCGCTTGAAGCGTTT
GACATCTTCGAATCGGACTTGGTGGTGTTGGATCATCATCTTTTTGAGGTATTTGTTGTC
CCCGACTTCTGTTCCCAAATAATATTTGATACTATTCGGCTTGATATGAATTTCCCATAT
AAACGGCTGACGGCGAGTAAAGCCCGAAAGCTGACTCATAAAGTTCTCCACAACACCAAA
GTCGAAAGAACGAAACCATTCCACTTCTTGCCAGTGAAATTGTTTGGATCGTTTCATGTT
ATCTCCAATCTTTTTTATATCTGATAATCCTGACTATCAGCCAACTGCCAACTATTGCGC
CAAAGATAAGGACTAAATATCCCCACACTTCAAGCAAGAGATGAACAGATAGATTGATAA
GGTAGGCTAACAGAAAGACTATCAGAATGTATTTAATTAGTTTCATCATTTGATTGTTCT
TGTTCGAAAGAGCGTCGAAAATCTCGCACCTGGTTCGAATACTCTGGTACGGGATAACCT
GGAATCACCACATCGCTCTTGATTTCATTTCCCCAAACGCTCCAGTTTTTATCTGACGGA
ACTGGACGGCGAGCGAATAACTCCAAGTAGTCGCCATCTGAGCAGCGTTCGATAATGGCA
TATTGTTCTTCTGGCTTGTGGCTGTGGTCTTGAAGTGGAAAGAAGCCCCAATTCATTTGT
CCTTTGAATTTTATTGGCGCTTTGCCTCTCGTACAAAAGAGAACTTGCTCGGTACAATTT
CGAAGATAGTTCCCCAAGCCGAGGCGTGGCTTGACCCAAGTAAAGAGTGATTTTGGCTCG
AACCCCCAAGCTCGAATAACTTCATAAGTTTGTTCGAGGACGGCTGGATATGTCCAAATC
CAGAGGTGGGAGTTGTCTTCGACCAAGTCCTTGACGGGCATCTTTTTGATGTCTTCGACG
CTCATCAGGTCATAATGAGAACTTGCGCCGTATTTGCCTTTTTGGGCAACTTCCCAAGGT
GGGTCTGCTAGCACAGTCTTGAACTTTTTGGGCTGGTGTTTAGCTCGATAGCTTGAAATA
ATATCTTTTAGCTTTTCTGCTTGTTGGTTTGTCATAAAGCATTTCCTTTCTGTCTTGAAA
GACGCTCTCAGAATAACGCAAAGTGGCGAAAAAGCGAACCATGAGCGCAATCTGTTTTTG
GAGCGATGCGAATGAGTGAAACAGAGGTCAAGTGGGTGATTTTTGCCTCATTTGTTGGCT
GTTGTAGAAAAGGCAACACCTCCTTTCTTTCGATGGGATTTTAGGACTTTAGAAGCTGTT
TCAAGAGTTGGTTTTGGGCGGCTAAATAGGCTTCATTAACGGCTTGTTTGTCTTGGAGGA
AGTTCGCCAGAGCGATTTCTTCTTCAGAATAGACAGGCTCTGCTTCGACTTCTTTAGTCT
CTTGGTCTTTATCTATGTATTCCAGATAAGCCCCGAACAGGCAGAGAGCGAGAATGCTCG
CTCCAACGCCGAGAAGAAAATACATTAATGGTTGCGTCATAGTAGCCCCTCCTTATCTCA
ATCTCTGAACAGCCTTGTATGCGAACGATTGAAGAACCGCATCGCAGAACGGTTTGGCGT
CTGGCGTCTGACTCAATATTTGGTCTTCTAACTTTGCCAGCTCGCCGATTTTGTTCAGAA
TATCTGTGGTCAGGAGCTGGTTGGCTTGAACGACCGCCATATCCTTCGACAAATCCTGTG
CCAGCTTGAGCTGATATGGATTTGCCAGAGTTTGGAGTGGCTGGGTGTTGTTGGTTTGAG
GTGTTAGGGTCATGTGATTTCTCCTTCCAAAAGTTGTATAATAGAATTGAGAATGTCAGA
GGGCTTGACTAGTATGCCCTGACACTTCCAATTATAGGGCATCGGAAATGTTTTTCCAAT
AATGTTTATGGTTTGTCAGTAGCTGACTGATGAGGTTATTGTATCAAAGCAAGGATGTCT
TGTGGTGCCAAAATCAGTGCTAAAATAATGCCAGTTGAGGAGGGATTGCCAATGTTTACT
GTTTCAACCTTATTTCAGACGATTTTCCAGAACAGAAAAACGACCTCTTGGTCTAATCCT
AAATCTGCCAGCAGGGCTTTACTTTCGGTGATAGCTGAGGACGCTCGAGCCTATATTTCA
GATACGGCTTTCAATAAGTATTTTTCTGGCAAAAATAAAGGACGAACTCTGGCGGGAGTC
GTCCAAGATGAAATTGATGAGAAGGGATTTTCGGAATATCTCTTTCAAGCAGAATATCGA
TTTTCTCAAATAAACTATAAAGAAAATAAGTTTGATCTAGCAAGTGCCATTGAGGAAGTT
TTCAAACAGTTAGAGCAAGCTAATCATTTGCCTGTCTCAGTTTTAACTGGCTTGGCTGAG
TCTTATCGTAACAATTGCGCAACCAGACCTTATCTGTTTCTAGCGGAATGCTTGTACTAC
GCCCTAGTATGCGACCATCAGTCGAATGTTGTCTACCAACTTTCAGATGCAAGCAAGGAG
ACTCAGATTGTTTCTAAGCCTCTTGAGTCCCTTTTTTCGAAAGCGAGCGGTTATTCACGA
AGGATTATTCAGGAGCTAAACATACTATCTGAGGAAGAGCTGAGATTGTTTCAGCGAATT
GCGCCGTTTACTTTTTACGATGAATCTTATGATGAGCTATCTGGGGGCTATAATACTCGC
TATCAACTGATTTCACATACAGACTTCTTTGATTTGTTCGAAAAATATGGTGTGTCGGGC
GACGATATTGAAGAACTCAGAGAGTATCGCTTGATTTCTGGAGGTGGTCGTCACGAAATG
ATTGTCGAAAAAGGCGAACCTTCCGGATTTCAAAATGACAATCTGGTGTTGGTTTTCACG
ACCGAATCCGAAGAAAGGACAATTCTCAAATATAGTGCATTCCACCTAACTAAAACCGCC
CAAGCCCTGATTGATATTCTAGAGGTTGAAACCAATGATGAGTTTTTCAATGACTTGGCG
GATATGTTCAGGGAGAGGGTTGAGAGGTTGCCTGTTGTGGTGGAGGTTGTAAAAGTTGAA
GATTTTGAGTGAGATGTAAGCGATTTTATGGTAAAATATCTGTTGTAAAATAACAAGGGG
AGCTAATGTGTTACAATGGTTTTTTTTGAGAAATTATGGAGTAATAAGTATATACGAGGA
ATTTTTTCAGTATTAGGTTTCATTCTGACTTTTTTAGGTGTAATATTTAGTTTTGTAACA
AAGGACAGTAGCGATGCTCGAATTCGAGAAGTTGCAATGACGGCGAACATCTCTGTATAT
ATAATGGCGATAACTTCATCGTTTATTGCCGTTTCAGGGATATATAAAGAGACTAAAAAT
AAAGATATTGAAATTAATCAATTACGTGACAAAAATATAGAGGTCGGTAGAGAGATTGAT
ACACTAAAAACTGAAAAGGATAGGGAATTCAAGCGATTAAATACAATCTTAGAACGACTG
AAGGTATATTCAAAGAAAAAATCTACGGACTTACAATCTTATGAGATTATGCCAAAAGAC
AAATCAGTCCAAGAAGTTATAAGTAAAGGTAAGCATTTTGGGATTGCTAGTATTATAGGG
GAGTTAAAAGAATTAATTAATTCTCTGGAAGATAGTGGATGTAAACACTATGAGAGGTTA
TACTTACTAGCAACTGACATAACTGTTAATTCGACAGACAATAAAACAAACAAAGACGTT
AATGATATTGAATATTACCTTTTTTACACTGGTCAAAATAGTTTTGAGAATGACGAGCGT
CTGATATACAAGCGTCTGAACTTATCGCAGCTAGAACAGGAAAAAGAATACCTCAGAACT
TTAAAAAATGATTATATTATAAAAGATGAGAGTTATTCATTATTTATCCCATTATCTATA
AATTACAATTATAATATAAATGAAATTTATGGATTTTTTAAAGTTGATTTTTCAGGAGAA
CCTAAAAATAAGGATATGATAAAAAAAATCACTATTGCAATTCAGTACGACCTGAGCTAT
TATATATACAGGATGCTTAATAGTATTCGGGATAAATTAGTGGTGGACGATTCTAAAGAT
TTGCTTCAAGAAATCCATAAGTACATTACAAATACGGAAGAGGTGATTAAGTGATGCCAA
AGAGGACTAAAACTCCGCTTCATCGCAGAGTAAATAGCAATGTTATGACACGCCAAGAAA
TTATCAGGGTTAATAAACAATTAGCAGAAATGAGAAATGAAGTTAGAAAAATAGATGTTG
CTGGAGCTAAGCATGCGGCTAAGATGAGATCAATTCCGAAAGAGGTATTCATCTATTAAT
TTACCTTCGACCCACAGTTGTGGGTCTTTTTCTTTTCTCAAAAAATCGCTTCCAATATGC
TATAATATAGTTAAAACATAAATCCGAAGAGAGCTCTCTTCCTTAGTTATATTCATAACT
AAGGAATCCTATTAGCTCCTTCAATGAAAAAAATTGAAAGGAAACCTAAGGTTATGAAGC
AAGAACTAGAGCGACTACTATTGCAGAAGGAAGAATTTTTAGTAGAGGGCGCACTAAACA
AAAATAAACTGGCAGAACTGGCAAGACAGTATGATTCTATGTTACTCAATCTTTTGATGA
GTGAGCCTACTATTTCAAACCACTTTTTCAGCACACTTGAAGAAGGTATCTTGGTTTTCA
AAAAAGATACTTTTCTGCAGTTCCTCAATAATAAGGAGTTTTTGCCTGATAGCTTTACGG
CATACAAGACCAAGATTGGGCTTGCGACTAGCGATAATCGCTACTTGTCAGAAAATAACG
AAGTTGTCCTCAATTTCCCTTATAAAGACTGTGTATTAGAAGGCGGGCAGACCAAGGACG
ACGCCAAACGTCAGGAGATTTTCTTTAACGAAACCCTTGCGCCAACGGAAATCAACCGCC
TTTTGGATGATAAAGTACTGACTAATTTCAAACGATTTGACTCTGATGGCGAGCATGAGG
TGACAGAACTGAGCGATACGGATAACCTTATCATCAAGGGGAATAACCTCGTTGCTTTAC
ATAGTTTGAAAAAACGCTTTGCAGGGAAAGTGAAGTTGATTTATCTTGACCCACCTTACA
ATACAGGCGCAGAAGACACATTTGATTATAATGATAGCTTTACTCGCTCTACTTGGTTGA
CTTTTATGAAAAATCGTTTAGAAGTAGCAAAAGAACTCTTGTCAGAAGACGGTTTGATTT
TTGTCCACATTGATGTGAGTCGTGCTAATTCAAGTAGAGTTGTAGGGACTGGTATGCAAC
CGTATTTGCATATACTGTTAGATGAGATTTTCGGAGAAAAGAATTATATAGGTACTCTAC
ACTGGAAAAAGAAAAAGCAACCATCGTTTTTGAGCAGAATTGCTGGAGTTATGGAGACTA
TTTTAGTTTTTGCTAAAAATGAAAATCGAATTAAAAAATTGTCAATTTCAGGGTCTACTG
ATACTACAAAGCGTGTTGATAATGTAAGTAATCCAGAAAGCGAAAGGGTAATTTTGGCTG
GAATTGCATATAAAGGAAAAGAACAGAATACTATAATAAAAGCTGGAATCTATAAAAATA
AGACCATGTCAGTTACTTTTATGCAAGATGTTGTCGTAAAAGATGGAATAACTCAAAATG
AATTTTCTGCGAGAGCTCAATGGAGAACTTCTCAAGAAAATATTACAAAATTTGCAGAAG
ATGGGTTGTTATACATAACATCAGCTAATACATTTAGGAGATATGCTTCAGAGGAGGAGT
TAGGAAAAGAGAAGTCGATAACAGACTTGTTGTTAGATTGGGGGCAAAATCAAGATGCTA
CCGATGAGATGAAGGCTTTGTTTGAGGATAAAGTTTTTAGCACTCCAAAACCTGAAACAC
TTTTGATGAATATTATTAAGTCTCATACAAACGAAGGTGACTTAATCCTCGACTTCTTCA
TGGGTTCGGCAACTACTCAAGCCGTCGCCCACAAGATGAACCGCCAGTATATTGGCATTG
AGCAGATGGATTATATTGAGACCGTTTCTGTGGAACGCTTGAAAAAGGTTATTAATGGAG
AACAGGGCGGTATTTCCAAAGATGTCAACTGGCAAGGTGGTGGTTCATTTGTCTATTGTG
AGTTGAAAAATGATGCTCAAGATTTTAAAGAGTCGATTTTGAAAGCAACCACGACCGAGG
AATTGCTTGAATTATTCAACACAGCAAAAACGTCATCCTTCTTGTCTTACCGCATTGACC
CTAAAAAATTGAAAGCAAGCGAATTTGAAAAACTATCTTTGGCGGAACAGAAACAAATTT
TGTCGGAGATTATCGACCACAATAATCTCTATGTCAATTATAGCGATATAGATGATCAAA
CATATAATATCTCTGAACAAGATAAACGTTTGAATCGTGCCTTTTATGGGGAGGAGTAAG
TATGGAGTTTCTATATGAAATCTATAACATGGCAAGTGCCAATGGTTTTATTGACTTCAA
GGAAAATGTTCCAACCGAACTTGAGAAAAACCTCAAATACCCTCTTCGTGCCTACCAGAA
GGAAGCCTTGGGGCGGTATTTATATTACAAGGAAGATACCAAAAATCGATTAACCCCAGA
GCATGTCCTCTTTAATATGGCGACGGGCTCGGGTAAAACGCTACTTATGGCAAGCCTTAT
CCTTGAAAAATACCAACAAGGGGAGCGTAACTTCATCTTCTTTGTCAATAATGACAATAT
CTTGACTAAAACCCGTGATAATTTTTTGACGGTAGGAGCTGGCAAATATCTCTTTGCGGA
AAAAATCGAGCTCAACAATCAAGTTGTGCCTGTGCGAGAAGTCACGGATTTTTCAGACAG
TAATCCGAATGCGATTAACATTGTCTTTACAACGATTCAAAAGCTCCATCAAGATTTGAA
TACACCAAGAGAAAATCGACTTTCTTACGAACAGTTCGAAGATATTTCGGTGGTGCTTTT
AGCCGACGAAGCTCACCATCTCAATGCAGGGCTGAATGCTGGCGAGAAGAAAGATAACAC
CAGCTGGACGTCAACCATCGAAAATATTCAAAAGACTGCTAAAAAGTCTAGCCTCTTAGA
ATTTACAGCGACCATTGACTTAAACAACAAGGATATTGCCCAGAAGTACGAAAAGCACTT
GATTTACAAGTACGACCTGAAAGAGTTTCGTTTGGATAAATATTCCAAGGATGTTCTCTT
TCATCTGGTGGATAGCGACGTGTCGGCACGTATGCTTCAAGCCATTCTCATCAGTCAGTT
CCGCAAGAAAATAGCACTCAAAAACGGTATCAACTTGAAACCTCTAGTCATGTTCAAATC
ACAGAAAATTGCAGAGAGCAAGGGCAATCTGGATAGTTTTTTGGATTTGTTGACAAATCT
AAGTGTGCAACAAATTGTCGCTCAGCGTGAGTTAGCCCAAGATGGCATTTTGAAACAAGC
TTTTGACTTTTTTGCTCAGTCGGGAATATCAGATGGAGACTTGATAGCGGAGTTACAAGA
AGACTTTCGCCGAGAACGCCTGCTCTTGATTGATGGTAAAAATAAAACCAGAAATAGCTT
GGTGGAGTTGAACACTCTGGAAGAAGCCAGCAATGAAATCCGTGCCATCTTTGCCGTGGA
TATGCTCAATGAGGGCTGGGACGTGCTGAATCTCTTTGATATTGTTCGTCTTTACGACAC
TCGTGACGGAAAAGTGACCAAGAATGGCTTTGTGGCAGGCTCTACCACCAATGCTGAAAA
ACAGTTGATAGGACGTGGTGCTCGTTATTATCCATTCGTCTTTGATGGATATCCAGACGA
GAAATTCACTCGAAAATTCGATGAAAATGAACTCCATGAATTGCGTGTCATTGAGCAACT
TCATTATCACTCTGCTAACAATCCACGCTACATTTCCGAACTCAAGCAAGTCCTGCGTGA
GTCTGGTATTTATGATGACCAAAATTTGGTAGAGCGTGAACTGCGACTGAAAGACAGTTT
TAAGAAAACTCGCACTTATACGGACGGGCTTGTTTGGATGAATAAGCGTTTAAGTAGAAA
AGAGCTGGTTGAAAAGCAGCAGCTATCTCTCTTGGATGATTCCATCATTCCGACTCGTTT
TAAGTTAAGCCTGCCAACGCAGTCCAGCCGTGATATTGGTGCTTTTGAGGGAGATGATTT
TGCTTTAGTGTCAGAAAATATCGTTAGCTTGCCGTACAAGTTTGGCAAGAAGATTGAACC
ACATATTGTTCGAGCTGCCATCAATCGAAATAAAGCCTATACCTTCGAAAACCTCATAAA
GGCATTTCCTGGTTTGGTAAGCCTTGATGGTTTTATCACGATGTTACAAAACATTGACTT
GACTATCGAGGGAGACAAAAAGGCGGTTGATAAACTTAGCCAAGAACACAAACTTTTTAT
CGTTGAAAAACTCTTACACTATATCGAAAAAGACTTGGTGGCACTTGAAGAACGATTTTA
TGGCTCAAATGAGTTTACGGCTTATAAGATTCAAGATTTGTTTGAAGCCAATATCAAGCG
GAAATTCACAGTTAATCAGCAAAGCGATGCAGAGTTCGGATTATCTCAGAAAAACCGCAC
AGAAACCCAGTATTTCGAGGATTTGGACGCTTTTGATTGGTATGCTTATGACGACAACTT
TGGAACTGACGAAGAAAAAATGCTGGTTCGAGTAATTAAAGAATTGATGGCAGACCTAGA
AGAAAAGTGGACGGATATTTATTTGCTTCGCAATGAAAAAGCCGTTAAGATTTATAGCTT
CGAAGACGGACGTGCTTTCGAACCTGATTTTCTGATGTTTGCGAACGATAAGAAAACGGG
GAATGTCTCGTGGCAGATTTTCATCGAACCAAAGGGTGGCCAGTTCTTAGATAGCGACAA
TACTTTTGAAAATAGCAAGGAAGGTTGGAAACAGAAATTCCTTCTACAAATATCTGAACG
AGATGAAGCTAGAACGCTGGTGGATGATGATCGCTATCGCATTATTGGCTTGCCGTTTTA
TAACCATACTGTGAGTGAAGAGTTAGTGAAGGAAGAGTTGAGAGGATTGTAAATAATGGG
TGAGATAGTTATATGATTTCAAGGATTGTTCTACAAAATTTCAAACGATTTCCTTCTACG
GAAATTTTATGCAATGGCGGTAAAAATATTTTTATCGGCGAAAATGGCGCAGGAAAATCA
ACGCTTCTCCAAGCCATAGGACTAGTGTTAAGCGGTAGTCATTCTCAAATTGAAAAAGTT
AGCCTTGCTAGTCTAATGAACTCAACATCTGTTTCGAAATTTTTAGCCGAAAAAGGGAAT
TTTAGACAACTTCCAGAGACCTTTATTGAGTTATATTTTGATGAGAATAATCCAGAAATA
GCAGCAAATTACAAAATTGAAGGCGTTCATAATTCAAAAAAGATAAAGGCGTATGGAATT
TGTCTGAAAATCACTCCCAATTCTGATTACCGTCAAGAAATTCAGGAAATTCTAACGGGC
AACGCTTGGAACGTCTTTCCGTATGAATTTTACAAAGTTGAGTTTTTGACGTTTGCTGGG
GAATCGTACTTTTCTCACTCTAAGCCGTTCAAATTTTTGTATAATACCGTTAACACAAGC
TTGATAGATACAAATCAAGAAACTCGGAAAAGAATTGATGAGGTCTATTTGAGCTCTATT
AATGAAATGAATCGAGCTAAGGTTAATAATAAATATAGAGAATCCTCACTTTCATTTATA
AACGCTCTACGAGATGATAATTTAATAGAGTCAGTGGATTCGGAATTTATGCTACACTTC
GAAGAATCTGAGAGAACTTTCAGAGACACTATTTCTGCTGCAAAAAACGGAGTGGATATT
AAAAATCTCGGTCAAGGCGAAAAGGTGCTATTGGGTGTAGAAAACTCTTATAAATCTTTA
AAAGATAGGGTTAAAATATTATTGATTGAAGAACCTGAAAATCATTTGAGCTACCTAAAT
TTACAAAAACTAGTAAATACACTAAGCGAGGATACGAATGTTCAGGTATTTATCGGTACA
CACTCAAATATGATAACCTCAAGACTTGGCGTTGACAATTTAATATTTGTTAACGAGGGT
CAGACTTCGAAAGTTACTGATTTAAGCCCTGATACAGTTAAATTTTTCAAAAAATCAACA
AACCAAAATCTTTTGAATTTTATTCTGTCTAAAAAAGTTATCTTAGTAGAAGGAAACGCT
GAGTATATTTTGATGGAAAAGTTTTTCGAAATTATTCACTCTGAGGATGCGTCGAATTGC
GGTGTAGCTATTATCTCTGTCGACGGACTAAGCTTTAAGAGATATTTAGAAATCGCAAAA
GGTTTTAGTGATAAAAAAGTTGCAGTAATTACAGATAATGATGGTGACTATAAATCGAAA
GTGCTGGATAGGTATTCGGAGTATGATAGTTATGACAACATTAAGGTGTTCTCTGACAGC
ATCGACACCAATCGTACGTTTGAGGTGTGTCTATATAATAAAAATTCAGATTTAATAGAT
TCTTTAAGCATCGCCCTTACTGATAACATTCAAGAATTTATGCTTCGAGAAAAAGCAGAG
TTTGCGCTCAGACTATTAACAAAATTTAATGATAATGATTCATTACAGGAATCATTCAAT
ATTCCAGATTATATTAAAGAGGCTATAGAATGGGTGAAAAACGATTAATTCATGCAGTTG
CTGGAAGCGGAAAAACAAGAACGATAATTGAAAAAGTACAACCTGAAAAACGGAATCTGA
TTATAACATATACAGAAAATAATCAGGAAGTTCTAAAAGATAGGCTTTGTGAGAAGTATG
GGAACATTCCAGAAAATACTCATATTTTTGGAGTATTCGAATTTCTCTATAATTTTTGTC
TAGTTCCTTACTTAGGTAGACGACCAAAGGGGATCATTTTTGATTACCAAAAAACGGACC
AATATGATAATAGTTCTGTAAGCAAAGATGGACGAATTATTCACAATCAACTCTCAAACT
CTCTACTAAAGGGAGAGTTGACTATAAACAGAAAGAATATTGCATTCGATAATAGTTATC
TGGATAGAATTGATAAATTTTTTGATTATGTATTTATCGATGAATGTCAAGATTTTGAGT
CTGACGACTTCAAATGGATGCTTAGTTTGTCGGATCTAAAAGCCGATGTATTTCTTTTAG
GGGATTTTTATCAAAAAACATTCAGTACATCAAAAAGAGGTAACACAGGAAAAGGAATTC
ATTCAGATATAGACAGGTGGCTAGGAGAAATTTCTAAGGCTGGGTTTGAAATTGATACAG
ATACTTTATCTCATAGCCATAGATGTCCGACTGTTGTCTGTGACTTTATCTCGTCAAGAT
TAAGGGTATCTATCCACTCTTGTTCGGAAGAGGTGGGTAGCATTGTGGAGTGTTTTGATG
ATAATTCTGCTATCAAAGAAATTATGGAGAATGACGGCATTTTAAAGTTATTTTACCAAA
ATTCCTCCACTTATAAATGCTTCAGTCAGAATTGGGGAGAGAGTAAAGGAGGAGAATTTT
TAGATGTGTGCGTTGTTTTAAATAAAAAAACACTTGACTCTTTTCATAAGCAACCCCTTT
TAGAGCTAGCACCTTCTACTAAATCAAAATTCTATGTTGCGTGTACTCGAGCTAAAAGAA
ACCTATATTTCATACCTGAAGCTAGTGTCTCAGATTACAAAAAATAACTTTCGCACCGCC
ATTCGCTCCGAGTGGTTTGAGAATGAGCGACTACGCCCGACACAACGCCATCTTTCAAGC
AAATCATCAGGTGACTTACTGCGTATTCTCCTTTCTTTTCGTCAGCTTTGGACTGATTCA
ATAATCGAAGTCGGCCGAGAGAACTCTCATAAATTTAAGCAGGAACCACATTAAGGTTTC
TGCTTTTTCTTCATGCCGAACATTCGTCGACTTTTGACGCCCTTTGACAAGCTAACAGAT
TTCTATTGTTGAGCTTGCTGAGCTAAACAAATATATTCTAAAATTTCTGAAACTGATGTA
AATTTTACTCAAAAATCTCTTCAAAAATACTAGACTCTTTGCTCAAACAGAGTTATATTA
TGAGTGTTCTTCTGTGGATGTAAAACAGGCAGAGCTGTATTTCGAAAATTCCTGCCGTGC
GGAAAAGCCAGATGATTTTAATTTCTGGGTCAATCTGTTAAACCGTGAAATGTTGTATGT
TTGGAATATAGGATTGCGGTCTGTGGAAAAATAATCGAAACAACTGCACAGCACGCAAAA
ACACGCCCTAAAAGCGTGTTTTTGGTTGGGTTATAAATTGATGTGCTGGCTAGTTAATAG
TTCTGCCTACAATTTCAACTTCTTTTTCATTGAGATGGTTTAGCAAAATCCTAAAGTTGA
AATCATCTGCATCGTCAAGTTGATGGTAAAGATTTTGTACGGTTTCGAAATCTTTGAACT
GGCAAGTATATTCGAGGGTTTGCCCGCCACTTAATTTGTGCCGAACTTTGAAGTTTTTAT
CTTTGAAAATATCTTCGTAATTACAGTCAAAATTCGAAAATCTGCCAAACTCTACAGTGT
TGCCAATTTCGAGTTCTAGGTAGGTTCGGCGGTAAACTTCCTGCGCCTTTTTAAAGGCTA
GCGTAATGGCTTTGCTCTGAGCATGAGTTTTTCCAGTTCATAGCTGACCCTCAATAACTC
ACGCAGTCTCCAAACCGACACATCGTGGAAATCTTGGTTGTCCGAATACTGCCGCTCCAA
GGTGGGTATTCCACCGACCTGTTGGGCAATTTGTGTGAGAATATTATCTATTTCAGGGTT
TTCATTTCTGAGTTGTATATTTCTTGAATTTGTTCTTCAAGGCTTGGTTGGCTTGGGACT
TGCATCTCAGGCTCATGAACTTCACAGTTGTTTTTGAATGTTTCCATCCGATTCTCCTTT
ACGTTTAATTTTGTGCTCTGACGATAACTCGTTTAGGCTAAAGAGTCAAGGGAAAAAATA
AAAGCCCTAACGGGCTTTTGGTGGGTTATGGTGGTGATTAGGTTATTTATTGTTTTGGAC
TGCTGGGTGGGGTATGCTATAATAAAGATAGGTGAG
