# Supplementary material for: Abundance, Diversity and Role of ICEs and IMEs in the Adaptation of Streptococcus salivarius to the Environment
Source: Genes (Basel). 2020 Aug 26;11(9):999. doi: 10.3390/genes11090999 (PMC7563491; doi:10.3390/genes11090999)
Supplement: Supplementary file 1 [file genes-11-00999-s001.zip › Supplementary files/Lao_Data_S1/IME_Ssal22-02_tRNALys.fasta]

>IME_Ssal22-02_tRNALys
TGCCCCCTACATGGATTTGGAAAGGATTTTCATATTGAGAGTAATTAAAAATATTGAAAT
ATAAGTGATTTTAGGGAAGTACTTTTAGGTATTTCCAATGTCATGATTTAAAAATGGGGC
AAAAGTGGGGCAAAAACGAATGACTCTCATTTGGTTTGAAAACCTATAATATCTAATGAT
TATGCTATACTAGAAATATAGTGTTGTTATCAATAAATATCAGTGCGAGACTAATCGGAG
GATAAAATGGAAAAACAAATTAATGAAAAAATTATCGAAATGGATAGGGAATATCCCTTT
TTATTTTGCTTTAAATCAGATTTTTGGATGGAATAGTAGATGATAAGACAAAATATCTTT
GAAGATACAAAAAGACAAACGCCAAAAATGACGTTTGTCTACGTTCTGAGGTAGCCTTTA
GGCTCCCTTTTTTCTTAGAAAATACCGATGAGTAATTGCATGCCAAGACTAGTCAGGATG
ATAGCGATCCAGCAAAGGGCTCCAAGAAGAATGGATTTTCCACTGGATTTGATCATAGCA
ACGAGGTTAGTTTTGAGACCAATAGCACTCATAGCCATGATGATGAGGAATTTGGAGAGC
TGTTTGAGAGGTGAAAAGAAGCTATTGCTAACACCAAAAGAAGTAAGGACGGTAGTTAGC
AGAGAAGCTAGGATGAAGTAGAGAATGAAAACGGGGAAGATTTTTTTAAGCTTTACTCCT
TGGTTGTTGTCTTGTTGACGGCTTTGCCAATAGGAGAGGAAGAGAGTAATAGGGATAATA
GCTAAGGTACGAGTCAGTTTGACAATGGTTGCAGATTCTAGAGTATTGGTATGATACAGA
CTATCCCAGGAGCTAGCTGTGGCTGTTACAGAGGAAGTATCGTTGACCGCAGTACCCGCA
AAGAGAGCAAAACCTTCGTTGGAGAGATGGAGCCAAGAACCTAGAGTTGGAAAGATAAGA
GCTGCCAAGACATTGAAGAAAAAGATAACAGAAATGGCTTGGGCTACTTCTTTTTCCTTG
GCGTGAATAACAGGAGCAGTCGCTGCAATGGCAGAACCGCCACAGATAGAAGAGCCTACC
CCAATCAAGGTAGCTAGCTTTGTATCCATGTTAAAAAATCGTTGGAAAAAGAAAGCAATA
ATTAAAGCGATAGAAATAGTCGAAAGGATGACAGGAAGGGAAGATTTTCCAACTGCGAAA
ACTTGAGAGATATTGAGTCCAAAACCAAGTAAGATAACAGCATACTGAAGCAATTTTTTG
GAGCTATAAGTCAAACCAGCATCCAGTTGTTTATAGGGAGTGAGAAAGGGGTAGAGAATC
ATTCCGATAAAAATGGCGAAAACAGGTGCTCCCACAACAGGCAGAAAGCCTCCTAAAACC
CAAGAGATGATAGAAATGATCAGACAGACTAACAGTCCTGCCCAATTTTTTGATAGAAAT
GACATAAAAACCTCCGAAAATAAATACTTCTTATTATAATCTTATCTATCAGAAAAGTAA
AATAGAAAGTAGGAATAAGGTTGTAAATTAACGGAATTTTGCGGTCAGAGAGCTTTTGTA
GTTTAATAGATATATGTTCTTTGATCAATAAGGATGCAAATGTGGCATATGTTATTGAAA
AAAATGAATTTGATGAGCCTGGATATGTGAAGTAATTATGTGAGATAAGAAAATAAATAA
GAGAGTTGAAAATGTACTGCACCCCAAAAGTTAGACAGAAAAAATCTAACTTTTGGGATC
AGTACATATCCTCGCTTTTTTTAATCTAATAGGTCCTTATTTTCAATTAAGAGTTCTAGT
GGGGATCTATCTCTTGCTACAATAAAACCAGGTTCATATTGGTTATGGAGTGTTCTTTTC
TGAGAAGTTGGATCAATATACAACTCATCTCCATCTTCTGTGTATAGTTGGTTGCCTCTT
GTTAGGTAAAGTAAATCCTCTAAGTACTGTCCATCAGTTTGTAGAAAATGTTCGATGTAT
TTGACAGCCTTTAAGATCTCACTTACTTTATCAGAGTATTCATTCGATTCAAGAACACTC
TTTTCTAATTCAATCTCTTTACTAGTTCCAAAAAGTTGAGTTGGAGTTGCATTAAAATAT
TCTGCTATCTTATCTAAATTTGCAAAGGTGGGGTAGCTTTTTTGTTTTTCGTAGTCAGAG
ATGGATTGTTTACCGATTCCTAAATCTTCCGCAAGTTGAGTTTGACTCACTCCTTTTTCT
ATGCGTAGTCGTGCCAAATTGGGTCCAAAATTTTGAATAATAAAGGTCATGATGAACTCC
TGTTTTTTATTTTAAACTTATTCTATCAACTATAAACTTACAAATCAAGTTTTTAATTGA
CTTCCAAAAATATTTTTTATAAAATGTATTTATAACTTAAAAATAAGTTATAAATAATAC
AAAATAGTTCATCTGTTTAGGAATAGTGAGTGAGGAAGAAGTTGAGGACGAGACTATGAC
TTATGACTATTCGAAGCCTTGGAGCTAGAAATTGTGTGGACAAGGACAAGGGACGAGCCT
GACGGGAAGTCAGGCGAAGTCCTGCAGACTGCCGTCCAGACAATTTCTAGCCAAGTAAAA
GCTGGCTATTCTAACAGCCAGCAAAAAGGGACACTTAGGACAACGTCCAAAGAGCGACGG
GACCGGCAAACGTTGATTTAACGGTATTTCTGAGGTCTAAAAACTCTAAAAGAAAGGGGG
ACAATATTGATGGTTTCTATACAAGATTTGAGAACCATTCAAGAAAAATCTAATTTAAAA
GAATTGGTACAAGGGGTAGATGTCAGTATTGATAGATTAACGGTTATCTGGGATACGGAA
TCTGGGTCTCTAAGGCGGATTTTCAAAAATCTGAAACGAGTAATGGCTTCAAAAATTGAT
TCGTTTGATATCCACGATAATATCCGAGATGACAACTTCTCTTTAGTCAAAGACTTTGAT
AAAAATGGATCAATCACCATTGTGTTCTTTCAGTTAGCAGTTTATGGGAATGAACAACTG
ATTCGGCTTGACTTCAATCCTAATACCTTAAAGGAATTTAATGGAATGAAAATATGGAGA
CAATTAATGTACTTCGCTAGATTGAATTCATTGACGGTACGTTTATCTCGTTTTGATTTG
GCTTTTGATATCTTCAACAGACCTGAAATTGTCAATTTACAACATATTAAAGGGGGTGTA
ACACATAAAATATTCTATGGTCGAGGGGGCGAATTAGAGACGAAATACTGGGGTTCTAGC
GGTAGTAATGTACAGGTTAGGTTATATGATAAGAATAAAGAAATCATTGCTCACAGGCGC
CAAGAAAAGCTAGATTTAGACGATAAACCGTTTTGGTGGAGATTAGAGTTTCAACTCAGA
ACGAAAGCGATTGGTGAGGTGATGGTCCGAGATATTATGAATCGACTTAATAATTTCGGA
TTTTACCAGTTAGATCATATTCAAATGAACCAAAGAGCTTTTACAATTATCTTTCTCAAC
AACCCTGAACTATTAACGTTGGCTTTCCCAAATTTAAAATTAGACAGTATCAAAAAGAAA
AAAGCTAGGACCCGTAAACTGTTGAGAAAAGAAACTAACCAATTTGCCGAAGAACTAAAA
GAAGTGTTAATACAGAACATTCCTAAATTAAATGCAGAGTTGAAACTGTTGGTAGGTGAG
TTTCTGTTTTTAGAAGATCAATAGGAGGATGAGAATGCATAACAATTTGATTAGTAATAA
AGAATTAATTGAAATGGGCTATCGCCCTCACACAGCAAATGACATTATTCATCAAGCTAG
GGAATTACTTGTATCCCGAGGATATACATTTTATAATCGTAAGCGCCTTATGGTTGTTCC
CAAGAGTATTGTAAACGAAATTCTAGGAACAGAGGTAGCATAATATGGCAAATATTCGTT
ATCGAAAGCGTGGAAATAAAGGGCTTTGGGCTTACGAAATCCGCCATGCAGGAAAAACTA
TAGCTTATAACAGTGGTTTTAAGACCAAAAAGTTAGCTGAAACTGAGGCTGAGCCAATCC
TTCAAGAACTCCGTTGCGGAAAACGAATTTCGAAAGATATTTCTCTTGCAGAACTTTACC
AAGAATGGATTGATCTAAAGATATTACCTAGTAATAGATCAGAAGAAACAAAGAAAAAAT
ATCTTCTTCGAAAAAAGACTATTATTAAATTATTTGGAGACAAAAAAATCACACAAATTC
GTGCTAGCGAATATCAAAGAATTATGAATAGCTATGGAAAGACAGTTAGTCGAAACTTCT
TAGGAAGGTTAAATACAAGTATCCATCAAAGCTTACAAATGGCTGTCGCAGACAAAATCT
TGGTAGATGATTTCACTCAACATGTTGAGTTGTTTTCATCCCAAAAACAACAATCAGTCG
AAGATAAGTATTTACATACAGAAAAAGATTATCTTGACCTTATAAATGCAGTAAAAGAAA
AATTTAATTATCAAAAATCAATCGTTCCTTATATTATCTATTTTCTGCTAAAGACGGGTA
TGAGATTTGGAGAATTAATTGCCCTAACTTGGGACGAAGTAGACTTTGAGAAAGGATTTT
TAAAAACATATAGAAGGTTTAATACACTTTCTCATAAGTTTGTTCCACCCAAAAATAAAA
CATCTATTCGGATAGTCCCAATAGACGAGGAATGTATAAAAGTCTTACAACTTCTACATA
CACAACAAGAAAAAGCTAATAAAGAACTAGGAATAAGAAATCATTCCAAAATGATTTTTC
AGCATTTTGGATATATCCATTCAGTTCCTGATATTGCTAGTGTAAACAAAGCTTTAAACG
TAATCTTGAATAAACTGGATATATATCCGATAATCACGACTAAAGGTGCACGCCATACAT
ATGGTAGCTATCTTTGGCATAAAGGATTTGATTTAGGTGTAATTGCGAAGATACTAGGTC
ATAAAGATATTTCAATGTTAGTAGAAGTATATGGGCATACCTTAGAAGAAAAGATTTATG
AGGAATTTAATAACATAAAATATATCTGGAAAGAAAGATCTTAAAAGATGTGGGACAAAT
GTTGGGACAAACCACATTTAAACAAGCAAAAAAGCCTTGTAAAACAAGGCTTTTACTGTT
GAAATTAGATGCCCCCTACA
