# Supplementary material for: Abundance, Diversity and Role of ICEs and IMEs in the Adaptation of Streptococcus salivarius to the Environment
Source: Genes (Basel). 2020 Aug 26;11(9):999. doi: 10.3390/genes11090999 (PMC7563491; doi:10.3390/genes11090999)
Supplement: Supplementary file 1 [file genes-11-00999-s001.zip › Supplementary files/Lao_Data_S1/IME_Ssal22-08_NS.fasta]

>IME_Ssal22-08_NS
TTATATTTCGCCGATAAAACGGTAGTGCAGCTCAATCCGAACTTGTCGAGATTTTCCGCG
ACCAGTCGGCTGGTGGACGACAATTTTGTCGATTAGCTCGTTCAAGATTTGCGGTGTGAG
TTTTTCGAGTTTAGTGTAGTTTCGAATGGTTCGCAAGAACTTTTCGATATTGCCAGCCGA
CTCAATCTCGCTATCCAGCACCTCTCGACTTTCTTGGATTTGCTGGGTCAATTGTGCCTG
TTCAGCTTCATAGCCATCCGCTAACTTTCGAAATCGTTCATCGCTAATATCTCCCAGAAG
TAGCTTTTCATAAAGCCTTTGGATAATGGTGTCCAATTCTTCAGCTCGCTTTTCAGCCTT
GAGAAGTGTCTTTCGAAGGCTGTTTTGTTTCTTACTTTCCTGAATATCGAACTTAGCCTT
CAGTTTTTCGAGCAAACTTTCTTCGCTTAACTCAAGCATCGAAATCATCTGGTTGAAGTC
GTCGAGAATCAATTCCTCCAAAATTTCTTTGCGAAGATAGTGCGAACCCGAACAGGTCTT
GCCCACACGCTCGTAGTAAGAACACTTGTAATGGTCGAGATTAACATCGTCTTTTTGTTG
TGGGCAAAATGTCAATTTGTGTCCATTCTCGCAAAAAACCAATCCTGCGAAAATATTTTC
ATGTCCAGGCTTGTCCTTCCAATTGTTTCGCCTGACAACTCGCTTATGTTCAAGCATTTT
TCGAGCCAAGGCAAAATCTTCTTTCGAAATAATCGCCTCGTGTGTATCAGGGAAAATCAA
CCAATCTTCTCGAGGTCGCAAGCGATGCCCACGGTGTTTGTAAGAAATCTTCGAAGTCTT
GAGATTGATAGTTGCGCCTGTATATTCCTCCTTTTCGAGCATCTGGCAAATCATCTGGCT
TTTCCAGTGATAAGGGTCGCTTTCAAGCACTCGATAATTCGAAACGCCCAACTTTTTCTT
ATAATTAGCTGGCGTTAGAATTTTATCTTTTCGAAGTCCGTTCGCAATCGAGGCGATTGG
CTTTCCTGAAAGATACTCCTTAAAAACTCGCTTCACAATTTGGCTGGCGTAGTCGTCAAC
CAGCCATTCCTTGGGATTTTCTGGATTTTTGAGATAACCGTATGGCGCAACCCAGCCAAT
TTTCTCGCCCGTTTTTGCCTTGGTATGCTTGGATAGTTTAATCTTCTCGCTACACTGCAA
GCTATACCAGTTGTTGAAAAGTGAAACTAGTGGCGCAAGATAAGCGTCCTGACTGCTGCG
TTTGGAGCTATCCAGATTTTCATTCAAGGAAATAAAGCGGATATTTTTCGAAGGGAAAGT
AATCTCAGTCAGCTGTCCAGACAAGAGGTAATCTCGGCTAAGACGGCTCAAATCTTTCAC
TACAAAATTCGAAACTCTGCCAGCTTCAACCAAGTTCATCGCCTGTTGGAAAGCTGGACG
CTGGGCGTTTGAACCCGAAAATCCGTCGTCGACAAAGAACACAGGATTTGTCAAACCCTC
ACGCTGGGAAACTTGGGCGAGAATCTGCTTTTGGTTCGAAATCGAATTGCTTTCGCCTTC
CTTGGCGTCTTCGGCGGACAAACGGCAATAGAGGACTGTGATGTTAGTTAAGTTTTCGAA
ATTTAGGCTTGTCCATTCTTCAATTGTCAAAGTACTTTTATTCATAAGTGTCTCCTTTCG
ATTACACCTATAACCCACTGACATGATAGCTTTCTTGGGGCGAAAAGTCCAGTCATTCCT
CCCTCAAAATCAACCTCTCCAAAATCTGCCTCAGAGTCTTATTTCCGCTGAACTTTCGGT
GGATAATAAAGGTGGCGCGCCCGATTTTCTTGTGTTGTTCTTTGAGTTCTTGCTCGTTTT
TATTCATCGCTGTCTCCTATCACAAAATCTGGAAATTCTTCTAAAGTTATCACTTCAAAA
AGCGTCCAATAACTGTTTAATTCCTCTTGAATACGGTTTTCAATGGCAGTCTGCCTCTTC
CGGTCTGGAACTACCCACACGACTTGCGGAAAAATTCCAGTTTCTCGCTGTTCAATGCCT
GTGTTGAAATATTGAATATACTTCTTGCATTGGTTAACAATCCGTTTCAAACTTTCCGTG
TCTTTATCTAACTCCAAAAAGAAGATGAATTCTTCTTCATTGCCGACAACCAGCTTGGCG
TAAGCGTCGGGCTTGAGCGTCACATTCTGCGTGAATTTGGCAAAACTTCGATGCGAGACA
GGTTCGAAAGAGAATGTTTCGAGTTCGATTTTTCCAAGACGCTCCAACTTTTTTAGCTCG
ACATAGACTTGTGTAATTCCCAAGGTGTGCTCCAAATGGTGGGCGGTTGGTTCATATCGG
TTGCGAAATCTCACTTGAATTTGCGGATCGTTCAAGCGCAGGTGTTTCAAACCTGTTTTG
GTAATAGACCAAACATAGGAACCGCTCCCAGCTCGTCTGCCACCAATTCGACGCTTGAGA
TGTGCGATAAATCCTGCTTCGAATAGAGTTTTGGTCGCAAGATTGGCTCGCCGTGTGGCA
GTTCGAGGCGAGAAACTATCCGCAAAATACAAGTCTGCCAGCTGGCGAGTGGAGACATAG
CGACAATCTTTTAACAATTTGAGAATGGACAATTGAACATCGCTTAAGCCCATCGTTCCG
CCTCCTTCTTGCGTTTTTGTCTGCCGACTTTATCTGTTGGTGGTGCAGAATTGGCAGTGT
TTTCGCTGAAAAGTTGCGCAAATCCCTCTTCAATATCGCTAGTGTTGGCTCCGTATTTTG
CTAGGCTCTTGGCATAAAGAGCGGTTAAATCTCGAAACTTTGCAGGTGGCGGAAGCGTCG
AACCCGACACCCAGCGAATTTCCTTGCCGACGAGAGGCAGTTTGGCATAAACCTGAAAAG
TCGGTAAGGAGTGAAAATCTTCTGACTTTAGCTCAATTGTTTCGCTGGCTATATCTTTAG
CCTCATTCATACTCAAGCCAAACACCAGTCGGTTTTTGCAGTTGGTTTTGATGCTTTGTC
TGAGCTCAGGGGGAAGTTGTTTCAAAAACTGGTTGGCTAAAATCCAGCCCACACCAAGAC
TTCTCGACATCGAAAGAGCGTCGTCGACAGAAGTCGGGAGCTTGATAAATTCCGCCAGTT
CATCTAAAAAGAAATAAATGAAGTGGCGTTTTTCGGGCGGAATACTGGCTCTGCGAAGCG
TCAGTTGCCAGAGACAGCCAACCACAAGCGCCGTGATAAACTTGGCATTTTCTGCGCCAA
TCAGCCCAC
