# Supplementary material for: Abundance, Diversity and Role of ICEs and IMEs in the Adaptation of Streptococcus salivarius to the Environment
Source: Genes (Basel). 2020 Aug 26;11(9):999. doi: 10.3390/genes11090999 (PMC7563491; doi:10.3390/genes11090999)
Supplement: Supplementary file 1 [file genes-11-00999-s001.zip › Supplementary files/Lao_Data_S1/IME_Ssal25975_rpmG_1.fasta]

>IME_Ssal25975_rpmG_1
ACTGAGGTAAAATAATTAAGATAAGAAAAGCCTATGAAACTCATGTTTCTAGGCTTTTTT
CGTGCTTAAATTGCGGTTTTGTCTGATTTTTGTCTGATTGAATTATTTCTAACTTTTATT
TACCAAACTATTATTTATTCACTTACAACAGCTTATTAAAAATGATACAATAGAAAAAAG
TCAACTTATAGGAGAATGACTATGAAAACACAGGCAATCGAAGTAACAAACCTTGCTAAG
TCGTTTGAATTAAGCAAGGGTAAGACTGTTCAGATTTTAAACGGTCTCAGTTTATCAGCT
AACTATGGTGAATTTATATCTATATTAGGTGTCAGTGGTTCTGGAAAATCAACACTATTA
AAATGTATGTCAGGTCTATTGCAACCAAGTCAAGGAAAGGTTGAGATTCAAGGTTTAGAT
CCCTATCAAACTAGTCCTAATAAACTTGCTAAACTAAGACGTGAGTCCTTAGCGTTTATC
TTCCAATCCTATAATTTGGTACCTGCACTACCTATTATTGAAAATATCGCCTTACCTTTA
AGATTATCAGGCAAAAAGGTCAACAACCAAGAGATACTTGAATTACTGGAAAAATTGCAA
TTCAAGGCAGATAGCAAAGCCTTCCCTTCAACCTTATCTGGTGGTGAACAACAAAAAATA
GCTATTGCACGAGCTATTTTAGCAGATAGTCAGATTATTTTTGCAGATGAGCCTACTGGT
GCGCTTGATAGTACCTCTCGTCAAATTGTTTTTGATATTTTAAGAACACTAGCTAATCAG
GGGAAATGTATCCTCATGGTTACTCACGATATTGAGCTAGCTTCAAAAACTGACCGAGCA
CTCATCCTTAAGGATGGTTTGATTTCCCAAGAAATTATAAAACCTAAGTCTGAAGAATTA
ACTAAGGCTTTAGGTATAGAGACTGATGTAAGGGAGAGATAAATCATGTTAAAACTCATT
TATTACCAATGGAGATATAGTTGGAAAGAATGGACCGCAACTGTACCTGTCTTTTTTATG
GCAAGTCTCATTTCAGGGATATCCCTTTCAGGCGACTTTAATATTATAGCAAACAAGGAC
GTACTACTCAGTGTTCAAACAGACCCAAGCCCAGTATTCCTTATGCCCATTTTCTTTGGC
GGGCTAACTCTTTTTCTTATTATTTCCAGTCTCATTGCTAGTCTTTTAAATTATTTCAAA
TCGGATTATCAACTTTGGGAAATTTTAGGTGCTAACCGCTGGCAGTTGTCAATTTTAGTT
GCTGGACAAATTAGTTTAATGGCATTTATTTCCAGTATACCTGGTGCTCTCATTGCAACA
CCGATAAGCCGTTACTACTATTATTATTTACAGAAGTATTTTGGCAAAGGTATGATGCCA
GATTTAAACTTTGGTTCTCAACCGTTGGCACTGCTTGCTACCGTAGCTTTAATTTCAAGT
CTCGCTTTTGTTAGTGGGTACTTCTATACCAGTAAACTCCTTAAACAGAAAGTCGAACGA
AAAACTTTTAAATTTTGGATAATTGTTAAGAAAGCAGTCCCATGGGCTATTTTAGTTGCC
CTATATGCTTCCCTTTTATTTATGTTTTATCATTCAGAACCACTATTGGGTACTGGTTCC
TTGCTTTATCTCATGCTAGTCAATGTTTTTGCTATCTATGCTCTATCTCCCTATCTTCAA
ATTGGTATTATCAAACTTTTATCACCCGTACTACTTAGCCACAGGTATGCCCCAATCCTT
GCAAAATGGCAAATTCTAAGTCAAAAATCTTACCTTAAAGCCATTAATGCTTCGGTTGTT
GCTGGAATTACATTGGTTGGGAGTTTTCAACTACTCTCGCAAAATATCTTTTCTTTCTTT
CAAGAAGACGGTGAATTAGAATTATTAGTTTCCTTTATTGCCTTTTTCCTAGCTCCTGTA
CTATTAATATTAGCAAACGTAGTCTCCATGACATTATTGTCTGTCCGCCAGGAGGCCAAA
GAGCAGGAACAGTTAGCCACATTAGGAGTTTCCCCTGCTCAACTGTTGCATACAAAACTT
TGGGAAAGTCTTATTATAACGGGACTAGCGTTCTTTATTTCCCTAGTGATTAACCTTGCA
ATGATTGGTCTGATGAACCATTCACTCAGATTGTTGAAAATGGGAATGACTAATTGGACA
GGTCTTTTCCTTCCAGCTATCATCCTATCTACACTACTCTTTCTTTTGACTTTCATCACT
AAAGTAAGCCATATTAAGAAACAAACATTTTAAGAAAGAAGCCTATGAAACGCATGTTTC
TAGGCTTTTTTCTAATGTTCAAAATTCTATTTCATCTAGTTTTTATCTGATTAAAGTTTA
ACTTTTGTTACTCAATCAACTTCTCTAGCTTTTCAACCGCTCCTCTCATGGTGTCTTTTT
GTTTCTTAATCACGTGGAGATAGACACGTTCAATCTCCTTAGAATCCTCCGAGTGTCCGA
CAAATTCTCGAATGGTTGGGAGATCAATGCCTTCACTTGCCATAATGGAAATAAAGCTAT
GACGAAACATATGAGGAATGACATGAATCGGTCTCCCAAAGTCTAGGAAATTATCAATAT
CCTTATAGGACTTACCTGCCTTCTTATTATACTTTACTGACTGACTAGAACCACCTCTCA
GGAATTGTGATAGCTCGTTGTGATAAAGCGGAGAACCTTGCCTATTACCTGCCCTGATAT
AGGTTCTAGTAAAGAGATAGCCCAAGTCTTGGTAAGTCGGATTGAATTGAGCTTGAAACT
TATTTCTGTCAATGTAGTGTCGCAAGATTTTCTCTACCTCAGAACTCATTGGAATCGTAC
GGACACTTTCCTTAGTCTTAAGGTCTGCTCGGTAACGTTCCTTTTCATCAAGATTAAGAG
CTTCCATAACCTCATCTGATTTATTTTTACTTGCCCTCTGCCAATGAACCTTTATCCACT
TTCCCTCAAAATCAAGCATATCTTCATTCAAACCCAAAACCTCACTTGGTCTCATGCCTG
TTAGGAAAATCATTCTCAACACGTCTGCAATAAGTTGATTATCAGACCTATCTGTCCAGC
TTTCTATCAGGCGGAGAACATAGTTAACTTCGCTTGCTTCTAAGTATTTTTCCGCAATGT
CTTCACGTTTCTTATTCTGCTCCTCACTCTTTGTCAGAACTCGCCTTTTAACCTTGTTAT
TAGTAATCGGGTCTTGTGTAAGAGTAATTTGTCCATTTTCCACTGACCAGTCAAAAATCA
TCTTAAGGTAGATATGCAGGTTTCTTGCCATGTGCATAGAAGAAACATTGATAAGATTTT
GAATTTCATCTGTCATAGAGGCAAATTTTGTGATAGATATTCTTGTATCAAAGTTAGGCT
CAATATAACGGTTGTAGATAGTAACTCTTGTTTTAAGGGTATTATTGGCTGGCTTGACCC
TCTCATGCCATGCTCTAAAGGCTTTACCATAAAGATTTCCATCTTCATCAAAGGGCTTGG
CGATTTCTTCTAGGGTTAAAATCCTCTTTGCTTTCTTGGGTGTTACGCCTGTTACCTCAG
CAATATAGTCATCAACTAACTTATTTAGTTCTTGCGTGACCTGTGTAATCAGTTGCGAGT
TTTTTATATCACTGACCAAGAGACGCTCTTTCCCAGATGATGTTTTCTTACTTGGTCTTG
CCTTAGTAGTAAACCACCCTTTACTAGCACCTGTAGAAAGGTATTTCTTGTGAGATTTTT
TAGTAATAGGGTGGGTAAATCGCATAGCGAATTTCACTAAGACGTTACCCGCCTTATTAG
GGTCTGGTCGCCAAGAACTGATGATGAGTACTCTTGAACCATTATCTCTCATAGGTACCC
CCTACACTATCTTTGCAACATACTGGTTAGTAATTTTGTAGTCAAACCATACTACAAAGA
CTTCCGAGTGGATAAAGACGTTGCCATGCGTTCCTTTGATGCCGAAGGCGTATGGACTGT
CTTTCATCTGACGAATATAGCTATTAAGTGTTGCAACTGTCATGCCATGCCAGAGTTCAT
CTAAAAAGACGGATTTTCGGTACCAGTTACGGGTCAAGTCAAAATCATGTTCTGTTTTTA
ATATTGCCATTGAATTCTCCTTCTATTCTAGTTATAGTCAAGATAGGTATTTTTAGAAAG
GCGGATTGTAGCGTTTCACAAGTCGTCTTTTCTTATGCCCCAATAGGCTGAGCTTAATTG
CTCTTGTTTGTATTGCTGAATGTCTGTTTCGTCTACTTTCGTTAGCTTAGATATACCAAG
CTCAAGTAGGTGCTGAATATAATTATCTGCCTTTTCTTGTCCATGTGATTCTGCTTTTGC
CACATAGAGTTTCCCGAGTGTTCGTGAGACTTGTTTTTCTGTCCATAGCTCAGACTGTTT
TAGAGTTGGCTTCGTTCGCTTAACACTCAAGACAGTCTTTTCTTTTGTCTCTAGGTAGTC
ATTCCACCACTTTACATTTTTTCTTCGCCAACGGTTAGAATCCTTGTCTCTCGGACTGAC
AAAACGATAATGTCCGTTAATTGCCTCAAAGTAAATCTCTTTGAGCGGTCGCCCATCTTT
TATCTGTTTAGCTAATAAATTTGCCTTTTCTTGCCAACATCTAAGCTCTGCTCTTGTCCA
TGATGATGGCGTTTCTGGTAAATCTTTGTCTAGTTTTTTCTCTAACAGCTTGTTATAGAT
ACACCATTGCTGAGTACCTCTAACACCAATCGTTACCATCTCACCAACCTTTTCACCATT
TTCAAGAATACTCTTTTCATGGTAATCAAAGGTTTTAGCAGTTGATATGCAGAGTTGCCT
TTTACAGTAACTGTAAATAAGTGGGACGGATAGGCTGTCGTCAAAGATATCATTGGCGAT
ATCTAGCCTTGTGACGTTACTATGATATTCAAAAATACGCTTCATTAATGCTACCCAATT
ATTGACATTGCTTTCCAAGTATTCTTCATATTGACGGCACCCCTGCCCTCTCAGTTCGAT
AAAGACCCCCATTTTCGATTCCCAATCCTTATTGAAATAAACCTTTATCTCTGAGAAAGC
ATAATGCCGTTGGTACTTGTTTATACCCCATTCATTGAGGACAAACTTGTCTTTAGGAAG
AATGAGGATTTTCTCAATGACATCATCTGGGGCTAAACCTTTAATCGTTACAGCTAAATA
GTCTAACATCACTGAGTTATCCATGTTTAGGCTCCAATAAATTTAATATCGGTTGCCACT
AGCTTTAAGCCACCCCAATTTCCACCACCATTACTGTTAGCTCGCCAACCAAGGTGGACT
TCTGGATTTACAAGTTCTACTACGAGAGAGTTCAGCTCATCCTTTTCAACGGATTTAGCT
AACTTGTCAAGATTATCTACAATCTCCAAACGAATGCTCTTAAGGTCATCAGGGGAATAA
CCCAAGTCTTTCAGGGCCTGAATTTTGTCTGTATCTTGTACAGAACAAGTAATTTTAGCC
ACTTCATCTGTCGCAATGCTTTCGCCATTGATATTTTTATAGACTGGAGCAACCCGTGAA
GAAAGGATAGTCACTTTCTTTGGAATGTCAAATTGTGATTTATCCAATTTCAAATCGCCT
ACTTTTACAGTTTCGTCTGTTAAGTTAAATTTTGTCATGTATTTTTCTCCTGTTCATAAA
AACTACGCCTACATGAAATCCTTCGTAAACCATTGATACCATGGGCTTTATAAAGGTTCT
TTCGTGAATTTTGCTTCAAATCGCCGAATTCCTTGCGTATCAAAGGATTTGACCACATTT
CATGTATGTGTGCACCCCCTAATAGGGGCTGGGGTGCAAATGTCAAATCGAGTTCAGCCG
TTTGCCACCTTCCCCACCTGCTCTGGGCTACCGTGTTGACCACTCGCCCAGCGGTGGGGT
GGCGAACCGTCTTCATCGATGAAAGAATCCAAGTCTCTTAGATGATTTCTCTTCAGTCTC
TTTCTCCAAGGTCTGGATTCTAGCCAGAAGCACTTCTAACTCCTGTTTCAACTTTACTAG
GTTCCTTCGATAATCTTCTTGGATTTCCTTAAAGGAGACCTCTAGCTCATCAACAAGTTC
TCTAATAGGCTTTTGAGAATCATTTTCTTTAGAAAACCCATAAGCGCTTAGAATTGCACT
TTCTAGCCCCAACGAAGACTTCTTATCAGCAATCGCTTGAAAATGGTTTAGGTCATCTTC
TGTAAAAAGATAAACTTTAGAATATGAGTTTCGACCCGTTCTCACCCTACTTTCTTTAAA
TTGAGTATCGGTCAGGCTTTCAATTTTTAATCGCCACTTTTTCAGTGTTGAAACTGAGTT
AAGACCGTCAACCCTGTCCACAACTTCTTGATAATCGTATTCATTCATTAGCTTACCTGT
GTTTTCTGATTGAGAAAGTCAGTCACAATCTGCAAAGCTCTAGATTCAATTAATCGCTCA
GATCCCATACCCTTGATAAGGTGATAGAGTTATCTGGCATCCAAATCATTACAATACTCT
GGTTTGATTAAGACTATCTCTTTTGCCTCTTATAAGTAGACTACCCGCTCTATTATTTGT
AGTCCCATACCTGTTAAATTCATAATTACCCTCTTTTCTGATTTTGGATAACTAGCATTT
ATCCGAAATAGATGGTATAATTACAACAATTAGATTTACTGTCCTTGAACGATGTACTAG
GTTGTTCAAGGATTTTTTGTACCTTCCTTTCTTTTTTTGATTGTTAGGTTAGCTCCTTTC
TATCGAATATATACGTTTTTATGCACGCATGGTGTAAAATTTTTTGAGCAATCCTAATGC
TCACCAATAATTATATACGATATCATACACGCCGTCAAGTGTTATCTCCAAAAAATGTAC
GATTTTATAAACTCCTGTGTTATAATGGTCTAGAGGTAACTTATGTTTGAAATACTTAAA
CCTGATAAAAAGTCTGTGGGACGAAGACTTAGACAAGTCAAGGATGAATTGAATTTATCC
TTTACAGATTTTGGAAATCGTCTAGGACTCAAAAAATCAACCATTAATGCATATGTTAGA
GGAGATAACTTAGCTCCTCTTGAAGTTTTAGAGAAAGTGTCAAAAATCTATGGGAAACCT
GTAGGTTGGTTTTACTATGGAGAATTAGAAGAATACATTGAACTTTATCTTAGAAAACTC
GGTTATGGTAAATTTCTAGACGAATATCCTGAAACCCCATTAAAGATAAAAAATGAGCTT
TTTAGGATTAAAACAGATCCAATACAATTAGTCACAACTAACGGAGGGGTAAGCATTGGA
ACATTTGAAAATCCTGACTGGGAAAATGATTTTGGTTACCCAAGTGAAGGCTACTTAGAC
GACATCTTCTTTGAAATGCTCTATGACACGCTAAAAAATTCAATTAGACAGGAAGCTCAG
AACTATCTAAGTCAGCAAAGGGGACTTGATGATACTAAAGTCAAAGAACTTTCTGATTAC
TTTGCCAATCAAATCTATACTTCATATGATTTTATCGGAAATCTAGAAAATCTTACCAAA
GATAAAATCAAACAAGAAGTTAAAAAAGGCTATGAACGCCTACTTAAAGATTCACCTCAA
GTAGGCGTAGAAGTTAGCTATGATTCCAATTACTTACTTGGTTTTCTGATAAATACACTT
GCGGATAGCCAAACAACAAGACAGCTACTTTCAGATATATCCCAAGCAACAGTTGGTATG
CCTTTTTCACAATTTTATGAAGGTCATGAATTAGTCGATATTATCCAATCTATCAGACCT
CGACTGATAGAACTTTACCATAATACAACCGTTGATGATTGGACTGACTGGGCGGAGAAA
TAGATAACATCAGCTATTGGATTTAATTTGGAAAATAAGCAAAGAGTTGATTTGACAGTG
TTTAGAGAAGTCAAATCTTCTAAAAAGAAGAAAGACGGAAAATAAAGATGGACGAGTTAA
AATTACAAGAATTAATGAGACTTGATGAATCTGAATTGCTAGAATTTAAAAGTAATAAGA
TTGAACCTGAAAAGTTAGGTAAATATATATCAGCTTTGGCTAATTCATCTGCAATGCTCA
ACAAACAATTTTCTTATCTTATTTGGGGTATTTCTGATGAAAAAAAAATAATAGGTACTA
ACTTTTTCCCATATGAAGAAAAAATAAATGGAGGTGAGCCTCTAATATCTTGGTTAGAGA
GAAACTTAGACCCTAGAATTTCAATTCAATTTCAAGAATTTGAGGTCGAAAGTTTAAAAG
TTGTTGCCTTGATTATTCATATGACTGTTGGAAGACCCGTTGCTTTTAAGGGGACTAGAT
ATATTCGTAGTGGCTCATCATTAAAAAATCTGGCTGAATTTCCAGAGAAGGAACGATTAT
TGTGGAAATCTTTTGAAGCACGTACTTTTGAAAAAGAATTTGCACTAACCAACTGCTCTA
CCGATGATTTAATTTCACTTCTAGACTGCGAAACATACAGAAAAATGTTAAATTATCCTC
CTGAATCTAGCTACGATGAATTATTGCAACACATGATTGACGATAACATTATTGAACAAT
CAGGTAGTGGCTTCAATATAACCAACATGGGAGCCTATACATTTGCTAAGAATCTCTCTA
ATTTTGAAAAACTAAAGTCACATGCCATAAGAGTTATCCGCTACGACGGAAATAATAAGT
TCTATGCCAAAGAAGATATCACCGCAGGAAAAGGTGTTGCTGTCGGTTTTGAGGGATTAC
TTAATTATATTAGAATGAGACTCCCTTTAACTACTGAAATTTATGATAAAAATGGCCAAA
GAATTGAGAGAACAGACTATCCTGATATCGTAATTAGAGAGATTGTTGCTAATCAAATAG
TACACCAAGACTTTTCTATATCTGGGACGAATCCGATGATTGAAATTTACGATAATCGTA
TAGAGTTTACAAATCCTGGTGTTCCTATCAATGAACCCGATAGATTACTTGACCTCCCGC
CTATTTCTCGTAATGAAGATTTAGCAAATCTTTTTCGAAAAATGCACCTTGTTGAATCTC
GTGGCAGTGGAATTGATAAAATCATCATTACTCTAGAAAGTGAGAATCTTCCTGCACCCG
ACATTTCAGCCAAGGGGGATAATACTTCCGTTACTATTTTCAAGAGAAAAAATATTAGCG
AGATGAACGATAAAGAAAGAGTTAATGCAATATTCTATCATGCATCTATTCTGTATGTAG
AAAATGACTACATGACGAATAAAACAGTTCGTGACCGCTTTGGGTTGACTTCAAAGCAAT
CAGCATTAGCTACAAAAATTATCTCTTCAGCAGTCAAAAGCGGAAAAGTTAAACCATATG
ATGAAAATGCAGGGAACAAATTCATGCAGTATATTCCTTACTATGCTCAGGGATATAATG
AGTAGGATTTTATCTGATTTTTATCTGATTAAAACTAAAGCAAGGTCAAAATCACCCAAG
TTCATCAACAATTGAAAAGTTAAAAAGCCCATAAAATCAACGTTTCTGTCAATCATGAAT
ATTACTAAACCATACATTACGCTCACTGAGGTTAAGTAA
