# Supplementary material for: Abundance, Diversity and Role of ICEs and IMEs in the Adaptation of Streptococcus salivarius to the Environment
Source: Genes (Basel). 2020 Aug 26;11(9):999. doi: 10.3390/genes11090999 (PMC7563491; doi:10.3390/genes11090999)
Supplement: Supplementary file 1 [file genes-11-00999-s001.zip › Supplementary files/Lao_Data_S1/IME_Ssal25975_rpmG_2.fasta]

>IME_Ssal25975_rpmG_2
ACTGAGGTTAAGTAAGGGTTTCAGTACACGTCAATAGACGTCAAAATATTGATTTTAAGC
GATTTTTGATTTTTTGAAACTCATTATATCGCACTACAAATCAATAAAAACTCTACCTTT
TACTCTACCTTTTTTAGATAAATATATCATCTGGATATTGAAGTTAAGCCCTGCTATCAT
TTCGATGGCAGGGCTTTTTAATATTTAGTACACTAACTTCTTATCTATATTTTGGTGGAT
TTTAAGTTGACATCTACAAAGTTTAATGTTAGAATACATTCAAAAATATATTTGAATGAG
GTGTTTTATGATTCAAAATATTGTTACTTCAATAATCCTGTATTCTGGGACAGCCGTAGA
CTTACTTATTATCCTAATGTTATTTTTTGCCAAAAGAAAAAGCAGAAAGGACATCATTAA
CATCTATTTAGGACAATTTCTAGGCTCTGTTAGTCTAATATTCCTAAGTTTGCTTTTTGC
ATTTGTCTTAAATTATATTCCTAGTAAAGAGATTTTAGGTTTACTCGGTTTGATTCCAAT
TTTCCTAGGCCTCAAAGTTTTGCTTTTAGGAGATTCTGATGGAGAAGCTATTGCAAAAGA
TGGTTTGCGAAAAGACAACAAAAACCTGATTTTTCTAGTCGCTATGATTACTTTTGCAAG
TTGTGGCGCTGACAATATTGGTGTCTTTGTCCCATATTTTACCACCTTAAATTTAGCGAA
TTTGATAGTGACTTTACTTACTTTTCTAGTCATGATTTATCTCTTGGTTTTTTCTGCCCA
AAAATTGGCACAAGTCCCTTCTGTTGGAGAAACTTTGGAAAAATATAGCAGATGGTTTAT
TGCCGTTGTCTATTTAGGATTGGGGATGTATATCCTGATTGAAAACAACAGCTTTGACAT
GCTATGGGCTGTGTTAGGCTAGGAGAAAAAATTATGAAAAAAGATAGTATCTGTCAAGTG
GATGTTATAAATCAACAAAATGTTACAACCGCAACGAACTACCTTGAAAAGGAAAAAGTC
CAAAAATCACTTCGCATTTTATCAAAATTTACCGATAATAAACAGATAAATATCATCTTT
TATCTCCTTGCCGTCGAAGAACTCTGTGTCTGCGATATAGCCTGTTTATTAAATCTCAGT
ATGGCATCTGCCTCCCACCATCTTCGTAAACTAGCCAATCAAAACATCTTGGACACTAGA
AGAGAGGGGAAAATTATATATTATTTTATAAAAGATGAGGAAATCAGAGATTTTTTTAAT
CAACTAGGATAATAACTATTTTTATTACTTTTCCATGATTATAGGGAGATTATATATGAA
ATTTTTTGATGAAAATTACTCACAAGAAATACCTGCTCGTATCAAATGTTTAAGAAAAAA
GTATAATTTAAAGCAAAGCGACCTAGGTAATGCAGGTCAAGTTAGCCAAGTTGAAAGTGG
TAAGCGACCAATTACGAGTACGATGTTAGTTTATTTAAATACTCAAACCGCTTCGAGCTA
TACGTATATCGTTTTTGGAGAGTTAGATGAGTTTATTGAGAATCTGTTTCATTATTTTTT
CGGTTCTATTTTATATAGAGATTTAGAGTCTGTAGATGAAAACCTATATTCTTTCATGAG
TGATGATTTAATTTCAATCCAATCAAGTTGTCTAAGTATTGCCAAGACATTTGCAAATTT
CAATATTCAGAGAAAAAGATTTATGATTTCTACTGAAACTGAAATGGATACTTTTCACAA
GAAAGATGACATTGACATTACTGTTGGTGAAAAAAGTTATAACCTCGCTAGAAGTTTTAG
AACCAGTACCATCAATGAATTGACTGTCATTGATTTTGAAGAAATGTTTGATATTCTTTG
GTTGATGTTAGGGGATAATTTAATTAAATCATTTGAAGTTAATGTATGTGGTATCCTATT
TGAATTAGACGGAAATGACATGCCCTCAACATTTAGGCAAGAAAACATTGATCCTCTCAT
CAATAAATGGTGGTATGATAATGTTTCGACAGAAATTATCCCTAATCTAATAAAAAAACT
CAAAGAAAATCCACTATTCAATATCGGATTTCTGGTTGATGATATTCTAGAACGAATGTA
TAAAGAAAATATCCCAAAATCTTACCTTACGTCCGTTCCGTTAGTTAGTTCCAAAAAAGC
AAGGTCAACTTTATCAATTAAGTCAAACGGAAGTCAAAAAATAGATAAATCAAAATTTGA
ACAGATAAATTATGACTTTATGAAGTTAGTAAGTCAAGGTAAAGATATCACAGACTTGTA
CCAAAAATATTCTGAAAAGGAGCTAACAAATATGGGTATTCGTATTCATAAATCCACTGA
TATAGAAAGGATTGAGGAAAAAACTTTTGATGAAATAATCAGCTGGGTTTCCAATCCTTA
TGCAACAAGACCAATTCAGGAAATATCCAGTATTCAAATAGAGCCCACAAGATTTTCACT
AGAGGATAAGAAAAGAATTGAAGAAGCTGCAGCTCAAGGACTAAGCGAAATCGACCTTAT
TGATTTAGTTGACCTATATGATATTAATTTAGACAATACAAGCGTCAATCGCCATATTGT
GGGGTTATTGACTAATAACACCCAAGTAACATACTATTTCCAAGAACAATTAAATAAGGA
GTTGCTGTCAATGGCTCACGCTTTAGATAACGTACAACAGGCCTTTATTAAATTATTAAG
TGAAGAGGAGATACGAAAATTTGCTCTTTAAAGACTAGGTGAATCGCCTAGTCTTTTTTT
TTTGCGCTTCGTTTTACAAATTAGTCTATTGAAGTAAAAAAAGAAGTAAAAAATAAAAGA
ACATTACGCCTTATACTGAATATATCAAGAAAAACTCTTGATATAAATTTTAATAGTCCA
AATTGATGGCCATCAAAGGACAGATTGAAACAAATATGATGACATGACGATAAAGGTCAT
GTCTTGCATAGAATTGTTTCGCTGTTTCTTTGTTGTGCCTTTTAGCATACTCAGCGTTCA
ATATTTGCTCATTTTGTTTCCTTCTGTCCAAGGACGGAAAGGAGCTCATCATTATGAGCA
ATAAAGTCAAAGAACGCCGTGAGCGTAAAATCGCAAAAGCTGTTGAAGCTAAAGACTGGA
AAACCGTTGTTCATCTTCTACAACAAGAACAAAGTAACTCAGAACGGCGTGACCGATACC
ACCAAAAACGAAGTATGGAAGAAAGCATATCTCGTAATGATGGTAAACGACGTGAACGCT
ATGAAGTAGTTGCAAGCTCTGATTTGAATCCCGAAGAGGCTTTAATCCTAGAAGAGTTAA
GACAAGCTATTCGTGAAGCTAAAGCATCCTTATCAGCAATTGACAGTAAAATTGTTGAAA
TGATAGCGGAACAAGGTTCAAGCTATAAAGAAACGGCTCGCTATATCACTGAACATTATA
AGAAAATGAGTGATGTAACTGTTAAATCCCATTATTGTAAAGCGCTAAAAAAATTAGCTC
CTTTATTAAAAGCTTACCGCTAATCCCTCAAATCCAGTGTCTCTGTCACTGGATTTTTTG
TAAAAAAAATTAAAAATTCAATAAATAACTTTGCGTTTAGCTGTCTCATTCTCCTTAGTA
ATGAGGAGGTGGTCAGATAACCTAAAAAACAAAGTCCAGCTCATGACCCAAACCGAGCCT
GTCGCATTCACACTATCTCTTATTCATAAGGAGGATTTGCCCTATGGCGTTTAAAATGAA
AACCACAAAAGGTGGTTATACAACTACGTTGGCTGATAAAATTATCAGTCAAAAACAACC
GATTTACTCACTTAGTACCGAACTTGAACCACAACAACGGTTTGAAGAAGGAAAACCAAC
CGGAGAAATCGTAGCCTATAAAGCATGGTTTGTACAGGAAGGGCAAGACCCTTTCCAAGT
AAAATTTGAAGATACGATTGAGCTTCCAGCTTTTCAATCCATGATTCAATTTGACACTCT
ACAAGCCTGCGAAGTAAAATATAACATTTACTTCCGAGCAAATGGTATCAAGGAGGTTCG
GTAATGAGTTCACAATCTCGTGATGTGCTGAACCAATCTTACCTGCAATCTTACCTGCTC
CAGAGCCTAAACATGGCTCTGGGGGCTTTAATGCAGGGAGAAACCAGCTACACCAATTCT
TTTAATATTGTTATTCAAGAAGACGGGTTTATCTTTGTCCCTCGTCTGCCATGTGCCTAT
ATCCTTGATGATGACTTGTACAAAAAAATCTATCTGATTGCCAATGCTTCACTTTATCCA
CAATACACACTCCTAAAACAAAACGCTACCTATTTTGTCCCTCTAGAAACGGATGACTTA
CACATTAAACGTGGTTTATTCTTCCCTTGGAAAAGAGGAATTTCAGAACGTTTAGCCATT
CCTGATTTGGATAAGTTTTCAGCCAGATTACCACATGGGAAAATTCCTATCATGAAGCAC
TTTGAACTCAATTTAGACAAGGTCAATCACTGGGCTATTGCTGGAAATTCAGGTTCTGGG
AAATCGTACGCTCTCACTTACTTTTTGAGTGTACTGAAGCATATGTCTGACTTAATTATC
ATTGATCCTAAATTCGATACACCAAGTCGTTGGGCAAGAGAAAATCAAATTGCAGTTATC
CACCCTGTCGAAAATCGTTCAAAATCTGATTTTGTTTCACAGGTCAATGAACAATTAAGT
CAGTGCGCAAACCTCATTCAGAAACGACAAGCTATTTTGTATGATAACCCCAATCATCAA
TTTACCCATCTAACCATTGTCATTGATGAAGTCCTAGCTCTATCAGAGGGAGTCAATAAG
AATATCAAAGAAGCCTTTTTCTCCTTACTCTCACAGATTGCCTTGTTAGGGCGTGCTACC
AAAATCCATTTGTTCTTAGTAAGCCAGCGTTTTGACCACAATACTATCCCAATTTCAGTG
AGGGAACAGCTAAACGTATTGTTACAAATTGGAAATATCAATCAGAAAACTACTCAATTT
TTATTTCCAGACTTAGACCCAGAGGGTATTGTCATTCCAACAGGACATGGGACAGGTCTC
ATTCAAGTTATTGACAATGAACATCCCTACCAAGTTCTCCCCTTACTCTGCCCAACCTAC
TACACTAAACGAGGTATCCTATGACCAATAAAACCTACTTTATGAGAATTTTTAATCTCA
TACTATACTTATTTCTATTTGCTCCTATCTGTTCTGCATTTGGCTGGTTATTCAACTTTC
TTTCAGTTCAATTAACCAACATCACATTTGTCAATCTAGATACGGTCAAAAGTACTACGG
ATATCATTGGTTCCGTTTGCCATAGAATTGCTCTTGTTTCTCTACTACTTGCTTTATTAT
TGGCTGGATCAGAGATAATACAACGGTTGAAAACAGATAGTTTTTGGAACTATATCCAAT
CTGTCTATCACACTTTCCTGTTGCGACACTTCCTGTTTCAGCGTGAACGAGTACAGAAGA
TAAGCAACCTTGAACACCAGACCGTTACCACTATCAATCCAATCCATAACGGATTTAACC
GAGCTGTTCGCAAGTGTATTGTAGATATACGAAAAGATGCCATCACTATTTTTCTAAAAG
TCCCTAGAGACCAACAGGGGCAAAAAATCCTAAAAGAGATGGAAGCACAATTAAAAGAAG
AAATCGTCAGCCAACACGCAGACTATTATTTCTCCTCTCCTATTCGAGTTCGTAACCAAT
TGTGGTTCACTGGACAAAAACGTTAATACCTTGGGGCTGTGGCTTGCGTTAAGCAAAAGC
CAGACAGCCCCTTTTTATATTCTTATCTATCATGACCTATTGGGGTTACTACGACCCCCA
ATAGGTCAATAATCAATAATCACAAAAAATTCAATTTTTTTCAAAAAACTTTGCATCTGA
CCTGCCATTTCTCCTTAGTAATAGAGCCCAAAAGAAATGAGGTAACTGCCTATGGCAAAA
GAACAGCGCTCAACCAAATGGACGTTTCTCTTCTACGAGGAAAGCGCACCAGAGGACTAC
TTGACTATCTTAGAGGAACTTCATATCCCCTTTATTCTTAGTCCTTGGCATGATAAAGAT
GTTAATAAACAAACAGGAGAGTTCAAAAAGTCGCACAAACACGGTGCTTTCTTCTTTGAT
TCACTGAAAAGCTATTCTCAAGTATCAAATATCATCAGTGACAAACTGAACGGTCCAGCA
CATGTGGAGGTAGTTATGTCTCCCACTGGTTTATTTGACTACTTTACTCATGCGGAGAAT
CCAGATAAGACCCCCTATAACATTGAGGATATTGAAGTCGGTTGTGGCTTTAATTTGGAA
AAATTCTTGATGGAGATGAACTCCTCGGATTTTATCCATGAAGTAGTCGATATTATCGAA
GAGAACGACTTTAGCGAATTTGAAGAATTGGTCTGGTATGCCCGAGCAAACAATACCAAT
TTACTATCTCTAATCATTGAACGTACGTATTTCTTCGCCAAGTACCTAGATTCACGACGA
TATAATCCTAATCGACTCCATAATTCAAACACAGAGGAGAAAGAAAATAATGAATAACGA
AAAATTAGAACAAATTGAACAATCATTGCAAACACTTATCAAACTCATTCAAATCAAAGA
ACAGAACATACCACCAAAGATAGTACAACAGCGAGAATTGCTAAAACAGCTAAATATCTC
TCCAAACACACTAAAAACATGGGAACGAAAAGGATTAAAAAGATTAGAACCTCCAATTGA
GGGAACACGAACTGTCTTCTATTTACTAGATGATGTTATTAACTTCTTACAATCCTAATA
TTGAAAATTTGTGCTAAAATAGTTTTATCTAAAAGAAAGAGTGGTAACTATTTTAGCCTA
CTTCAATATCCCTGAAGAAAGGCAAACATGGAAACTGAAACAATTATCCATAATGGCAAA
AAGGTCATTAAAAAAATCAAAAAAGATAAATCCATTTCGTATACGCTCAAAGGAGCATTT
CTCGGTAAAGATGTTAAAACTGGCAAACAAGTCACAACAACTATTACTGCAAAAACACTT
AAGCAGCTTGATAGAGAAGTTATTCAAGCTCGCTTAGACTTTGAAAGAAATGGATTTACT
CGAAAAGAGAATGTGTCTATTAATACGCTGGAATATTTAGCCGAAGCTTGGTTTCAAGCT
TATCAAACTTGGGTTAGTTCACATAATACATTAAATAGGGTAAGGGGCTACCTAGATAAT
TATATTATCCCTAAATTCGGAGATTACAAACCAGATAAAATTGAATCTGCTGATATTCAG
TTATGGTTAAATGACCTAGCAAAGAAATCAAAAAAATCAGTTGAATCAGGTGTAAAGCGT
GCAAATAAAGGATGTGCAAAAGATTTCGGTGCTGTTATTCATAAGTTGAAAGATATTTTT
GACTATGGCATTACTAACTATGGTCTGACTGCTAATCCTGTAAATGCTATCAAGATTCCA
CCAAAGCCAAAGTCTAGTGAGAAACGTATCATGGTTTTACATGATGATAGTCTTGCTAGG
TGGCTTAACTATCTTGAAAGCTTAGATAACAGTAGAGCCAATCGACGGTTTAAGCTGATT
TGTAATACACTCTTAGCTTCAGCCTTGCGCATAAATGAGTTATTAGCATTGACAATTGAT
GATTTGAACTTTGAAGAATACTCTATTAGTGTCAATAAAACATTACTTTGGAAAACAGCT
AACAAAAAGACCGGAACAAAAGGGAAAGTTATCTGTAAAGCAACACCCAAAACTGATGCA
GGCAATCGCTCTATTCCAGTTCCTTTGTCTATACTTGAGGCACTTCGAGATTTTCACAAT
GAAATGAACGAGTATCTCGAATTGCACAACAGACATAGAACAAAACTGATTTTCCCTACA
ATCTATGGGAACTATATGTGTGATAGAAACGAGAGAACAATTCTTAAGAAAAGGTTAGTA
GGTCTTGGATTACCAAACTATGGTTTCCATTTATTCCGACATACTCATGCTTCAATGCTA
CTTAATGCTGGAACAAATTGGAAAGAACTCCAAGTCAGAATGGGACATAAATCCATTTCA
ACTACAATGGATACTTACGCTGAATTAGCACCACAACGAAAGTTAGAAGCTGTGGGGATT
TATCTTGAAAAGATTGCTGAACTAACGCAATAACTACTCTACCATTCACTCTACCTTTTA
TTATGTAGCATTCTAAAAACATTGATGTACCAACGTTTCTAACAGCTAAAATAGAAATTA
TTTAACTCTTACTGAGGTAAAATAA
