# Supplementary material for: Abundance, Diversity and Role of ICEs and IMEs in the Adaptation of Streptococcus salivarius to the Environment
Source: Genes (Basel). 2020 Aug 26;11(9):999. doi: 10.3390/genes11090999 (PMC7563491; doi:10.3390/genes11090999)
Supplement: Supplementary file 1 [file genes-11-00999-s001.zip › Supplementary files/Lao_Data_S1/IME_Ssal25975_tRNALys.fasta]

>IME_Ssal25975_tRNALys
TGCCCCCTACATGGATTTGGAAAGGATTTTCATATTGAGAGTAATTAAAAATATTGAAAT
ATAAGTGATTTTAGGGAAGTACTTTTAGGTATTTCCAATGTCATGATTTAAAAATGGGGC
AAAAGTGGGGCAAAAACGAATGACTCTCATTTGGTTTGAAAACCTATAATATCTAATGAT
TATGCTATACTAGAAATATAGTGTTGTTATCAATAAATATCAGTGCGAGACTAATCGGAG
GATAAAATGGAAAAACAAATTAATGAAAAAATTATCGAAATGGATAGGGAATATCCCTTT
TTATTTTGCTTTAAATCAGATTTTTGGATGGAATAGTAGATGATAAGACAAAATATCTTT
GAAGATACAAAAAGACAAACGCCAAAAATGACGTTTGTCTACGTTCTGAGGTAGCCTTTA
GGCTCCCTTTTTTCTTAGAAAATACCGATGAGTAATTGCATGCCAAGACTAGTCAGGATG
ATAGCAATCCAGCAAAGGGCTCCAAGAAGAATGGATTTTCCACTGGATTTGATCATAGCA
ACGAGGTTAGTTTTGAGACCAATAGCACTCATAGCCATGATGATGAGGAATTTGGAGAGC
TGTTTGAGAGGTGAAAAGAAGCTATTGCTAACACCAAAAGAAGTAAGGACGGTAGTTAGC
AGAGAAGCTAGGATGAAGTAGAGAATGAAAACGGGGAAGATTTTTTTAAGCTTTACTCCT
TGGTTGTTGTCTTGTTGACGGCTTTGCCAATAGGAGAGGAAGAGAGTAATAGGGATAATA
GCTAAGGTACGAGTCAGTTTGACAATGGTTGCAGATTCTAGAGTATTGGTATGATACAGA
CTATCCCAGGCGCTAGCTGTGGCTGTTACAGAGGAAGTATCGTTGACCGCAGTACCCGCA
AAGAGAGCAAAACCTTCGTTGGAGAGATGGAGCCAAGAACCTAGAGTTGGAAAGATAAGA
GCTGCCAAGACATTGAAGAAAAAGATAACAGAAATGGCTTGGGCTACTTCTTTTTCCTTG
GCGTGAATAACAGGAGCAGTCGCTGCAATGGCAGAACCGCCACAGATAGAAGAGCCTACC
CCAATCAAGGTAGCTAGCTTTGTATCCATGTTAAAAAATCGTTGGAAAAAGAAAGCAATA
ATTAAAGCGATAGAAATAGTCGAAAGGATGACAGGAAGGGAAGATTTTCCAACTGCGAAA
ACTTGAGAGATATTGAGTCCAAAACCAAGTAAGATAACAGCATACTGAAGCAATTTTTTG
GAGCTATAAGTCAAACCAGCATCCAGTTGTTTATAGGGAGTGAGAAAGGGGTAGAGAATC
ATTCCGATAAAAATGGCGAAAACAGGTGCTCCCACAACAGGCAGAAAGCCTCCTAAAACC
CAAGAGATGATAGAAATGATCAGACAGACTAACAGTCCTGCCCAATTTTTTGATAGAAAT
GACATAAAAACCTCCGAAAATAAATACTTCTTATTATAATCTTATCTGTCAGAAAAGTAA
AATAGAAAGTAGGAATAAGGTTGTAAATTAACGGAATTTTGCGGTCAGAGAGCTTTTGTA
GTTTAATAGATATATGTTCTTTGATCAATAAGGATGCAAATGTGGCATATGTTATTGAAA
AAAATGAATTTGATGAGCCTGGATATGTGAAGTAATTATGTGAGATAAGAAAATAAATAA
GAGAGTTGAAAATGTACTGCACCCCAAAAGTTAGACAGAAAAAATCTAACTTTTGGGATC
AGTACATATCCTCGCTTTTTTTAATCTAATAGGTCCTTATTTTCAATTAAGAGTTCTAGT
GGGGATTTATCTCTTGCTACAATAAAACCAGGTTCATATTGGTTATGAAATGTTCTTTTC
TGAGAAGTTGGATCAATATACAACTCATCTCCATCTTCTGTGTATAGCTGGTTGCCTCTT
GTTAGGTAAAGTAAATCCTCTAAGTACTGTCCATCAGTTTGTAGAAAATGTTCGATGTAT
TTGACAGCCTTTAAGATCTCACTTACTTTATCAGAGTATTCATTCGATTCAAGAACACTC
TTTTCTAATTCAATCTCCTTACTCGTTCCAAAAAGTTGAGTTGGAGTTGCATTAAAATAT
TCTGCTATCTTATCTAAATTTGCAAAGGTAGGATAGCTTTTTTGTTTTTCATAATCAGAG
ATGGACTGTTTACCAATTCCTAAGTCTTCAGCTAGTTGAGTTTGACTTACTCCTTTTTCT
ATGCGTAGTCGTGCCAAATTGGGTCCAAAATTTTGAATAATAAAGGTCATGGGAAACTCC
TGTTTTTATTTTTAACTTATTTTATCACCTGTAAACTTACAAATCAAGTTTTTAGTTGAC
TACCCCAAATATTTTTTGTAAAATATATTTATAACTTATAAATAAGTTATAAATGATACA
AAATAGCTCATATGTTTAGGAATAGTGAGTGAGGAGGAAGTTGAAGACGAGACTATGACT
TATGACTATTCGAAGCCTTGGAGCTAGAAATTGTGTGGACAAGGACAAGGGACGAGCCTG
ACGGGAAGTCAGGCGAAGTCCTGCGGACTGCCGTCCAGACAATTTCTAGCCAAGCAAAAG
CTGGCTATTCTAACAGCCAGCAAAAAGGGACACTTAGGACAACGTCCAAAGAACGACGGA
ACGAGCAAACGTTGATTTTACGGTGTTTCTGAGGCCTAAAAAATCTAAAAGAAGGGGGGA
CAATTTTGTTGGTTTCTATACAAGATTTAAGAAGCATTCAAGAACGATGTGATGTAGGAG
AATTAGTACAGAGGTTAGATGTCAGTATCGATAGACTAACGGTTATCTGGGATACTGATA
CTGGTTCTCTAAGACGGATTTTCAAAAATCTGAAACAGGCAATAAGTACAAGAGTTGACT
CATTTGAAATACATGATAACGTGCGAGATGATGTCTTTACTTTAGCTAAAGATTTTAATG
AGTATGATTCAATCAATATTATATTTTTTCAATTATCCACTTATGGAGGTGAACAATTGA
TTCGGATTGATTTCAATCCTAACACTTTAAAAGAATTTGATGGAATGAAAGTATGGAGGC
AATTAATGTACTTTGCCAGATTGAATTCATTGACGGTACGATTGTCTCGTTTTGATTTGG
CATTTGACATTCTCAACAGGCCTGAGATCGTTAATTTGCAACATATTAAAGGTGGTGTTA
CCCATAAGGTCTTCTATGGTCGAGGGGGCGAATTAGAGACGAAATATTGGGGTTCTAGCG
GTAGTAATGTACAAGTTAGGTTATATGATAAGAATAAAGAAATCATTGCTCACAAGCGTG
AAGAGAAGCTAGATTTGGCTGTAAATCCGTTTTGGTGGAGACTAGAGTTCCAACTCAGAA
CCAAAGCGATTGGGGAGGAGATGGTCCAAGATATTATGAATCGACTTGATAATTTCGGAT
TTTATAAGCTAGATCATATTCGAGTGGAGCAAAGAGCATTTACAATTATCTTTCTCAACA
ATCCTGAACTGTTGTCATTGGCTTTTCCAAATTTAAAATCAGACAGCATCAAAAAGAAAA
AAACAAGAGTCCGCAAACTATTGAGAGAAGAAACGAACCAATTTGCGGAAGAATTAAAAG
AAGTATTAATACAGAATCTCCCTAAATTAAATACAGAATTACAACTACTTGTAGGTGAGT
TTCTGACTTTAGAAAATCAATAAGGAGGATAACTATGGATAATAATTTAATTAGCAACAA
AGAATTAATTGAAATGGGCTATCGCCCTCATACAGCGAATGATATCATTCATCAGGCAAG
AGAATTACTTGTCTCACGAGGCTATACATTTTATAATCGCAAACGTTTGATGGTTGTTCC
AAAAAGTGTTGTAAATGAGATTCTAGGAACAGAGGTGGCGTAATATGGCAAGTGTTCGTT
ACCGAAAGCGAGGAGATAGTAATTTATGGACCTATGAAATTCGTAGCGAAGGAAAAACTA
TTGCTCATAATAGCGGTTTTAAAACAAAAAAACTTGCAGAATCAGAAGCTGAACCGATTC
TGCAAGAACTTCGTTTAGGGAAAAGAATTTCTAGAGATATTTCTCTTGTAGATCTGTATC
AAGAATGGCTTGAACTAAAAATTCTACCGAGTAGTAGGTCGGAAGAGACAAAGAAAAAAT
ATCTTCTCCGTAAAAACACAATTGAAAGATTATTTGGAAATAAAAAAGTCACTCAAATTC
GTGCGAGTGAATACCAAAGAATTATGAATAAGTATGGGCAGACAGTTGGTAGAAATTTTC
TTGGTAGATTGAATACTGGGATTCATCAGAGCATCCAAATGGCAATTGCAGACAAAGTTT
TAATAGATGATTTTACACAACATGTCGAGTTATTTTCATCCAAAGAACAACAGATGACAG
AAGAGAAATATTTACATACAGAAAAGGACTATCTGGATTTACTTTTAGCAGTAAAGAGAA
AATTTGATTACCAACGTTCAATTGTTCCTTATATCGTCTATTTTCTACTAAAAACAGGCA
TGAGGTTTGGAGAGTTAATAGCGTTAACTTGGAATGAAGTTGACTTTGACAGAGGACTGC
TAAAAACATATAGGAGGTTTAATACCCTTTCTCATAAATTTGTCCCTCCAAAAAATAAAA
CGTCTATTCGGATGGTACCGATAGACGAAGAATGTATTAAGATATTACAAGTCCTAAAAA
TTGAACAGGAGAAGGCTAATAAAGAGCTAGGAATCAAGAATAGGTATAAAATGATTTTTC
AGCATTATGGATATATTCACTTGGTACCAGACATTGCAAGTGTCAATAAAGCTTTGAGTG
TTCTTTTAAATGAATTAGATATTTATCCAATTATCACGACAAAAGGAGCACGTCATACCT
ATGGAAGCTACCTCTGGCACAAAGGATTTGACCTTGGAGTTATTGCAAAAATTCTAGGGC
ATAAAGATATTTCAATGTTAGTAGAAGTGTATGGACACACTTTAGAAGAGAAAATTTTTG
AAGAATTTAATCAAATTAGAGATGTCTGGAAAGATTGCTCATAAAAAATGTGGGGCAAAT
GATGGGGCAAATCAATTATAGACAAGCAAAAAAGCCTTATAAATCAAGGCTTTTTCCTAT
TGATTTAGATGCCCCCTACA
