# Supplementary material for: Abundance, Diversity and Role of ICEs and IMEs in the Adaptation of Streptococcus salivarius to the Environment
Source: Genes (Basel). 2020 Aug 26;11(9):999. doi: 10.3390/genes11090999 (PMC7563491; doi:10.3390/genes11090999)
Supplement: Supplementary file 1 [file genes-11-00999-s001.zip › Supplementary files/Lao_Data_S1/IME_Ssal27945_tRNALys.fasta]

>IME_Ssal27945_tRNALys
TGTAGGGGGCATCTAAATCAACAGGAAAAAGCCTTGATTTATAAGGCTTTTTTGCTTGTC
TATAACTGATTTGCCCCATCATTTGCCCCACATTTTTTTATGAGCAATCTTTCCAGACAT
CTCTAATTTGATTAAATTCTTCAAAAATTTTCTCTTCTAAAGTGTGTCCATATACTTCTA
CTAACATTGAAATATCTTTATGCCCTAGAATTTTTGCAATAACTCCAAGGTCAAATCCTT
TGTGCCAGAGGTAGCTTCCATAGGTATGACGTGCTCCTTTTGTCGTGATAATTGGATAAA
TATCTAATTCATTTAAAAGAACACTCAAAGCTTTATTGACACTTGCAATATCTGGTACCA
AGTGAATATATCCATAATGCTGAAAAATCATTTTATACCTATTCTTGATTCCTAGCTCTT
TATTAGCCTTCTCCTGTTCAATTTTTAGGTCTTGTAATATCTTAATACATTCTTCGTCTA
TCGGTACCATCCGAATAGACGTTTTGTTTTTTGGAGGGACAAATTTATGAGAAAGGGTAT
TAAACCTCCTATATGTTTTTAGCAGTCCTCTGTCAAAGTCAACTTCATTCCAAGTTAACG
CTATTAACTCTCCAAACCTCATGCCTGTTTTTAATAGAAAATAGATGATATAAGGAACAA
TTGAACGTTGGTAATCAAATTTTTTCTTTACTGCTAAAAGTAAATCCAGATAGTCCCTTT
CTGTATGTAAATATTTCTCTTCTGTCATCTGTTGTTCTTTGGATGAAAATAACTCGACAT
GTTGTGTAAAATCATCAATTAGAACTTTGTCGGCAATTGCCATTTGGATGCTCTGATGAA
TCCCAGTATTCAATCTACCAAGAAAATTTCTACCAACTGTTTGTCCATACTTATTCATAA
TTCTTTGGTATTCACTCGCACGAATTTGAGTGACTTTTTTATTTCCAAATAATCTTTCAA
TTGTGTTTTTACGGAGAAGATATTTTTTCTTTGTCTCTTCCGACCTACTACTCGGTAGAA
TTTTTAGTTCAAGCCATTCTTGATACAGATCTACAAGAGAAATATCTCTAGAAATTCTTT
TTCCTAAACGAAGTTCTTGCAGAATCGGTTCAGCTTCTGACTCTGCAAGTTTTTTTGTTT
TAAAACCGCTATTATGAACAACAGTTTTCCCTTCGCTACGAATTTCATAGGTCCATAAAT
TACTATCTCCTCGCTTTCGATAACGAACACTTGCCATATTACGCCACCTCAGTTCCTAGA
ATCTCATTTACAACACTTTTTGGAACAACCATCAAACGTTTGCGATTATAAAATGTATAG
CCTCGTGAGACAAGTAATTCTCTTGCCTGATGGATGATATCATTTGCAGTGTGAGGGCGA
TAGCCCATTTCAATTAATTCTTTGTTGCTAATTAAATTATGATCCATAGTTATCCTCCTT
ATTGATTTTCTAAAGTCAGAAACTCACCTACAAGTAGTTGTAATTCTGTATTTAATTTAG
GGAGATTCTGTATTAATACTTCTTTTAATTCTTCCGCAAATTGGTTCGTTTCTTCTCTCA
ATAGTTTGCGGACTCTTGTTTTTTTCTTTTTGATGCTATCTGATTTTAAATTTGGAAAAG
CCAATGACAACAGTTCAGGATTGTTGACAAAGATAATTGTAAATGCTCTTTGCTCCACTC
GAATATGATCTAGCTTATAAAATCCGAAATTATCAAGTCGATTCATAATATCTTGGACCA
TCTCCTCACCAATCGCTTTGGTTCTGAGTTGGAACTCCAATCTCCACCAAAACGGATTTA
CACCCAAATCTAGCTTCTCTTCGCGCTTGTGAGCAATGATTTCTTTGTTCTTATCATATA
ACCTAACTTGTACATTACTACCGCTAGAACCCCAATATTTCGTCTCTAATTCGCCCCCTC
GACCATAGAAGACCTTATGGGTAACACCACCTTTAATATGTTGCAAATTAACGATTTCAG
TCCTGTTGAAAATGTCAAATGCCAAATCAAAACGAGACAAACGTACCGTCAATGAATTCA
ATCTGGCAAAGTACATTAATTGCCTCCAAACTTTCATTCCATCAAATTCTTTTAAAGTAT
TAGGATTGAAATCAATTCGAATCAATTGTTCACCTCCATAAGTGGATAATTGGAAAAATA
TAATATTGATTGAATCATACTCATTAAAATCCTTAGCTAAAGTAAAGACATCATCTCGCA
CGTTATCATGTATTTCAAATGAGTCAACTCTTGTACTTATTGCCTGTTTCAGATTTTTGA
AAATTCGTCTTAGGGAACCAGTGTCTGTATCCCAGATAACCGTTAATCTATCAATACTGA
CATCTAACCTCTGTACTAATTCTCCTATTTCACATCGTTCTTGAATGCTTCTTAAATCTT
GTATAGAAACCAACAAAATTGTCCCCCCTTCTTTTAGATTTTTTAGGCCTCAGAAACACC
GTCAAATCAACGTTTGATCGTTCCGTCGTTCTTTGGACGTTGTCCTAAGTGTACCTTTTT
GCTGGCTGTTAGAATAGCCAGCTTTTGCTTGGCTAGAAATTGTCTGGACGGCAGCCTGCA
GGACTTCGCCTGACTTCCCGTCAGGCTCGTCCCTTGCCCTTGTCCACACAATTTCTAGCT
CCAAGGCTTCGAATAGTCATCATTCATAGTCATAGTCATAGTCTCGTCCTCAAATTCCTC
CTCACTCACTATTCCTAAACATATGAGTTATTTGTATCGTTTATAACTTATTTGTAAGTT
ATAAATATATTTTATAAAAAATATTTTGAGTAGTCAACTAAAAACTTGATTTGTAAGTTT
ATAGGTGATAGAATAAGTTTAAAATACAACATAGGAGTTTATCATGACCTTTATTATTCA
AAATTTTGGACCCAATTTGGCACGACTACGCATAGAAAAAGGAGTAAGTCAAACTCAACT
TGCGGAAGATTTAGGAATCGGTAAACAGTCCATCTCTGATTACGAAAAACAAAAAAGCTA
TCCTACCTTTGCAAATTTGGATAAGATAGCAGAATATTTTAATGCAACTCCAACCCAACT
ATTTGGAACTAGTAAAGAGATTGAGTTAGAAAAGAGTGTTCTTGAAACTAATGAATACTC
TGATAAAGTAAGTGAAATCTTAAAAGCTGTCAAATACATCGAACATTTTCTAGAAACAGA
TGGACAGTACTTAGAGGATTTACTTTACCTAACAAGAGGCAACCAACTATACACAGAAGA
TGGAGAAGAGTTGTATATGGATCCAACTTCTCCGAAAAGAACATTTCATAACCAATATGA
ACCTGGTTTTATTGTAGCAAGAGATAAATCCCCACTAGAACTCTTAATTGAAAATAAGGA
CCTATTAGATTAAAAAAAGCGAGGATATGTACTGATCCCAAAAGTTAGATTTTCTCTGTC
TAACTTTTGGGGTGCAGTACATTTTCAACTCTCTTATTTATTTTCTTATCTCACATAATT
ACTTCACATATCCAGGCTCATCAAATTCATTTTTTTTTCAATAACATATGCCACATTTGC
ATCCTTATTGGTCAAAGAACATATATCTATTGAACTACAAAAGCTCTCTGACCGCAAAAT
TCCGTTAATTTACAACCTTATTCCTACTTTCTATTTTACTTTTCTGACAGATAAGATTAT
AATAAGAAGTATTTATTTTCGGAGGTTTTTATGTCATTTCTATCAAAAAATTGGGCAGGA
CTGTTAGCCTGTCTTATCATTTCTATCATCTCTTGGGTTTTAGGAGGCTTTCTGCCTGTT
GTGGGAGCACCTGTTTTCGCCATTTTTATCGGAATGATTCTCTACCCCTTTCTCACTCCC
TATAAACAACTGGATGCTGGTTTGACTTATAGCTCCAAAAAATTGCTTCAGTATGCTGTT
ATCTTGCTTGGGTTTGGACTCAATATCTCACAAGTTTTCGCAGTTGGAAAATCTTCCCTT
CCTGTCATCCTCTCGACTATTTCTATCGCTTTAATTATTGCTTTCTTTTTCCAACGATTT
TTTAACATGGATACAAAGCTAGCTACCTTGATTGGGGTAGGCTCTTCTATCTGTGGCGGT
TCTGCCATTGCAGCGACTGCTCCTGTTATTCACGCCAAGGAAAAAGAAGTAGCCCAAGCC
ATTTCTGTTATCTTTTTCTTCAATGTCTTGGCAGCTCTTATCTTTCCAACTCTAGGTTCT
TGGCTCCATCTCTCCAACGAAGGTTTTGCTCTCTTTGCGGGTACTGCGGTCAACGATACT
TCCTCTGTAACAGCCACAGCTAGCTCCTGGGATAGTCTGTATCATACCAATACTCTAGAA
TCTGCAACCATTGTCAAACTGACTCGTACCTTAGCTATTATCCCTATTACTCTCTTCCTC
TCCTATTGGCAAAGCCGTCAACAAGACAACAACCAAGGAGTAAAGCTTAAAAAAATCTTC
CCCGTTTTCATTCTCTACTTCATCCTAGCTTCTCTGCTAACTACCGTCCTTACTTCTTTT
GGTGTTAGCAATAGCTTCTTTTCACCTCTCAAACAGCTCTCCAAATTCCTCATCATCATG
GCTATGAGTGCTATTGGTCTCAAAACTAACCTCGTTGCTATGATCAAATCCAGTGGAAAA
TCCATTCTTCTTGGAGCCCTTTGCTGGATCGCTATCATCCTGACTAGTCTTGGCATGCAA
TTACTCATCGGTATTTTCTAAGAAAAAAGGGAGCCTAAAGGCTACCTCAGAACGTAGACA
AACGTCATTTTTGGCGTTTGTCTTTTTGTATCTTCAAAGATATTTTGTCTTATCATCTAC
TATTCCATCCAAAAATCTGATTTAAAGCAAAATAAAAAGGGATATTCCCTATCCATTTCG
ATAATTTTTTCATTACCCATTCTTCATTATCAATCATCAAACACTCTGCCTGTGAGTTGG
TACATGAGGTAAATGTGCTCCAAGGTTTTGACAATTCGCGTCACATGAAGTTATTTAAGC
ATCTCCTTTTCTCTCATTACCATTTTCTGTTATAATAAATTGTACTTCTAGAATAGAAAG
GTCTTAAGATGGCAACTCTTATTAAGCATAAACGTGTAGAATTTTCAGAACTATTTTATG
ACCTAGTGTTTGTTTTTGCAATTTCAAAAGCAACTGCTTTAATTCACCCTATTCATAACG
GTGTTTTGGCTTGGGACTCTTTACTTGATTTCTTCATCTCTGTCATGGTTATCATCAATT
CCTGGATGATTCAAACCATTTATACCAATCGCTATGGAACAAACTCGTTATTTAACATGG
TAATCATGTTTATCAACATGGGACTTATGCTCTTTATATCCAATATGATTGGATACAATT
GGCAACAATGGTACTATCATACCTGTTGGGCTGTTGGCACATTAACCCTTACCTTATTTT
TTCAATATTTGGTTCAGTTTTTTAGAGGATCAACCGATAGTGCTGATCGGGAAAGTATCA
AAGGTTTTCTATGGTTGACAGGTCTACAAAGCTTAGGAGTCTATCTGGCAGCTCTTTTTC
CTATTTACGTTGGAGTCTATATCTTTATTGCTAGTATTCTGCTAACATTTATTGTGCCAA
TTTTCTTGATTACTAAAGATGAGCATTTCCAAGTAAATCTTCCCCATTTAATCGAGCGCG
TCTCCCTTCTTGTCATTATTACGTTTGGAGAGATGGTTATTGGGCTAGTTAACTTCTTTA
CAGTTGAGAATTTCTCGATATATTCGGTTCTTAATTTCGTTATCATGCTTTCTCTGTTCT
TGTTTTATTTTGGTGAATTTGACCATGCTATTGACGAAGGATCCAATCAAAAGGGATTAT
TTATAATTTATAGTCACTATCCTATTTTCATTGGGCTTATGTTGATGACAGTTTCGATGG
GTTTTCTTCTGAATCCTGAGGCTAATCTTCTCGTTGCAATCAGCTTCTTTTATATCGGAA
TTGGCCTCTTCCAAGCTGCTGTCCTAGCAAATGGGCCCTATAACAAAAACTATCTTCGCT
ATTCGAAAAGTTACTACTGTGCTCAAGCGACACTCTATCTGGCTGCCTTGATTCTCTCTT
TGGTTTTCGCTTCGAATCCTACAATAGTGCTGAGTATTGCAACCATCTTCGCTCTAGCTA
TAGCCATTCATTTTATTTATTTTTATGTGACACAGAATAAAAAATATTCCAAATCTAACT
GGGGGTTCTTTTAATGAGTTTATAACATAAAAAAGCTTTGGGAACCAAGGCTTTATATGA
TATCAATCACCGACCACGAAAATGTTTAGCTTACAGAACTGCTAGTGAAGCTCTAGAGGA
TGAGTTCGAGTAAATGTTGCACTTATTCTTGCAATTTATCATTTACTTGATGCACGAACT
CGATATTTTTTTCGTTAATTTGTTTTTGCCCCACTTTTGCCCCATTTTTAAATCCTGACA
TTGAAAATACCTAAAAGTATTTCCCTAAAATCAGCTATATTTCAACATTTTTGTTTATTT
TCAATATGAAAAGTTCTTACAAATTCATGTAGGGGGCA
