# Supplementary material for: Abundance, Diversity and Role of ICEs and IMEs in the Adaptation of Streptococcus salivarius to the Environment
Source: Genes (Basel). 2020 Aug 26;11(9):999. doi: 10.3390/genes11090999 (PMC7563491; doi:10.3390/genes11090999)
Supplement: Supplementary file 1 [file genes-11-00999-s001.zip › Supplementary files/Lao_Data_S1/IME_Ssal34-09_rpmG.fasta]

>IME_Ssal34-09_rpmG
TTATTTTACCTCAGTGAGCGTAATGTATGGTTTAGTAATATTCATGATTGACAGAAACGT
TGATTTTATGGGCTTTTTAACTTTTCAATTGTTGATGAACTTGGGTGATTTTGACCTTGC
TTTAGTTTTAATCAGATAAAAATCAGATAAAATCCTACTCATTATATCCCTGAGCATAGT
AAGGAATATACTGCATGAATTTGTTCCCTGCATTTTCATCATATGGTTTAACTTTTCCGC
TTTTGACTGCCGAAGAGATAATTTTTGTAGCTAATGCTGATTGCTTTGAAGTCAACCCAA
AGCGGTCACGAACTGTTTTATTCGTCATGTAGTCATTTTCTACATACAGAATAGATGCAT
GATAGAATATTGCATTAACTCTTTCTTTATCGTTCATCTCGCTAATATTTTTTCTCTTGA
AAATAGTAACGGAAGTATTATCCCCCTTGGCTGAAATGTCGGGTGCAGGAAGATTCTCAC
TTTCTAGAGTAATGATGATTTTATCAATTCCACTGCCACGAGATTCAACAAGGTGCATTT
TTCGAAAAAGATTTGCTAAATCTTCATTACGAGAAATAGGCGGGAGGTCAAGTAATCTAT
CGGGTTCATTGATAGGAACACCAGGATTTGTAAACTCTATACGATTATCGTAAATTTCAA
TCATCGGATTCGTCCCAGATATAGAAAAGTCTTGGTGTACTATTTGATTAGCAACAATCT
CTCTAATTACGATATCAGGATAGTCTGTTCTCTCAATTCTTTGGCCATTTTTATCATAAA
TTTCAGTAGTTAAAGGGAGTCTCATTCTAATATAATTAAGTAATCCCTCAAAACCGACAG
CAACACCTTTTCCTGCGGTGATATCTTCTTTGGCATAGAACTTATTGTTTCCGTCGTAGC
GGATAACTCTTATGGCATGTGACTTTAGTTTTTCAAAATTAGAGAGATTCTTAGCAAATG
TATAGGCTCCCATGTTGGTTATATTGAAGCCACTACCTGATTGTTCAATAATGTTATCGT
CAATCATGTGTTGCAATAATTCATCGTAGCTAGATTCAGGAGGATAATTTAACATTTTTC
TGTATGTTTCGCAGTCTAGAAGTGAAATTAAATCATCGGTAGAGCAGTTGGTTAGTGCAA
ATTCTTTTTCAAAAGTACGTGCTTCAAAAGATTTCCACAATAATCGTTCCTTCTCTGGAA
ATTCAGCCAGATTTTTTAATGATGAGCCACTACGAATATATCTAGTCCCCTTAAAAGCAA
CGGGTCTTCCAACAGTCATATGAATAATCAAGGCAACAACTTTTAAACTTTCGACCTCAA
ATTCTTGAAATTGAATTGAAATTCTAGGGTCTAAGTTTCTCTCTAACCAAGATATTAGAG
GCTCACCTCCATTTATTTTTTCTTCATATGGGAAAAAGTTAGTACCTATTATTTTTTTTT
CATCAGAAATACCCCAAATAAGATAAGAAAATTGTTTGTTGAGCATTGCAGATGAATTAG
CCAAAGCTGATATATATTTACCTAACTTTTCAGGTTCAATCTTATTACTTTTAAATTCTA
GCAATTCAGATTCATCAAGTCTCATTAATTCTTGTAATTTTAACTCGTCCATCTTTATTT
TCCATCTTTCTTCTTTTTAGAAGATTTAACTTCTCTAAACACTGTCAAATCAACTCTTTG
CTTATTTTCCAAATTAAATCCAATAGCTGATGTTATCTATTTCTCCGCCCAGTCAGTCCA
ATCATCAAAGGTTGTATTATGGTAAAGTTCTATCAGTCGAGGTCTGATAGATTGGATAAT
ATCGACTAATTCATGACCTTCATAAAATTGTGAAAAAGGCATACCAACTGTTGCTTGGGA
TATATCTGAAAGTAGCTGTCTTGTTGTTTGGCTATCCGCAAGTGTATTTATCAGAAAACC
AAGTAAGTAATTGGAATCATAGCTAACTTCTACGCCTACTTGAGGTGAATCTTTAAGTAG
GCGTTCATAGCCTTTTTTAACTTCTTGTTTGATTTTATCTTTGGTAAGATTTTCTAGATT
TCCGATAAAATCATATGAAGTATAGATTTGATTGGCAAAGTAATCAGAAAGTTCTTTGAC
TTTAGTATCATCAAGTCCCCTTTGCTGACTTAGAAAGTTCTGAGCTTCCTGTCTAATTGA
ATTTTTTAGCGTGTCATAGAGCATTTCAAAGAAGATGTCGTCTAAGTAGCCTTCACTTGG
GTAACCAAAATCATTTTCCCAGTCAGGATTTTCAAATGTTCCAATGCTTACCCCTCCGTT
AGTTGTGACTGATTGTATTGGATCTGTTTTAATCCTAAAAAGCTCATCTTTTATCTTTAA
TGGGGTTTCAGGATATTCGTCTAGAAATTTACCATAACCGAGTTTTCTAAGATAAAGTTC
AATGTATTCTTCTAATTCTCCATAGTAAAACCAACCTACAGGTTTCCCATAGATTTTTGA
CACTTTCTCTAAAACTTCAAGAGGAGCTAAGTTATCCCCTCTAACATATGCATTAATGGT
TGATTTTTTGAGTCCTAGACGATTTCCAAAATCTGTAAAGGATAAATTCAATTCATCCTT
GACTTGTCTAAGTCTTCGCCCCACAGACTTTTTATCAGGTTTAAGTATTTCAAACATAAG
TTACCTCTTAGACCATTATAACACAGGAGTTTATAAAATCGTACATTTTTTGGAGATAAC
ACTTGACATCGTGTATGATATCGTATATAATTATTGGCGAGCATTAGGATTGCTCAAAAA
ATTTTACACCATTCGTACATAAAAACGTATATGTTCGATAGAAAGGAGCTAACCTAACAA
TCAAAAAAGAAAGGAAGGTACAAAAAATCCTTGAACAACCTAGTACATCGTTCAAGGACA
GTAAATCTAATTATTGTAATTATACCATCTATTTCGGATAAATGCTAGTTATCCAAAATC
AGAAAAGGGGGTAATTATGAATTTAACAGGTATGGGACTACAAATAATAGAGTGGGTAGT
CTACTTACAAGAGACAAAAGAGATAGTCTTAATAAAACCAGAGTATTGTAATGATTTGGA
TGCCAGATAACTCTATCACCTTATCAAGGGTACGGGATCTGAGCGATTAATTGAATCTAG
AGCTTTGCAGATTGCGACTGACTTTCTCAATCAGAAAACACAGGTAAGCTAATGAATGAA
TACGATTATCAAGAAGTTGTGGACAGGGTTGACGGTCTTAACTCAGTTTCAACACTGAAA
AAGTGGCGATTAAAAATTGAAAGCCTGACCGATACTCAATTTAAAGAAAGTAGGGTGAGA
ACGGGTCGAAACTCATATTCTAAAGTTTATCTTTTTACAGAAGATGACCTAAACCATTTT
CAAGCGATTGCTGATAAGAAGTCTTCGTTGGGGCTAGAAAGTGCAATTCTAAGCGCTTAT
GGGTTTTCTAAAGAAAATGATTCTCAAAAGCCTATTAGAGAACTTGTTGATGAGCTAGAG
GTCTCCTTTAAGGAAATCCAAGAAGATTATCGAAGGAACCTAGCAAAGTTGAAACAGGAG
TTAGAAGTGCTTCTGGCTAGAATCCAGACCTTGGAGAAAGAGACGGAAGAGAAATCATCT
AAGAGACTTGGATTCTTTCATCGATGAAGACGGTTCGCCACCCCACCGCTGGGCGAGTGG
TCAACACGGTAGCCCAGAGCAGGTGGGGAAGGTGGCAAACGGCTGAACTCGATTTGACAT
TTGCACCCCAGCCCCTATTAGGGGGTGCACACATACATGAAATGTGGTCAAATCCCTTGA
TACGCAAGGAATTTGGTGATTTGAAGCAAAATTCACGAAAGAACCTTTATAAAGCCCATG
ATATCAATGGTTTACGACAGATTTCATGTAGGCGTAGTTTTTATGAACAGGAGAAAAATA
CATGACAAAATTTAACTTAACAGACGAAACTGTAAAAGTAGGCGATTTGAAATTGGATAA
ATCACAATTTGACATTCCAAAGAAAGTGACTATCCTTTCTTCACGGGTTGCTCCAGTCTA
TAAAAATATCAATGGCGAAAGCATTGCGACAGATGAAGTGGCTAAAATTACTTGTTCTGT
ACAAGATACAGACAAAATTCAGGCCTTGAAAGACTTGGGTTATTCCCCTGATGACCTTAA
GAGCATTCGTTTGGAGATTGTAGATAATCTTGACAAGTTAGTTAAATCCGTTGAGAAGGA
TGAGCTGAATTCTCTCGTAGTAGAACTTGTAAATCCAGAAGTCCACCTTGGTTGGCGAGC
TAACAGTAATGGTGGTGGAAATTGGGGTGGCTTAAAGCTAGTGGCAACCGATATTAAATT
TATTGGAGCCTAAACATGGATAACTCAGTGATGTTAGACTATTTAGCTGTAACGATTAAA
GGCTTAGCCCCAGATGATGTCATTGAGAAAATCCTCATTCTTCCTAAAGACAAGTTTGTC
CTCAATGAATGGGGTATAAACAAGTACCAACGGCATTATGCCTTCTCAGAGATAAAGGTT
TATTTCAATAAGGATTGGGAATCGAAAATGGGGGTCTTTATCGAACTGAGAGGGCAGGGG
TGCCGTCAATATGAAGAATACATGGAAAGCAATGTCAATAATTGGGTAACATTAATGAAG
CGTATTTCTGAATATCATAGTAACGTCACAAGGCTAGATATCGCCAATGATATCTTTGAC
GACAGCCTATCCGTCCCACTTATTTACAGTTACTGTAAAAGGCAACTCTGCATATCAACT
GCTAAAACCTTTGATTACCATGAAAAGAGTATTCTTGAAAATGGTGAAAAGGTTGGTGAG
ATGGTAACGCTTGGTGTTAGAGGTACTCAGCAATGGTGTATCTATAACAAGCTGTTAGAG
AAAAAACTAGACAAAGATTTACCAGAAACGCCATCATCATGGACAAGAGCAGAGCTTAGA
TGTTGGCAAGAAAAGGCAAATTTATTAGCTAAACAGATAAAAGATGGGCGACCGCTCAAA
GAGATTTACTTTGAGGCAATTAACGGACATTATCGTTTTGTCAGTCCGAGAGACAAGGAT
TCTAACCGTTGGCGAAGAAAAAATGTAAAGTGGTGGAATGACTACCTAGAGACAAAAGAA
AAGACTGTCTTGAGTGTTAAGCGAACGAAGCCAACTCTAAAACAGTCTGAGCTATGGACA
GAAAAACAAGTCTCACGAACACTCGGGAAACTCTATGTGGCAAAAGCAGAATCACATGGA
CAAGAAAAGGCAGATAATTATATTCAGCACCTACTTGAGCTTGGTATATCTAAGCTAACG
AAAGTAGACGAAACAGACATTCAGCAGTACAAACAAGAGCAATTAAGCTCAGCCTATTGG
GGCATAAGAAAAGACGACTTGTAAAACGCTACAATCCGCCTTTCTAAAAATAACTATCTT
GACTATAACTAGAATAGAAGGAGAATTCAATGGCAATATTAAAAACAGAACATGATTTTG
ACTTGACCCGTAACTGGTACCGAAAATCCGTCTTTTTAGATGAACTCTGGCATGGCATGA
CAGTTGCAACACTTAATAGCTATATTCGTCAGATGAAAGACAGTCCATACGCCTTCGGCA
TCAAAGGAACGCATGGCAACGTCTTTATCCACTCGGAAGTCTTTGTAGTATGGTTTGACT
ACAAAATTACTAACCAGTATGTTGCAAAGATAGTGTAGGGGGTACCTATGAGAGATAATG
GTTCAAGAGTACTCATCATCAGTTCTTGGCGACCAGACCCTAATAAGGCGGGTAACGTCT
TAGTGAAATTCGCTATGCGATTTACCCACCCTATTACTAAAAAATCTCACAAGAAATACC
TTTCTACAGGTGCTAGTAAAGGGTGGTTTACTACTAAGGCAAGACCAAGTAAGAAAACAT
CATCTGGGAAAGAGCGTCTCTTGGTCAGTGATATAAAAAACTCGCAACTGATTACACAGG
TCACGCAAGAACTAAATAAGTTAGTTGATGACTATATTGCTGAGGTAACAGGCGTAACAC
CCAAGAAAGCAAAGAGGATTTTAACCCTAGAAGAAATCGCCAAGCCCTTTGATGAAGATG
GAAATCTTTATGGTAAAGCCTTTAGAGCATGGCATGAGAGGGTCAAGCCAGCCAATAATA
CCCTTAAAACAAGAGTTACTATCTACAACCGTTATATTGAGCCTAACTTTGATACAAGAA
TATCTATCACAAAATTTGCCTCTATGACAGATGAAATTCAAAATCTTATCAATGTTTCTT
CTATGCACATGGCAAGAAACCTGCATATCTACCTTAAGATGATTTTTGACTGGTCAGTGG
AAAATGGACAAATTACTCTTACACAAGACCCGATTACTAATAACAAGGTTAAAAGGCGAG
TTCTGACAAAGAGTGAGGAGCAGAATAAGAAACGTGAAGACATTGCGGAAAAATACTTAG
AAGCAAGCGAAGTTAACTATGTTCTCCGCCTGATAGAAAGCTGGACAGATAGGTCTGATA
ATCAACTTATTGCAGACGTGTTGAGAATGATTTTCCTAACAGGCATGAGACCAAGTGAGG
TTTTGGGTTTGAATGAAGATATGCTTGATTTTGAGGGAAAGTGGATAAAGGTTCATTGGC
AGAGGGCAAGTAAAAATAAATCAGATGAGGTTATGGAAGCTCTTAATCTTGATGAAAAGG
AACGTTACCGAGCAGACCTTAAGACTAAGGAAAGTGTCCGTACGATTCCAATGAGTTCTG
AGGTAGAGAAAATCTTGCGACACTACATTGACAGAAATAAGTTTCAAGCTCAATTCAATC
CGACTTACCAAGACTTGGGCTATCTCTTTACTAGAACCTATATCAGGGCAGGTAATAGGC
AAGGTTCTCCGCTTTATCACAACGAGCTATCACAATTCCTGAGAGGTGGTTCTAGTCAGT
CAGTAAAGTATAATAAGAAGGCAGGTAAGTCCTATAAGGATATTGATAATTTCCTAGACT
TTGGGAGACCGATTCATGTCATTCCTCATATGTTTCGTCATAGCTTTATTTCCATTATGG
CAAGTGAAGGCATTGATCTCCCAACCATTCGAGAATTTGTCGGACACTCGGAGGATTCTA
AGGAGATTGAACGTGTCTATCTCCACGTGATTAAGAAACAAAAAGACACCATGAGAGGAG
CGGTTGAAAAGCTAGAGAAGTTGATTGAGTAACAAAAGTTAAACTTTAATCAGATAAAAA
CTAGATGAAATAGAATTTTGAACATTAGAAAAAAGCCTAGAAACATGCGTTTCATAGGCT
TCTTTCTTAAAATGTTTGTTTCTTAATATGGCTTACTTTAGTGATGAAAGTCAAAAGAAA
GAGTAGTGTAGATAGGATGATAGCTGGAAGGAAAAGACCTGTCCAATTAGTCATTCCCAT
TTTCAACAATCTGAGTGAATGGTTCATCAGACCAATCATTGCAAGGTTAATCACTAGGGA
AATAAAGAACGCTAGTCCCGTTATAATAAGACTTTCCCAAAGTTTTGTATGCAACAGTTG
AGCAGGGGAAACTCCTAATGTGGCTAACTGTTCCTGCTCTTTGGCCTCCTGGCGGACAGA
CAATAATGTCATGGAGACTACGTTTGCTAATATTAATAGTACAGGAGCTAGGAAAAAGGC
AATAAAGGAAACTAATAATTCTAATTCACCGTCTTCTTGAAAGAAAGAAAAGATATTTTG
CGAGAGTAGTTGAAAACTCCCAACCAATGTAATTCCAGCAACAACCGAAGCATTAATGGC
TTTAAGGTAAGATTTTTGACTTAAAATTTGCCATTTTGCAAGGATTGGGGCATACCTGTG
GCTAAGTAGTACGGGTGATAAAAGTTTGATAATACCAATTTGAAGATAGGGAGATAGAGC
ATAGATAGCAAAAACATTGACTAGCATGAGATAAAGCAAGGAACCAGTACCCAATAGTGG
TTCTGAATGATAAAACATAAATAAAAGGGAAGCATATAGGGCAACTAAAATAGCCCATGG
GACTGCTTTCTTAACAATTATCCAAAATTTAAAAGTTTTTCGTTCGACTTTCTGTTTAAG
GAGTTTACTGGTATAGAAGTACCCACTAACAAAAGCGAGACTTGAAATTAAAGCTACGGT
AGCAAGCAGTGCCAACGGTTGAGAACCAAAGTTTAAATCTGGCATCATACCTTTGCCAAA
ATACTTCTGTAAATAATAATAGTAGTAACGGCTTATCGGTGTTGCAATGAGAGCACCAGG
TATACTGGAAATAAATGCCATTAAACTAATTTGTCCAGCAACTAAAATTGACAACTGCCA
GCGGTTAGCACCTAAAATTTCCCAAAGTTGATAATCCGATTTGAAATAATTTAAAAGACT
AGCAATGAGACTGGAAATAATAAGAAAAAGAGTTAGCCCGCCAAAGAAAATGGGCATAAG
GAATACTGGGCTTGGGTCTGTTTGAACACTGAGTAGTACGTCCTTGTTTGCTATAATATT
AAAGTCGCCTGAAAGGGATATCCCTGAAATGAGACTTGCCATAAAAAAGACAGGTACAGT
TGCGGTCCATTCTTTCCAACTATATCTCCATTGGTAATAAATGAGTTTTAACATGATTTA
TCTCTCCCTTACATCAGTCTCTATACCTAAAGCCTTAGTTAATTCTTCAGACTTAGGTTT
TATAATTTCTTGGGAAATCAAACCATCCTTAAGGATGAGTGCTCGGTCAGTTTTTGAAGC
TAGCTCAATATCGTGAGTAACCATGAGGATACATTTCCCCTGATTAGCTAGTGTTCTTAA
AATATCAAAAACAATTTGACGAGAGGTACTATCAAGCGCACCAGTAGGCTCATCTGCAAA
AATAATCTGACTATCTGCTAAAATAGCTCGTGCAATAGCTATTTTTTGTTGTTCACCACC
AGATAAGGTTGAAGGGAAGGCTTTGCTATCTGCCTTGAATTGCAATTTTTCCAGTAATTC
AAGTATCTCTTGGTTGTTGACCTTTTTGCCTGATAATCTTAAAGGTAAGGCGATATTTTC
AATAATAGGTAGTGCAGGTACCAAATTATAGGATTGGAAGATAAACGCTAAGGACTCACG
TCTTAGTTTAGCAAGTTTATTAGGACTAGTTTGATAGGGATCTAAACCTTGAATCTCAAC
CTTTCCTTGACTTGGTTGCAATAGACCTGACATACATTTTAATAGTGTTGATTTTCCAGA
ACCACTGACACCTAATATAGATATAAATTCACCATAGTTAGCTGATAAACTGAGACCGTT
TAAAATCTGAACAGTCTTACCCTTGCTTAATTCAAACGACTTAGCAAGGTTTGTTACTTC
GATTGCCTGTGTTTTCATAGTCATTCTCCTATAAGTTGACTTTTTTCTATTGTATCATTT
TTAATAAGCTGTTGTAAGTGAATAAATAATAGTTTGGTAAATAAAAGTTAGAAATAATTC
AATCAGACAAAAATCAGACAAAACCGCAATTTAAGCACGAAAAAAGCCTAGAAACATGAG
TTTCATAGGCTTTTCTTATCTTAATTATTTTACCTCAGT
