# Supplementary material for: Abundance, Diversity and Role of ICEs and IMEs in the Adaptation of Streptococcus salivarius to the Environment
Source: Genes (Basel). 2020 Aug 26;11(9):999. doi: 10.3390/genes11090999 (PMC7563491; doi:10.3390/genes11090999)
Supplement: Supplementary file 1 [file genes-11-00999-s001.zip › Supplementary files/Lao_Data_S1/IME_Ssal34-09_tRNALys.fasta]

>IME_Ssal34-09_tRNALys
TGTAGGGGGCATCAAACTCCAACAGTAAAAGCCTTGATAACCAAGGCTTTTTTGCTTGTC
TTAAGAGCATTTGCCCCATCGTTTGCCCCACATTTTTTTATGAGCAATCTTTCCAGATAT
CTCTGATTTGATTAAATTCCTCAAAAATTTTCTCTTCTAAAGTGTGTCCATATACTTCTA
CCAACATTGAAATATCTCTATGCCCTAGAATTTTTGCAATAACTCCAAGGTCAAACCCTT
TGTGCCAGAGGTAGCTTCCATAGGTGTGACGTGCTCCTTTTGTCGTGATAATTGGATAAA
TGTCCAACTCATTTAAGAGAACACTCAAAGCTTTATTGACGCTTGCAATATCTGGAACTG
AATGAATATATCCAAAATGTTGAAAGATCATTCGATATCGATTTTTGATTCCTAACTCCA
TGTTTGCTCTTTCTTGCTCCGTTTGTAAAAGGCGCAAAATTTTGATACACTCTTCGTCTA
TTGGAACCATCCGAATAGACGTTTTATTTTTTGGTGGAACAAACTTATGAGAGAGAGTAT
TATACCTCCTGTATGTTTTTAACAATCCTCTGTCAAAATCAACCTCATTCCAAGTTAACG
CTATTAACTCTCCAAACCTCATGCCTGTTTTTAATAGAAAATAGATGATATAAGGAACAA
TTGAACGTTGGTAATCAAATTTTTTCTTTACTGCTAAAAGTAAATCCAGATAGTCCCTTT
CTGTATGTAAATATTTCTCTTCTGTCATCTGTTGTTCTTTGGATGAAAATAACTCGACAT
GTTGTGTAAAATCATCAATTAGAACTTTGTCGGCAATTGCCATTTGGATGCTTTGATGAA
TCCCAGTATTCAATCTACCAAGAAAATTTCTACCAACTGTTTGCCCATACTTATTCATTA
TTCTTTGGTATTCACTCGCACGAATTTGAGTGACTTTTTTATTTCCAAATAATCTTTCAA
TTGTGTTTTTACGGAGAAGATATTTTCTCTTTGTCTCTTCCGACCTACTACTCGGTAGAA
TTTTTAGTTCAAGCCATTCTTGATATAGATCGACAAGAGAAATATCTCTAGAAATTCTTT
TTCCTAAACGAAGTTCTTGCAGAATCGGTTCAGCTTCTGACTCTGCAAGTTTTTTTGTTT
TAAAACCGCTATTATGAGCAATAGTTTTTCCTTCGCTACGAATTTCATAGGTCCATAAAT
TACTATCTCCTCGCTTTCGATAACGAACACTCGCCATATTACGCCACCTCTGTTCCTAGA
ATCTCATTTACAACACTTTTTGGAACAACCATCAAACGTTTGCGATTATAGAATGTATAG
CCTCGTGATACAAGTAATTCTCTTGCCTGATGAATGATATCATTCGCTGTATGAGGGCGA
TAGCCCATTTCAATTAATTCTTTATTACTAATTAAGTTATGATCCATAGTTATCCTCCTT
ATTTATTTTCTAAATTCAGAAACTCACCTACAAGTAGTTGTAATTCTGCATTTAATTTAG
GGAGATTCTGTATTAATACTTCTTTTAATTCTTCCGCAAATTGGTTCGTTTCTTCCCTCA
ATAGTTTGCGGACTCTTGTTTTTTTCTTTTTGATGCTGTCTGATTTTAAATTTGGAAAAG
CCAATGATAACAGTTCAGGATTGTTGAGAAAGATAATTGTAAATGCTCTTTGATCCACTC
GAATATGTTCTAGCTTATAAAAACCGAAATTATCAAGTCGATTCATAATATCTTGGACCA
TCTCCTCACCAATCGCTTTGGTTCTGAGTTGGAACTCCAGTCTCCACCAAAACGGATTTA
CAGCCAAATCTAGCTTCTCTTCGCGCTTGTGAGCAATGATTTCTTTATTCTTATCATATA
ACCTAACTTGTACATTACTACCGCTAGAACCCCAATATTTCGTCTCTAATTCGCCCCCTC
TACCGTAGAAGACCTTATGGGTAACACCACCTTTAATATGTTGCAAATTAACGATTTCAG
GCTTGTTGAAAATGTCAAATGCCAAATCAAAACGAGATAAACGTACCGTCAATGAATTCA
ATCGAGCAAAGTACATTAATTGCCTCCATACTTTCATTCCATCAAATTCTTTTAAAGTAT
TAGGATTGAAATCAATTCGAATCAATTGTTCACTTCCATAAATGGCTAATTGGAAAAATA
TAATATTAATCGAATCATACTCATTAAAATATTTAGTTAAAGTAAAGACATCATCTCGAA
CGTTATCATGTATTTCAAATGAATCAACTCTTGTACTTATTGCCTGTTTCAGATTTTTGA
AAATTCGTCTTAGGGAACCAGTGTCTGTATCCCAGATAACCGTTAATCTATCAATACTGA
CATCTAACCGCTGTACTAATTCTCCTACATCACATCGTTCTTGAATGCTTCTTAAATCTT
GTATAGAAACCACCAAAATTGTCCCCCCTTCTTTTAGATTTTTTAGGCCTCAGAAACACC
GTCAAATCAACGTTTGCTCGTTCCGTCGTTCTTTGGGCGTTGCCCTAAGTGTACCTTTTT
GCTGGCTGTTAGAATAGCCAGCTTTTACTTGGCTAGAAATTGTCTGGACGGCAGTCTGCA
GGACTTCGCCTGACTTCCCGTCAGGCTCGTCCCTTGTCCTTGTCCACACAATTTCTAGCT
CCAAGGCTTCGAATAGTCATAAGTCATAGTCTCGTCCTCAACTTCTTCCTCACTCACTAT
TCCTAAACAGATGAACTATTTTGTATTATTTATAACTTATTTTTAAGTTATAAATACATT
TTATAAAAAATATTTTTGGAAGTCAATTAAAAACTTGATTTGTAAGTTTATAGTTGATAG
AATAAGTTTAAAATAAAAAACAGGAGTTCATCATGACCTTTATTATTCAAAATTTTGGAC
CCAATTTGGCACGACTACGCATAGAAAAAGGAGTGAGTCAAACTCAACTTGCGGAAGATT
TAGGAATCGGTAAACAATCCATCTCTGACTACGAAAAACAAAAAAGCTACCCCACCTTTG
CAAATTTAGATAAGATAGCAGAATATTTTAATGCAACTCCAACTCAACTTTTTGGAACTA
GTAAAGAGATTGAATTAGAAAAGAGTGTTCTTGAATCGAATGAATACTCTGATAAAGTAA
GTGAGATCTTAAAGGCTGTCAAATACATCGAACATTTTCTACAAACTGATGGACAGTACT
TAGAGGATTTACTTTACCTAACAAGAGGCAACCAACTATACACAGAAGATGGAGATGAGT
TGTATATTGATCCAACTTCTCAGAAAAGAACACTCCATAACCAATATGAACCTGGTTTTA
TTGTAGCAAGAGATAGATCCCCACTAGAACTCTTAATTGAAAATAAGGACCTATTAGATT
AAAAAAAGCGAGGATATGTACTGATCCCAAAAGTTAGATTTTTTCTGTCTAACTTTTGGG
GTGCAGTACATTTTCAACTCTCTTATTTATTTTCTTATCTCACATAATTACTTCACATAT
CCAGGCTCATCAAATTCATTTTTTTCAATAACATATGCCACATTTGCATCCTTATTGATC
AAAGAACATATATCTATTAAACTACAAAAGCTCTCTGACCGCAAAATTCCGTTAATTTAC
AACCTTATTCCTACTTTCTATTTTACTTTTCTGATAGATAAGATTATAATAAGAAGTATT
TATTTTCGGAGGTTTTTATGTCATTTCTATCAAAAAATTGGGCAGGACTGTTAGTCTGTC
TGATCATTTCTATCATCTCTTGGGTTTTAGGAGGCTTTCTGCCTGTTGTGGGAGCACCTG
TTTTCGCCATTTTTATCGGAATGATTCTCTACCCCTTTCTCACTCCCTATAAACAACTGG
ATGCTGGTTTGACTTATAGCTCCAAAAAATTGCTTCAGTATGCTGTTATCTTACTTGGTT
TTGGACTCAATATCTCTCAAGTTTTCGCAGTTGGAAAATCTTCCCTTCCTGTCATCCTTT
CGACTATTTCTATCGCTTTAATTATTGCTTTCTTTTTCCAACGATTTTTTAACATGGATA
CAAAGCTAGCTACCTTGATTGGGGTAGGCTCTTCTATCTGTGGCGGTTCTGCCATTGCAG
CGACTGCTCCTGTTATTCACGCCAAGGAAAAAGAAGTAGCCCAAGCCATTTCTGTTATCT
TTTTCTTCAATGTCTTGGCAGCTCTTATCTTTCCAACTCTAGGTTCTTGGCTCCATCTCT
CCAACGAAGGTTTTGCTCTCTTTGCGGGTACTGCGGTCAACGATACTTCCTCTGTAACAG
CCACAGCTAGCGCCTGGGATAGTCTGTATCATACCAATACTCTAGAATCTGCAACCATTG
TCAAACTGACTCGTACCTTAGCTATTATCCCTATTACTCTCTTCCTCTCCTATTGGCAAA
GCCGTCAACAAGACAACAACCAAGGAGTAAAGCTTAAAAAAATCTTCCCCGTTTTCATTC
TCTACTTCATCCTAGCTTCTCTGCTAACTACCGTCCTTACTTCTTTTGGTGTTAGCAATA
GCTTCTTTTCACCTCTCAAACAGCTCTCCAAATTCCTCATCATCATGGCTATGAGTGCTA
TTGGTCTCAAAACTAACCTCGTTGCTATGATCAAATCCAGTGGAAAATCCATTCTTCTTG
GAGCCCTTTGCTGGATCGCTATCATCCTGACTAGTCTTGGCATGCAATTACTCATCGGTA
TTTTCTAAGAAAAAAGGGAGCCTAAAGGCTACCTCAGAACGTAGACAAACGTCATTTTTG
GCGTTTGTCTTTTTGTATCTTCAAAGATATTTTGTCTTATCATCTACTATTCCATCCAAA
AATCTGATTTAAAGCAAAATAAAAAGGGATATTCCCTATCCATTTCGATAATTTTTTCAT
TAATTTGTTTTTCCATTTTATCCTCCGATTAGTCTCGCACTGATATTTATTGATAACAAC
ACTATATTTCTAGTATAGCATAATCATTAGATATTATAGGTTTTCAAACCAAATGAGAGT
CATTCGTTTTTGCCCCACTTTTGCCCCATTTTTAAATCATGACATTGGAAATACCTAAAA
GTACTTCCCTAAAATCACTTATATTTCAATATTTTTAATTACTCTCAATATGAAAATCCT
TTCCAAATCCATGTAGGGGGCATC
