# Supplementary material for: Abundance, Diversity and Role of ICEs and IMEs in the Adaptation of Streptococcus salivarius to the Environment
Source: Genes (Basel). 2020 Aug 26;11(9):999. doi: 10.3390/genes11090999 (PMC7563491; doi:10.3390/genes11090999)
Supplement: Supplementary file 1 [file genes-11-00999-s001.zip › Supplementary files/Lao_Data_S1/IME_Ssal34-19_oriT_SEC.fasta]

>IME_Ssal34-19_oriT*
TTTCTAATTCCGAGAATTGATTTGAAATGAAAAAGAATGCTGATAAATCAACATTCTTTT
TAAGTATTATTTGCAAAAAACAAGATATTTTGTCTGTTTAGCTACCAAAAAGATACCATA
TCTGCTTATTTTTTCTTACAATTTTTTTGATGTGCTTTTAATTTCTTCATCGCCCAATCA
TAATGACTTGAAGTAGTGCTTACAAAATACGAACCAAGTACACTTAAAAAAGTAGACGAA
TGTCTACTAGAAATGTTGAGGTTTGGCAAACGACTGGTAATGATGATGATGCTATAGATT
CCTTGTCTCAAATACTGCTGTATGAATCCACTCGTTATTCATTTGAAAGTCATTTTCTAT
GATTTTACTAAAGGTAAAACCATTTTTTAAAAGCACTCTCTGAGAAGCCAGATTGTCCGT
TGCCGTCCCCGCGATAATCTTATGTAAACCATAAGTAGTAAAGGCCTTTTCTAAAACGAG
TTTAACCGCTTCGCTGGCATATCCTAAATTAGTAACATTTTCTCCAATCCTATATCCAAG
TTCTGCTGTTTTTCTATCCTTCCCTAAAACACTTAAATTGATTCTTCCAACCATAACACC
TTGTGCATCTCTAATAAGATGCATGTAGACATCATGATTCTCTTGTTCCCTTAACAATTC
CCTTGTAATTTCTTTAAAACTTTCTGAATCAAAATAGTGAGCTGGTCTAGGAGGTAAACT
TCGCTCAAAATACTCTCTATTTTCTTTTTCAAAAGAATAAACATCTATGCTATTTTCTTC
AGACATCAACTCTAAACTTATCATTGTAAACCATCTCCTATCATTCTCTAAACTCAAATT
CACTCATGTTCACACAAAGTGACATTTACAAAATATCTCTTAAATTTTTGTCTCTTTTCC
AATGAGCCTCTTTCTTATTAGCAAGAAAGTTTTCTAAAAAAGTAATAATTTCTTTTTTGT
CTTCTTCGGTTAGTTCATACTCTCTCAATAAACTAACAATTTCTTCTAGTCCATCATCTC
GTCCTTTAAGAATCTCAAAAGAAGTATTTAAGATTTCAGCTAGTTTCTCTACTGTATCAT
CCTTTGGATTTCTCCCACCGTTCTCCCACCTAGCATATTGAGCTTGAGCCACACCTAACT
TTTCAGCAACTTCTAATTGAGTAAGTCCTGCATCTAGTCGGGCTTTTTTTATATTGTCTT
TTAACATTTTATAATTCCTTTCGTTTTTCTATTGACTTATAACCAAAATGGTTATATAAA
AACAAAGCATACAAAATAAGTGATACTAGTTAACTTTATAAGTATGCAAAAACACCCCAG
AAAGCTCTGCAAAGCGTTCTGAGGCTTTCGTTTAAAACCAATACAATTATACCAAAATGG
TAATAAAAAGTCCATAAAAAGCGAGATATGGCTAGATTGAGGATATTATGACATCAACAC
AATTGGCATTTCAAAACAACAAAATTAACAATACTCATTCTTTTTATTCGCCTAGTTTAG
AAGAATATATTCAAGTAAATGATGATGTATTTAACGATATTCGAGACGAAGAAATTGAAC
TTCGAGCACTTGAACTGCTCTCGAGTTTTCTAGACAAGTATTTTGGGTAGTTTAAAAACT
AATAAATTAGAGATTGGGAGACAAGTGCAAGGGCGCGGGCCGAAGGCAGAGCGCCCGAAG
CTCGAAGTTCTCCCAATCTCTAACATAAAAGCTGGCGTTTCTAACAGCCAGCAATCCGAT
ACACTTAAGGCAACGTCCTAAGTAACGAGCCATTGGCAAAAATCAATAGTAGCAACGAAT
TACGCAGATTTTAAGCATAGAAAGGAGGCGTTACATTGAAAAATACCATTCAATCTCTAC
GAGAAAATCAAAATAAAGTAGATTTATCAGAACTAGAAAAATCTATTTATATCAGTATTG
ACCGATTAACAGTAATCTTTGATAGTGAAAATCAATCACTTAGACGAATATTTCGTGAAT
TACGAAAATCACTCGATAATATAATTCAAGAATTTAGTATTCAAGAAAATCTAAGAGAAG
ACTATTTTACTCTTTATAAAACGATAAACGAAGATAGTATAAATCTAATTTTCTTTCAAC
TATCGGATTATGGTGGTTATCAAGTCATACGCCTAGACTTCAACCCAAACTCACTAAAAG
AATTTGAGGGGTTACAAGTGTGGAGGCAGATTATGAATTACGCTCGATTAAATCGATTAG
AAATTAGACTGTCACGATTAGATCTTGCTTTTGATATTTTCAATAGGCCAGAAATAGTTT
TTTTACAACATATCAAAGGAGGGGTTAGTCATAAAATATTCTACGGTAGAGGGGGAAATA
TAGAAAGTAAATACTGGGGTGCAAGTGGTAGCAACGTTCAAGTACGTTTGTACGATAAGA
ATATAGAGGTATTAAGTCATAAAAGAGCTGATAAATTAAATATAGAGAGTAAGCCTTTTT
GGTGGCGATTAGAGTTCCAACTTCGGACAAAGGCTATAAATGAAGAAACCATTTCAGAGA
TTTCTAAACGATTGGAGAATTTTAGCTTTTTTAGTCTTTCGAGTGTTCCAGATGATAGCA
AAGCATTTGCCTATATTTTTCTTCATGAACCAGCACTCTTACCCGAATTATTCCCCTACC
TCAAACCTAACACTATTAGAGTGAAAAAGACCAGACTTAGAAAACACCTAAAAGCATTTG
ATAGTGGCTCATTTTCTTTAGAGCTACAAGATGCACTTAAAGAACAAACCCCACGATTAA
ATAATGAACTCAAACAATTAATAGGAGAATTCCTAGAACTTACTAGTAAAGGAGAAATTG
ACTTATGAACGATAAATTAACTATGACAGTACAAGAAATTATGGACTTAGGATTTTCAAA
ATGGACTGCTTATAATATTTTAAGGCAAGCAAAACATATTATGGTTGAACGTGGATTCGA
TTTCTATAACAATAAAGGACTTGGGACTGTTCCCGTATCAGTTGTAGCAGAAATACTCGG
ATTGGAGGAACTCCATGTCAAAAACTAGATATACTGGTGTTACGAAAGATGATAAAACTG
GCAAATATACTTATTATTTTAAAGCTGGAGTTGACCTAGCTACTGGTAAACCTTATCAAG
AACGTAGACGTGGTTTTCAAACCGCAAAAGAAGCCTTTGAAGCACGTACAAGAGCCTTGA
ATAAGATACAACAAAAAGGAGGAATTAAGCATACTCAATGGACTTTTAAGCAGTTTATGG
AAGAAGTTTTTATGCCAAATTATTACGCTACAACAAGTCCGGATCTCGAACACAGACGTC
AAGTTATATTCGATGAATTTATTCAATACTTTGGTAAGAAAAAACCTAGAGAAATTACTA
CTTATGATGTGATTAATTATAGAAACGGTTTATTAGAGAGATATTCAAATTCATATGCAA
GAAACAAGATGACATTGCTTAATCAAGTTTTGAAAACTGCAAAAAAATATGGGTTGATTT
TTCATGAAATTCCAACAAGTAATATCAGTCCAATTCCAATCATAAAAAAACATATAGATT
TTTGGACAAAAGACGAGTTCCAAAAAGTAATACAATCACTTGATAAAAAGAGTTATTTTG
AGCACTTTGTTTATACACTTTTTTGGCTTTATTATTTTACAGGAATGCGTGTAAATGAGG
CGACTGCTCTTTATTGGGAAGATGTAGATTTTGAAAAGAAAACTCTAGCAATCAATCACA
ACTTACAGTACATAAATCGTGAAAATTGGGTTCGGCGTAACAAACTAAAAACTGAAAGCT
CCAGACGAACCATTGGCCTTGATGATAATACTCTAAACGTACTTAAAGAATGGAAAGAAC
GACAAGCAAAAGTTGACAAGATACCATTCATTCTATCGCTTGATGGAAATCCATATCATA
AACGTAGTATTAGAGACCAGATTCTAAAATATTCTAAACGTGCAGGAGTTAAATACATTC
AACCAAAAGGTTTAAGACACTCCCATGCGTCATTACTTATTAATGAATATAATGTAAATG
CTCTATATATTCAAAGACGATTAGGTCATTCTGATGTCAAAACTACACTTAGCATTTATA
GTCATTTATACCCCAACGCTGATTCCGAATTAACAGATAAACTCAATCTCATATCAAGTG
ATTTTATCGACTAAATCTCTTTGGCTACCAAATTAGCTACCAAAAAAAGGAAATACACCT
CAAAAGNNNNNNNNNNAAGGTAAAACTAAAAGGACTCAGTCCTGTACAATACAGAACTAA
ATCCTTTGCTTAAATTATTTGTCTAACTTTTTGGGGTCAGAACAAAAGCCTCATTTTAAA
GGGCTTTTTTTGAATTTTTCCCACTATTTC
