# Supplementary material for: Abundance, Diversity and Role of ICEs and IMEs in the Adaptation of Streptococcus salivarius to the Environment
Source: Genes (Basel). 2020 Aug 26;11(9):999. doi: 10.3390/genes11090999 (PMC7563491; doi:10.3390/genes11090999)
Supplement: Supplementary file 1 [file genes-11-00999-s001.zip › Supplementary files/Lao_Data_S1/IME_Ssal34-24_tRNALys.fasta]

>IME_Ssal34-24_tRNALys
GATGCCCCCTACATGGATTTGGAAAGGATTTTCATATTGAGAGTAATTAAAAATATTGAA
ATATAAGTGATTTTAGGGAAGTACTTTTAGGTATTTCCAATGTCATGATTTAAAAATGGG
GCAAAAGTGGGGCAAAAACGAATGACTCTCATTTGGTTTGAAAACCTATAATATCTAATG
ATTATGCTATACTAGAAATATAGTGTTGTTATCAATAAATATCAGTGCGAGACTAATCGG
AGGATAAAATGGAAAAACAAATTAATGAAAAAATTATCGAAATGGATAGGGAATATCCCT
TTTTATTTTGCTTTAAATCAGATTTTTGGATGGAATAGTAGATGATAAGACAAAATATCT
TTGAAGATACAAAAAGACAAACGCCAAAAATGACGTTTGTCTACGTTCTGAGGTAGCCTT
TAGGCTCCCTTTTTTCTTAGAAAATACCGATGAGTAATTGCATGCCAAGACTAGTCAGGA
TGATAGCGATCCAGCAAAGGGCTCCAAGAAGAATGGATTTTCCACTGGATTTGATCATAG
CAACGAGGTTAGTTTTGAGACCAATAGCACTCATAGCCATGATGATGAGGAATTTGGAGA
GCTGTTTGAGAGGTGAAAAGAAGCTATTGCTAACACCAAAAGAAGTAAGGACGGTAGTTA
GCAGAGAAGCTAGGATGAAGTAGAGAATGAAAACGGGGAAGATTTTTTTAAGCTTTACTC
CTTGGTTGTTGTCTTGTTGACGGCTTTGCCAATAGGAGAGGAAGAGAGTAATAGGGATAA
TAGCTAAGGTACGAGTCAGTTTGACAATGGTTGCAGATTCTAGAGTATTGGTATGATACA
GACTATCCCAGGCGCTAGCTGTGGCTGTTACAGAGGAAGTATCGTTGACCGCAGTACCCG
CAAAGAGAGCAAAACCTTCGTTGGAGAGATGGAGCCAAGAACCTAGAGTTGGAAAGATAA
GAGCTGCCAAGACATTGAAGAAAAAGATAACAGAAATGGCTTGGGCTACTTCTTTTTCCT
TGGCGTGAATAACAGGAGCAGTCGCTGCAATGGCAGAACCGCCACAGATAGAAGAGCCTA
CCCCAATCAAGGTAGCTAGCTTTGTATCCATGTTAAAAAATCGTTGGAAAAAGAAAGCAA
TAATTAAAGCGATAGAAATAGTCGAAAGGATGACAGGAAGGGAAGATTTTCCAACTGCGA
AAACTTGAGAGATATTGAGTCCAAAACCAAGTAAGATAACAGCATACTGAAGCAATTTTT
TGGAGCTATAAGTCAAACCAGCATCCAGTTGTTTATAGGGAGTGAGAAAGGGGTAGAGAA
TCATTCCGATAAAAATGGCGAAAACAGGTGCTCCCACAACAGGCAGAAAGCCTCCTAAAA
CCCAAGAGATGATAGAAATGATCAGACAGACTAACAGTCCTGCCCAATTTTTTGATAGAA
ATGACATAAAAACCTCCGAAAATAAATACTTCTTATTATAATCTTATCTATCAGAAAAGT
AAAATAGAAAGTAGGAATAAGGTTGTAAATTAACGGAATTTTGCGGTCAGAGAGCTTTTG
TAGTTTAATAGATATATGTTCTTTGATCAATAAGGATGCAAATGTGGCATATGTTATTGA
AAAAAATGAATTTGATGAGCCTGGATATGTGAAGTAATTATGTGAGATAAGAAAATAAAT
AAGAGAGTTGAAAATGTACTGCACCCCAAAAGTTAGACAGAAAAAATCTAACTTTTGGGA
TCAGTACATATCCTCGCTTTTTTTAATCTAATAGGTCCTTATTTTCAATTAAGAGTTCTA
GTGGGGATCTATCTCTTGCTACAATAAAACCAGGTTCATATTGGTTATGGAGTGTTCTTT
TCTGAGAAGTTGGATCAATATACAACTCATCTCCATCTTCTGTGTATAGTTGGTTGCCTC
TTGTTAGGTAAAGTAAATCCTCTAAGTACTGTCCATCAGTTTGTAGAAAATGTTCGATGT
ATTTGACAGCCTTTAAGATCTCACTTACTTTATCAGAGTATTCATTCGATTCAAGAACAC
TCTTTTCTAATTCAATCTCTTTACTAGTTCCAAAAAGTTGAGTTGGAGTTGCATTAAAAT
ATTCTGCTATCTTATCTAAATTTGCAAAGGTGGGGTAGCTTTTTTGTTTTTCGTAGTCAG
AGATGGATTGTTTACCGATTCCTAAATCTTCCGCAAGTTGAGTTTGACTCACTCCTTTTT
CTATGCGTAGTCGTGCCAAATTGGGTCCAAAATTTTGAATAATAAAGGTCATGATGAACT
CCTGTTTTTTATTTTAAACTTATTCTATCAACTATAAACTTACAAATCAAGTTTTTAATT
GACTTCCAAAAATATTTTTTATAAAATGTATTTATAACTTAAAAATAAGTTATAAATAAT
ACAAAATAGTTCATCTGTTTAGGAATAGTGAGTGAGGAAGAAGTTGAGGACGAGACTATG
ACTTATGACTATTCGAAGCCTTGGAGCTAGAAATTGTGTGGACAAGGACAAGGGACGAGC
CTGACGGGAAGTCAGGCGAAGTCCTGCAGACTGCCGTCCAGACAATTTCTAGCCAAGTAA
AAGCTGGCTATTCTAACAGCCAGCAAAAAGGTACACTTAGGGCAACGCCCAAAGAACGAC
GGAACGAGCAAACGTTGATTTGACGGTGTTTCTGAGGCCTAAAAAATCTAAAAGAAGGGG
GGACAATTTTGGTGGTTTCTATACAAGATTTAAGAAGCATTCAAGAACGATGTGATGTAG
GAGAATTAGTACAGCGGTTAGATGTCAGTATTGATAGATTAACGGTTATCTGGGATACAG
ACACTGGTTCCCTAAGACGAATTTTCAAAAATCTGAAACAGGCAATAAGTACAAGAGTTG
ATTCATTTGAAATACATGATAACGTTCGAGATGATGTCTTTACTTTAACTAAATATTTTA
ATGAGTATGATTCGATTAATATTATATTTTTCCAATTAGCCATTTATGGAAGTGAACAAT
TGATTCGAATTGATTTCAATCCTAATACTTTAAAAGAATTTGATGGAATGAAAGTATGGA
GGCAATTAATGTACTTTGCTCGATTGAATTCATTGACGGTACGTTTATCTCGTTTTGATT
TGGCATTTGACATTTTCAACAAGCCTGAAATCGTTAATTTGCAACATATTAAAGGTGGTG
TTACCCATAAGGTCTTCTACGGTAGAGGGGGCGAATTAGAGACGAAATATTGGGGTTCTA
GCGGTAGTAATGTACAAGTTAGGTTATATGATAAGAATAAAGAAATCATTGCTCACAAGC
GCGAAGAGAAGCTAGATTTGGCTGTAAATCCGTTTTGGTGGAGACTGGAGTTCCAACTCA
GAACCAAAGCGATTGGTGAGGAGATGGTCCAAGATATTATGAATCGACTTGATAATTTCG
GTTTTTATAAGCTAGAACATATTCGAGTGGATCAAAGAGCATTTACAATTATCTTTCTCA
ACAATCCTGAACTGTTATCATTGGCTTTTCCAAATTTAAAATCAGACAGCATCAAAAAGA
AAAAAACAAGAGTCCGCAAACTATTGAGGGAAGAAACGAACCAATTTGCGGAAGAATTAA
AAGAAGTATTAATACAGAATCTCCCTAAATTAAATGCAGAATTACAACTACTTGTAGGTG
AGTTTCTGAATTTAGAAAATAAATAAGGAGGATAACTATGGATCATAACTTAATTAGTAA
TAAAGAATTAATTGAAATGGGCTATCGCCCTCATACAGCGAATGATATCATTCATCAGGC
AAGAGAATTACTTGTATCACGAGGCTATACATTCTATAATCGCAAACGTTTGATGGTTGT
TCCAAAAAGTGTTGTAAATGAGATTCTAGGAACAGAGGTGGCGTAATATGGCGAGTGTTC
GTTATCGAAAGCGAGGAGATAGTAATTTATGGACCTATGAAATTCGTAGCGAAGGAAAAA
CTATTGCTCATAATAGCGGTTTTAAAACAAAAAAACTTGCAGAGTCAGAAGCTGAACCGA
TTCTGCAAGAACTTCGTTTAGGAAAAAGAATTTCTAGAGATATTTCTCTTGTCGATCTAT
ATCAAGAATGGCTTGAACTAAAAATTCTACCGAGTAGTAGGTCGGAAGAGACAAAGAGAA
AATATCTTCTCCGTAAAAACACAATTGAAAGATTATTTGGAAATAAAAAAGTCACTCAAA
TTCGTGCGAGTGAATACCAAAGAATAATGAATAAGTATGGGCAAACAGTTGGTAGAAATT
TTCTTGGTAGATTGAATACTGGGATTCATCAAAGCATCCAAATGGCAATTGCCGACAAAG
TTCTAATTGATGATTTTACACAACATGTCGAGTTATTTTCATCCAAAGAACAACAGATGA
CAGAAGAGAAATATTTACATACAGAAAGGGACTATCTGGATTTACTTTTAGCAGTAAAGA
AAAAATTTGATTACCAACGTTCAATTGTTCCTTATATCATCTATTTTCTATTAAAAACAG
GCATGAGGTTTGGAGAGTTAATAGCGTTAACTTGGAATGAGGTTGATTTTGACAGAGGAT
TGTTAAAAACATACAGGAGGTATAATACTCTCTCTCATAAGTTTGTTCCACCAAAAAATA
AAACGTCTATTCGGATGGTTCCAATAGACGAAGAGTGTATCAAAATTTTGCGCCTTTTAC
AAACGGAGCAAGAAAGAGCAAACATGGAGTTAGGAATCAAAAATCGATATCGAATGATCT
TTCAACATTTTGGATATATTCATTCAGTTCCAGATATTGCAAGCGTCAATAAAGCTTTGA
GTGTTCTCTTAAATGAGTTGGACATTTATCCAATTATCACGACAAAAGGAGCACGTCACA
CCTATGGAAGCTACCTCTGGCACAAAGGGTTTGACCTTGGAGTTATTGCAAAAATTCTAG
GGCATAGAGATATTTCAATGTTGGTAGAAGTATATGGACACACTTTAGAAGAGAAAATTT
TTGAGGAATTTAATCAAATCAGAGATATCTGGAAAGATTGCTCATAAAAAAATGTGGGGC
AAACGATGGGGCAAATGCTCTTAAGACAAGCAAAAAAGCCTTGGTTATCAAGGCTTTTAC
TGTTGGAGTTTGATGCCCCCTACA
