# Supplementary material for: Abundance, Diversity and Role of ICEs and IMEs in the Adaptation of Streptococcus salivarius to the Environment
Source: Genes (Basel). 2020 Aug 26;11(9):999. doi: 10.3390/genes11090999 (PMC7563491; doi:10.3390/genes11090999)
Supplement: Supplementary file 1 [file genes-11-00999-s001.zip › Supplementary files/Lao_Data_S1/IME_Ssal37-08_tRNALeu.fasta]

>IME_Ssal37-08_tRNALeu
ACTCAAAATCCAGTGTCCGCAAGGACGTGCCGGTTCGACCCCGGCCGCCGGTATAGTATA
AAAGACAAGGTTTTTGGACCTTGTCTTTTTCTTTTATTCGTTGAATTTTTGATGCTGAGT
TACTAAAAATTACTAATCTTATAACAAATCATCTAATTTATCCGCTATTTTTTGTTGTTT
ACTTGGATATAAATGAGAGTAAGTATCTATTGTTGTAGTTATAGATGCATGACCTAATCT
TTCTTTTACAACAAGATAATCTTCTCCTTGATTTATTAGTAGTGAAGCATGTGAATGCCT
GAAGTCATGAATTCTTATCTTTTTTAGAGTATTATCTCTTTGTAATATCTTTTTATATTG
CTTCTCGATTGAATCTTTAGTTATCGTAATAGGGCTATTTTGAAATATCTGTAGATCATC
TAGGTTGCTTGTAAATTCTTTTAATTTTCCATGCTGTGTTTGCTTCCATTCTTCTAATGT
TTCAACTAGTTTATTATTCATGATGATTCTTCGAGTTCCAGCCTTTGTCTTTGTGCTACT
AATGTGTTCTTCACCTTTTTTAACGTATACTGATTTACTTACATGGATTGTATTTGTAGA
AAACTCTATATCCTTCCACGTTAGTGCAAGAGCTTCTCCGAGTCTTAGACCAGTAAGGAA
TAGAACAGTGAATAGTAACTTTATATTGTATTCATCGTCGTTAAATAGTGTTAAGAAGTG
CTTGAATTCTTTTACTGTCCAGAAGTTTAATTTTGCTTTTTCTATTTGCAATTTTTTTAG
CAATCCTGCGGGATGTTCCTTGTAATATCCCTTTCTTAATCCAACATCTAAAATTTTCTT
TAGTAAGATTATAATTTTATTAATAGTATTTGGACTTAGCTTCTTTTCCGAGTTTTGAGC
ATTTTTATCTCTTAGGTGTTCTCTGAATTGATAGATATCTTCATAAGTTAATTTAGATAC
ATCATCAACTTTTTCAAAATAGCTTTTTATATGCCTGTTATAATTGTTTTCTTGTGTATC
TATATAACTTTGTTTTCTGTTATTTATTTTATCTTCTTCTTTTAAGAGATCATAAAGGAT
AGCAATTGATATTTTTGAGTTGAAACTTTTTTTCTTAAGTTCTACACTTCGTAAGTATTG
TTCGGCTTCCAATGCTTCTTTTTTAGTTTTAAATCCTTTTCTTACAATTCTACGTTGTTT
TAAAGATATTGGATTTATACCATTGGAAACATCGACAATCCAAGTTCCGTCTCTACTTTT
ACGTAAAGCCATAAGTTACGCTTCTTTCTGGAGTTCAATTCCTAATAGCTCCTCAGCGAC
ACTGGCTGGAATTGTACCAATCCGTTTGTTATCGTAGATGTTAAAACCACGATTTACTAA
TAGTAATTTACCGGTGTGGATAATCTTTCTTGCAGTTCCTGGAGCAAAGCCAAGTTCGAT
AAGGTCATCTTTTGTTACAGTTTTAATCATGTGATCTCCTTTTCTAAATAGATTAAGTAA
GGGGAGGTATCTCCCCTTGTCTTTCTCTTATTTTTGTTTTACATCTACTAAATGGATAGC
ATCCGCCTTGTAATACATTGTCGTGCTAATCATAGTAGCTTGTAAATTGTCAAATGTAAC
TGGTACTTCATCCATTGCTTGGATATAGTCATTATCAACTAAGGCATCTGGATTGTCTAC
TGAGACTTGGGTTGATTTCTTTTTGAATTGTCCATCCTTGATCGTTACATTGTATTTCCA
ACCAATGATTTTATCGGTATTAAAACGTCTTTCGCTACCATCTCGGTTTTTGATAATTTC
TCCGTTTGCATCTGCTCGGACTTCCGTTTCAAATTTTGGAATAACTTCATCCAATTCAAA
TTTTGTTCCAATGTTATTAAAATTCCAGTCATTTTGTGAAAGCATTTTTGCCATAATTAA
TTTCTCCTTTTGATATTTTCCTTGATTGTAGGGATTAAATCTTCTCTTTTAAAGAGAATT
GCCCTTTCTATTAGTCCACTTGCTAAATCTGGTGGATATTCCATATTGTTGAGAGCGAGA
TAGTTAGTCTTCTCATACTCATGCAGTAAGTTATTGTCGTATAGAAACTTATACGCTTTT
AGAATAGCTCCAGAACCTTTATAGGTAAACCATTCTAATTTTTGTTCTAGTTCTGTTTTT
GGTTTTGAAATAATGATAGAGACAGGTTTTGAGTGACCTAAAAACTTTTCCCAAGATCTC
AAAGGTTTTGAGAAGTGACTATCACTATAGAACCTCACTTTTTCTTTGAGATATCCCTTG
GTAAAGTTGAGAAGATCTATTTCCGAATGCAACCATTCTTGAATGAAGTAGTGAGCTTTT
TCTTTCCTAAGTTCTAACTCAGTTCTTATCCAATTTTCTATATACCGCTTGCTGATACCG
AGCTTCTCAGCTCGTTCTAAGCGCTTATCGTAAATTCTAAGTCTTTCATCATCATTTGGT
TTTCTTAAATATAAGGTCTGACCGATTGTTTCATCTCCATAGGTATTGTAGTAGGTGCTT
TTTCCATATATAAAGCGTTTCTTCTGACAGATCTTTAGAAGTTGATTAGGAGTGAAATAG
GGTGTTTCATTAAAATCATCTATTGCAATATCAATTCGTCTGATTGAAAAACGATTGTAA
TTGTAGTAGAGGTTGTCCAGAAACTGTCTTTCGGATAGACTATTTGGATCTAATATCATA
TCTCTATAGAATTCAAGTGCCTGTCCTGACATGACAAGCATGTAGGACGACTCTTTCGAT
CCATAGTAGATACGGATATTCCCATAATGAAGCTGGCTATCATAGTTATAGTATTTAAGG
CTCCCCTTATTCTCAATAAATAGGTCAAAGTCAAGAAATAGGATATCTTCGATTATTTCT
TTTGGCGAAAATTCAGTCTTATCAAACTGAATTTGAATCCAGTCAAATACAGAACGTAAA
TGCTCATTTTTTGCCATAGATTTTGATTCAACTTTTTGCCTAATTTTGCCACCCTTAAAA
TCTCCAAAACCCTTGGTAATACTGAATTTTTTCGATGGTACACCTAACTTGCAGAGGGTG
GTGTTACTACACACCCTATCGGTCAAAAATGGTCCGTCCGCATATACGCTCATTTTCGGC
TTTCTGCCTCATGGCTCAGCCGAAAACTCGCTATTAGCCGAACCTATTTTTTGACCTCTT
GTTAACAAACCCTAGTAAGCCGGTTTGCATCGACTCTTCAATATCTTGGATTTTCTTTTT
TAGGTTGGTATTCTCAATTTGTATCAATCGCATTTCCTGCTTAAATTCCTGTTTTAAGGC
GCTCAGTTCATCATAGAGCTCATCTATTACTTGGTTTAGGGATTCTTGCTCATTGTCTGC
TAGGCTCCCAAATACAGCTTGTATAGCCTCTTTTAGACCTAATTCAAGTTTTAGGCTAGC
TAACTTTTGAAATTGTCTAAGGTCTTCGTCTGTGAAGTCATAGGCAACTGTATAACTTAA
TTTATGAGTTCTGGGATGTTTACTGATAGGAACTTTAATTTTCTTAAATTCCTTGCCACT
TATCTCTTTAATCAGTTGGATCCAATTTTTAAGAGTAGAGGTAGAGTTTAGGCCAGAAAT
TTGATTGACTAACTCTTTGTTGGTCATCTTTTTGTGAAACCTCCGAAATTTTCTTTAGCA
ACTGAAAAGTTTTCTGTGGTATAATGGTTACATAATATGTTTTGATCTTGGAACGAACGG
CACATTTGTTTCAAGATTTTTTTATTTGTTGAATCCTACCTCCTTCATTAAAATTTTATA
AATTGACTATTAGTTACATACGCTTTTACCTCCTTTTATGCTATAATATTCTCAATGGAA
TATTTAATCTTAAAATAAATATTCCTTATGGAATAATTCCATTTTATACCGTTTAGAATA
TTTTGTCAAGCCAAAATATACCGAATCGAATATTTAAGAGGGTACAATGTTTAATAATGA
TTCTTTTGGAGATCGTCTTAAGGAACTGAGAAAGAGTAAGAAGTTAACTCAGGTACAAGT
TTCTGAGATGATTGGTGTACAACAAGGTACTTATTCTCGTTGGGAGAATGGAACTTTAGA
ACCTAATTTAGAAGCTGTTGTCAAATTAGCAAAATTATTTGATACTACGACAGATTATTT
ACTAGGAAAAACGATTTACAGTACTCTAGATGTTATTCCTCATCCAATCACTAGAATTGA
TATGAAGAAATTAAAAGAGTTAAATAAAACGGAACTAAATGATCTGAAATTTGCAATTGT
TATGAATGGAATAAAAAATCATTTCACTGTATTTGACTATATGGATGAGCTAGTCTCTGA
ATATAATTTAGATGAAGAGGAGCAAGAAATATTGCATACTCTTTTTAAAGAGGTTTATGA
TTATTTTAATGCAGATTGATGGTTTATAAGATCAAGTCTCAATAGGTAGAGATTAGTATA
CTCTTGTTGAGTGATTTTATTTTATGAAGGTTGCTTGTAGTTGAAGGGGGAAATAGATGG
TCTCTAAAATTGATACAGCTTGGAACTTATTTCTTGAAGGAAAAATATCAGAAGCTAAAC
AGTTGGTTGAGCAAGATTTTTCCATTGATACCTGTACAGATTTTAGTCTTTTAAATCTGA
TGGGCTATTTATTGTTGGAAGAAAAAGACTATGCCTCGTGTACCCATATCTTTGAGAAAT
ACATTTTATTAGCTCGACAAAATGAAGATAAAGAAAATGAACACATTGGATTGCATCAAT
TAGCTATGATCTACAGAGATCAGGGGGATTTTCATAAGGCTTTAAAACTCATTGAAGATG
AAGAGAAGATAGTTGAAGAGCATTTTCCAAATGATAATCTAAAGAAAGCTGTGAATAACT
ACGAACAAGGCTATGTGAGATTTAAATTAAACAACCTTGATGAAGCTCTTACATTCATGA
ATCTGTCATTGGAACAATCTTTAGAGACTGATGACGTGATTTCTCAAGCCTGTAGCTATA
GAGGGTTAGGTGAAATCTATTTAGCCTTGGAAGATACGGAATTATCTAACAGACATTTCA
AACGAGCTATAGAACTTTTCGAAAGTGTTGGAGAGTTTGAAGGGATAAAGGAAATTGAGG
AATTGATTAATCGATGATTTGGTATTTAGATTTGCTATTAGTTTGTTCTTAAAAAATGTA
GATATGAAATTGACAGTATAGACTAGGATTCAGGACCTTGTTTTTTTCTCTAGAGGATAT
CTATTATTCCTTGAGGCTATGGGAACGTTAGACTATCTTTAACATATATTTACAAAAGAG
TATAATTCCTTTCTTCAAAAAAGCAGTTTTGATATACTATATTTAATTAGAATACAAAAA
ATTTTATAGAGAAGGAGATAAAAAGAGTGGACAAACAAACCATTTTTTACTGCTATAGAA
TGACTCATGATTATGGTATCAATCCTTGTGTTTTTACAGAAAATTATGATACAACTCCCA
ATCTTCTTACCGAAGGAGGGTGTATGCTTCAGTTAAGAAGGAATATTAAAAAGAACTGGG
CGGATAAAATAAACTCTAAGTCGGTAGATGCTTACATAATGGCTGTAGCAGGGCATTCAA
ATGATGGGAAAAAATGGAGAGATGATCAAGGGATGTTTATCACTCCAAAATATAACCATC
TAATTTTTGTTGCTAAAATTAGTGAAATTTTAACAATGAAAGAATATTTACTATCTCCAA
AATCTAATAATAGAAGGGATGCTTATACTTATCAATGGCTGATTGAAAAGAATGGATTAA
ACCAATCAAGTTTTATGAATGAAATAGTGATTCTTGCAGACCGTTTTAATTATTTTGGTA
AGTCTCCACTTGAAATTCCTAAAGAAATTTTAGACTTTTTTCCGATGGGAGAACGAGCAA
GAATGAATGGGAAACCATTCCCAAGATGGAATGCTAAAAATGGATTTTATAATTCGGAAG
AGAGATTTACTGATGTGTTAGAATTAATGGAATTTGCTGAAACTATACTAGGTTCACAAA
ACAAAGTAATGGATTTGCCCTATCATCCATTCTTTATACGAGGAAAAGAATTGTGAAAAT
AATTTTATCAAGAAAGGGATTTGATTCATCCAATGGTTCCATCCCGAGTCCTATATTACC
TGATGGGACGCTACTTTCATTGCCAATACCTGCCAAGTTTGATAGTATCTCTTTTGACGA
CTTAAACTATAACGGAGTATTATTTTCAGATATCTTAAGACAACTAAAAGGGAAAGAAGA
TAAAACAAATCATTATAATTGTCATCTTGATCCAGATATAAGAGAAAATCTTAGGAATAC
TCCTGTTTCTAACTGGAGAGCAGCATTTGGTCAAATTAAAAGCTCACAGGGATTATTAAG
AAATCAAAATGTTTCTATCGGGGATCTTTTTCTATTTTTCGGATGGTTTAGACAAACCGA
AGGAGATATTTACAACGGAACATTGCATTTTAAAAAAGATGCCCCGGATCTAAATATTAT
TTATGGTTATTTGCAAATTGGTAATATGATGAATGATAAAGAGTCTCTGCAAAATATGTA
TCCATTTCATCCTCATTCTTGCGACCATATGAGTAATTTGCAATCAAATATGCTTTATAT
CCCAAGTGAAAACTTATCATTTTTACCTCAAGAAAAAGGATATGGAACTTTTAATTTTCA
CGATGACAGAGTATTAACAATGAATGGTAAATCAAGAAGTGTATGGAAAGAGATACCAGC
GCTTATGCCTGAAAATATAAATGGGAATCATAAAAATTCTGCTAAAGATTGTGGTTTAAA
ATATTCTGGTATATGGCAAGAAAAAGTTTTGTTAGAAAATGAATTATCAACTTCTTGGGC
TAAAGAGTTATTTTTGTTAAAATAATAAAAAACACTTACCTTAATTAAAGGAGAAAATAA
AATGATAACATTAACTGTTGAAAAAGATTGGACTGGGAAATACACGTTTATAGTTTCGAA
TGGATTTGATAGTCAAAGTTTCACACCAGGAACAGTTGTTTCAGATTTTCAAATTGACCA
AGCTAAACAAAACATTCAGTATGCCGGAAGTATTGATGATGGTATTAGAGTAGTAAAAAA
TGCTTTAGGAATTATCTAAAAGAAAAATATTAGAGTCATTTATACAAAAACTAGATCTAA
TTTATGTTTAGTTTGTTAATATTCCATATACCTCAAATAATCGTACAAGTGTCTTGAATA
CCTCTGGATGAATATAACCTGTTGGGACATATCGTCTATTCTCTGATGATGCTCTTAGAA
CGATAAGGTATGGAGTGTTACCAAAAAGTTACTAAAATTTGAAAAATGAGTCTATTTTGC
AAGATTTAAAAGGCTTAAAACCCTATTAAATCAAGGTTGTAAGATTTAAATAATGGAGTT
ATGGAACTCAAAATCCAGTGTCCGCAAGGACGTGCCGGTTCGACCCCGGCCGCCGGTA
