# Supplementary material for: Abundance, Diversity and Role of ICEs and IMEs in the Adaptation of Streptococcus salivarius to the Environment
Source: Genes (Basel). 2020 Aug 26;11(9):999. doi: 10.3390/genes11090999 (PMC7563491; doi:10.3390/genes11090999)
Supplement: Supplementary file 1 [file genes-11-00999-s001.zip › Supplementary files/Lao_Data_S1/IME_Ssal37-08_tRNALys.fasta]

>IME_Ssal37-08_tRNALys
TGTAGGGGGCATCTAAATCAACAGGAAAAAGCCTTGATTTATAAGGCTTTTTTGCTTGTC
TATAACTGATTTGCCCCATCATTTGCCCCACATTTTTTTATGAGCAATCTTTCCAGACAT
CTCTAATTTGATTAAATTCTTCAAAAATCTTCTCTTCTAAAGTGTGTCCATATACTTCTA
CTAACATTGAAATATCTTTATGCCCTAGAATTTTTGCAATAACTCCAAGGTCAAATCCTT
TGTGCCAGAGGTAGCTTCCATAGGTATGACGTGCTCCTTTTGTCGTGATAATTGGATAAA
TATCTAATTCATTTAAAAGAACACTCAAAGCTTTATTGACACTTGCAATATCTGGTACCA
AGTGAATATATCCATAATGCTGAAAAATCATTTTATACCTATTCTTGATTCCTAGCTCTT
TATTAGCCTTCTCCTGTTCAATTTTTAGGTCTTGTAATATCTTAATACATTCTTCGTCTA
TCGGTACCATCCGAATAGACGTTTTGTTTTTTGGAGGGACAAATTTATGAGAAAGGGTAT
TAAACCTCCTATATGTTTTTAGCAGTCCTCTGTCAAAGTCAACTTCATTCCAAGTTAACG
CTATTAACTCTCCAAACCTCATGCCTGTTTTTAATAGAAAATAGATGATATAAGGAACAA
TTGAACGTTGGTAATCAAATTTTTTCTTTACTGCTAAAAGTAAATCCAGATAGTCCCTTT
CTGTATGTAAATATTTCTCTTCTGTCATCTGTTGTTCTTTGGATGAAAATAACTCGACAT
GTTGTGTAAAATCATCAATTAGAACTTTGTCGGCAATTGCCATTTGGATGCTTTGATGAA
TCCCAGTATTCAATCTACCAAGAAAATTTCTACCAACTGTTTGCCCATACTTATTCATTA
TTCTTTGGTATTCACTCGCACGAATTTGAGTGACTTTTTTATTTCCAAATAATCTTTCAA
TTGTGTTTTTACGGAGAAGATATTTTCTCTTTGTCTCTTCCGACCTACTACTCGGTAGAA
TTTTTAGTTCAAGCCATTCTTGATATAGATCGACAAGAGAAATATCTCTAGAAATTCTTT
TTCCTAAACGAAGTTCTTGCAGAATCGGTTCAGCTTCTGACTCTGCAAGTTTTTTTGTTT
TAAAACCGCTATTATGAGCAATAGTTTTTCCTTCGCTACGAATTTCATAGGTCCATAAAT
TACTATCTCCTCGCTTTCGATAACGAACACTCGCCATATTACGCCACCTCTGTTCCTAGA
ATCTCATTTACAACACTTTTTGGAACAACCATCAAACGTTTGCGATTATAAAATGTATAG
CCTCGTGATACAAGTAATTCTCTTGCCTGATGGATGATATCATTTGCAGTGTGAGGGCGA
TAGCCCATTTCAATTAATTCTTTGTTGCTAATTAAATTATTATCCATAGTTATCCTCCTT
ATTGATTTTCTAAAGTCAGAAACTCACCTACAAGTAGTTGTAATTCTGTATTTAATTTAG
GGAGATTCTGTATTAATACTTCTTTTAATTCTTCCGCAAATTGATTCGTTTCTTCTCTCA
ATAGTTTGCGGACTCTTGTTTTTTTCTTTTTGATGCTGTCTGATTTTAATTTTGGAAAAG
CCAATGACAACAGTTCAGGATTGTTGAGAAAGATAATTGTAAATGCTCTTTGATCCACTC
GAATATGATCTAGCTTATAAAATCCGAAATTATCAAGTCTACTCATAATATCTTGGACCA
TCTCCTCACCAATCGCTTTGGTTCTGAGTTGGAACTCTAGTCTCCACCAAAACGGATTTA
CATCCAAATCTAGCTTCTCTTCTCGCTTGTGAGCAATGATTTCTTTATTCTTATCATATA
ACCTAACTTGTACATTACTACCGCTAGAACCCCAATATTTCGTCTCTAATTCGCCCCCTC
GACCATAGAAGACCTTATGGGTAACACCACCTTTAATATGTTGCAAATTAACGATCTCAG
GCCTGTTGAAAATGTCAAATGCCAAATCAAAACGAGACAAACGTACCGTCAATGAATTCA
ATCTGGCAAAGTACATTAATTGCCTCCATACTTTCATTCCATCAAATTCTTTTAAAGTGT
TAGGATTGAAATCAATCCGAATCAATTGTTCACCTCCATAAGTGGATAATTGAAAAAATA
TAATATTGATTGAATCATACTCATTAAAATCTTTAGCTAAAGTAAAGACATCATCTCGAA
CATTATCATATATTTCAAATGAATCAACTCTTGTACTTATTGCCTGTTTCAGATTTTTGA
AAATCCGCCTTAGGGAACCAGTATCTGTATCCCAGATAACCGTTAGTCTATCAATACTGA
CATCTAACCTCTGTACTAATTCTCCTATTTCACATCGTTCTTGAATGCTTCTTAAATCTT
GTATAGAAACCAACAAAATTGTCCCCCCTTCTTTTAGATTTTTTAGGTCTCAGAAACACC
GTCAAATCAACGTTTGCCCGTTCCGTCGTTCTTTGGACGTTGTCCTAAGTGTACCTTTTT
GCTGGCTGTTAGAATAGCCAGTTTTTGCTTGGCTAGAAATTGTCTGGACGGCAGTCTGCA
GGACTTCGCCTGACTTCCCGTCAGGCTCGTCCCTTGTCCTTGTCCACACAATTTCTAGCT
CCAAGGCTTCGAATAGTCATAAGTCATAGTCTCGTCTTCAACTTCCTCCTCACTCACTAT
TCCTAAACAGATGAACTATTTTGTATTATTTATAACTTATTTTTAAGTTATAAATATATT
TTACAAAAAATATTTTTGGAAGTCAATTAAAAACTTGATTTGTAAGTTTATAGGTGATAG
AATAAGTTTAAAATAAAAAAAACAGGAGTTCATCATGACCTTTATTATTCAAAATTTTGG
ACCCAATTTGGCACGACTACGCATAGAAAAAGGAGTGAGTCAAACTCAACTTGCGGAAGA
TTTAGGAATCGGTAAACAATCCATCTCTGACTACGAAAAACAAAAAAGCTACCCCACCTT
TGCAAATTTAGATAAGATAGCAGAATATTTTAATGCAACTCCAACTCAACTTTTTGGAAC
GAGTAAGGAGATTGAATTAGAAAAGAGTGTTCTTGAATCGAATGAATACTCTGATAAAGT
AAGTGAGATCTTAAAGGCTGTCAAATACATCGAACATTTTCTACAAACTGATGGACAGTA
CTTAGAGGATTTACTTTACCTAACAAGAGGCAACCAGCTATACACAGAAGATGGAGATGA
GTTGTATATTGATCCAACTTCTCAGAAAAGAACATTTCATAACCAATATGAACCTGGTTT
TATTGTAGCAAGAGATAAATCCCCACTAGAACTCTTAATTGAAAATAAGAACCTATTAGA
TTAAAAAAAGCGAGGATATGTACTGATCCCAAAAGTTAGATTTTTTCTGTCTAACTTTTG
GGGTGCAGTACATTTTCAACTCTCTTATTTATTTTCTTATCTCACATAATTACTTCACAT
ATCCAGGCTCATCAAATTCATTTTTTTCAATAACATATGCCACATTTGCATCCTTATTGA
TCAAAGAACATATATCTATTAAACTACAAAAGCTCTCTGACCGCAAAATTCCGTTAATTT
ACAACCTTATTCCTACTTTCTATTTTACTTTTCTGACAGGTAAGATTATAATAAGGAGTA
TTTATTTTCGGAGGTTTTTATGTCATTTCTATCAAAAAATTGGGCAGGACTGTTAGTCTG
TCTGATCATTTCTATCATCTCTTGGGTTTTAGGAGGCTTTCTGCCTGTTGTGGGAGCACC
TGTTTTCGCCATTTTTATCGGAATGATTCTCTACCCCTTTCTCACTCCCTATAAACAACT
GGATGCTGGTTTGACTTATAGCTCCAAAAAATTGCTTCAGTATGCTGTTATCTTACTTGG
TTTTGGACTCAATATCTCTCAAGTTTTCGCAGTTGGAAAATCTTCCCTTCCTGTCATCCT
TTCGACTATTTCTATCGCTTTAATTATTGCTTTCTTTTTCCAACGATTTTTTAACATGGA
TACAAAGCTAGCTACCTTGATTGGGGTAGGCTCTTCTATCTGTGGCGGTTCTGCCATTGC
AGCGACTGCTCCTGTTATTCACGCCAAGGAAAAAGAAGTAGCCCAAGCCATTTCTGTTAT
CTTTTTCTTCAATGTCTTGGCAGCTCTTATCTTTCCAACTCTAGGTTCTTGGCTCCATCT
CTCCAACGAAGGTTTTGCTCTCTTTGCGGGTACTGCGGTCAACGATACTTCCTCTGTAAC
AGCCACAGCTAGCTCCTGGGATAGTCTGTATCATACCAATACTCTAGAATCTGCAACCAT
TGTCAAACTGACTCGTACCTTAGCTATTATCCCTATTACTCTCTTCCTCTCCTATTGGCA
AAGCCGTCAACAAGACAACAACCAAGGAGTAAAGCTTAAAAAAATCTTCCCCGTTTTCAT
TCTCTACTTCATCCTAGCTTCTCTGCTAACTACCGTCCTTACTTCTTTTGGTGTTAGCAA
TAGCTTCTTTTCACCTCTCAAACAGCTCTCCAAATTCCTCATCATCATGGCTATGAGTGC
TATTGGTCTCAAAACTAACCTCGTTGCTATGATCAAATCCAGTGGAAAATCCATTCTTCT
TGGAGCCCTTTGCTGGATCGCTATCATCCTGACTAGTCTTGGCATGCAATTACTCATCGG
TATTTTCTAAGAAAAAAGGGAGCCTAAAGGCTACCTCAGAACGTAGACAAACGTCATTTT
TGGCGTTTGTCTTTTTGTATCTTCAAAGATATTTTGTCTTATCATCTACTATTCCATCCA
AAAATCTGATTTAAAGCAAAATAAAAAGGGATATTCCCTATCCATTTCGATAATTTTTTC
ATTAATTTGTTTTTCCATTTTATCCTCCGATTAGTCTCGCACTGATATTTATTGATAACA
ACACTATATTTCTAGTATAGCATAATCATTAGATATTATAGGTTTTCAAACCAAATGAGA
GTCATTCGTTTTTGCCCCACTTTTGCCCCATTTTTAAATCATGACATTGGAAATACCTAA
AAGTACTTCCCTAAAATCACTTATATTTCAATATTTTTAATTACTCTCAATATGAAAATC
CTTTCCAAATCCATGTAGGGGGCA
