# Supplementary material for: Abundance, Diversity and Role of ICEs and IMEs in the Adaptation of Streptococcus salivarius to the Environment
Source: Genes (Basel). 2020 Aug 26;11(9):999. doi: 10.3390/genes11090999 (PMC7563491; doi:10.3390/genes11090999)
Supplement: Supplementary file 1 [file genes-11-00999-s001.zip › Supplementary files/Lao_Data_S1/IME_Ssal37-09_rpmG.fasta]

>IME_Ssal37-09_rpmG
ACTGAGGTAAAATAATTAAGATAAGAAAAGCCTATGAAACTCATGTTTCTAGGCTTTTTT
CGTGCTTAAATTGCGGTTTTGTCTGACTTTTGTCTGATTGAATTATTTCTAACTTTTATT
TACCAAACTATTTATTCCCTTACAACAGCATATTAAAAATGATACAATAGAAAAAAGTCA
ACTTATAGGAGAATGACTATGAAAACACAGGCAATCGAAGTAACAAACCTTGCTAAGTCG
TTTGAATTAAGCAAGGGTAAGACTATTCAGATTTTAAACGGTCTCAGTTTATCAGCTAAC
TATGGTGAATTTATATCTATATTAGGTGTCAGTGGTTCTGGAAAATCAACACTATTAAAA
TGTATGTCAGGTCTATTGCAACCAAGTCAAGGAAAGGTTGAGATTCAAGGCTTAGATCCC
TATCAAACTAGTCCTAATAAACTTGCTAAACTAAGACGTGAGTCCTTAGCATTTATCTTC
CAATCCTATAATTTGGTACCTGCACTACCTATTATTGAAAATATCGCCTTACCTTTAAGA
TTATCAGGCAAAAAGGTCAACAACCAAGAGATACTTGATTTACTGGAAAAATTGCAATTT
AAGGCAGATAGCAAAGCCTTCCCTTCAACCTTATCTGGTGGTGAACAACAAAAAATAGCT
ATTGCACGAGCTATTTTAGCAGATAGTCAGATTATTTTTGCAGATGAGCCTACTGGTGCG
CTTGATAGTACCTCTCGTCAAATTGTTTTTGATATTTTAAGAACACTAGCTAATCAGGGG
AAATGTATCCTCATGGTTACTCACGATATTGAGCTAGCTTCAAAAACTGACCGAGCACTC
ATCCTTAAGGATGGTTTGATTTCCCAAGAAATTATAAAACCTAAGTCTGAAGAATTAACT
AAGGCTTTAGGTATAGAGACTGATGTAAGGGAGAGATAAATCATGTTAAAACTCATTTAT
TACCAATGGAGATATAGTTGGAAAGAATGGACCGCAACTGTACCTGTCTTTTTTATGGCA
AGTCTCATTTCAGGGATATCCCTTTCAGGCGACTTTAATATTATAGCAAACAAGGACGTA
CTACTCAGTGTTCAAACAGACCCAAGCCCAGTATTCCTTATGCCCATTTTCTTTGGCGGG
CTAACTCTTTTTCTTATTATTTCCAGTCTCATTGCTAGTCTTTTAAATTATTTCAAATCG
GATTATCAACTTTGGGAAATTTTAGGTGCTAACCGCTGGCAGTTGTCAATTTTAGTTGCT
GGACAAATTAGTTTAATGGCATTTATTTCCAGTATACCTGGTGCTCTCATTGCAACACCG
ATAAGCCGTTACTACTATTATTATTTACAGAAGTATTTTGGCAAAGGTATGATGCCAGAT
TTAAACTTTGGTTCTCAACCGTTGGCACTGCTTGCTACCGTAGCTTTAATTTCAAGTCTC
GCTTTTGTTAGTGGGTACTTCTATACCAGTAAACTCCTTAAACAGAAAGTCGAACGAAAA
ACTTTTAAATTTTGGATAATTGTTAAGAAAGCAGTCCCATGGGCTATTTTAGTTGCCCTA
TATGCTTCCCTTTTATTTATGTTTTATCATTCAGAACCACTATTGGGTACTGATTCCTTG
CTTTATCTCATGCTAGTCAATGTTTTTGCTATCTATGCTCTATCTCCCTATCTTCAAATT
GGTATTATCAAACTTTTATCACCCGTACTACTTAGCCACAGGTATGCCCCAATCCTTGCA
AAATGGCAAATTCTAAGTCAAAAATCTTATCTTAAAGCCATTAATGCTTCGGTTGTTGCT
GGAATTACATTGGTTGGGAGTTTTCAACTACTCTCGCAAAATATCTTTTCTTTCTTTCAA
GAAGACGGTGAATTAGAATTATTAGTCTCCTTTATTGCCTTTTTCCTAGCTCCTGTACTA
TTAATATTAGCAAACGTAGTCTCCATGACATTATTGTCTGTCCGCCAGGAGGCCAAAGAG
CAGGAACAGTTAGCCACATTAGGAGTTTCCCCTGCTCAACTGTTGCATACAAAACTTTGG
GAAAGTCTTATTATAACGGGACTCGCGTTCTTTATCTCCCTAGTGATTAACCTTGCAATG
ATTGGTCTGATGAACCATTCACTCAGATTGTTGAAAATGGGAATGACTAATTGGACAGGT
CTTTTCCTTCCAGCTATCATCCTATCTACACTACTCTTTCTTTTGACTTTCATCACTAAA
GTAAGCCATATTAAGAAACAAACATTTTAAGAAAGAAGCCTATGAAACGCATGTTTATAG
GCTTTTTTTCTAATGTTCAAAATTCTATTTCATCTCGTTTTTATCTGATTAAAGTTTAAC
TTTTGTTACTCAATCAACTTCTCTAGCTTTTCAACCGCTCCTCTCATGGTGTCTTTTTGT
TTCTTAATCACGTGGAGATAGACACGTTCAATCTCCTTAGAATCCTCCGAGTGTCCGACA
AATTCTCGAATGGTTGGGAGATCAATGCCTTCACTTGCCATAATGGAAATAAAGCTATGG
CGAAACATATGAGGAATGACATGAATCGGTCTACCAAAGTCTAGGAAATTATCAATATCT
TTATAGGGCTTACCTGCCTTCTTATTATACTTTACTGACTGACTGGAACCACCTCTCAGG
AATTGTGATAGCTCGTTGTGATAAAGCGGAGAACCTTGCCGATTACCTGCCCTGATATAG
GTTCTAGTAAAGAGATATCCCAAGTCTTGGTAAGTCGGATTGAATTGAGCTTGAAACTTA
TTTCTGTCAATGTAGTGTCGCAAGATTTTCTCTACCTCAGAACTCATTGGAATCGTACGG
ACACTTTCCTTAGTCTTAAGGTCTGCTCGGTAACGTTCCTTTTCATCAAGATTAAGAGCT
TCCATAACCTCATCTGATTTATTTTTACTTGCCCTCTGCCAATGAACCTTTATCCACTTT
CCCTCAAAATCAAGCATATCTTCATTCAAACCCAAAACCTCACTTGGTCTCATGCCTGTT
AGGAAAATCATTCTCAACACGTCTGCGATAAGTTGATTATCAGACCTATCTGTCCAGCTT
TCTATCAGGCGGAGAACATAGTTAACTTCGCTTGCTTCTAGGTATTTTTCCGCAATGTCT
TCACGCTTCTTGTTCTGCTCCTCACTCTTTGTCAGAACTCGCCTTTTAACCTTTTTATTA
GCAATCGGGTCTTGTGTAAGAGTAATTTGTCCATTTTCCACTGACCAGTCAAAAATCATC
TTAAGGTAGATATGCAGGTTTCTTGCCATGTGCATAGAAGAAACATTGATAAGATTTTGA
ATTTCATCTGTCATAGAGGCAAATTTTGTGATAGACATTCTTGTATCAAAGTTAGGATCA
ATATAACGGTTGTAGATAGTAACTCTTGTTTTAAGGGTATTATTGGCTGGCTTGACCCTC
TCATGCCATGCTCTAAAGGCTTTACCATAAAGATTTCCATCTTCATCAAAGGGCTTGGCG
ATTTCTTCTAGGGTTAAAATCCTCTTTGCTTTCTTGGGTATTACGCCTATTACCTCAGCA
ATATAGTCATCAACTAATTTATTTAGTTCTTGCGTGACCTGTGTAATCAGTTGCGAGTTT
TTAATATCACTGACCAAGAGACGCTCTTTCCCAGATGATGTTTTCTTACTTGGTCTTGCC
TTAGTAGTAAACCACCCTTTACTAGCACCTGTAGAAAGGTATTTCTTGTGAGATTTTTTA
GTAGTAGGGTGGGTAAATCGCATAGCGAATTTCACCAATACGTTACCCGCCTTATTAGGG
TCTGGTCGCCAAGAACTGATGATGAGTACTCTTGAACCATTATCTCTCATAGGTACCCCC
TACACTATCTTTGCAACATACTGGTTAGTAATTTTGTAGTCAAACCATACTACAAAGACT
TCCGAGTGGATAAAGACGTTGCCATGCGTTCCTTTGATACCGAAGGCGTATGGACTGTCT
TTCATCTGACGAATATAGCTATTAAGTGTTGCAACTGTCATGCCATGCCAGAGTTCATCT
AAAAAGACAGATTTTCGGTACCAGTTACGGGTCAAGTCAAAATCATGTTCTGTTTTTAAT
ATTGCCATTGAATTCTCCTTTTATTCTAGTTATAGTCAAGATAGGTATTTTTAGAAAGGC
GGATTGTAGCGTTTTACAAGTCGTCTTTTCTTATGCCCCAATAGGCTGAGCTTAATTGCT
CTTGTTTGTACTGCTGAATGTCTGTTTCGTCTACTTTCGTTAGCTTAGATATACCAAGCT
CAAGTAGGTGCTGAATATAATTATCTGCCTTTTCTTGTCCATGTGATTCTGCTTTTGCCA
CATAGAGTTTCCCGAGTGTTCGTGAGACTTGTTTTTCTGTCCATAGCTCCGACTGTTTTA
GAGTTGGCTTCGTTCGCTTAACACTCAAGACAGTCTTTGCTTTTGTCTCTAGGTAGTCAT
TCCACCACTTTACATTTTTTCTTCGCCAACGGTTAGAATCCTTGTCTCTCGGACTGACAA
AACGATAATGTCCGTTAATTGCCTCAAAGTAAATCTCTTTGAGAGGTCGCCCATCTTTCA
TCTGTTTAGCTAATAAATTTGCCTTTTCTTGCCAACATCTAAGCTCTGCCCTTGTCCATG
ATGATGGCGTTTCTGGTAAATCTTTGTCTAGTTTTTTCTCTAACAGCTTGTTATAGATAC
ACCATTGCTGAGTACCTCTAACACCAATCGTTACCATCTCACCAACCTTTTCACCATTTT
CAAGAACACTCTTTTCATGGTAATCAAAGGTTTTAGCAGTTGATATGCAGAGTTGCCTTT
TACAGTAACTGTAAATAAGTGGGACGGATAGGCTGTCGTCAAAGATATCATTGGCGATAT
CTAGCCTTGTGACGTTACTATGATATTCAGAAATACGCTTCATTAATGTTACCCAATTAT
TGACATTGCTTTCCATGTATTCTTCATATTGACGGCACCCCTGCCCTCTCAGTTCGATAA
ATACCCCCATTTTCGATTCCCAATCCTTATTGAAATAAACCTTTATCTCTGAGAAGGCAT
AATGCCGTTGGTACTTGTTTATACCCCATTCATTGAGGACAAACTTGTCTTTAGGAAGAA
TGAGGATTTTCTCAATGACATCATCTGGGGCTAAGCCTTTAATCGTTACAGCTAAGTAGT
CTAACATCACTGAGTTATCCATGTTTAGGCTCCAATAAATTTAATATCGGTTGCCACTAG
CTTTAAGCCACCCCAATTTCCACCACCATTATTGTTAGCTCGCCAACCAAGGTGGACTTC
TGGATTTACAAGTTCTACTACGAGAGAGTTCAGCTCATCCTTTTCAACGGATTTAGCTAA
CTTGTCAAGATTATCTACAATCTCCAAACGAATGCTCTTAAGGTCATCAGAGGAATAACC
TAAGTCTTTCAAGGCCTGAATTTTGTCTGTATCTTGTACAGAACAAGTAATTTTAGCCAC
TTCATCTGTCGCAATGCTTTCGCCATTGATATTTTTATAGACTGGAGCAACCCGTGAAGA
AAGGATAGTCACTTTCTTTGGAATGTCAAATTGTGATTTATCCAATTTCAAATCGCCTAC
TTTCACAGTTTCGTCTGTTAAGTTAAATTTTGTCATGTATTTTTCTCCTGTTCATAAAAG
CTACGCATACATGAAATCTGTCGTAAACCATTGATAGCATGGGCTTTATAAAGGTTCTTT
CATAAATTTTGCTTCAAATCACCAAATCCTTTGCGTATCAAGGGATTTGACCACAATTCA
TGTATGTGTGCACCCCCTAATAGGGACTGGGGTGCAAATGTCAAATCGAGTTCAGCCGTT
TGCCACCTTCCCCACCTGCTCTGGGCTACCGTGTTGACCACTCGCCCAGCGGTGAGGTGG
CGAACCGTCTTCATCGATGAAAGAAGCCAAGTCTCTTAGATGATTTCTCTTTAATCTCTT
TCTCCAAGGTCTGGATTCTAGCCAGAAGCACTTCTAACTCCTGTTTCAACTTTGCTAGGT
TCCTTCGATAATCCTCTTGGATTTCCTTAAAGGAGACCTCTAGCTCATCAACAAGTTCTC
TAATAGGCTTTTGAGAATCATTTTCTTTAGAAAACCCATAAGCGCTTAGAATTGCACTTT
CTAGCCCCAACGAAGACTTCTTATCAGCAATCGTTTGAAAATGGTTTAGGTCATCTTCTG
TAAAAAGATAAACTTTAGAATATGAGTTTCGACCCGTTCTCACCCTACTTTCTTTAAATT
GAGTATCGGTCAGGCTTTCAATTTTTAAGCGCCACTTTTTCAGTGTTGAAACTGAGTTAA
GACCGTCAACCCTGTCCACAACTTCTTGATAATCGTATTCACTCATTAGCTTACCTGTGT
TTTCTGATTGAGAAAGTCAATCACAATCTGCAAAGCTCTAGATTCAATTAATCGCTCAGA
TCCCGTACCCTTGATAAGGTTATTGAGCTCTCTGTCATCCAAATAATTACAATACTCTGG
TTTGATTAAGACTATCTCTTTTGTCTCTTGTAAGTAGACTACCCACTCTATTATTTGTAG
TTCCATACCTGTTAAATTCATAATTACCCTCTTTTCTGATTTTGGATAACTACCATGTAT
CCGAAATATCTGGTATAATTACAGCAATTAGATTTACTGTCCTTGAACGATGTACTAGGT
TGTTCAAGGATTTTTTGTACCTTCCTTTCTTTTTTTGATTATTAGATTAGCTCCTTTCTA
TCGAACATATACGTTTTTATGTACGAATGATGTAAATTTTTTTGAGCAATCCTAATGCTC
ACCAATAATTATATACGATATCATACACGCCGTCAAGTGTTATCTCCAAAAAATGTACGA
TTTTATAAACTCCTGTGTTATAATTGTCTAAGAGGTAACTTATGTTTGAAATACTTAAAC
CTGATAAAAAGTCTGTGGGGCGAAGACTTAGACAAGTCAAGGATGAATTGAATTTATCCT
TTACAGATTTTGGAAATCGTCTAGGACTCAAAAAATCAACCATTAATGCATATGTTAGAG
GAGATAACTTAGCTCCTCTTGAAGTTTTAGAGAAAGTGTCAAAAATCTATGGGAAACCTG
TAGGTTGGTTTTACTATGGAGAATTAGAAGAATACATTGAACTTTATCTTAGAAAACTCG
GTTATGGTAAATTTCTAGACGAATATCCTGAAACCCCATTAAAGATAAAAGATGAGCTTT
TTAGGATTAAAACAGATCCAATACAATCAGTCACAACTAACGGAGGGGTAAGCATTGGAA
CATTTGAAAATCCTGACTGGGAAAATGATTTTGGTTACCCAAGTGAAGGCTACTTAGACG
ACATCTTCTTTGAAATGCTCTATGACACGCTAAAAAATTCAATTAGACAGGAAGCTCAGA
ACTATCTAAGTCAGCAAAGGGGTCTTGATGATACTAAAGTCAAAGAACTTTCTGATTACT
TTGCCAATCAAATCTATACTTCATATGATTTTATCGGAAATCTAGAAAATCTTACCAAAG
ATAAAATCAAACAAGAAGTTAAAGAAGGCTTTGAACGCCTACTTAAAGATTCACCTCAAG
TAGGCGTAGAAGTTAGCTATGATTCCAATTACTTGCTTGGTTTTCTGATAAATACACTTG
CGGATAGCCAAACAACAAGACAACTACTTTCTGATATATCCCAAGCAACAGTCGGTATGC
CTTTTTCACAATTTTATGAAGGTCATGAATTAGTTGAGGTCATTCAATCCGTTAGACCAC
GCCTGATAGAACTTTATAACAATACAACCTTTGACGATTGGACTGACTGGGCGGAAAAAT
AATCATTTGTTTTCGCGTGATTTTCGCGTGATTTTCGATACCCTTTTAAAACTAACTACT
CAAAAATGCCTTAAAATCAATCAAATTTGAGTGTTTTCGAAACAAAATTACGCGCGGTTT
TCGCGTGATTTCCTATAAATTGATTTTTAAAAGTTAGGAGGAAGAGATGTGAAATTAAAA
ATTGAAGGAAACGATTTAGAATACAAAAAAGCTAAAAATGCACTCCCCGATTCTTTCTGG
GAAACATATTCTGCTTTCGCTAACACCAACGGTGGAAAAATTATTTTAGGAATTGATGAA
AAGAATGAAGATCCTTATCAAGGGGTAAACGACCCTCAGAAAATTCGAGATAATCTATTT
GCTTTAGTTGCAAACAAACAAAAAGTTAGCTGTAACTTGCTAACAGATAATGATATTGAG
TACGTAAGTATTCCTGATAAAGAACGTCAGCTTATGGTAATAACAATACGGGAAGCCAGT
AGTGACCAAAAGCCTGTCCATCTAAAAAATGATTTCAGAGAATCTTACAAAAGGTTAGGG
GAGGGGGATGTTAAACTCGACAAGGAAGAGTTAAAATATCTTATGGCAAGTTCTCATGAT
GATATTGATAGCGAACTCCTAACTAACTATGACGAAAATGATCTCAATATTGAAACAATT
AAGGAATATAAAAATCTATTAGTTGAGCTAAGTGGAAATACTAAGTATATCAATATGCCA
CTCAGAGCCTTCTTAACTGAAATTGGTGTGTTCAAGAAGGATAGGACAGATGGCATCTAT
AAGTTGACCGCAGGAGGATTACTGTTTTTTGGAAAATATAATTCTATAATTTCTAGGTAC
CCTAAATTTCAATTAGACTACTTTGAAAAGGATAACTCACTTTCTACTAGGTGGAATGAC
AGAGTTTCGACAGGGGATATGATGTACCCCGATTTGAACATGTATGACTTCTTCAATTTG
GCATATAAGAAATTAACTGCAACAACAAACGATAGGTTCGAACTCAATGATGAATCTGCC
CATCGTTTACCATTTAAAAAAGACTTATCTGAATCCATACGTGAAGCACTAGTGAATTGC
TTAATGCATGCTTACTATGATTTTGATTCACCTATCGTTATTACCGCATATAATGATTTT
TATGAATTTAAGAATCCTGGAAAAATGAAAATTTCCATCCCTGAATTTATACATGGTGGT
ACATCCAAAACACGAAATAGTACTATTTCATCACTATTTAGAAGAATCGGGATGTCGGAA
AAGGCTGGCTCAGGTGGTCCTAAAATTTTTGATGTGTCAGAAAAGTACAAGTTGAAAATT
CCTGAGGTCACAACTACTTTCGATAGCACAATCGTAACCATTTGGAAAGTAGACTTATTG
TCTTCATACCGAAACATATCAAAAGACGAAAAGACTATTCTCAAGTATATAATCGAAAAT
GGAAACATCAGCAAAAATGATGTCATTGAGAATAATCTGATGACAGAATATAAGTTTAGA
GAAAATTTGAAAACTCTGCAAAATAAGAGATATATAGAAATCGTCGGAAAAGGGCGTTCA
ACCAAATATGTACTCCCTAGAACCTCATCTGAACAATATCACATCATCAAACAACAAATT
AAAAACCTTGGTGATTTTATGACCAAACACTAAAATTTGTCTGATTTTTGTCTGATTGAA
ACCAAACCAAGGTCAAAATCACTCTATCTTATCAATAATTGAAGAATTGAAAAACCCATT
AAATCAACGTTCCTGCTCATCATGAATATTGCTAAATCACACATTACACTCACTGAGGTA
AAATAA
