# Supplementary material for: Abundance, Diversity and Role of ICEs and IMEs in the Adaptation of Streptococcus salivarius to the Environment
Source: Genes (Basel). 2020 Aug 26;11(9):999. doi: 10.3390/genes11090999 (PMC7563491; doi:10.3390/genes11090999)
Supplement: Supplementary file 1 [file genes-11-00999-s001.zip › Supplementary files/Lao_Data_S1/IME_Ssal39-01_tRNALys.fasta]

>IME_Ssal39-01_tRNALys
TGCCCCCTACATGGATTTGGAAAGGATTTTCATATTGAGAGTAATTAAAAATATTGAAAT
ATAAGTGATTTTAGGGAAGTACTTTTAGGTATTTCCAATGTCATGATTTAAAAATGGGGC
AAAAGTGGGGCAAAAACGAATGACTCTCATTTGGTTTGAAAACCTATAATATCTAATGAT
TATGCTATACTAGAAATATAGTGTTGTTATCAATAAATATCAGTGCGAGACTAATCGGAG
GATAAAATGGAAAAACAAATTAATGAAAAAATTATCGAAATGGATAGGGAATATCCCTTT
TTATTTTGCTTTAAATCAGATTTTTGGATGGAATAGTAGATGATAAGACAAAATATCTTT
GAAGATACAAAAAGACAAACGCCAAAAATGACGTTTGTCTACGTTCTGAGGTAGCCTTTA
GGCTCCCTTTTTTCTTAGAAAATACCGATGAGTAATTGCATGCCAAGACTAGTCAGGATG
ATAGCGATCCAGCAAAGGGCTCCAAGAAGAATGGATTTTCCACTGGATTTGATCATAGCA
ACGAGGTTAGTTTTGAGACCAATAGCACTCATAGCCATGATGATGAGGAATTTGGAGAGC
TGTTTGAGAGGTGAAAAGAAGCTATTGCTAACACCAAAAGAAGTAAGGACGGTAGTTAGC
AGAGAAGCTAGGATGAAGTAGAGAATGAAAACGGGGAAGATTTTTTTAAGCTTTACTCCT
TGGTTGTTGTCTTGTTGACGGCTTTGCCAATAGGAGAGGAAGAGAGTAATAGGGATAATA
GCTAAGGTACGAGTCAGTTTGACAATGGTTGCAGATTCTAGAGTATTGGTATGATACAGA
CTATCCCAGGCGCTAGCTGTGGCTGTTACAGAGGAAGTATCGTTGACCGCAGTACCCGCA
AAGAGAGCAAAACCTTCGTTGGAGAGATGGAGCCAAGAACCTAGAGTTGGAAAGATAAGA
GCTGCCAAGACATTGAAGAAAAAGATAACAGAAATGGCTTGGGCTACTTCTTTTTCCTTG
GCGTGAATAACAGGAGCAGTCGCTGCAATGGCAGAACCGCCACAGATAGAAGAGCCTACC
CCAATCAAGGTAGCTAGCTTTGTATCCATGTTAAAAAATCGTTGGAAAAAGAAAGCAATA
ATTAAAGCGATAGAAATAGTCGAAAGGATGACAGGAAGGGAAGATTTTCCAACTGCGAAA
ACTTGAGAGATATTGAGTCCAAAACCAAGTAAGATAACAGCATACTGAAGCAATTTTTTG
GAGCTATAAGTCAAACCAGCATCCAGTTGTTTATAGGGAGTGAGAAAGGGGTAGAGAATC
ATTCCGATAAAAATGGCGAAAACAGGTGCTCCCACAACAGGCAGAAAGCCTCCTAAAACC
CAAGAGATGATAGAAATGATCAGACAGACTAACAGTCCTGCCCAATTTTTTGATAGAAAT
GACATAAAAACCTCCGAAAATAAATACTTCTTATTATAATCTTATCTGTCAGAAAAGTAA
AATAGAAAGTAGGAATAAGGTTGTAAATTAACGGAATTTTGCGGTCAGAGATCTTTTGTA
GTTTAATAGATATATGTTCTTTGATCAATAAGGATGCAAATGTGGCATATGTTATTGAAA
AAAATGAATTTGATGAACCTGGATATGTGAAGTAATTATGTGAGATAAGAAAATAAATAA
GAGAGGTGAAAATGTACTGCACCCCAAAAGTTAGACAGAAAAAATCTAACTTTTGGGATC
AGTACATATCCTCGCTTTTTTTAATCTAATAGGTCCTTATTTTCAATTAAGAGTTCTAGT
GGGGATCTATCTCTTGCTACAATAAAACCAGGTTCATATTGGTTATGGAGTGTTCTTTTC
TGAGAAGTTGGATCAATATACAACTCATCTCCATCTTCTGTGTATAGTTGGTTGCCTCTT
GTTAGGTAAAGTAAATCCTCTAAGTACTGTCCATCAGTTTGTAGAAAATGTTCGATGTAT
TTGACAGCCTTTAAGATCTCACTTACTTTATCAGAGTATTCATTCGATTCAAGAACACTC
TTTTCTAATTCAATCTCTTTACTAGTTCCAAAAAGTTGAGTTGGAGTTGCATTAAAATAT
TCTGCTATCTTATCTAAATTTGCAAAGGTGGGGTAGCTTTTTTGTTTTTCGTAGTCAGAG
ATGGATTGTTTACCGATTCCTAAATCTTCCGCAAGTTGAGTTTGACTTACTCCTTTTTCT
ATGCGTAGTCGTGCCAAATTGGGTCCGAAATTTTGAATAATAAAGGTCATGGGAAACTCC
TGTTTTTATTTTTAACTTATTTTATCACCTATAAACTTACAAATCAAGTTTCTAGTTGAC
TATCCAAAATATTTTTTATAAAATATATTTATAACTTATAAATAAGTTATAAACGATACA
AAATAGCTCATATGTTTAGGAATAGTGAGTGAGGAGGAAGTTGAGGACGAGACTATGACT
TATGACTATTCGAAGCCTTGGAGCTAGAAATTGTGTGGACAAGGACAAGGGACGAGCCTG
ACGGGAAGTCAGGCGAAGTCCTGCAGACTGCCGTCCAGACAATTTCTAGCCAAGCAAAAG
CTGGCTATTCTAACAGCCAGCAAAAAGGGACACTTAGGACAACGTCCAAAGAACGACGGG
ACTGGCAAACGTTGATTTGACGGTGTTCCTGAGATCTAAAAACTCTAAAAGAAAGGGGGA
CAATGTTGATGGTTTCTATACAAGATTTGAGAACCATTCAAGAACAATGTAATTTAAAAG
AATTGGTACAAGGGGTAGATGTCAGTATTGATAGATTAACGGTTATCTGGGATACGGAAT
CTGGATCCCTAAGGCGGATTTTCAAAAATCTGAAACGAGTAATGGCTTCAAAGATTGATT
CTTTTGATATCCACGATAATGTACGAGATGACAACTTCTCTTTAGTCAAAGACTTTGATA
AAAATGGGTCAATCACCGTTGTGTTCTTTCAGTTAGCAGTTTATGGGAATGAACAACTGA
TTCGACTTGACTTCAATCCTAATACCTTAAAGGAATTTAATGGAATGACAATATGGAGAC
AATTAATGTACTTCGCTAGATTGAATTCATTGACGGTACGTTTATCTCGTTTTGATTTAG
CTTTTGATATCTTCAACAGACCTGAAATTGTTAATTTACAACATATTAAAGGGGGGGTGA
CACATAAGATATTCTATGGTCGAGGGGGCGAATTAGAGACGAAATACTGGGGTTCTAGCG
GTAGTAATGTACAGGTTAGGTTATATGATAAGAATAAAGAAATCATTGCTCACAGGCGCC
AAGAAAAGCTAGATTTAGATGATAAACCGTTTTGGTGGAGATTAGAGTTTCAACTCAGAA
CGAAAGCGATTGGTGAGGTGATGGTCCAAGATATTATGAATCGACTTAATAATTTCGGAT
TTTACCAGTTAGATCATATTCGAGTGGACCAAAGAGCTTTTACAATTATCTTTCTCAACA
ACCCTGAACTATTATCGTTGGCTTTTCCAAATTTAAAATTAGACAGTATCAAAAAGAAAA
AAACTAGAGCCCGTAAATTGTTGAGAAAAGAAACTAACCAATTTGCCGAAGAACTAAAAG
AAGTATTAATACAGAATCTTCCTAAATTAAATGCAGAGTTGAAACTGTTGGTAGGTGAGT
TTCTGTTTTTAGAAGATAAATAGGAGGATGAGAATGCATAACAATTTGATTAGTAATAAA
GAATTAATTGAAATGGGCTATCGCCCTCACACAGCAAATGATATCATCCATCAGGCAAGA
GAATTACTTGTATCACGAGGCTATACATTTTATAATCGCAAACGTTTGATGGTTGTTCCA
AAAAGTGTTGTAAATGAGATTCTAGGAACAGAGGTGGCGTAATATGGCAAGTGTTCGTTA
TCGAAAGCGAGGAGATAGTAACTTATGGACCTATGAAATTCGTAACGAAGGAAAAACTGT
TGCTCATAATAGCGGTTTTAAAACAAAAAAACTTGCAGAGTCAGAAGCTGAGCCGATTCT
GCAAGAACTTCGTTTAGGGAAAAGAATTTCTAGAGATATTTCTCTTGTCGATCTATATCA
AGAATGGCTTGAACTAAAAATTCTACCGAGTAGTAGGTCGGAAGAGACAAAGAAAAAATA
TCTTCTCCGTAAAAACACAATTGAAAGATTATTTGGAAATAAAAAAGTCACTCAAATTCG
TGCGAGTGAATACCAAAGAATAATGAATAAGTATGGTCAAACAGTTGGTAGAAATTTTCT
TGGTAGATTGAATACTGGAATTCATCAGAGCATCCAAATGGCAATTGCTGACAAAGTTCT
AATAGATGATTTTACACAACATGTCGAGTTGTTTTCATCCAAAGAACAACAGATGACAGA
AGAGAAATATTTACATACAGAAAAGGACTATCTGGATTTACTTTTAGCAGTAAAGAGAAA
ATTCGATTACCAACGTTCAATTGTTCCTTATATCGTCTATTTTCTATTAAAAACAGGCAT
GAGGTTTGGAGAGTTAGTAGCGTTAACTTGGAATGAGGTTGATTTTGACAGAGGATTGTT
AAAAACATACAGGAGGTATAATACTCTCTCTCATAAGTTTGTTCCACCAAAAAATAAAAC
GTCTATTCGGATGGTTCCAATAGACGAAGAGTGTATCAAAATTTTGCGCCTTTTACAAAC
GGAGCAAGAAAGATCAAACATGGAGTTAGGAATCAAAAATCGATATCGAATGATCTTTCA
ACATTTTGGATATATTCATTCAGTTCCAGATATTGCAAGCGTCAATAAAGCTTTGAGTGT
TCTCTTAAATGAGTTGGACATTTATCCAATTATCACGACAAAAGGAGCACGTCACACCTA
TGGAAGCTACCTCTGGCACAAAGGTTTTGACCTTGGAGTTATTGCAAAAATTCTAGGACA
TAGAGATATTTCAATGTTAGTAGAAGTATATGGACACACTTTAGAAGAGAAAATTTTTGA
GGAATTTAATCAAATCAGAGATATCTGGAGAGATTGCTCATAAAAAAATGTGGGGCAAAT
GATGGGGCAAATGCTCTTAAGACAAGCAAAAAAGCCTTGGTTATCAAGGCTTTTACTGTT
GAAGTTTGATGCCCCCTACA
