# Supplementary material for: Abundance, Diversity and Role of ICEs and IMEs in the Adaptation of Streptococcus salivarius to the Environment
Source: Genes (Basel). 2020 Aug 26;11(9):999. doi: 10.3390/genes11090999 (PMC7563491; doi:10.3390/genes11090999)
Supplement: Supplementary file 1 [file genes-11-00999-s001.zip › Supplementary files/Lao_Data_S1/IME_Ssal39-07_oriT.fasta]

>IME_Ssal39-07_oriT
TTCCGAGAATACATTTGAAATAAAAAAGAATGCTGATAAATCAACATTCTTTTTATGTTA
TTTTTGAACAAAATGGTGCGATTTGACTGTTTAGCTACCAATAAGATACCACAAATTTAA
GAAAGTCTTTCATCTTAAACGTCAAATTCAATGATTTCTCTTGATATTTCTTCATATCTA
TCTTCTTTTAAAAGAGGTGATTCAACTCTAATCTCACAATAATCTCCACCAATTTTATAT
AAATTTTCTCTGATTACTGAAAAGAAAGTCTGAGTGTTTAATGTCAAAAAATATAAACCT
ATAGCTCTAAACATTCTCTCTTGTGATATTGTATCAATTTCATTCTTTACGAAAGAGTCA
ATAGCAAATGGAATCTTAAATTCACTATTATTTGCTATTAAATTCATATAAATTAGGTAT
ATTGCTAGCAAGTCCTTATTTAAGTTAGTTCCACTTCCTTTTAATTTTTTATAGTCTCTA
AACTTTCTGTCAGACAATCCATTGGACTGAAGTAGAGAAGATAAATTATTTTTCAAATCC
TCATAATCGCCTTCAAGACTATTGATACGATGCCTTAACTCACTCTGCAATTTTCTAATA
TTATTATTTAGTTGGGCAATTTCTTTATCTAGTATTTCTTTGTCAATAAATTCTTTACGG
ACTAGTTTTCCTAATTCAACTAAGACAGATTGACTAATATAGTTTTCTATATCTTTTATT
TCATTTATTTCATCTATTTTTCTTTGATATGCAGCCACTTTGTCGCTTAATTCATATAAT
TTACTCTGTTTGTATATTAGTGATTCTTCTAACTGAGAAATTCTCTGGACTAATGATTCC
TTAAGAGAATTGATAGCTAATCTATTATCCTCTAGTTCGAGTCTTGTTAATGATTGCTCT
CTGGTTAAATATGAATGACAATATGAGCATTCATACTTAATATCCTCAAAACGCTTACTT
GTATCTTGCAATAGGAGTTCTAGTTCATTTTTATCTTGTCTATGTATATCTAATTCTAGC
TTCGTTTTTTCTATACCCCTTGTTACTTTTTGAATTTCCAAAGAAATTTCATTTGTTTTC
TTAATATAGTAGTCAATCTCTATTTTTAACTCTTCGACATCTTTAGGTAAATAATCTACT
ATTTTATTTTGTTCTTGATAAGACTTATAAACCGCTTCAATTTGACTAATTTTCTGCAAA
AGCGACCTTCTCTTGTTCTTAAAATCCTCTTTTTGACTTTTCTTATTATTTAGCTCTTCA
TTTGATATTCCTAAATAATAATCAATTAAATCTTTAGGGAAGACACTTGCCGGATACTGA
CCTAGACCATCAAAAGTTTCCTTATACAGTGTTCCATTCCAACCTTTGTCTTGGTCTACA
TAAAACGGACTCATAAGAGCATCGATATAGACATATTTTGGTTCATTTTGTTCTTTAGAA
GTTAATTTTAAAGACATGCCTAATTTAATCTGTAACCACTCTGAGTAATCTCTGAAATTT
TTAAAAATAAACGATTCTTCGCTACCTTTTATACTTATTACTTTGTTGTGTCTTTTAATG
ATATACGATTCGCCATTAATGAGCACATAAAGTTGAATAATGTATTTTTGTGGTTTCCAA
TCTTTAGGAAAGGAGGTTAACTGACAACCAAGTCCATAATAGATAGATTTAACTAAGCTA
GATTTTCCTTGGCCATTTTGTGCACTAATTATCAAATTAGCACCTTCATTAAAATTGAAA
CTATTGGCTTTTTTATTTTCATAGTCAACTATACTTATTTTGTTAATGATTAATCGCTTC
ATTGGCAACTCCTTCTACAATATCACAATATGCTGAGATAATGATTGCATATCTCGTATC
AGACTCTAAGGGTGTTAAAATGTCACAAAATTCTATTTCCTCAGCAATTTCAGTCAATTC
TTTAGTTTCAAGTCTATGTATATCACTCTCCAACAGTCCTATGACTTGTCTTTTTTTATA
CATATATTGTTGTATAATTTTTACCTCTTCTTTTTTTATTTTTGCTTTTATAAAGGGTGT
AAAAGGAAATTTGTCTAGTTCACTTTCAAACAAAGCCTTTGAAGAAATTTTTTGCAATAT
AGGTTGAAGTTCAATTGCTGAGATTCTTTTTAATTTTTTATCATCTTCCTTTTCTATTAT
ATATTCTGATTTCTGTTTAATAAGTCTATCTAACTCATCTAAAATTAAATCGTCTCTTCC
ATCTACTGAGATGCCTTGATTAATCAGTTCACCTTTTAAATATGTTCTTGCTTCTGAATA
ATCATTCTTAAAGCTTGTCTTCACTAAAGAAAAATTAGCTAGTTTTGTGCTAAAGCTCTC
ATCTAGTTGTTCAAGAATGTAATCCGTTTGTTCTGTACTTAATTTCAATGAATGCTCAAA
CAACTCCTCAGAAGTATTCTCTTGCATTTTTGATAATTCTTTTTCTGTAAAATGAAAAAC
AACAATTTTATATTTTGAATGTCCATCTCCCGGGGTTAAGTGTTTCTCAAGAATAGAACA
TTTATCTTTATGTTTTTGTAATAAAGTCTTTAGACCTATTCTTTTCTTACCTTTCACCTG
TATGTAAGCATGATAATTATCATCATATAATACTTCAAAGTCATCGTCAGATTCAACAAA
AATCTCAAAATTATTCTTAGTATAATTCCTAATCGCTGTTAGTGAAATGACATGATTTTG
ATAATTAAAACCTTTTTGAGCTATCGCTCCACCATTATCTCGCACCATATTCTCCTCCTA
ACATGGCTAATCTTTTTTTATATATTCTTCAATCAAATACTTTATTTCTTCCTTTTGTTT
ATCAGAAAGATTATATCGTTTTAACAAACTAACAATATCCTCGAGGCCATCATCACGTCC
TTTTAAAATTTCAAAAGATGTCCCAAAAATATCAGCTAGTTTCTCTACTGTTTCATCTTT
TGGATTTCTTCCTCCGTTTTCCCACCTAGCATACTGGGCTTGAGCCACACCTAACTTTTC
AGCAACTTCTTTTTGAGTAAGTCCTACATCTAAACGGGCTTTTTTTATATTATCTTTTAA
CATTTTAAGATTCCTTTCGCTTTTATATTGACTTATAACCAAAATGGATGTATTATGTTT
ATATAACCAAAATGGTTATATAAAACAAAGCATACAAAATAGGCAATACTAGTTAGCTTA
TGAATATGCAAAAACACCCCAGAAAGCTCTGCATAGCGTTCTGAGGAATTCGTTTAAAAC
CAACACAATTATACCAAAATGGTAATACAAAGTCCATAAGAAGCGAAATATGGCTAGATT
GAGAATACTATGACAACTACACATTACACAATAAAAGATAATAATATTAGCAATACTCAT
TCATTCTATTCACCTAGTTTAGAAACAACTATTCTAGTAAATGACGATGTATTTAATGAC
ATTCGAAACGAAGAAATTGAGCTCCGAGCTCTTGAGTTGCTCTCGAGTTTTCTAGACAAG
TATTTTAGTTAGTTTATAAACCAGTTAATTTGGGATTGGGAGACAAGTGCAAGGGCGCAA
GCCGAAGGCAAGGCGCCCGAGACACGAAGTTCTCCCAATCTCCTACTTAAAAACTGGCGT
TTCTAACAGCCAGCAAAAAGATACACTTAAGGCAACGTCCTAAGTAACGAGTCGTCGGCA
AAACTCAATATCATCAACGAGTTACGCTTATTTCAGACATAAAAAGGAGGTGTTACAGCT
GAGAAATACTATTCAATCTCTACGAAAATATCAAAGCAAAGTAGATTTATCAAAACTAGA
AAAATCAATTTATATCAGTATTGACCGATTAACAGTAATCTTTGATAGTGACCATCAATC
ACTTAGACGAATATTTCGTGAATTAAAAAAATCAATTGACAGTAATATTCAAGATTTTCA
CATACAAGATAATCTAGGAGAAGACTATTTTACTCTTTATAAAATGATTGATGAAGATAG
TATCAATCTTATTTTCTTTCAACTAGCGACTTATGGTGGCTACGAGGTCATACGATTAGA
CTTCAACCCAAACTCTCTGAAAGAATTTGAGGCTCTACAAGTGTGGAGGCAGATTATGAA
CTACGCTCGATTAAATCACTTAGAAATTAGACTATCACGGTTAGATCTTGCTTTTGATAT
CTTTAACAGACCAGAAATAGTCTTTTTACAACATATCAAAGGTGGAGTTAGCCATAAAAT
ATTCTATGGTAGAGGAGGAAACATAGAAAGTAAATATTGGGGTGCTAGTGGTAGCAACGT
TCAAGTACGTTTGTACGATAAGAATATAGAGGTATTAAGTCATAAAAGAGCTGATAAATT
AAATATAAAAAGTAAGCCTTTTTGGTGGCGGTTAGAATTCCAACTTCGGACAAAAGCTAT
AAACGAAGAAACCATTTCAGAGATTTCTAAACGATTGGAGAATTTCAGCTTTTTTAGTCT
TTCAAGTGTTCCAGATGATAGCAAAGCATTTGCTTATATCTTTCTCCATGAGCCAGCACT
CTTACCCGAACTATTCCCCTATCTGAAACCTAACACTATAAGAGTAAAAAAGACTAGACT
TAGAAAACACCTAAAAGCATTTGATAGTAGCTCATTTTCTTTAGAGCTTCAAGATGCACT
CAAAGAACAAACCCCACGATTAAATAATGAACTAAAGCAATTAATAGGAGAATTCCTAGA
ATTTACTAGTAAAGGAGAAATTGACTTATGAACGATAAATTAACTATGACAGTACAAGAA
ATTATGGACTTAGGTTTTTCAAAATGGACTGCTTATAATATTTTACGACAAGCAAAACAT
ATTATGGTCGAGCGTGGTTTCGATTTCTATAACAATAAAGGACTTGGAACTGTTCCAGTA
TCAGTTGTAGCAGAAATACTTGGATTGGAGGAACTTCATGTCAAAAACTAGGTATACTGG
TGTTACTAAAGATGATAAAACTGGGAAATATACCTATTATTTTAAAGCTGGGGTTGACCT
AGCTACTGGTAAACCATATCAAGAACGCAGACGTGGCTTTCAAACTGCAAAAGAAGCCTT
TGAAGCACGAACTAGGGCTTTGAATAAGGTACAACAAAAAGGAAGCATTAAGCATACGCA
ATGGACTTTTAAACAATTTATGGAAGAAGTATTTATGCCAAATTATTACGCCACTACGAG
TCCTGATCTTGAACGAAGACGTCAAGTTATATTTGATGAATTTATTCAATACTTTGGCAA
GAAAAAACCTAGAGAAATTACGACTTATGATGTAATAATTTATAGAAATAATTTATTGGA
GAGATATTCAAATTCATATGCAAGAAACAAAATGACATTACTCAACCAAGTTTTAAAAAC
CGCAAAAAAATATGGTTTGATTTTTCATGAAATTCCTACGAGTAGTATTAGTCCTATTCC
AATCACAAAAAAACATATAGATTTTTGGACAAAAGACGAATTTCAAAAAGTGATACACTC
CCTTGATAAAGAGAGCTATTTTGAGCACTTTGTTTATACACTCTTTTGGCTTTATTATTT
TACTGGAATGCGTGTAAATGAGGCGACTGCTCTTTATTGGGAAGATGTAGACTTTGAAAA
GAAAACTCTAACCATCAATCACAATTTACAGTACATAAATCGTGAAAATTGGGTACGCCG
TAATATGCTAAAAACTGAAAGTTCTAGGCGTACCATTGGACTTGATGATAATACTCTAAA
CGTGCTTAAAGAGTGGAAAGAACGACAAGCAAATGTCGGTAAAATACCATTCATTCTGTC
ACTTGATGGAAATCCATATTGTAAACGTAGTATTAGAGACCAGATTATAAAATACGCTAA
GCGTGCTGGGGTTAAATACATTCAACCAAAAGGTTTGAGACACTCCCACGCATCATTACT
CATTAATGAGTACAATGTAAATGCCCTATATATTCAAAGACGATTAGGTCATTCTGATGT
CAAAACTACACTTAGTATTTATAGCCATCTATACCCAAATGCCGATTCCGAATTAACAGA
TAAACTCAATCTCATATCAAGTGATTTTATCGATTAAATCTCTTTGGCTACCAAGATAGC
TACCAAAAGACAGAAATATTACCCAAAAGCCTTATTCCAAAGGGCTTTTTTTCATATTTT
CCCCCAATTACTAA
