# Supplementary material for: Abundance, Diversity and Role of ICEs and IMEs in the Adaptation of Streptococcus salivarius to the Environment
Source: Genes (Basel). 2020 Aug 26;11(9):999. doi: 10.3390/genes11090999 (PMC7563491; doi:10.3390/genes11090999)
Supplement: Supplementary file 1 [file genes-11-00999-s001.zip › Supplementary files/Lao_Data_S1/IME_Ssal39-07_rpmG.fasta]

>IME_Ssal39-07_rpmG
ACTGAGGTGAAATAAGGATTCACTACACGTCACTAGACGGTAGAAACCTTGATTTAAAGC
GATTCTTGATTTTCTAAATTTCACTACATCGCAATATAAATCAACCGAATCACTACCTTT
TTCACTACCTTTTTTTGAAATAAGAATACTGATTCGGACAATTAAAAGCAGAGGAGCTTC
ATCATGAGGCTCCTCTTTTTCTGTATTTGCATTCCTAAAAATTTTTGAAATAACGTAGTA
TTTTCCAAAATTTGTGGAATACAAAACGCAGGCTTGGTTAAGCCAGCGTTTTTATTTTTT
ACGAAATAAAAGGGGGGCTAGCATCTCTCTATAATTAGATTACCTTTTTACTTTCTATCG
CCCCATATCCTAGTGTTTAGTTTTTCTTTTATTTTACTCAGTTACAGATTCGGCATCTTC
TATTATTTCAACATCAATAATTGCTTCATCTACCATTTGTTTGTAATGTTCAACACTTGC
TAATTCATTCGAAGCTAGATACTCTCTAAGTTTTTCCGCCATTAGATTATAGGTAATAAA
TGTTACCCCTCCAGAAATTGCAGCACCTACAAAAGGAACTACTTTTGCAACTCCTTTTGA
GAAAATTTGTTTTGTCATTCGAACGCCCAACAAAGCAGCAACTCGCTTTACTATTGGATA
CACAGTTCCTTTTGTTAATGCCTTTTGTGGAAGCTTTTTTGCGACTTGTTTGGCAACTTG
AGTAGCTACCTTATTGACCGCATTAACAGACCCATTTACTCCAAACATTATTCCAACAAA
TAGTATAAGTAAATTCTTTGTTTCTTGATTCATTTCTGTGGAATCAAGATTTAATTCTTT
CCAACCATAAAGATAGATTAATTCTTGAACAATTCGTAAAATATGAGCAAAATATTGAGT
AAAATCTGCCGGTACTGTTCCTATCAAAGCAAATCCACCAGGAATTCCTGCTACCGCAGA
TATCGCAGTCACTCTAGTGGTTTCTGCGGTTATACAACTTTTAGCAATTCTGTTTATTTC
TTCTACACTTATGCCTGCATACGCCGGACTATATCGAATTGCTTTTTCTACAACTTCTGG
GTTATATCTACCCTTTAATTCTTTCCTAAGAAATAATTCTCGGTCAATTTTAACCATAGG
AAGTTTTGAACTCTCTACAAGCACTGTTTCAAAATCTATTTTCTCCATATTACCTTCCTT
TCACTGAAGAAAAATTTACCTACACAGCTCTAATCTTCTCATTTATCAATTCAATAAATG
CTGTCACAAATTCCATATCATAGGAAGTCAGCCACTTTTCAACTTCACGTTGGATTTTTA
CTTCTTTACTCTGCTTCGTTGCCATTGGTTAAACTTTCTAATATATCCATTAAGTTAGCT
CGCTTAATAGCCCAATGAGTATTCTCCAACTCAAATGGGGCAATCATAAGTTCATCTTTA
TGTATGTTCACCCAATCTACAGGTACGCTTTTCGTCGTTTTAAAATGAAATACTGGGTCC
CCATACTTAGGTATGTTTATTTCTTCTAAAGAGCCTAAGTAACCAGATGAAATATTTTCA
TTATCCTTATACTCAGGAAGAAACAAAGCAGGAAGACTTTTTATTTCCTCGACATCTTCA
AATGAAAACTTAGAGAACTTAGCACTAATCTGTTCTGTTGTCCAATTAAGAATTCTTTTT
CTTGGTATTGTAAAACAAGTTCCCTCATATTTCTCATCGTATTTTACAAATAGATTGTAA
AAACCATCTGTGGGTAGCATTGTTCGAGGAGGAACGTAATTGACTATATTATTAACATTA
TTAGCTTTCTCAATATTATAAATATTTTCTGCAGTTTGTTGTAGTGTTGATTGGGGAAAT
TCTGTCGGTAAATTTTCCTGACTTTTAAGTTGGTTTGTCAATGTCCTCTCCTTAATTTAA
ATTTTCTACATGTCCTATATTATAAATATTATTAGCATGCTGATTTATAATTTTGGGATT
ATTAAACACCTGTTTTGTTATTGTGTTATCACTTTCAGTATTAAAATTATACTCTTCCTC
GTTCTCAGTATCTGATTCTTCAACATGCTCTTGTTCCTCAAACTCTTCCACACTTGGATT
ATATCGAGTTATTTCTAAGTCATTCATATGTTGCCCAAGGTCTGCATTAGTGAGTTTCCA
ATGGGTCCGTTCTCCGCTTTGAAAATACCATGCTTCAAATGTTGGCTTACCAAGAGTATT
ATCTAATTTGTTGACAAAAATATATCTCATTACATCTAACAAGAATGACTCAATCTCAAT
TAATTTAACATCTAATAATACTTGCTTACTTTTCGACTCATTGAGGGAAATTTTAAACGT
CTCCGAATCGTCGATTGTTTCATCATCACAGATAGTTTCTATAATAGCCGAAACAAACCA
TTTCATTTTTTGCTCTGAAAACTTATCACTGATAAACGCAGACATACGTTCAAGTGTGTC
TTTTTTATTTTGTTCAACTGAAGTTTCAAAAGACTCAATAGATGTTTGGTCGTCAAATGT
CAAATATGATGTGGCAGATACCACACATTTTTTATAGTCAGACACATTCTTTCTAAACGT
TCCCCCTCCCGGTTTAAAAAAAGATTCCCCTGTAACAATTTTGATGAACGATACCATCAT
ATCATCTTCATTTAAACCGTCACTTTTATCTGTTTCAACACCATTTAGTTTGGTACTACG
TAATCTTTTTCTAGGTTTCCTAGCTTCAAGAATGAGCCCAAACAGTATCCCTCCTGTTAA
GCGTGGAACATTATCAGACATTTTTCAACTCCTCTTACTTTATTTAGTAACCTTATCTAC
CTTATAAACCCTATCCACTATTGCAAATAACACTATCTACTTCATACTTAATAGTAAAGA
TAAGACATAACATATTTTCTATTAAGTATATCAAAATTGTGTGTCTTTTTCTTCAAATAA
TTTAACAGTCCAAACTGGTGGCCACCAAATGGACGGATTGAAACGAATATGAAAACTATG
ACGATAACGGTCAAGTTCCGCATATATCTGTTTATCCGTTTATTTGGTGTGCCTTTTTAC
ACCTATCGGTATCCAGTGAGCTCATAAAAGTTTCTTTCCGTCCAATTCTAGGACTTAGAA
AGAAGCGAATTATGACCGTAACAGATAAACGAAACAAAAAGATTGACGAAGCAGTTAGCA
ACAATGACTGGAATGAAGTACTACGCTTAATGGACCAACCTCTTCAAAATGCAGAACGAC
GAGACCGATACCATTCAAAGCAAAGTTTGGATAAAAATATTTCAAAAAATGCTCGGAGAA
CAGAACTGTATGAAATCATTACCAACGTGCCATCTTCTGAAACTCAATTATTAGAAAAAG
AACTTATCATGCACTGTGATTCAGCATTGCAACAACTAAGCTTCGTAGACCGAACAATTG
TATTAGGACGTATAGCAGAAAAACCATTATCATTTGTTGAACTAGGACGACAAGTGGGGC
TAACCGATAAAACAGTAAAATCACATTACCTAAAAGCACTAGAACAGCTAGAAGAATATC
TAAGTGATTACTATTACAGCTAACAAATCTTTATTAAACTAGTATCTTCTGATACTGGTT
TTTTTTTGAAAAAACTCCGAATTCTTCTACCTGAATCTCCTATAGATAAGAAAGGAAATT
ATCAACAAGTCCAGCTCATGACCTCAAACCGAGCATATTGCGCTACACTAACCAAAAAAT
AAATAAAATACACGAGGTATTTCAATATGAGAATGAAACCCCAATACCGCAAAGGCGGTT
ACACAAACCAAACAGCAGAACAATATGTTAATCTTCAAGCACCTATCTACTTATTTAGTG
ATGAGCTTGAACCCCAACAAAAGTTCGAAGATGGCAAACCAACTGGCGAAATTATCGCCT
ACAAAACTTGGTTTGGACAAAAAGGACTTCCACCATTCCAAGTGAAATTTCTTGAAAAGC
CTGAACTTCCTGAATATCTTTCCCTTGTTGCTTTTGATAACTTACAGGCATGTGAGGTGA
ACTATAATGTTTACTTCAAAGCGGATAGCTTGAAGGAGGTGAAGTAATGGTTCATTCTCT
CACAAAAAAAGAGTTAGAACAATACTTGTTACAGAGCTTAAACATGGCTCTGGGCTCTAT
TTTACAGGGTGAAACATCGTATACTAACTCTTTTGATATTTCTGTTCAAGAAAATGGATT
TGTCTTTATTCCTCGTCTTCCATCAGGTTTTATTATTGATGACGACTTATATCAAAAGAT
TTTCTTAATCGCTAATGCGTCACTCTACCCTCAATACACACTGTTAAAGCAAAATTCCGC
TTACTTTGTCGCATTAAAAACAGATGATATTCATGTTCAACGAGGACTATTCTTTCCGTG
GAAAAAAGGGATTTCTGAACGTCTTATCATTTCAGACCTTGAGCAATTCACCTCTTCTTT
AAAAAGTAATGATATTCCTATCATGAAAAATTTAGCTATTAACTATGATAAAGTGACTTC
TATCGCTATTGCTGGCAATTCAGGAAGTGGGAAAAGCTATGCTCTGACATATCTATTAAG
CATACTTAAAAACATCTCTGACTTGATTATCGTTGACCCAAAATTCGATACCCCTTCACG
TTGGGCAAGGCAACATCAAATTGCCGTCATTCACCCTCAAGAAAACCGCTCTAAGTCTGA
TTTCGTATCCGAAATTAACGAAAGGTTGAGTCAATGCTTAACCATCATTCATAAACGCCA
AGGGATTCTCTTTGAAAATCCACGTCATGAGTTTAAACATTTGACTATCGTCATCGATGA
AGTCCTTGCTCTATCCGAGGCTGTTAATAAAAACATCAAGGATTCATTCTTTTCCTTACT
GTCACAAATTGCACTTCTAGGGCGTGCTACAAAAGTTCATTTGCTTCTAGTCAGTCAACG
CTTTGACCACAATACGATTCCCGTTTCTGTTCGAGAACAACTCAATGTACTCATTCAAGT
CGGTAACATCAATAAGAAAACTACGCAATTTTTGTTTCCAGACCTTGACCCAGAAGGCAT
TGTCATTCCTGTTGGTAAAGGGACTGGGCTCGTCCAGATTATTGATAATGAACACCCGTA
TCAAGTTCTGCCCTTGCTATGTCCAACGTACTACACAAAGAAAGGTATTCTATAGCCTAT
GAAAAGAAATTACTATCAAAAGATGTTCAATGTCTGTACTTTGTTATTTATTTTAAGCCT
TCTTAGCGCTATCGGCTTTATTCTAACAAATATCGGTATGAACGCTTTGCAAAGTATTAC
TTATCTATCGTTCTTTTACCAACTTGTAAGCATGGTCTATACTATTAGCTTATTTGTTAC
TCTTATATCTACTTTCTCTTTCCTAGTGTTGATTTATTATGAAACCAATTCACGGGCAAA
AGAAGATAGTCTAAAAAACCTATGGCAATCTATTTGGCAGACATTCTCCATGCGTAGGTT
CTTGGTGCAAAGTGAACATTCTGATACTGTAACAACTATCGAAAAAGCGAAGGTTACACG
ATATAACCCTGTTAACAAATACTTTAACCAAGCCGTTCGACAGGCAATTGTAGATATTCG
AGAGAATAAAGTTACACTACTAATTCATATTCCTAAAACCCAACAAGCAACAAGGATTTT
AAAAGAAATGGAAACACTTATCAGCGAAGAAATTTCAAGTCGAAACTCAGACTATTACTT
TTCGCCCCCTGAACGACATGGAAAATGGCTGTATTTTATCGGAACTAAACGATAATGTCA
AAAGGAACGGTGCTGTGGCTCACGAAGTGAAAGCCAGACAGCACCGTTCTATGCTTTATG
ATTTAACGGGGGTTACTACGACCCCCGTTAAATCAATAATCAGTAATCGCACAATTCAAA
TAAATTCAAAAGAGGTACTTGCTTATGGCAAAAGAACAACGTTCCAATAAGTGGGCTTTC
CTATTCTATAAAGAAAGTGCACCAGATAACTATTTAGATATACTTGAAGAAATTCATGTC
CCTTTTGTACTTTCACCGTGGCATGATAAAGATATAAATAAGAAAACTGGAGAGTTTAAA
AAAGCTCATAAACATGGTGCATTCTATTTCGATTCTCTTAAAAGTTATTCTCAGGTCTCG
GAACTTATCAAGGATAAATTAAACGGTCCTGCTCATGTCGAACCTGTAATATCTCCAAAG
GGAATGTATGACTATTTTATCCATGCAGAAAATCCTGATAAAAGTCCTTACAATATTGAG
GATATTGAAAGCGGTTGTGGTTTTGAACTAGATAAATTTCTAGTGCAACAAAATTCTGAT
GACTTTACAACCGAGGTCATTGATACGATTGAACAAAATGACTTCACAGAATTTGAAGAA
CTAGTCTGGTACGCACGAGATAATAACACCGCTTTACTAGGACTAATCATTGAACGCACT
TACTTTTTCGCTCGTTATCTGGATTCACGTCGGCACAATCCGAAACGGCTAGAAAAAGTT
ATGGAAGAACACGGAGGAACAACCGATGGACACGATTAAACTAAACCAAATTGAAGAGTT
GCTAAACACACTTATTACAGTTATTCAGAAAGAACTACAAAATACTGGTTCTTATGGAAT
TGTAACGCAAAAAGAACTTCTAAAAATTTTACAGATTTCTCCTAACACCTTGAAAACATG
GGAAAATAAAGGTTTGAAACGCCTTGAACCTCCAATTGAAGGAACACGTACTGTCTATTA
TAAAATGGAAGACGTCATTGATTTTTTAACTATTTAACTTCCAAATATGCTAGAATGTAA
TTATCAAACAAAGAATGTGAGGGTTCTATTCTAGCCTTTTGATTGTCCGAAGAAAGAGGC
TCTATGAGTAAAGAAATCATTCAACACAATAACAAAAAGATAACAAAAATCACCAAACAA
AATGGTGATGTCAGCTATTCAATCAAAGGGGTTTACATTGGAACTGATGTAAAAACTGGA
AAACGAATCACAAAAACCATTACTGCTAAAACATTAAAATCTTTGGATAGAAAAATTGTT
GAAGCTAAAATTGAGTTTGAAAAAGCTGGCTCTACTATTAAAGAAACTACCCAAATTGAT
AACTTTGAAAGTCTAGCTGAGGTATGGTTTAGCAACTTCAAAACTTGGGTATCTTCACAA
AATACCATTAATCGAGTTAGAGGGTATCTTGATACCTATATTATTCCTTACTTTGGGGAC
TATAAACCTGACCAGATTGAGCCTGCTGATATTCAACTTTGGGTCAACAAGTTAGCTGAA
AAAGCTAAAAAATCCGTTGATTCTGGCGTAAAGCGTGCCCCAAAAGGTAGTGCAAAGGAT
TTTGGAGCTATGGCTCACAAAGTCAGTGATATTTTTGATTTTGGTATTACAAACTGTGGG
CTGACTACTAACCCAGCTAAATCAATCAAAATCCCTCCAAAACCTAAGGCGAGCAAAGAA
CGTATCATGGTACTACATGATGACGGCTTGAGGCACTGGTTATCCTACCTTGAAAACTTG
CCCAACACAAGAGCAAATAGACGCTTTAAGGTCATTTGCCACACACTATTAGCATCTGCA
TTGCGAATAAATGAGTTATTGGCATTAGAAATATCTGACCTAGATTTTGAAACTAATGAA
ATTCTTGTTAGCAAAACACTGATGTGGAAAAGTGCAAACAAGAAACTAGGTCTCAAAGGA
GAGATGGTTTGTAAGCAAGCTCCTAAAACTGACTCTGGAAATCGCAGAGTTGCCGTTCCA
CTTTCAGTCATGGAAAATCTCAAAGAGTTTCATGAAGAAATGACTGTCTATTTTGAAGAA
CATGGTTTACCAACATCTCCACTCATTTTTCCAACCATATACGGTAACTATATGTGTGAT
AGGAACGAACGAGCAACCCTTAAAAAGCGATTATCAGCTCTTGGTTTACCTGACTATGGC
TTCCACCTCTTCCGCCATACACACGCTTCTATGATGTTAAATGCTGGTATGAATTGGAAA
GAGTTACAACATAGAATGGGGCACAAATCCATATCAACAACTATGGATACCTATGCTGAA
TTAGCTCCTAAAAAGAAGTTTGAAGCAGTGGATATTTTCCTAAATAAAATGGAAGAACTG
GCAAGTTGATTTCATCACTACCTTTATCACTACCTTTTTACTTCAAAAGCCTATAACCCT
TGATATTAAAAGGTTTATAGCATAGTTATTTAACCCTTA
