# Supplementary material for: Abundance, Diversity and Role of ICEs and IMEs in the Adaptation of Streptococcus salivarius to the Environment
Source: Genes (Basel). 2020 Aug 26;11(9):999. doi: 10.3390/genes11090999 (PMC7563491; doi:10.3390/genes11090999)
Supplement: Supplementary file 1 [file genes-11-00999-s001.zip › Supplementary files/Lao_Data_S1/IME_Ssal39-07_tatD.fasta]

>IME_Ssal39-07_tatD
GTATGCGTATCAAAAATTTTCATCATTTGCTTTTTTATATTTCCCCTTGCTTCCTAATAA
TATCTCATTTGGCTTAACCGTGGGATTTCCTGATTTTTATAATTCCTCTATTTTCCCAAT
AAAAACCCCTGCTATGGTTACTATGTGGTTAGTCCTATGGTTAGTTTCTAGAGATTTATT
GAGTTCAATTTTTCCCTCACATCATCATGGATAGTTTGAGTCACATGGCTATACACCTTT
AATGTGATAGATTCATCAACATGCCCTACTCGTTCCATAATCGCCTTAATAGGTACTCCA
AGTTCGGCTAGCAGACTGATATGAGAATGGCGAAGCATATGAATATTGTATGCCCTGCCT
TCGCCCAACACCGTATCGCATCTATCCTTTATAAATTGATAGAGTTTTGGTTGTCGCATG
ATTTGACCTCGCTCTGTCACAAATATAAAAACCTCATCTAGACAGTGCTGCTTAAAATAA
TCAATAATTTCAAGACACCGTTCTGACAAAATAATCGTTCTGACTGAACCTATCGTCTTT
GTTGTTTGCAACACTCTTTCATCGTACTTATGTGCTACGTAATCTATCGTGTGGTCGATT
TTTAAGAGACGATTATCAAAATCTACATCACAATACCGTACACCAATAAATTCAGCAAAT
CTTAGCCCTGTAAGGAAAATAAATTCCATTGCTAACGTGTAGCGGATATCCTTGTTATGG
TTTTGGCAATAAGAAATCACCATCCCAAGCTCGTCCTTACTGATAAAATGATTTTGTGCT
TTTTTGAGCTTCTCATAATCAGCACGAACTCGGGGAATTACCACATTTTTCACAGGAGTT
TTATCAATATACCCGATACGTTCAGCATATCGGAAGATGGCGTTCAGGTAAATCTTCCTA
TTCTTTCTTGTCACGTTTGCAATATTTAAACTCATTAAATAGGTTTGAATCATCTGTGTT
GTGTACTCTGACAGCTTTAGATCTCCGACATCATTCATAAAGTAGGTCAAACAATTGATT
TCACTATTGAAGCTTGCTGGTTTGATTTCACTTTTACGAACTCGTTTCCATTCTTCCAGT
AATTGACTAAAGGTTGTGCTAGCCAATTTCAGTCGTCGTTCCTCTTCCTTGGTTGGTCTG
GACAGAGCCTTATCAATCTTTATTGCAAGCTGTCTTTTTGCTTCAGCTTGAGAGACCCGT
GACTTTGAGTTTAAGGTAACAGTGACTTGTTTCCACTTCTCCTCTCTCTGATCATAGAAT
TTCTCATAGTAACGAACTTTACCACTATTTAGTTCTTTATAAAACATATTGCCTCCTTTG
CTAATAAAACAAAAGAAAGCTATGTAGCATAGCTTATTATACCACACTTACATAGCTTTC
TCACGTTTCTCTTGCTTGTATTGCAAGAACTGACGGTAACCTTCCACACTAACATATACC
CTCTTATGAGAAGGTTTTAATATGGATTTCTGAAATTGGGATAGTTTCCGCATTTCCGTT
AGATCGTTATTTAATGTTTTTAGCGGAACATCAAATAATTGTGCCAAATTTTGCTTACTT
TTATACATTTCATTACCCATTAATATCACCCTCATGTTAAACAAACTTATTGAGAATTAA
ATTCTTGATGTTTGTTAAGCTTGTCAGTTGCTCCACTAAAAGTATCTGACAGGCTTTTTA
CATTATCATAAAACTCTGTCGTATACTCTTTCATGCCGTATGGAGTTTCATGCTTAGTTG
TTCGCGAGAAGTTAGGTGGACTATTTATGTGGAAGTTTTTCATGATTTCTTCTTTCGTAG
TTGTCAATTCTATAGGGCGTTTTATCCCCTTGCTTGTCCGATAGATACGTAATCCTTTCG
GGTACATATACAAACGGGCTCCTTTTACTGTTGCTTTATTATCAGAATTCTCATCTCCGA
TTTGTAAATTTGATAAATAAGCTATCAAATAGTTCCCAACTTTATCCGCACTCTTTAAGC
GCTTGGTCTTAGTAAATCCTCTTCCCCAAATATTGGCCAACATATCATTAGGGATCGATA
AAGTTGTGTCATTCTTCATTAATACGTGTAGATGCCATCTTCCGCTTGCCTGCGGTTCGA
TTACCGCAATATACTCAACATGACCGTAGCTTTTTCTAATGCGACGGATAAATGACTTGA
AATCGTGGTAGACTTCTTGAGAATTTGTCACATGTTTCCGATATGTCAATGTTATCCATA
ACTGATTAGTACCTCCCGTAAAGTTGTGAGCCACTAGACGACGAAGTTTTTTCATGGTCT
GTTTGGTAGACTTCAAATTATCGAGCCGTGTACTGCTGGAAGTATCCATGTTATGGATTT
CACCTGTTTCCAAGTTCACATAGCGTTTCCCCTCAATAACTTTAATAACCTGCTCCTGTT
GCCCATTCGCAGTGGTCATTTCAATTGTATTACCGTAAATGTAAGATTTGACAGTTTTTT
CCGCATTGATTTGAGCCATATTCCCCCCAGTTTCGGTGCTGTTGTATGACGCTTATCGAG
TTAAAGGCGCCAAACAATTTTTACTCTTTACTTTTATTCCAATTTCCTCCTTGACAGCAA
GTAACCTGTGCTGATTCTTTGTGTCTTGTCGGTCGGCTCCGCTACACTGCGCTTCGCTCC
ACGACCGCCTAAGCCAGTCTAATCTTGCACAGCTTGCTATCAAGGAGTTTTCTCGGCATA
AAAAATTGTTTTATTGCCCATTTTTTAATTGGAATAACTTACGCTTAATATTTCTTTCAA
GAGATTTATCGTAGATAACAAATACTAAATAACGCAGACCATTTTTCATATACACATCAG
CTATACCATGTAAAACATATTGACCATTTTTCTGAAGATAGTGGACCCACTTTTCTTTCA
TTTTTAGCATAGTTTCTGAATCTAGCTCACCAAAAAGATCGAAACTAAAAACAATACAAT
CTGCTTGGAAATCTCCGCCAGTAAAATCAACTTTACATAGCGGGACTATATCATCTGCTA
CATGAACCATCTGGACAGATCTTGTTCCATCGTTTTGAATAACTTCTTGTTCCTCAAAGA
TAGGCTGTAGAGTGTAATCAAACTGATCATACTCAATTTGTTCTTTCACTAATAGCACTA
ATCGATTCCTAGTTTGGTTAAAGAAAATATCCCGCTCCCTCCTTCTCTCTTGTTCTAGCC
GGGTAATACGATAAGCATCCCGTTTTCTCTTAGCAAAATTAAAACTTTTAATAACAGATT
TGACTGCTTTTTTAGGCAGTTCCTCTATAATAGATGGCATTTCTAACCTCCTCCAAAATA
GTTGTCAGATAAGTAGCTTATCTGACAACTTTGTATATTTTATAGTTCTACAATATCATC
AACTTCAATAACTTTTGCAGTGATTGATAGCTCGTTACGATATTCACCATAGACCGATGC
CTTCTCAACATCGACAACTTTACAAACAGTTACCATAGGTTTAAATGATGAATAATCATC
AATGCTAGCGAATGGTACTTTCACCACCAATTTTTCACCTAAGTTTGTTGCACCGTCAGG
GTAGTCGCTGTTATCTTCGTAGATAAGTAACCCTACCTTAACGCCTTTCTCTACGTTCGC
CCCCGTGTCACTCCTCTCTATCCAGTTAGCAACTGAAACAAAGCGCAATTCTTTATGTAA
GAGAAACAGCGGAGCGTTAAACTCAGTAAAATGAGATAATTTTTTAAATGACATACAACC
ACTTTCTAGGTAAAAACCAAACCAATGCAATGCAAAGCAAATCATACTAATATTTTTGCT
AGACAATAAAACTGACCTCCTCATATATAAGGAGAAAAAATCGAGAATCTCGGAGAAAAT
TTAGAAAGTATTTTAAAAATGATACTGTTCCTTCAAAATCTTCTCCATCTTCTCTACAGC
ATTTTCGTAATACCTTTTAGAAGTTTTATCGCTAATATCGTACATTCTAGCTAATTTAGA
AAAACTGTATTTATTGAAAACCCTTTCTAACAAAATAGTTCTCTCAATATCACTCAATTC
TCCTAAAGCTTGATAAAGTCTTTCACTTTCTTCTTTTTGAATAAGAATCGTTAGCGGGTC
TTGATTATCAGTAATAGTTTGAAGTAGCTCACCTGTCCCAAAGGGATCTACGCTATTTAA
ACTACATAGACCGTAATCCCTATCCTTTCGTTCCAAATTTTCTTCAATTAAGTCAAGTTG
TCTTAATACTTCATCCCAATCACCAAGTTCTTTTGCCCTCTGAATACGAACATCTCTTCG
TTTTTCCACTACATTTTTTTCTACCATTTGTTGGTACCTCCCTTTTGGATCTACCAACAC
TACCCAAAGAGGAAATTTAATTCCTTTGGGTATAAAAACGGAATCTTCTATTTCAATTTG
GAAACAGTCAGAGGAATAAAAAAATAGCAGTCATACAAAAAAGTATAACTGCTATGTATA
TTTATATTATAAACCCTTGTAGTCAGAGGAATATATTTTCATTGCTATGGTTTCTCAAGA
AATATACTTTTATTTTTCATAGAGAATAATATCAACTGTCTTTAAATTTATTTTTAGGGC
TATTCGATAACTATTACCTTGACTAGTCGCCCAGTCTTCCCAATCAGTATCTCCAATTTC
AACACTGCGCCCCACTATGACCCCTTCTTTATTAACGAGCCAAACAGAATCACTAAAAGT
ATAAATGGCTAGAACTTCTTCTTTACCTGAATCAGGAAAAGTGACATTAAGTGTCCCATA
ATCCTTTAATTTTACAGATGGAATTACCCTATTATCAATTCCCATAAAGCTTTCTTTCTT
ATCAAACGGCATTTTACCTTCTTTAGGGATATACCAATTCGTATCAGCTCTAGCTTCATC
TTTCAGCATAACCCCTTTCCAAAGTTCATTTGCATCATATACTTTATCAAAGTCATCACT
ATGCAAGGTTGGTTCTACAAAGTTTTTATTAAAATATCCCCAAACATGGCCAGAGGTATC
CAACACGTAGGCCACACCACGTTTCTTGTCTGAAAACACATATACTTCATCATTTTGACC
AACATATGGTTCCAGTGAGTGTACTTCCGCATCAATACCATAATATTCATTAAATTGATA
GATTTCATTCATCCATCTACTGGTATCATATTTCATATTATCTGGAAGAGCTTTAGTTCC
CTTTACCAAATAAGTAACAGGATCTCTATCGGAACTAACTTCCAATTTCTTCATAGTAGT
CTCATGCCTTGCAGCCTCCCTACCAGCATTTGAACGCGCATCTAGTCCTTTCCAAACAAA
AAATAAAACTATCAATCCTATTACTAACAAAACAAAGAAAATCATTTTCCATAAAGTTTC
CAAAAATGCAAATAACGCTCTAACCATTCCCTCACCTTTCTATCCCCATCAATTGCTAGA
AGAAATTTCCGAATCAGAAGATACATTTATATCATTGAATGTAAGCTCAGAATAAAAAAT
TCGATTATTCTCTTTTATAGCCGTAAGATGATTCGTTCTATTTGACTGCGTGAACTTAAT
TTGTATGCCACCTTTACTATTGTAATTGACAAAAGTAACTTCGCTATTGGAAGCCATCAT
TTGCAAATCAGAAAGTCTGGCAAGCAATATCCTAATCTTCTTAACTTCTTCCTGTTCATC
AACAAAAACAAACGCAACACCCGCTTCCATTCCCAACATCTCGGCTGTACTACACAATTT
ATTGATATTATTTTTATCAAAATCAAATGATTTACTTTCGTTACTTGGAAAATTTCTCCC
TTTTACAGATATTGCAAATCGTCATAGTGGAATATCTTTATTTATGGCAATAATATCTGC
ACCAACATGATCAATCAAGGCAACCGACCAACTTTTCAACCCTAATATATACATAACTAA
AGTTTCAGCAAAATCTCCAAACTGTTTTGGGAAACGTAAATCACGACCAAATTCATTTTT
CAATTTTTGAGTCCCCTTCTCAACATAAAGTTCCATTTAGTTTAGATTATTTATCCGTTA
AAAATCTTTCTATTACGTAGATTCCATTTTGACTCGGCTGTGCACTAGACATTTCATCTT
TATCTACTCTAATACCATTTTTAAAATGAATTACTACGTTTCGATAATCAGATTTTGTAA
AAGAAAATTCGGATAATTTGCCACGGTCTGACAATTTTAACCTAAAGTCAAAAAATAGCA
ACTTAGCAATAGCTCTCACTCCATATCCCTTCGGTTGTCCATCAAAAATAGATTCAGCAA
TTGAATTTACAGTTTGACCTTCGTGCAAAAAATTATATAGAATGTCACCAATAAACAAGT
TTGTATTTATACCATGCTGATCTCTAATCATTGGTAATTGACTACTGTAATTTGTTCGAC
CTTCTAAATTCCATTTCTTATATTGATCAACGAGCGCTTCAAATAATTCTCGATGTGCTC
TAACTTCGTATTTATTACTAAATTGCATAGTAACTCTATAATGGTGGCCTAAGTCGGTTT
TTCCATGATATAAAACATCAACTTCTAAAAAACTTTTGTCCACTATCTTAAATTCCTTTA
TTTCCTTAAAAGGAATCAACAAATCAACACTAGACCCATCCAAAGCCCCTAGAATATAAA
CAAGATAATCTTCAAATACAGCTACGAAAGAAACATGTGTTTCTTTTCGTTCCCATTCGT
TTTTTGAGACCTTCTTTTCAATATCACCTTCTAATACCAAAGAATACTTGTATTCCGAAG
GAAACCCCAACCCATTTGAATAGATATATTTCAGAACTTCATCAACACCAGCAGTCGTAT
TATGTTTCGAGTAAACAAATGAATTTTTCGAGTTAAGCATATCTTTATTATAAGACTTAT
TTAATATCGACTTTACGGGTGTATCTAGAAATTCTAGTAAAGTTACACCTGTTTCATAAG
TTCCTTTTGGGTAGGATTTAACAAATATAAGAATTGTTTCTTTATTAGTATTAACTTTAC
CCCTATTTTTCCCTCCAGTTTCATTATAGCCCTGAGTAATAGCTGATACCTTCCAAGCAT
AGTTTTTATTGCGATACAAATCCTCAGCAATATAACTTCCTGTTTCACCTTTTACCAGAT
AGCGATAGAGAACTTCTACACGTTCTTCCTCAGTCGTTTCCAAAAAATCTTTTAATAAAC
CAAATGACATATCTCTTCTCCTATAAACCATCATTTAAATCTGTAAAGCACCCTATAGCA
ACAAATACTATAATCAAACTAATAATCCACCACTTTAATATAAGACCTGTCATAGCTAAA
ACAATTAAGACAGCTACACTGCAACCTAACCCAATGAGACTACTCTCTTTATGTGATGAA
AAAGAATCATTACTAGAATGAGTTTTATAGGATTCACTTCCAAAATTTCTTGCATTCGAA
AAACTTCTGTTTTGAAGAAATTCACCTAATGTAAGTCCAATATCACTTGTACCATACGGA
TAAGCTTGAATAAAGCGTAAAACATCCTCTTTGGTAGCATTTACCTTACCTCGATTCTTT
CCTCCTTTCTCAGAATACCCTTGACATACTGCGGAAATTATCCAGTTTTTATCACCGTAA
TAGTCTAATGCTATTTGATCCATACTTCTACCCAAAACTAGGTACTCATATAATATGGTC
ACCCTTTCTTGAATAGGTGTATCATCTAATTGTTTTTGTCCTGAAAATGCCATTTCTATA
CTCCCCTATTTTATTGGTTTTCACATCAAAATAGTTCCGTGTTTACTGTACTCAGCCTTA
TACCCTGCTACTTTAATCATAGTTATTGTCTTTTTGCAAGCTTTTTCAACATCGCTTCCA
GTATTAAAGTATACCCAATGGGGATGTTTTTTACTCAATGCTAAAGAACTCAATGTTGAA
GAACTATAAAAACTGTACAAAGTGACACTAAAAACATTCCTAGAAAACATTCTAGTTCTT
CCATCAAATTTTCGTCCCGTTCTTTTATACTGCTCGATGGCATACTTTTTAAACACCCGA
CAAAATTGCTCTTTCTGATTAGAAGTCTATGTTTTGGCTGTTGGAACAGAATAAACTAAC
ATAATAATCCTCATGTTCCTTCATTATTAGACTATTATATCACATTAGTTCTTTTTAGTG
CTATATGTTCTCTAAAATGCGTTTATTAGTCGTATATTTAATGATAACCTATCATTAAAA
GGAACAATAAATGTCAACAAATAGAGAATTAACCAATTTTATCATCAATCGAATAAAAGA
ATTACGGGTACAGAGTGATCTAACACAAGAAGAGCTTTCACTCTCAGCTGGGTTAGACCC
TAAATACATCAATAAATTAGAAAACGGACGTTTTAATGTCCGAATTGAAACACTTTCTAA
AATTTTAGATACACTAAACGTAGATTATCTTGACTTTTTTGAGTTCAGCAAGGTAGAGAA
TAGCAAAATGATGAATGAGCTAATTAGCCGTCTTGCAACTTACCCAAAAGCAGAACAAGA
GAATAAAATCAAAGCTATTTTACAGCTATTAAAATAAGAGGAGTCCATCTGGATTCCTCT
TTTGCATGCTACATTAACTTCCCTTTGGTTAGTTTTATGGTTAATTTTATTTTTCTTCTC
TACTATCCCTTTAGAATAGGGAATTTTATTGAATAGTATGCGTATCAAAAATTTCAATCA
T
