# Supplementary material for: Abundance, Diversity and Role of ICEs and IMEs in the Adaptation of Streptococcus salivarius to the Environment
Source: Genes (Basel). 2020 Aug 26;11(9):999. doi: 10.3390/genes11090999 (PMC7563491; doi:10.3390/genes11090999)
Supplement: Supplementary file 1 [file genes-11-00999-s001.zip › Supplementary files/Lao_Data_S1/IME_Ssal39-07_tRNALys.fasta]

>IME_Ssal39-07_tRNALys
TGCCCCCTACATGCATTTTAAAAGTAAATTTCAACTTATATTAGTCAAAATTCATTGAAT
TACCAATGATTTAAAGCACATGTTTTTAACAGTAGCCACTATTTAAAATTGAAAAAGGGA
CAAATTGGGGACAAAACTTAATAACATAATTTCCCTAACATTAGACACTCCCGACTTTGA
AGAGTATCTTTAGTAAGTCACCACATTATTTTACTGATAATGAGAGAAAAGGAAACATTA
TTAACATGTCGTCTGTTCATGAGCAGATTCCATGGCCAGGATTTGCGCATTATGCTGCTT
CAAAGGGCGGAGCAAAGCTTTTCACTGAAACGATAGCTATGGAGTACGGAAAACGTAACA
TACGTGTTAATAATATCGGTCCCGGAGCTATTAACACCCCTATCAATTCCGATAAATTCT
TAGATCCACTCCAATACGAAGAAACTGCTAGTATGGTTCCAATGCATCGTATTGGGGAAC
CTGAGGAAGTCGCTGCAGCTGCTGCATGGTTAGCTTCGGATGAATCAAGCTATGTCACTG
GGATTACACTATTTGTTGATGGTGGCATGACACTTTATCCCGCTTTTCAAGATGGTAAAG
GGTAATTTGTTTTATCTTTAGATATACCAGTTATTTTCTTTGACAGATATAATCTCTGGT
ATTAAAATCTTGGAATAAAGAAAGAGAGGTAAAAAATATGATTGAAATTACTTATCTTGA
TTCTACAAAACAAGAAAGAGTTGTTCGTTTTAACACTTATGATGAATTTGAGCAATCTCA
ACATGCTCGTTTAATTGGCATATCAGATTATTACCCAGTTCAAAAATTAACCTGTAACGG
TCACGATTTAGATTACCGTGGGACTTATGGTGATGTTTTCTTTTTCCTTTTGAAACAAGA
TCTAAGTCAATATCAAAAATAGAAAAAGTTTGACATTTGTAAAGTATATTAACTTTTATC
TGCATTGCTTCAAATATCAAACGAAAAAAGCTATCACTTATTGTTGTGATAGCTTTTTAA
ATTTTTAAAAATTAGTTCTTTACAGTTTTGTTATCTTACCTTTTTCTGTCTAGATAATTG
CTCTCTAAACATTTTTTGCATCTGTTTCTGCCCATCAGTTGAATTAAGAGACTCTTTGCT
TATTTCACCTAGATAAATTTTCTCCATTAGAAGTAAATAGGCTTCTCCTAATGCTGTTGT
GACTAACCCTGCTGTCGTTCCAGAAATAACTCCACCTACCCCAGTCCCTACTGCTGGGAT
AAATTTGAGGATGTTAGAAACGATACTTCTCCCTAGTATAGTTGCTCCTCCAGAACCCAA
TGTTGATGAAACAAAGGCCGTGAGAAACGATTTATTGATATCTAGTCCGAATATTACCGT
AATCGCACTAATCATTGAAATCTGTGTAGGAACTAGTAGGAATGCATCTGCGAAGGGTAC
TGGCGTGAACCCCTCCCCAAAACTAGCCGCTACTGCTGTTGCTATTGCTGTTCGAGCATG
TTTTTTTTTAGCTTCGAGTGAAACTTTCTGAATGTTTTGAAGGGTATCCTGAAGTTCTGA
TGGTAACACTTCCGCCATTATATCTATCAAAGTATCTAAACCATAGGCTTTGGCAACATA
TTCTTCATCAAATTCCATGTCTTGGGCTAAAATTGGAACGACTTTAGAAATTTCAAGGTT
TTCCTGCTCTACAAGATTTTTCATTTCTAAGGCCTTGTACTTAGGCACAGACTGCGTAAG
GACAACAATTATTGGTACCTTTGAATTCTTGTTTTTCTTAGAAAACTCCCTCAGCCACTC
TACTTCTAAACTATCAAAAGTACGATTCGCACCTACATTGATACAATACCAAATACAATG
AATTGTTTCATTAATATCTTTTGAAGCATATCCATCACTTATTAGCTTTAGTATTTCATC
CTTGACACTTTCTTGTTGGTTTGCAGATAATTCAAAACCAGGTGTATCATAAATTGCTAA
TGGATAATCACTTTTTACAATCTTACGAATTTCTTGAGTTACTGGTCTACCTAGTCCAGT
AGCAGCAAAGTCTCCTCTAAATAGGCTATTAATTAAAGTACTCTTTCCTACACCCGATTT
GCCTATAACTATAATGTTTAACCGTTTTAGATTATTAATTTTTTCATTGATTTTATCTAG
ACACTGTTGAGCAATATTATCTGTATCAATTTGCATGCTTTTCTTCCTCTTTTAAACAAT
CTTGCTTAACGAATATCAGATTCTATCTGATTTTTTCTGTTTCCTATTTCCACTTGTTTT
TTATAGACAAAATTAGTTGTTCTTCTCAAAATTGGTGGAATAAGGGCTGCAGATGCCAAA
ATGACCGCACCACTCCCCAAAACATATGTTACTTTTGAGTATTTTTGTTTATTTGACATA
ATAGTACTCCTTAAACTGATATTTTGAGTTAATTATATCATATAGGAAGTTGAAGTAAAT
TTTTGGAACAGAAAAAACTTTAGTTTAAGATCAAATAGTCCAAATATCCTTTTCGAAATG
CAACGCAATTACAAACAAAAAATGCTCGAAAAAAAATCATTTTTGGAGTATAATTTAAGA
AAAAACACAAGGATTTTTTTTATGAATAAGGAACGTATATTAGCGTTTACGGATGCTGTT
GTTGCAATTATTATGACCATCATGGTCTTGGAAATAAAAGCTCCCGAAGAAGCAACTCTT
GAAGCTCTAGCTTCCCAATTGCCATATTACTGTGCTTTTTTATTGAGTTCTGTATCCATT
TATTTTTCTTGGCTACACCATCATAATTTATTCAATACTGTGAAAAAAGTTTCATTAGGT
GTATTTTGGGCGAACGGACTTTGGCTCCTTGGAATGGCCTTGATTCCTATGGCTACTTCG
TGGCTGAGTAAAAATGTAAATGCTTTTTTACCTGAATTTTTCTATTTCATTGTCTACTGT
GTTTGGTCTGTCGCTTATTATGTGTTAGATAATCGTATCTTTGCCTATCAAAATAGAATT
GGTAAAACAATGCAACGTGAAGGGATTATTAGACATTTTTGGATTGATTTAGCCTTATTT
CTTATTGGGATCATTTTAATTCCTATAATTCCAATTTCTGGGGTAATTCTAACGATTATC
CAAATGAGCACCTGGACAATAGTTCCATATATTGTAAAAGCCTGAAATCATTAAAGACTT
GATTACTCTAAACTATCTTTTTGATAAATGTAAAAAAGCAGGAGTTTTATTCGATTGAAT
GAAACTCCTGCTCTTTTATAATTATTTCCCAAAAGAGTTTTTGATACCTTCAACGGCACC
ATCAATACTACCTTTGACATCCTTCAAACTATCTTTAGCACTGGCAACTGTTTTCTCAAC
AACACCTTCAACTTCAGTTTTTTTATCGGAAGTGAGTTTTCCAGCACCTTCTTTAACTAC
ACCTTTAGCTTGATTCATTTTTTCTTCGAGACTCATAATAGTTCCTCCTAAATTTTCTTC
AATTCTATCAAAATTTGAAACTAATTTCCTAAATATTGCTTTCTGATTTTACAACTAGAT
AACGTTCCTTTTAGTTTTTATGACTTTTCAACAACTCTTTATTCTCAATTAAAAGTTCTA
ACGGAGATTTTTCTCTAGCTGGAACAAACCCCGGCTCATATTGGTTATGTAATGTTCCTG
TAGGAGAAGAGGGATCAATATACAGCTCTGAACCATCTTCCATATAAAGTTGTTTCCCTC
GTGTTAGATAGAGTAAATCTTCTATTAGGGGCTCATTGGAATGTAAGAAGCGTTCAATAT
CTTTTACACCTTTTAAAATTTCACCTATTTTATTCGTGTACTCCTCTGACTCAAGAACAC
TCTTTTCTAATTCAATTTCCTTACTAGTTCCAAAAAGTTGCGTCGGAGTTGCATTAAAAT
ATTCTGCTATCTTATCTAAATTTGCAAAGGTAGGATAGCTTTTTTGTTTTTCATAGTCAG
AAATAGATTGCTTACCAATACTTAGATCATCGGCTAACTGTGTTTGACTTATTCCCTTTT
CTGTACGTAGTCGAGCTAAATTAGGTCCAAAGTTTTGGATTATAAAAGTCATATAAAACT
CCTCGTCGTATTTTAAACTTATTTTATCAGCTATAAACTTATAAATCAAGTTTAATATTG
ACTATATGTTATAAATTTTATAAAATATATTTATAACTTATAAATAAGTTATAAATAAAA
ATCTATTTTTAGAATAGTACATAAGGAACACGTTCAAAAGAGAACTCAAAGTACTATCTA
TTAGAAAGCTTGAGGCTAGAAATTGTTTGGACAAAGTCTAGGAACGAGCCTGACGCCAAG
TCAGGCGAAGTTCCGAAGACTGCCGTCCTGAAAATTTCTAGCGAATCAACAGCTGGCTAT
TCTAACAGCCAGCAAAAAGGGACACTTAGGACAACGTCCAAAGAGCGACGGGACCGGCAA
ACGTTGATTTAACGGTATTTCTGAGGTCTAAAAACTCTAAAAGAAAGGGGGACAATATTG
ATGGTTTCTATACAAGATTTGAGAACCATTCAAGAAAAATCTAATTTAAAAGAATTGGTA
CAAGGGGTAGATGTCAGTATTGATAGATTAACGGTTATCTGGGATACGGAATCTGGGTCT
CTAAGGCGGATTTTCAAAAATCTGAAACGAGTAATGGCTTCAAAAATTGATTCGTTTGAT
ATCCACGATAATATCCGAGATGACAACTTCTCTTTAGTCAAAGACTTTGATAAAAATGGA
TCAATCACCATTGTGTTCTTTCAGTTAGCAGTTTATGGGAATGAACAACTGATTCGGCTT
GACTTCAATCCTAATACCTTAAAGGAATTTAATGGAATGAAAATATGGAGACAATTAATG
TACTTCGCTAGATTGAATTCATTGACGGTACGTTTATCTCGTTTTGATTTGGCTTTTGAT
ATCTTCAACAGACCTGAAATTGTCAATTTACAACATATTAAAGGGGGTGTAACACATAAA
ATATTCTATGGTCGAGGGGGCGAATTAGAGACGAAATACTGGGGTTCTAGCGGTAGTAAT
GTACAGGTTAGGTTATATGATAAGAATAAAGAAATCATTGCTCACAGGCGCCAAGAAAAG
CTAGATTTAGACGATAAACCGTTTTGGTGGAGATTAGAGTTTCAACTCAGAACGAAAGCG
ATTGGTGAGGTGATGGTCCGAGATATTATGAATCGACTTAATAATTTCGGATTTTACCAG
TTAGATCATATTCAAATGAACCAAAGAGCTTTTACAATTATCTTTCTCAACAACCCTGAA
CTATTAACGTTGGCTTTCCCAAATTTAAAATTAGACAGTATCAAAAAGAAAAAAGCTAGG
ACCCGTAAACTGTTGAGAAAAGAAACTAACCAATTTGCCGAAGAACTAAAAGAAGTGTTA
ATACAGAACATTCCTAAATTAAATGCAGAGTTGAAACTGTTGGTAGGTGAGTTTCTGTTT
TTAGAAGATCAATAGGAGGATGAGAATGCATAACAATTTGATTAGTAATAAAGAATTAAT
TGAAATGGGCTATCGCCCTCACACAGCAAATGACATTATTCATCAAGCTAGGGAATTACT
TGTATCCCGAGGATATACATTTTATAATCGTAAGCGCCTTATGGTTGTTCCCAAGAGTAT
TGTAAACGAAATTCTAGGAACAGAGGTAGCATAATATGGCAAATATTCGTTATCGAAAGC
GTGGAAATAAAGGGCTTTGGGCTTACGAAATCCGCCATGCAGGAAAAACTATAGCTTATA
ACAGTGGTTTTAAGACCAAAAAGTTAGCTGAAACTGAGGCTGAGCCAATCCTTCAAGAAC
TCCGTTGCGGAAAACGAATTTCGAAAGATATTTCTCTTGCAGAACTTTACCAAGAATGGA
TTGATCTAAAGATATTACCTAGTAATAGATCAGAAGAAACAAAGAAAAAATATCTTCTTC
GAAAAAAGACTATTATTAAATTATTTGGAGACAAAAAAATCACACAAATTCGTGCTAGCG
AATATCAAAGAATTATGAATAGCTATGGAAAGACAGTTAGTCGAAACTTCTTAGGAAGGT
TAAATACAAGTATCCATCAAAGCTTACAAATGGCTGTCGCAGACAAAATCTTGGTAGATG
ATTTCACTCAACATGTTGAGTTGTTTTCATCCCAAAAACAACAATCAGTCGAAGATAAGT
ATTTACATACAGAAAAAGATTATCTTGACCTTATAAATGCAGTAAAAGAAAAATTTAATT
ATCAAAAATCAATCGTTCCTTATATTATCTATTTTCTGCTAAAGACGGGTATGAGATTTG
GAGAATTAATTGCCCTAACTTGGGACGAAGTAGACTTTGAGAAAGGATTTTTAAAAACAT
ATAGAAGGTTTAATACACTTTCTCATAAGTTTGTTCCACCCAAAAATAAAACATCTATTC
GGATAGTCCCAATAGACGAGGAATGTATAAAAGTCTTACAACTTCTACATACACAACAAG
AAAAAGCTAATAAAGAACTAGGAATAAGAAATCATTCCAAAATGATTTTTCAGCATTTTG
GATATATCCATTCAGTTCCTGATATTGCTAGTGTAAACAAAGCTTTAAACGTAATCTTGA
ATAAACTGGATATATATCCGATAATCACGACTAAAGGTGCACGCCATACATATGGTAGCT
ATCTTTGGCATAAAGGATTTGATTTAGGTGTAATTGCGAAGATACTAGGTCATAAAGATA
TTTCAATGTTAGTAGAAGTATATGGGCATACCTTAGAAGAAAAGATTTATGAGGAATTTA
ATAACATAAAATATATCTGGAAAGAAAGATCTTAAAAGATGTGGGACAAATGTTGGGACA
AACCACATTTAAACAAGCAAAAAAGCCTTGTAAAACAAGGCTTTTACTGTTGAAATTAGA
TGCCCCCTACA
