# Supplementary material for: Abundance, Diversity and Role of ICEs and IMEs in the Adaptation of Streptococcus salivarius to the Environment
Source: Genes (Basel). 2020 Aug 26;11(9):999. doi: 10.3390/genes11090999 (PMC7563491; doi:10.3390/genes11090999)
Supplement: Supplementary file 1 [file genes-11-00999-s001.zip › Supplementary files/Lao_Data_S1/IME_Ssal57I_rpmG.fasta]

>IME_Ssal57I_rpmG
TTATTTTACCTCAGTGAGTGTAATGTGTGATTTAGCAATATTCATGATGAGCAGGAACGT
TGATTTAATGGGTTTTTCAATTCTTCAATTATTGATAAGATAGAGTGATTTTGACCTTGG
TTTGGTTTCAATCAGACAAAAATCAGACAAATTTTAGTGTTTGGTCATAAAATCACCAAG
GTTTTTAATTTGTTGTTTGATGATGTGATATTGTTCAGATGAGGTTCTAGGGAGTACATA
TTTGGTTGAACGCCCTTTTCCGACGATTTCTATATATCTCTTATTTTGCAGAGTTTTCAA
ATTTTCTCTAAACTTATATTCTGTCATCAGATTATTCTCAATGACATCATTTTTGCTGAT
GTTTCCATTTTCGATTATATACTTGAGAATAGTCTTTTCGTCTTTTGATATGTTTCGGTA
TGAAGACAATAAGTCTACTTTCCAAATGGTTACGATTGTGCTATCGAAAGTAGTTGTGAC
CTCAGGAATTTTCAACTTGTACTTTTCTGACACATCAAAAATTTTAGGACCACCTGAGCC
AGCCTTTTCCGACATCCCGATTCTTCTAAATAGTGATGAAATAGTACTATTTCGTGTTTT
GGATGTACCACCATGTATAAATTCAGGGATGGAAATTTTCATTTTTCCAGGATTCTTAAA
TTCATAAAAATCATTATATGCGGTAATAACGATAGGTGAATCAAAATCATAGTAAGCATG
CATTAAGCAATTCACTAGTGCTTCACGTATGGATTCAGATAAGTCTTTTTTAAATGGTAA
ACGATGGGCAGATTCATCATTGAGTTCGAACCTATCGTTTGTTGTTGCAGTTAATTTCTT
ATATGCCAAATTGAAGAAGTCATACATGTTCAAATCGGGGTACATCATATCCCCTGTCGA
AACTCTGTCATTCCACCTAGTAGAAAGTGAGTTATCCTTTTCAAAGTAGTCTAATTGAAA
TTTAGGGTACCTAGAAATTATAGAATTATATTTTCCAAAAAACAGTAATCCTCCTGCGGT
CAACTTATAGATGCCATCTGTCCTATCCTTCTTGAACACACCAATTTCAGTTAAGAAGGC
TCTGAGTGGCATATTGATATACTTAGTATTTCCACTTAGCTCAACTAATAGATTTTTATA
TTCCTTAATTGTTTCAATATTGAGATCATTTTCGTCATAGTTAGTTAGGAGTTCGCTATC
AATATCATCATGAGAACTTGCCATAAGATATTTTAACTCTTCCTTGTCGAGTTTAACATC
CCCCTCCCCTAACCTTTTGTAAGATTCTCTGAAATCATTTTTTAGATGGACAGGCTTTTG
GTCACTACTGGCTTCCCGTATTGTTATTACCATAAGCTGACGTTCTTTATCAGGAATACT
TACGTACTCAATATCATTATCTGTTAGCAAGTTACAGCTAACTTTTTGTTTGTTTGCAAC
TAAAGCAAATAGATTATCTCGAATTTTCTGAGGGTCGTTTACCCCTTGATAAGGATCTTC
ATTCTTTTCATCAATTCCTAAAATAATTTTTCCACCGTTGGTGTTAGCGAAAGCAGAATA
TGTTTCCCAGAAAGAATCGGGGAGTGCATTTTTAGCTTTTTTGTATTCTAAATCGTTTCC
TTCAATTTTTAATTTCACATCTCTTCCTCCTAACTTTTAAAAATCAATTTATAGGAAATC
ACGCGAAAACCGCGCGTAATTTTGTTTCGAAAACACTCAAATTTGATTGATTTTAAGGCA
TTTTTGAGTAGTTAGTTTTAAAAGGGTATCGAAAATCACGCGAAAATCACGCGAAAACAA
ATGATTATTTTTCCGCCCAGTCAGTCCAATCGTCAAAGGTTGTATTGTTATAAAGTTCTA
TCAGGCGTGGTCTAACGGATTGAATGACCTCAACTAATTCATGACCTTCATAAAATTGTG
AAAAAGGCATACCGACTGTTGCTTGGGATATATCAGAAAGTAGTTGTCTTGTTGTTTGGC
TATCCGCAAGTGTATTTATCAGAAAACCAAGTAAGTAATTGGAATCATAGCTAACTTCTA
CGCCTACTTGAGGTGAATCTTTAAGTAGGCGTTCATAGCCTTCTTTAACTTCTTGTTTGA
TTTTATCTTTGGTAAGATTTTCTAGATTTCCGATAAAATCATATGAAGTATAGATTTGAT
TGGCAAAGTAATCAGAAAGTTCTTTGACTTTAGTATCATCAAGACCCCTTTGCTGACTTA
GATAGTTCTGAGCTTCCTGTCTAATTGAATTTTTTAGCGTGTCATAGAGCATTTCAAAGA
AGATGTCGTCTAAGTAGCCTTCACTTGGGTAACCAAAATCATTTTCCCAGTCAGGATTTT
CAAATGTTCCAATGCTTACCCCTCCGTTAGTTGTGACTGATTGTATTGGATCTGTTTTAA
TCCTAAAAAGCTCATCTTTTATCTTTAATGGGGTTTCAGGATATTCGTCTAGAAATTTAC
CATAACCGAGTTTTCTAAGATAAAGTTCAATGTATTCTTCTAATTCTCCATAGTAAAACC
AACCTACAGGTTTCCCATAGATTTTTGACACTTTCTCTAAAACTTCAAGAGGAGCTAAGT
TATCTCCTCTAACATATGCATTAATGGTTGATTTTTTGAGTCCTAGACGATTTCCAAAAT
CTGTAAAGGATAAATTCAATTCATCCTTGACTTGTCTAAGTCTTCGCCCCACAGACTTTT
TATCAGGTTTAAGTATTTCAAACATAAGTTACCTCTTAGACAATTATAACACAGGAGTTT
ATAAAATCGTACATTTTTTGGAGATAACACTTGACGCCGTGTATGATATCGTATATAATT
ATTGGTGAGCATTAGGATTGCTCAAAAAAATTTACATCATTCGTACATAAAAACGTATAT
GTTCGATAGAAAGGAGCTAATCTAATAATCAAAAAAAGAAAGGAAGGTACAAAAAATCCT
TGAACAACCTAGTACATCGTTCAAGGACAGTAAATCTAATTGCTGTAATTATACCAGATA
TTTCGGATACATGGTAGTTATCCAAAATCAGAAAAGAGGGTAATTATGAATTTAACAGGT
ATGGAACTACAAATAATAGAGTGGGTAGTCTACTTACAAGAGACAAAAGAGATAGTCTTA
ATCAAACCAGAGTATTGTAATTATTTGGATGACAGAGAGCTCAATAACCTTATCAAGGGT
ACGGGATCTGAGCGATTAATTGAATCTAGAGCTTTGCAGATTGTGATTGACTTTCTCAAT
CAGAAAACACAGGTAAGCTAATGAGTGAATACGATTATCAAGAAGTTGTGGACAGGGTTG
ACGGTCTTAACTCAGTTTCAACACTGAAAAAGTGGCGCTTAAAAATTGAAAGCCTGACCG
ATACTCAATTTAAAGAAAGTAGGGTGAGAACGGGTCGAAACTCATATTCTAAAGTTTATC
TTTTTACAGAAGATGACCTAAACCATTTTCAAACGATTGCTGATAAGAAGTCTTCGTTGG
GGCTAGAAAGTGCAATTCTAAGCGCTTATGGGTTTTCTAAAGAAAATGATTCTCAAAAGC
CTATTAGAGAACTTGTTGATGAGCTAGAGGTCTCCTTTAAGGAAATCCAAGAGGATTATC
GAAGGAACCTAGCAAAGTTGAAACAGGAGTTAGAAGTGCTTCTGGCTAGAATCCAGACCT
TGGAGAAAGAGATTAAAGAGAAATCATCTAAGAGACTTGGCTTCTTTCATCGATGAAGAC
GGTTCGCCACCCCACCGCTGGGCGAGTGGTCAACACGGTAGCCCAGAGCAGGTGGGGAAG
GTGGCAAACGGCTGAACTCGATTTGACATTTGCACCCCAGTCCCTATTAGGGGGTGCACA
CATACATGAATTGTGGTCAAATCCCTTGATACGCAAAGGATTTGGTGATTTGAAGCAAAA
TTTATGAAAGAACCTTTATAAAGCCCATGCTATCAATGGTTTACGACAGATTTCATGTAT
GCGTAGCTTTTATGAACAGGAGAAAAATACATGACAAAATTTAACTTAACAGACGAAACT
GTGAAAGTAGGCGATTTGAAATTGGATAAATCACAATTTGACATTCCAAAGAAAGTGACT
ATCCTTTCTTCACGGGTTGCTCCAGTCTATAAAAATATCAATGGCGAAAGCATTGCGACA
GATGAAGTGGCTAAAATTACTTGTTCTGTACAAGATACAGACAAAATTCAGGCCTTGAAA
GACTTAGGTTATTCCTCTGATGACCTTAAGAGCATTCGTTTGGAGATTGTAGATAATCTT
GACAAGTTAGCTAAATCCGTTGAAAAGGATGAGCTGAACTCTCTCGTAGTAGAACTTGTA
AATCCAGAAGTCCACCTTGGTTGGCGAGCTAACAATAATGGTGGTGGAAATTGGGGTGGC
TTAAAGCTAGTGGCAACCGATATTAAATTTATTGGAGCCTAAACATGGATAACTCAGTGA
TGTTAGACTACTTAGCTGTAACGATTAAAGGCTTAGCCCCAGATGATGTCATTGAGAAAA
TCCTCACTCTTCCTAAAGACAAGTTTGTCCTCAATGAATGGGGTATAAACAAGTACCAAC
GGCATTATGCCTTCTCAGAGATAAAGGTTTATTTCAATAAGGATTGGGAATCGAAAATGG
GGGTATTTATCGAACTGAGAGGGCAGGGGTGCCGTCAATATGAAGAATACATGGAAAGCA
ATGTCAATAATTGGGTAACATTAATGAAGCGTATTTCTGAATATCATAGTAACGTCACAA
GGCTAGATATCGCCAATGATATCTTTGACGACAGCCTATCCGTCCCACTTATTTACAGTT
ACTGTAAAAGGCAACTCTGCATATCAACTGCTAAAACCTTTGATTACCATGAAAAGAGTG
TTCTTGAAAATGGTGAAAAGGTTGGTGAGATGGTAACGATTGGTGTTAGAGGTACTCAGC
AATGGTGTATCTATAACAAGCTGTTAGAGAAAAAACTAGACAAAGATTTACCAGAAACGC
CATCATCATGGACAAGGGCAGAGCTTAGATGTTGGCAAGAAAAGGCAAATTTATTAGCTA
AACAGATGAAAGATGGGCGACCTCTCAAAGAGATTTACTTTGAGGCAATTAACGGACATT
ATCGTTTTGTCAGTCCGAGAGACAAGGATTCTAACCGTTGGCGAAGAAAAAATGTAAAGT
GGTGGAATGACTACCTAGAGACAAAAGCAAAGACTGTCTTGAGTGTTAAGCGAACGAAGC
CAACTCTAAAACAGTCGGAGCTATGGACAGAAAAACAAGTCTCACGAACACTCGGGAAAC
TCTATGTGGCAAAAGCAGAATCACATGGACAAGAAAAGGCAGATAATTATATTCAGCACC
TACTTGAGCTTGGTATATCTAAGCTAACGAAAGTAGACGAAACAGACATTCAGCAGTACA
AACAAGAGCAATTAAGCTCAGCCTATTGGGGCATAAGAAAAGACGACTTGTAAAACGCTA
CAATCCGCCTTTCTAAAAATACCTATCTTGACTATAACTAGAATAGAAGGAGAATTCAAT
GGCAATATTAAAAACAGAACATGATTTTGACTTGACCCGTAACTGGTACCGAAAATCTGT
CTTTTTAGATGAACTCTGGCATGGCATGACAGTTGCAACACTTAATAGCTACATTCGTCA
GATGAAAGACAGTCCATACGCCTTCGGTATCAAAGGAACGCATGGCAACGTCTTTATCCA
CTCGGAAGTCTTTGTAGTATGGTTTGACTACAAAATTACTAACCAGTATGTTGCAAAGAT
AGTGTAGGGGGTACCTATGAGAGATAATGGTTCAAGAGTACTCATCATCAGTTCTTGGCG
ACCAGACCCTAATAAGGCGGGTAACGTCTTGGTGAAATTCGCTATGCGATTTACCCACCC
TATTACTAAAAAATCTCACAAGAAATACCTTTCTACAGGTGCTAGTAAAGGGTGGTTTAC
TACTAAGGCAAGACCAAGTAAGAAAACATCATCTGGGAAAGAGCGTCTCTTGGTCAGTGA
TATTAAAAACTCGCAACTGATTACACAGGTCACGCAAGAACTAAATAAATTAGTTGATGA
TTATATTGCTGAGGTAACAGGCGTAACACCCAAGAAAGCAAAGAGGATTTTAACCCTAGA
AGAAATCGCCAAGCCCTTTGATGAAGATGGAAATCTTTATGGTAAAGCCTTTAGAGCATG
GCATGAGAGGGTCAAGCCAGCCAATAATACCCTTAAAACAAGAGTTACTATCTACAACCG
TTATATTGAGCCTAACTTTGATACAAGAATGTCTATCACAAAATTTGCCTCTATGACAGA
TGAAATTCAAAATCTTATCAATGTTTCTTCTATGCACATGGCAAGAAACCTGCATATCTA
CCTTAAGATGATTTTTGACTGGTCAGTGGAAAATGGACAAATTACTCTTACACAAGACCC
GATTACTAATAACAAGGTTAAAAGACGAGTTCTGACAAAGAGTGAGGAGCAGAACAAGAA
ACGTGAAGACATTGCGGAAAAATACCTAGAAGCAAGCGAAGTTAACTATGTTCTCCGCCT
GATAGAAAGCTGGACAGATAGGTCTGATAATCAACTTATTGCAGACGTGTTGAGAATGAT
TTTCCTAACAGGCATGAGACCAAGTGAGGTTTTGGGTTTGAATGAAGATATGCTTGATTT
TGAGGGAAAGTGGATAAAGGTTCATTGGCAGAGGGCAAGTAAAAATAAATCAGATGAGGT
TATGGAAGCTCTTAATCTTGATGAAAAGGAACGTTACCGAGCAGACCTTAAGACTAAGGA
AAGTGTCCGTACGATTCCAATGAGTTCTGAGGTAGAGAAAATCTTGCGACACTACATTGA
CAGAAATAAGTTTCAAGCTCAATTCAATCCGACTTACCAAGACTTGGGCTATCTCTTTAC
TAGAACCTATATCAGGGCAGGTAATAGGCAAGGTTCTCCGCTTTATCACAACGAGCTATC
ACAATTCCTGAGAGGTGGTTCTAGTCAGTCAGTAAAGTATAATAAGAAGGCAGGTAAGTC
CTATAAGGATATTGATAATTTCCTAGACTTTGGGAGACCGATTCATGTCATTCCTCATAT
GTTTCGCCATAGTTTTATTTCCATTATGGCAATTGAAGGCATTGATCTCCCAACCATTCG
AGAATTTGTCGGACACTCGGAGGATTCTAAGGAGATTGAACGTGTCTATCTCCACGTGAT
TAAGAAACAAAAAGACACCATGAGAGGAGCGGTTGAAAAGCTAGAGAAGTTGATTGAGTA
ACAAAAGTTAAACTTTAATCAGATAAAAACTAGATGAAATAGAATTTTGAACATTAGAAA
AAAGCCTAGAAACATGCGTTTCATAGGCTTCTTTCTTAAAATGTTTGTTTCTTAATATGG
CTTACTTTAGTGATGAAAGTCAAAAGAAAGAGTAGTGTAGATAGGATGATAGCTGGAAGG
AAAAGACCTGTCCAATTAGTCATTCCCATTTTCAACAATCTGAGTGAATGGTTCATCAGA
CCAATCATTGCAAGGTTAATCACTAGGGAGATAAAGAACGCCAGTCCCGTTATAATAAGA
CTTTCCCAAAGTTTTGTATGCAACAGTTGAGCAGGAGAAACTCCTAATGTGGCTAACTGT
TCCTGCTCTTTGGCCTCCTGGCGGACAGACAATAATGTCATGGAGACTACGTTTGCTAAT
ATTAATAGTACAGGAGCTAGGAAAAAGGCAATAAAGGAAACTAATAATTCTAATTCACCG
TCTTCTTGAAAGAAAGAAAAGATATTTTGCGAGAGTAGTTGAAAACTCCCAACCAATGTA
ATTCCAGCAACAACCGAAGCATTAATGGCTTTAAGATAAGATTTTTGACTTAGAATTTGC
CATTTTGCAAGGGTTGGGGCATACCTGTGGCTAAGTAGTACGGGTGATAAAAGTTTGATA
ATACCAATTTGAAGATAGGGAGATAGAGCATAGATAGCAAAAACATTGACTAGCATGAGA
TAAAGCAAGGAACCAGTACCCAATAGTGGTTCTGAATGATAAAACATAAATAAAAGGGAA
GCATATAGGGCAACTAAAATAGCCCATGGGACTGCTTTCTTAACAATTATCCAAAATTTA
AAAGTTTTTCGTTCGACTTTCTGTTTAAGGAGTTTACTGGTATAGAAGTACCCACTAACA
AAAGCGAGACTTGAAATTAAAGCTACGGTAGCAAGCAGTGCCAACGGTTGAGAACCAAAG
TTTAAATCTGGCATCATACCTTTGCCAAAATACTTCTGTAAATAATAATAGTAGTAACGG
CTTATCGGTGTTGCAATGAGAGCACCAGGTATACTGGAAATAAATGCCATTAAACTAATT
TGTCCAGCAACTAAAATTGACAACTGCCAGCGGTTAGCACCTAAAATTTCCCAAAGTTGA
TAATCCGATTTGAAATAATTTAAAAGACTAGCAATGAGACTGGAAATAATAAGAAAAAGA
GTTAGCCCGCCAAAGAAAATGGGCATAAGGAATACTGGGCTTGGGTCTGTTTGAACACTG
AGTAGTACGTCCTTGTTTGCTATAATATTAAAGTCGCCTGAAAGGGATATCCCTGAAATG
AGACTTGCCATAAAAAAGACAGGTACAGTTGCGGTCCATTCTTTCCAACTATATCTCCAT
TGGTAATAAATGAGTTTTAACATGATTTATCTCTCCCTTACATCAGTCTCTATACCTAAA
GCCTTAGTTAATTCTTCAGACTTAGGTTTTATAATTTCTTGGGAAATCAAACCATCCTTA
AGGATGAGTGCTCGGTCAGTTTTTGAAGCTAGCTCAATATCGTGAGTAACCATGAGGATA
CATTTCCCCTGATTAGCTAGTGTTCTTAAAATATCAAAAACAATTTGACGAGAGGTACTA
TCAAGCGCACCAGTAGGCTCATCTGCAAAAATAATCTGACTATCTGCTAAAATAGCTCGT
GCAATAGCTATTTTTTGTTGTTCACCACCAGATAAGGTTGAAGGGAAGGCTTTGCTATCT
GCCTTAAATTGCAATTTTTCCAGTAAATCAAGTATCTCTTGGTTGTTGACCTTTTTGCCT
GATAATCTTAAAGGTAAGGCGATATTTTCAATAATAGGTAGTGCAGGTACCAAATTATAG
GATTGGAAGATAAATGCTAAGGACTCACGTCTTAGTTTAGCAAGTTTATTAGGACTAGTT
TGATAGGGATCTAAGCCTTGAATCTCAACCTTTCCTTGACTTGGTTGCAATAGACCTGAC
ATACATTTTAATAGTGTTGATTTTCCAGAACCACTGACACCTAATATAGATATAAATTCA
CCATAGTTAGCTGATAAACTGAGACCGTTTAAAATCTGAATAGTCTTACCCTTGCTTAAT
TCAAACGACTTAGCAAGGTTTGTTACTTCGATTGCCTGTGTTTTCATAGTCATTCTCCTA
TAAGTTGACTTTTTTCTATTGTATCATTTTTAATATGCTGTTGTAAGGGAATAAATAGTT
TGGTAAATAAAAGTTAGAAATAATTCAATCAGACAAAAGTCAGACAAAACTGCAATTTAA
GCACGAAAAAAGCCTAGAAACATGAGTTTCATAGGCTTTTCTTATCTTAATTATTTTACT
TCAGT
