# Supplementary material for: Abundance, Diversity and Role of ICEs and IMEs in the Adaptation of Streptococcus salivarius to the Environment
Source: Genes (Basel). 2020 Aug 26;11(9):999. doi: 10.3390/genes11090999 (PMC7563491; doi:10.3390/genes11090999)
Supplement: Supplementary file 1 [file genes-11-00999-s001.zip › Supplementary files/Lao_Data_S1/IME_Ssal57I_tRNALys.fasta]

>IME_Ssal57I_tRNALys
TGTAGGGGGCATCAAACTTCAACAGTAAAAGCCTTGATAACCAAGGCTTTTTTGCTTGTC
TTAAGAGCATTTGCCCCATCATTTGCCCCACATTTTTTTATGAGCAATCTCTCCAGATAT
CTCTGATTTGATTAAATTCCTCAAAAATTTTCTCTTCTAAAGTGTGTCCATATACTTCTA
CTAACATTGAAATATCTCTATGCCCTAGAATTTTTGCAATAACTCCAAGGTCAAAACCTT
TGTGCCAGAGGTAGCTTCCATAGGTGTGACGTGCTCCTTTTGTCGTGATAATTGGATAAA
TGTCCAACTCATTTAAGAGAACACTCAAAGCTTTATTGACGCTTGCAATATCTGGAACTG
AATGAATATATCCAAAATGTTGAAAGATCATTCGATATCGATTTTTGATTCCTAACTCCA
TGTTTGATCTTTCTTGCTCCGTTTGTAAAAGGCGCAAAATTTTGATACACTCTTCGTCTA
TCGGAACCATCCGAATAGACGTTTTATTTTTTGGTGGAACAAACTTATGAGAGAGAGTAT
TATACCTCCTGTATGTTTTTAACAATCCTCTGTCAAAATCAACCTCATTCCAAGTTAACG
CTACTAACTCTCCAAACCTCATGCCTGTTTTTAATAGAAAATAGACGATATAAGGAACAA
TTGAACGTTGGTAATCGAATTTTCTCTTTACTGCTAAAAGTAAATCCAGATAGTCCTTTT
CTGTATGTAAATATTTCTCTTCTGTCATCTGTTGTTCTTTGGATGAAAACAACTCGACAT
GTTGTGTAAAATCATCTATTAGAACTTTGTCAGCAATTGCCATTTGGATGCTCTGATGAA
TCCCCGTATTCAATCTACCAAGAAAATTTCTACCAACTGTTTGCCCATACTTATTCATAA
TTCTTTGGTATTCACTCGCACGAATTTGAGTGACTTTTTTATTTCCAAATAATCTTTCAA
TTGTGTTTTTACGGAGAAGATATTTTTTCTTTGTTTCTTCCGACCTACTACTTGGTAAAA
TTTTTAGTTCAAGCCATTCTTGATATAGATCGGCAAGAGAAATATCTCTAGAAATTCTTT
TTCCTAAACGAAGTTCTTGCAGAATCGGTTCAGCTTCTGACTCTGCAAGTTTTTTTGTTT
TAAAACCGCTATTATGAGCAACAGTTTTTCCTTCGTTACGAATTTCATAAGTCCATAAAT
TACTATCTCCTCGCTTTCGGTAACGAACACTTGCCATATTACGCCACCTCTGTTCCTAGA
ATCTCATTTACAACACTTTTTGGAACAACCATCAAACGTTTGCGATTATAAAATGTATAG
CCTCGTGATACAAGTAATTCTCTTGCCTGATGGATGATATCATTTGCAGTGTGAGGGCGA
TAGCCCATTTCAATTAATTCTTTGTTGCTAATTAAATTATTATCCATAGTTATCCTCCTT
ATTGATTTTCTAAAGTCAGAAACTCACCTACAAGTAGTTGTAATTCTGTATTTAATTTAG
GGAGATTCTGTATTAATACTTCTTTTAATTCTTCCGCAAATTGATTCGTTTCTTCTCTCA
ATAGTTTGCGGACTCTTGTTTTTTTCTTTTTGATGCTGTCTGATTTTAATTTTGGAAAAG
CCAATGACAACAGTTCAGGATTGTTGAGAAAGATAATTGTAAATGCTCTTTGATCCACTC
GAATATGATCTAGCTTATAAAATCCGAAATTATCAAGTCTACTCATAATATCTTGGACCA
TCTCCTCACCAATCGCTTTGGTTCTGAGTTGGAACTCTAGTCTCCACCAAAACGGATTTA
CATCCAAATCTAGCTTCTCTTCTCGCTTGTGAGCAATGATTTCTTTATTCTTATCATATA
ACCTAACTTGTACATTACTACCGCTAGAACCCCAATATTTCGTCTCTAATTCGCCCCCTC
GACCATAGAAGACCTTATGGGTAACACCACCTTTAATATGTTGCAAATTAACGATCTCAG
GCCTGTTGAAAATGTCAAATGCCAAATCAAAACGAGACAAACGTACCGTCAATGAATTCA
ATCTGGCAAAGTACATTAATTGCCTCCATACTTTCATTCCATCAAATTCTTTTAAAGTGT
TAGGATTGAAATCAATCCGAATCAATTGTTCACCTCCATAAGTGGATAATTGAAAAAATA
TAATATTGATTGAATCATACTCATTAAAATCTTTAGCTAAAGTAAAGACATCATCTCGAA
CATTATCATATATTTCAAATGAATCAACTCTTGTACTTATTGCCTGTTTCAGATTTTTGA
AAATCCGCCTTAGGGAACCAGTATCTGTATCCCAGATAACCGTTAGTCTATCAATACTGA
CATCTAACCTCTGTACTAATTCTCCTATTTCACATCGTTCTTGAATGCTTCTTAAATCTT
GTATAGAAACCAACAAAATTGTCCCCCCTTCTTTTAGATTTTTTAGGTCTCAGAAACACC
GTCAAATCAACGTTTGCCCGTTCCGTCGTTCTTTGGACGTTGTCCTAAGTGTACCTTTTT
GCTGGCTGTTAGAATAGCCAGTTTTTGCTTGGCTAGAAATTGTCTGGACGGCAGTCTGCA
GGACTTCGCCTGACTTCCCGTCAGGCTCGTCCCTTGTCCTTGTCCACACAATTTCTAGCT
CCAAGGCTTCGAATAGTCATAAGTCATAGTCTCGTCTTCAACTTCCTCCTCACTCACTAT
TCCTAAACAGATGAACTATTTTGTATTATTTATAACTTATTTTTAAGTTATAAATATATT
TTACAAAAAATATTTTTGGAAGTCAATTAAAAACTTGATTTGTAAGTTTATAGGTGATAG
AATAAGTTTAAAATAAAAAAACAGGAGTTCATCATGACCTTTATTATTCAAAATTTTGGA
CCCAATTTGGCACGACTACGCATAGAAAAAGGAGTGAGTCAAACTCAACTTGCGGAAGAT
TTAGGAATCGGTAAACAATCCATCTCTGACTACGAAAAACAAAAAAGCTACCCCACCTTT
GCAAATTTAGATAAGATAGCAGAATATTTTAATGCAACTCCAACTCAACTTTTTGGAACG
AGTAAGGAGATTGAATTAGAAAAGAGTGTTCTTGAATCGAATGAATACTCTGATAAAGTA
AGTGAGATCTTAAAGGCTGTCAAATACATCGAACATTTTCTACAAACTGATGGACAGTAC
TTAGAGGATTTACTTTACCTAACAAGAGGCAACCAGCTATACACAGAAGATGGAGATGAG
TTGTATATTGATCCAACTTCTCAGAAAAGAACATTTCATAACCAATATGAACCTGGTTTT
ATTGTAGCAAGAGATAAATCCCCACTAGAACTCTTAATTGAAAATAAGAACCTATTAGAT
TAAAAAAAGCGAGGATATGTACTGATCCCAAAAGTTAGATTTTTTCTGTCTAACTTTTGG
GGTGCAGTACATTTTCAACTCTCTTATTTATTTTCTTATCTCACATAATTACTTCACATA
TCCAGGCTCATCAAATTCATTTTTTTCAATAACATATGCCACATTTGCATCCTTATTGAT
CAAAGAACATATATCTATTAAACTACAAAAGCTCTCTGACCGCAAAATTCCGTTAATTTA
CAACCTTATTCCTACTTTCTATTTTACTTTTCTGACAGGTAAGATTATAATAAGGAGTAT
TTATTTTAGGAGGTTTTTATGTCATTTCTATCAAAAAATTGGGTAGGACTGTTAGTCTGT
CTGATCATTTCTATCATCTCTTGGGTTTTAGGAGGCTTTCTGCCTGTTGTGGGAGCACCT
GTTTTCGCCATTTTTATCGGAATGATTCTCTACCCCTTTCTCACTCCCTATAAACAACTG
GATGCTGGTTTGACTTATAGCTCCAAAAAATTGCTTCAGTATGCTGTTATCTTACTTGGT
TTTGGACTCAATATCTCTCAAGTTTTCGCAGTTGGAAAATCTTCCCTTCCTGTCATCCTT
TCGACTATTTCTATCGCTTTAATTATTGCTTTCTTTTTCCAACGATTTTTTAACATGGAT
ACAAAGCTAGCTACCTTGATTGGGGTAGGCTCTTCTATCTGTGGCGGTTCTGCCATTGCA
GCGACTGCTCCTGTTATTCACGCCAAGGAAAAAGAAGTAGCCCAAGCCATTTCTGTTATC
TTTTTCTTCAATGTCTTGGCAGCTCTTATCTTTCCAACTCTAGGTTCTTGGCTCCATCTC
TCCAACGAAGGTTTTGCTCTCTTTGCGGGTACTGCGGTCAACGATACTTCCTCTGTAACA
GCCACAGCTAGCTCCTGGGATAGTCTGTATCATACCAATACTCTAGAATCTGCAACCATT
GTCAAACTGACTCGTACCTTAGCTATTATCCCTATTACTCTCTTCCTCTCCTATTGGCAA
AGCCGTCAACAAGACAACAACCAAGGAGTAAAGCTTAAAAAAATCTTCCCCGTTTTCATT
CTCTACTTCATCCTAGCTTCTCTGCTAACTACCGTCCTTACTTCTTTTGGTGTTAGCAAT
AGCTTCTTTTCACCTCTCAAACAGCTCTCCAAATTCCTCATCATCATGGCTATGAGTGCT
ATTGGTCTCAAAACTAACCTCGTTGCTATGATCAAATCCAGTGGAAAATCCATTCTTCTT
GGAGCCCTTTGCTGGATCGCTATCATCCTGACTAGTCTTGGCATGCAATTACTCATCGGT
ATTTTCTAAGAAAAAAGGGAGCCTAAAGGCTACCTCAGAACGTAGACAAACGTCATTTTT
GGCGTTTGTCTTTTTGTATCTTCAAAGATATTTTGTCTTATCATCTACTATTCCATCCAA
AAATCTGATTTAAAGCAAAATAAAAAGGGATATTCCCTATCCATTTCGATAATTTTTTCA
TTAATTTGTTTTTCCATTTTATCCTCCGATTAGTCTCGCACTGATATTTATTGATAACAA
CACTATATTTCTAGTATAGCATAATCATTAGATATTATAGGTTTTCAAACCAAATGAGAG
TCATTCGTTTTTGCCCCACTTTTGCCCCATTTTTAAAACCTGACATTAAAAATACCTAAA
AGTATTTCCCTAAAATCAGCTATATTTCAACATTTTTGTTTATTTTCAATATGAAAAGTT
CTTACAAATTCATGTAGGGGGCA
