# Supplementary material for: Abundance, Diversity and Role of ICEs and IMEs in the Adaptation of Streptococcus salivarius to the Environment
Source: Genes (Basel). 2020 Aug 26;11(9):999. doi: 10.3390/genes11090999 (PMC7563491; doi:10.3390/genes11090999)
Supplement: Supplementary file 1 [file genes-11-00999-s001.zip › Supplementary files/Lao_Data_S1/IME_Ssal7073_NS.fasta]

>IME_Ssal7073_NS
ATCCACACCTTCCCCAGCAGTCCAATCCGTTAAATTGTGGAGCGAACTTTTTGGGTTCGC
TCCGTTTATATTTCGCCGATAAAACGGTAGTGCAGCTCAATCCGAACTTGTCGAGATTTT
CCGCGACCAGTCGGCTGGTGGACGACAATTTTATCGATTAGCTCGTTCAAGATTTGCGGT
GTGAGTTTTTCGAGTTTAGTGTAGTTTCGAATGGTTCGCAAGAACTTTTCGATATTGCCA
GCCGACTCAATCTCGCTATCCAGCACCTCTCGACTTTCTTGGATTTGCTGGGTCAATTGT
GCCTGTTCATCTTCATAGCCATCCGCTAACTTTCGAAATCGTTCATCTCTAATATCTCCC
AGAAGTTGCTTTTCATAAAGCCTTTGGATAATGGTGTCCAATTCTTCAGCTCGCTTTTCA
GCCTTGAGAAGTGTCTTTCGAAGGCTGTTTTGTTTCTTACTTTCCTGAATATTGAACTTA
GCCTTCAGTTTTTCGAGCAAACTTTCTTCGCTTAACTCAAGCGTCGAAATTATCTGGTTG
AAGTCGTCGAGAATCAATTCCTCCAAAATTTCTTTGCGAAGATAGTGCGAACCCGAACAG
GTCTTGCCCACACGCTCGTAGTAAGAACACTTGTAATGGTCGAGATTAACATCGACTTTT
TGTTGTGGGCAAAATGTCAATTTGTGTCCATTCTCGCAAAAAACCAATCCTGCGAAAATA
TTTTCATGTCCAGGCTTGTCCTTCCAATTGTTTCGCCTGACAACTCGCTTATGTCCAAGC
ATTTTTCGAGCCAAGGCAAAATCTTCTTTCGAAATAATCGCCTCGTGCGTGTCGGGGAAA
ATCAGCCAATCTTCTCGAGGTCGCAGGCGACAATTTCGCTGTTTGTAAGAAACCTTGGCA
GTCTTGAGATTGATAGTTGCGCCTGTATATTCCTCCTTTTCGAGCATCTGGCAAATCATT
TGGCTTTTCCAGTGATAAGGGTCGCTTTCTAAAACTCGATAATTCGAAACACCCAACTTT
TTCTTATAATTAGCTGGCGTTAGAATTTTATCTCTTCGAAGTCCGTTCGCAATCGAGGCG
ATTGGCTTTCCTGAAAGATACTCCTTAAAAACTCGCTTCACAATTTGGCTGGCGTAGTCG
TCAACCAGCCATTCCTTGGGATTTTCTGGATTTTTGAGATAACCGTATGGCGCAACCCAG
CCAATTTTCTCGCCCGTTTTTGCCTTAGTATGCTTGGATAGTTTAATCTTCTCGCTACAC
TGCAAGCTATACCAGTTGTTGAAAAGTGAAACTAGTGGCGCAAGATAAGCGTCCTGACTG
CTGCGTTTGGAGCTATCCAGATTTTCATTCAAGGAAATAAAGCGGATATTTTTCGAAGGG
AAAGTAATCTCAGTCAGCTGTCCAGACAAGAGGTAATCTCGGCTAAGACGGCTCAAATCT
TTCACTACAAAATTCGAAACTCTGCCAGCTTGAACTAAGTTCATCGCCTGTTGGAAAGCT
GGACGCTGGGCGTTTGAACCCGAAAATCCGTCGTCGACAAAGAACACAGGATTTGTCAAA
CCCTCACGCTGGGAAACTTGGGTGAGAATCTGCTTTTGGTTCGAAATCGAATTGCTTTCG
CCTTCCTTGGCGTCTTCGGCGGACAAACGGCAATAGAGGACTGTGATGTTAGTTAAGTTT
TCGAAATTTAGGCTTGTCCATTCTTCAATTGTCAAAGTACTTTTATTCATAAGTGTCTCC
TTTCGATTACACCTATAACCCACTGACATGATAGCTTTCTTGGCGCGAAAAGTCCAGTCA
TTCCTCCCTCAAAATCAACCTCTCCAAAATCTGCCTCAGAGTCTTATTTCCGCTGAACTT
TCGGTGGATAATAAAGGTGGCGCGCCCGATTTTCTTGTGTTGTTCTTTGAGTTCTTGCTC
GTTTTTATTCATCGCTGTCTCCTATCACAAAATCTGGAAATTCTTCTAAAGTTATCACTT
CAAAAAGCGTCCAATAACTGTTTAATTCCTCTTGAATACGGTTTTCAATGGCGGTCTGTC
GCTTGTGGTCTGGTACTACCCACACGACTTGCGGAAAAATTCCAGTTTCGCGTTGTTCGA
TTCCCGTGTTGAAATATTGAATGTATTTCTTGCATTGGTTAACAATCCGATTCAAACTTT
CCGTGTCTTTATCTAACTCCAAAAAGAAGCTGAATTCTTCTTCATTGCCGACAACCAGCT
TAGCGTAAGCGTCGGGCTTGAGCGCCACATTCTGCGTGAATTTGGCAAAACTTCGATGCG
AGACAGGTTCGAAAGAGAATGTTTCGAGTTCGATTTTTCCAAGACGCTCCAACTTTTTGA
GCTCGACATAGACTTGCGTAATTCCCAAGGTGTGTTCCAAATGGTGGGCGGTTGGTTCAT
ATCGGTTGCGAAATCTCACTTGAATTTGCGGATCGTTCAAGCGCAAGTGTTTCAAACCTG
TTTTGGTAATAGACCAAACATAGGAACCGCTCCCAGCTCGCCTGCCACCAATTCGACGCT
TGAGATGTGCGATAAATCCTGCTTCGAATAGGGTTTTGGTCGCAAGATTGGCTCGCCGTG
TGGCAGTTCGAGGCGAGAAACTATCCGCAAAATACAAGTCTGCCAGCTGGCGAGTGGAGA
CATAGCGACAGTCTTTTAACAATTTGAGAATGGACAATTGAACATCGCTGAACTTCATTA
TTCTACCTCCTTTTTGCGTTTTTGCCTGCCGACTTTGTCTGGTGGCGGTGTAGAATTGGT
GGTCTTTTCACTGAAAAGTTGCACGAATCCTTCCTCAATATCGCTAGTGTTGGCTCCATA
TTTCGCTAGGCTTTTGGCATACAGAGCGGTCAAATCTCTAAACTTTGCAGGTGGTGGAAG
CGTCGAGCCTGACACCCAGCGAAATTCCTTGCCGATAAGTGGCAATTTGGTATAAACCTG
AAAAGTCGGCAAGGAGTGAAAATCTTCTGGCCTTAATTCAATCGTTTCGCTGGCTATATC
TTTGGCTTCACTCATACTCAAACCAAATACAAGTCGATTTTTGCAGTTGGTTTTAATACT
TTGTCTGAGATCAAGAGGTAGTTGCTTCAAAAACTGGTTGGCTAAAATCCAGCCTACACC
AAGACTTCTCGACATCGAAAGAGCGTCGTCGATAGAGGTCGGGAGTTTGATAAATTCCGC
CAGCTCATCTAAAAAAAAGTACATGAAGTGGCGTTTTTCGGGCGGAATACTGGCCCTTCG
AAGCGTCAGTTGCCAGAGACAGCCAATCACAAGCGCCGTGATAAACTTGGCATTTTCTGC
TCCAATCAGTCCACGGTTTAAGGGAATGAGCAGAACTTTTCGATTTGTGAAGAGCTCCAT
TAGTGAAAAGCTGGTCTGGCTTTGTCCAAAAATCGCTCGAAGTTCTGGTCGAAGGAGAAT
TTGACGCATTTTATTCAAGACGGGCGAGATAAGCAAGTTTCGCTCGCTTTGACTCATTGT
TTCGAAACTTTGCCAAAAACTCTGCAAGAACGGGTCAGAAATTCTACCGACCATTTTCTG
TCGAAAGGCTTTGTTGGTCAAAAGCGGAACTAGCATCACGAGGTTGGCTTCTTCGGATTT
TGCCAAAGTCAGAAAGCTGTGGCTCAGTACATCAAGCGTTCGAATCCCAAAATGGTCTGG
GAATAACTCCTTGAAAACAGTCAGAAGCATATCTGCCACCAATTCTTCGCTGACACCGAA
TTTGGTCAGCTCAAATGGATTAATGCCAATAACTCGCTCATTCATACTTGGGTCAAGCAG
AACCAAATCTTCGTCGCATCCTTCTGGAAACCTCTCCAAGACATCTCGAATCAAGTCGCC
TTTTGGGTCGATGACCACCGCCGAATATCCATTTTTGATGACCTGTAAAATCAGATTGAG
CATCACGGTCGACTTGCCAGCGCCAGTTCCACCGAGTAGATGAAGATGGCTAAGCAAGTC
CAGTGGGCGGATATTTAATGGCGTTTTCTTTACACCCAAACTCTCCGCCAAGCAAAAGCC
GTTCTGGCGTTTCATTCCGATTGGTGGTAAAATAGTTTTAGGTGCTAATGACGGCACACC
TGCAAGTTCGTTCTCGCCAGCTGGAAGTAGAAGGAGGCTGGCGAGCTCACTTGCGGAAAG
TATGGTCGGAAAGTGCCAAGGGACTTTGCGGCGATGAAAATCATAGGCAGAAGAATGATG
CAGTTCGACACTTGCGCCGTTCGAATCTAACATTCGAAGACTGCTTAACAATGTTTTGCG
AATGAGATTTTCTCGAACACTATCTTTTGCGCTAATTCCAACACGCACAATGGTTTGAAA
CTGGGCTTGCCTCAGTTTTTCTTTTACCAATTTTTCAGAATCGGAAGAGAGCTTTGGGAT
ATTGCCCGAAATACACTGCCACCAAGTTGGGTTAATAGTGAGCTCTTTTGGGATTGGCTT
TGGTGAGCGAGACTTGCCGACAATGATTTGAATTGTTAAGTTTTCTTCTGGCTTGAGAAT
TTTGCAAAGCGCCAAGGTCGAGCGGGTCATATTTTCGGTCGCACTTAGTTTGAGTGAAAA
GCAGGAATGCTTCACGCCAAGATTAAAGGCGGAACTTGGCTTTTTGTGCTTGAAGCGTTT
GGCATCTTCGAATTGAACTTGGTGATGTTGGCTCATCATCTTTTTGAGGTATTTGTTGTC
TCCGACTTCTGTTCCCAAATAATATTTGATACTATTCGGCTTGATATGAATTTCCCATAT
AAACGGCTGACGGCGTGTAAAGCCTGAAAGCTGATTCATAAAGTTCTCCACAACACCAAA
GTCGAAAGGACGAAACCACTCCACTTCTTGCCAGTGAAATTGTTTGGGTCGTTTCATGTT
ATCTCCAATCTTTTTTATATCTGATAATCCTAACCATCAGCCAACCACCAACTATTGCGC
CGAAGATAAGGACTAAATATCCCCAAACTTCAAGTAAGAGATGAACAGATAGATTGATAA
GGTAGGCTAGCAGAAAGAATATCAGAATGTATTTAATTAGTTTCATCATTTGACGGTTCT
TGTTCGGAAATTTGCGTAAAATCTCGAGGATTTTGGGAATACTCTGGCACAGGATAACCT
GGAATCACCACATTGCTCTCGATTTCATTTCCCCAGACGCTCCAGTTTTTGTCTGACGGA
ACTGGACGGCGGGCAAACAATTCCAAGTAGTCGCCATCTGAGCATCGTTCGATGATGGCA
TATTGTTCTTCGGGTTTGTGGCTATGGTCTTGAAGTGGAAAGAATCCCCAGTTCATTTGT
CCTTTAAACTTTATCGGTGCTTTGCCTCTGGTGCAAAAGAAGACTTGTTCGGTGCAATTT
CGAAGATAATTACCCAAACCAAGGCGTGGTTTAACCCAAGTAAAGAGAGATTTTGGCTCG
AAACCCCAAGCTCGGATAACTTCATAAGTTTGTTCGAGAACGGCTGGATATGTCCAAATC
CAGAGGTGGGCGTTTTCTTCGACTAAGTCCTGGATGGGCATCTTTTTGATGTCTTCGACA
CTCATCAGGTCGTAGTGTGCGACTGCACCGTATTTGCCTTTTTGTGCGACTTCCCAAGGT
GGATCTGCCAGCACAGTTTTGAACTTCTTTAACTGGTGCTTCGCCCGATAACTTGAAATA
ATATCTTTTAGCTTTTCTTCTTGTTGGTTTGTCATAAAGCATTTTCCTTTCTGTCTTGAA
AGACGCTCTCAGAATAACGCAAAGTGGCGAAAAGGCGAACCATAAGCGTCATCTATTTTT
GGAGCGATGCGAATGGATGAAACAGAGGTCAATTGGGTGATTTTTGCCTCATTTGTTGGC
TGTTGTAGAAAAGGCAACACCCCCTTCCTTTCGATGGGATTTTAGGACTTTCGAAGCTGT
TTCAAAAGTTGGGTTTGGGCGGACAAATAGGCTTCGTTGACGGCTTGCTTGTCTTGGAGG
AAGTTTGCTAGAGCAATGTCTTCTTCTGAATAAATAGGTTCTGCTTCAACTTCTTCAGTC
TTTTGGTCTTTATCCGTAAATTCCAGATAAATCCCCAAAAGGCAGAGAGCGAGGATACTC
GCTCCAACGCCGAGAAGAAAATAGAACAATGGTTGTGTCATGGTAGCCCCTCCTTATCTC
AATCTCTGAACAGCCTTGTAGGCGAACGATTGAAGAACTGCGTGGCAGAACGGCTTGGCG
TCTGGCGTTTGGCTCAATATTTGGTCTTCTAGCTTTGCCAGCTCGCCGATTTTGTTCAGA
ATATCTGCGGTAAGGAGTTGGTTCGCTTGAACTACTGCCATATCCTTCGACAAGTCCTGC
GCCAGCTTGAGCTGATATGGACTTACCAAAGTTTGGAGTGGCTGGGTGTTGTTGGTTTGA
GGTGTTAGGGTCATAATATCTTTCCTTTCATTCGCAGGAACATAAGCATGTTCCTATTCC
AAGTTTACAACGATTTATTTGTTTTGTGAATACGATAAAGCTGATAGAATGCGTACGCAC
AGACTAGGAAATATGGCGTGAAGAGCAATACCTTGAGCATCTTACTGTTCTCCTTTCTTT
TTAGTTGGTTTTTCTGAAATTTCCTCCTTCCCATCACACCGTACTCGAGTTGGGGGTGAT
ATAATGGTATTAGCTACGTTGCCTATCTTAGATGTGTGCTATATTACTAATATCTATCTG
AAATCCCCAAAGAACTCTATCGGATTTGTTCTTCGGTAATTTAAGTATAGAGTAGGAATA
GATTTCCCGCTAGGTATCAAAAAAATCTCCAAATTTCATTAGATAGATTAAGGATTTCAA
TAGATTTCAATCAGACTTAGGTTTGGAATTTATTGATTATTTACGCAATAAACGTTAAAA
GGGAGGTCACAATACATGAGAGTTATTACTTTTGGATGGTTCTGTAAGTTATTTAAAGCT
AAGGAGTTGAGTGGTTATCCATGTAATCAACTTAATTTTCTAAACGACATAATTGAAGAA
ATAATTATTTTTGGAGATAACTCCACATATATAAAAAGAGTAAGAAGTGAAGCTACGGCC
AATAGAATTTTTAACAGTAAAAAGGATATTTCTGATAACTATTCTAATGCTATTACTATT
TCCAATGTAGAGGAAGAAATTGCCAGGCTGGCAGGTGGTTTTATAGAAGTTATTACTTCA
AACAGTAATTATGATATTGATTTGAGAGGTTTTTACGATGAGGCTAAAGAGCAAATAAAG
GGCGTAAACTCTTTCCGAAAGGCTCTTGGGGTAGAAAGATATGAATCTCTTATAGATAAA
GAGAGTGAATATTTTTTAGCGGAGTTATTGATTTATTTAATAAAACTTATTCCAAACAAT
AAAGAGTATATTCAAGAAGTTCAGAAATTGCCAGACTCCGTTTATGATAAAAACGGAATG
TATGAGGTTCAGCATAGAGCATTAAATATGCTAAAAGATTACATAATACTATCCGACTAT
CAACAGATTATTGAACTAGGAATACACAGAGAACTTTCAAACCCTGTAAATGTAAATAGA
CAATTAGTCTTTACTGTAGACAACCTGTTTCCTTATTTGAATGGTTTTGTAGGGTTATAT
CTAGTGAGTCCTGATAAATTAACTTTTAATGAAACTTTTAGCTCATTAGAGGCTGATTTT
GCCACCAATTGGTCAATTCCTCTGGTAGGGTTATTAAATTTTAATGAAAATATTTTCGAT
CTTAAATTTATTTATGAATCTTTTGTAGTGAACGGCGATACGATAATGGAACAAAATGTA
GAGCCATTAGAAAGATTCTTTATAAATGAAAGACAAGGAGAGATAATGTATGCTTTTGGT
TGGTTTGATGATTTTCGAAAAACATATAAATTTCTAGACAGAATAATGGAGATGGGTGCT
CATATGGTGTATATGACAGTTGAGATGCCTAACGGAATTATTAACTATGAGAAATTCGTA
TTTACAAAATTAGCAGTGGAATTTTGGGAAAGATATAATTCGTTCAATAGAGAGAGTGGA
GAGTGTAAACAAAAGATAATTCTAGATGGGCGAGGAAATAGATTTATTAGAAGTGGTTTT
ATGGTTCATTTGCTAATAGATTATACTCCAGTTTTGGATATTGCTGGCTCAGATAATTAT
AAAAAAGTCTTAACCAAATATATGTCGCACGCAAGCTATATTGACAAATATGAATAAATA
TGCTAAAATAGTAATGTTTCTCTATATATTATAGAGTCTGCTTACTTGTCGGGTAAAATG
CAAATTTTAGCCCACTAGACAAGGAGTGGGCTATAGAATATGAGGAGATGTAATTTATGA
CTCTAGACAGATTCAAGAAAGTAGTTTGGCTTGATACTGCTACTGAGCCTTTTGCGACTC
GAAGCATAGCAAGGCGTATGTTGTGCTATGACTTCGACTACTCATTTATAAATAGGGTTA
CAGGGTTGTCAACAGATGAAATTGCCGACTTGGATGATAAAAATAAAAAATTGTTTTTAT
CAATAGAAGAAATGTACTGCAATCTATCACTTCTAGTAGAAGCCGAAGAAGATCCTGCTT
ATATTTGTTCTGGCGAACATCCTATTGAAGCATTTTCAACTATAATAGGAATAACATCAG
AGCAATGGAGGTTATTCTATGGTGATTATCTTAAAAATAAAAGGTAATACACTTAGTCCA
CCTTGAGTGGGCTTTTTCTTGTCTCAAAAAATCGCTTTCAATATGCTATAATATAGTTAA
AACATAAATCCGAAGAGAGCTCTCTTCCTTAGTTATATTCATAACTAAGGAAGAGAGCTC
TCTTCCTTAGTTATATTCATAACTAAGGAATCTTAATAGCTCCTTTGATGAAAAAAATGA
GAGGAAACCTAAGGTTATGAAGCAAGAACTAGAGCGACTACTATTGCAGAAGGAAGAATT
TTTAGTAGAGGGCGCGCTAAACAAGAATAAACTGGCAGAACTGGCAAGACAATATGATTC
TATGTTACTCAATCTTTTGATGAGTGAGCCTACTATTTCAAACCACTTTTTCAGCACACT
TGAAGAAGGCATCTTGGTTTTCAAAAAGGATACTTTTCTGCAGTTCCTCAATAATAAGGA
GTTCTTGCCTGATAGCTTTACGGCATACAAGACCAAGATTGGGCTTGCGACTAGCGATAA
TCGCTACTTGTCAGAAAATAACGAAGTTGTCCTCAATTTCCCTTATAAAGACTGTGTATT
AGAAGGCGGGCAGACCAAGGACGACGCCAAACGTCAGGAGATTTTCTTTAACGAAACCCT
TGCGCCAACGGAAATCAACCGCCTTTTGGATGATAAAGTACTGACTAATTTCAAACGATT
TGACTCTGATGGCGAGCATGAGGTGACAGAACTGAGCGATACGGATAACCTTATCATCAA
GGGGAATAACCTCGTTGCTTTACATAGTTTGAAAAAACGCTTTGCAGGGAAAGTGAAGTT
GATTTATCTTGACCCACCTTACAATACAGGCGCAGAAGACACATTTGATTATAATGATAG
CTTTACTCGCTCTACTTGGTTGACTTTTATGAAAAATCGTTTAGAAGTAGCAAAAGAACT
CTTGTCAGAAGACGGTTTGATTTTTGTCCACATTGATGTGAGTCGTGCTAATTCAAGTAG
AGTTGTAGGGACTGGTATGCAACCGTATTTGCATATACTGTTAGATGAGATTTTCGGAGA
AAAGAATTATATAGGTACTCTACACTGGAAAAAGAAAAAGCAACCATCGTTTTTGAGCAG
AATTGCTGGAGTTATGGAGACTATTTTAGTTTTTGCTAAAAATGAAAATCGAATTAAAAA
ATTGTCAATTTCAGGGTCTACTGATACTACAAAGCGTGTTGATAATGTAAGTAATCCAGA
AAGCGAAAGGGTAATTTTGGCTGGAATTGCATATAAAGGAAAAGAACAGAATACTATAAT
AAAAGCTGGAATCTATAAAAATAAGACCATGTCAGTTACTTTTATGCAAGATGTTGTCGT
AAAAGATGGAATAACTCAAAATGAATTTTCTGCGAGAGCTCAATGGAGAACTTCTCAAGA
AAATATTACAAAATTTGCAGAAGATGGGTTGTTATACATAACATCAGCTAATACATTTAG
GAGATATGCTTCAGAGGAGGAGTTAGGAAAAGAGAAGTCGATAACAGACTTGTTGTTAGA
TTGGGGGCAAAATCAAGATGCTACCGATGAGATGAAGGCTTTGTTTGAGGATAAAGTTTT
TAGCACTCCAAAACCTGAAACACTTTTGATGAATATTATTAAGTCTCATACAAACGAAGG
TGACTTAATCCTCGACTTCTTCATGGGTTCGGCAACTACTCAAGCCGTCGCCCACAAGAT
GAACCGCCAGTATATTGGCATTGAGCAGATGGATTATATTGAGACCGTTTCTGTGGAACG
CTTGAAAAAGGTTATTAATGGAGAACAGGGCGGTATTTCCAAAGATGTCAACTGGCAAGG
TGGTGGTTCATTTGTCTATTGTGAGTTGAAAAATGATGCTCAAGATTTTAAAGAGTCGAT
TTTGAAAGCAACCACGACCGAGGAATTGCTTGAATTATTCAACACAGCAAAAACGTCATC
CTTCTTGTCTTACCGCATTGACCCTAAAAAATTGAAAGCAAGCGAATTTGAAAAACTATC
TTTGGCGGAACAGAAACAAATTTTGTCGGAGATTATCGACCACAATAATCTCTATGTCAA
TTATAGCGATATAGATGATCAAACATATAATATCTCTGAACAAGATAAACGTTTGAATCG
TGCCTTTTATGGGGAGGAGTAAGTATGGAGTTTCTATATGAAATCTATAACATGGCAAGT
GCCAATGGTTTTATTGACTTCAAGGAAAATGTTCCAACCAAACTTGAGAAAAACCTCAAA
TACCCTCTTCGTGCCTACCAGAAGGAAGCCTTGGGGCGGTATTTATATTACAAGGAAGAT
ACCAAAAATCGATTAACCCCAGAGCATGTCCTCTTTAATATGGCGACGGGCTCGGGTAAA
ACGCTACTTATGGCAAGCCTTATCCTTGAAAAATACCAACAAGGGGAGCGTAACTTCATC
TTCTTTGTCAATAATGACAATATCTTGACTAAAACCCGTGATAATTTTTTGACGGTAGGA
GCTGGCAAATATCTCTTTGCGGAAAAAATCGAGCTCAACAATCAAGTTGTGCCTGTGCGA
GAAGTCACGGATTTTTCAGACAGTAATCCGAATGCGATTAACATTGTCTTTACAACGATT
CAAAAGCTCCATCAAGATTTGAATACACCAAGAGAAAATCGACTTTCTTACGAACAGTTC
GAAGATATTTCGGTGGTGCTTTTAGCCGACGAAGCTCACCATCTCAATGCAGGGCTGAAT
GCTGGCGAGAAGAAAGATAACACCAGCTGGACGTCAACCATCGAAAATATTCAAAAGACT
GCTAAAAAGTCTAGCCTCTTAGAATTTACAGCGACCATTGACTTAAACAACAAGGATATT
GCCCAGAAGTACGAAAAGCACTTGATTTACAAGTACGACCTGAAAGAGTTTCGTTTGGAT
AAATATTCCAAGGATGTTCTCTTTCATCTGGTGGATAGCGACGTGTCGGCACGTATGCTT
CAAGCCATTCTCATCAGCCAGTTCCGCAAGAAAATAGCACTCAAAAACGGTATCAACTTG
AAACCTCTAGTCATGTTCAAATCACAGAAAATTGCAGAGAGCAAGGGCAATCTGGATAGT
TTTTTGGATTTGTTGACAAATCTAAGTGTGCAACAAATTGTCGCTCAGCGTGAGTTAGCC
CAAGATGGCATTTTGAAACAAGCTTTTGACTTTTTTGATCAATCAGGGTTATCAGACCAA
GATTTGATAGCAGAGCTACAAGAAGATTTTCGTCTCGAACGCCTGCTCTTGATTGATGGG
AAAAATAAAACTAGCAATAGCTTGGTGGAATTGAATACACTTGAAAATCCTGAAAATGAG
ATTCGAGCGATTTTTGCTGTAGATATGCTCAACGAGGGCTGGGACGTACTGAATCTCTTC
GATATTGTCCGTCTCTATGACACTCGTGATGGAAAAGTAACCAAGAATGGCTTTGTGGCG
GGTTCAACGACTAACGCCGAAAAGCAGTTGATAGGACGTGGTGCTCGTTATTATCCATTC
GTCTTTGATGGATATCCGGACGAGAAATTCACTCGAAAATTCGATGAAAATGAACTCCAT
GAATTGCGTGTTATTGAGCAACTTCATTATCACTCTGCTAACAATCCACGCTACATTTCC
GAACTCAAGCAAGTCCTGCGTGAGTCTGGTATTTATGATGACCAAAATTTGGTAGAGCGT
GAACTGCGACTGAAAGACAGTTTTAAGAAAACTCGCACTTATACGGACGGGCTTGTTTGG
ATGAATAAGCGTTTAAGTAGAAAAGAGCTGGTTGAAAAGCAGCAGCTATCTCTCTTGGAT
GATTCCATCATTCCGACTCGTTTTAAGTTAAGCCTGCCAACGCAGTCCAGCCGTGATATT
GGTGCTTTTGAGGGAGATGATTTTGCTTTAGTGTCAGAAAATATCGTTAGCTTGCCGTAC
AAGTTTGGCAAGAAGATTGAACCACATATTGTTCGAGCTGCCATCAATCGAAATAAAGCC
TATACCTTCGAAAACCTCATAAAGGCATTTCCTGGTTTGGTAAGCCTTGATGGTTTTATC
ACGATGTTACAAAACATTGACTTGACTATCGAGGGAGACAAAAAGGCGGTTGATAAACTT
AGCCAAGAACACAAACTTTTTATCGTTGAAAAACTCTTACACTATATCGAAAAAGACTTG
GTGGCACTTGAAGAACGATTTTATGGCTCAAATGAGTTTACGGCTTATAAGATTCAAGAT
TTGTTTGAAGCCAATATCAAGCGGAAATTCACAGTTAATCAGCAAAGCGATGCAGAGTTC
GGATTATCTCAGAAAAACCGCACAGAAACCCAGTATTTCGAGGATTTGGACGCTTTTGAT
TGGTATGCTTATGACGACAACTTTGGAACTGACGAAGAAAAAATGCTGGTTCGAGTAATT
AAAGAATTGATGGCAGACCTAGAAGAAAAGTGGACGGATATTTATTTGCTTCGCAATGAA
AAAGCCGTTAAGATTTATAGCTTCGAAGACGGACGTGCTTTCGAACCTGATTTTCTGATG
TTTGCGAACGATAAGAAAACGGGGAATGTCTCGTGGCAGATTTTCATCGAACCAAAGGGT
GGCCAGTTCTTAGATAGCGACAATACTTTTGAAAATAGCAAGGAAGGTTGGAAACAGAAA
TTCCTTCTACAAATATCTGAACGAGATGAAGCTAGAACGCTGGTGGATGATGATCGCTAT
CGCATTATTGGCTTGCCGTTTTATAACCATACTGTGAGTGAAGAGTTAGTGAAGGAAGAG
TTGAGAGGATTGTAAATAATGGGTGAGATAGTTATATGATTTCAAGGATTGTTCTACAAA
ATTTCAAACGATTTCCTTCTACGGAAATTTTATGCAATGGCGGTAAAAATATTTTTATCG
GCGAAAATGGCGCAGGAAAATCAACGCTTCTCCAAGCCATAGGACTAGTGTTAAGCGGTA
GTCATTCTCAAATTGAAAAAGTTAGCCTTGCTAGTCTAATGAACTCAACATCTGTTTCGA
AATTTTTAGCCGAAAAAGGGAATTTTAGACAACTTCCAGAGACCTTTATTGAGTTATATT
TTGATGAGAATAATCCAGAAATAGCAGCAAATTACAAAATTGAAGGCGTTCATAATTCAA
AAAAGATAAAGGCGTATGGAATTTGTCTGAAAATCACTCCCAATTCTGATTACCGTCAAG
AAATTCAGGAAATTCTAACGGGCAACGCTTGGAACGTCTTTCCGTATGAATTTTACAAAG
TTGAGTTTTTGACGTTTGCTGGGGAATCGTACTTTTCTCACTCTAAGCCGTTCAAATTTT
TGTATAATACCGTTAACACAAGCTTGATAGATACAAATCAAGAAACTCGGAAAAGAATTG
ATGAGGTCTATTTGAGCTCTATTAATGAAATGAATCGAGCTAAGGTTAATAATAAATATA
GAGAATCCTCACTTTCATTTATAAACGCTCTACGAGATGATAATTTAATAGAGTCAGTGG
ATTCGGAATTTATGCTACACTTCGAAGAATCTGAGAGAACTTTCAGAGACACTATTTCTG
CTGCAAAAAACGGAGTGGATATTAAAAATCTCGGTCAAGGCGAAAAGGTGCTATTGGGTG
TAGAAAACTCTTATAAATCTTTAAAAGATAGGGTTAAAATATTATTGATTGAAGAACCTG
AAAATCATTTGAGCTACCTAAATTTACAAAAACTAGTAAATACACTAAGCGAGGATACGA
ATGTTCAGGTATTTATCGGTACACACTCAAATATGATAACCTCAAGACTTGGCGTTGACA
ATTTAATATTTGTTAACGAGGGTCAGACTTCGAAAGTTACTGATTTAAGCCCTGATACAG
TTAAATTTTTCAAAAAATCAACAAACCAAAATCTTTTGAATTTTATTCTGTCTAAAAAAG
TTATCTTAGTAGAAGGAAACGCTGAGTATATTTTGATGGAAAAGTTTTTCGAAATTATTC
ACTCTGAGGATGCGTCGAATTGCGGTGTAGCTATTATCTCTGTCGACGGCCTAAGCTTTA
AGAGATATTTAGAAATCGCAAAAGGTTTTAGTGATAAAAAAGTTGCAGTAATTACAGATA
ATGATGGTGACTATAAATCGAAAGTGCTGGATAGGTATTCGGAGTATGATAGTTATGACA
ACATTAAGGTGTTCTCTGACAGCATCGACACCAATCGTACGTTTGAGGTGTGTCTATATA
ATAAAAATTCAGATTTAATAGATTCTTTAAGCATCGCCCTTACTGATAACATTCAAGAAT
TTATGCTTCGAGAAAAAGCAGAGTTTGCGCTCAGACTATTAACAAAATTTAATGATAATG
ATTCATTACAGGAATCATTCAATATTCCAGATTATATTAAAGAGGCTATAGAATGGGTGA
AAAACGATTAATTCATGCAGTTGCTGGAAGCGGAAAAACAAGAACGATAATTGAAAAAGT
ACAACCTGAAAAACGGAATCTGATTATAACATATACAGAAAATAATCAGGAAGTTCTAAA
AGATAGGCTTTGTGAGAAGTATGGGAACATTCCAGAAAATACTCATATTTTTGGAGTATT
CGAATTTCTCTATAATTTTTGTCTAGTTCCTTACTTAGGTAGACGACCAAAGGGGATCAT
TTTTGATTACCAAAAAACGGACCAATATGATAATAGTTCTGTAAGCAAAGATGGACGAAT
TATTCACAATCAACTCTCAAACTCTCTACTAAAGGGAGAGTTGACTATAAACAGAAAGAA
TATTGCATTCGATAATAGTTATCTGGATAGAATTGATAAATTTTTTGATTATGTATTTAT
CGATGAATGTCAAGATTTTGAGTCTGACGACTTCAAATGGATGCTTAGTTTGTCGGATCT
AAAAGCCGATGTATTTCTTTTAGGGGATTTTTATCAAAAAACATTCAGTACATCAAAAAG
AGGTAACACAGGAAAAGGAATTCATTCAGATATAGACAGGTGGCTAGGAGAGATTTCTAA
GGCTGGATTCGAAATTGATACAGATACTTTATCTCACAGCCATAGATGTCCAATTGTTGT
CTGTGACTTTATCTCGTCAAGATTAAGGGTATCTATCCACTCTTGTTCGGAAGAGGTGGG
TAGCATTGTGGAGTGTTTTGATGATAATGCTGCTATCAAAGAAATTATGGAGAATGACGG
CATTTTAAAGTTATTTTACCAAAATTCCTCCACTTATAAATGCTTCAGTCAGAATTGGGG
AGAGAGTAAAGGAGGAGAATTTTTAGATGTGTGCGTTGTTTTAAATAAAAAAACACTTGA
CTCTTTTCAAAAGCAACCCCTTTTAGAGCTAGCACCTTCTACTAAATCAAAATTCTATGT
TGCGTGTACTCGAGCTAAAAGAACCCTATATTTCATACCTGAAGCTAGTGTCTCAGATTA
CAAAAAATAACTTTCGCACCGCCATTCGCTCCGAGTGATTTGAGAATGAGCGACTACGCC
CGACACAACGCCATCTTTCAAGCAAACCATCAGGTGACTTACTGCGTATTCTCCTTTTTT
TTCGTCAGCTTTGGACTGATTCAATAATCGAAGTCGGCCGAGAGGACTCTCATAAATTTA
AGCAGGAACCACATTAAGGTTTCTGCTTTTTCTTCATGCCGAACATTCGTCGACTTTTGA
CACCCTTTGACAAGCTAACAGATTTCTATTGTAGAGCTTGTTGAGCTAAACAAAATCTAT
TCTAAAATTCCTGAAACTGATGTAAATTTTACTCAAAAATCTCTTCAAAAATACTAGACT
TTTTTACCCAAACAGAATTATGATGTGACTGTCAAAATAAGAGAAAGGATTTTACGGAAA
TTTACAAGATCCAAAAACAACTGGAAAAACTCGCCGAAGCTATTCATAGGAACTTATACT
GGGAAAGCCTCAGCTTTATCAACCAATACGAAAATGAAAATCTTTCAGAGGGCAAAATTA
TCGAATGGAGTGAAGTCGCCAAGTTGATGGAATTGCCACGCCTTCTAAAAGAAAACACTT
TTACAGAAAACTGCAGAATTGGTTTTCGCAAAAGCTACCGAGTTAAAATTTGGAATACGC
GGGAACTGTTTTTCGAATTCAAAACACCTCTACCCAATATGTTAAACCTTTTCGAAGCCA
TAGCAAGTGCCAAAAGCGAGGACGCAATGGAAATGTTGGCGGACGAATTGATGGTTCAAA
AGTTGAAAATTGCCAGTGAGATTTTGGAATAAGATAACTGTTGTAAATAAATTAAAGGAG
ACAATGTTATGGAAAAGTTCAACCAAAACAAGAATTTCGAAAATGAAATCCGGCCAAACC
TCCCCGAACTCGAACAGCGAACGGTGACGCCGTTTCGAGGGATGGCGGATTATGTTCAAG
ATATGGCGGAATTATTCAATCAAGAGCGTTTCGAAATTTTGGTGCCACTCGCGCCAGAAG
ACAACATATTTTATGAATGTTCCTTTGCGGATGCAAAACAGGCAGAGCTGTATTTCGAAA
ATTCCTGCCGTGCGGAAAAGCCAGATGATTTTTATTTCTGGGTCAATCTGTTAAACTGTG
AAATGTTGTATGTTTGGAATATGGGATTGCGGTCTGCGGAAAAATAATCGAAACAACTGC
ACAGCACGCAAAAACACGCTTTTTGGCGTGTTCTTGGTTGGGCTATAAATTGATGTGCTG
GCTAGTTGATAGTTCTGCCTACAATTTCAACTTCTTGTTCATTGAGATGGTTTAGCAAAA
TCCTAAAGTTGAAATCATCTGCATCGTCAAGTTGGTGTGGTGGTAAAGATTCTGTGCGGT
TTCGAAATTTTTGAACTGGCAAGTATATTCGAGGGTTTGCTCGCCACTTAATTTGTGCCG
AACTTTGAAGTTTTTATCTTTGAAAATATCTTCGTAATTACAGTCAAAATTCGAAAATCT
GCCAAACTCTACAGTGTTGCCAATTTCGAGTTCTAGGTAGGTTCAGCGGTAAACTTCCTG
CGCCTTTTCAAAGGCTGGCGTAATGGCTTTGTTTTGAGCATGAGATTTTCCAAGTTCATA
GCTGACCCTCAATAACTCACGCAGTCTCCAAACCGACACATCGTGGAAATCTTGGCTGTC
CGAATACTGCCGCTCCAAGGTGGGTATTCCACCGACCTGTCGGGCAATTTGTGTGAGAAT
ATTATCTATTTCAGGGTTTTCATTTTCTGAGTTGTATATTTCTTGAATTTGTTCTTCAAG
GCTTGGTTGGCTTGGGACTTGCATCTCAGGCTCATGAATTTCACAGTTGTTTTTGAATGT
TTCCATCTAATTCTCCTTTACGTTTAATTTTGTGCTCTGATGGTAACTCGTTTAGGCTAA
AGAGTCAAGGGCAAAAATAAAAGCCCTAACGGGCTTTTGGTGGGTTATGGTGGTGATTAG
GTTATTTGTTGTTTTGGACTGCTGGCTGGAG
