# Supplementary material for: Abundance, Diversity and Role of ICEs and IMEs in the Adaptation of Streptococcus salivarius to the Environment
Source: Genes (Basel). 2020 Aug 26;11(9):999. doi: 10.3390/genes11090999 (PMC7563491; doi:10.3390/genes11090999)
Supplement: Supplementary file 1 [file genes-11-00999-s001.zip › Supplementary files/Lao_Data_S1/IME_Ssal7073_tRNALeu.fasta]

>IME_Ssal7073_tRNALeu
GACTCAAAATCCAGTGTCCGCAAGGACGTGCCGGTTCGACCCCGGCCGCCGGTATAGTTT
AAAAGACAAGGTTTTCGGACCTTGTCTTTTTTTCTTTGTTGTGTGTCGAGTTACCAATTT
TTTCCATTTTAAAATAAATCATCAAGTTTATTAGCCAATGTTTTCTGTTTGCTAGGGTAC
AAATGGGAATAAGTATCAATTGTTGTCGTAATAGATGCGTGTCCTAATCTTTCTTTAACA
ACAAGATAATCTTCCCCTTGATTTATAAGTAATGATGCATGAGAGTGTCTTAAATCATGA
ATTCTTATTCTCTTTAAATCTTTATCCCTTTCTAGTATTTGCTTAAACTTCTTATCAATC
ATATTTTTTGTAATAGTTATTGGTGTACTCTGTATTATTTGTAGTTCGTCAGTATTTTTG
GTAAATTCCTTAAGTCTTTCTTTTTGTTTTTCTTTCCAATCTTTTAGCATTTCTGTTAAT
TTCTGATTGATTGTAATATTTCTAGTTCCTGATCGTGTTTTTGTTGTATTAATGTAGCTT
GTATTATTTACAAAGTATACCGTTTTGGTAACGAAAATTGTATTTGTTAAAAGATTTATA
TCATTCCAGTTCAATGCGAGTATTTCTCCCATTCTCATCCCAGTAAAGAAAGCAATTACG
AAAAACAGGTCATAGCTTGTTTCATCATCTTGAATAAGTTCTCTAAATCTCGTGAATTCT
TCTATACTCCAAAATTTGATATTAGGCTTCCTAATTGGTAATTTTCTCAGATTCTCAACA
GGATTTTTATCAATAAGGGATTTTCTTATACCAGTGTCAAAAATTTTTTTAAGTAGAATT
AGAACTTTATTAATTGTATTATAACTTAAAGTTTCATTTTCATTTTGTTTTTTAGGTTTT
GTTTTTAGGTATTCACGAAATTCGAATATATGGTCATACGTTAATTTATTTAAATTTGTA
TTTTTAAAATATGGTTTAATATGACGCTCATAATTGTTTCTTTGTGTACTTGTATAGCTT
ATTTTTCTGCCATTTTTCAAATCGTCTTCTTCAAGCAACTGGAATAACATATCTGTTGTT
ACTACAAAGTCAAATTGTTTTTCTTTTAATTCTACAACTCGAATATGTTGTTCTAGTTCT
AGTGCTTCCTTTTTAGATTTTAATCCTTTTCGAATGATACGTATTCTTTTTTGTGTGACT
GGGTGGAAACCATTAGAAACATCAACGGTCCATTTACCACTTTTAGTTTTACGAATAGTC
ATTCATTATGCTTCTTTCTGGAGTTCAATTCCTAGTAGTTCTTCAGCGACACTGGCTGGA
ATTGTACCAATCCGTTTGTTATCGTAGATATTAAAACCACGATTCACTAATAGTAATTTG
CCAGTATGGATAATCTTTCTTGCAGTTCCTGGAGCAAATCCAAGTTCGATAAGGTCATCT
TTTGTTACAGTTTTAATCATGTGATCTCCTTTTCTGATTAGATTAAGTAAGGGGAGGATT
AACTCCCCTTGTCTAATACTTATTTTTGTTTTACATCTACTAAATGGATAGCATCCGCCT
TGTAATACATTGTCGAACTAATCATAGTAGCTTGTAAATTGTCAAATGTTACTGGTACTT
CATCCATTGCTTGGATATAGTCATTATCAACTAATGCTTCTGGATTGTCTACAGAGACTT
GGGTTGATTTCTTTTTGAATTGTCCATCCTTGATTGTTACATTGTATTTCCAACCAATGA
TTTTATCGGTATTAAAACGTCTTTCGCTACCATCTCGGTTTTTGATAATTTCTCCGTTTG
CATCTGCTCGGACTTCTGTTTCAAATTTTGGAATAACTTCATCCAATTCAAATTTTGTTC
CAATGTTATTAAAATTCCAGTCATTTTGTGAAAGCATTTTAGCCATAGTTAATTTCTCCT
TTTGATATTTTCTTTGATTGTAGGGATTAAATCCTCTCTTTTAAAGAGAATTGCCCTTTC
TATTAATCCACTTGCTAAATCTGGTGGATATTCCATATTGTTGAGTGCGAGATAGTTAGA
TTTCTCATACTCATGCAGTAAATTATTGTCGTATAGAAATTTATACGCTTTTAGAATAGC
CCCTGAACCTTTATAGGTAAACCATTCTAATTTTTGTTCTAGTTCTGTTTTTGATTTTGA
AATAATGATAGAGACAGGTTTTGAGTGACCTAAAAACTTTTCCCAAGATCTCAAAGGTTT
TGAGAAATGGCTATCACTATAGAATCTCACTTTTTCTTTGAGATATCCCTTGGTAAAGTT
GAGAAGGTCTATTTCTGAATGCAACCATTCTTGAATGAAGTAGTGAGCTTTTTCTTTCCT
AAGTTCTAACTCAGTTCTTATCCAATTTTCTATAAAATGCTTGCTGATACCGAGCTTCTC
AGCTCGTTCTAAACGTTTATCGTAAATTCTAAGTCTTTCATCATCATTGGGTTTTCTCAA
ATATAAGGTCTGGCCGATTGTTTCATCTCCGTAGGTATTGTAGTAGGTGCTTTTTCCATA
TAGAAAGCGTTTCTTCTGACAAATCTTTAGAAGCTGATTAGGAGTGAAATAGGGTGTTTC
ATTAAAATCATCTATTGCAATATCAATTCGTCTTACTGAAAATTGATTGTAATTGTAGTA
GAGGTTATTCAGAAACTGTCTTTCGGACAGACTATTTGGATCTAATACCATATCTCTATA
GAACTCGAGTGCCTGTCCTGACATGACAAGCATGTAGGACGACTCTTTCGCTCCATAGTA
AATACGGATATTCCCATAATGAAGCTGGCTATCATAGTTATAGTATTTAAGGCTCCCTTT
ATTCTCAATAAATAGGTCAGAGTCAAGAAATAGGATGTCTTCGATTATTTCTCTTGGCGA
AAATTCAGTCTTATCAAACTGAATTTGAATCCAGTCAAATACAGAACGTAAATGTTCATT
TTTTGCCATAGATTTTGATTCAACTTTTTGCCTAATTTTGCCACCCATAAAATCTCTAAA
ACCCTTGATAATACTGAATTCTTTCGATGATACACCTAACTTGCAGAGGGTGGTGTTACT
ACACACCCTATCGGTCAAAAATGGTCCGTCCGCATCTACGCTCATTTTCGGCTTTCTGCC
TCATGGCTCAGCCGAAAACTCGCTATTAGCCGAACCTATTTTTTGACCTCTTGTTAACAA
ACCCTAGTAAGCCGGTTTGCATCGACTCTTCAATATCTTGGATTTTCTTTTTTAGGTTGG
AATTCTCAATTTTTATCAGTCGCATTTCTCGCTTAAATTCCTGTTTTAAGGCGCTCAGTT
CATCGTAGAGCTCATCTATTACTTGGTTTAGGGATTCATGCTCATTGTCTGCTAGACTCC
CAAATACGGCTTGTATAGCCTCTTTTAGACCTATTTCAAGTTTTAGTTTAGCTAACTTTT
GAAATTGTCTAAGGTCTTCGTCTGTAAAATCATAGGCAACTGTATAACTTAATTGATGAG
TTCTGGGATTTCTACTGATAGGAACTTTAATTTTCTTAAATTCCTTGCCACTTATCTCTT
TAATCAGTTGAATCCAATTTTTAAGAGTAGAGGTAGAGTTTAGGCCAGAAATTTGATTGA
CTAACTCTTTATTGGTCATCTTTTTGTGAAACCTCCGAAATTTTCTTGTGCAACTGAAGA
GTTTTCTGTGGTATAATTGTTACATAATATGTTTTGATCTTGGAACGAACGGCACATTTG
TTTCAAGATTTTTTATTTTGTCGAATCTTACCTCCTTTATTAAAATTTTTTAAATCGACT
ACTAGTTACATACGCTTTTACCTCCTTTTATGCTATAATATTCTCAATGGAATATTCAAT
CTCAAAATAAATATTCCTTATGGAATAATTCCATTTTATACCGTTTAGAATATTTTGTCA
AGACAAAATATACAGAATCGAATATTAAAGAGGAAACAATGTTTAATAATAATTCTTTTG
GAGATCGTCTTAAGGAACTGAGAAAGGGTAAGAAATTAACTCAGGTACAAGTTTCCGAGA
TGATTGATGTACAACAAGGTACTTATTCTCGTTGGGAAAACGGAACTTTAGAGCCTAGTT
TAGAAGCCGTTGTCAAATTAGCAAAATTATTTGATACCACGACAGATTATTTATTAGGAA
AAACGATTTACATTACTCTAGATGTTGTCCCACATCCAATCACTAGAATTGATTTGAAGA
AGCTAAAAGAGTTTAATAAAACTGAACTAGATGATCTGAAATTTGCAATTGTCATGAATG
GAATTAAAAACCATTCTACTCTACCTAAGTATTTGGATGAGCTAGTCTCTGAAAATAATT
TAGATGAAGAAGAGCAAGAAATATTGCAGACTCTTTTTAAAGAGGTTTCTGATTATTTTA
ATGCAGATTGATGGTTTGTTATATTTTTAGTTTCACTTATGGAACTATGTTAGTCTAAGT
TGCTAGTATTTTAAAAAGACAAGGTGCTTCATCCTTGTCTTTTTCATTTTAGTATTGCTT
TTGTTTCAATGTCAATAAGTGTGTTCTTTTTGAATCAGTAACTATTTCAATTTATCTATC
TCGAAATATATAAAATCCCTTTGTAATACTATAAAAAATAACTAACAAAGAAATAACTAT
AAGACTCGGTTGCCAAAAACCCGATATATCTACTACATTTTGGCCTAAAAGTTGGCCAAT
AAAGCTAACTAAAATTAAAATAATTAAATTGAAAATTACTGATACTAATAAAATTAACAC
CGAATGTATTATTGCCTCGCCTATACGTATTTTAAAAAGTTGTGATCTTGACACTCCCAG
TGTCTTTAACTGTTTAATGTCTTCAATATCTTTATTAGAAGATAAAATTGTAAGAGAAAT
AGAACTAGTAATAATCAGAATAATTGGAGCAGACAGATAAGCAATAAAGGAAGCTCTTGC
TTCGAGTACACCGTTTGCTTTATTCATGAATGAATACATATTTTGGGTGTAAAGAATAAA
CCCAGAAATGAGAGTTACTCCCATGCTCATTGAAGTTTGTATACTTTTCAAATAACTAGG
ATTGGATAGTAGATTCCAAAAGCCTGTATTGATTACATAATTTTCAGTTGGAAATATCCT
CATTAAAAATTTTATTAGAAACACTTGAATTGATGGAGATAGTGATTGAATAATAAGGAT
GTGAATAATTAATAAAAATAATATTATGCTTGACTGTGTTGAAATTATTTCTTTATTTCT
GCTAAAACTTGCTGAAACAATCAAACCTATACATAGTAACCATAGGATTAAACGAACAGA
GATGTTAACAAAACCAGTTACTGTAACTTTTCTTTTTTTCTTTTTTGGTTTTAATATTGA
TGATATTTTAAGTATACGACTTGAATAAAAGTAAGCCCCTATCCCGACAATTGTTGGGAC
TATGAAAACACTCAATAAAATTGATTGAATGTTGGCTGTAATAACTAAATCAGGTAACTC
ATCTCTTCCTAATAAATTTTGTAAAAATTTGTAGTAACTATCCGCCATGATAAATGAAAG
TATTGTACCAATACTACTAACAATCACTGCCATTAAATAAAACTGTCCAGATACTAATAA
AGATAGCTGAGTTCTGCTTGCGCCTAGGGTAGCCCATAATTGGTAATCCTTTTTAAAGAT
ATCTATTAGCAGTCTTATATTATTTGAAATAAGGAAAAATAGAGTAGTCCCGCCAAAAAC
TATTAGCATTTGAAAAAGTTGTGAAGCGTTAATATTAGCAGTCTTTATTGCACTAGCAAT
ACCAAATAAAGATGTTCCAACAATCAGGCTAGATACAAATAGTAATGGTATTGTTCCTAA
CCATTGTCTTTTTGAGTACTGAAATTGGTAAATGATTAATTTTAGCATAATAAATCCTCC
TCAAATTAATCTTTACTAGTTTCAAGTGCTTGGTAGAGCTCATCAGCTGAAGGTTTAATA
ATTTGTCGAGATATTTTTCCGTCTTTTAAAATGAGTGCTCTGTCAGTTTTTGAAGCCAAC
TCAATATCATGAGTGACCATAAGAACACATTTTCCTTGACTCGCTAAATTACGAAGTGTT
TCAAAAATAAGTTTTCTTGAGACGCTGTCCAGAGCTCCTGTTGGCTCATCAGCAAAAATA
ATTTTACTATCAGCTATTATTGCACGAGTAATAGCCACTTTTTGCTGTTCTCCACCTGAT
AAGGTAGCAACTAATGATGATAGTTCTGCTTTAAAATTCAAACTATCCAACATTTTTTTA
ACTTTATTGCTATCAACACTCTTTCCTGAAAGTCTCAGAGGAAGTGTAACATTTTCTAGA
ACAGGTAGAGCGGGTACCAGATTATAATTTTGAAAAATAATTGCAATATCTTGCCTTCTA
AATTTAGCAAGTTTCCCTTCTTTTAAAGTGTATGGATTCACACCATTGATAACAACTTCG
CCACTTGTTGGTTCAGATAAACTTGATAAACAACTTAATAAAGTAGACTTTCCAGAACCA
CTGACACCAAGGATTGATACAAATTCCCCATAATTGACAGATAAAGAAACATCTTTCAAA
ATAGAGACAGTTTTATCTTGTCCTAGTAAAAATTCTTTTGAAAGATTTGAGACTTTAACA
GCTACATTATTAACCATAATAAATCCTCCTGATTCCAGTGTCATCTTTGATTTAATTATA
TAAATTGGAATTCTATTAATATCAAGTAAGTAACTTATGAAACGTATTTTTAATGGATAA
AATTTCTTTTTTATCTGGATCTCGAATAAAGGCCTTTAGCGAACTAAGGATTTTTTCTAT
TACTATAATAGTATCATAAACGAGGCTCAGTTGAAAGCGTAATCACAACTCTATTAAGAG
GTACAGCTATTCTATACAAAATTTAAACATAAAACTTAGGTATACTTAATAAATGAGAAT
TAAAGTTAGCTATAACGAAGATAGTAGCATATGTAAAAACTTTTTGATACAATAGAGTTA
CCAAAAAGTTACAAAAATTTGAAAAATGAGTCTATTTTGCAAGATTCAAAAGTCCTAAAA
CGCTATTAAATCAAGGTTGTAAGATTTAAATAATGTAGTGATGTAACTCAAAATCCAGTG
TCCGCAAGGACGTGCCGGTTCGACCCCGGCCGCCGGTA
