# Supplementary material for: Abundance, Diversity and Role of ICEs and IMEs in the Adaptation of Streptococcus salivarius to the Environment
Source: Genes (Basel). 2020 Aug 26;11(9):999. doi: 10.3390/genes11090999 (PMC7563491; doi:10.3390/genes11090999)
Supplement: Supplementary file 1 [file genes-11-00999-s001.zip › Supplementary files/Lao_Data_S1/IME_Ssal7073_tRNALys.fasta]

>IME_Ssal7073_tRNALys
TGCCCCCTACATGAATTTGTAAGAACTTTTCATATTGAAAATAAACAAAAATGTTGAAAT
ATAGCTGATTTTAGGGAAATACTTTTAGGTATTTTCAATGTCAGGATTTAAAAATGGGGC
AAAAGTGGGGCAAAAACAAATTAACGAAAAAAATATCGAGTTCGTGCATCAAGTAAATGA
TAAATTGCAAGAATAAGTGCAACATTTACTCGAACTCATCCTCTAGAGCTTCACTAGCAG
TTCTGTAAGCTAAACATTTTCGTGGTCGGTGATTGATATCATATAAAGCCTTGGTTCCCA
AAGCTTTTTTATGTTATAAACTCATTAAAAGAACCCCCAGTTAGATTTGGAATATTTTTT
ATTCTGTGTCACATAAAAATAAATAAAATGAATGGCTATAGCTAGAGCGAAGATGGTTGC
AATACTCAGCACTATTGTAGGATTCGAAGCGAAAACCAAAGAGAGAATCAAGGCAGCCAG
ATAGAGTGTCGCTTGAGCACAGTAGTAACTTTTCGAATAGCGAAGATAGTTTTTGTTATA
GGGCCCATTTGCTAGGACAGCAGCTTGGAAGAGGCCAATTCCGATATAAAAGAAGCTGAT
TGCAACGAGAAGATTAGCCTCAGGATTCAGAAGAAAACCCATCGAAACTGTCATCAACAT
AAGCCCAATGAAAATAGGATAGTGACTATAAATTATAAATAATCCCTTTTGATTGGATCC
TTCGTCAATAGCATGGTCAAATTCACCAAAATAAAACAAGAACAGAGAAAGCATGATAAC
GAAATTAAGAACCGAATATATCGAGAAATTCTCAACTGTAAAGAAGTTAACTAGCCCAAT
AACCATCTCTCCAAACGTAATAATGACAAGAAGGGAGACGCGCTCGATTAAATGGGGAAG
ATTTACTTGGAAATGCTCATCTTTAGTAATCAAGAAAATTGGCACAATAAATGTTAGCAG
AATACTAGCAATAAAGATATAGACTCCAACGTAAATAGGAAAAAGAGCTGCCAGATAGAC
TCCTAAGCTTTGTAGACCTGTCAACCATAGAAAACCTTTGATACTTTCCCGATCAGCACT
ATCGGTTGATCCTCTAAAAAACTGAACCAAATATTGAAAAAATAAGGTAAGGGTTAATGT
GCCAACAGCCCAACAGGTATGATAGTACCATTGTTGCCAATTGTATCCAATCATATTGGA
TATAAAGAGCATAAGTCCCATGTTGATAAACATGATTACCATGTTAAATAACGAGTTTGT
TCCATAGCGATTGGTATAAATGGTTTGAATCATCCAGGAATTGATGATAACCATGACAGA
GATGAAGAAATCAAGTAAAGAGTCCCAAGCCAAAACACCGTTATGAATAGGGTGAATTAA
AGCAGTTGCTTTTGAAATTGCAAAAACAAACACTAGGTCATAAAATAGTTCTGAAAATTC
TACACGTTTATGCTTAATAAGAGTTGCCATCTTAAGACCTTTCTATTCTAGAAGTACAAT
TTATTATAACAGAAAATGGTAATGAGAGAAAAGGAGATGCTTAAATAACTTCATGTGACG
CGAATTGTCAAAACCTTGGAGCACATTTACCTCATGTACCAACTCACAGGCAGAGTGTTT
GATGATTGATAATGAAGAATGGGTAATGAAAAAATTATCGAAATGGATAGGGAATATCCC
TTTTTATTTTGCTTTAAATCAGATTTTTGGATGGAATAGTAGATGATAAGACAAAATATC
TTTGAAGATACAAAAAGACAAACGCCAAAAATGACGTTTGTCTACGTTCTGAGGTAGCCT
TTAGGCTCCCTTTTTTCTTAGAAAATACCGATGAGTAATTGCATGCCAAGACTAGTCAGG
ATGATAGCAATCCAGCAAAGGGCTCCAAGAAGAATGGATTTTCCACTGGATTTGATCATA
GCAACGAGGTTAGTTTTGAGACCAATAGCACTCATAGCCATGATGATGAGGAATTTGGAG
AGCTGTTTGAGAGGTGAAAAGAAGCTATTGCTAACACCAAAAGAAGTAAGGACGGTAGTT
AGCAGAGAAGCTAGGATGAAGTAGAGAATGAAAACGGGGAAGATTTTTTTAAGCTTTACT
CCTTGGTTGTTGTCTTGTTGACGGCTTTGCCAATAGGAGAGGAAGAGAGTAATAGGGATA
ATAGCTAAGGTACGAGTCAGTTTGACAATGGTTGCAGATTCTAGAGTATTGGTATGATAC
AGACTATCCCAGGCGCTAGCTGTGGCTGTTACAGAGGAAGTATCGTTGACCGCAGTACCC
GCAAAGAGAGCAAAACCTTCGTTGGAGAGATGGAGCCAAGAACCTAGAGTTGGAAAGATA
AGAGCTGCCAAGACATTGAAGAAAAAGATAACAGAAATGGCTTGGGCTACTTCTTTTTCC
TTGGCGTGAATAACAGGAGCAGTCGCTGCAATGGCAGAACCGCCACAGATAGAAGAGCCT
ACCCCAATCAAGGTAGCTAGCTTTGTATCCATGTTAAAAAATCGTTGGAAAAAGAAAGCA
ATAATTAAAGCGATAGAAATAGTCGAAAGGATGACAGGAAGGGAAGATTTTCCAACTGCG
AAAACTTGAGAGATATTGAGTCCAAAACCAAGTAAGATAACAGCATACTGAAGCAATTTT
TTGGAGCTATAAGTCAAACCAGCATCCAGTTGTTTATAGGGAGTGAGAAAGGGGTAGAGA
ATCATTCCGATAAAAATGGCGAAAACAGGTGCTCCCACAACAGGCAGAAAGCCTCCTAAA
ACCCAAGAGATGATAGAAATGATCAGACAGACTAACAGTCCTGCCCAATTTTTTGATAGA
AATGACATAAAAACCTCCGAAAATAAATACTTCTTATTATAATCTTATCTGTCAGAAAAG
TAAAATAGAAAGTAGGAATAAGGTTGTAAATTAACGGAATTTTGCGGTCAGAGAGCTTTT
GTAGTTTAATAGATATATGTTCTTTGATCAATAAGGATGCAAATGTGGCATATGTTATTG
AAAAAAATGAATTTGATGAGCCTGGATATGTGAAGTAATTATGTGAGATAAGAAAATAAA
TAAGAGAGTTGAAAATGTACTGCACCCCAAAAGTTAGACAGAAAAAATCTAACTTTTGGG
ATCAGTACATATCCTCGCTTTTTTTAATCTAATAGGTCCTTATTTTCAATTAAGAGTTCT
AGTGGGGATTTATCTCTTGCTACAATAAAACCAGGTTCATATTGGTTATGAAATGTTCTT
TTCTGAGAAGTTGGATCAATATACAACTCATCTCCATCTTCTGTGTATAGCTGGTTGCCT
CTTGTTAGGTAAAGTAAATCCTCTAAGTACTGTCCATCAGTTTGTAGAAAATGTTCGATG
TATTTGACAGCCTTTAAGATCTCACTTACTTTATCAGAGTATTCATTCGATTCAAGAACA
CTCTTTTCTAATTCAATCTCCTTACTCGTTCCAAAAAGTTGAGTTGGAGTTGCATTAAAA
TATTCTGCTATCTTATCTAAATTTGCAAAGGTAGGATAGCTTTTTTGTTTTTCATAATCA
GAGATGGACTGTTTACCAATTCCTAAGTCTTCAGCTAGTTGAGTTTGACTTACTCCTTTT
TCTATGCGTAGTCGTGCCAAATTGGGTCCAAAATTTTGAATAATAAAGGTCATGGGAAAC
TCCTGTTTTTATTTTTAACTTATTTTATCACCTGTAAACTTACAAATCAAGTTTTTAGTT
GACTACCCCAAATATTTTTTGTAAAATATATTTATAACTTATAAATAAGTTATAAATGAT
ACAAAATAGCTCATATGTTTAGGAATAGTGAGTGAGGAGGAAGTTGAAGACGAGACTATG
ACTTATGACTATTCGAAGCCTTGGAGCTAGAAATTGTGTGGACAAGGACAAGGGACGAGC
CTGACGGGAAGTCAGGCGAAGTCCTGCGGACTGCCGTCCAGACAATTTCTAGCCAAGCAA
AAGCTGGCTATTCTAACAGCCAGCAAAAAGGGACACTTAGGACAACGTCCAAAGAACGAC
GGAACGAGCAAACGTTGATTTTACGGTGTTTCTGAGGCCTAAAAAATCTAAAAGAAGGGG
GGACAATTTTGTTGGTTTCTATACAAGATTTAAGAAGCATTCAAGAACGATGTGATGTAG
GAGAATTAGTACAGAGGTTAGATGTCAGTATCGATAGACTAACGGTTATCTGGGATACTG
ATACTGGTTCTCTAAGACGGATTTTCAAAAATCTGAAACAGGCAATAAGTACAAGAGTTG
ACTCATTTGAAATACATGATAACGTGCGAGATGATGTCTTTACTTTAGCTAAAGATTTTA
ATGAGTATGATTCAATCAATATTATATTTTTTCAATTATCCACTTATGGAGGTGAACAAT
TGATTCGGATTGATTTCAATCCTAACACTTTAAAAGAATTTGATGGAATGAAAGTATGGA
GGCAATTAATGTACTTTGCCAGATTGAATTCATTGACGGTACGATTGTCTCGTTTTGATT
TGGCATTTGACATTCTCAACAGGCCTGAGATCGTTAATTTGCAACATATTAAAGGTGGTG
TTACCCATAAGGTCTTCTATGGTCGAGGGGGCGAATTAGAGACGAAATATTGGGGTTCTA
GCGGTAGTAATGTACAAGTTAGGTTATATGATAAGAATAAAGAAATCATTGCTCACAAGC
GTGAAGAGAAGCTAGATTTGGCTGTAAATCCGTTTTGGTGGAGACTAGAGTTCCAACTCA
GAACCAAAGCGATTGGGGAGGAGATGGTCCAAGATATTATGAATCGACTTGATAATTTCG
GATTTTATAAGCTAGATCATATTCGAGTGGAGCAAAGAGCATTTACAATTATCTTTGTCA
ACAATCCTGAACTGTTGTCATTGGCTTTTCCAAATTTAAAATCAGATAGCATCAAAAAGA
AAAAAACAAGAGTCCGCAAACTATTGAGAGAAGAAACGAACCAATTTGCGGAAGAATTAA
AAGAAGTATTAATACAGAATCTCCCTAAATTAAATACAGAATTACAACTACTTGTAGGTG
AGTTTCTGACTTTAGAAAATCAATAAGGAGGATAACTATGGATCATAATTTAATTAGCAA
CAAAGAATTAATTGAAATGGGCTATCGCCCTCACACTGCAAATGATATCATCCATCAGGC
AAGAGAATTACTTGTCTCACGAGGCTATACATTTTATAATCGCAAACGTTTGATGGTTGT
TCCAAAAAGTGTTGTAAATGAGATTCTAGGAACTGAGGTGGCGTAATATGGCAAGTGTTC
GTTATCGAAAGCGAGGAGATAGTAATTTATGGACCTATGAAATTCGTAGCGAAGGGAAAA
CTGTTGTTCATAATAGCGGTTTTAAAACAAAAAAACTTGCAGAGTCAGAAGCTGAACCGA
TTCTGCAAGAACTTCGTTTAGGAAAAAGAATTTCTAGAGATATTTCTCTTGTAGATCTGT
ATCAAGAATGGCTTGAACTAAAAATTCTACCGAGTAGTAGGTCGGAAGAGACAAAGAAAA
AATATCTTCTCCGTAAAAACACAATTGAAAGATTATTTGGAAATAAAAAAGTCACTCAAA
TTCGTGCGAGTGAATACCAAAGAATTATGAATAAGTATGGACAAACAGTTGGTAGAAATT
TTCTTGGTAGATTGAATACTGGGATTCATCAGAGCATCCAAATGGCAATTGCCGACAAAG
TTCTAATTGATGATTTTACACAACATGTCGAGTTATTTTCATCCAAAGAACAACAGATGA
CAGAAGAGAAATATTTACATACAGAAAGGGACTATCTGGATTTACTTTTAGCAGTAAAGA
AAAAATTTGATTACCAACGTTCAATTGTTCCTTATATCATCTATTTTCTATTAAAAACAG
GCATGAGGTTTGGAGAGTTAATAGCGTTAACTTGGAATGAAGTTGACTTTGACAGAGGAC
TGCTAAAAACATATAGGAGGTTTAATACCCTTTCTCATAAATTTGTCCCTCCAAAAAACA
AAACGTCTATTCGGATGGTACCGATAGACGAAGAATGTATTAAGATATTACAAGACCTAA
AAATTGAACAGGAGAAGGCTAATAAAGAGCTAGGAATCAAGAATAGGTATAAAATGATTT
TTCAGCATTATGGATATATTCACTTGGTACCAGATATTGCAAGTGTCAATAAAGCTTTGA
GTGTTCTTTTAAATGAATTAGATATTTATCCAATTATCACGACAAAAGGAGCACGTCATA
CCTATGGAAGCTACCTCTGGCACAAAGGATTTGACCTTGGAGTTATTGCAAAAATTCTAG
GGCATAAAGATATTTCAATGTTAGTAGAAGTATATGGACACACTTTAGAAGAGAAAATTT
TTGAAGAATTTAATCAAATTAGAGATGTCTGGAAAGATTGCTCATAAAAAAATGTGGGGC
AAATGATGGGGCAAATCAGTTATAGACAAGCAAAAAAGCCTTATAAATCAAGGCTTTTTC
CTGTTGATTTAGATGCCCCCTACA
