# Supplementary material for: Abundance, Diversity and Role of ICEs and IMEs in the Adaptation of Streptococcus salivarius to the Environment
Source: Genes (Basel). 2020 Aug 26;11(9):999. doi: 10.3390/genes11090999 (PMC7563491; doi:10.3390/genes11090999)
Supplement: Supplementary file 1 [file genes-11-00999-s001.zip › Supplementary files/Lao_Data_S1/IME_Ssal726-SSAL_rpmG.fasta]

>IME_Ssal726-SSAL_rpmG
TTACTGAGGTAAAATAATTAAGATAAGAAAAGCCTATGAAACTCATGTTTCTAGGCTTTT
TTCGTGCTTAAATTGCGGTTTTGTCTGATTTTTGTCTGATTGAATTATTTCTAACTTTTA
TTTACCAAACTATTATTTATTCACTTACAACAGCTTATTAAAAATGATACAATAGAAAAA
AGTCAACTTATAGGAGAATGACTATGAAAACACAGGCAATCGAAGTAACAAACCTTGCTA
AGTCGTTTGAATTAAGCAAGGGTAAGACTGTTCAGATTTTAAACGGTCTCAGTTTATCAG
CTAACTATGGTGAATTTATATCTATATTAGGTGTCAGTGGTTCTGGAAAATCAACACTAT
TAAAATGTATGTCAGGTCTATTGCAACCAAGTCAAGGAAAGGTTGAGATTCAAGGTTTAG
ATCCCTATCAAACTAGTCCTAATAAACTTGCTAAACTAAGACGTGAGTCCTTAGCGTTTA
TCTTCCAATCCTATAATTTGGTACCTGCACTACCTATTATTGAAAATATCGCCTTACCTT
TAAGATTATCAGGCAAAAAGGTCAACAACCAAGAGATACTTGAATTACTGGAAAAATTGC
AATTCAAGGCAGATAGCAAAGCCTTCCCTTCAACCTTATCTGGTGGTGAACAACAAAAAA
TAGCTATTGCACGAGCTATTTTAGCAGATAGTCAGATTATTTTTGCAGATGAGCCTACTG
GTGCGCTTGATAGTACCTCTCGTCAAATTGTTTTTGATATTTTAAGAACACTAGCTAATC
AGGGGAAATGTATCCTCATGGTTACTCACGATATTGAGCTAGCTTCAAAAACTGACCGAG
CACTCATCCTTAAGGATGGTTTGATTTCCCAAGAAATTATAAAACCTAAGTCTGAAGAAT
TAACTAAGGCTTTAGGTATAGAGACTGATGTAAGGGAGAGATAAATCATGTTAAAACTCA
TTTATTACCAATGGAGATATAGTTGGAAAGAATGGACCGCAACTGTACCTGTCTTTTTTA
TGGCAAGTCTCATTTCAGGGATATCCCTTTCAGGCGACTTTAATATTATAGCAAACAAGG
ACGTACTACTCAGTGTTCAAACAGACCCAAGCCCAGTATTCCTTATGCCCATTTTCTTTG
GCGGGCTAACTCTTTTTCTTATTATTTCCAGTCTCATTGCTAGTCTTTTAAATTATTTCA
AATCGGATTATCAACTTTGGGAAATTTTAGGTGCTAACCGCTGGCAGTTGTCAATTTTAG
TTGCTGGACAAATTAGTTTAATGGCATTTATTTCCAGTATACCTGGTGCTCTCATTGCAA
CACCGATAAGCCGTTACTACTATTATTATTTACAGAAGTATTTTGGCAAAGGTATGATGC
CAGATTTAAACTTTGGTTCTCAACCGTTGGCACTGCTTGCTACCGTAGCTTTAATTTCAA
GTCTCGCTTTTGTTAGTGGGTACTTCTATACCAGTAAACTCCTTAAACAGAAAGTCGAAC
GAAAAACTTTTAAATTTTGGATAATTGTTAAGAAAGCAGTCCCATGGGCTATTTTAGTTG
CCCTATATGCTTCCCTTTTATTTATGTTTTATCATTCAGAACCACTATTGGGTACTGGTT
CCTTGCTTTATCTCATGCTAGTCAATGTTTTTGCTATCTATGCTCTATCTCCCTATCTTC
AAATTGGTATTATCAAACTTTTATCACCCGTACTACTTAGCCACAGGTATGCCCCAATCC
TTGCAAAATGGCAAATTCTAAGTCAAAAATCTTATCTTAAAGCCATTAATGCTTCGGTTG
TTGCTGGAATTACATTGGTTGGGAGTTTTCAACTACTCTCGCAAAATATCTTTTCTTTCT
TTCAAGAAGACGGTGAATTAGAATTATTAGTTTCCTTTATTGCCTTTTTCCTAGCTCCTG
TACTATTAATATTAGCAAACGTAGTCTCCATGACATTATTGTCTGTCCGCCAGGAGGCCA
AAGAGCAGGAACAGTTAGCCACATTAGGAGTTTCCCCTGCTCAACTGTTGCATACAAAAC
TTTGGGAAAGTCTTATTATAACGGGACTAGCGTTCTTTATTTCCCTAGTGATTAACCTTG
CAATGATTGGTCTGATGAACCATTCACTCAGATTGTTGAAAATGGGAATGACTAATTGGA
CAGGTCTTTTCCTTCCAGCTATCATCCTATCTACACTACTCTTTCTTTTGACTTTCATCA
CTAAAGTAAGCCATATTAAGAAACAAACATTTTAAGAAAGAAGCCTATGAAACGTATGTT
TCTAGGCTTTTTTCTAATGTTCAAAATTCTATTTCATCTAGTTTTTATCTGATTAAAGTT
TAACTTTTGTTACTCAATCAACTTCTCTAGCTTTTCAACCGCTCCTCTCATGGTGTCTTT
TTGTTTCTTAATCACGTGGAGATAGACACGTTCAATCTCCTTAGAATCCTCCGAGTGTCC
GACAAATTCTCGAATGGTTGGGAGATCAATGCCTTCACTTGCCATAATGGAAATAAAGCT
ATGACGAAACATATGAGGAATGACATGAATCGGTCTCCCAAAGTCTAGGAAATTATCAAT
ATCCTTATAGGACTTACCTGCCTTCTTATTATACTTTACTGACTGACTAGAACCACCTCT
CAGGAATTGTGATAGCTCGTTGTGATAAAGCGGAGAACCTTGCCTATTACCTGCCCTGAT
ATAGGTTCTAGTAAAGAGATAGCCCAAGTCTTGGTAAGTCGGATTGAATTGAGCTTGAAA
CTTATTTCTGTCAATGTAGTGTCGCAAGATTTTCTCTACCTCAGAACTCATTGGAATCGT
ACGGACACTTTCCTTAGTCTTAAGGTCTGCTCGGTAACGTTCCTTTTCATCAAGATTAAG
AGCTTCCATAACCTCATCTGATTTATTTTTACTTGCCCTCTGCCAATGAACCTTTATCCA
CTTTCCCTCAAAATCAAGCATATCTTCATTCAAACCCAAAACCTCACTTGGTCTCATGCC
TGTTAGGAAAATCATTCTCAACACGTCTGCAATAAGTTGATTATCAGACCTATCTGTCCA
GCTTTCTATCAGGCGGAGAACATAGTTAACTTCGCTTGCTTCTAAGTATTTTTCCGCAAT
GTCTTCACGTTTCTTATTCTGCTCCTCACTCTTTGTCAGAACTCGCCTTTTAACCTTGTT
ATTAGTAATCGGGTCTTGTGTAAGAGTAATTTGTCCATTTTCCACTGACCAGTCAAAAAT
CATCTTAAGGTAGATATGCAGGTTTCTTGCCATGTGCATAGAAGAAACATTGATAAGATT
TTGAATTTCATCTGTCATAGAGGCAAATTTTGTGATAGATATTCTTGTATCAAAGTTAGG
CTCAATATAACGGTTGTAGATAGTAACTCTTGTTTTAAGGGTATTATTGGCTGGCTTGAC
CCTCTCATGCCATGCTCTAAAGGCTTTACCATAAAGATTTCCATCTTCATCAAAGGGCTT
GGCGATTTCTTCTAGGGTTAAAATCCTCTTTGCTTTCTTGGGTGTTACGCCTGTTACCTC
AGCAATATAGTCATCAACTAATTTATTTAGTTCTTGCGTGACCTGTGTAATCAGTTGCGA
GTTTTTAATATCACTGACCAAGAGACGCTCTTTCCCAGATGATGTTTTCTTACTTGGTCT
TGCCTTAGTAGTAAACCACCCTTTACTAGCACCTGTAGAAAGGTATTTCTTGTGAGATTT
TTTAGTAATAGGGTGGGTAAATCGCATAGCGAATTTCACCAAGACGTTACCCGCCTTATT
AGGGTCTGGTCGCCAAGAACTGATGATGAGTACTCTTGAACCATTATCTCTCATAGGTAC
CCCCTACACTATCTTTGCAACATACTGGTTAGTAATTTTGTAGTCAAACCATACTACAAA
GACTTCCGAGTGGATAAAGACGTTGCCATGCGTTCCTTTGATACCGAAGGCGTATGGACT
GTCTTTCATCTGACGAATATAGCTATTAAGTGTTGCAACTGTCATGCCATGCCAGAGTTC
ATCTAAAAAGACGGATTTTCGGTACCAGTTACGGGTCAAGTCAAAATCATGTTCTGTTTT
TAATATTGCCATTGAATTCTCCTTCTATTCTAGTTATAGTCAAGATAGTTATTTTTAGAA
AGGCGGATTGTAGCGTTTTACAAGTCGTCTTTTCTTATGCCCCAATAGGCTGAGCTTAAT
TGCTCTTGTTTGTACTGCTGAATGTCTGTTTCGTCTACTTTCGTTAGCTTAGATATACCA
AGCTCAAGTAGGTACTGAATATAATTATCTGCCTTTTCTTGTCCATGTGATTCGGCTTTT
GCCACATATAGTTTCCCGAGTGTTCGTGAGACTTGTTTTTCTGTCCATAGCTCAGACTGT
TTTAGAGTTGGCTTCGTTCGCTTAACACTCAAGACAGTCTTTTCTTTTGTCTCTAGGTAG
TCATTCCACCACTTTACATTTTTTCTTCGCCAACGGTTAGAATCCTTGTCTCTCGGACTG
ACAAAACGATAATGTCCGTTAATTGCCTCAAAGTAAATCTCTTTGAGCGGTCGCCCATCT
TTTATCTGTTTAGCTAATAAATTTGCCTTTTCTTGCCAACATCTAAGCTCTGCTCTTGTC
CATGATGATGGCGTTTCTGGTAAATCTTTGTCTAGTTTTTTCTCTAACAGCTTGTTATAG
ATACACCATTGCTGAGTACCTCTAACACCAATCGTTACCATCTCACCAACCTTTTCACCA
TTTTCAAGAATACTCTTTTCATGGTAATCAAAGGTTTTAGCAGTTGATATGCAGAGTTGC
CTTTTACAGTAACTGTAAATAAGTGGGACGGATAGGCTGTCGTCAAAGATATCATTGGCG
ATATCTAGCCTTGTGACGTTACTATGATATTCAAAAATACGCTTCATTAATGCTACCCAA
TTATTGACATTGCTTTCCATGTATTCTTCATATTGACGGCACCCCTGCCCTCTCAGTTCG
ATAAAGACCCCCATTTTCGATTCCCAATCCTTATTGAAATAAACCTTTATCTCTGAGAAG
GCATAATGCCGTTGGTACTTGTTTATACCCCATTCATTGAGGACAAACTTGTCTTTAGGA
AGAATGAGGATTTTCTCAATGACATCATCTGGGGCTAAACCTTTAATCGTTACAGCTAAA
TAGTCTAACATCACTGAGTTATCCATGTTTAGGCTCCAATAAATTTAATATCGGTTGCCA
CTAGCTTTAAGCCACCCCAATTTCCACCACCATTACTGTTAGCTCGCCAACCAAGGTGGA
CTTCTGGATTTACAAGTTCTACTACGAGAGAGTTCAGCTCATCCTTTTCAACGGATTTAG
CTAACTTGTCAAGATTATCTACAATCTCCAAACGAATGCTCTTAAGGTCATCAGGGGAAT
AACCCAAGTCTTTCAAGGCCTGAATTTTGTCTGTATCTTGTACAGAACAAGTAATTTTAG
CCACTTCATCTGTCGCAATGCTTTCGCCATTGATATTTTTATAGACTGGAGCAACCCGTG
AAGAAAGGATAGTCACTTTCTTTGGAATGTCAAATTGTGATTTATCCAATTTCAAATCGC
CTACTTTTACAGTTTCGTCTGTTAAGTTAAATTTTGTCATGTATTTTTCTCCTGTTCATA
AAAACTACGCCTACATGAAATCCTTCGTAAACCATTGATATCATGGGCTTTATAAAGGTT
CTTTCGTGAATTTTGCTTCAAATCGTCAAATTCCTTGCGTATCAAAGGATTTGACCACAT
TTCATGTATGTGTGCACCCCCTAATAGGGGCTGGGGTGCAAATGTCAAATCGAGTTCAGC
CGTTTGCCACCTTCCCCACCTGCTCTGGGCTACCGTGTTGACCACTCGCCCAGCGGTGGG
GTGGCGAACCGTCTTCATCGATGAAAGAATCCAAGTCTCTTAGATGATTTCTCTTCAGTC
TCTTTCTCCAAGGTCTGGATTCTAGCCAGAAGCACTTCTAACTCCTTTTTCAACTTCACT
AGGTTCCTTCGATAATCTTCTTGGATTGCCTTAAAGGAGACCTCTAGCTCATCAACAAGT
TCTCTAATAGGTTTTTGAGAATCATTTTCTTTAGAAAACCCATAAGCGCTTAGAATTGCA
CTTTCTAGCCCCAACGAAGACTTCTTATCAGCAATCGCTTGAAAATGGTTTAGGTCATCT
TCTGTAAAAAGATAAACTTTAGAATATGAGTTTCGACCCGTTCTCACCCTACTTTCTTTA
AATTGAGTATCGGTCAGGCTTTCAATTTTTAATCGCCACTTTTTCAGTGTTGAAACTGAG
TTAAGACCGTCAACCCTGTCCACAACTTCTTGATAATCGTATTCATTCATTAGCTTACCT
GTGTTTTTATTTGAAAAAAACATTAAAAATAGCGCAAAAAACTCTTNNNNNNNNNNNNNN
NNNNNNNNNNNNNNNNNNNNNNNNNNNNNNNNNNNNNNNNNNNNNNNNNNNNNNNNNNNN
NNNNNNNNNNNNNNNNNNNNNNNNNNATCTTGTCGAAGATAGTTATTCCTCGGATAATGG
TCGCCCTAGTCTAGACCCTGTTTTATTAGTTAAAATTCCGTTGATTCAATGTTTTTATGG
CATTCGTTCTATGCGCCAAACCATTAAAGATATTGAGGTGAATACGGCTTACCGATGGTT
TCTTGGCTTATCTCTGGACGATAAGGTGCCTCATTTTACAACTTACGGTAAGAACTATAG
CCGACGCTTTCAAAACAAGGAAGTGTTAGCACACATTTTTAGTCATGTGCTTCATCATGT
TTTGGAAGCGGGGCTCATTGATCCCTCAGAAATCTTCATTGATGGGACCCATATCAAGGC
AGCTGCTAATAATCATAAGTACAAAACTGTTGTTATTGATCAAAAAGCTAAATTCATGAG
TGAACAACTGGAGATTGAGATTAATTTAGATAGGAGAAAACACGCAAAAAAGCTCTTAAA
GCCCGCCAAAAAAAGCGAGGCTAAACCTAAGAAACAATCAACGACAGACCCAGACAGTGG
TTGGTTTCATAAGGGGGAACATAAGGAAGTCTTCGCTTACAATGCTCAAGTAGCTTGTGA
TAAACACGGTTGGGCCTTAGCTTATACGGTTGAAGCAGGAAACATCCATGATAGTCAGGC
TTTCTCTGCTCTTTTTGTCAAACTAGAACCATTCTCTCCTGAATTCATTATTGCGGATTC
AGGCTATAAAACACCTAGTATTGCCAAGTTTCTTCTAGAAAAAGGGATTACACCAGTTTT
CCCTTACACTAGACCAAGAGGTAAGAAAGATTTTTTACGTCCAAAAGACTTTATCTATGA
CGAGCATTTTGATTGTTATCTTTGTCCAGAGAACAAGGTGTTAACTTATCGTACAACCAC
ACGTGAAGGTTATCAAGAGTATAAAAGTAATCCTAAAATTTGTAAGACCTGTCCCTTGTT
AGCTATTTGTACAGAAAGTCGCCAGCACCAAAAAGTTGTTGTGCGTCATATTTGGAAAAA
TGCTCTAGAAGTCTGTGAAGATATTCGCCATCAAAGTGGTATGAAAGAACGGTATCAACA
CCGGAAAGAAACGATAGAACGGCTATTCGGAACAGCTAAAGAATATCATAACTTACGTTA
TACCAGAGAAAAAGGAAAGTCCAAAATGGAAGATAAGGTTGGGCTTACTTTAGCGTGTCT
AAATATCAAAAAATTGGTAAAAATGATGACAGGAAAGACCTATAATTTTACCCAAATATC
TCAATATTATTGGATTATCGGAGAATTAGGTAAGAATATAAAAAAGACAAACATCAAAAA
CGATGTTTGTCTTNNNNNNNNNNNNNNNNNNNNNNNNNNNNNNNNNNNNNNNNNNNNNNN
NNNNNNNNNNNNNNNNNNNNNNNNNNNNNNNNNNNNNNNNNNNNNNNNNNNNNTTCTGTC
ATGAGTTAGCAGGCTAAGCCTGCTTAGAGTTTTTGATTGAGAAAGTCAGTCGCAATCTGC
AAAGCTCTAGATTCAATTAATCGCTCAGATCCCGTACCCTTGATAAGGTGATAGAGTTAT
CTGGCATCCAAATCATTACAATACTCTGGTTTGATTAAGACTATCTCTTTTGTCTCTTGT
AAGTAGACTACCCACTCTATTATTTGTAGTCCCATACCTGTTAAATTCATAATTACCCCC
TTTTCTGATTTTGGATAACTAGCATTTATCCGAAATAGATGGTATAATTACAATAATTAG
ATTTACTGTCCTTGAACGATGTACTAGGTTGTTCAAGGATTTTTTGTACCTTCCTTTCTT
TTTTGATTGTTAGGTTAGCTCCTTTCTATCGAACATATACGTTTTTATGTACGAATGGTG
TAAAATTTTTTGAGCAATCCTAATGCTCACCAATAATTATATACGATATCATACACGCTG
TCAAGTGTTATCTCCAAAAAATGTACGATTTTATAAACTCCTGTGTTATAATGGTCTAAG
AGGTAACTTATGTTTGAAATACTTAAACCTGATAAAAAGTCTGTGGGGCGAAGACTTAGA
CAAGTCAAGGATGAATTGAATTTATCCTTTACAGATTTTGGAAATCGTCTAGGACTCAAA
AAATCAACCATTAATGCATATGTTAGAGGGGATAACTTAGCTCCTCTTGAAGTTTTAGAG
AAAGTGTCAAAAATCTATGGGAAACCTGTAGGTTGGTTTTACTATGGAGAATTAGAAGAA
TACATTGAACTTTATCTTAGAAAACTCGGTTATGGTAAATTTCTAGACGAATATCCTGAA
ACCCCATTAAAGATAAAAGATGAGCTTTTTAGGATTAAAACAGATCCAATACAATCAGTC
ACAACTAACGGAGGGGTAAGCATTGGAACATTTGAAAATCCTGACTGGGAAAATGATTTT
GGTTACCCAAGTGAAGGCTACTTAGACGACATCTTCTTTGAAATGCTCTATGACACGCTA
AAAAATTCAATTAGACAGGAAGCTCAGAACTTTCTAAGTCAGCAAAGGGGACTTGATGAT
ACTAAAGTCAAAGAACTTTCTAATTACTTTGCCAATCAAATCTATACTTCATATGATTTT
ATCGGAAATCTAGAAAATCTTACCAAAGATAAAATCAAACAAGAAGTTAAAAAAGGCTAT
GAACGCCTACTTAAAGATTCACCTCAAGTAGGCGTAGAAGTTAGCTATGATTCCAATTAC
TTACTTGGTTTTCTGATAAATACACTTGCGGATAGCCAAACAACAAGACAGCTACTTTCA
GATATATCCCAAGCAACAGTTGGTATGCCTTTTTCACAATTTTATGAAGGTCATGAATTA
GTCGATATTATCCAATCTATCAGACCTCGACTGATAGAACTTTACCATAATACAACCTTT
GATGATTGGACTGACTGGGCGGAGAAATAACTTTAGATAGGAAGAAGAAAATGGATAGAT
TTAAAAATATACCCAAACCACATTTACCAAAAAAACTCCCTTTTGACTATACTTCAATAT
ACACTGACCCTCAAATTATTAAGTTAGTCACTAAAGCCAATATTGCTATTGGTACTTATG
AAGGATTTTTAGAATCCATCATTAATCCTATGCTGCTGATTTCTCCCTTGCTTAGCCAAG
AAGCCGTTCTCTCCTCAAAACTTGAAGGAACTCATGCTACTTTGGAAGACTTACTTAATT
ATGAAGCGGGTAATAAAGTTGATATTGAGCGTGACGAATTGCATGAGATTATTAACTATC
GAAAAGCACTCTTTTACGCTTTAGAAAACATCTCTATCATCAATAATAATGATTCTAAAG
GCTTGCCTTTATCTAATAGAATTATTAAAGAAATGCACAAAATTCTTCTGGATAATGTTA
GAGGTAGCAGTAAAAATCCTGGTAATTTTAAGAGAAACCAAAACTATATCGGTAGCATAG
CTTCGATATCATACACTCCTGTCCCTGCGGAACAAACACCAGAATATATGTCTAACTTAG
AGCAATATATACATTATGATGATTTAGACCTATTGGTCCAGTCGGCAATTATTCATGCTC
AATTTGAAATGATTCACCCTTTTGAAGACGGTAATGGACGAATTGGACGATTGCTCATAC
CACTGTTCCTCTACTATCAAGAACTCCTTTCTTATCCAACCTTTTATATGAGTTCATACT
TTGAAAAAGATAGGTCTCTTTACATATCTCACCTGTCAAATATTTCAAAAAATAACAACT
GGAAAGACTGGTTTAAATACTATCTAGAAGGAGTGATATTGTCTGCAGAAGAGAGTACAA
AAAAAGCTCAAGATATACTGAGCCTGTATAATATCATGAAGGAACAAATCATCCCCAAAC
TTCATTCTGTATCAGGTATCCAGCTTCTTGACTTTATATTCTCAGCTCCAATTTTTAAGG
CGAAACAAGTTAGTGAACACCTAAAAATTTCTGAACGAACCACTTATACCTTACTAAACA
AGTTGATTGAGGAAGGCTATCTTTTAACTGATAACGCTCAAAGGAATAGAACCTACTATT
GTCCTCAACTTCTTTCAATCGTTCAATAAGCTATCTCTTATTGAAGCAATACTCATTCCT
GCTTCACTTATTTCTTCTTTAGTGAAGCGAAAGCCACTTTTACTTCACTTATTCATTTTT
TAGTGAAGTGAAACCCGTTTTGGCTTCACTTATTTTTTGTTATATGAAGCAGAGCTGGTT
TTCACTTCACTTAGTTAAAGAGTAGGATTTTATCTGATTTTTATCTGATTAAAACTAAAG
CAAGGTCAAAATCACCCAATTTCATCAACAATTGAAAAGTTAAAAAGCCCATAAAATCAA
CGTTTCTGTCATTCATGAATATTACTAAACCATGCATTACGCTCACTGAGGTAAAATAA
