# Supplementary material for: Abundance, Diversity and Role of ICEs and IMEs in the Adaptation of Streptococcus salivarius to the Environment
Source: Genes (Basel). 2020 Aug 26;11(9):999. doi: 10.3390/genes11090999 (PMC7563491; doi:10.3390/genes11090999)
Supplement: Supplementary file 1 [file genes-11-00999-s001.zip › Supplementary files/Lao_Data_S1/IME_Ssal84-12_tRNALys.fasta]

>IME_Ssal84-12_tRNALys
TGCCCCCTACATGGATTTGTAAGAACTTTTCATATTGAAAATAAACAAAAATGTTGAAAT
ATAGCTGATTTTAGGGAAATACTTTTAGGTGTTTTCAATGTCAGGATTTAAAAATGGGGC
AAAAGTGGGGCAAAAACGAATGACTCGTATTTTGTTTGAAAACCTATAATACCTAATGAT
TATGCTATTCTAGATATATAGTTTTGTTATAAATAAATGTCAGTGCGAGATCAAATTGGA
GGATAAAATGGAAAAACAAATTAATGAAAAAAAAGCCTTGGTTCCCAAAGCTTTTTTATG
TTATAAACTCATTAAAAGAACCCCCAGTTAGATTTGGAATATTTTTTATTCTGTGTCACA
TAAAAATAAATAAAATGAATGGCTATAGCTAGAGCGAAGATGGTTGCAATACTCAGCACT
ATTGTAGGATTCGAAGCGAAAACCAAAGAGAGAATCAAGGCAGCCAGATAGAGTGTCGCT
TGAGCACAGTAGTAACTTCTCGAATAGCGAAGATAGTTTTTGTTATAGGGCCCATTTGCT
AGGACAGCAGCTTGGAAGAGGCCAATTCCGATATAAAAGAAGCTGATTGCAACGAGAAGA
TTAGCCTCAGGATTCAGAAGAAAACCCATCGAAACTGTCATCAACATAAGCCCAATGAAA
ATAGGATAGTGACTATAAATTATAAATAATCCCTTTTGATTGGATCCTTCGTCAATAGCA
TGGTCAAATTCACCAAAATAAAACAAGAACAGAGAAAGCATGATAACGAAATTAAGAACC
GAATATATCGAGAAATTCTCAACTGTAAAGAAGTTAACTAGCCCAATAACCATCTCTCCA
AACGTAATAATGACAAGAAGGGAGACGCGCTCGATTAAATGGGGAAGATTTACTTGGAAA
TGCTCATCTTTAGTAATCAAGAAAATTGGCACAATAAATGTTAGCAGAATACTAGCAATA
AAGATATAGACTCCAACGTAAATAGGAAAAAGAGCTGCCAGATAGACTCCTAAGCTTTGT
AGACCTGTCAACCATAGAAAACCTTTGATACTTTCCCGATCAGCACTATCGGTTGATCCT
CTAAAAAACTGAACCAAATATTGAAAAAATAAGGTAAGGGTTAATGTGCCAACAGCCCAA
CAGGTATGATAGTACCATTGTTGCCAATTGTATCCAATCATATTGGATATAAAGAGCATA
AGTCCCATGTTGATAAACATGATTACCATGTTAAATAACGAGTTTGTTCCATAGCGATTG
GTATAAATGGTTTGAATCATCCAGGAATTGATGATAACCATGACAGAGATGAAGAAATCA
AGTAAAGAGTCCCAAGCCAAAACACCGTTATGAATAGGGTGAATTAAAGCAGTTGCTTTT
GAAATTGCAAAAACAAACACTAGGTCATAAAATAGTTCTGAAAATTCTACACGTTTATGC
TTAATAAGAGTTGCCATCTTAAGACCTTTCTATTCTAGAAGTACAATTTATTATAACAGA
AAATGGTAATGAGAGAAAAGGAGATGCTTAAATAACTTCATGTGACGCGAATTGTCAAAA
CCTTGGAGCACATTTACCTCATGTACCAACTCACAGGCAGAGTGTTTGATGATTGATAAT
GAAGAATAAGATTTTACAATAGAAAAGCGAGGATATCCTCGCTTTTTTTATTTAATCTAA
TAGCTCCTTATTTTCAATTAAGAGCTCTAGTGGAGATTTATCTCTTGCTTCAATAAAACC
AGGTTCATATTGGGTATGAAGTGTTCTTTTCTGAGAAGTTGGATCAATATACAACTCTTT
TCCATCTTCTGTGTATAGTTGGTTGCCTCTTGTTAGGTAAAGTAAATCCTCTAAGTACTG
TCCATCAGTATGTAGGAAATGCTCGATGTATTTGACAGCTTTTAAGATTTCACTTACTTT
ATCAGAGTATTCATTAGATTCAAGAACACTCTTTTCTAACTCAATCTCTTTACTCGTTCC
AAAGAGTTGGGTTGGAGTTGCATTAAAATATTCTGCTATCTTATCCAATCAGAGATGGAC
TGTTTACCGATTCCTAAATCTTCAGCTAGTTGAGTTTGGCTTACTCCTTTTTCTATGCGT
AGTCGTGCCAAATTGGGTCCAAAATTTTGAATAATAAAGGTCATGGGAAACTCCTATTTT
TATTTTTAACTTATTTTATCACCTATAAACTTACAAATCAAGTTTTTAGTTGACTAATTA
AAATATTTTTTATAAAATATATTTATAACTTATAAATAAGTTATAAATAATACAAAATAG
CTCGTAAGTTTAGGATTGGTGAGTGGGGAGGAAGTTGAGGACAAGACGATGACTTATGAC
TATTCGAAGCCTTGGAGCTAGAAATTGTGTGGACAAGGACAAGGGACGAGCCTGACGGGA
AGTCAGGCGAAGTCCTGCAGACTGCCGTCCAGACAATTTCTAGCCAAGCAAAAGCTAGCT
ATTCTAACAGCCAGCAAAAAGGGACACTTAGGACAACGTCCAAAGAGCGACGGGACCGGT
AAACGTTGATTTAACGGTATTTCTGAGGTCTAAAAACTCTAAAAGAAAGGGGGACAATAT
TGATGGTTTCTATACAAGATTTGAGAACCATTCAAGAAAAATCTAATTTAAAAGAATTGG
TACAAGGGGTAGATGTCAGTATTGATAGATTAACGGTTATCTGGGATACGGAATCTGGAT
CTCTAAGGCGGATTTTCAAAAATCTGAAACGAGTAATGGCTTCAAAAATTGATTCGTTTG
ATATCCACGATAATATCCGAGATGACAACTTCTCTTTAGTCAAAGACTTTGATAAAAATG
GGTCAATCACCATTGTGTTCTTTCAGTTAGCTGTTTATGGGAATGAACAACTGATTCGGC
TTGACTTCAATCCTAATACCTTAAAGGAATTTAATGGAATGAAAATATGGAGACAATTAA
TGTACTTCGCTAGATTGAATTCATTGACGGTACGTTTATCTCGTTTTGATTTGGCTTTTG
ATATCTTCAACAGACCTGAAATTGTCAATTTACAACATATTAAAGGGGGTGTAACACATA
AAATATTCTATGGTCGAGGGGGCGAATTAGAGACGAAATACTGGGGTTCTAGCGGTAGTA
ATGTACAGGTTAGGTTATATGATAAGAATAAAGAAATCATTGCTCACAGGCGCCAAGAAA
AGCTAGATTTAGACGATAAACCGTTTTGGTGGAGATTAGAGTTTCAACTCAGAACGAAAG
CGATTGGTGAGGTGATGGTCCAAGATATTATGAATCGACTTAATAATTTCGGATTTTACC
AGTTAGATCATATTCAAATGAACCAAAGAGCTTTTACAATTATCTTTCTCAACAACCCTG
AACTATTAACGTTGGCTTTCCCAAATTTAAAATTAGACAGTATCAAAAAGAAAAAAGCTA
GGACCCGTAAACTGTTGAGAAAAGAAACTAACCAATTTGCCGAAGAACTAAAAGAAGTGT
TAATACAGAACATTCCTAAATTAAATGCAGAGTTGAAACTGTTGGTAGGTGAGTTTCTGT
TTTTAGAAGATCAATAGGAGGATGAGAATGCATAACAATTTGATTAGTAATAAAGAATTA
ATTGAAATGGGCTATCGCCCTCACACAGCAAATGACATTATTCATCAAGCTAGGGAATTA
CTTGTATCCCGAGGATATACATTTTATAATCGTAAGCGTCTTATGGTTGTTCCCAAGAGT
ATTGTAAACGAAATTCTAGGAACAGAGGTAGCATAATATGGCAAATATTCGTTATCGAAA
GCGTGGAAATAAAGGGCTTTGGGCTTACGAAATCCGTCATGCAGGAAAAACTATAGCTTA
TAACAGTGGTTTTAAGACCAAAAAGTTAGCTGAAACTGAGGCTGAGCCAATCCTTCAAGA
ACTCCGTTGTGGAAAACGAATTTCGAAAGATATTTCTCTTGCAGAACTTTACCAAGAATG
GATTGATCTAAAGATATTACCTAGTAATAGATCAGAAGAAACAAAGAAAAAATATCTTCT
TCGAAAAAAGACTATTATTAAATTATTTGGAGACAAAAAAATCACACAAATTCGTGCTAG
CGAATATCAAAGAATTATGAATAGCTATGGAAAGACAGTTAGTCGAAACTTCTTAGGGAG
GTTAAATACAAGTATCCATCAAAGCTTACAAATGGCTGTCGCAGACAAAATCTTGGTAGA
TGATTTCACTCAACATGTTGAGTTGTTTTCATCCCAAAAACAACAATCAGTCGAAGATAA
GTATTTACATACAGAAAAAGATTATCTTGACCTTATAAATGCAGTAAAAGAAAAATTTAA
TTATCAAAAATCAATCGTTCCTTATATTATCTATTTTCTTCTAAAGACGGGTATGAGATT
TGGAGAATTAATTGCCCTAACTTGGGACGAAGTAGACTTTGAGAAAGGATTTTTAAAAAC
ATATAGAAGGTTTAATACACTTTCTCATAAGTTTGTTCCACCCAAAAATAAAACATCTAT
TCGGATAGTCCCAATAGACGAGGAATGTATAAAAGTCTTACAACTTCTACATACACAACA
AGAAAAAGCTAATAAAGAACTAGGAATAAGAAATCATTCCAAAATGATTTTTCAGCATTT
TGGATATATCCATTCAGTTCCTGATATTGCTAGTGTAAACAAAGCTTTAAACGTAATCTT
GAATAAACTAGATATATATCCGATAATCACGACTAAAGGTGCACGCCATACATATGGTAG
CTATCTTTGGCATAAAGGATTTGATTTAGGTGTAATTGCGAAGATACTAGGTCATAAAGA
TATTTCAATGTTAGTAGAAGTATATGGGCATACCCTAGAAGAAAAGATTTATGAGGAATT
TAATAACATAAAATATATCTGGAAAGAAAGATCTTAAAAGATGTGGGACAAATGGTGGGA
CAAACCACATTTAAACAAGCAAAAAAGCCTTATAAATCAAGGCTTTTTCCTGTTGATTTA
GATGCCCCCTACA
