# Supplementary material for: Abundance, Diversity and Role of ICEs and IMEs in the Adaptation of Streptococcus salivarius to the Environment
Source: Genes (Basel). 2020 Aug 26;11(9):999. doi: 10.3390/genes11090999 (PMC7563491; doi:10.3390/genes11090999)
Supplement: Supplementary file 1 [file genes-11-00999-s001.zip › Supplementary files/Lao_Data_S1/IME_Ssal85-02_rpmG.fasta]

>IME_Ssal85-02_rpmG
CTGAGGTGAAATAAGGATTCACTACGCGTCACTAGACGGTAGAAACCTTGATTTAAAGCG
ATTCTTGATTTTCTAAATTTCACTACATCGCAATATAAATCAACCGAATCACTACCTTTT
TCACTACCTTTATTTGAAATAAGAATACTGATTCGGACGATTAAAAGCAGAGGAGCTTCA
TCATGAGGCTCCTCTTTTTCTGTGTTTTCATTCCTAAAAATTTTTGAAATAACGTAGTAT
TTTCCAAAATTTGTGGAATACAAAACGCAGGCTTGGGTAAGCCTGCGTTTTTATTTTTTA
CGAAATAAAAGGGGGGCTAGCCTATCTATATAATTAGATTAGCCTTTTACTTTCTATCGC
CCCATATCTTAGTGTTTAGTTTTTCTTTTATTTTACTCAGTTAAAGATTCGGTATCTTCT
ATTATTTCAACATCAATAATTGTTTCATCTTCCATTTGTTTGTAATGTTCAACACTTGCT
AATTCATTCGAAGCTAGATACTTTCTAAGTTTTTCCGCCATTGGCTTATAGGTAATAAAT
GTTACCCCTCCAGAAATAGCAGCACCTACAAAAGGAACTACTTTTGCAACTCCTTTTGAG
AAAATTTGTTTTGTCATTCGAACGCCCAACAAACCAGCAACTCGCTTTACTATTGGATAA
ACAGTCCCCTTTGTTAATGCCTTTTGTGGAAGCTTTTTTGCAACTTGTTTGGCAACTTGA
GTAGCCACCTTATTGACCGCATTAACAGCCCCATTTACTCCAAACATTATTCCAACAAAT
AGTATAAGTAAATTCTTTGTTTCTTGATTCATTTCTGTGGAATCAAGATTTAATTCTTTC
CAACCATAAAGATAGATTAATTCTTGAACAATTCGTAAAATATGAGCAAAATACTGAGTT
AAATCCGCCGGTACTGTTCCTATCAAAGCAAATCCTCCAGGAATTCCTGCTGCCGCAGAT
ATCGCAGTCACTCTAGTGGTTTCTGCAGTTATACAACTTTTAGCAATTCTGTTTATTTCT
TCTACACTTATGCCTGCATACGCCGGACTATATTGAATTGCTTTTTCTACAACTTCTGGG
TTATATCTACCCTTTAATTCTTTCCTAAGAAATAATTCTCGGTCAATTTTAACCATAGGA
AGTTTTGCACTCTCTACAAGCACCGTTTCAAAATCTATTCTCTCCATATTACATTCCTTT
CAATGCAGAAACATTTACCTACACAGCTCTAATCTTCTCATTTATCAATTCAATAAATGC
TATCACAAACGCTCCTATCATAGGAAGTCAGCCACTTTTCAACTTCACGTTGGATTTTCA
CTTCTTTACTCTACTTCGTTGCCATTGGTTATTCCTTCTATAATTTATTTTAAGATTATT
TTTTCAGATAGAAATTTTACATTTTCGTTCGAAAATAAAATCAATCGGTAATAAATATAG
ATAAGTTTGTGACTACTTCCTCATAATTGTATCACATCTCTAACTAGAAAATAGAGTATT
ATTCTAAATTAGTTATCTCGAAATAACTTGGCAGGTATAAACCATATGGAGGAGAAGTAT
GCTTCTTACTCGCAAACAATCCAGTCATATTTTCAAAATCATATAAATACTTTGTTAATG
TATACTTATTTTCTTTTTCCCCTAGACTTGATATATCATAAAAATTCTCGTAAATCGTAG
AACTCGGAAAGTTTACTTCATCTTTTCTTAAACGTTTTGAATTATACATTATTAAAGAAA
ATTTTTGAATTTTTGCTCTTGCAAAATTATGTCCAGTCATACGTTCCAAAATAAATTGGT
CTTTTAAGTATATATTATTAAGTAAATCAGTAAATTCTCTGCTTGAAAATAATGAGTTAA
CATATGTATTAGACAACTGCTTAAGAGTTTTACAAAATATTTTTTGTTCAAAAAAGGATA
GTAATTTTTCTGAATTATACTTAAAAAAATCATTAAATGCTTTAATAAATAATATAAAAT
CCGTTTCTTTCCAATCAATGGCATTTGCTGAAAAATAACCTTTTCCACTTAAATAATTAT
CAATATAAAACTGTTCCCTTCGAGGCTTCCTCAATATTATTTCTGATTCATCGAATCTAA
AATGTTCTTCATTATCAATCCTATTTAAGAAACTTGATGCAAAATCAAAATTACCAAATA
AACACTTCAGTATAATTGATGACTGTTCTGAAAAAATTTGTTCACCATTCATCAGTGAAG
AATAAAGACTCGCATTTTCAGCACTATAAAAAAATGAGTCTTTAGCTATTAAAGTAGCTG
AAATACTCCTTCTCTCCTCCTTCAGTTGTTTGTTAGTAACAGACTCATGATTGTGATATC
TTTCTCTTGCTAGCTTAAAATCCGTTGGAGATTCAACTAAATTTAACATCGCTAGTCTGA
AAAATTCTTTATCAGAACTCATATTAATATCGAATATTGGAGTTAGTTCAATTTGAGGGT
TATCTTTTTTAGCACTCTGAGTATCCCCATTCATAAAAATATTTAATAAAATCAATTTTA
CGAATCGTTCTTTATCTTCCTTAATTCCAAAAAGAAATTCTTTAGTAGATAACCCCAACA
AATCTGCAAAAAATTCTATGTAACTCTCTGTTAAAAAATGAGGGTTCTTCTTTTTATTTC
TCCTCCCATTTTCTAAATTAGATAACCTATATTTATCAATGCTAACTTGTATTTCATACT
TTTCACAAAATTGCTCTTGAGTCATTTTTAATGACTTACGAGCTTTTTTTATTTTTCCAG
CCAGCATTGAGTCAATCATTCTTTCAAAATTCATAACACCTCTAAAGTTGGTAGCATTTT
CCTTTTTATTCTACCAAAACTTACTAACGATTTCCAGCCTTCCTTCTGAGATAATACATT
CATAAAATTTATTGGTCCTAATTGATGCATCAAACGGACGGATTGAAACGAATATGATAA
CTCAGGCGATAAAGGTCGAGTTTTACATATATCTGTTTATCCGTTTATTTGTTGTGTCTT
TTTTGCACCTCATCGGTTATTCAGTATAGTTCATACTAGTTTCTTTCTGTCCAAACACAG
GACCTAGAAAGAGGCTCTTATGCCAATTAAAATCTTTTCAGACCGACTTACCCCAGAAGA
AAAAAAGGAAATCGAACGCTGGGATAAATTTCTACGTAATGACAATAAAACATTTGCAAA
TGCAAATCGTCGTGACCGATATCACAATCTCGGAAGTCTTGATAAAAACATTTCCATTGA
TGGACGTAATACTGACCTATATGAGTTAATAGCTGATACCTCTCCCAACAGTGAAGAAGT
TTGCTTACAAAATGAAATGTTAGGACTCATAGCCAATTTCATTGAAACTTTAAATTCAAG
TGACAAAATCATCATGCAAGGCAAACTAGCCGATAAGCCTATGTCATCAACTAAATTGGC
CAAGCTTACTGGTCTTAGCGATAAAACCGTAACAGCTCACTTTAAAAAATATCAAGAAGC
ATTGCAAAATCTTTTAAAAGATTATGTCTAACACCTAAAACTGATAATCAGATAGATTAT
CAGTTTTTTTGTGAAATGCTCCGAATTTAGACAACCGAATCTCCTTAAAGATAGGAAGAA
AATAAAAAAATATTTTCAAAAAACTCCGAAATTCATCTCCTGAATCTCCTATAAGATAGA
AAGGAAAAATTAACAAGTCCAGCTTCATGACCTTAAACCGAGCATGTCAACTTTACTTTA
AAACAAAACACAAAATAGAATACACGAGGTATTTAAACTATGAAAATGAAACCACAGTAC
CGCAAAGGTGGATACTCAAAACAAACAGCAGAACAATACGTTAACCTTCAAGCTCCTATC
TACCTGCTTAGTGACGAGCTTGAACCGCAACAAAAATTTGAAGATGGTAAACCAACTGGT
GAAATTATCGCTTACAAAACATGGTTTGGTCAAAAAGGACTCCCACCATTTCAAGTGAAA
TTTCTTGAAATGCCTACACTTCCTGACTACCTTTCTCTCGTTAGTTTTGATAACTTACAA
GCATGTGAAGTCAACTATAATGTTTACTTCAAAGCCGATGCATTGAGAGAGGTGAAATAA
TGGTTCAATCTCTTACAAAAAGAGAGTTGGAACAATACCTGTTACAGAGCCTAAATATGG
CTTTAGGCTCTTTGCTACAGGGTGAAACGTCTTATACCAACTCATTTGATATTGCAGTTA
AAGAAGATGGCTTTATCTTTATTCCTCGTCTTCCTTCCGGATTCATCATTGATGATGACC
TATATCAAAAGATTTTCTTAATCGCTAATGCATCACTCTATCCACAATACACATTATTAA
AACAAAATTCTGCTTACTTTGTCGCACTGAAAACAGATGACATTCATGTTCAGCGTGGGC
TGTACTTTCCTTGGAAAAAAGGGATTTCTGAACGTCTAGTCATTTCCAACCTTGAGCAAT
TCACCTCATCTCTAAAAAGTAATGATATTCCTGTCATGAAAAATCTAGTCATTAACTATG
ATAAAGTAACTTCCGTTGCTATTGCTGGAAACTCGGGAAGTGGGAAAAGCTATACTCTGA
CTTATCTATTAAGTGTCCTTAAAAATATCTCTGACCTGATTATCGTTGACCCCAAATTCG
ACACTCCTTCACGCTGGGCAAAGCAGAATCAAATTGCTGTTATTCACCCTAAAGAAAATC
GTTCAAAATCTGACTTTGTATCAGAAATTAATGAAAGTTTAAGTCAATGCCTATTTATTA
TTCATAAGCGTCAAGGGATTCTCTTTGAAAATCCACATCATGAATTTAAACATCTAACTA
TTGTTATTGATGAGGTACTTGCCTTATCAGAAGGTGTCAATAAAAATATCAAAGATTCCT
TCTTCTCCTTACTATCGCAAATTGCTTTATTAGGACGAGCAACAAAGGTCCATCTGCTCC
TTGTCAGTCAGCGATTTGATCACAATACAATTCCTATATCAGTACGAGAACAACTCAACG
TGCTCATTCAAATAGGTAACATCAATAAGAAAACTACTCAATTCTTGTTTCCAGACCTTG
ACCCTGAAGGCATTGTTATTCCAATCGGCAAAGGCACAGGACTTATTCAAATTATTGATA
ATGAACATCCATATCAAGTATTACCCTTACTTTGTCCAACATACTACACACAGAAAGGTA
TTTTATAGCTTATGCAAACAACATATTTCCAAAAATTTTTCAATCTATCTGCTTTACTAT
TTCTTACAGCTATCCTAAGTGCATTCTGCACAATCTTCTTTGGAATTAGTATGAATTCCT
TAAAAGAAATCACCTATTTAATCTTTATTTATCACTTTACAAATATAGTGTTCTGGATTA
GCCTATCAATTTCACTTATCAGTTCTCTTATTTTCATTTTGCTCATTAGTCGTGAAATTA
ATAGACGACAAGAGGAAGACAACCTATCAAATCTATGTAAATCCATTAAACAAACCTTGT
CAATCCGTATTTTTCTACATCAAAGCGAACTCTCCGAAGCAGTAACTACAACTGAACAAG
CAAAAGTAACACACTACAATCCTGTAAACAAATACTTTAACCAAGCAGTTCGAAAAGCAA
TTGTAGACATTCGAGAGAATAAAGTTACTCTGTTGATTCATATTCCTAAAACTCAACAAG
CAACAAAAATTCTAAAAGATGTGGAAATGCTTATTAGTGAAGAAATTGCCAACCGTAACC
CTAGCTATTACTTTTCACACCCTGAGCGGAAAGGGAAATGGCTGTACTTTATCGGAACTA
AACGAAAATAGATAAAAGGAACGGCGCTGTGGCTCACGTAGTGAAAGCCAAACAGCGCCG
TTTTTACCGTGAAATTTAGGATTAAGTGGGGTTACTACGACCCCCACTTAATCCAATAAT
CAATAATCAAAAAATCAAAATTTTTCTCAAAAGACTCCGATTTGTACCTTCCCAATCTCC
TAATAGATAGAAATAAAAAAATTGAAAGCGAGGAATTTTTCCTATGGCAAAAGAACAACG
TTCCAATAAATGGACTTTCCTATTTTATAAGGAAAGTGCACCAGACAACTACTTAGAAAC
CCTAGAGGAGATTCATGTTCCATTTGTACTGTCGCCGTGGCATGACAAGGATGTAAACAA
AGAAACAGGAGAATTTAAAAAGGCACACAAGCATGGAGCATTCTTTTTTGATTCTCTCAA
AAGTTACTCTCAGGTGTCGAAACTTATCAAAAATAAACTAAATGGTCCTGCCCACGTTGA
ACCTGTAATGTCACCCAAAGGGTTATACGACTATTTTATTCATGCGGAGAACCCTGATAA
AACTCCTTACGAAATTGAAGATATCGAAAGTGGATGTGGGTTTGAACTGGATAAATTTCT
AGTACAACAAAATACTGATGATTTTACAACCAAGGTCATTGATACGATTGAACGAAAGGA
CTTCACAGAGTTTGAAGAACTGGTATGGTACGCCCGAGATAATAATACCGCTCTACTGGA
ACTAATCATTGAACGAACCTACTTTTTCGCTCGTTATCTTGATTCACGTCGGCATAATCC
GAAACGTCTAGAAAAAGTAATTAAAGAACAGAAAGGAACAGCTGATGGACATTATTAAAC
TAAACCAAATTGAAGAATTACTGAACACACTTATTGCCATCATTCAGAAAGGATTTAAAA
AAAATAGTTTCTACGGAATCGTCACACAAAAAGAACTTTTGAAAATTTTACAGATTTCTC
CAAATACTTTGAAATCATGGGAAAGCAAAGGTTTGAAACGGCTTGAACCACCAATTGAAG
GAACACGTACCATTTATTACAAGATGGAAGATGTTATTGACTTTTTAACTATTTAACTTC
AAAATGTGCTAGAATGAAATCATCAAACAAAGAATGTGAGGGTTCTATTCTAGCCTTTTG
ATTGTCCGAAGAAAGAGGCTCTATGAGTAAAGAAATCATTCAACACAATAATAAAAAGAT
AACAAAAATCACCAAACAAAATGGTGATATCAGCTATTCACTCAAAGGTGTTTATATTGG
AACTGATGTAAAGACAGGTAAACGAATCACCAAAACTATTACTGCTAAGACATTGAAATC
TTTAGATAGAAAAATTGTTGAAGCTAAAATTGATTTTGAAAAAGCTGGCTCTACTATTAA
AGAAACTATCCAAATTGATAATTTTGAAAGTCTAGCTGAAATATGGTTTAGCAACTTCAA
AACTTGGGTAGCATCTCAAAACACCATTAACCGAGTTAGAGGCTATCTTGATACCTATAT
CATTCCACAATTTGGAGAATACAAACCTGAACAGATTGAACCTGCTGATATCCAACTTTG
GGTAAACAAATTAGCTGAAAAAGCAAAGAAGTACGTTGATTCCGGGGTGAAACGTGCCCC
AAAAGGGAATGCTAGAGATTTTGGGGCAATAGCTCACAAGGTTAGTGATATTTTTGACTT
CGGTATTACAAATTGTGGACTAACTACTAATCCTGCTAAAACAATTAAAATTCCTCCAAA
ACCAAAATCTAACAAAGAGCGTGTCATGGTACTTCATGATGACGACCTGAAACACTGGTT
GTCTTACCTTGAAAGCTTGCCAAATACAAGAGCAAATAGACGCTTTAAGGTCATTTGTAA
CACACTATTAGCATCTGCATTACGAATTAGCGAGTTACTAGCGTTAGAAATTACTGACCT
TGACTTTGAAACCAATGAAATTCTTGTCAGTAAAACTCTGATGTGGAAAACCGCAAATAA
GAAACTAGGTAGCAAAGGGGAAATGATTTGTAAAAAATCTCCCAAAACAGATTCTGGAAA
TCGTAGAGTTGCTGTTCCACTTTCAGTCATAGAAAGCCTCAAAGATTTTCATGAAGAAAT
GACTATCTATTTTGAAAAACACGGTCTACCGAAGTCCAAGCTCATCTTTCCAACAATTTA
TGGTAACTATATGTGCGATAGAAATGAAAGAGCAACCCTTAAAAAACGATTGTCCGCTTT
AGGACTACCCGATTATGGTTTTCATTTATTCCGCCATACACACGCTTCTATGATGTTAAA
TGCAGGTATGAACTGGAAAGAGTTGCAACATAGAATGGGACACAAGTCAATCAAAACAAC
TATGGACACATACGCTGAACTAGCACCTAAAAAGAAATTTGAGGCAGTGAATATTTTCTT
AAATAAAATGGAAGAACTAGCAAATTAATTTCATCACTACCTTTAACACTACCTTTTTAC
TTCAAAAACCCATAATCCTTGATATGACAAGGTTTATAGCTTAATCATTTAACCCTTACT
GAGGTAAAATAA
