# Supplementary material for: Abundance, Diversity and Role of ICEs and IMEs in the Adaptation of Streptococcus salivarius to the Environment
Source: Genes (Basel). 2020 Aug 26;11(9):999. doi: 10.3390/genes11090999 (PMC7563491; doi:10.3390/genes11090999)
Supplement: Supplementary file 1 [file genes-11-00999-s001.zip › Supplementary files/Lao_Data_S1/IME_Ssal85-05_tRNALys.fasta]

>IME_Ssal85-05_tRNALys
TGCCCCCTACATGGATTTGGAAAGGATTTTCATATTGAGAGTAATTAAAAATATTGAAAT
ATAAGTGATTTTAGGGAAGTACTTTTAGGTATTTCCAATGTCATGATTTAAAAATGGGGC
AAAAGTGGGGCAAAAACGAATGACTCTCATTTGGTTTGAAAACCTATAATATCTAATGAT
TATGCTATACTAGAAATATAGTGTTGTTATCAATAAATATCAGTGCGAGACTAATCGGAG
GATAAAATGGAAAAACAAATTAATGAAAAAATTATCGAAATGGATAGGGAATATCCCTTT
TTATTTTGCTTTAAATCAGATTTTTGGATGGAATAGTAGATGATAAGACAAAATATCTTT
GAAGATACAAAAAGACAAACGCCAAAAATGACGTTTGTCTACGTTCTGAGGTAGCCTTTA
GGCTCCCTTTTTTCTTAGAAAATACCGATGAGTAATTGCATGCCAAGACTAGTCAGGATG
ATAGCGATCCAGCAAAGGGCTCCAAGAAGAATGGATTTTCCACTGGATTTGATCATAGCA
ACGAGGTTAGTTTTGAGACCAATAGCACTCATAGCCATGATGATGAGGAATTTGGAGAGC
TGTTTGAGAGGTGAAAAGAAGCTATTGCTAACACCAAAAGAAGTAAGGACGGTAGTTAGC
AGAGAAGCTAGGATGAAGTAGAGAATGAAAACGGGGAAGATTTTTTTAAGCTTTACTCCT
TGGTTGTTGTCTTGTTGACGGCTTTGCCAATAGGAGAGGAAGAGAGTAATAGGGATAATA
GCTAAGGTACGAGTCAGTTTGACAATGGTTGCAGATTCTAGAGTATTGGTATGATACAGA
CTATCCCAGGAGCTAGCTGTGGCTGTTACAGAGGAAGTATCGTTGACCGCAGTACCCGCA
AAGAGAGCAAAACCTTCGTTGGAGAGATGGAGCCAAGAACCTAGAGTTGGAAAGATAAGA
GCTGCCAAGACATTGAAGAAAAAGATAACAGAAATGGCTTGGGCTACTTCTTTTTCCTTG
GCGTGAATAACAGGAGCAGTCGCTGCAATGGCAGAACCGCCACAGATAGAAGAGCCTACC
CCAATCAAGGTAGCTAGCTTTGTATCCATGTTAAAAAATCGTTGGAAAAAGAAAGCAATA
ATTAAAGCGATAGAAATAGTCGAAAGGATGACAGGAAGGGAAGATTTTCCAACTGCGAAA
ACTTGAGAGATATTGAGTCCAAAACCAAGTAAGATAACAGCATACTGAAGCAATTTTTTG
GAGCTATAAGTCAAACCAGCATCCAGTTGTTTATAGGGAGTGAGAAAGGGGTAGAGAATC
ATTCCGATAAAAATGGCGAAAACAGGTGCTCCCACAACAGGCAGAAAGCCTCCTAAAACC
CAAGAGATGATAGAAATGATCAGACAGACTAACAGTCCTGCCCAATTTTTTGATAGAAAT
GACATAAAAACCTCCGAAAATAAATACTCCTTATTATAATCTTACCTGTCAGAAAAGTAA
AATAGAAAGTAGGAATAAGGTTGTAAATTAACGGAATTTTGCGGTCAGAGAGCTTTTGTA
GTTTAATAGATATATGTTCTTTGATCAATAAGGATGCAAATGTGGCATATGTTATTGAAA
AAAATGAATTTGATGAGCCTGGATATGTGAAGTAATTATGTGAGATAAGAAAATAAATAA
GAGAGTTGAAAATGTACTGCACCCCAAAAGTTAGACAGAAAAAATCTAACTTTTGGGATC
AGTACATATCCTCGCTTTTTTTAATCTAATAGGTTCTTATTTTCAATTAAGAGTTCTAGT
GGGGATTTATCTCTTGCTACAATAAAACCAGGTTCATATTGGTTATGAAATGTTCTTTTC
TGAGAAGTTGGATCAATATACAACTCATCTCCATCTTCTGTGTATAGCTGGTTGCCTCTT
GTTAGGTAAAGTAAATCCTCTAAGTACTGTCCATCAGTTTGTAGAAAATGTTCGATGTAT
TTGACAGCCTTTAAGATCTCACTTACTTTATCAGAGTATTCATTCGATTCAAGAACACTC
TTTTCTAATTCAATCTCCTTACTCGTTCCAAAAAGTTGAGTTGGAGTTGCATTAAAATAT
TCTGCTATCTTATCTAAATTTGCAAAGGTGGGGTAGCTTTTTTGTTTTTCGTAGTCAGAG
ATGGATTGTTTACCGATTCCTAAATCTTCCGCAAGTTGAGTTTGACTCACTCCTTTTTCT
ATGCGTAGTCGTGCCAAATTGGGTCCAAAATTTTGAATAATAAAGGTCATGATGAACTCC
TGTTTTTTATTTTAAACTTATTCTATCACCTATAAACTTACAAATCAAGTTTTTAATTGA
CTTCCAAAAATATTTTTTGTAAAATATATTTATAACTTAAAAATAAGTTATAAATAATAC
AAAATAGTTCATCTGTTTAGGAATAGTGAGTGAGGAGGAAGTTGAAGACGAGACTATGAC
TTATGACTATTCGAAGCCTTGGAGCTAGAAATTGTGTGGACAAGGACAAGGGACGAGCCT
GACGGGAAGTCAGGCGAAGTCCTGCAGACTGCCGTCCAGACAATTTCTAGCCAAGCAAAA
ACTGGCTATTCTAACAGCCAGCAAAAAGGTACACTTAGGACAACGTCCAAAGAACGACGG
AACGGGCAAACGTTGATTTGACGGTGTTTCTGAGACCTAAAAAATCTAAAAGAAGGGGGG
ACAATTTTGTTGGTTTCTATACAAGATTTAAGAAGCATTCAAGAACGATGTGAAATAGGA
GAATTAGTACAGAGGTTAGATGTCAGTATTGATAGACTAACGGTTATCTGGGATACAGAT
ACTGGTTCCCTAAGGCGGATTTTCAAAAATCTGAAACAGGCAATAAGTACAAGAGTTGAT
TCATTTGAAATATATGATAATGTTCGAGATGATGTCTTTACTTTAGCTAAAGATTTTAAT
GAGTATGATTCAATCAATATTATATTTTTTCAATTATCCACTTATGGAGGTGAACAATTG
ATTCGGATTGATTTCAATCCTAACACTTTAAAAGAATTTGATGGAATGAAAGTATGGAGG
CAATTAATGTACTTTGCCAGATTGAATTCATTGACGGTACGTTTGTCTCGTTTTGATTTG
GCATTTGACATTTTCAACAGGCCTGAGATCGTTAATTTGCAACATATTAAAGGTGGTGTT
ACCCATAAGGTCTTCTATGGTCGAGGGGGCGAATTAGAGACGAAATATTGGGGTTCTAGC
GGTAGTAATGTACAAGTTAGGTTATATGATAAGAATAAAGAAATCATTGCTCACAAGCGA
GAAGAGAAGCTAGATTTGGATGTAAATCCGTTTTGGTGGAGACTAGAGTTCCAACTCAGA
ACCAAAGCGATTGGTGAGGAGATGGTCCAAGATATTATGAGTAGACTTGATAATTTCGGA
TTTTATAAGCTAGATCATATTCGAGTGGATCAAAGAGCATTTACAATTATCTTTCTCAAC
AATCCTGAACTGTTGTCATTGGCTTTTCCAAAATTAAAATCAGACAGCATCAAAAAGAAA
AAAACAAGAGTCCGCAAACTATTGAGAGAAGAAACGAATCAATTTGCGGAAGAATTAAAA
GAAGTATTAATACAGAATCTCCCTAAATTAAATACAGAATTACAACTACTTGTAGGTGAG
TTTCTGACTTTAGAAAATCAATAAGGAGGATAACTATGGATAATAATTTAATTAGCAACA
AAGAATTAATTGAAATGGGCTATCGCCCTCACACTGCAAATGATATCATCCATCAGGCAA
GAGAATTACTTGTATCACGAGGCTATACATTTTATAATCGCAAACGTTTGATGGTTGTTC
CAAAAAGTGTTGTAAATGAGATTCTAGGAACAGAGGTGGCGTAATATGGCGAGTGTTCGT
TATCGAAAGCGAGGAGATAGTAATTTATGGACCTATGAAATTCGTAGCGAAGGAAAAACT
ATTGCTCATAATAGCGGTTTTAAAACAAAAAAACTTGCAGAGTCAGAAGCTGAACCGATT
CTGCAAGAACTTCGTTTAGGAAAAAGAATTTCTAGAGATATTTCTCTTGTCGATCTATAT
CAAGAATGGCTTGAACTAAAAATTCTACCGAGTAGTAGGTCGGAAGAGACAAAGAGAAAA
TATCTTCTCCGTAAAAACACAATTGAAAGATTATTTGGAAATAAAAAAGTCACTCAAATT
CGTGCGAGTGAATACCAAAGAATAATGAATAAGTATGGGCAAACAGTTGGTAGAAATTTT
CTTGGTAGATTGAATACTGGGATTCATCAAAGCATCCAAATGGCAATTGCCGACAAAGTT
CTAATTGATGATTTTACACAACATGTCGAGTTATTTTCATCCAAAGAACAACAGATGACA
GAAGAGAAATATTTACATACAGAAAGGGACTATCTGGATTTACTTTTAGCAGTAAAGAAA
AAATTTGATTACCAACGTTCAATTGTTCCTTATATCATCTATTTTCTATTAAAAACAGGC
ATGAGGTTTGGAGAGTTAATAGCGTTAACTTGGAATGAAGTTGACTTTGACAGAGGACTG
CTAAAAACATATAGGAGGTTTAATACCCTTTCTCATAAATTTGTCCCTCCAAAAAACAAA
ACGTCTATTCGGATGGTACCGATAGACGAAGAATGTATTAAGATATTACAAGACCTAAAA
ATTGAACAGGAGAAGGCTAATAAAGAGCTAGGAATCAAGAATAGGTATAAAATGATTTTT
CAGCATTATGGATATATTCACTTGGTACCAGATATTGCAAGTGTCAATAAAGCTTTGAGT
GTTCTTTTAAATGAATTAGATATTTATCCAATTATCACGACAAAAGGAGCACGTCATACC
TATGGAAGCTACCTCTGGCACAAAGGATTTGACCTTGGAGTTATTGCAAAAATTCTAGGG
CATAAAGATATTTCAATGTTAGTAGAAGTATATGGACACACTTTAGAAGAGAAAATTTTT
GAAGAATTTAATCAAATTAGAGATGTCTGGAAAGATTGCTCATAAAAAAATGTGGGGCAA
ATGATGGGGCAAATCAGTTATAGACAAGCAAAAAAGCCTTATAAATCAAGGCTTTTTCCT
GTTGATTTAGATGCCCCCTACA
