# Supplementary material for: Abundance, Diversity and Role of ICEs and IMEs in the Adaptation of Streptococcus salivarius to the Environment
Source: Genes (Basel). 2020 Aug 26;11(9):999. doi: 10.3390/genes11090999 (PMC7563491; doi:10.3390/genes11090999)
Supplement: Supplementary file 1 [file genes-11-00999-s001.zip › Supplementary files/Lao_Data_S1/IME_Ssal8618_NS.fasta]

>IME_Ssal8618_NS
ATCCACACCTTCCCCAGCAGTCCAATCCGTTAAATTGTGGAGCGAACTTTTTGGGTTCGC
TCCGTTTATATTTCGCCGATAAAACGGTAGTGCAGCTCAATCCGAACTTGTCGAGATTTT
CCGCGACCAGTCGGCTGGTGGACGACAATTTTATCGATTAGCTCGTTCAAGATTTGCGGT
GTGAGTTTTTCGAGTTTAGTGTAGTTTCGAATGGTTCGCAAGAACTTTTCGATATTGCCA
GCCGACTCAATCTCGCTATCCAGCACCTCTCGACTTTCTTGGATTTGCTGGGTCAATTGT
GCCTGTTCATCTTCATAGCCATCCGCTAACTTTCGAAATCGTTCATCTCTAATATCTCCC
AGAAGTTGCTTTTCATAAAGCCTTTGGATAATGGTGTCCAATTCTTCAGCTCGCTTTTCA
GCCTTGAGAAGTGTCTTTCGAAGGCTGTTTTGTTTCTTACTTTCCTGAATATTGAACTTA
GCCTTCAGTTTTTCGAGCAAACTTTCTTCGCTTAACTCAAGCGTCGAAATTATCTGGTTG
AAGTCGTCGAGAATCAATTCCTCCAAAATTTCTTTGCGAAGATAGTGCGAACCCGAACAG
GTCTTGCCCACACGCTCGTAGTAAGAACACTTGTAATGGTCGAGATTAACATCGACTTTT
TGTTGTGGGCAAAATGTCAATTTGTGTCCATTCTCGCAAAAAACCAATCCTGCGAAAATA
TTTTCATGTCCAGGCTTGTCCTTCCAATTGTTTCGCCTGACAACTCGCTTATGTCCAAGC
ATTTTTCGAGCCAAGGCAAAATCTTCTTTCGAAATAATCGCCTCGTGCGTGTCGGGGAAA
ATCAGCCAATCTTCTCGAGGTCGCAGGCGACAATTTCGCTGTTTGTAAGAAACCTTGGCA
GTCTTGAGATTGATAGTTGCGCCTGTATATTCCTCCTTTTCGAGCATCTGGCAAATCATT
TGGCTTTTCCAGTGATAAGGGTCGCTTTCTAAAACTCGATAATTCGAAACACCCAACTTT
TTCTTATAATTAGCTGGCGTTAGAATTTTATCTCTTCGAAGTCCGTTCGCAATCGAGGCG
ATTGGCTTTCCTGAAAGATACTCCTTAAAAACTCGCTTCACAATTTGGCTGGCGTAGTCG
TCAACCAGCCATTCCTTGGGATTTTCTGGATTTTTGAGATAACCGTATGGCGCAACCCAG
CCAATTTTCTCGCCCGTTTTTGCCTTAGTATGCTTGGATAGTTTAATCTTCTCGCTACAC
TGCAAGCTATACCAGTTGTTGAAAAGTGAAACTAGTGGCGCAAGATAAGCGTCCTGACTG
CTGCGTTTGGAGCTATCCAGATTTTCATTCAAGGAAATAAAGCGGATATTTTTCGAAGGG
AAAGTAATCTCAGTCAGCTGTCCAGACAAGAGGTAATCTCGGCTAAGACGGCTCAAATCT
TTCACTACAAAATTCGAAACTCTGCCAGCTTGAACTAAGTTCATCGCCTGTTGGAAAGCT
GGACGCTGGGCGTTTGAACCCGAAAATCCGTCGTCGACAAAGAACACAGGATTTGTCAAA
CCCTCACGCTGGGAAACTTGGGTGAGAATCTGCTTTTGGTTCGAAATCGAATTGCTTTCG
CCTTCCTTGGCGTCTTCGGCGGACAAACGGCAATAGAGGACTGTGATGTTAGTTAAGTTT
TCGAAATTTAGGCTTGTCCATTCTTCAATTGTCAAAGTACTTTTATTCATAAGTGTCTCC
TTTCGATTACACCTATAACCCACTGACATGATAGCTTTCTTGGCGCGAAAAGTCCAGTCA
TTCCTCCCTCAAAATCAACCTCTCCAAAATCTGCCTCAGAGTCTTATTTCCGCTGAACTT
TCGGTGGATAATAAAGGTGGCGCGCCCGATTTTCTTGTGTTGTTCTTTGAGTTCTTGCTC
GTTTTTATTCATCGCTGTCTCCTATCACAAAATCTGGAAATTCTTCTAAAGTTATCACTT
CAAAAAGCGTCCAATAACTGTTTAATTCCTCTTGAATACGGTTTTCAATGGCGGTCTGTC
GCTTGTGGTCTGGTACTACCCACACGACTTGCGGAAAAATTCCAGTTTCGCGTTGTTCGA
TTCCCGTGTTGAAATATTGAATGTATTTCTTGCATTGGTTAACAATCCGATTCAAACTTT
CCGTGTCTTTATCTAACTCCAAAAAGAAGCTGAATTCTTCTTCATTGCCGACAACCAGCT
TAGCGTAAGCGTCGGGCTTGAGCGCCACATTCTGCGTGAATTTGGCAAAACTTCGATGCG
AGACAGGTTCGAAAGAGAATGTTTCGAGTTCGATTTTTCCAAGACGCTCCAACTTTTTGA
GCTCGACATAGACTTGCGTAATTCCCAAGGTGTGTTCCAAATGGTGGGCGGTTGGTTCAT
ATCGGTTGCGAAATCTCACTTGAATTTGCGGATCGTTCAAGCGCAAGTGTTTCAAACCTG
TTTTGGTAATAGACCAAACATAGGAACCGCTCCCAGCTCGCCTGCCACCAATTCGACGCT
TGAGATGTGCGATAAATCCTGCTTCGAATAGGGTTTTGGTCGCAAGATTGGCTCGCCGTG
TGGCAGTTCGAGGCGAGAAACTATCCGCAAAATAGTCTGCCAGCTGGCGAGTGGAGACAT
AGCGACAGTCTTTTAACAATTTGAGAATGGACAATTGAACATCGCTGAACTTCATTATTC
TACCTCCTTTTTGCGTTTTTGCCTGCCGACTTTGTCTGGTGGCGGTGTAGAATTGGTGGT
CTTTTCACTGAAAAGTTGCACGAATCCTTCCTCAATATCGCTAGTGTTGGCTCCATATTT
CGCTAGGCTTTTGGCATACAGAGCGGTCAAATCTCTAAACTTTGCAGGTGGTGGAAGCGT
CGAGCCTGACACCCAGCGAAATTCCTTGCCGATAAGTGGCAATTTGGTATAAACCTGAAA
AGTCGGCAAGGAGTGAAAATCTTCTGGCCTTAATTCAATCGTTTCGCTGGCTATATCTTT
GGCTTCACTCATACTCAAACCAAATACAAGTCGATTTTTGCAGTTGGTTTTAATACTTTG
TCTGAGATCAAGAGGTAGTTGCTTCAAAAACTGGTTGGCTAAAATCCAGCCTACACCAAG
ACTTCTCGACATCGAAAGAGCGTCGTCGATAGAGGTCGGGAGTTTGATAAATTCCGCCAG
CTCATCTAAAAAAAAGTACATGAAGTGGCGTTTTTCGGGCGGAATACTGGCCCTTCGAAG
CGTCAGTTGCCAGAGACAGCCAATCACAAGCGCCGTGATAAACTTGGCATTTTCTGCTCC
AATCAGTCCACGGTTTAAGGGAATGAGCAGAACTTTTCGATTTGTGAAGAGCTCCATTAG
TGAAAAGCTGGTCTGGCTTTGTCCAAAAATCGCTCGAAGTTCTGGTCGAAGGAGAATTTG
ACGCATTTTATTCAAGACGGGCGAGATAAGCAAGTTTCGCTCGCTTTGACTCATTGTTTC
GAAACTTTGCCAAAAACTCTGCAAGAACGGGTCAGAAATTCTACCGACCATTTTCTGTCG
AAAGGCTTTGTTGGTCAAAAGCGGAACTAGCATCACGAGGTTGGCTTCTTCGGATTTTGC
CAAAGTCAGAAAGCTGTGGCTCAGTACATCAAGCGTTCGAATCCCAAAATGGTCTGGGAA
TAACTCCTTGAAAACAGTCAGAAGCATATCTGCCACCAATTCTTCGCTGACACCGAATTT
GGTCAGCTCAAATGGATTAATGCCAATAACTCGCTCATTCATACTTGGGTCAAGCAGAAC
CAAATCTTCGTCGCATCCTTCTGGAAACCTCTCCAAGACATCTCGAATCAAGTCGCCTTT
TGGGTCGATGACCACCGCCGAATATCCATTTTTGATGACCTGTAAAATCAGATTGAGCAT
CACGGTCGACTTGCCAGCGCCAGTTCCACCGAGTAGATGAAGATGGCTAAGCAAGTCCAG
TGGGCGGATATTTAATGGCGTTTTCTTTACACCCAAACTCTCCGCCAAGCAAAAGCCGTT
CTGGCGTTTCATTCCGATTGGTGGTAAAATAGTTTTAGGTGCTAATGACGGCACACCTGC
AAGTTCGTTCTCGCCAGCTGGAAGTAGAAGGAGGCTGGCGAGCTCACTTGCGGAAAGTAT
GGTCGGAAAGTGCCAAGGGACTTTGCGGCGATGAAAATCATAGGCAGAAGAATGATGCAG
TTCGACACTTGCGCCGTTCGAATCTAACATTCGAAGACTGCTTAACAATGTTTTGCGAAT
GAGATTTTCTCGAACACTATCTTTTGCGCTAATTCCAACACGCACAATGGTTTGAAACTG
GGCTTGCCTCAGTTTTTCTTTTACCAATTTTTCAGAATCGGAAGAGAGCTTTGGGATATT
GCCCGAAATACACTGCCACCAAGTTGGGTTAATAGTGAGCTCTTTTGGGATTGGCTTTGG
TGAGCGAGACTTGCCGACAATGATTTGAATTGTTAAGTTTTCTTCTGGCTTGAGAATTTT
GCAAAGCGCCAAGGTCGAGCGGGTCATATTTTCGGTCGCACTTAGTTTGAGTGAAAAGCA
GGAATGCTTCACGCCAAGATTAAAGGCGGAACTTGGCTTTTTGTGCTTGAAGCGTTTGGC
ATCTTCGAATTGAACTTGGTGATGTTGGCTCATCATCTTTTTGAGGTATTTGTTGTCTCC
GACTTCTGTTCCCAAATAATATTTGATACTATTCGGCTTGATATGAATTTCCCATATAAA
CGGCTGACGGCGTGTAAAGCCTGAAAGCTGATTCATAAAGTTCTCCACAACACCAAAGTC
GAAAGGACGAAACCACTCCACTTCTTGCCAGTGAAATTGTTTGGGTCGTTTCATGTTATC
TCCAATCTTTTTTATATCTGATAATCCTAACCATCAGCCAACCACCAACTATTGCGCCGA
AGATAAGGACTAAATATCCCCAAACTTCAAGTAAGAGATGAACAGATAGATTGATAAGGT
AGGCTAGCAGAAAGAATATCAGAATGTATTTAATTAGTTTCATCATTTGACGGTTCTTGT
TCGGAAATTTGCGTAAAATCTCGAGGATTTTGGGAATACTCTGGCACAGGATAACCTGGA
ATCACCACATTGCTCTCGATTTCATTTCCCCAGACGCTCCAGTTTTTGTCTGACGGAACT
GGACGGCGGGCAAACAATTCCAAGTAGTCGCCATCTGAGCATCGTTCGATGATGGCATAT
TGTTCTTCGGGTTTGTGGCTATGGTCTTGAAGTGGAAAGAATCCCCAGTTCATTTGTCCT
TTAAACTTTATCGGTGCTTTGCCTCTGGTGCAAAAGAAGACTTGTTCGGTGCAATTTCGA
AGATAATTACCCAAACCAAGGCGTGGTTTAACCCAAGTAAAGAGAGATTTTGGCTCGAAA
CCCCAAGCTCGGATAACTTCATAAGTTTGTTCGAGAACGGCTGGATATGTCCAAATCCAG
AGGTGGGCGTTTTCTTCGACTAAGTCCTGGATGGGCATCTTTTTGATGTCTTCGACACTC
ATCAGGTCGTAGTGTGCGACTGCACCGTATTTGCCTTTTTGTGCGACTTCCCAAGGTGGA
TCTGCCAGCACAGTTTTGAACTTCTTTAACTGGTGCTTCGCCCGATAACTTGAAATAATA
TCTTTTAGCTTTTCTTCTTGTTGGTTTGTCATAAAGCATTTTCCTTTCTGTCTTGAAAGA
CGCTCTCAGAATAACGCAAAGTGGCGAAAAGGCGAACCATAAGCGTCATCTATTTTTGGA
GCGATGCGAATGGATGAAACAGAGGTCAATTGGGTGATTTTTGCCTCATTTGTTGGCTGT
TGTAGAAAAGGCAACACCCCCTTCCTTTCGATGGGATTTTAGGACTTTCGAAGCTGTTTC
AAAAGTTGGGTTTGGGCGGACAAATAGGCTTCGTTGACGGCTTGCTTGTCTTGGAGGAAG
TTTGCTAGAGCAATGTCTTCTTCTGAATAAATAGGTTCTGCTTCAACTTCTTCAGTCTTT
TGGTCTTTATCCGTAAATTCCAGATAAATCCCCAAAAGGCAGAGAGCGAGGATACTCGCT
CCAACGCCGAGAAGAAAATAGAACAATGGTTGTGTCATGGTAGCCCCTCCTTATCTCAAT
CTCTGAACAGCCTTGTAGGCGAACGATTGAAGAACTGCGTGGCAGAACGGCTTGGCGTCT
GGCGTTTGGCTCAATATTTGGTCTTCTAGCTTTGCCAGCTCGCCGATTTTGTTCAGAATA
TCTGCGGTAAGGAGTTGGTTCGCTTGAACTACTGCCATATCCTTCGACAAGTCCTGCGCC
AGCTTGAGCTGATATGGACTTACCAAAGTTTGGAGTGGCTGGGTGTTGTTGGTTTGAGGT
GTTAGGGTCATAATATCTTTCCTTTCATTCGCAGGAACATAAGCATGTTCCTATTCCAAG
TTTACAACGATTTATTTGTTTTGTGAATACGATAAAGCTGATAGAATGCGTACGCACAGA
CTAGGAAATATGGCGTGAAGAGCAATACCTTGAGCATCTTACTGTTCTCCTTTCTTTTTA
GTTGGTTTTTCTGAAATTTCCTCCTTCCCATCACACCGTACTCGAGTTGGGGGTGATATA
ATGGTATTAGCTACGTTGCCTATCTTAGATGTGTGCTATATTACTAATATCTATCTGAAA
TCCCCAAAGAACTCTATCGGATTTGTTCTTCGGTAATTTAAGTATAGAGTAGGAATAGAT
TTCCCGCTAGGTATCAAAAAAATCTCCAAATTTCATTAGATAGATTAAGGATTTCAATAG
ATTTCAATCAGACTTAGGTTTGGAATTTATTGATTATTTACGCAATAAACGTTAAAAGGG
AGGTCACAATACATGAGAGTTATTACTTTTGGATGGTTCTGTAAGTTATTTAAAGCTAAG
GAGTTGAGTGGTTATCCATGTAATCAACTTAATTTTCTAAACGACATAATTGAAGAAATA
ATTATTTTTGGAGATAACTCCACATATATAAAAAGAGTAAGAAGTGAAGCTACGGCCAAT
AGAATTTTTAACAGTAAAAAGGATATTTCTGATAACTATTCTAATGCTATTACTATTTCC
AATGTAGAGGAAGAAATTGCCAGGCTGGCAGGTGGTTTTATAGAAGTTATTACTTCAAAC
AGTAATTATGATATTGATTTGAGAGGTTTTTACGATGAGGCTAAAGAGCAAATAAAGGGC
GTAAACTCTTTCCGAAAGGCTCTTGGGGTAGAAAGATATGAATCTCTTATAGATAAAGAG
AGTGAATATTTTTTAGCGGAGTTATTGATTTATTTAATAAAACTTATTCCAAACAATAAA
GAGTATATTCAAGAAGTTCAGAAATTGCCAGACTCCGTTTATGATAAAAACGGAATGTAT
GAGGTTCAGCATAGAGCATTAAATATGCTAAAAGATTACATAATACTATCCGACTATCAA
CAGATTATTGAACTAGGAATACACAGAGAACTTTCAAACCCTGTAAATGTAAATAGACAA
TTAGTCTTTACTGTAGACAACCTGTTTCCTTATTTGAATGGTTTTGTAGGGTTATATCTA
GTGAGTCCTGATAAATTAACTTTTAATGAAACTTTTAGCTCATTAGAGGCTGATTTTGCC
ACCAATTGGTCAATTCCTCTGGTAGGGTTATTAAATTTTAATGAAAATATTTTCGATCTT
AAATTTATTTATGAATCTTTTGTAGTGAACGGCGATACGATAATGGAACAAAATGTAGAG
CCATTAGAAAGATTCTTTATAAATGAAAGACAAGGAGAGATAATGTATGCTTTTGGTTGG
TTTGATGATTTTCGAAAAACATATAAATTTCTAGACAGAATAATGGAGATGGGTGCTCAT
ATGGTGTATATGACAGTTGAGATGCCTAACGGAATTATTAACTATGAGAAATTCGTATTT
ACAAAATTAGCAGTGGAATTTTGGGAAAGATATAATTCGTTCAATAGAGAGAGTGGAGAG
TGTAAACAAAAGATAATTCTAGATGGGCGAGGAAATAGATTTATTAGAAGTGGTTTTATG
GTTCATTTGCTAATAGATTATACTCCAGTTTTGGATATTGCTGGCTCAGATAATTATAAA
AAAGTCTTAACCAAATATATGTCGCACGCAAGCTATATTGACAAATATGAATAAATATGC
TAAAATAGTAATGTTTCTCTATATATTATAGAGTCTGCTTACTTGTCGGGTAAAATGCAA
ATTTTAGCCCACTAGACAAGGAGTGGGCTATAGAATATGAGGAGATGTAATTTATGACTC
TAGACAGATTCAAGAAAGTAGTTTGGCTTGATACTGCTACTGAGCCTTTTGCGACTCGAA
GCATAGCAAGGCGTATGTTGTGCTATGACTTCGACTACTCATTTATAAATAGGGTTACAG
GGTTGTCAACAGATGAAATTGCCGACTTGGATGATAAAAATAAAAAATTGTTTTTATCAA
TAGAAGAAATGTACTGCAATCTATCACTTCTAGTAGAAGCCGAAGAAGATCCTGCTTATA
TTTGTTCTGGCGAACATCCTATTGAAGCATTTTCAACTATAATAGGAATAACATCAGAGC
AATGGAGGTTATTCTATGGTGATTATCTTAAAAATAAAAGGTAATACACTTAGTCCACCT
TGAGTGGGCTTTTTCTTGTCTCAAAAAATCGCTTTCAATATGCTATAATATAGTTAAAAC
ATAAATCCGAAGAGAGCTCTCTTCCTTAGTTATATTCATAACTAAGGAATCTTAATAGCT
CCTTTGATGAAAAAAATGAGAGGAAACCTAAGGTTATGAAGCAAGAACTAGAGCGACTAC
TATTGCAGAAGGAAGAATTTTTAGTAGAGGGCGCGCTAAACAAGAATAAACTGGCAGAAC
TGGCAAGACAATATGATTCTATGTTACTCAATCTTTTGATGAGTGAGCCTACTATTTCAA
ACCACTTTTTCAGCACACTTGAAGAAGGCATCTTGGTTTTCAAAAAGGATACTTTTCTGC
AGTTCCTCAATAATAAGGAGTTCTTGCCTGATAGCTTTACGGCATACAAGACCAAGATTG
GGCTTGCGACTAGCGATAATCGCTACTTGTCAGAAAATAACGAAGTTGTCCTCAATTTCC
CTTATAAAGACTGTGTATTAGAAGGCGGGCAGACCAAGGACGACGCCAAACGTCAGGAGA
TTTTCTTTAACGAAACCCTTGCGCCAACGGAAATCAACCGCCTTTTGGATGATAAAGTAC
TGACTAATTTCAAACGATTTGACTCTGATGGCGAGCATGAGGTGACAGAACTGAGCGATA
CGGATAACCTTATCATCAAGGGGAATAACCTCGTTGCTTTACATAGTTTGAAAAAACGCT
TTGCAGGGAAAGTGAAGTTGATTTATCTTGACCCACCTTACAATACAGGCGCAGAAGACA
CATTTGATTATAATGATAGCTTTACTCGCTCTACTTGGTTGACTTTTATGAAAAATCGTT
TAGAAGTAGCAAAAGAACTCTTGTCAGAAGACGGTTTGATTTTTGTCCACATTGATGTGA
GTCGTGCTAATTCAAGTAGAGTTGTAGGGACTGGTATGCAACCGTATTTGCATATACTGT
TAGATGAGATTTTCGGAGAAAAGAATTATATAGGTACTCTACACTGGAAAAAGAAAAAGC
AACCATCGTTTTTGAGCAGAATTGCTGGAGTTATGGAGACTATTTTAGTTTTTGCTAAAA
ATGAAAATCGAATTAAAAAATTGTCAATTTCAGGGTCTACTGATACTACAAAGCGTGTTG
ATAATGTAAGTAATCCAGAAAGCGAAAGGGTAATTTTGGCTGGAATTGCATATAAAGGAA
AAGAACAGAATACTATAATAAAAGCTGGAATCTATAAAAATAAGACCATGTCAGTTACTT
TTATGCAAGATGTTGTCGTAAAAGATGGAATAACTCAAAATGAATTTTCTGCGAGAGCTC
AATGGAGAACTTCTCAAGAAAATATTACAAAATTTGCAGAAGATGGGTTGTTATACATAA
CATCAGCTAATACATTTAGGAGATATGCTTCAGAGGAGGAGTTAGGAAAAGAGAAGTCGA
TAACAGACTTGTTGTTAGATTGGGGGCAAAATCAAGATGCTACCGATGAGATGAAGGCTT
TGTTTGAGGATAAAGTTTTTAGCACTCCAAAACCTGAAACACTTTTGATGAATATTATTA
AGTCTCATACAAACGAAGGTGACTTAATCCTCGACTTCTTCATGGGTTCGGCAACTACTC
AAGCCGTCGCCCACAAGATGAACCGCCAGTATATTGGCATTGAGCAGATGGATTATATTG
AGACCGTTTCTGTGGAACGCTTGAAAAAGGTTATTAATGGAGAACAGGGCGGTATTTCCA
AAGATGTCAACTGGCAAGGTGGTGGTTCATTTGTCTATTGTGAGTTGAAAAATGATGCTC
AAGATTTTAAAGAGTCGATTTTGAAAGCAACCACGACCGAGGAATTGCTTGAATTATTCA
ACACAGCAAAAACGTCATCCTTCTTGTCTTACCGCATTGACCCTAAAAAATTGAAAGCAA
GCGAATTTGAAAAACTATCTTTGGCGGAACAGAAACAAATTTTGTCGGAGATTATCGACC
ACAATAATCTCTATGTCAATTATAGCGATATAGATGATCAAACATATAATATCTCTGAAC
AAGATAAACGTTTGAATCGTGCCTTTTATGGGGAGGAGTAAGTATGGAGTTTCTATATGA
AATCTATAACATGGCAAGTGCCAATGGTTTTATTGACTTCAAGGAAAATGTTCCAACCAA
ACTTGAGAAAAACCTCAAATACCCTCTTCGTGCCTACCAGAAGGAAGCCTTGGGGCGGTA
TTTATATTACAAGGAAGATACCAAAAATCGATTAACCCCAGAGCATGTCCTCTTTAATAT
GGCGACGGGCTCGGGTAAAACGCTACTTATGGCAAGCCTTATCCTTGAAAAATACCAACA
AGGGGAGCGTAACTTCATCTTCTTTGTCAATAATGACAATATCTTGACTAAAACCCGTGA
TAATTTTTTGACGGTAGGAGCTGGCAAATATCTCTTTGCGGAAAAAATCGAGCTCAACAA
TCAAGTTGTGCCTGTGCGAGAAGTCACGGATTTTTCAGACAGTAATCCGAATGCGATTAA
CATTGTCTTTACAACGATTCAAAAGCTCCATCAAGATTTGAATACACCAAGAGAAAATCG
ACTTTCTTACGAACAGTTCGAAGATATTTCGGTGGTGCTTTTAGCCGACGAAGCTCACCA
TCTCAATGCAGGGCTGAATGCTGGCGAGAAGAAAGATAACACCAGCTGGACGTCAACCAT
CGAAAATATTCAAAAGACTGCTAAAAAGTCTAGCCTCTTAGAATTTACAGCGACCATTGA
CTTAAACAACAAGGATATTGCCCAGAAGTACGAAAAGCACTTGATTTACAAGTACGACCT
GAAAGAGTTTCGTTTGGATAAATATTCCAAGGATGTTCTCTTTCATCTGGTGGATAGCGA
CGTGTCGGCACGTATGCTTCAAGCCATTCTCATCAGCCAGTTCCGCAAGAAAATAGCACT
CAAAAACGGTATCAACTTGAAACCTCTAGTCATGTTCAAATCACAGAAAATTGCAGAGAG
CAAGGGCAATCTGGATAGTTTTTTGGATTTGTTGACAAATCTAAGTGTGCAACAAATTGT
CGCTCAGCGTGAGTTAGCCCAAGATGGCATTTTGAAACAAGCTTTTGACTTTTTTGATCA
ATCAGGGTTATCAGACCAAGATTTGATAGCAGAGCTACAAGAAGATTTTCGTCTCGAACG
CCTGCTCTTGATTGATGGGAAAAATAAAACTAGCAATAGCTTGGTGGAATTGAATACACT
TGAAAATCCTGAAAATGAGATTCGAGCGATTTTTGCTGTAGATATGCTCAACGAGGGCTG
GGACGTACTGAATCTCTTCGATATTGTCCGTCTCTATGACACTCGTGATGGAAAAGTAAC
CAAGAATGGCTTTGTGGCGGGTTCAACGACTAACGCCGAAAAGCAGTTGATAGGACGTGG
TGCTCGTTATTATCCATTCGTCTTTGATGGATATCCGGACGAGAAATTCACTCGAAAATT
CGATGAAAATGAACTCCATGAATTGCGTGTTATTGAGCAACTTCATTATCACTCTGCTAA
CAATCCACGCTACATTTCCGAACTCAAGCAAGTCCTGCGTGAGTCTGGTATTTATGATGA
CCAAAATTTGGTAGAGCGTGAACTGCGACTGAAAGACAGTTTTAAGAAAACTCGCACTTA
TACGGACGGGCTTGTTTGGATGAATAAGCGTTTAAGTAGAAAAGAGCTGGTTGAAAAGCA
GCAGCTATCTCTCTTGGATGATTCCATCATTCCGACTCGTTTTAAGTTAAGCCTGCCAAC
GCAGTCCAGCCGTGATATTGGTGCTTTTGAGGGAGATGATTTTGCTTTAGTGTCAGAAAA
TATCGTTAGCTTGCCGTACAAGTTTGGCAAGAAGATTGAACCACATATTGTTCGAGCTGC
CATCAATCGAAATAAAGCCTATACCTTCGAAAACCTCATAAAGGCATTTCCTGGTTTGGT
AAGCCTTGATGGTTTTATCACGATGTTACAAAACATTGACTTGACTATCGAGGGAGACAA
AAAGGCGGTTGATAAACTTAGCCAAGAACACAAACTTTTTATCGTTGAAAAACTCTTACA
CTATATCGAAAAAGACTTGGTGGCACTTGAAGAACGATTTTATGGCTCAAATGAGTTTAC
GGCTTATAAGATTCAAGATTTGTTTGAAGCCAATATCAAGCGGAAATTCACAGTTAATCA
GCAAAGCGATGCAGAGTTCGGATTATCTCAGAAAAACCGCACAGAAACCCAGTATTTCGA
GGATTTGGACGCTTTTGATTGGTATGCTTATGACGACAACTTTGGAACTGACGAAGAAAA
AATGCTGGTTCGAGTAATTAAAGAATTGATGGCAGACCTAGAAGAAAAGTGGACGGATAT
TTATTTGCTTCGCAATGAAAAAGCCGTTAAGATTTATAGCTTCGAAGACGGACGTGCTTT
CGAACCTGATTTTCTGATGTTTGCGAACGATAAGAAAACGGGGAATGTCTCGTGGCAGAT
TTTCATCGAACCAAAGGGTGGCCAGTTCTTAGATAGCGACAATACTTTTGAAAATAGCAA
GGAAGGTTGGAAACAGAAATTCCTTCTACAAATATCTGAACGAGATGAAGCTAGAACGCT
GGTGGATGATGATCGCTATCGCATTATTGGCTTGCCGTTTTATAACCATACTGTGAGTGA
AGAGTTAGTGAAGGAAGAGTTGAGAGGATTGTAAATAATGGGTGAGATAGTTATATGATT
TCAAGGATTGTTCTACAAAATTTCAAACGATTTCCTTCTACGGAAATTTTATGCAATGGC
GGTAAAAATATTTTTATCGGCGAAAATGGCGCAGGAAAATCAACGCTTCTCCAAGCCATA
GGACTAGTGTTAAGCGGTAGTCATTCTCAAATTGAAAAAGTTAGCCTTGCTAGTCTAATG
AACTCAACATCTGTTTCGAAATTTTTAGCCGAAAAAGGGAATTTTAGACAACTTCCAGAG
ACCTTTATTGAGTTATATTTTGATGAGAATAATCCAGAAATAGCAGCAAATTACAAAATT
GAAGGCGTTCATAATTCAAAAAAGATAAAGGCGTATGGAATTTGTCTGAAAATCACTCCC
AATTCTGATTACCGTCAAGAAATTCAGGAAATTCTAACGGGCAACGCTTGGAACGTCTTT
CCGTATGAATTTTACAAAGTTGAGTTTTTGACGTTTGCTGGGGAATCGTACTTTTCTCAC
TCTAAGCCGTTCAAATTTTTGTATAATACCGTTAACACAAGCTTGATAGATACAAATCAA
GAAACTCGGAAAAGAATTGATGAGGTCTATTTGAGCTCTATTAATGAAATGAATCGAGCT
AAGGTTAATAATAAATATAGAGAATCCTCACTTTCATTTATAAACGCTCTACGAGATGAT
AATTTAATAGAGTCAGTGGATTCGGAATTTATGCTACACTTCGAAGAATCTGAGAGAACT
TTCAGAGACACTATTTCTGCTGCAAAAAACGGAGTGGATATTAAAAATCTCGGTCAAGGC
GAAAAGGTGCTATTGGGTGTAGAAAACTCTTATAAATCTTTAAAAGATAGGGTTAAAATA
TTATTGATTGAAGAACCTGAAAATCATTTGAGCTACCTAAATTTACAAAAACTAGTAAAT
ACACTAAGCGAGGATACGAATGTTCAGGTATTTATCGGTACACACTCAAATATGATAACC
TCAAGACTTGGCGTTGACAATTTAATATTTGTTAACGAGGGTCAGACTTCGAAAGTTACT
GATTTAAGCCCTGATACAGTTAAATTTTTCAAAAAATCAACAAACCAAAATCTTTTGAAT
TTTATTCTGTCTAAAAAAGTTATCTTAGTAGAAGGAAACGCTGAGTATATTTTGATGGAA
AAGTTTTTCGAAATTATTCACTCTGAGGATGCGTCGAATTGCGGTGTAGCTATTATCTCT
GTCGACGGCCTAAGCTTTAAGAGATATTTAGAAATCGCAAAAGGTTTTAGTGATAAAAAA
GTTGCAGTAATTACAGATAATGATGGTGACTATAAATCGAAAGTGCTGGATAGGTATTCG
GAGTATGATAGTTATGACAACATTAAGGTGTTCTCTGACAGCATCGACACCAATCGTACG
TTTGAGGTGTGTCTATATAATAAAAATTCAGATTTAATAGATTCTTTAAGCATCGCCCTT
ACTGATAACATTCAAGAATTTATGCTTCGAGAAAAAGCAGAGTTTGCGCTCAGACTATTA
ACAAAATTTAATGATAATGATTCATTACAGGAATCATTCAATATTCCAGATTATATTAAA
GAGGCTATAGAATGGGTGAAAAACGATTAATTCATGCAGTTGCTGGAAGCGGAAAAACAA
GAACGATAATTGAAAAAGTACAACCTGAAAAACGGAATCTGATTATAACATATACAGAAA
ATAATCAGGAAGTTCTAAAAGATAGGCTTTGTGAGAAGTATGGGAACATTCCAGAAAATA
CTCATATTTTTGGAGTATTCGAATTTCTCTATAATTTTTGTCTAGTTCCTTACTTAGGTA
GACGACCAAAGGGGATCATTTTTGATTACCAAAAAACGGACCAATATGATAATAGTTCTG
TAAGCAAAGATGGACGAATTATTCACAATCAACTCTCAAACTCTCTACTAAAGGGAGAGT
TGACTATAAACAGAAAGAATATTGCATTCGATAATAGTTATCTGGATAGAATTGATAAAT
TTTTTGATTATGTATTTATCGATGAATGTCAAGATTTTGAGTCTGACGACTTCAAATGGA
TGCTTAGTTTGTCGGATCTAAAAGCCGATGTATTTCTTTTAGGGGATTTTTATCAAAAAA
CATTCAGTACATCAAAAAGAGGTAACACAGGAAAAGGAATTCATTCAGATATAGACAGGT
GGCTAGGAGAGATTTCTAAGGCTGGATTCGAAATTGATACAGATACTTTATCTCACAGCC
ATAGATGTCCAATTGTTGTCTGTGACTTTATCTCGTCAAGATTAAGGGTATCTATCCACT
CTTGTTCGGAAGAGGTGGGTAGCATTGTGGAGTGTTTTGATGATAATGCTGCTATCAAAG
AAATTATGGAGAATGACGGCATTTTAAAGTTATTTTACCAAAATTCCTCCACTTATAAAT
GCTTCAGTCAGAATTGGGGAGAGAGTAAAGGAGGAGAATTTTTAGATGTGTGCGTTGTTT
TAAATAAAAAAACACTTGACTCTTTTCAAAAGCAACCCCTTTTAGAGCTAGCACCTTCTA
CTAAATCAAAATTCTATGTTGCGTGTACTCGAGCTAAAAGAACCCTATATTTCATACCTG
AAGCTAGTGTCTCAGATTACAAAAAATAACTTTCGCACCGCCATTCGCTCCGAGTGATTT
GAGAATGAGCGACTACGCCCGACACAACGCCATCTTTCAAGCAAACCATCAGGTGACTTA
CTGCGTATTCTCCTTTTTTTTCGTCAGCTTTGGACTGATTCAATAATCGAAGTCGGCCGA
GAGGACTCTCATAAATTTAAGCAGGAACCACATTAAGGTTTCTGCTTTTTCTTCATGCCG
AACATTCGTCGACTTTTGACACCCTTTGACAAGCTAACAGATTTCTATTGTAGAGCTTGT
TGAGCTAAACAAAATCTATTCTAAAATTCCTGAAACTGATGTAAATTTTACTCAAAAATC
TCTTCAAAAATACTAGACTTTTTTACCCAAACAGAATTATGATGTGACTGTCAAAATAAG
AGAAAGGATTTTACGGAAATTTACAAGATCCAAAAACAACTGGAAAAACTCGCCGAAGCT
ATTCATAGGAACTTATACTGGGAAAGCCTCAGCTTTATCAACCAATACGAAAATGAAAAT
CTTTCAGAGGGCAAAATTATCGAATGGAGTGAAGTCGCCAAGTTGATGGAATTGCCACGC
CTTCTAAAAGAAAACACTTTTACAGAAAACTGCAGAATTGGTTTTCGCAAAAGCTACCGA
GTTAAAATTTGGAATACGCGGGAACTGTTTTTCGAATTCAAAACACCTCTACCCAATATG
TTAAACCTTTTCGAAGCCATAGCAAGTGCCAAAAGCGAGGACGCAATGGAAATGTTGGCG
GACGAATTGATGGTTCAAAAGTTGAAAATTGCCAGTGAGATTTTGGAATAAGATAACTGT
TGTAAATAAATTAAAGGAGACAATGTTATGGAAAAGTTCAACCAAAACAAGAATTTCGAA
AATGAAATCCGGCCAAACCTCCCCGAACTCGAACAGCGAACGGTGACGCCGTTTCGAGGG
ATGGCGGATTATGTTCAAGATATGGCGGAATTATTCAATCAAGAGCGTTTCGAAATTTTG
GTGCCACTCGCGCCAGAAGACAACATATTTTATGAATGTTCCTTTGCGGATGCAAAACAG
GCAGAGCTGTATTTCGAAAATTCCTGCCGTGCGGAAAAGCCAGATGATTTTTATTTCTGG
GTCAATCTGTTAAACTGTGAAATGTTGTATGTTTGGAATATGGGATTGCGGTCTGCGGAA
AAATAATCGAAACAACTGCACAGCACGCAAAAACACGCTTTTTGGCGTGTTCTTGGTTGG
GCTATAAATTGATGTGCTGGCTAGTTGATAGTTCTGCCTACAATTTCAACTTCTTGTTCA
TTGAGATGGTTTAGCAAAATCCTAAAGTTGAAATCATCTGCATCGTCAAGTTGGTGTGGT
GGTAAAGATTCTGTGCGGTTTCGAAATTTTTGAACTGGCAAGTATATTCGAGGGTTTGCT
CGCCACTTAATTTGTGCCGAACTTTGAAGTTTTTATCTTTGAAAATATCTTCGTAATTAC
AGTCAAAATTCGAAAATCTGCCAAACTCTACAGTGTTGCCAATTTCGAGTTCTAGGTAGG
TTCAGCGGTAAACTTCCTGCGCCTTTTCAAAGGCTGGCGTAATGGCTTTGTTTTGAGCAT
GAGATTTTCCAAGTTCATAGCTGACCCTCAATAACTCACGCAGTCTCCAAACCGACACAT
CGTGGAAATCTTGGCTGTCCGAATACTGCCGCTCCAAGGTGGGTATTCCACCGACCTGTC
GGGCAATTTGTGTGAGAATATTATCTATTTCAGGGTTTTCATTTTCTGAGTTGTATATTT
CTTGAATTTGTTCTTCAAGGCTTGGTTGGCTTGGGACTTGCATCTCAGGCTCATGAATTT
CACAGTTGTTTTTGAATGTTTCCATCTAATTCTCCTTTACGTTTAATTTTGTGCTCTGAT
GGTAACTCGTTTAGGCTAAAGAGTCAAGGGCAAAAATAAAAGCCCTAACGGGCTTTTGGT
GGGTTATGGTGGTGATTAGGTTATTTGTTGTTTTGGACTGCTGGCTGGAG
