# Supplementary material for: Abundance, Diversity and Role of ICEs and IMEs in the Adaptation of Streptococcus salivarius to the Environment
Source: Genes (Basel). 2020 Aug 26;11(9):999. doi: 10.3390/genes11090999 (PMC7563491; doi:10.3390/genes11090999)
Supplement: Supplementary file 1 [file genes-11-00999-s001.zip › Supplementary files/Lao_Data_S1/IME_Ssal8618_tRNALeu.fasta]

>IME_Ssal8618_tRNALeu
ACTCAAAATCCAGTGTCCGCAAGGACGTGCCGGTTCGACCCCGGCCGCCGGTATAGTTTA
AAAGACAAGGTTTTCGGACCTTGTCTTTTTTTCTTTGTTGTGTGTCGAGTTACCAATTTT
TTCCATTTTAAAATAAATCATCAAGTTTATTAGCCAATGTTTTCTGTTTGCTAGGGTACA
AATGGGAATAAGTATCAATTGTTGTCGTAATAGATGCGTGTCCTAATCTTTCTTTAACAA
CAAGATAATCTTCCCCTTGATTTATAAGTAATGATGCATGAGAGTGTCTTAAATCATGAA
TTCTTATTCTCTTTAAATCTTTATCCCTTTCTAGTATTTGCTTAAACTTCTTATCAATCA
TATTTTTTGTAATAGTTATTGGTGTACTCTGTATTATTTGTAGTTCGTCAGTATTTTTGG
TAAATTCCTTAAGTCTTTCTTTTTGTTTTTCTTTCCAATCTTTTAGCATTTCTGTTAATT
TCTGATTGATTGTAATATTTCTAGTTCCTGATCGTGTTTTTGTTGTATTAATGTAGCTTG
TATTATTTACAAAGTATACCGTTTTGGTAACGAAAATTGTATTTGTTAAAAGATTTATAT
CATTCCAGTTCAATGCGAGTATTTCTCCCATTCTCATCCCAGTAAAGAAAGCAATTACGA
AAAACAGGTCATAGCTTGTTTCATCATCTTGAATAAGTTCTCTAAATCTCGTGAATTCTT
CTATACTCCAAAATTTGATATTAGGCTTCCTAATTGGTAATTTTCTCAGATTCTCAACAG
GATTTTTATCAATAAGGGATTTTCTTATACCAGTGTCAAAAATTTTTTTAAGTAGAATTA
GAACTTTATTAATTGTATTATAACTTAAAGTTTCATTTTCATTTTGTTTTTTAGGTTTTG
TTTTTAGGTATTCACGAAATTCGAATATATGGTCATACGTTAATTTATTTAAATTTGTAT
TTTTAAAATATGGTTTAATATGACGCTCATAATTGTTTCTTTGTGTACTTGTATAGCTTA
TTTTTCTGCCATTTTTCAAATCGTCTTCTTCAAGCAACTGGAATAACATATCTGTTGTTA
CTACAAAGTCAAATTGTTTTTCTTTTAATTCTACAACTCGAATATGTTGTTCTAGTTCTA
GTGCTTCCTTTTTAGATTTTAATCCTTTTCGAATGATACGTATTCTTTTTTGTGTGACTG
GGTGGAAACCATTAGAAACATCAACGGTCCATTTACCACTTTTAGTTTTACGAATAGTCA
TTCATTATGCTTCTTTCTGGAGTTCAATTCCTAGTAGTTCTTCAGCGACACTGGCTGGAA
TTGTACCAATCCGTTTGTTATCGTAGATATTAAAACCACGATTCACTAATAGTAATTTGC
CAGTATGGATAATCTTTCTTGCAGTTCCTGGAGCAAATCCAAGTTCGATAAGGTCATCTT
TTGTTACAGTTTTAATCATGTGATCTCCTTTTCTGATTAGATTAAGTAAGGGGAGGATTA
ACTCCCCTTGTCTAATACTTATTTTTGTTTTACATCTACTAAATGGATAGCATCCGCCTT
GTAATACATTGTCGAACTAATCATAGTAGCTTGTAAATTGTCAAATGTTACTGGTACTTC
ATCCATTGCTTGGATATAGTCATTATCAACTAATGCTTCTGGATTGTCTACAGAGACTTG
GGTTGATTTCTTTTTGAATTGTCCATCCTTGATTGTTACATTGTATTTCCAACCAATGAT
TTTATCGGTATTAAAACGTCTTTCGCTACCATCTCGGTTTTTGATAATTTCTCCGTTTGC
ATCTGCTCGGACTTCTGTTTCAAATTTTGGAATAACTTCATCCAATTCAAATTTTGTTCC
AATGTTATTAAAATTCCAGTCATTTTGTGAAAGCATTTTAGCCATAGTTAATTTCTCCTT
TTGATATTTTCTTTGATTGTAGGGATTAAATCCTCTCTTTTAAAGAGAATTGCCCTTTCT
ATTAATCCACTTGCTAAATCTGGTGGATATTCCATATTGTTGAGTGCGAGATAGTTAGAT
TTCTCATACTCATGCAGTAAATTATTGTCGTATAGAAATTTATACGCTTTTAGAATAGCC
CCTGAACCTTTATAGGTAAACCATTCTAATTTTTGTTCTAGTTCTGTTTTTGATTTTGAA
ATAATGATAGAGACAGGTTTTGAGTGACCTAAAAACTTTTCCCAAGATCTCAAAGGTTTT
GAGAAATGGCTATCACTATAGAATCTCACTTTTTCTTTGAGATATCCCTTGGTAAAGTTG
AGAAGGTCTATTTCTGAATGCAACCATTCTTGAATGAAGTAGTGAGCTTTTTCTTTCCTA
AGTTCTAACTCAGTTCTTATCCAATTTTCTATAAAATGCTTGCTGATACCGAGCTTCTCA
GCTCGTTCTAAACGTTTATCGTAAATTCTAAGTCTTTCATCATCATTGGGTTTTCTCAAA
TATAAGGTCTGGCCGATTGTTTCATCTCCGTAGGTATTGTAGTAGGTGCTTTTTCCATAT
AGAAAGCGTTTCTTCTGACAAATCTTTAGAAGCTGATTAGGAGTGAAATAGGGTGTTTCA
TTAAAATCATCTATTGCAATATCAATTCGTCTTACTGAAAATTGATTGTAATTGTAGTAG
AGGTTATTCAGAAACTGTCTTTCGGACAGACTATTTGGATCTAATACCATATCTCTATAG
AACTCGAGTGCCTGTCCTGACATGACAAGCATGTAGGACGACTCTTTCGCTCCATAGTAA
ATACGGATATTCCCATAATGAAGCTGGCTATCATAGTTATAGTATTTAAGGCTCCCTTTA
TTCTCAATAAATAGGTCAGAGTCAAGAAATAGGATGTCTTCGATTATTTCTCTTGGCGAA
AATTCAGTCTTATCAAACTGAATTTGAATCCAGTCAAATACAGAACGTAAATGTTCATTT
TTTGCCATAGATTTTGATTCAACTTTTTGCCTAATTTTGCCACCCATAAAATCTCTAAAA
CCCTTGATAATACTGAATTCTTTCGATGATACACCTAACTTGCAGAGGGTGGTGTTACTA
CACACCCTATCGGTCAAAAATGGTCCGTCCGCATCTACGCTCATTTTCGGCTTTCTGCCT
CATGGCTCAGCCGAAAACTCGCTATTAGCCGAACCTATTTTTTGACCTCTTGTTAACAAA
CCCTAGTAAGCCGGTTTGCATCGACTCTTCAATATCTTGGATTTTCTTTTTTAGGTTGGA
ATTCTCAATTTTTATCAGTCGCATTTCTCGCTTAAATTCCTGTTTTAAGGCGCTCAGTTC
ATCGTAGAGCTCATCTATTACTTGGTTTAGGGATTCATGCTCATTGTCTGCTAGACTCCC
AAATACGGCTTGTATAGCCTCTTTTAGACCTATTTCAAGTTTTAGTTTAGCTAACTTTTG
AAATTGTCTAAGGTCTTCGTCTGTAAAATCATAGGCAACTGTATAACTTAATTGATGAGT
TCTGGGATTTCTACTGATAGGAACTTTAATTTTCTTAAATTCCTTGCCACTTATCTCTTT
AATCAGTTGAATCCAATTTTTAAGAGTAGAGGTAGAGTTTAGGCCAGAAATTTGATTGAC
TAACTCTTTATTGGTCATCTTTTTGTGAAACCTCCGAAATTTTCTTGTGCAACTGAAGAG
TTTTCTGTGGTATAATTGTTACATAATATGTTTTGATCTTGGAACGAACGGCACATTTGT
TTCAAGATTTTTTATTTTGTCGAATCTTACCTCCTTTATTAAAATTTTTTAAATCGACTA
CTAGTTACATACGCTTTTACCTCCTTTTATGCTATAATATTCTCAATGGAATATTCAATC
TCAAAATAAATATTCCTTATGGAATAATTCCATTTTATACCGTTTAGAATATTTTGTCAA
GACAAAATATACAGAATCGAATATTAAAGAGGAAACAATGTTTAATAATAATTCTTTTGG
AGATCGTCTTAAGGAACTGAGAAAGGGTAAGAAATTAACTCAGGTACAAGTTTCCGAGAT
GATTGATGTACAACAAGGTACTTATTCTCGTTGGGAAAACGGAACTTTAGAGCCTAGTTT
AGAAGCCGTTGTCAAATTAGCAAAATTATTTGATACCACGACAGATTATTTATTAGGAAA
AACGATTTACATTACTCTAGATGTTGTCCCACATCCAATCACTAGAATTGATTTGAAGAA
GCTAAAAGAGTTTAATAAAACTGAACTAGATGATCTGAAATTTGCAATTGTCATGAATGG
AATTAAAAACCATTCTACTCTACCTAAGTATTTGGATGAGCTAGTCTCTGAAAATAATTT
AGATGAAGAAGAGCAAGAAATATTGCAGACTCTTTTTAAAGAGGTTTCTGATTATTTTAA
TGCAGATTGATGGTTTGTTATATTTTTAGTTTCACTTATGGAACTATGTTAGTCTAAGTT
GCTAGTATTTTAAAAAGACAAGGTGCTTCATCCTTGTCTTTTTCATTTTAGTATTGCTTT
TGTTTCAATGTCAATAAGTGTGTTCTTTTTGAATCAGTAACTATTTCAATTTATCTATCT
CGAAATATATAAAATCCCTTTGTAATACTATAAAAAATAACTAACAAAGAAATAACTATA
AGACTCGGTTGCCAAAAACCCGATATATCTACTACATTTTGGCCTAAAAGTTGGCCAATA
AAGCTAACTAAAATTAAAATAATTAAATTGAAAATTACTGATACTAATAAAATTAACACC
GAATGTATTATTGCCTCGCCTATACGTATTTTAAAAAGTTGTGATCTTGACACTCCCAGT
GTCTTTAACTGTTTAATGTCTTCAATATCTTTATTAGAAGATAAAATTGTAAGAGAAATA
GAACTAGTAATAATCAGAATAATTGGAGCAGACAGATAAGCAATAAAGGAAGCTCTTGCT
TCGAGTACACCGTTTGCTTTATTCATGAATGAATACATATTTTGGGTGTAAAGAATAAAC
CCAGAAATGAGAGTTACTCCCATGCTCATTGAAGTTTGTATACTTTTCAAATAACTAGGA
TTGGATAGTAGATTCCAAAAGCCTGTATTGATTACATAATTTTCAGTTGGAAATATCCTC
ATTAAAAATTTTATTAGAAACACTTGAATTGATGGAGATAGTGATTGAATAATAAGGATG
TGAATAATTAATAAAAATAATATTATGCTTGACTGTGTTGAAATTATTTCTTTATTTCTG
CTAAAACTTGCTGAAACAATCAAACCTATACATAGTAACCATAGGATTAAACGAACAGAG
ATGTTAACAAAACCAGTTACTGTAACTTTTCTTTTTTTCTTTTTTGGTTTTAATATTGAT
GATATTTTAAGTATACGACTTGAATAAAAGTAAGCCCCTATCCCGACAATTGTTGGGACT
ATGAAAACACTCAATAAAATTGATTGAATGTTGGCTGTAATAACTAAATCAGGTAACTCA
TCTCTTCCTAATAAATTTTGTAAAAATTTGTAGTAACTATCCGCCATGATAAATGAAAGT
ATTGTACCAATACTACTAACAATCACTGCCATTAAATAAAACTGTCCAGATACTAATAAA
GATAGCTGAGTTCTGCTTGCGCCTAGGGTAGCCCATAATTGGTAATCCTTTTTAAAGATA
TCTATTAGCAGTCTTATATTATTTGAAATAAGGAAAAATAGAGTAGTCCCGCCAAAAACT
ATTAGCATTTGAAAAAGTTGTGAAGCGTTAATATTAGCAGTCTTTATTGCACTAGCAATA
CCAAATAAAGATGTTCCAACAATCAGGCTAGATACAAATAGTAATGGTATTGTTCCTAAC
CATTGTCTTTTTGAGTACTGAAATTGGTAAATGATTAATTTTAGCATAATAAATCCTCCT
CAAATTAATCTTTACTAGTTTCAAGTGCTTGGTAGAGCTCATCAGCTGAAGGTTTAATAA
TTTGTCGAGATATTTTTCCGTCTTTTAAAATGAGTGCTCTGTCAGTTTTTGAAGCCAACT
CAATATCATGAGTGACCATAAGAACACATTTTCCTTGACTCGCTAAATTACGAAGTGTTT
CAAAAATAAGTTTTCTTGAGACGCTGTCCAGAGCTCCTGTTGGCTCATCAGCAAAAATAA
TTTTACTATCAGCTATTATTGCACGAGTAATAGCCACTTTTTGCTGTTCTCCACCTGATA
AGGTAGCAACTAATGATGATAGTTCTGCTTTAAAATTCAAACTATCCAACATTTTTTTAA
CTTTATTGCTATCAACACTCTTTCCTGAAAGTCTCAGAGGAAGTGTAACATTTTCTAGAA
CAGGTAGAGCGGGTACCAGATTATAATTTTGAAAAATAATTGCAATATCTTGCCTTCTAA
ATTTAGCAAGTTTCCCTTCTTTTAAAGTGTATGGATTCACACCATTGATAACAACTTCGC
CACTTGTTGGTTCAGATAAACTTGATAAACAACTTAATAAAGTAGACTTTCCAGAACCAC
TGACACCAAGGATTGATACAAATTCCCCATAATTGACAGATAAAGAAACATCTTTCAAAA
TAGAGACAGTTTTATCTTGTCCTAGTAAAAATTCTTTTGAAAGATTTGAGACTTTAACAG
CTACATTATTAACCATAATAAATCCTCCTGATTCCAGTGTCATCTTTGATTTAATTATAT
AAATTGGAATTCTATTAATATCAAGTAAGTAACTTATGAAACGTATTTTTAATGGATAAA
ATTTCTTTTTTATCTGGATCTCGAATAAAGGCCTTTAGCGAACTAAGGATTTTTTCTATT
ACTATAATAGTATCATAAACGAGGCTCAGTTGAAAGCGTAATCACAACTCTATTAAGAGG
TACAGCTATTCTATACAAAATTTAAACATAAAACTTAGGTATACTTAATAAATGAGAATT
AAAGTTAGCTATAACGAAGATAGTAGCATATGTAAAAACTTTTTGATACAATAGAGTTAC
CAAAAAGTTACAAAAATTTGAAAAATGAGTCTATTTTGCAAGATTCAAAAGTCCTAAAAC
GCTATTAAATCAAGGTTGTAAGATTTAAATAATGTAGTGATGTAACTCAAAATCCAGTGT
CCGCAAGGACGTGCCGGTTCGACCCCGGCCGCCGGTA
