# Supplementary material for: Abundance, Diversity and Role of ICEs and IMEs in the Adaptation of Streptococcus salivarius to the Environment
Source: Genes (Basel). 2020 Aug 26;11(9):999. doi: 10.3390/genes11090999 (PMC7563491; doi:10.3390/genes11090999)
Supplement: Supplementary file 1 [file genes-11-00999-s001.zip › Supplementary files/Lao_Data_S1/IME_SsalAF10-23_rpmG_1.fasta]

>IME_SsalAF10-23_rpmG_1
AATCTTTACTGAAGTTAAGTAGTTATTCACTACACGTCAGTTAAGACGAGAAACCTTGAT
TTTATGCGATTCTTAAATTTTTGAATTTCAGTATATTGCAATAAAAATCAACCGAATGAC
TACATTTTTGACTACATTTTTTGTGAAATAAATTTAGAAGTTCGGATATATAAAAGTCAC
TTAAACTAGTTAGTTTAAGTGACTTTTTTACGTTTAAAGCTTAGTATACTGTTATTCTTT
TTATATAAGCTAAGCATAGATTTCTACATATTTTTAGTTTAGTGAGAACTTCATTGTATT
GGTAGAAATATCACGCTTTTCTGATCAGTCAAAGAGGAAAGAAGCATATTTAATAATGAG
ATAACGGATTGTACTATTGATTATATTCCCTCAAATTTTTAGTTTCAAATTTATATCTTT
TCACTTCATTTCCATCTGATTGATTTCTATTCAAAGATAAAAGCTCTGATAGTTCTAATA
GAATATTAAAGTACTTCCCTAGTATCAAAACCTTCAAAATATTCCATCTCTATTCCATCT
TCATTTATGGCAAGCGCATTACATGGTGTTATATAATTTCCAATTGGTGACCAAGTTCCT
TGCTTACCACTAATTAAATCTATACAACATCTAAAAATTATCTGTTTTTCATTTATTTGA
ATATTATTCTCAAATAGCTCAAACAATGGAAACCAATCATATATAGCTCGGCAAGAATCA
AATGTAAAAATGTCAACATTCATTACGGTATCCTTTGCTTTATATGAAAATCTATCATGC
TCCAAATAATTGACATGCATTGGATAGCCTAATTGATTTAGAACAAATTGGATTAATACT
TTTATAAATGTTAGATCACAAAAATAATAATCAAATTCCTCAATAAATTTATAAGTCTTT
TCGATACTCGATTTAAAATTTCCTGTTAAATTAACGTTATTTAGTTTCTCAGATGTCTTC
AATAAATCGTACCATATCCTTAGGGACTCAGTTCTATTTCTTATAGTTCCTGCTTCTTTA
CTATCATACATTGCTCCTTTCTCTTTCCAAGAATGAGTCAAGTTTTGTACAAAATAGTTT
CCTAGTTCATCATTCTCTACGTCATTTATCTGATTATTGTTTTTAAAAATCTGACTACTA
ATAGAATTATTCTTAAAAATCCTATAGGATGGAGCAACATTATTAGCATAGAAAATAGGA
TATGTTGTACAAAATGCAGAATATGCCCCATCAAAATTTTCTTTAAGGTATGGCTTTAAA
CATTCATTATTGTCTAAACACTCTGAACTTAGTATTTCATACTTTCCGAATCTACCAAGT
ATGGCCGATTCTGGTTTCTCTTGCTTGGCAAGGAATGAACTCAATATCTGTAAATAATCA
TCTTCTTTTTTAGTTTTATCCTCAAGTGAAGGTACAGCATTATTAGTTATTAAAACTCCT
ATATCACTTAACATACCATAATCAAAAACATAATGAATTGTTGAAGCATTATCAACAGAA
AAAAGAGACTGGGTGAAATCTAAAAATATAATATCAAATCTATGTTTAGGAAAATTTTCA
CAAAAATCCTTAAATTTTTGACGATATACTTTTAATGTAGGATACTTTTCTCTAGCTTTG
TTCACTGCTTCTCCATACATTGTTCTATCTTGTTCTAATGCCCAAACATTCTCTATTTTA
ATTCCATAATCTAGCATTACATTCAAATCATTCTCAGGCTCTGGACCACAAAAGTATATT
ACCTTTAACTCACTGGCCTTTTTTTCAGAGTTTACTTGATTTAGAAAATCAGAAAATCCA
TTTATCACTGATTCATCTTTATCAAAAATCCCTGCTGTATACTCAGATTTTTGATGAAGA
TATCGTCTCATCTCTCGGATTTTTATTTCACTTAATATAGCACTTTGCTGTCTCTTAATT
GTTAATCCTTCAATAGCTTTCTTCCAAATCCTTGATCGTGCTTCTTCTTTTTTTTCTTGC
TTATACGTTACCATTTTATTCGACTCCTTAATCAATTTTTCTAAAAATATTTACGTTTAA
AAGGTTTCAAGTTCTAACTTCTAGGATATATAATCCTCAACTCTAAATTCTAATACCTAG
TGTATCTAGATACTCTCTTAGTAATAACTCGTCTTTATCAGAAAACTGTTTTTCCTTTAT
AAAATCACCTAGTTTACTTATTATTTCTGATTTAAACTTAAGAAATTCTATATCAAATTT
ATCATAAAATGTTCCTTTACTACTGTGTACTGTCCAATCATTAGATAAATCATCAAACAT
AAACGAATTAAAATGTCTAGAGGCATCTTTAACTAATTTATCAGATATATTTTCCAAATA
TTTAACGAGCATACTCTCATCACCGTGATTTGTTTCAATATAGTAAAACTCATCATCAAG
CCTCTCTTTGATTTTATTAAAACTATTCTCTATCCTAATTATTTTAGTCATTAAACATGA
CTCCTCATACCTAGATGGATTTTCTCCTACCTGTTCATCAAAACCTTCAATTAGAATTTG
CAATAATTTACTTAACTCTATATACCCATTACCTTCTATTTCATTTAATTTTTTCAAAAA
CGGTATAAAACGATCAGTATAGATTTCTTTTACATAGTAATTAATCTGATTATACTTTGA
ATTAAATAAATCCAATTGTTCTTGATGTTCCTCTTGAATGTTAAGATTTATCATTTTTGT
AGCATATTCTTCAGATGACTCAAATAAAATATTCTTTAAAGTGTAGTCAAAGTACAGCCC
ACTTAGAAAAATAATTTTTTCCATAATATAGTTAGGAAATTCCTCAGCAATTGAATAATA
TTTATAAAAAGTTACCTGATAATGGATTCCGAAAAATATAATGAAAATCTGCCTTAGTTC
ATACATTTTACTTAATGTTGTACAACAACTACTAATCACACTTTCTAGTATGGAAGCGAT
GATTTTGTTGTTATATTCTCCAACTCTAAAAATCAATCGTTCTTTATCACTTTTTAACTT
TAACAGATTGTCATAAATCTCTTTTCTAGTTGGAAAATCAAAGTAACGTACTTTCCTATA
CTGCCTATTACTTTTTCCTAAATCCTCTCTCAAAAATTTTATAAATTCACTCACAAATGC
AGAATTATATACCTTTTGATAATTTCCTTGTTTAATCTTCGATTTTTTATCTCCTGCCTT
TGATTCCGTTTTTACCACAGGTATATCAAAATCATAATGTTTTTCACCTATCTTTACAAT
TTTATACTTAAAATCGACAATAATTGCTCTACAATTCGAAAGGAATTCAAAAGAGATATT
CGTTAATGGAGCTCTTAAATCTCCATATATCATCAAAGAATACTTTGAACTAAATTCATC
AATAAATAGATTATATTTTTGCTTCACCTGTTCTTCAAGATTTTGAAGAGTTTTTCTTTT
ATCTTCCAAAGACTTAAAAATATAATAATCGTTCTCTTGCTTAATTACTCTCGAAGTATC
TAGCTCAAGTCCCATTTCTACTATTCCTTCAAACGGAATTAAGAATAATTTTTTATCTAA
ACTTAACAACATTTCATCCTGACTTCGATCAGAATACTTTTGAGTTAACCCTTTATTTAT
CTCAAATAGGATATGAGAAATTTTTTTATATTCTTTTCCAAACCATGTTTCATTAATTAT
CTTTAATAATTCATCTTTATCCTGCTTAGAGAAAAAAGCTTGGTTCATATTATCAAGATT
CTTTTCAAATTCTCTAACTTTCTTTCTTATAGTATCTTTATCAAAATATATTCGTACATC
GCCATTGTTCCAAAGAGTATAAATATCATTAATAGTAAAGTTACTTTCATAAATGTTGCT
CATTTTAGCTAAAAGAAATTCGGAGATACTATCATCCCAAGTTTTAAATTTTTCACCTAA
AAACTCATGAACTCCTTTATTGAGTTCTTCTCTTAAATAGACATAGCGTAATATCCCATA
ACCAATAGATAAGGACTTAGATACACTAATTAAATTTTGGAATTTCTGTTGATAATAAAT
ATTGTTTTCCATAAAAGTTCCCTCAATCCCAGGCTTACAATAAAACCATCTTTTGTTTTA
ATTATACATGAAAGATTTAAGAAAAAACAAATTAAAATTGTATATAGATAAGTCTTTCAA
CAAAACATTATATCCTACCTGATGCGCATCAAATGGACGGATTGAAACTAAAGCATAGAC
CCATTTAATTGTCTCAATCTATGTAAAAAGGTTTCACCGTTTTATTTGGTGTGCTTTTTC
ATACCTTTATCGGTCAAACTATACTAGTTTCTTTCCTTCCCTGGACGCAAAGGAGAGAAA
CATGACTTACTCAAAAGTAATTAAAAAACTCTACACTAAATTATTAGGGAAAGCTATTAA
ACAAAAAATGACAGATTTAAAAATCTTACAGAATCAAATTGCATATGACTACTCAGCTGA
TGATATTGAACTTCTTTCAGAAACAACTGTTGGTCAAATTATCAAAGGAAAAAGGAATCT
TAGTTTCAATGCCTCGCTTGCATTTCAAGTATCTCTTAATTACAAAACACCCAAAGAATT
GTTTTTCCCAAGCCAAGACTTTGAATTACAACTAATCGAAGCTATTATTATGACGATCAT
AACAGATTCTTGTTTTGACCAAACTATACTAAAGAAAACTCTAGTAAATAAACTCAATGG
ACAAATAAACCACTCAACTATATCTAAATTCGTAAATACCTATCGAAAGCCATTATTACA
ATCATTATCTCAATTTATTCCAGAATTTCCTGAAGAAGAAAATTCCTACCAAATCGCTGA
AAAATTAACTGATTGGCTTTCGGAATTAGCGTGTCTCATATCATAACATCCATTATAAAC
TATCAAAAATTATGACAGTTTATCTAATTCAAATATTATAGACTATATTTGTTCTTAGCT
AAGACAAAAATAACTATATAGAGGAAACACAAATGAAAACACGTAACAGAAAAACTGGCT
ACTCAGCCAACACTGCAAATGAATACATTGATAACAAACAGGCCATTTACTGCCTAAGCA
CTGAACTAGAACCACAGGTTAGATTTGAAGATAACCAACCAACTGGCGAGATAATCGCTT
ATAAGGCTTGGTTCACCCAGAAAGGACTCCCCCCTTTCACCGTGAAATTTGAATCTGAGG
TAACACTTCCTTCCTACTTGAATATCGTTACCCTTGACAATCTTATGGCTTGCGAAGTTG
GCTTCAATGTTTATTTTAAAGCAGACGGAATCACGGAGGTTAAGTAATGACAAAACGAGA
ACTAGAACAATATCTTCTCCAGAGTCTTAACATGGGGCTCGGTACTCTAATGCAAGGTGA
GACAAGCTACACTAACAGTTTTGACTGCAAAATTATGGCCGAAGGTTTTCTATTTCTTCC
TCGTTTGCCTGCTGGCTATATTATCGACGATGAACTCTACCAAAAAATCTTCCTAATTGC
TAACGCATCACTGTACCCACGATACACGCTATTAAAGCAAAACTCCGCTTATTTTATGGC
TTTGGATACTGAAGATATTCATGTTCAACGTGGCTTATTTTTTCCTTGGAAAGTCGGAAT
ATCTGAGCGTCTTATCATCTCTGATTTAGATAATTTTGCCCAAAAACATAATGGTGATAT
TATCCCAATCATGAAAAATTTGACACTCGATTACAATAAGGTTACTTCAATAGCTATTGC
TGGAAACAGTGGCTCAGGAAAATCATATGCTCTTACTTATTTTCTCAGTCATCTAAAACA
AATTTCCGAACTAATTATTATTGATCCAAAATTTGACACACCTTCACGCTGGGCAAGAGA
GAATAATATAGCTATTATTCACCCTCAAAAGAATAGGTCTAAATCAGATTTTGTTTCTGA
AATTAATGAAAATCTAAGTGCTAGTCTTAATATTATTCAACAAAGACAAGAAATATTATT
TGATAATCCCAAACATCAATTTGAACATTTAACCATCGTCATTGATGAAGTGTTGGCATT
ATCTGAGGGAGTCAATAAAACCATAAAGGAGTCCTTCTTCTCTCTTCTATCTCAAATCGC
TTTGCTTGGACGAGCCACAAAAATTCACTTATTTTTAGTTAGTCAGCGATTCGATCATAA
TTCAATCCCAATTTCTGTGCGAGAACAGCTAAATGTTCTAATTCAAATTGGTAATATTAA
CAAAAAAACCACTCAATTTTTGTTTCCTGACCTTGATCCGGAAGGGATTGTCATACCGAT
AGGAAAAGGAACTGGACTAATTCAAATCATTGATAACGAACATCCATATCAAGTTCTGCC
ACTACTCTGTCCAACATACTACACTAAAAAAGGAATTCTATAGTTATGAAAAAAACATTC
TTTCAAAAGTCCTATAACTTCATCTCAAACCTCTCTCTTATTGGCCTAATAGGCATCTTC
TTTTACTTATTTTTAAAGATGATTTATCAAGTTATTGAGTTATACGGCCTCTCACAGTAC
AGTGATAAATTTATTCTCATTAACGAAAAGATAGAAATGGTTAAACAACTCATCTTTGTA
ATCTCAATTTCAATCTTAGCTATTACGTTGACCCTACTTATCATCGAACTAAGTCATAGA
ATCGTCAAAGATTCCCTATGGAATTATTTCAAGTCAGTTTATCAAACTATACGTATTCGT
CAATTTCTAAAACAAGATGAACTCTCAGAGACTATTACATTCAATGAAAACCAGACTGTT
ACACGATTAAATCCCATCTTAAGAGAATTTAATCAATCTGTTTCTAAGTGTAGCATAGAT
ATTCATAATGACGAAATAACAGTTTTCATGAAGATTCCAAGAACCCAACAATCACAAAAA
CTCTTAAGAGATATGGAAGAACATATCAGAGAAGAAATCTCTAGTTATAATCCAAACTAT
TATTTTTCTATACCAGTAAGAGCGAGAAGTGGTCTTTGGTTCAAGGGAACTAAACGATAA
TAAAAAGGCGGTGCTTGGCTCACGTAGTGGAAGCCAATAGCACAGCCTTTTTAATAAAGA
ATCTTATCATGTAATGGGGCTACTACGACCCCCATTACATCAATAATCAATAATCATAAA
CTTCTAAAACTACCAAAATCAATCCTAAATTCTCCTAAAAGATAAGATATAAAGAAATGA
GGTAATGACTATGGCGAAAGATAAACGGTCTAATAAATGGGCTTTTCTCCTCTATCAAGA
AAGTGCACCTAAAAATTATATAGATATCCTTGAAAATTTGCATATTCCTTTTGTACTCAG
TCCCTGGCATGATAAGGATATTAATAAAGAAACAGGTGAGTTCAAAAAGTCTCACAAACA
CGGTGCACTATTCTTCGACTCACTTAAAAGCTACTCACAAGTATCGGAATTATTAACAGA
AAATCTTAATACACCTGCTCACGTGGAAAGCGTTATGTCCCCTAAAGGATTGTATGATTA
TTTTATTCATGCCGAAAACCCTGAAAAAACACTGTATAACATCGAAGATGTAGAATCTGG
ATGTGGTTTTGAATTGGATAAATTTCTCATTAGTAATAATAACGATGAATTATTCTCAAC
TATTATCGATATCATTGAAGAATACAATTTTACTGAATTTAACAACCTTGTGAAGTATGC
GCGTGATGAAAATCCAACTCTCCTAGGAGTAATTATCAATAAAACTTACTTTTTTGCTAA
GTATCTTGATTCACGTCGCCACTCTGGGATTGGAAAATTGGAGGAACAATATGGAAAATA
ATGAAGTATCAAAACTAATTAAGATTGAACAACTGCTAAACTGCCTGCTCTCTATAATCA
AAGATCAGCAAAAAAATCAAAATAACCACGGTCTCGTTACTCAAAAGAAATTGTTAGCAA
TCCTTCATATATCTCCAAATACACTTAAATCATGGGAAAATACGGGGTTAAAAAGATTAG
AACCACCGATTGAAGGAACACGTACAGTCTACTATAAAATGGATGACGTAATAAAATATT
TAACTCCTTAATCTCAACATTGTGCTAAAATAAAACTATCACATAAAATATTTGTGAGGT
TGTTATTTTAGCCTTTTGTATATCCGAACAAAAGAAGGCTAATATGCAAAAAGAAATTAT
CATTCATAATAATAAAAAAGTAACTAAAACAACAAAAAATAACGGTTCAATCAGTTTTAC
TCAACGTGGGGTATATATAGGAATTGATATAAAATCTGGAAAAAAAGTTACTGCTTCTAT
TACCGCGAAAACTTTAAGAAGTCTTGACCGAAAAATAATTCAAGCTAGACTTAATTTTGA
AGCCAAAGGTTCTACCTTAAAAGAGACTTTTGTAATCAATAATTTTGAAGATCTAGCAGA
AGCATGGTTTACAAGCTTTACAACATGGGTATCCTCTCAAAACACCATCAATCGTGTCAG
AGGCTATCTTGACACCTACATTATTCCAAAATTTGGAGAATATAAACCTGAAACAATCAA
ATCAGCTGATATTCAGTTATGGATTAATAAGCTTGCACAACAATCAAAAAAATCTGTTGA
ATCTGGCGTAAAAAAATCTAAAAAAGGTCATGCCAAGGATTTTGGAGCGGTTGTCTATAA
ATTGAGAGATATCTTTGATTTTGGTATCACTAATTTTGAACTCTCGGTTAATCCAGCGAG
AACTATTAAAATCCCTCCTAAACCAAAACCTCCTAAAGAACGAATTATGGTACTTCATGA
AGAAGATTTAGCTACTTGGTTAAATTTTCTGGATAACTTAGCTGATACTAGAGCTAACAG
ACGATTCAAAGTAATATGTGATACTCTCCTAGCTTCTGCCCTTCGGATAAGTGAACTTCT
CGCTCTCACTATTCAAGATCTTGACTTTGATGCAAATGAAATAATCGTCAATAAAACTCT
GATGTGGAAGAGAGGAAACAAGAAGTTAGGAATCAAAGGTGAGGTTATTTGTAAACATAG
TGCTAAAACAGACTCAGGTAATCGTCGAGTTGCTGTGCCTAGACAGACTTTAAAAGATTT
ACAAGCATTTCATAATGAGATGAATCTTTATTTTGATAAACACAGCTTGCCTAAAACAGA
TTTAATATTTCCAACAATCTACGGAAATTATATGTGCGATAGAAATGAGCGTGCCACACT
GAAAAAGCGTCTTACAAGTCTAGGTTTACCAAATTATGGATTTCATCTTTTCCGCCATAC
ACATGCTTCGTTAATGCTGAATGCAGGGGCTAACTGGAAAGAGCTACAAGCGAGAATGGG
CCATAAATCAATCAAGACAACTATGGATACATATGCTGAGCTTGCCCCTAAAAAGAAATC
AGAAGCTGTTGAAATCTATCTTAGGGAAATTTCCAAACTTACATCTTAATAAAATGACTA
CATTTTTGACTACATTTTATGTTAAATAGTAACAAAACGTTGATATTACAGCGTTTATAG
CATGCTAAAATAACAATACCAAACCTTTACTGAGGTAAAATAA
