# Supplementary material for: Abundance, Diversity and Role of ICEs and IMEs in the Adaptation of Streptococcus salivarius to the Environment
Source: Genes (Basel). 2020 Aug 26;11(9):999. doi: 10.3390/genes11090999 (PMC7563491; doi:10.3390/genes11090999)
Supplement: Supplementary file 1 [file genes-11-00999-s001.zip › Supplementary files/Lao_Data_S1/IME_SsalAF10-23_rpsI.fasta]

>IME_SsalAF10-23_rpsI
TTCTCAAAACGTTAATCAAAACCTTATTATACCAACGTTTACAGACACTTTTTGGTGTCA
GTTGGTGTTAATTATAGTGATAAGTCGTTTAAGAGACTTAAAGCATCGGCATCTTGCTGG
TGCTTTTTTTCTGGCATTAATTCAAGATAATATTGCTGAGTTGTCAAAATTGAATTGTGT
CCCAAACGTCTTGAAATATAATCCAGACTAATATCTTTTGAAAATAGAAAAGAAGCATGG
GTATCACGTAAGCCGTGAAATGTTGTTTTAGTTAGGTCAAGTTGTTTCAGTAAGCGTTGA
AGTTGACCAGCTTGTCTAAATCCGTTCCAATCAAAAACATAATCTGTTTTAGTGTTAGCT
AGATTTACTAGGATTTGATAAATATCTTTATTGATAGAAATATCACGCTTAGAATGTTTG
GTTTTTAGTTGTGTATCGTCGTTAGTTGGGCTAATTGAACGCCTAACTTTAATACCGTAC
TCAAAAATATCTTCTTTTTTGAGACCAAGTAATTCGCCACGTCTGGCACCAGTTTCAAGG
GCCAGAGCTACTAATACATTAAATTCATCATCTTCTGCATGATTTAAGCAATACTGCCTT
AATAGTTTAAATTCTGTTACTGATAGTGGAATATTGCGTTTAGGAAGTTCTTTCCCCTTT
GATTTTAAGAGATGACCAAAGTCATTTGTAATTAAACCACGAGCATAAGCATATTTTAAT
GAACCACGTATCTTCAAAACTAGCTCTTTTACAGTTTTCTTTGAGTGAGACTCAGCATAT
TTATCAATCTTTTTTTGCATGATAATATCATCAAGATGTTTGAGCTGGATCCCATCAAAA
AGACTGTCGACAACTACAAGAGTACGCTTATAGTTGACGAAGGTTGCTTCACGGACGTCA
TTTTTCTTTACAGTTTCTACCCAGTTACGGTAAAAATCTGTAAATAGTGTAGAACGTTCA
GCAATATTTTTACCTCGACCTTTTTCAAGTTCCATTTCTAAAGTCCATAGCTCAGCATCT
TTTTTATTGTTAAAAGTCTTTGTTTCTCGTTTATACTCTCCTTTTTTATAAAGTGATACA
GTTGCACGGTAAGATTTACCGCGTTTAATAATAGTTGCCATTTTATCAGCCTTTCTAAAA
TAAAAATAATTGATAAAATAGACTAGCTTATATAGGATATCTAAAAAGTCTTAAATTATC
AATTTTAACTGCTACAATGATTTTCAATAAAATGAACCAGTTTAGTTTTTAAGTAGCGTT
CATGTTTCCCAACCATAAAACATTGAAAATCTGGGTGATTACGGATATACTTATCGAATG
ATTTGGGGTCGATTCCCAGAAAGTCAGAAGCTTGTTGTCTAGTAAGTAACAAGGGATAGT
CTGTCATAATGTATTACCCTCGTACTTCTCTTTTAGCTCATCAAGAAAGTGACTATATTT
TTTATATATGATTTGGTGCAATTCTTTATAAATTATATACTCCATAAGGTTATTAGAAAA
CTTTACACTATGATGTAAGATTTCTAGTTTATTCGTGAAAATCCAAAGTGTAGTAATCTC
GTCGTTAGTTAAGTGTTGTCTGTTATACATGTTTTATTTCTCTTTCTATTGGTTTGAAAT
GATATCTAAGTAAATTTGGTATTCGTGATAGAGTTTATTCCATTCTTGTTGTACTTGCTT
TTGGTAAGCGAACAAACTAGAATCTTCATTCATAGCTCTTTCCAGTTCTGACAGTCGTCT
CCCGTAGTTATGTACTTGCTTGAGTTGTTCAGTTGTAAGATTATTGGTATAATTTTGCTT
CATTATTTCTACCTCTTGAATAAGTCGTTTGATTTCGGTATTAAATATTTGAATAGTTTC
TTTACGTTGTTTGATAAGGCTATTTAAAATATTGGTATTTTTACTGTTACTAATGCGTTG
GTTAAGGTTTTTTAACCCACCTAAGAGCGTAAATAGTAAGTTTAAGTCGTTAAGGGTTAT
CATTTAGAACCTCTTTTTCTGTAAAAGTTTTTGCGAATTGTTGAAAGTAATTATCTGTAT
TTGTTGTTCCCTGTTGGGAAAGAAAAGGATTAGGGAAATATTCTGTTTCATGTTTTTCGT
AGGATTTTGTTTCAGGATTATAAAGCATATGGTATATAGTGTCTGATTCAACTAGTATAG
TTGTTCCAATACGTCTTTCTAACTGCTCGAAGCTATCGATATTCTTTAGATGTAGCATGT
GATCATAGAGTTGTTTGGGTGAGTACGGACTAGTGATAACTATTAATCTAGCTGTCAGAG
CCTTATCGATATACCGAGATGGTAGAAGAACATCAAAATTGTAAGGGTCAAGGATTTTTA
AAAGGTCCGAATAATTAAATGTATCAGGCCGTAATTCATCAATAATGACGATTTCTTGGT
TACGGTAGCTTTGAAAAGGGTCGCGACTAGAGCCAGTGATATAATAAGGTTCTTTTTCTT
TTTCAGCATATGATTTTGCTAATCGTGTTTTACCTAGACCAGGACTACCGTACATGTAAA
TAACCTGTTTGACTACCCCTTTTGTTTTCATACGATGTATAAATTCTTTACAAAGTCGTT
CTTGTCGTTTTTCTGCTACTGATTTAAGGCGATTACTAGCTTTTGCATATTGGCTACCAC
TTAATTCATCTTCGATTTCTTCGATGTTGATAGAGCCTTCATATAGTAAATCAAGATATT
CTTTAATCAGTTCGCTATCATTATTATTTTTAGCTCGTTCTACCTGCTTCTTGATAGATT
TTATTTTTTTTCCGAAGTCAAAATTACTAATGACATCACTAATAGGGTATTGAAATTTAT
CTTTGGCTGCTTCTGTTTGGTGAATTAAATAGCTATAACCGTTATTAGGTCGTTTGAAAA
ATTCTAAACGTTCTGTTTGAGCATCTTCACGCTTTCCCTCTTTGTCATTAATTTCCCATG
CGACGCTCTGAGGGCTACGAGCATGTTTAAAATAAAGCATGAGGTGAATATGAGGTTCTA
CGATATCCCCATGTTCATCTAGGTCTTTATCATGCAAAATCCCTGCCCAATGTAAAGGAT
TTGTTTGTTTCACAATACGAGCAATTTCTTCTTTCCAGTCTGGAAGTTTGGCTAATCGCA
TTTGTTGAGTATACATCATGGAACGTTGTTTTCGTTGTTTCTTTTTATTCATATTTTAGT
ATTCTTTTTGTATTTCATCTGTTTTTGGCACAATAGCACAGAATTTTTGCGAGACAATGC
CAAGACCAGTCTCGCAAAAATAGTGAGATATTAAAGGAATGAGTAGGTAGTTATAGGTAA
TGGCACAGTTTTGTAAAAAATAAAAGTGCTAAAAGGGCTTTTGTTTTCAACAAAGCCCTT
TTAGCACTGCTTTTATAAGTAATAGCCCTTCGCATGATACCAGCGTCCCTTCTTATTGGT
AATGTCTGTAAATGATAGAGAGGGGTCAATGGTTTGTAATTCAGTCTTAATGCTAGGGAA
TAGTTCTTTTAACTTCTTTTGACTTTCGTGATTAGCAGGAAGTTTCCAGTTTAACAGCAC
TTCGTTTTTATCATAAGTTAGTGTCAAACTTAATAATGACCTATTAGCTTTGTTTATAAT
TGTCTTTTGTGGTGTAATCGTTCCATTGGACAGAACAAAGCTTAACTTTGCTGTTTCAAA
ATGTGCAAAGCGACGTAATCTAAAAGTCCCTAGATAGGAGTTGAGTTCATTATTTATAGA
TGATTTGATAGAACCATAAAGCGCATTTATGATGAAAATAAAAATAGAGAAAATAGCAAC
TATTATGATGTTGTTTAATAAAAAATCGACAATGAAATGAAGGTTTATTTCATCAAGTTT
GTTACGAATGGTCAGAAGACATAAATAAATAGCAAAGGACACTGAGAAAGTAAGGAGAGA
ACAGACAAAAATATTATATCTATTTATCATGAACGCCTACTTTCGTAATAAGGAGTGAGT
AAGGGCATGATATTACTATCGTGTTTTCCATCACTAAATTTAACAATCCCAGTTCCAATA
CCACTAGGGACAACAATATTTTCGATGTGGGCATTAGGAAGTAGGAATTGAGTTGTGTTA
GTGTTGATTTCTCCCAAGATAATAGAACAGTTGATTTGTTCCCTAACCGCAAGATTCCCT
CCGAAAGCGGTAGCATCGAACCTTTGAGAGACAAGAATAAGGGATACTTTTGTTGCTCGA
CCTAGTAAAGCTACGGTGCCTAAAAGTTGAGCAAAAGTATCTCTTGCTTGTTTGGAAGAC
CCTTGAACGAGAGCTAGTAATTCATCAATAATTATATATGTTCTCTTTAATGGTGTCTTA
GGATTGTTTAACAGAAGTTCTTGACGTTCGTATATTTTGTTGATAGCATCACCAAGAACT
TCGTTAACCTCAGTAATAAAACTATTAAGATTAGCCCCTCTTTTGGGAGATAGAACTGAG
ATATTTAGTTGATGACCTAACGAATAGATATCAGCTCTTTTAGGGTCGACGGCGATAATA
TCATCTGTAATTTTACGAATACAGCGAATAAGATACTCTAAGAAATAACTTTTGCCAGAA
CCCGAGGAGCCACTGATAGCAAGGTGTACAACATCATTTAAATCAATGTTGACTTGATTG
GCCATTAGAGGAATACAGTTTTCAGAAACCTCTTTTTTAATAAATTGGTTAATATCTGTG
ATAGTAAGACGAGTTGGGATGCCATCAACCCAAGGGAAGAAAAAACCTCTGGCGAGATTC
GGGTCTTCCTTTTTATAGGGGATAAAGATGGCATTACTCTGTAGCATCAGCGTTTTATAG
GGATATAAAATTCCTGAGCAAATGTCAGCAATTTTGAAATAAAGCTCACGGTCTAACACA
TAAGAAACTGGAAGATTGGGAATGAAAAACATTCCTTTATCTTCTTTAGCGAGAGCCACT
GAAAATGAATTTGTGAAACTTGTTTCACCATTTATATCTAGTGTATTGTTTAGATTGGTT
GTGATAAATTTGACTAGGTTTGTCCCTGTTAGAGCAGTTAACTGAAATTGATTCATATTT
TCCCCTTTTTAGGCTTTTTTGATAGCCTTTGCACGAAAATAAACATTAGTTTTGATTTGA
ATAGCTTCCAAGTGGTCAAAAGTAACTTCATCACCTAGTGTAAAATAAGTTAAATCGGGT
TTATCTTCAGGGAGAAATTTAACACGAAAGGGGTTGTGTGTTGTTGTTGATACCCAAACT
TGATACCCTGTTACCGTATCTGTACGGGTGTTGTTTTCATATTCAAATTGCGTTTCTAGT
TCTAGACCTACAATATGTAGAGTCTCTCCGCCGAGAGCTTCTTCTGCGAAACTTTCTGAA
TATCCATTTTGTGATTTGATTTTAAAAGCCATTTGCTTTTACCTCGTTATTTCTATTTTT
TGAATGGCTTAACTCTAGGAGGTTAAGCTCTAAGTGATAGCTGCTGTTTACAACTATATG
TCTGCAGTAATAGATAAAACATATTTCTTTATCTATGAAAGGGATGTGCGCACATCTAGC
TAAAGGGAGTGTGTAATTTAATTGAAATAAAAATGTAACACTTTTGTTCTTGACAAAAAC
CCAAAAAAGATTATATACTCCCTTTAGGGAAATAAGTTGAGAATTAATTTCTCAATTTAT
TATCACAAGTTTAATGGTTCAAGGGCGAAGCCTTTGTAATAGGCTTTATGTCGATAAAGC
CGAAAAAATTTGGACCCAAATTTTGAAGAAATTTACGTAGAAAATTTCAGGAACAAATTA
GACGATTGGCGAAGTTGAAAATTGGTGTTGAGTAAATTCTAAGCACTTTAGAAATTTTGT
TGCATCGGATAATAATAAGTTCCTTTTTATTATCATAAATAAATTTCATATATTGAGTGG
GGGTTGGGGTGACTCTAAACCCCATAAAAAGCTTCGTGTACACGAAGCTAAAAAATGAGG
TGATTTCATACGTCAGGTTATACTTGGCGTTTTTTATTTTAAATTCAGTAATAAAATTCT
AGATTAGAAGAGTATTGTTTTCCTGAAAAAATGAAAATATATTAAAAATAATCTATTAAA
TTTTTAAAAAATAGCAAAAAAAGCCTTGACAAATTTTTCGGGGGGGGGGGATAATTAGTG
ATGGTTTTAATTAANNNNNNNNNNGGGGGATAATTAGTGATGGTTTTAATTAATGGGGTG
TGTTTAAAAGTCAAAAGGAGTTATAATGAATTCTAAGAAAATCATTTCATCAGTTTCTTT
GGCGACAGCTGTCCTTGCGACAGGTATTATTAGCCAAGAAGCGCATGCTGATAGTGTTGA
TACTACTACGACAACAGCCAGCCAGGCACAGCCCCAGCTAGTTACCGCAGAACAAGTTGC
ATCCGCAAAAGCAACATTTGAAAACAATCAAGAAGCTCAAGCACAAGCTCAGTCAGTGGT
TGACAGTAAAAAACAGGCTTTAGATACTGCTAAAGCAAATACCACAACAGCACAAGATGC
TGTTGCCAAAGCAGAAGCGACCGCAGCCACAGCGACAGATACTAATATTCAGGTGGCTAA
AGAGGCTATCCCAACAGCTGAAGCTAAAATACAGCCTGCTAAAGAAGCTGTTGAGACTGC
GAAAATGGATGTGACTGCAAAAGAGGCTAGTCAGTCGCAAGCACAAGAAGCCGTTAATAA
AACACAAGGTAATGTGAACCAAGCTCAGGAAGCGGTTGATGAAGCGACACAAATTCAGTC
TGAAAAACAAACAGCAGTTGATAAAAGTGCTAAGGAAGTTGAAGTAGCTAAACAAGGTGT
CACCAATGCACAGGCTACACTGGCTGAGAAGACTAGCAAAGTATCACAAGCTAAACAGAC
CGTTGAAACTGCTAAACAAAATGATGCAAAACTTGATGCTGATACAAAAGCTGCAGATAT
CAATGTTGAAAAAGCAGACCAAGCCGCTCAAGTTGCAAAAAGTGATGTTGATACCGCAAA
AGCAAAAGCTGATGAAACAGCACAAGTGCTTAAAGATGCGAATCGTCCAACTCATATCGT
AATGAGTGATGAATTTAAGCAAAATTTTAAATACTTCCTATTTGAAGCACCAAAAGATGA
CATGTCAGCTCTACGTGCGGCCGTTCATAAAACAGTTGAATCAGAAGCCGCATCACGTAA
ATTGAATGACGCCTATTTTGCCACATTTACACCGGACACAACTGGTGTTAAATATGATGT
TGAACATCTTCCACTTGAATTGCAAACAGAATTGAGTCAATATATGGCTTATTTGGTTAA
TGATATTCGTGCACAACTTGGTCAACCCAAACTTGTTGTTAATACAGATGCCATTAAATT
TGCCAGCTTAGTAGCTGCAAAATATGAAAAGAACCATGACCCATTTAGTGGACATGATAT
GAAAGCCATCAATGAAGCCGCCAAAGAAATGGGTTATTGGTATAGTAAACATAATACCAT
GAACCCTTATGAAAATATGGCTGGTGGTTCTATCCCATCATCAATCAAACTTGATGACAA
TGCTAACAGTCTTTATAAAGTTGGTGATAAAGTTGAAGCAACAAAATCAGAATTGTATCA
TTTAATTGCCGATAATGTTGCCGGTTTCCTTTATGAAGGTGAAGTGAACGGACATTATAG
CCATGCCGGTTCATTAGTTACACAACCATCATTGGGTCTTGCACTCACTTTAACTCATGC
AGACCAAGGTTTTGGTGACATCCCAATGATTGAAACACACGTACTTTTAGTACCAGTACA
TGATAAAGCGGATTCTAATAAGAAATTACTAGATGAAAGTAAGAACGTACCAGATTTAGT
AATTCCAGATAAGCAAGCGGCAGAAGTTGCCGACCGAGCAGCACAAACAGCTTTGGTAAC
AGCAACAGCACAAGCACAAGCCGCACAAACACGTTTTGAACAAGCGAAAGCTGCTTATGA
CGCATTGGTAGCAACACCACGTCAAACAGCAGATGCCGAAGCTAAATTAGCAACAGCAAA
AGCTGAATTGGCAAATGCCCAAGCAGCCCTTGAAACCGCTGAAAACACATTGGCAACTGT
TACAGCTTCACATGCTGATAAAGTAGCAGTATTAGATATGGCAAAAGCATCACGTGATGA
AGCTGTAAATGCCTTGACAGCTGCGCAAAACAAATTAGATGTAGCTAACCAAGAATTAGC
ACAACGTAAAACAGCTACAACATTAGCAAAAGCAAAACTAGCTGAACTTGAACAAGCTGT
GAAAGATGCTGAGCAAGCAGTAATAGATGCAAAAGCTACTTATGAGCAACTTGTGAAAGC
AAAAGCTAATCTTGAAACTGCTCGACAAGCTTACGCCAAAGTAGTGGCAGCACAAGACGC
TGCTCAAGCTGCCTATGACAAAGCAATTGTAGCATTAATAAATGCGAAAGCTCAAACGGC
ATTGAGTGGCACCAAGTATACTAACTTAAAAGCTGCCTATGATGCTCGTATTGCTTATGA
AGCGGCTCAACGAAAGGCAAAAGAAGAAGCGCTACGCCGACAAGCTGAACGTGATGCTAA
AGCTAAACAAGAGCAAATTCATCATCGTATGACTGATAATCAAGTAAGACAGGATGTGAA
TAGTGCCCAGTCTAATCATGTGAACTCAAATACATATGTTGGAGTTCATACGACATCATT
TGCTACTGCTCAAGTAGCAACAGCAGAGGCGACGCAAGCAGTCGTAAACCGTCGTGGAAC
GACTGACTATCAAGCGCCACTCCCACAAACTGGTGAATCTGATACAGCAGTTTATGTTTT
AGCAGGACTAGGCGTACTTGGCCTTGCTGGTGTGACAGCTCGTAAACGTCGTGGATAATA
TAAAAGTACTATCCAACCAAAGGTTGGATAGTTTATTGATAATCAGGAGAAAATTATGAC
AACATATCTAGAAGAATTGAGAGAACGCTATATTGGTGTCTGTGATGGGAACGCTGAAAT
TATAGGTAATCAGTTATTTATTTATGATTATAATAAAGACTGCATGTGTTCACGTTTAAA
TGAAGATTTTGAAGATGATTTTACAGGTAATGATGTCGTACGTATAGATGAATATAAGGG
ACTAGCGAGATTGGATTATTATCGTATTCTTGTCACTTTAGATAAAGCTGAAAACATGCC
TAAAGTAGAAGAAGTGAAACTTTCGTTATTTGATAAAGAAAAATATGAAAGTGTTTTTAT
GATAGGGGAATCTAAGCTTACCTATTATTCAAATGGTAAGCTAGTTATTGAAGGGCGTGG
TTTATATGATAATGTGTTACTTGAAATCCAAGATGAGTATTATGATAGGTTAGAAACGGT
GACGTTAATTTTGACAGATACAGAGACATTACCATTCTAACGGTGGGGATTTTGATATGA
AACAATTTTTTAAATGGTGTTTAGTAGTAGCAATAACAACCATTTTGATAAGGTATACGT
ATAGTCCGTTAGCTAGTGTATTTAAATCTTTTAGTTATTTTATGACAATGCATTTATCTT
TTCCTGATTGGTTAGGTGATTTTTTAGGCGGAACGTTTCACACTGGCGTTTATGTTCTCT
TTGCATGGTGGCTTTCAGGAATTTTAGCGCTCATTCCATCTATTAGAGAGTTTATTAAAA
GGTATGGTTGGTTTGTATTTGTCATATCTTGGCTTGGCATTAGTGCGACTATTATTATTG
CACTTATTGTTCTTTTTGCAATATTTATTATTTCTTTGTTGGGGGATGCATGGAGTGAAC
CACAATCTGTATCACCTAAGGCTGATAATTGTGTTTACGACCCAACTAGTGATAATCTTA
GGAAGCAATATGAGGAACGGAGACAGAGGGAAGAAAATGAAGCACGTATGCGTGGTGCGC
AACGTAATTATGACTCAGCGATGAGAGGTGGAAACTATGCTCAGGCTGGTAATTTTAAGC
AGGACATGGAGAACATAGCTGCTAAAATGAAGTAGATATGTGTAGAACTGTTAAGTCCGG
AAGGAAAAGCAGACCTTTGGGGTCTGCTTTTTGGATACCTAAATTTTATCGGAAATAGTA
ATATTATTTTGATAATAATTTTTGTATTCAATTATAATTGCTAGTCTATTTTATGGTGTT
AATTGGTGTCAATTCTATCCAAATTTATGGATTTTATTCCATTTTCATGGAAGTTTCATT
TTGGAAGCGTTGATATAAAGGGATTTGTCGGTATTGAGTATTTGTAGTTTTCAATAGAGA
AATTCTCTAAACGTTAA
