# Supplementary material for: Abundance, Diversity and Role of ICEs and IMEs in the Adaptation of Streptococcus salivarius to the Environment
Source: Genes (Basel). 2020 Aug 26;11(9):999. doi: 10.3390/genes11090999 (PMC7563491; doi:10.3390/genes11090999)
Supplement: Supplementary file 1 [file genes-11-00999-s001.zip › Supplementary files/Lao_Data_S1/IME_SsalAF10-23_tRNALeu.fasta]

>IME_SsalAF10-23_tRNALeu
ACTCAAAATCCAGTGTCCGCAAGGACGTGCCGGTTCGACCCCGGCCGCCGGTATAGTAGA
AAAGACAAGGTTTTCGGACCTTGTCTTTTTTTTCTGGTGTATGTTGAGTTACCAATTTTT
TCCATTTTAAAATAAATCGTCAAGTTTATTAGCTAATGATTTCTGTTTGCTTGGGTACAA
ATGGGAATATGTATCTATTGTTGTTGTAATTGATGCGTGTCCTAATCTTTCTTTAACAAC
GAGATAATCTTCCCCTTGGTTTATAAGTAATGATGCATGTGAGTGTCTCAAATCATGAAT
TCTTATCTTTTTTAAATCTTTATCCCTTTCTAGTATTTGCTTAAACTTCTTATCAATCAT
ATTTTTAGTAATGGTTATTGGTGTACTCTGTATTATTTGTAGTTCATCAGTATTTTTCGT
AAATTCCTCAAGTTTTTCTTTTTGTTCTACTTTCCAAAATTTTAGCATTTCTGCTAATTT
CTGATTGATTGTTATATTTCTATTTCCTGATCGTGTTTTTGTTGTATTAATGTAGCTTGT
ATTATTGACAAAGTATACCGTTTTGGTAACGTAAATCGTATTTGTTAAAAGATTTATATC
ATTCCAGTTCAATGCGAGGATTTCTCCCATTCTCATCCCAGTAAAGAAAGCAATTACGAA
AAACAGGTCATAGCTTATTTCATCATCTCGAATAAGTTCTCTAAATCTCGTGAATTCTTC
TATACTCCAAAATTTGATATTAGGCTTCCTAATTGGTAATTTTCTCAGATTCTCAACAGG
ATTTTTATCAATGAGGGATTTTCTTATACCAGTATCAAAAATTTTTTTAAGTAGAATTAG
AATTTTATTAATTGTATTATAACTTAATGTTTCATTTTCATTTTGTTTTTTAGGTTTTGT
TTTTAGGTATTCACGAAATTCGAATATATGGTCATACGTTAATTTATTTAAATTTGTATC
TTTAAAATAAGGCTTAATATGACGCTCATAATTGTTTCTTTGTGTACTTGTATAGCTTAT
TTTTCTGCCATTTTTCAGATCATCTTCTTCAAGTAAGTCGAATAACATTTCTGTTGTTAC
TACAAAGTCAAATTGTTTTTCTTTCAATTCTACAACTCGAATATGTTGTTCAAGTTCTAG
GGCTTCCTTTTTAGATTTTAATCCTTTCCGAATGATACGTATTCTTTTTTGTGTGACTGG
GTGGAAACCGTTAGAAACATCAACGGTCCATTTACCACTTTTACTTTTACGAATAGTCAT
TCATTATGCTTCTTTCTGGAGTTCAATTCCTAGTAGTTCTTCAGCAACACTAGCTGGAAT
TGTACCAATCCGTTTGTTATCGTAGATGTTAAAACCACGATTCACTAATAATAATTTGCC
GGTATGGATAATCTTTCTTGCAGTTCCTGGAGCAAATCCAAGTTCGATAAGGTCATCTTT
TGTTACAGTTTTAATCATGTGATCTCCTTTTCTAAATAGATTAAGTAAGGGGAGGATTAA
CTCCCCTTGTATTTTACTTATTTTTGTTTTACATCTACTAAATGGATAGCATCCGCCTTG
TAATACATTGTCGTGCTAATCATAGTAGCTTGTAAATTGTCAAATGTAACTGGTACTTCA
TCCATTGCTTGGATATAGTCATTATCAACCAAGGCATCTGGATTGTCTACTGAGACTTGG
GTTGATTTCTTTTTGAATTGTCCATCCTTGATCGTTACATTGTATTTCCAACCAATGATT
TTATCGGTATTAAAACGTCTTTCGCTACCATCTCGGTTTTTGATAATTTCTCCGTTTGCA
TCTGCTCGGACTTCTGTTTCAAATTTTGGAATAACTTCATCCAATTCAAATTTTGTTCCA
ATGTTATTAAAATTCCAGTCATTTTGTGAAAGCATTTTTGCCATAGTTAATTTCTCCTTT
TGATATTTTCTTTGATTGTAGGGATTAAATCCTCTCTTTTAAAGAGAATTGCCCTTTCTA
TTAATCCACTTGCTAAATCTGGTGGATATTCCATATTGTTGAGTGCGAGATAGTTAGATT
TCTCATACTCATGCAGCAAATTATTGTCGTATAGAAATTTATAAGCTTTTAGAATAGCCC
CTGAACCTTTATAGGTAAACCATTCTAATTTTTGTTCTAGTTCTGTTTTTGGTTTTGAAA
TAATGATAGAGACAGGTTTTGAGTGACCTAAAAACTTTTCCCAAGATCTCAAAGGTTTTG
AGAAATGGCTATCACTATAGAATCTCACTTTTTCTTTGAGATATCCCTTGGTAAAGTTGA
GAAGATCTATTTCTGAATGCAACCATTCTTGAATGAAGTAGTGAGCTTTTTCTTTCCTAA
GTTCTAACTCAGTTCTTATCCAATTTTCTATAAAACGCTTGCTGATACCGAGCTTCTCAG
CTCGTTCTAAGCGTTTATCGTAAATTCTAAGTCTTTCATCATCATTGGGTTTTCTCAAAT
ATAAGGTCTGTCCGATTGTTTCATCTCCGTAGGTATTGTAGTAGGTGCTTTTTCCATATA
TAAAGCGTTTCTTCTGACAAATCTTTAGAAGCTGATTAGGAGTGAAATAGGGTGTTTCAT
TAAAATCATCTATTGCAATATCAATTCGTCTTACTGAAAATTGATTGTAATTGTAGTAGA
GGTTGTTCAGAAACTGTCTTTCGGACAGACTATTTGGATCTAATACCATATCTCTATAGA
ACTCGAGTGCCTGTCCTGACATGACAAGCATGTAGGACGACTCTTTCGCTCCATAGTAGA
TACGGATATTCCCATAATGAAGCTGGCTATCATAGTTATAGTATTTAAGGCTCCCTTTAT
TCTCAATAAATAGGTCATAGTCAAGAAATAGAATGTCTTCGATTATTTCTCTTGGCGAAA
ATCCAGTCTTTTCAAACTGAATTTGAATCCAGTCAAATACAGAACGTAAATGTTCATTTT
TTGCCATAGATTTTGATTCAACTTTTTGCCTAATTTTGCCACCCTTAAAATCTCCAAAAC
CCTTGGTAATACTGAATTTTTTCGATGGTACACCTAACTTGCAGAGGGTGGTGTTACTAC
ACACCCTATCGGTCAAAAATGGTCCGTCCGCATCTACGCTCATTTTCGGCTTTCTGCCTC
ATGGCTCAGCCGAAAACTCGCTATTAGCCGAACCTATTTTTTGACCTCTTGTTAACAAAC
CCTAGTAAGCCGGTTTGCATCGACTCTTCAATATCTTGGATTTTCTTTTTTAGGTTGGAA
TTATCAATTTTTATCAGTCGCATTTCTCGCTTAAATTCCTGTTTTAAGGCGATCAGTTCA
TCGTAGAGCTCATCTATTACTTGGTTTAGGGATTCATGCTCATTGTCTGCTAGACTCCCA
AATACGGCTTGTATAGCCTCTTTTAGACCTATTTCAAGTTTTAGTTTAGCTAACTTTTGA
AATTGTCTAAGGTCTTCGTCTGTAAAGTCATAGGTAACTGTATAACTTAATTGATGAGTT
CTGGGATTTCTACTGATAGGAATTTTAATTTTTTTAAATTCCTTGCCACTTATCTCTTTA
ATCAGTTGAATCCAATTTTTAAGAGTAGAGGTAGAGTTTAGGCCAGAAATTTGATTGACT
AACTCTTTATTGGTCATCTTTTTGTGAAACCTCCGAAATTTTCTTGTGCAACTGAAGAGT
TTTCTGTGGTATAATTGTTACATAATATGTTTTGATCTTGGAACGAACGGCACATTTGTT
TCAAGATTTTTTTATTTTGTCGAATCTTACCTCCTTTATTAAAATTTTTTAAATCGACTA
CTAGTTACATACGCTTTTACCTCCTTTTATGCTATAATATTCTCAATGGAATATTTAATC
TTAAAATAAATATTCCTTATGGAATAATTCTATTTTATACCGTTTAGAATATTTTGTCAA
GCTAAAATATACGAATAAGAATATCTATAGGAGAATTATGTATACAGAGGATTATAAATT
TTCAGAGAGGTTAAAAACTCTCAGAAAATCAAAAAAGTTAACTCAAGTACAAATATCGGA
ATTAATTGGAGTTCAACAAGGGACCTATTCTCGGTGGGAGAATGGAACGTTAGAACCAGG
ATTAGAATTCGTTGTGAAATTAGCAAATATCTTTGGGACTACAACAGATTATTTGCTGGG
ACAAAAGCCTTATTCAATTATCAGTAGTTTACCTCTAGAACAATTAGATCTTACCAATAT
TGCAAATTTTTCAAAGGATGAATTTGATATTTTGAAACATTCAATAGCAGTTTCGGTAGC
AAGAAATAAAATAAAGGCAACAGAACTAAAAGATAGAGTTATAGAAAAAAATCAGTTGTC
AGAAAAAGATGCAGAACTTTTGAATAATATTTTTGAAGAAGTTAAAACTTATTGGGAAAA
ATAGACGGACGCTAGTCTTCAAAATTCCCTCCCAAAACGTGTCTAAAATATAGACGGAAT
TCCAGGAACCATCAAAATGACAGAACAATCTAGTTTTGATTTTGATGGAACAGCGCCCTA
CACAGGTGGAGAAATCTAACTTAATGGTGAAAAACAAACGGAAATCGTCAATTCTATGCC
TGAAGGCGGTGGACTGAATGGGAGTCCTTAAGATGGCGGTCCAGCCCTTGGCGGACAAGG
ATAAACAAAAAAGGATAGCATTCAATTAGATTGCTATCTTTTTTAATTAGTAATTTCTGT
GTATCTTATTCTGGGGAAGTAGATTTTGTTTTTATTTATAACTCTTCAATCACCTTGCAT
AGAGCCTCTACATCTTCTTTTCGACTAGACCAAGAAGTAGCAAAACGTATGATGGTATGC
TTATCATCGTATTTTTCCCAGTAAGAAAAAATCACTTTTTGAGACAGTTTTTTCATCTGT
TCATCATTCACAATACAAAAGACCTGATTTGTTGGATTTTCAAAATAAAGGGGGAGACCA
GTATTTTTACAAGCTAGACGAATCTGGTTGGCGTAGGAAATCGCATCTTTGCCAATCGTT
TGATAGAGATTGTCTTTAAACAATTCGTCAAATTGGATACCGAGAAGTCTTCCTTTAGCT
AGAAGGGCACCATGTTGTTTGATAATGGTGGTCATGTGAGGAAGAAGTTGAGGATTTGGG
ATAACGACTGCTTCCCCGAGAAGAGCACCACATTTGGTACCTCCGATATAGAAAGCGTCG
CATAAGCGAGCCAAATCAGCAAGATTAACATCATTTTCAGGGCAGGCAAGAGCGTAAGCA
AGACGAGCACCATCTACGAAGAGTTTAACATTCTTTTCCTTACAAACTTGAGAAATAGCT
TCTAATTCTGCTTTTGAATAAAGGGTTCCAAGCTCAGTTGGTTGAGAGAGATAGACCATT
CCTGGCATGACCATATGCTCATGGTTTTTATCAGCCCAATAGTCTTCAATAGTTTCTTTG
ACTTGCTGGGCAGTCAATTTTCCATCTGTTCCCTCTAGTTCGAGTACCTTGTGCCCTCCA
AATTCGATAGCACCAGCCTCATGAACGCTGATATGACCAGTTTTTGCAGCAATCACCCCT
TGGTAAGATTGGAGGAGACTGTCAATCATGACTTGATTGGTTTGGGTTCCACCGACAAGA
AAATGAACCGCTGCCTGCGGACAAGCGCAGGCTTTTCGTATGCTTTCAATAGCACTGGCA
CTAATCGAATCGCTCCCATATCCGCTCATTTCCATTTCGTTGGTTTCCATGATTCGTTGA
AGAATCGCAGGGTGTGCTCCTTGAAGATAATCATTTGAAAAATTTAGGATTTTGTTTGTC
ATAAAAGACCTCTTTCTTAATTGATGTATTTATTGTACAAGAAACAAATTCATTACACAA
ACGTCAAAAAATCATATTAACTATGATAAAATGGAATAGATAAAAGAAAAGGAGTGAAAA
ATGGACGCAAGTAAATGCCAGGCGGTTCTAATTGCCAGTGAAACAGGTTCTTTTTCAGCT
GCAGCAGAACAACTCAACTATACTCAGTCAGGGATCACTAGAATGATTTCTAGCTTGGAA
GAGGAATTAGAATTTTCTTTGTTTATCCGCAGTAAAAAAGGAGTTCGTTTAACTGAAAAT
GGGAAATTGATGTTGCCCTATTTCATGGAAATCGTTGAATCTAGTCAGGTTGCGCAAGAG
AGGAGCGATGATATAAAAGGAGTCGTCCGTGGTTCTATCACGATTGCCTGCTACTTTAGT
GTATCCTCTATGTGGATGCCTCGTCTTTTAAAAGTTTTTTCAGAAAGCTATCCCAATATA
CAGATTAAGTTGTTAGAGGGTGGGAATAAGGAAATAGATAAGTGGTTGGCAGAAAAATCT
GTCGATATCTGTTTATGTGCAGAACCTCAAGACAAGACGGATTATAGTTGGGAAGAACTC
TATCGGGATCCACTTCTTGTTTGGCTTCCTAAAAATCATCCTAAGTCTAGACAAGCTCAA
TACGAGATAAAGGATTTAGAGGCAGAGGATTTTATTCATACCTTACCAGCTCAAGACACA
GATCAGGACAGACTAATTGAGCAAGAGGGTTTAAATTTAAAAACACGTTTTACAACAAAA
GATGGATTTACTACCTATCAGTTAGTAAAAGCAGGATTAGGAGTGAGTTTTAATCAGGCT
ATGATAGCACAGGATTGGAAAGAAGATGTAGTCCAGTTGCCCCTAAACCCACCACGGTTT
GTCTCACTCGGGCTTGCTTTGCCAAGACAGAGACCAACTTCTCCAGCAGTGCAACGATTT
CTTAAATGTATGGAAGAGGAGCTTTCGGAATTGCTAAAGACAACTCCTTGACACTTCGTC
AGCTTTTGATACAATTTAAGGAGTAAGATGATAATAGTCCACATAATGAGGATAACAATG
TATTGGATGATAGTAATCGAACTATTGTAGATGACCCCGCCGATAATACCCCCGAGAACA
AAGTTCTGTACTTGGTCCACTGCAGAATTTGGGGCTAGATTTCCTTTACCTGTTACATTG
ATCACAAAAACAAGAGAAAGAAGTCCCAAGGCCAATCTAATCGCAATTGTAGCAAAAAAG
CTTATCATTTTTCAACTTTGAACATATCGTCTATTCTCTGATGATGCTCTTAGAACGATA
AGGTATGGAGTGTTACCAAAAAGTTACTAAAATTTGAAAAATGAGTCTATTTTGCAAGAT
TCAAAAGTCTTAAAACCCTATTAAATCAAGGTTATAAGATTTAAAAAATGTAGTTATGGA
ACTCAAAATCCAGTGTCCGCAAGGACGTGCCGGTTCGACCCCGGCCGCCGGTA
