# Supplementary material for: Abundance, Diversity and Role of ICEs and IMEs in the Adaptation of Streptococcus salivarius to the Environment
Source: Genes (Basel). 2020 Aug 26;11(9):999. doi: 10.3390/genes11090999 (PMC7563491; doi:10.3390/genes11090999)
Supplement: Supplementary file 1 [file genes-11-00999-s001.zip › Supplementary files/Lao_Data_S1/IME_SsalAF13-49B_NS.fasta]

>IME_SsalAF13-49B_NS
AGCTGACCTGACATATAGCAGTTTAGTTAAATGGGTTAATATTAGCGAGCCTAGTTGTTT
GGCTCGCTTTTTTCATTATTTAATTTTCCGATGAAATTGTAGTAAATGTCAACCTGAATA
ATTCGGTTGCGTTTCGTGCCAGTTGGTTTCTGAATAACAATCTTGTCAATCAGTTCATTC
ACTATTTCAACGGTTAATTTTGGAAGCTCTGTATATTTTGAAATTCTCGCCATAAACTTG
GAGATATTCAAGCTATCTTCTTGTTGTTTGGCGAGTTTTTCAGTTAAATCAGAAATGGAA
GTTTGAAGTTGTTTCTGTTCTTCTTCATAGCTCTGACTTAGCTTCACAAAGCGTTCATCT
GAAATTTTTCCAAGTAGATTATCTTCATAAAGCTTCTGAATGATGCTGTCAATCTCTTTA
GAGCGGTGTTTATCCTTTTGAAGTTGCTGGCGCTGGCGTTTATTGTTTTTGCTGAATTGA
GCTTGGCTTTGCTGTTCTAACTTTTTCAAAAAGGCTTCTTGGTCGAAGTGGATTTCCTGA
ATAGTTTGGCGGAGCTTACCACTCACAATCTCAATCAAGGCAGATTTTTGAATATAGTGG
GGATTTTCACAACCATCAATCGGCTTACGGTAGCCAGAACACTTGTAATGGTCGTGGTTG
AGTCCATTTTTCTCTTGTGGGCAAAAATAATGCTTTCGCCCACAAGTTCCACAAAAGACT
ATTCCCGCAAACAAGTTTTCGTGACCAGCCCGATTTTTGTATCGTTGATTAGACCGCTTA
TGATTTCGCATTTTTCGAACAATATCAAAAGTTTCTTGGTCGATAATTGCTTCATGAGTA
TTTTTGAAAATCAGCCAATCTTCTTTTGGGTTATCTACTTTACGTTTATCTTTATAAGAT
TTTGTCCGTGTTCGAAGATTGACCGTATGCCCAAGATACTCTTCACGCCCTAAGATAGCG
CTTAAGGTTTCTCGTGTCCAAAAATACGGTAGAGTTTCCACATTTGGACTGGAGGAAATA
GGTTTCAAACCAATTTCTATTCGGTGACGGTCTGGTTTAAAAATTTTGTCATTTTCTAAC
CCTTTCGAAATCTCTGAGAGACTTTTTCCACTTTTCGCTTCCTGAAAAATCCGCTTCACA
ACCTCACTGGCAACTGGGTCAACAATCCAATTTTTAGGGTTGTTTGGGGCTTTGAGGTAG
CCATAAGGTGGATTTACTGTAACACGCTCGCCAGCTCTCGCTTTAGATTGCACCACTGCC
CGAATCTTCTTGCTGGTATCCGCCGCATACATTTCGTCCATTAAACTCTTAATTGGTAAG
AAAATAGAATTAGTTTCATTAGGCTTACTAGAATCTATACCATCATTAAGAGCGATAAAG
CGGACATCAAAGCTAGGGAAAGTAATTTCCGTTAGTTGACCAACCTTGATATAAGAACGT
CCTAAACGGCTCAAATCCTTAACGATAAAGTTTGAAACTTGTCGATTTTCCACTAGTCTA
AGTGCTTCCGAAATAGCTGGACGGTCAAAATTTGTGCCACTAAAGCCATCATCAACAAAC
AAAATAGGATTGGAGAGATTTTCTCTTGTAACCACATCAAGCAGGATTTTCTTCTGATTG
GTAATTGAGTTACTATCTCCGTCCAGACCATCGTCTTGACTTAAGCGACAATAAACCACC
GTAATACCTGAAAGTTTTGAAGTATCTACCTGTCTATAATCTGAAATTGTCAAAGTTCTG
TTCATGTGTTTTTCTCCTTTTGGAGTTCACACACCTTATACTTCTATTATACCATTTTTA
CTACTGTTAAAGTAGTGATTTATCGCTTAAAATCAACCTTTCTAGGACATTTTCAAGATT
GCGATTTCCAGTAAAACGGTGACGGATTAAGTAAGTCGTTCGACCAATTCGACAAATTTC
ATCGGCGGTGTGTAAAGCCTGTTTTGAATCTCTATCTTGATTCTTCTGATTCATTCGAAA
CCCCTCCTTTGATATAATCTGAATATTCGTCTAAAGTAATCACAGTGAATAATTCCCAAA
AATTGTAGAGTTCTTTTTGAATCACTTTCGAAATTGCCAGCTTTCGCTTGTCATCCGGCA
CAACCCACAAAACATAGGGAAAAACTTCCTTTTGGCGTTGTTCAATACCTGACCGATAAT
ATTCAATATATTTCTTACAAGTGTTTACAATACGCGCAAGACTTTCCGTGCTTCGGTCTA
TTTCCAGAAAATAATGGTCTTCGTAATCGTGATTAACCAGCTCTAAATAAGCATCTGGTT
TTAGGGTCATTCCAACACCAGAAAGTTTTTGGTAGCTGCGCCAAGAGTTTGGCTCAAAGG
AAAAAGTTTCAAGCGACAGTTTTTCTGAATCTCGAACGGTCTCCAGTGTCTCAACAAAAA
TTTCTGTAATCGCCAAAGTGTGTTCAACGTGGTGCTGGGTTGGCTCGTATTTATTTTTAT
AACGCAAGATAATACTGTCATCTTGGTTTTTAAGGAGCTTTAACCCCTTAAAAGTAATTT
GCCAAACATAAGAAGCAGAGCCACGGCGTGCGCCACCAACTCGTCGTTTTAAATGTGAAA
CCAATCCAGCTTTCTTCAGGCTTTGCAGTGCAAAATTAGTGCGGCGAATAGCAGTCTCAA
ATCGAGCGCTATCCGCGAAAAAGAGTCTGGCTAATTGGTTAGTGGTCGCAAATCTTGCTT
GACTCAAAAAGTAAAGAATTTGCGTGTTGTTATCTATTTTGTAATTCCATTTCATCTGTT
TTGTTCTCCATTAAAATTTAAAGGGTGTGTTCCTGTAAAATGTGCTTAGTTACGGAGTAA
GTCGTGTGAGTAAAAATCCTGAAAACCTTTATTTGTCAGGGGGGAAAGATTTTTCTTCAT
CAACACGATTCGAAGAGCGATTGGAACGCTTTTTCCTCCCTAAATCTGTTAATTTTTGAT
TAGAATCTTCATTTTTTGAAGCAGATTTTTCAAAAATATAGTTTTCGAATTGGCATTCAA
TTTCTGAAATATCTTGTCCGTATCGGCTCAAGCTATTTAAAAATGGCGTGCGACTATCTC
TAATTTTTGGTTTAGGTGGGTAGGCTTTACCAATAATCCAACAATAAGTATTTTGTGAAA
TTTCAGTACGAATATATGCCCAAAATGGTGGTAAGCTGTAAAAATCTTCTTTATCAATCT
CCAGAGTATATTTTGCCATTTCGCGAGCTTCATCAAGATTTAAGCCAAAAACAATTTTAT
TCGCAACATTAGATTCAATTCCAGCTTTTAACTGGGGTGACATCTGTGCAAGATGCTGGA
AGCCGATATTCCAACCAACATTAAACTGACGAGATTGCGAAAGTGCTTCGTCTAAGTTAG
AATTGGGGATTCCTAGGAAACTCGGTGTCTCATCGATATAGATAAAGACCGATTGGCGTT
TACTTGGCTCAACCGAAGACTGGCGCAAAATTAACATCCAGAGCATTGAAGTGATGAGGC
TACCAATGAGTTTCGCAGATTCTGAACCGATTACCGATTTATTTAGTGGAATCAATACGA
TTTTTCGGCTTTTGAAGATTTCTGCAAGACTGAAATTTGGATTAGTTTGTCCCAACATTG
CCCGAAGTTGCGGACGAAGCAAAAACTGTCGGAATTTATTTAAAATGGGATTTAGCATCT
GATGACGTTGGGCATCACTAAGCAGTTCAAACCAGTTCCAGAAACTTTCCAGCCCGATTG
GGTCTTTTAACTCTCTTAATAGTTTATTTCGAAAGGATTGATTAGTGAGCAAACTTGGTA
ACATCACTAAAGAGGTATTTGGAATTCTAGCAAGCGTTAGAAAACTGTGTGACAAAATGT
CCAGCGAGTAAATTCCAAAATGTTCAGGATAAAGCCCTTTAAATAGCTCCAACAGATAGT
CTGCGATAACTTCGGGTTCAATACCATATTGGGTGAGTTCAAAAGGATTGATGCCAACTA
CTCGTTTGGTGGTTGGTGAAATGACTACTGTATCTTCATCGTGTTCAGTTTGTGTGCGCT
CTAAAAGTTCATGAGTAAGTTGACCTTTGGCATCCACCACAACTACACTATGATGTTTAG
ATTTTATATCTGATAAAATCAAATGGCTCATAGTGGTAGTCTTACCACAACCTGTTGAAC
CGAGAAAAACGGTGTGCTTTTTGCCAGCTTGTGCTGAAATTTGAATTGGTCTTGGTTGAC
TTTCAACCGTTTGCGCCAGACTTCGCTGAATCTTCCGATTAATATTGTAGCCCAAAGGCG
GAGTCACTAATTTAGGGTGAACATTTGGCACGCCTGCAATATTTTCTTCACCAATTGGTA
GAAGTAGAAAACAAGCAAGGTCTGAAATTCCCAAGCTATAGGGATAAGCCCAAGAAGGTT
GTGCTTGATTTAGTTTTTGGATAGCTAATGGTTTTAATTCAATGGTTGCATTTGATTCCA
TCATGCGAAAACTACTTAACAAGCTATCAAAAAATTCTTTTGTTCGTAAAATACTGCGAG
ATTGGACACCAAGACGAATTTCACACTTAAAAGTAGATTGGTTTAATTTTTGTTTCATTA
GCTTTTTGGAATTTTCGGAAAGCTCAGGAATATTATTTGTAATCACTTGATACCATTTAA
CGGATAAATTCGGCAAATCTTTTGGCTGCGGCCGAGGTGGTGAGCCTGCACCAATGACCA
ACTGAACAACTACTGTTTCATCTGGCTGAAGTATTTTTGAAATTGCAAGGCTTGAACGTA
TCATGTTTTCTACAGAGTCCGTTTTTAAAGCATAGTGAGATTCTTTGATGTTCACTAACC
GTGCAACCGAAAGTTTTTCACGTTTTGGAGCTCTTGAAAACTGAATAGCTCGGTGTGATT
GAATCAGTTGGCTGATATGTCGCTTGTCTTGTTCTTCTGTTCCTAATAGATAGCGTACGC
GATTCTTAGATAATCGAATTTCAAAAATAACCGCTTTGCGCCGAGTTAACCCCACCAGTT
GACCCAGCATAGATTTTACATCATCTATTTTAAACGGGCGCATCCAGTTGAGTTCACTCC
AAGATAGTGTTTCAAATTTTCTTTTCATCTCTACCTCCAATCTTTAGTTTTAATAATCCG
AAAGGTAAGCCAGCCGATGAAAACGACCGCCGTCATCAAAACTAAGAACCACCAAATTTC
CAGAATTAGTTTAACCGCCCAGTTAATAAGCCAAGCACAAGCAACAAATCCAAGAATATA
TGCCATTAGTTTTTTCATGGCTGGTCTCCTTTCTGCTTCCATTTATACAAGAAAGTTGGT
GAAAAGTTAAATTTAGCTGCCTTCAGTTTTAAGAGCGATTGGAATGAAATTTAAGCAATG
AAACAGTAGTATATTTCAACATATTTTGACCATTTGTCTAGTCTAAACAGTCCTTTTATT
TTCTTGAAATTTTTCGCATTTCTGCTTTAGCAACCAAGAAAAGTTCATTGATTTCTTTCC
GTTTTTCCAGAAATTCTGCCAGGGCAATTTCTTCTTCACTACAGTGTTTTTTGTCTTCTG
GTTTTGGTTTTTCGAACCAATCCCAAATAAATATGGCAACGACGATAATCATAAAAGCTA
TAAAGTAATCCATCATAAAGCTATCTCATTTCATCTTTTCAGTAGCATAATAAGTGAATG
CTTTAAGAATATAATCTGTATACTCTTTAGCTTCTGGAGTATTTTTAAGTATTTCAGACT
GAGTAAGTGCCAAATTGCCCACTTTATATAAAATATCGTTAGCTAGAAGCTCTAAGGCTT
GATTATCTGCCATCGCTTCGCTTAGTGTTTTTGCGACTTTTAACTGATAGGGATTAACAA
ATTGAGAAAGTTCTGCTTTTGGGGTTGATTTTTGAATGTGATTCATGAGGTTTCTCCTTT
GATTTTGATATAATTTATGTTATAAACATTGTCGACTTTGTTTATGGTTATAGTGTAGTG
AATATTTTTATCTCATTCATCAGGTAAAAAATCTCAGAAATCTCAAGGAGAAATCATGTG
ACAGAATTTAGGTTAGGATGGTTTTGTTATATTTTGCAAAAATCTGAAAAGAAAAAACGA
AACCAAGAAGATTTCGTCAATAGTATTTTGAATAGATTAGTGAGTGAAAACAACCCCAAA
ATTTCATTCATTCCTGAAATTAACCGTGTTTCCAGTAACCGCCTATTTACGGGTGATGAA
GAAGTTCCAGAATTTTACCGAGAAGCTCTACCAATTAGCGATTTAGGCTTTCAATCTCAA
AGGATAGCTGATATTTTGAAAGATTTAAACCGTGATGAAACTTTCGATTATAAGCAAGCT
GTTTTTAAAATCAAATCAACTCTTTTAAACCAAACCAAAAAAGCTACCGTTGTGTTTGGT
AGCGAAAAAATAGAATTACTTAATCATTGCCAAGAAGCTGAACTTTACTTAGCAACTCTT
TTGATTTTCTTGGTGAATCTTTCAAATATTCCTTCTAAGAACTCAGAAGAATTAAGACAA
ACGCAAATCATTAACCAGCACATTTTTAAGTATCTTGAAAATGAGGTTTTATTAATGCCA
TATTCACATAGAAAAGCTATTGAGGAATCTTTAAGAAGTCAACAACAGATTTTTTATTTT
GATTTATATAAGCCTGAAGCATTAAACGTTAATAAAAATCTCGTTTCACCCACTTTAAAA
GTTTTGATTCAAGATTCTATTTCTAAAATGCCAATTATCCAGAATGGTTTAATAATTCAA
AACGAAACCATCAATGAACGAATTACCCAGTTTATTGAAGAAAACTTTGAGAACAGCCCA
AAATTAAGTTTAATTACTGGATTCTGTCAATCCGAAGCAGATTTTTATAAAGCTTTGGAT
AGATTTTTACCAAAAGAAGCTATTAATAAAATTTTTATGATTAAAAGTTTTGCTTTGTCT
ATAAAAGCCAGCTATGACTATACCACTTCGAAAATGAAAAATATGATAACCTTAACGGAA
AATGTTGTAAATTATTTAGAAAGTAGAGCTTTCACAACACAAGATAAAATAGAGTTTACG
GTGGGTTCAGGTGAAAAAATAAATAAAAATGAACTGGTATTCTTTTGTTTAATTGAACAA
GTGTATGTTATTTGAAAAATATTGGGGCATTGACAACATTGTGTCACGTTATTTGACAAG
AAAAAGATAATTTATTATAATCAAGTCTATAGAGAATATAGACAGATATACTAGAGAGAA
ATAGAAGATGTTTAAGTTCAAAGCTTAGACTGTAAGTTAACGAAAAGATTTGAGTTTTTA
CATCCCTATTTCTTATGGGGTAGTCTGTCTATTATTTTTTATTCGTGATAGGTGTATTTT
TTCAGTAAAAACTGGAGGAATATATTATGAAGAATAAAAAAAATTCGTTCTGGAAGTATT
TGGTTATCTTATTCTGTAACGTTTTGAAAATATTGGAGTCGTATAGTACTCCTGAAATAG
GCTCAAATTTAGCGGGAGTACTGAAAAAAATCAGTCAGGACGTCAAAGAAGTTTGCCTAT
CTTATATTCAAACTCAAACAGAGAATAGAACACAGATAATTAAAAATAAATATTCAAGAC
CCATTTATCCACCCCCCATATTGTGGCGTGATAAATACAAGCAAAAGTCAAATCAAAATA
ATAAAAAAAGAAAACGACGCAAGATTTACAAAAAGCGTCGTTAACCCAAAAGTTATCAAT
ACACCTATCACATCCGAATCATCTAAATACTGCCATATTTAGATGATTTTTTATTTTATC
AATTTCTTGAAAAATAAAATTGTAAAGTAAATAAGTGGCAAAGAGCTATTTATATATAAT
ATATATAAATCCAAGTTATTTTAAATAAAATAACTTGGATAGTATACCACACCCAGGACA
CTAAGTCAACATTTTTAAAGATTTGTATACGTTTTCAGTGTATCGAAAAGTACTAATAAT
AGCAAATAAAATGCGGTTTTATTTAAAAATATTTCTCTTTTTTATTATTCTCTGAATTGT
CTATAATTTATATACCTTGCTACAATAGTAAAGAAAGGAGAAATTTTGACAAATCATCAC
AAGAACAATTTAGAAAATATAAAAACCATAACCATCGGATACGCCCGTGTTAGCTCAACA
GATAATCGACAAGAATTAGGTCTATCTGTTCAAAAAGAAGCACTCAGCTTTTGTGATAAA
CTCTATATCGAAAAAGACTCAGGTGGAAATCAAGATAGACCGAAACTTGATAAAGCGTTA
AAATTAGCTAAGAATTATGCTAAACAAGGTGTTAAAACAAATTTTGTCGTATATAAATTG
GATAGACTTACTAGAAAAATGCTTCACCTCTCTGCTATCATTGAAGATTTAACCAAACAT
GGTGTTCATCTTCAATCTATTCATGAAAATATTGAAACAGATTCTTTAACTGGAAAGTTC
TTTTGTTTAATGTTGGGTTATGTGGCAGAATGGGAGCTTCAAGCTATTTCTGAACGTACT
AAAGACGGACTGCGTAAAGCGAAAGAAAAAGGTGTGAAGCTTGGCAATAAAGGGCTGGAA
CAGTCTAAGGAAAAACAAATAATAAAGCAATACTTACAAAAAGAGTTATCTGTGCGCAAG
ATTGCGAATCAGCTGAATATTTCTACCGCAACTATTTATAATGTACTAAAGCGCAATGGT
ATTCAGATAAATAGAAAAAATCATCTATAGTTGATTGACAAATCCTTAGAAAAATAGTAA
ATTTAACCTATCAACAGTTTTAGTAAACGGTCGTTTGTTAAAACAATCAAAGTTACCAAT
AAAAATATTTAAAATGCTGATTTGACAAGGTTTATAGGCTCTGTCAGGTTGGCATTTTTT
GATTTTTCATTGTTTTAGTTGACGACCGTTCGCTAAAACAAACTCACCCCTATTGTAGCA
GGGATTTTTGAGTAAAAATAAAAAGGAGGTTTTTCGTATTAAGATAAATACGATTTTTAA
TGTGCTACAAATGCTTAGAGGTTTTGTTAAGGAGAAAATATGGCTTTTTTGATATTGGTA
ATTGCGATTGTAGGTGGATTTTTTTGGTTTAAAATACAAGCAAATGAGTCTGCTACAAAG
GAATACAACGAAAAATTAGAACTAGCTAGAAGAGTGCTAGAAACAGCTCAAAATATCCGT
TATGAACTTTTAGCTGACCTCAATGAAATTGGAGGAAAGCTAGGTTCCGCAAATCGTGAT
GAATACAAGCAACTTTTTCGAGAAAAAGAAGATGCCGAAAGATTTGTAAGAAGATTAGAA
GTGGTCATACCAAACCTAGAGGAAGCTTTACGATGGAAAACGGAAGTCGAAGGGGGGCGT
GCGAAAATAGAAATGGCTCTTTTAGATTTATCAACACAGAGTGGGCTAACTTTGGAAGAA
TGGGCGAAAAACTTTGGACTTAAAATATAAAACAAGGAGGAATCGTAATGGGAAACCCTA
ATGAATGGTATTGTGCTTGTGAACGAGCTTTAAGCGGTAATAAATGCGATTGGTGTAAAG
AAGCTATTTACCACAATCTTTCTTACCATAACTGCAATTATGGAACTTGTCAAAAGAAAT
CTGGATGGTAATCATTATGATTAAACAAGTTAAAAAAATTCTTACAGCAACTATTGAATG
CCCAACCTGCGGGCGAAAAACAAGCGACCGACCAGAACGGTGTTGTAACTGTGGTAATAA
ACTATAGGAGGACAAATATGACTGAAAGATGCACAAAATGTAACGAAGTTTTATGGTTTT
ATGCAGCAGATTATGCACGTGGTAAAGTTATAAAAGTTTGTAAAAATCCTAAATGTACAA
TGTATAATTTTCAAATATCCTTTAGTGAACGATAGTTGAATACATAAAAAAGACGGCTCA
TTTGAACCGTCTTTTAACGTGCTTGTAAGATGCGTGAACTCAAATTATTTTTAGAGTGCT
GAGTGTCAGGCTGTCT
