# Supplementary material for: Abundance, Diversity and Role of ICEs and IMEs in the Adaptation of Streptococcus salivarius to the Environment
Source: Genes (Basel). 2020 Aug 26;11(9):999. doi: 10.3390/genes11090999 (PMC7563491; doi:10.3390/genes11090999)
Supplement: Supplementary file 1 [file genes-11-00999-s001.zip › Supplementary files/Lao_Data_S1/IME_SsalAF13-49B_tRNALys.fasta]

>IME_SsalAF13-49B_tRNALys
TGCCCCCTACATGAATTTGTAAGAACTTTTCATATTGAAAATAAACAAAAATGTTGAAAT
ATAGCTGATTTTAGGGAAATACTTTTAGGTATTTTCAATGTCAGGATTTAAAAATGGGGC
AAAAGTGGGGCAAAAACAAATTAACGAAAAAAATATCGAGTTCGTGCATCAAGTAAATGA
TAAATTGCAAGAATAAGTGCAACATTTACTCGAACTCATCCTCTAGAGCTTCACTAGCAG
TTCTGTAAGCTAAACATTTTCGTGGTCGGTGATTGATATCATATAAAGCCTTGGTTCCCA
AAGCTTTTTTATGTTATAAACTCATTAAAAGAACCCCCAGTTAGATTTGGAATATTTTTT
ATTCTGTGTCACATAAAAATAAATAAAATGAATGGCTATAGCTAGAGCGAAGATGGTTGC
AATACTCAGCACTATTGTAGGATTCGAAGCGAAAACCAAAGAGAGAATCAAGGCAGCCAG
ATAGAGTGTCGCTTGAGCACAGTAGTAACTTTTCGAATAGCGAAGATAGTTTTTGTTATA
GGGCCCATTTGCTAGGACAGCAGCTTGGAAGAGGCCAATTCCGATATAAAAGAAGCTGAT
TGCAACGAGAAGATTAGCCTCAGGATTCAGAAGAAAACCCATCGAAACTGTCATCAACAT
AAGCCCAATGAAAATAGGATAGTGACTATAAATTATAAATAATCCCTTTTGATTGGATCC
TTCGTCAATAGCATGGTCAAATTCACCAAAATAAAACAAGAACAGAGAAAGCATGATAAC
GAAATTAAGAACCGAATATATCGAGAAATTCTCAACTGTAAAGAAGTTAACTAGCCCAAT
AACCATCTCTCCAAACGTAATAATGACAAGAAGGGAGACGCGCTCGATTAAATGGGGAAG
ATTTACTTGGAAATGCTCATCTTTAGTAATCAAGAAAATTGGCACAATAAATGTTAGCAG
AATACTAGCAATAAAGATATAGACTCCAACGTAAATAGGAAAAAGAGCTGCCAGATAGAC
TCCTAAGCTTTGTAGACCTGTCAACCATAGAAAACCTTTGATACTTTCCCGATCAGCACT
ATCGGTTGATCCTCTAAAAAACTGAACCAAATATTGAAAAAATAAGGTAAGGGTTAATGT
GCCAACAGCCCAACAGGTATGATAGTACCATTGTTGCCAATTGTATCCAATCATATTGGA
TATAAAGAGCATAAGTCCCATGTTGATAAACATGATTACCATGTTAAATAACGAGTTTGT
TCCATAGCGATTGGTATAAATGGTTTGAATCATCCAGGAATTGATGATAACCATGACAGA
GATGAAGAAATCAAGTAAAGAGTCCCAAGCCAAAACACCGTTATGAATAGGGTGAATTAA
AGCAGTTGCTTTTGAAATTGCAAAAACAAACACTAGGTCATAAAATAGTTCTGAAAATTC
TACACGTTTATGCTTAATAAGAGTTGCCATCTTAAGACCTTTCTATTCTAGAAGTACAAT
TTATTATAACAGAAAATGGTAATGAGAGAAAAGGAGATGCTTAAATAACTTCATGTGACG
CGAATTGTCAAAACCTTGGAGCACATTTACCTCATGTACCAACTCACAGGCAGAGTGTTT
GATGATTGATAATGAAGAATGGGTAATGAAAAAATTATCGAAATGGATAGGGAATATCCC
TTTTTATTTTGCTTTAAATCAGATTTTTGGATGGAATAGTAGATGATAAGACAAAATATC
TTTGAAGATACAAAAAGACAAACGCCAAAAATGACGTTTGTCTACGTTCTGAGGTAGCCT
TTAGGCTCCCTTTTTTCTTAGAAAATACCGATGAGTAATTGCATGCCAAGACTAGTCAGG
ATGATAGCGATCCAGCAAAGGGCTCCAAGAAGAATGGATTTTCCACTGGATTTGATCATA
GCAACGAGGTTAGTTTTGAGACCAATAGCACTCATAGCCATGATGATGAGGAATTTGGAG
AGCTGTTTGAGAGGTGAAAAGAAGCTATTGCTAACACCAAAAGAAGTAAGGACGGTAGTT
AGCAGAGAAGCTAGGATGAAGTAGAGAATGAAAACGGGGAGGATTTTTTTAAGCTTTACT
CCTTGGTTGTTGTCTTGTTGACGGCTTTGCCAATAGGAGAGGAAGAGAGTAATAGGGATA
ATAGCTAAGGTACGAGTCAGTTTGACAATGGTTGCAGATTCTAGAGTATTGGTATGATAC
AGACTATCCCAGGAGCTAGCTGTGGCTGTTACAGAGGAAGTATCGTTGACCGCAGTACCC
GCAAAGAGAGCAAAACCTTCGTTGGAGAGATGGAGCCAAGAACCTAGAGTTGGAAAGATA
AGAGCTGCCAAGACATTGAAGAAAAAGATAACAGAAATGGCTTGGGCTACTTCTTTTTCC
TTGGCGTGAATAACAGGAGCAGTCGCTGCAATGGCAGAACCGCCACAGATAGAAGAGCCT
ACCCCAATCAAGGTAGCTAGCTTTGTATCCATGTTAAAAAATCGTTGGAAAAAGAAAGCA
ATAATTAAAGCGATAGAAATAGTCGAGAGGATGACAGGAAGGGAAGATTTTCCAACTGCG
AAAACTTGTGAGATATTGAGTCCAAACCCAAGCAAGATAACAGCATACTGAAGCAATTTT
TTGGAGCTATAAGTCAAACCAGCATCCAGTTGTTTATAGGGAGTGAGAAAGGGGTAGAGA
ATCATTCCGATAAAAATGGCGAAAACAGGTGCTCCCACAACAGGCAGAAAGCCTCCTAAA
ACCCAAGAGATGATAGAAATGATAAGACAGGCTAACAGTCCTGCCCAATTTTTTGATAGA
AATGACATAAAAACCTCCGAAAATAAATACTTCTTATTATAATCTTATCTGTCAGAAAAG
TAAAATAGAAAGTAGGAATAAGGTTGTAAATTAACGGAATTTTGCGGTCAGAGAGCTTTT
GTAGTTCAATAGATATATGTTCTTTGACCAATAAGGATGCAAATGTGGCATATGTTATTG
AAAAAAAAATGAATTTGATGAGCCTGGATATGTGAAGTAATTATGTGAGATAAGAAAATA
AATAAGAGAGTTGAAAATGTACTGCACCCCAAAAGTTAGACAGAGAAAATCTAACTTTTG
GGATCAGTACATATCCTCGCTTTTTTTAATCTAATAGCTCCTTATTTTCAATTAAGAGCT
CTAGTGGGGATTTCTCTCTTGCTACAATAAAACCGGGTTCATATTGGGTATGAAATGTTC
TTTTCTGAGAAGTTGGATCAATATACAATTCATCTCCATCTTCTGTGTATAGTTGGTTGC
CTCTTGTTAGGTAAAGTAAATCCTCTAAGTACTGTCCATCAGTATGTAGGAAATGCTCGA
TGTATTTGACAGCTTTTAAGATTTCACTTACTTTATCAGAGTATTCATTAGATTCAAGAA
CACTCTTTTCTAACTCAATCTCTTTACTCGTTCCAAAGAGTTGGGTTGGAGTTGCATTAA
AATATTCTGCTATCTTATCCAAATTTGCAAAGGTAGGATAGCTTTTTTGTTTTTCGTAAT
CAGAGATGGACTGTTTACCGATTCCTAATTACCTCAGTCTCTTCAGTCTGTTAATTTTTT
TTCGAAAATTTCTCTTTAATACTAGCTTTCAATTTATCAAATTTTTCACGACGAGCTTCT
TTTTTATCCGCAATTAAGCGAGCTTTAGCTTGATGCTCTAAATCTTCTTGAATTTTGAGA
GCTGACTCTATCTCTGCCGCAACAGTAGCGACATCCCATCTAGCAATGTCAACCTGATAC
TTTTCAAAAATAGCATTTAAAACAGATTCATCATTTTCTTGTACAAGTGCAATAATAGCT
ACTTCGCCATTAGTCAACTTTTTACTAACGGTTGTAATTAATGCCGAATTGATCAATTCT
TTGTCTGAACCAACGGAGGCGCCAATTGCTCCACCAGTAGCAAAACCAAAGAGAACACCT
AGTGGTCCACCTAAAATTCCGATTAAACTACCAATTAATCCGCCTTCGAAATAATCATCT
CCTAGGGAATTCATCAAATCAAAGCTATCTTTGACGTTAACAACACCATTTTCAGCTTTT
ACAATTGAAGCCTGAGCTAATTTTGTATTTTCAGTTTGAACAAACTGTTTTAATTCTGAA
AAGGCCTGAAAGGCTTCACTTTCAATATGAAAAATTGAGACAACAACATTTTCCATGGGC
TTACACTCCTTTATTACTTTATAGAGATAGAATAAAATCTCCTATATTTAGTAGTACAAA
CTACTGCTACACAAGGTGAAATGTAGCATACAATAATCTTTTATGCAATATACAATATAT
TACAAAAAGATTAAATTTTTATTTAAAAACTTATATTCTATAAATTAGGCAATTTTAAAA
TTTTGATTAAAAAGAAAGATTTAGATAGAGCTGTTGGTAGACTTAGGAAATTTTAAGAAC
ATGCATTAGTTAAATTAAATGGTTCTTTTCAATTAAGTTTTAACTTCTATCTGGTAAGTA
AAAGGAAAAATAATACCCGTGGTGCTAGTTAAACTCACAATACAAGAAAAGCCTAAAAGG
ACTATACTGTAAGTGACAAAACAAAACAGGAGGATAGTCCAAATGAGCCACTTACATTAG
TCCTGTGAAATACAGAACTAAATCCTTCACTTAAATTACTTGTCTAACTTTTTGGGGTCA
GTACAAACAGTGCTTTTTTTGTTGAAATCGCAAAGAATCTAAGCTTTCTTTTTGCAGATA
ACATTCGCTCTTTTATTTTCGGTATGATTGAGTCGATGCCCCGTTCTCGACCGGTTATTA
TTGCAACTTATCGAATGCTAGAGCACTATGCCATCACTTTTTGGAAGAATACTTGGAGCA
ATTCTACGCAGAATGGAATGCGAAAAAGTGATAATTAAAGAGACAAAAAAGCTGAGAATA
TGATTTCCCAGCTTTTTTGAATGCGATAGAAATAGCAACTAGACTATTTACGAAAGACCT
CAATAATGTAGGTGAAGCCAGTAACTAAAAATGCAAAGGCAATGACATAAACGACAAAGA
CACCTGTAGCCACTGGATTGAACAGAATCACTAGACCTAGTAAAAATTCAAGCAAGGCTA
CCCACGTGATATTGCTACCAATAATAGGGAAAATCAATCCTAGACGATTGCCTTTAAAGA
AAGCAATAATGGCTTCTACAATTAACCAAATTCCTACAATGGTCGGAATGACGACCGGCA
GGGTCACAAAGCCATAAGCAACGAGGTAAAGAGCTAAGAGAAGACTAACAAATCCTTGGA
AAAGATAAACAGGTGAGCGAAGCTCTTTTGGTGCAGAGAAATAGCCTAAAATAGCTGCTA
TAGAAGAAACCAGTGAACCAAATGAAATCCACCAGCTGTAAGCAACAAGATTAGCTACTG
GGTTTGTAAATAGGAAAAGTCCTAAAAGGACAAAAACAACTCCTGCAAGGAATAGCAGTA
AACGATTAGAAAATTTCATTTCAACACCCCCTATATAGTATAGTTTGCTAATAAAACTAT
TGTACTTATTTTTATAGAAAATGTCAATAAAATAAATAAACAATTTGGAAGTTTCAGTCT
GACTTACAAAAAGAAAAGGAGTTTTCACTCCTTTTCACAGATTGAAGACAAAGTCCTTAT
AAAAGTGTCTTCTAAAGATTTTAACTTCAATCTGAAGCGAGGTTATCCTCGCTTTTTCTA
TTTATCAAACAATTCCTTATTTTCAATTAAGAGTTCTAGTGGAGATTTATCCCTTGCTTC
AATAAAACCAGGTTCATATTGGTTATGAAGTGTTCTTTTCTGAGAAGTTGGATCCATATA
CAACTCTTCTCCATCTTCTGTGTATAGTTGGTTGCCTCTTGTTAGGTAAAGTAAATCCTC
TAAGTACTGTCCATCAGTATGTAGGAAATGCTCGATGTATTTAACAGCTTTTAAGATTTC
ACTTACTTTATCAGAGTATTCATTAGATTCAAGAACACTCTTTTCTAACTCAATCTCTTT
ACTCGTTCCAAAGAGTTGGGTTGGAGTTGCATTAAAATATTCTGCTATCTTATCCAAATT
TGCAAAGGTAGGATAGCTTTTTTGTTTTTCGTAATCAGAGATGGACTGTTTACCGATTCC
TAAATCTTCAGCTAGTTGAGTTTGGCTTACTCCTTTTTCTATGCGTAGTCGTGCCAAATT
GGGTCCAAAATTTTGAATAATAAAGGTCATGATAAACTCCTATGTTGTATTTTAAACTTA
TTCTATCACCTATAAACTTACAAATCAAGTTTTTAGTTGACTACTCAAAATATTTTTTAT
AAAATATATTTATAACTTACAAATAAGTTATAAACGATACAAATAACTCATATGTTTAGG
AATAGTGAGTGAGGAGGAATTTGAGGACGAGACTATGACTATGACTGATGACTATTCGAA
GCCTTGGAGCTAGAAATTGTGTGGACAAGGGCAAGGGACGAGCCTGACGGGAAGTCAGGC
GAAGTCCTGCAGGCTGCCGTCCAGACAATTTCTAGCCAAGCAAAAGCTGGCTATTCTAAC
AGCCAGCAAAAAGGTACACTTAGGGCAACGCCCAAAGAACGACGGAACGAGCAAACGTTG
ATTTGACGGTGTTTCTGAGACCTAAAAAATCTAAAAGAAGGGGGGACAATTTTGTTGGTT
TCTATACAAGATTTAAGAAGCATTCAAGAACGATGTGATGTAGGAGAATTAGTACAGCAG
TTAGATGTCAGTATTGATAGATTAACGGTTATCTGGGATACAGACACTGGTTCCCTAAGA
CGAATTTTCAAAAATCTGAAACAGGCAATAAGTGCAAAAGTTGACTCATTTGAAATACAT
GATAACGTACGAGATGATGTGTTTACTTTAGCTAAATATTTTAATGATTATGATTCGATC
AATATTATATTTTTCCAATTAGCCATTTATGGAAATGAACAATTGATTCGAATTGATTTC
AATCCTAATACTTTAAAAGAATTTGATGGAATGAAAGTATGGAGGCAATTAATGTACTTT
GCTAGATTGAATTCATTGACGGTACGTTTGTCTCGTTTTGATTTGGCATTTGACATTTTC
AACAAGCCTGAAATCGTTAATTTGCAACATATTAAAGGTGGTGTTACCCATAAGGTCTTC
TACGGTAGAGGGGGCGAATTAGAGACGAAATATTGGGGTTCTAGCGGTAGTAATGTACAA
GTTAGGTTATATGATAAAAATAAAGAAATCATTGCTCACAAGCGCGAAGAGAAGCTAGAT
TTGGCTGTAAATCCGTTTTGGTGGAGACTGGAGTTCCAACTCAGAACCAAAGCGATTGGT
GAGGAGATGATCCAAGATATTATGAATCGACTTGATAATTTCGGATTTTATAAACTAGAA
CATATTCGAGTGGAGCAAAGAGCGTTTACAATTATCTTTCTCAACAATCCTGAACTGTTA
TCATTGGCTTTTCCAAATTTAAAATCAGACAGCATCAAAAAGAAAAAAACAAGAGTCCGC
AAACTATTGAGAGAAGAAACGAACCAATTTGCGGAAGAATTAAAAGAAGTATTAATCCAG
AATCTCCCTAAATTAAATGCAGAATTACAACTACTTGTAGGCGAGTTTCTGAATTTAGAA
AATAAATAAGGAGGATAACTATGGACAATAATTTAATTAGTAACAAAGAATTAATTGAAA
TGGCTATCGCCCTCATACAGCGAATGATATCATTCATCAGGCAAGAGAATTACTTGTATC
ACGAGGCTATACATTTTATAATCGCAAACGTTTGATGGTTGTTCCAAAAAGTGTTGTAAA
TGAGATTCTAGGAACAGAGGTGGCGTAATATGGCAAGTGTTCGTTATCGAAAGCGAGGAG
ATAGTAATTTATGGACCTATGAAATTCGTAGCGAGGGAAAAACTGTTGCTCATAATAGTG
GTTTTAAAACAAAAAAACTTGCAGAGTCAGAAGCTGAACCGATTCTGCAAGAACTTCGTT
TAGGGAAAAGAATTTCTAGAGATATTTCTCTTGTAGATCTGTATCAAGAATGGCTTGAAC
TAAAAATTCTACCGAGTAGTAGGTCGGAAGAGACAAAGAAAAAATATCTTCTCCGTAAAA
ACACAATTGAAAGATTATTTGGAAATAAAAAAGTCACTCAAATTCGTGCGAGTGAATACC
AAAGAATTATGAATAAGTATGGACAAACAGTTGGTAGAAATTTTCTTGGTAGATTGAATA
CTGGGATTCATCAGAGCATCCAAATGGCAATTGCCGACAAAGTTCTAATAGATGATTTTA
CACAACATGTCGAGTTATTTTCATCCAAAGAACAACAGATGACAGAAGAGAAATATTTAC
ATACAGAAAAGGACTATCTGGATTTACTTTTAGCAGTAAAGAGAAAATTTGATTACCAAC
GCTCAATTGTTCCTTATATCGTCTATTTTCTATTAAAAACAGGCATGAGGTTTGGAGAGT
TAATAGCGTTAACTTGGAATGAAGTTGACTTTGACAGAGGACTGCTAAAAACATATAGGA
GGTTTAATACCCTTTCTCATAAATTTGTCCCTCCAAAAAACAAAACGTCTATTCGGATGG
TACCGATAGACGAAGAATGTATTAAGATATTACAAGTCCTAAAAATTGAACAAGAGAAGG
CTAATAAAGAGCTAGGAATCAAGAATAGGTATAAAATGATTTTTCAGCATTATGGATATA
TTCACTTGGTACCAGACATTGCTAGTGTCAATAAAGCTTTGAGTGTTCTTTTAAATGAAT
TAGATATTTATCCAATTATCACGACAAAAGGAGCACGTCATACCTATGGAAGTTACCTCT
GGCACAAAGGATTTGACCTTGGGGTTATTGCAAAAATTCTAGGGCATAGAGATATTTCAA
TGTTAGTAGAAGTATATGGACACACTTTAGAGGAGAAAATTTTTGAGGAATTTAATCAAA
TCAAAGATGTCTGGAAAGATTGCTCATAAAAAAATATGGGGCAAATGATGGGGCAAATCA
GTTATAGACAAGCAAAAAAGCCTTTTAAATCAAGGCTTTTTCTTCTGTATTTCTATGCCC
CCTACA
