# Supplementary material for: Abundance, Diversity and Role of ICEs and IMEs in the Adaptation of Streptococcus salivarius to the Environment
Source: Genes (Basel). 2020 Aug 26;11(9):999. doi: 10.3390/genes11090999 (PMC7563491; doi:10.3390/genes11090999)
Supplement: Supplementary file 1 [file genes-11-00999-s001.zip › Supplementary files/Lao_Data_S1/IME_SsalAF23-9AC_NS.fasta]

>IME_SsalAF23-9AC_NS
AGACAGTCTGACACTCAGCACTCTAAAAATAATCTGAGTTCACGCATCTTACAAGCACGT
TAAAAGACGGTTCAAATGAGCCGTCTTTTTCATGTATTCAACTATCGTTCACTAAAGGAT
ATTTGAAAATTATACATTGTACATTTAGGATTTTTACAAACTTTTATAACTTTACCACGT
GCATAATCTGCTGCATAAAACCATAAAACTTCGTTACATTTTGTGCATCTTTCAGTCATA
TTTGTCCTCCTATAGTTTATTACCACAGTTACAACACCGTTCTGGTCGGTCGCTTGTTTT
TCGCCCGCAGGTTGGGCATTCAATAGTTGCTGTAAGAATTTTTTTAACTTGTTTAATCAT
AATGATTACCATCCAGATTTCTTTTGACAAGTTCCATAATTGCAGTTATGGTAAGAAAGA
TTGTGGTAAATAGCTTCTTTACACCAATCGCATTTATTACCGTTTAAAGCTCGTTCACAA
GCACAATACCATTCATTAGGGTTTCCCATAATAAAACCTCTTTCTATTTAAAATATTTTA
TGGCTCAATACCATAATCTCGTGCTAATTCTTCTAATGTAAGTCCAGAATACAGTCGTAG
GTTCGAAAGCTCTTTATCGATTTCCAGTCTTCCACCTGAAGAATCAACTCTCCACTGCAA
AATTGACTCCATAATTCGAATACCTGCTTCAATTGTCTCTAAAGTTCCTTGAAGCGATTC
TCTTTCTTGAGTTAGACTGATAAATTGTTCACGGTCAGCCGAAGCCATTTGTCCACCCAG
TTCATTAAGATCAGCCATTATTTCTAAGCGAATTCTTTTCAATTTCTCAAGAAGTTTCAT
CGCTAATTCTTGTTTTTTAGTGTATGTTTCAATTTGATATTTTCTATTAAACCATAAAAT
TCCACCAGTAAGTGCAATTACCATTATGAAAAAAAACATATTTTCTCCTTAACAAAACCT
CTAAGCATTTGTAGCACATTAAAAATCGTATTTATCTTAATACGAAAAACCTCCTTTTTT
TATTTTCACTCAAAAATCCCTGCTACAATAGGGGTGAGTTTGTTTTAGCGAACGGTCGTC
AACTAAAACAATGAAAAATCAAAAAATGCCAACCTGACAGAGCCTATAAACCTTGTCAAA
TCAGCATTTTAAATATTTTTATTGGTAACTTTGATTGTTTTAACAAACGACCGTTTACTA
AAACTGTTGATAGGTTAAATTTACTATTTTTCTAAGGAATTGTCAATCAATTATAGATGA
TTTTTTCTATTTATTTGAATACCATTGCGCTTTAGTACATTATAAATAGTTGCGGTAGAA
ATATTCAGCTGATTCGCAATCTTGCGCACAGATAACTCTTTTTGTAAGTATTGCTTTATT
ATTTGTTTTTCCTTAGACTGTTCCAGCCCTTTATTACCAAGTTTTACACCTTTTTCTTTG
GCTTTACGGAGACCGTCTTTAGTACGTTCAGAAATAGCTTGAAGCTCCCATTCTGCCACA
TAACCCAGCATTAAGCAAAAGAATTTCCCAGTTAAAGAATCTGTTTCAATATTTTCATGA
ATTGATTGAAGATGAACACCGTATTTGGTTAAATCTTCAATAATAGTAGAGAGGTGAAGC
ATCTTTCTCGTAAGTCTATCTAATTTATATACTACAAAATTTGTTTTAACGCCTTGCTGG
GCGTATTTTTTTGCCATTTTCATAGCTTTTTTGAGTTGTGGTCGCTCTTGATTTCCACCT
GAGTCTTTTTCGATATAGAGTTTATCACAAAAGCTGAGTGCTTCTTTTTGAACAGATAGC
CCTAATTCTTGTCGATTATCTGTTGAGCTAACACGGGCGTATCCGATGGTTATGGTTTTG
ATATTTTCTAATTTGTTTTTGTGATGATTTGTCAAAATTTCTCCTTTCTTTACTATTGTA
GCAAGGTATATAAATTATAGACAATTCAGAGAATAATAAAAAAGAGAAATATTTTTAAAT
AAAGCCGCATTTTATTTGCTATTATTAGTACTTTTCGATATACTGAAAACGTATACAAAC
TCTTAAAAGTATTGACTTGGTGTCCTGGGTGTGATATACTAGCATGGTTATTTTATTTAA
GATAACCTAGATTTTTATATATTATATAAAAACAGTTCTTTGCCACTTATTGCATTTATT
TTTTCAGAAAATTCGATAAAATAAAAAACACTCTAAATACAGCAATATTTAGAGTGTCGG
CTCGTAATAAGTGTAATGAAAAATTCTTTTTTGATTAACGATGCTTCCTTTGACTTCGAG
CATCGTTTTTTTTGTTGGCATCATATTTTCCCTTTTCTTTCATTGGTGGACTTGATTTGT
TATGTGTATGTTGGTAATACATAAAACTAACCGTCACGCAAATTACAATCAGTGCTACGA
GGGCTAAGATAGCATATACAGTCAAGACTAAGTTATCTGGTGGTACAGCTATGAGAGTTT
CTTTTAGATTATCTCCAATATCAACCTTAGAGTCGTTAAAAACTGAAATAATATTACTAA
TCAGCTTAATATCCTCTGTCTTAAGCTCTAAATTTTGAACTTCTTCCTTAGTAGATAATA
AAACCAATTTAAAATTATGTTTAGTCATAATGTGACCTCCTTTTAGGAAAGAAACACTAC
ACCTATCACGAATAAAAAATAATAGACAGACCACACCATAAGAAATAGGGATGTAAAAAC
TCAAATCTTTTCGTTAACTTATAGTTTAAGCTTTGAACTTAAACATCTTCTATTTCTCTC
TAGTATATCTGTCTATATTCTCTATAAACTTGATTATAATAAATTATCTTTTTCTTGTCA
AATAAAGTGACACAATGTTGTCAATGCTCCAATATTTTTCAAATAACATACACTTGTTCA
ATTAAACAAAAGAATACCAATTCATTTTTATTTATTTTTTCACCTGAACCCACCGTAAAC
TCTATTTTATCTTGTTTTGCGAAAGCTCTATTTTCTAGATAATTTACAATATTTCCTGTT
AAGGTTATCATATCTTTCATTTTCGAAGCAGTATAGTCATAGCTGGCTTTTATAGACAAA
GCAAAACTTTTAATCATAAAAATTTTATTAATAGCTTCTTTTGGTAAAAATCTATCCAAA
GCTTTATAAAAATCTGCTTCGGATTGACAGAATCCAGTAATTAAACTTAATTTTGGGCTG
TTCTCAAAGTTTTCTTCAATAAACTGGGTAATTCGTTCGTTGATGGTTTCGTTTTGAATT
ATTAAACCATTCTGGATAATTGGCATTTTAGAAATAGAATCTTGAATCAAAACTTTTAAA
GTGGGTGAAACGAGATTTTTATTAACGTTTAATGCTTCAGGCTTATATAAATCAAAATAA
AAAATCTGTTGTTGACTTCTTAAAGATTCCTCAATAGCTTTTCTATGTGAATATGGCATT
AATAAAACCTCATTTTCAAGATACTTAAAAATGTGCTGGTTAATGATTTGCGTTTGTCTT
AATTCTTCTGAGTTCTTAGAAGGAATATTTGAAAGATTCACCAAGAAAATCAAAAGAGTT
GCTAAGTAAAGTTCAGCTTCTTGGCAATGATTAAGTAATTCTATTTTTTCGCTACCAAAC
ACAACGGTAGCTTTTTTGGTTTGGTTTAAAAGAGTTGATTTGATTTTAAAAACAGCTTGC
TTATAATCGAAAGTTTCATCACGGTTTAAATCTTTCAAAATATCAGCTATCCTTTGAGAA
TGAAAGCCTAAATCGCTAATTGGTAGAGCTTCTCGTTAAAATTCTGGAACTTCTTCATCA
CCCGTAAATAGGCGGTTACTGGAAACACGGTTAATTTCAGGAATGAATGAAATTTTGGGG
TTGTTTTCACCCACTAATCTATTCAAAATACTATTGACGAAATCTTCTTGGTTTCGTTTT
TTCTTTTCAGATTTTTGCAAAATATAACAAAACCATCCTAATCTAAATTCTGTCACATGA
TTTCTCCTTGAGATTTCTGAGATTTTTTACCTGATGAATGAGATAAAAATATTCACTACA
CTATAACCATAAACAAAGTCGACAATGTTTATAACATAAATTATATCAAAATCAAAGGAG
AAACCTCATGAATCACATTCAAAAATCAACCCCAAAAGCAGAACTTTCTCAACTTGTTGA
TCCCTATCAGTTAAAAGTCGCCAAAACTCTAAGCGAAGCGATGGCAGATAATCAAGCCTT
AGAGCTTCTAGCTAACGATATTTTATATAAAGTGGGCAATTTGGCACTTACTCAGTCTGA
AATACTTAAAAATACTCCTGAAGCTAAAGAGTATACAGATTATATTCTTAAAGCATTCAC
TTATTATGCTACTGAAAAGATGAAATGAGGTAGCTTTATGATGGATTACTTTATAGCTTT
TATAATTATCGTTGTTGCTATATTTCTTTGGGATTGGTTCGAAGAAACAAAACAAGAAGA
CAAAAAACACTATAGTGAAGAAGAAATTGCCCTGGCAGAATTTCTGGAAAAACGGAAAGA
AATCAATGAACTTTTCTTAGTTGCTAAAGCAGAAATGCGAAAAATTTCAAGAAAATAAAA
GGACTGTTTAGACTAGACAAATGGTCAAAATATGTTGAAATATACTACTGTTTCATTGCT
TAAATTTCATTCCAATCGCTCTTAAAACTGAAGGCAGTTAAATTTAACTTTTCACCAACT
TTCTTGTATAAATGGAGGCAGAAAGGAGACCAGCCATGAAAAAACTAATGGCATATATTC
TTGGATTTGTTGCTTGTGCTTGGCTTATTAACTGGGCGGTTAAACTAATTCTGGAAATTT
GGTGGTTCTTGGTTTTGATGACGGCAGTTGTTTTCATCGGCTGGCTTACCTTTCGGATTA
TTAAATCTAAAGATTGGAGGTAGAAATGAAAAGAAAATTTGAAACACTATCTTGGAGCGA
GTTGAATTGGCAACGTCCATTTTATGAAGAAGATGTCAAAAGTTTGCTTGGTCAGTTGGT
CGGTCTAACTCGGCGTAAAAGTATTGTTTTTGAAGTTCGCATGACTAAAAACCACGTGCA
GTATCTTCTTGGGACGGAAGAACAAGATAAGCGACATATCAGCCAACTAATTCAATCGCA
CCGAGCTATTCAGTTTTCAAGAGCTCCAAAACGCGAAAAACTTTCGGTTGCACGGTTAGT
GAACATCAAAGAATCTCACTATGCTTTAAAAACGGACTCTGTAGAAAACATGATACGTTC
AAGCCTTGCAATTTCAAAAATACTTCAGCCAGATGAAACAGTAGTTGTTCAGTTGGTCAT
TGGTGCAGGCTCACCACCTCGGCCGCAGCCAAAAGATTTGCCGAATTTATCCGTTAAATG
GTATCAAGTGATTACAAATAATATTCCTGAGCTTTCCGAAAATTCCAAAAAGCTAATGAA
ACAAAAATTAAACCAATCTACTTTTAAGTGTGAAATTCGTCTTGGTGTCCAATCTCGCAG
TATTTTACGAACAAAAGAATTTTTTGATAGCTTGTTAAGTAGTTTTCGCATGATGGAATC
AAATGCAACCATTGAATTAAAACCATTAGCTATCCAAAAACTAAATCAAGCACAACCTTC
TTGGGCTTATCCCTATAGCTTGGGAATTTCAGACCTTGCTTGTTTTCTACTTCTACCAAT
TGGTGAAGAAAATATTGCAGGCGTGCCAAATATTCACCCTAAATTAGTGACTCCGCCTTT
GGGCTACAATATTAATCGGAAGATTCAGCGAAGTCTGGCGCAAACGGTTGAAAGTCAACC
AAGACCAATTCAAATTTCAGCACAAGCTGGCAAAAAGCACACCGTTTTTCTCGGTTCAAC
AGGTTGTGGTAAGACTACCACTATGAGCCATTTGATTTTATCAGATATAAAATCTAAACA
TCATAGTGTAGTTGTGGTGGATGCCAAAGGTCAACTTACTCATGAACTTTTAGAGCGCAC
ACCAACTGAACACGATGAAGATACAGTAGTCATTTCACCAACCACCAAACGAGTTGTTGG
CATCAATCCTTTTGAACTCACCAAATATGGTATTGAACCCGAAGTTATCGCAGATTATCT
TTTAGAACTATTTAAAGGGCTTTATCCTGAACATTTTGGAATTTACTCGCTGGACATTTT
GTCACACAGTTTTCTAACGCTTGCTAGAATTCCAAATACCTCTTTAGTGATGTTACCAAG
TTTGCTCACTAATAAGTCCTTTCGAAATAAACTATTAAGAGAGTTAAAAGACCCAATTGG
ACTGGAGAGCTTCTGGAACTGGTTTGAGCTACTCAGTGAAGCCCAACGTCACCAGATATT
AAATCCAATTTTGAATAAGTTTCGTCAGTTCACACTTCGGCCGCAACTTCGGGCAATGTT
GGGACAAACTAATCCAAATTTCAGTCTTGCAGAAATCTTCAAAAGCCGAAAAATCGTATT
GATTCCACTAAATAAATCGGTAATCGGTTCAGAATCTGCGAAACTCATTGGTAGCCTCAT
CACTTCAATGCTCTGGATGTTAATTTTGCGCCAGTCTTCGGTTGAGCCAAGTAAACGCCA
ATCGGTCTTTATCTATATCGATGAGACACCGAGTTTCCTAGGAATCCCCAATTCTAACTT
AGACGAAGCACTTTCGCAATCTCGTCAGTTTAATGTTGGTTGGAATATCGGCTTCCAGCA
TCTTGCACAGATGTCACCCCAGTTAAAAGCTGGAATTGAATCTAATGTTGCGAATAAAAT
TGTTTTTGGCTTAAATCTTGATGAAGCTCGCGAAATGGCAAAATATACTCTGGAGATTGA
TAAAGAAGATTTTTACAGTTTACCACCATTTTGGGCATATATTCGTACTGAAATTTCACA
AAATACTTATTGTTGGATTATTGGTAAAGCCTACCCACCTAAACCAAAAATTAGAGATAG
TCGCACGCCATTTTTAAATAGCTTGAGCCGATACGGACAAGATATTTCAGAAATTGAATG
CCAATTCGAAAACTATATTTTTGAAAAATCTGCTTCAAAAAATGACGATTCTAATCAAAA
ATTAACAGATTTAGGGCGTAAAAAGCGTTCCGATCGCTCTTCGAATCGTGTTGATGAAGA
AAATTCTTTCGCCCCTGACAAATAAAGGTTTTCAGGATTTTTACTCACACGACTTACTCC
GTAACTAAGCACATTTTACGGTAACGCCCCCTTTAAATTTTAATGGAGAACAAAACAGAT
GAAATGGAATTATAAAACAGATAACGACACGCAAATTCTTTACTTTTTAAGTCAAGCTAG
ATATGCCACCACCAACCAACTAGCCAGATTATTTTTTGACAGTAGCGTGAGGGCTGATAC
CTCAATTCGTCGAGCTAGTTTTACGCTTCAAAGTCTGAAGAAAGCTGGATTGATTTTACA
CTTGAAACGGCGAATTGGTGGCGCACGCCGTGGCTCTGCTTCTTATGTCTGGCAAATTAC
TTTTAAGGGACTAAAATTCCTTAAAAAACAAGATGAAACTGTTGTTTTGCGTTATAAAAA
TCAATATGAACCAACCCAACACCACGTTGAACACACTTTGGCGATTACGGAAATTTTTGT
TGAGACACTGGAGACCGTTCGAGATTCAGAAAAACTGTCGCTTGAAACTTTTTCCTTTGA
GCCAAACTCTTGGCGCAGCTACCAAAAACTTTCTGGTGTTGGAATGACCCTAAAACCAGA
TGCTTATTTAGAGCTGGTTAATCACGATTACGAAGACCATTATTTTCTGGAAATAGACCG
AAGCACGGAAAGTCTTGCGCGTATTGTAAATACTTGTAAGAAATATATTGAATACTACCG
TTCAGGTATTGAACAACGACAAAAGGAAGTTTTCCCCTATGTTTTGTGGGTTGTACCAGA
TGACAAGCGAAAGCTGGCAATTTCGAAAGTGATTCAAAAAGAACTCTACAATTTTTGGGA
ATTATTCACTGTGATTACTTTAGACGAATATTCAGATTATATCAAAGGAGGGGTTTCGAA
TGAATCAGAAGAATCAAGATAGAGATTCAAAACAGGCTTTACACACCGCCGATGAAATTT
GTCGAATTGGTCGAACGACTTACTTAATCCGTCACCGTTTTACTGGAAATCGCAATCTTG
AAAATGTCCTAGAAAGGTTGATTTTAAGCGATAAATCACTACTTTAACAGTAGTAAAAAT
GGTATAATAGAAGTATAAGGTGTGTGAACTCCAAAAGGAGAAAAACACATGAACAGAACT
TTGACAATTTCAGATTATAGACAGGTAGATACTTCAAAACTTTCAGGTATTACGGTGGTT
TATTGTCGCTTAAGTCAAGACGATGGTCTGGACGGAGATAGTAACTCAATTACCAATCAG
AAGAAAATCCTGCTTGATGTGGTTACAAGAGAAAATCTCTCCAATCCTATTTTGTTTGTT
GATGATGGCTTTAGTGGCACAAATTTTGACCGTCCAGCTATTTCGGAAGCACTTAGACTA
GTGGAAAATCGACAAGTTTCAAACTTTATCGTTAAGGATTTGAGCCGTTTAGGACGTTCT
TATATCAAGGTTGGTCAACTAACGGAAATTACTTTCCCTAGCTTTGATGTCCGCTTTATC
GCTCTTAATGATGGTATAGATTCTAGTAAGCCTAATGAAACTAATTCTATTTTCTTACCA
ATTAAGAGTTTAATGGACGAAATGTATGCGGCGGATACCAGCAAGAAGATTCGGGCAGTG
GTGCAATCTAAAGCGAGAGCTGGCGAGCGTGTTACAGTAAATCCACCTTATGGCTACCTC
AAAACCCCAAACAACCCTAAAAATTGGATTGTTGACCCAGTTGCCAGTGAGGTTGTGAAG
CGGATTTTCCAGGAAGCAAAAAGTGGAAAAAGTCTTTCAGAGATTTCAAAAGGTTTAAAA
AATGACAAAATTTTTAAACCAGACCGTCACCGAATAGAAATTGGTTTGAAACCTATTTCC
TCCAGTCCAAATGTGGAAACTCTACCGTATTTTTGGACACGAGAAACCTTAAGAGCTATC
TTAGGGCGTGAAGAATATCTGGGGCATACGGTCAATCTTCGAACACGGACAAAATCTTAT
AAAGACAAACGTAAAGTAGATAACCCAAAAGAAGATTGGCTGATTTTCAAAAATACTCAT
GAAGCAATTATCGACCAAGAAACTTTTGATATTGTTCGAAAAATGCGAAATCATAAGCGG
TCTAATCAACGATACAAAAATCGGGCTGGTCACGAAAACTTGTTTGCGGGAATAGTCTTT
TGTGGAACTTGTGGGCGAAAGCATTATTTTTGCCCACAAGAGAAAAATGGACTCAACCAC
GACCATTACAAGTGTTCTGGCTACCGTAAGCCGATTGATGGTTGTGAAAATCCCCACTAT
ATTCAAAAATCTGCCTTGATTGAGATTGTGAGTGGTAAGCTCCGCCAAACTATTCAGGAA
ATCCACTTCGACCAAGAAGCCTTTTTGAAAAAGTTAGAGCAGCAAAGCCAAGCTCAATTC
AGTAAAAACAATAAACGCCAGCGCCAGCAACTTCAAAAGGATAAACACCGCTCTAAAGAG
ATTGACAGCATCATTCAGAAGCTTTATGAAGATAATCTACTTGGAAAAATTTCAGATGAA
CGCTTTGTGAAGCTAAGTCAGAGCTATGAAGAAGAACAGAAACAACTTCAAACTTCCATT
TCTGATTTAACTGAAAAACTCGCCAAACAACAAGAAGATAGCTTGAATATCTCCAAGTTT
ATGGCGAGAATTTCAAAATATACAGAGCTTCCAAAATTAACCGTTGAAATAGTGAATGAA
CTGATTGACAAGATTGTTATTCAGAAACCAACTGGCACAAAACGCAATCGAATTATTCAG
GTTGACATTTACTACAATTTCATCGGAAAATTAAATAATGAAAAAAGCGAGCCAAACAAC
TAGGCTCGCTAATATTAACCCATTTAACTAAACTGCTATATGTCAGCTCAGTT
