# Supplementary material for: Abundance, Diversity and Role of ICEs and IMEs in the Adaptation of Streptococcus salivarius to the Environment
Source: Genes (Basel). 2020 Aug 26;11(9):999. doi: 10.3390/genes11090999 (PMC7563491; doi:10.3390/genes11090999)
Supplement: Supplementary file 1 [file genes-11-00999-s001.zip › Supplementary files/Lao_Data_S1/IME_SsalAF23-9AC_rplL.fasta]

>IME_SsalAF23-9AC_rplL
TAACATAGGCGTTACCCTGATAATCATTGGTTTAAAGCATTTTTCAGTTTAGTTAGTTGG
TTGTGGGGGTGTCTGACGGGGTGTCAGCATTTACCCCTTCCTTTTGAAGTAAGTCAGTAA
TCTCTGTTCCTATTGTACTCTGATGAGCATAGTAATGAGAATAGGTGTTTAAGGTAGTTG
CCTTATCAACTCGTCCCGAACGCTGAGAAACAAGCAGAACATCCTTTTTTAGAACGTTAA
TCATAAATGAGTCATGGCTATGTCGCAATCCTTTACCAGTAATAACTGGCACTCCTGCTT
TAACTGCGTGTCGCTTCAACATTCTACTCAAGGTACTCTTAACCATTGGCTCTCCGAATC
GTGACAAAATATAATTACTATCTGAGTTAGCCACTTGAAGTTCTCGCCATCTATCTAAGA
CCTTTACTGTCTCATCATCTAACTCAACATATCGCATACCTGCGACTGTCTTCGTCTGCT
CTTTTCTGTGATAGTTACCACCTTTTAAAGCTTCTAAAGTTGCATGTACAAAGATACGTT
TGTTTTCTCTATCATAATCAGACCATAGCAAAGCGAATCCCTCGCTCACACGAACACCAG
TCATATAATAGAGCCAAACCGTAGTGAAACGAAGTAAATCTTCATAGTCAGTCAGGTCAA
AAGTAGTTAAAACTTGCTTGAACTCGTTGAAAGTCCAAAATTTTGTATCAGGTCTAGCAC
CTCTAGGATTGTCCAAACTCTTGCAAGGAAAGTTTTTAATATACTGCATTCTCTCAGCAT
ATCCTAAACACTGTTTGAAACGAATCCAAACACATCTAGCATAGTTGGGCGAATAGCTAT
CAATCAACTTCAGACGAAATCTTTCACACTCTCGTGGTTTGATTTCTCGAAGTTTTTTAT
TTCCGAATTCTTTGACAAACGTATCAAAGTGAGTTAAAGCTGTGCGGTAAGTTGAATCTT
GAACAGTTTGCTTATAGTACGGAAGAAAAATATCTTCTACATACTGAGCAAAGGTTAGAT
TGTAGTCTGTATAGTCGAATCTATCATAAAATTCAACCCTCGCTCTACATAACTCATCAT
AAGCTTGTTTTTCGTTTTCAAATGGGTTCCCCCATTGGTCACGATAGCGTTTAAAACGTT
GTCGTTTGCCATCAGCCGAAGCCTTGAATTCAGTCTGACAATAAATGCGACCTTTTTTGT
CCCTAAAGACACCTTTATATTTTTTAGTCATTTCAGTCGTCCTCTCTATTAGGAAAACTG
AAACCCTAAAAGTTCTTCTACAATTTCAGTAGGAGCTAAGTCTAATCGTCGATTATCAAA
GGGCGATTTACTCAATTTTAGCACATTATCCGAAGAATGACTAGCTTCATTAAATCGCTG
AATTGCAATAGCTTTAGCTTCTCGTATTACTTGCTTGGAACTGGATTTAGAAAATCCAAG
ATTCATTATATCTAAATGGTTGACTGTTTTAACTGACATTTATTTCTCCCTTCTTTTACT
GTGTCTTCTTGAATCTAAATATTTAGCAAAAAAGTATGTTTTATCCATTATGAGCTGTAA
GATTTTTGGATTCTCAGTTCTTGCATAGTGCACTAGACTATTAAACTCTGTAAAGTTAAA
TTCTTCAATAATGTCTATAACCAACGAATAGAAACCATCTGAATTATTTTCAACTAGGAA
CTTTTCCAAATCAAATCCACAACCACTTTCTATATCTTCGATTTCATATAATGTTTTTTC
AGGATTTTCAGCATGGATGAAATAGTCATACAGTCCTTTTGGCGACATCACCACTTCTAC
ATGTGACGGACTATTCAGCTTCTCTATTAACATATCCGATACTTGAGAATAACTCTTAAG
ACTTTCAAAATACAATGCCCCATGTTTATGGGATTTTTTGAACTCTCCAGTTTCCTTATT
TACATCCTTATCATGCCAAGGACTAAGGATAAAAGGAATATGCATACTCTCCAAAACTTC
AAGATAGTTTTCAGGACTACTATCTTGATAGATTAGAAAAGTCCATTTTGATGAACGTTT
TTCTTTTGCCATATGTCCTCCTCGTGATTATTGATTACTGATGTAATGGGGTCGTAGTAA
CCCATTACATCCCATAAATTGGAAAAGGCTGTGCCCTTGGCATTCACCCTGTGAGCCAAA
CACAGCCTTTTCCCTTGTCAGCGTTTTGTTCCAATGAACCACAATTTATTGCCATCTCTA
TTTGGAGTTGAGAAGTAATATTTAGGGTTGCAATTTGAAACCTCTTCCCTAATATCATCC
TCCATTTCCTTAAAGAGTTTTTGAGCTTGCTGAGTACGTGGTACTTTAAGGAGTAGTTTG
ACTTCTTCTTTTTTAACATCAACTACTAACCATCTAACAGCTTTATTGAATTGAATCATA
ACAGGGTTCTGATGATTAACAGTCTGATTTTCAATCGTCATCATTGATTCACAGGTAGAT
TCCTGCTTCAAAAAGATTCTTAATCGTATTGTCTGATAGATAGACTTTAAGTAGTTCAGC
AATGAATCATACACAATTCTTCGATAAAACTCTACACCTACAAGAACTGCCAAGACAAGC
AACAACACAAAGCTTGTTTTATAGGTATATGCTGATACCAATAAGAGTTTTTCAATGATT
AAGTCAAAGAAATTACTTACTCCATCTATCTGATTATTCTGTAATACTTCACTTAAGAAC
TTAGTAGCGTAACCCAAGCCAAAACTAATAATGACAAACATTACCAGAAAGACGGACACG
TTATAGGTACGTTGGAAATATGATTTCTTCATACTACAATATTCCTTTCTTAGTGAAATA
AGTCGGACACAACAATGGCAAAACCTGATAGGGATGTTCATTATCAATCACTTGCACTAA
TCCAGTGCCTTTTCCAATAGGAATCACGATTCCCTCAGGATTTAAATCAGGGAATAAAAA
TTGTACTGTTTTGGAACTAATATTTCCAATTTGAATCAAGAGATTCATTTGCTCCCTAAC
TGATATTGGTATAGTGTTATGGTCAAACCTTTGGCTTACAAGCAATAAATGAACAGAAGT
CGCTCTTCCTAAAAGTGCAATTTGAGATAAGAGAGAAAAGAATGCCTCTTTGATAGCTTT
ATTAACCCCCTCTGATAATGCCAGTACCTCATCGATCACAATGGTTAAATGCTCAAACTG
ATGATTTGGATTATCATAGAGGATTGACTGCCTTTGTTGGATAAGGTTCAGGCATGTACT
CAAATGCTCATTGACTTGGCTGACAAAATCACTTTTTGAACGATTCTGTTCAGGATGGAT
AACTGCAATCTGGTTTTCTCTTGCCCATCTGGACGGAGTATCAAATTTTGGGTCAACTAA
TATTAAATCCGAGATGCTTTTCAACAGACTGAGGAAGTACGTTAGAGCATAAGATTTCCC
ACTGCCTGAATTACCTGCTATAGCTATGCTAGTAATTTTGTTATAGTCGATAACTAAATT
CTTCATCAGAGGAATTTGACAATCTTTCTGATTCTTACAAAATTCTTCAAGGTCAGGAAT
GACCAAACGTTCAGATACCCCCTTTTTCCAAGGGAAGAATAAAGCACGCTCAACATGAAT
ATCATCTGTATCAAGTGCCATGAAATAAGCAGAATTCTGCTTTAGCAAAGTATACCTTGG
ATATAACGAAGCATTGGCAATTAGAAATATCTTCTGATATAGCTCATCATCAATAATATA
ACCAGCAGGCAGACGAGGGATAAAAAGAAAGCCCTCTTTCATAACCTTACAGTTGAAACT
ATTGGTATAGGATGTTTCTCCCTGCATGATTGTGCCCAATGCCATATTAAGGCTTTGGAG
CAGAAACTGCTCTAGCTCTCTATTGGTCATTATTTCACCTCCTTAATGCTGTCAGCCTTG
AAGTAAACATTATAACCAACTTCACATGCTTGGAGGTTCCCTAAACTCACAACAGATAAA
TAATTTGGAAGATCAACTTCTTTTTCAAACTTAACAGTAAATGGGGGTAAACCTTTTTGA
CTGAACCAAGCTTTATATGCGATAATCTCGCCAGTTGGCTGGTTATTCTCAAACTTAATT
TGTGGCTCAAGTTCAATACTCAAGCAGTGAATTGCTTGTTTACTATCTACATATTCATTG
GCTGTATTAACAGAATAGCCACTCTTACGATTCCGTGTTTTCATTATGAAAAGTCCTTTA
AAGTTGGAGTTAGGAATCAGCAACTTCCTAACTAAGTGAACCAAAAGATTTGCAACTCCT
TTGATTGTTTACCATCAAAGTTTTGCTGTACTTTGATGTATTTAGTATAACTGAAAACAG
CTACCCCCGAATTCTTAGTTTCGTTCTTAGTTTTTAAAACTTTTGAGAACAAAAGAAAAC
GATTAGAATATCTAACCGCTTTGTCGTTTCTGTATTTTAAATAAAAGTTTCCAATTCATC
CCATTTTATCAAGTTTATATAAATATTTTGAAAACGTACTAATTCATCAATTTGTTGGAG
ATATACTTCGTTAACTTTGAATTGAAATAATTTTGAAGCTTGGCTATTGGTACTCAATAA
ACCAGGAATTTTCCTCTCATTTGAATTTAAGTCATGAAATCTATCAAAAATATCAGGAGT
CATGAGAATACTATCTAAAAGAGAGTTTGCGTTTACTCTGCGAGTCCCATTAACAAAAGG
GGTGCTTTCATCAGTTATAAAATCAAATTCTGTAAAAAACGTTTCTTCACTTATTCTCTT
TATATCCTCTAGACTATTAATTGTATTATCTCTACTTGTCATCTTAACAATCTCAGCTGA
TACTTTCATAATTTCTTCATCTGAGAGATTCTCTTTGAAGTTAAAGTGATAGCTTTTCAC
TGGTAATAAAAATTCTTCCAAAGGTACATCTTCTAAATAAGATTCTGGCAAATCAACTTC
TATAAAATTATCAATTAAATCTTTGACCATAAATCCCATTTTAAAAATACTATCGGCTTG
TAATTTACTCAATGCTTCAGGTATGATGCTATGTACAAAATGTTTATCATACCATAAATT
AAACTTTGCATTAATTTGATTGAAATTAAATTTAGGTTCCGAATCATTGAAAAATTCTGT
AATTACATATAGCTTAAATGAACTAATTATTTTTTTGTTCAGCAAAGCCCACACTATTTT
AAACATAGAAACTACATCAATATCTTTATCAGAATTATCATCATACTTTCTGACTTTATA
CCATCTATAATAATCTCCAAAAATAATAAATATTTCCCTAAATTTTTCATAAATATCTGG
TGAAATATCATCTTGAAATTCTTCTGGTTTAAATGGAAATTTCATATAGGATACTTTAAC
CTTCGGAATTATTTGAACATAGATTTGTAGAAACATAAAACAAAGAGTGTTTTCTATTTC
TCCATCATCCCCAAAGACTAGTTCTGCCTTACTTATTCCAAAATAATTAGAATACTCATC
AAGTAAAGTAGCTGAAACAAAATTACCACTATCAGCATTTAATCCTCTCTCAATTCGACT
TATATTACCTCGTTGTGATGAAATCAACTCATATGGAGTATCTCCTCGCAAATCTCGAAA
CCTGCGAGCAATTAACTTTCTCAAAATTTTTTCTAAGTCAAGCAATCTTTACCTCTCCTT
TTCAAGCACAAATAAACTATTAGTATAATCCATAATTAATAAGACAAATTGGGAATTTAA
GATTCGTTTGTGTTTTACAAAATTTTAAAACTTTTCACTTAAATGTATTTGAAATTATAC
CAACTAGACTATCAATTCCATTCTCAATTCCCCATGCTGTAATAGTGCTAAAAGCCATTT
CTAATATTGGATGTTTATCGAAGAAACTTTGATGACCCTCAACTTTCCCAACTTCCTGCA
AGTTATTTAATATTGTTACTAACTCGTTCTGACCCTCGTTAGTCAATGTTCTTGAATACT
CCTTAATGTTCTCGAATAATTTCTCAATCTCCATATCAGCATAGTTAATAATTATCGTAT
TATTTTTACCACCAATTTGAGAATTCATCATATCTCCACCGATTGAAACATGTGTACTAT
TATCTTGATGATATTCGTTAAAATTTAGTGCTGAACTTGTGGAATCTAGTTGTGTTGGAA
GTATTACAGGATTGATTTTCTTGTTTGCCCTCTTCACCATTTTGTTCATTTCTCTGACCA
TATTTCTCTCAATATCTTTAAATTGACTATGTAAACTTTTTGCCATTTATATCCATACTT
TCTAGACTTCAAAATCTCGTATAATTTGCTTTTCTTCCTCAGTCAATCCGAACAAATCCA
TAACCACGTTATCAATATCAAAATTTAGTTGATTAACCAACTCTGCATTAGGTGACTCTT
TCTTCATTTCGTCCATTAATTGCTCTACAAGTATAGCAACTGATTTTTGCTGAGAGTCCG
TTGCATTGGGTACTGGGAAGTCACCTAGTTCATTTACCTTAAATTGTGGGAATAAACGAC
GTTGAAACTTATCGAACTTCATGAAAAACCATAGTGATATAACTCGTGAATTTAACACTC
CTAAAAGATAAAAGGCATTCACTTTAATATCTGTAATAACCATTGAATTTAGATCATTAA
TTTCTTCTCCATCAGTATAGACAGCTTCAATTGCATATTCTTTTTTTGTTGGAATCTGCC
GGACTAAAATCCTTGGGGCTGAAAAGTCTACCGAAAAACGTGGTTCAGCTAAGTGCTCTC
CGTAGCTGATATACTCTCCATTCCATGTCAATCTGTATCTTGCTACATTTTCTCCGTCTA
AATATTTTTTATAAGTATCGTTAAGTTTATCAAATGAGTGATAAATTCTATCATTTTTAT
CCCTAGCTGATATTTTAGGTTTACCTTTACCAATTTGATATGCTTTAATACCAGTTTTCA
CTGTCGCTATTTCAGGACTTTCAAGTTTAGGATAGCTATCAACTTTCCAAAAAATATCAA
TAGCCTTCTGATACTTAACCATAGAAATAGAAAATGTTGGGTTTTCTCCAAAGAAATTTG
AAGCTACACGTCCAATAGTTGTATACTCTCCATGATTTAGTTCTGCTACTTCAATCCAAT
TGGGGGCATTCTTCTTAAAGAAAATAATACAGTTATCTACGCTAGCATCCGCAAAAATCT
TGTCTAAAGAATTAATCAAGACCACATCACTGGTCTTTTCAGTGATAAACTGACGTACTT
TTGAGTTGGTTTGGATGGTCAGAAAGTTGTTGGGAATAATATAAGAGAAAGTTCCACCTT
TTCGTAAAAGTTGATATGCAAGTTCCATAAAGATAGTATATGTGTTTGCCTGATACTCAC
TGACCTGATAAGTATTCGTATAGTAGGCTTTCATCTCATCAGTAAAAGACTGATTCCGTG
CAAAAATGTAAGGAGGATTCCCAATCACTAGGTCAAAACCGAGAAACTCGCCATCTTCTC
CTAAGATTTCTGGAAATTCCATCCGCCACTCCATACCGCTTGCATACACTGGATTTTTCA
GCCGAGCTTTCAAGAGCTTCTGTGCTTCTTTTACTTGCCGACTAATTAGTTCAAACTTCT
TAGAATCTGCTGATTCATCTCCAAATAGGTCTATGACTCCAGCTTTTGCCTGTTCTGCTT
CTAACTTTCTCAAACGTTTTAATTCGGGACTTGAAGCGGTATCATCAAAAGAGTGTTTAA
GCGACTCGATTTTATCCCAAATGTCTGCTTTGATTCTCTTGTTATTTGTCTCTTTGTATT
CCTTAACCAAATCAAGGTAATCTTTAAAATCTGTCCGACGCATATCAAATTCATAATCAA
AATCAAATTTATGCAAAAGGCTATCGCCCACCTTAATATTGATATCAATATTTGGTAAGG
TCGTCAGGGTTTGTACTCCTGATTCGCTATCTTGATAATAGTAAGATGATTTTAGAAGTT
CAATCCAAAGACGAAGACGACAAATATTTACCGAACTTGGATTGATATCTACGGCAAAAA
GTGAATTTTCGAGAATATGTCGTTTCTGATGAAAAATTGCCTTTTGAATCTGCTCTGCTT
GTTGATTACCAGTCTGATAGACGAAGTTATTCCCCGCCATATCCTGTATAACTAACTCAT
CATTGATAACATAGCATTGAATCAGATTCCCAATAAACTTCCCGTCAACATCAAACAAGA
CATTCAAGTCGCTCTTGAGAGCAATGATTTCATTGAGTACAGAAACAAGGAAGTGACCCG
ACCCAACAGCAGGGTCACAGACCTTAAGGTCATCAATAGCTTGATTAACTTTTCGAGCAT
TTTCAATACTGTGACCAATTGCAAACTTAATATCTTCAACGGTCTCACAAGTCCAGTTAA
GAGCTTCATTAACTTTATCCACTACTGCTGTCCTAATCGCCTTTCGAGACATATACATAG
TGATATTACCTGGAGTATAGAATGAGCCATCACGGTATCCGTTAATCTTCTCAAAAATCA
AACCGAGAACAGAAGCGTTGATAAGGTCATTCTTAGATTTTTCATGATGACTAATGGAAG
TTGAAAAATCATAAGAATCCAAAAACTCAAACAAGTATTCAATAAAATTGATAGAACCAG
TCTTCTTCTTCTTGTCTGCACCTCTAAGTGCCGTTTTTGAAAAGATTTCAATATCTCCTT
CCGGTAGTTGGTCAATACCAATTCCGTCTCTAGAAACTTCCAATTCTGTTTCTTCAAAAA
GGGATGAATTTAGATAAGGAATATAACCAAACTTTTGTTCAACTCTATCATTTCTATCAG
ATACTTTCTTTGCCAGTACGGCAAAGAATAAACTATAAATTTCTTCAAAGCTAGAAAGTT
TATCATACGTTAAAAATCTGTACGATTCACTTTTATTAAATAAAACAAGTTGTGACTCTA
AGAGCTTAAGAAATAGAATTCTGTTAGTCCAAACAACAGTTAACTGAATAGCAATATCTT
CTTGCTTTTCCTTAGGAACATCCTTCATATCTAGCTTTTCAATAATATTTTCAACGAATG
AAAATCGTTGACGTTTAGCAGGTTTCAAGCGTGAAATGATTTTTGACGTTCCTTGTTTGT
TTTCTTCTAGACCCATCAGATAGAGCAATTCATCATAGAAGTTCTTATTAAGTTTATTAG
AGTCGGTAAAAATTTCCTTATTCAGTAAATTTTCAGCTGTGAAAAAGCGATAAAGTTGAG
TAAGATTATTTTTCTTAATCTCAATCGCTTTACTTGATTTGATTAAAGCTTGAGTCAAAT
CAAAGTGGGCAATTACGATACCTTTTTCGATTGCTTTATCAATTTCAGGTGCAATCACTT
CCGAATATAGAAAGTCAGTTTTATTGCTAGAAAGTTGATTGTTCTTGAATTTGGTCACAA
GGTCAATTAATTTCTTATTTTTGAAGAAATGCTTTTCAAACTCCTTTGCTTCGATAACAA
ACCAAGACAGACCATTGGTGATAATACACTTCTTGACTTCAAGATTCTTCTCAAAGAGCC
GCTCATTCAAGTAATAGGCTACAATCTCTTGAAAAGCTTTTGAATTGATTCGCTCAGTCG
TCATCATTTCTGACTTATTGGATAAACTCTTACATTCAAAAAGGACACCCAAAGTAGAAT
TTGAATCTTTACCATTGTAAATTGCAAGGTCAATTCTACTTGAGGTATTAATAAAGTTAT
AGGGCAAGAGACTTTCTAAAAAGCCTTTTAGTAGATTTTTCTGATATTCCTCCGATTCTG
ATTCTCGACTAGTCAGATGAGTTAGATAACTAACCAGCTTTTGAGCAAATATCTCTTTTT
CCTCATCCAATGGCATAATAGCTTGGACTGAACGATTCATACTTTCTTTTAGCGTAATTC
CCTTAATAGCCACTCACAAACCTCACTTCATCAGCAAAAGGGAACAGATAGTTATTTAGT
GTATTGTGTGAGCAATGCACTAAAGGGGGTACCCCCTTTAGTGTATTGTGTGAGCAATGC
ACTAAAGGGGGTACCCCCTTTGCTAAAATATTTAATACCTAATTATAACATGTTTAATCG
AAACAAATAAACTGACAACATACAAAAACCCCCACAGCATTTTGTGGGGGTGTCTGTGGG
GGTGTTTCAATCGAAGTACCCCATTTTTGAATCGCCTTAACTCAACGAAAAGGCTTTAAG
ACTAGGGTTTCAGTCCTAAACAATCGATAAACGATTATTTAAGAGTAAC
