# Supplementary material for: Abundance, Diversity and Role of ICEs and IMEs in the Adaptation of Streptococcus salivarius to the Environment
Source: Genes (Basel). 2020 Aug 26;11(9):999. doi: 10.3390/genes11090999 (PMC7563491; doi:10.3390/genes11090999)
Supplement: Supplementary file 1 [file genes-11-00999-s001.zip › Supplementary files/Lao_Data_S1/IME_SsalAF23-9AC_rpmG.fasta]

>IME_SsalAF23-9AC_rpmG
ACTGAAGTAAAATAATTAAGATAAGAAAAGCCTATGAAACTCATGTTTCTAGGCTTTTTT
CGTGCTTAAATTGCGGTTTTGTCTGACTTTTGTCTGATTGAATTATTTCTAACTTTTATT
TACCAAACTATTTATTCCCTTACAACAGCATATTAAAAATGATACAATAGAAAAAAGTCA
ACTTATAGGAGAATGACTATGAAAACACAGGCAATCGAAGTAACAAACCTTGCTAAGTCG
TTTGAATTAAGCAAGGGTAAGACTATTCAGATTTTAAACGGTCTCAGTTTATCAGCTAAC
TATGGTGAATTTATATCTATATTAGGTGTCAGTGGTTCTGGAAAATCAACACTATTAAAA
TGTATGTCAGGTCTATTGCAACCAAGTCAAGGAAAGGTTGAGATTCAAGGCTTAGATCCC
TATCAAACTAGTCCTAATAAACTTGCTAAACTAAGACGTGAGTCCTTAGCATTTATCTTC
CAATCCTATAATTTGGTACCTGCACTACCTATTATTGAAAATATCGCCTTACCTTTAAGA
TTATCAGGCAAAAAGGTCAACAACCAAGAGATACTTGATTTACTGGAAAAATTGCAATTT
AAGGCAGATAGCAAAGCCTTCCCTTCAACCTTATCTGGTGGTGAACAACAAAAAATAGCT
ATTGCACGAGCTATTTTAGCAGATAGTCAGATTATTTTTGCAGATGAGCCTACTGGTGCG
CTTGATAGTACCTCTCGTCAAATTGTTTTTGATATTTTAAGAACACTAGCTAATCAGGGG
AAATGTATCCTCATGGTTACTCACGATATTGAGCTAGCTTCAAAAACTGACCGAGCACTC
ATCCTTAAGGATGGTTTGATTTCCCAAGAAATTATAAAACCTAAGTCTGAAGAATTAACT
AAGGCTTTAGGTATAGAGACTGATGTAAGGGAGAGATAAATCATGTTAAAACTCATTTAT
TACCAATGGAGATATAGTTGGAAAGAATGGACCGCAACTGTACCTGTCTTTTTTATGGCA
AGTCTCATTTCAGGGATATCCCTTTCAGGCGACTTTAATATTATAGCAAACAAGGACGTA
CTACTCAGTGTTCAAACAGACCCAAGCCCAGTATTCCTTATGCCCATTTTCTTTGGCGGG
CTAACTCTTTTTCTTATTATTTCCAGTCTCATTGCTAGTCTTTTAAATTATTTCAAATCG
GATTATCAACTTTGGGAAATTTTAGGTGCTAACCGCTGGCAGTTGTCAATTTTAGTTGCT
GGACAAATTAGTTTAATGGCATTTATTTCCAGTATACCTGGTGCTCTCATTGCAACACCG
ATAAGCCGTTACTACTATTATTATTTACAGAAGTATTTTGGCAAAGGTATGATGCCAGAT
TTAAACTTTGGTTCTCAACCGTTGGCACTGCTTGCTACCGTAGCTTTAATTTCAAGTCTC
GCTTTTGTTAGTGGGTACTTCTATACCAGTAAACTCCTTAAACAGAAAGTCGAACGAAAA
ACTTTTAAATTTTGGATAATTGTTAAGAAAGCAGTCCCATGGGCTATTTTAGTTGCCCTA
TATGCTTCCCTTTTATTTATGTTTTATCATTCAGAACCACTATTGGGTACTGGTTCCTTG
CTTTATCTCATGCTAGTCAATGTTTTTGCTATCTATGCTCTATCTCCCTATCTTCAAATT
GGTATTATCAAACTTTTATCACCCGTACTACTTAGCCACAGGTATGCCCCAATCCTTGCA
AAATGGCAAATTCTAAGTCAAAAATCTTATCTTAAAGCCATTAATGCTTCGGTTGTTGCC
GGAATTACATTGGTTGGGAGTTTTCAACTACTCTCGCAAAATATCTTTTCTTTCTTTCAA
GAAGACGGTGAATTAGAATTATTAGTTTCCTTTATTGCCTTTTTCCTAGCTCCTGTACTA
TTAATATTAGCAAACGTAGTCTCCATGACATTATTGTCTGTCCGCCAGGAGGCCAAAGAG
CAGGAACAGTTAGCCACATTAGGAGTTTCTCCTGCTCAACTGTTGCATACAAAACTTTGG
GAAAGTCTTATTATAACGGGACTGGCGTTCTTTATCTCCCTAGTGATTAACCTTGCAATG
ATTGGTCTGATGAACCATTCACTCAGATTGTTGAAAATGGGAATGACTAATTGGACAGGT
CTTTTCCTTCCAGCTATCATCCTATCTACACTACTCTTTCTTTTGACTTTCATCACTAAA
GTAAGCCATATTAAGAAACAAACATTTTAAGAAAGAAGCCTATGAAACGCATGTTTCTAG
GCTTTTTTCTAATGTTCAAAATTCTATTTCATCTAGTTTTTATCTGATTAAAGTTTAACT
TTTGTTACTCAATCAACTTCTCTAGCTTTTCAACCGCTCCTCTCATGGTGTCTTTTTGTT
TCTTAATCACGTGGAGATAGACACGTTCAATCTCCTTAGAATCCTCCGAGTGTCCGACAA
ATTCTCGAATGGTTGGGAGATCAATGCCTTCACTTGCCATAATGGAAATAAAACTATGGC
GAAACATATGAGGAATGACATGAATCGGTCTCCCAAAGTCTAGGAAATTATCAATATCCT
TATAGGACTTACCTGCCTTCTTATTATACTTTACTGACTGACTAGAACCACCTCTCAGGA
ATTGTGATAGCTCGTTGTGATAAAGCGGAGAACCTTGCCGATTACCTGCCCTGATATAAG
TTCTAGTAAAGAGATATCCCAAGTCTTGGTAAGTCGGATTGAATTGAGCTTGAAACTTAT
TTCTGTCAATGTAGTGTCGCAAGATTTTCTCTACCTCAGGGCTCATTGGAATCGTACGAA
CACTTTCCTTAGTCTTAAGGTCTGCTCGGTAACGTTCCTTTTCATCAAGATTAAGAGATT
CCATAACCTCATCTGATTTATTTTTACTTGCCCTCTGCCAATGAACCTTTATCCACTTTC
CCTCAAAATCAAGCATATCTTCATTCAAGCCCAAAACTTCACTTGGTCTCATGCCTGTTA
GGAAAATCATTCTCAACACATCTGCGATAAGTTGATTATCAGGCCTATTTGTCCAGCTTT
CTATCAGGCGGAGAACATAGTTAACTTCGCTTGCTTCTAGGTATTTTTCCGCAATATCTT
CACGTTTCCTGTTTTGCTCCTCACTCTTTGTCAGAACTCGCCTTTTAACCTTGTTATTAG
CAATCGGGTCTTGTGTAAGAGTAATTTGTCCATTTTCCACTGACCAGTCAAAAATCATCT
TAAGATAGATGTGCAGGTTTCTTGCCATGTGCATAGAAGAAACATTGATAAGATTTTGAA
TTTCATCTGTCATAGAGGCAAATTTTGTGATAGACATTCTTGTATCAAAGTTAGGCTCAA
TATAACGGTTGTAGATAGTAACCCTTGTTTTAAGGGTATTATTGGCTGGCTTAACCCTCT
CATGCCATGCTCTAAAGGCTTTACCATAAAGATTTCCATCTTCATCAAAGGGCTTGGCGA
TTTCTTCTAGGGTTAAAATCCTCTTTGCTTTCTTGGGTGTTACGCCTATTACCTCAGCAA
TATAGTCATCAACTAATTTATTTAGTTCTTGCGTGACCTGTGTAATCAGTTGCGAGTTTT
TAATATCACTGACCAAGAGACGCTCTTTCCCTGATGATGCTTTCTTACTTGGTCTTGCCT
TAGTAGTAAACCATCCTTTACTAGCACCTGTAGAAAGGTATTTCTTGTGAGATTTTTTAG
TAATAGGGTGGGTAAATCGCATAGCGAATTTCACCAAGACGTTACCCGCCTTATTAGGGT
CTGGTCGCCAAGAACTGATGATGAGTACTCTTGAACCATTATCTCTCATAGGTACCCCCT
ACACCATCTTTGCAACATACTGGTTAGCAATTTTGTAGTCAAACCATACTACAAAGACTT
CCGAGTGGATAAAGACGTTGCCATGCGTTCCTTTGATACCGAAGGCGTATGGACTGTCTT
TCATCTGACGAATGTAGCTATTAAGTGTTGCAACTGTCATGCCATGCCAGAGTTCATCTA
AAAAGACAGATTTTCGGTACCAGTTACGGGTCAAGTCAAAATCATGTTCTGTTTTTAATA
TTGCCATTGAATTCTCCTTCTATTCTAGTTATAGTCAAGATAGGTATTTTTAGAAAGGCG
GATTGTAGCGTTTTACAAGTCGTCTTTTCTTATGCCCCAATAGGCTGAGCTTAATTGCTC
TTGTTTGTACTGCTGAATGTCTGTTTCGTCTACTTTCGTTAGCTTAGATATACCAAGCTC
AAGTAGGTGCTGAATATAATTATCTGCCTTTTCTTGTCCATGTGATTCTGCTTTTGCCAC
ATAGAGTTTCCCGAGTGTTCGTGAGACTTGTTTTTCTGTCCATAGCTCCGACTGTTTTAG
AGTTGGCTTCGTTCGCTTAACACTCAAGACAGTCTTTGCTTTTGTCTCTAGGTAGTCATT
CCACCACTTTACATTTTTTCTTCGCCAACGGTTAGAATCCTTGTCTCTCGGACTGACAAA
ACGATAATGTCCGTTAATTGCCTCAAAGTAAATCTCTTTGAGAGGTCGCCCATCTTTCAT
CTGTTTAGCTAATAAATTTGCCTTTTCTTGCCAACATCTAAGCTCTGCCCTTGTCCATGA
TGATGGCGTTTCTGGTAAATCTTTGTCTAGTTTTTTCTCTAACAGCTTGTTATAGATACA
CCATTGCTGAGTACCTCTAACACCAATCGTTACCATCTCACCAACCTTTTCACCATTTTC
AAGAACACTCTTTTCATGGTAATCAAAGGTTTTAGCAGTTGATATGCAGAGTTGCCTTTT
ACAGTAACTGTAAATAAGTGGGACGGATAGGCTGTCGTCAAAGATATCATTGGCGATATC
TAGCCTTGTGACGTTACTATGATATTCAGAAATACGCTTCATTAATGTTACCCAATTATT
GACATTGCTTTCCATGTATTCTTCATATTGACGGCACCCCTGCCCTCTCAGTTCGATAAA
TACCCCCATTTTCGATTCCCAATCCTTATTGAAATAAACCTTTATCTCTGAGAAGGCATA
ATGCCGTTGGTACTTGTTTATACCCCATTCATTGAGGACAAACTTGTCTTTAGGAAGAAT
GAGGATTTTCTCAATGACATCATCTGGGGCTAAGCCTTTAATCGTTACAGCTAAGTAGTC
TAACATCACTGAGTTATCCATGTTTAGGCTCCAATAAATTTAATATCGGTTGCCACTAGC
TTTAAGCCACCCCAATTTCCACCACCATTATTGTTAGCTCGCCAACCAAGGTGGACTTCT
GGATTTACAAGTTCTACTACGAGAGAGTTCAGCTCATCCTTTTCAACGGATTTAGCTAAC
TTGTCAAGATTATCTACAATCTCCAAACGAATGCTCTTAAGGTCATCAGAGGAATAACCT
AAGTCTTTCAAGGCCTGAATTTTGTCTGTATCTTGTACAGAACAAGTAATTTTAGCCACT
TCATCTGTCGCAATGCTTTCGCCATTGATATTTTTATAGACTGGAGCAACCCGTGAAGAA
AGGATAGTCACTTTCTTTGGAATGTCAAATTGTGATTTATCCAATTTCAAATCGCCTACT
TTCACAGTTTCGTCTGTTAAGTTAAATTTTGTCATGTATTTTTCTCCTGTTCATAAAAGC
TACGCATACATGAAATCTGTCGTAAACCATTGATAGCATGGGCTTTATAAAGGTTATTTC
ATAAATTTTTGCTTCAAATCACCAAATCCTTTGCGTATCAAGGGATTTGACCACAATTCA
TGTATGTGTGCACCCCCTAATAGGGACTGGGGTGCAAATGTCAAATCGAGTTCAGCCGTT
TGCCACCTTCCCCACCTGCTCTGGGCTACCGTGTTGACCACTCGCCCAGCGGTGGGGTGG
CGAACCGTCTTCATCGATGAAAGAAGCCAAGTCTCTTAGATGATTTCTCTTTAATCTCTT
TCTCCAAGGTCTGGATTCTAGCCAGAAGCACTTCTAACTCCTGTTTCAACTTTGCTAGGT
TCCTTCGATAATCCTCTTGGATTTCCTTAAAGGAGACCTCTAGCTCATCAACAAGTTCTC
TAATAGGCTTTTGAGAATCATTTTCTTTAGAAAACCCATAAGCGCTTAGAATTGCACTTT
CTAGCCCCAACGAAGACTTCTTATCAGCAATCGTTTGAAAATGGTTTAGGTCATCTTCTG
TAAAAAGATAAACTTTAGAATATGAGTTTCGACCCGTTCTCACCCTACTTTCTTTAAATT
GAGTATCGGTCAGGCTTTCAATTTTTAAGCGCCACTTTTTCAGTGTTGAAACTGAGTTAA
GACCGTCAACCCTGTCCACAACTTCTTGATAATCGTATTCACTCATTAGCTTACCTGTGT
TTTCTGATTGAGAAAGTCAATCACAATCTGCAAAGCTCTAGATTCAATTAATCGCTCAGA
TCCCGTACCCTTGATAAGGTTATTGAGCTCTCTGTCATCCAAATAATTACAATACTCTGG
TTTGATTAAGACTATCTCTTTTGTCTCTTGTAAGTAGACTACCCACTCTATTATTTGTAG
TTCCATACCTGTTAAATTCATAATTACCCTCTTTTCTGATTTTGGATAACTACCATGTAT
CCGAAATATCTGGTATAATTACAGCAATTAGATTTACTGTCCTTGAACGATGTACTAGGT
TGTTCAAGGATTTTTTGTACCTTCCTTTCTTTTTTTGATTATTAGATTAGCTCCTTTCTA
TCAAACATATACGTTTTTATGTACGAATGATGTAAATTTTTTTGAGCAATCCTAATGCTC
ACCAATAATTATATACGATATCATACACGGCGTCAAGTGTTAGCTCCAAAAAATGTACGA
TTTTATAAACTCCTGTGTTATAATTGTCTAAGAGGTAACTTATGTTTGAAATACTTAAAC
CTGATAAAAAGTCTGTGGGGCGAAGACTTAGACAAGTCAAGGATGAATTGAATTTATCCT
TTACAGATTTTGGAAATCGTCTAGGACTCAAAAAATCAACCATTAATGCATATGTTAGAG
GAGATAACTTAGCTCCTCTTGAAGTTTTAGAGAAAGTGTCAAAAATCTATGGGAAACCTG
TAGGTTGGTTTTACTATGGAGAATTAGAAGAATACATTGAACTTTATCTTAGAAAACTCG
GTTATGGTAAATTTCTAGACGAATATCCTGAAACCCCATTAAAGATAAAAGATGAGCTTT
TTAGGATTAAAACAGATCCAATACAATCAGTCACAACTAACGGAGGGGTAAGCATTGGAA
CATTTGAAAATCCTGACTGGGAAAATGATTTTGGTTACCCAAGTGAAGGCTACTTAGACG
ACATCTTCTTTGAAATGCTCTATGACACGCTAAAAAATTCAATTAGACAGGAAGCTCAGA
ACTATCTAAGTCAGCAAAGGGGTCTTGATGATACTAAAGTCAAAGAACTTTCTGATTACT
TTGCCAATCAAATCTATACTTCATATGATTTTATCGGAAATCTAGAAAATCTTACCAAAG
ATAAAATCAAACAAGAAGTTAAAGAAGGCTATGAACGCCTACTTAAAGATTCACCTCAAG
TAGGCGTAGAAGTTAGCTATGATTCCAATTACTTACTTGGTTTTCTGATAAATACACTTG
CGGATAGCCAAACAACAAGACAACTACTTTCTGATATATCCCAAGCAACAGTCGGTATGC
CTTTTTCACAATTTTATGAAGGTCATGAATTAGTTGAGGTCATTCAATCCGTTAGACCAC
GCCTGATAGAACTTTATAACAATACAACCTTTGACGATTGGACTGACTGGGCGGAAAAAT
AATCATTTGTTTTCGCGTGATTTTCGCGTGATTTTCGATACCCTTTTAAAACTAACTACT
CAAAAATGCCTTAAAATCAATCAAATTTGAGTGTTTTCGAAACAAAATTACGCGCGGTTT
TCGCGTGATTTCCTATAAATTGATTTTTAAAAGTTAGGAGGAAGAGATGTGAAATTAAAA
ATTGAAGGAAACGATTTAGAATACAAAAAAGCTAAAAATGCACTCCCCGATTCTTTCTGG
GAAACATATTCTGCTTTCGCTAACACCAACGGTGGAAAAATTATTTTAGGAATTGATGAA
AAGAATGAAGATCCTTATCAAGGGGTAAACGACCCTCAGAAAATTCGAGATAATCTATTT
GCTTTAGTTGCAAACAAACAAAAAGTTAGCTGTAACTTGCTAACAGATAATGATATTGAG
TACGTAAGTATTCCTGATAAAGAACGTCAGCTTATGGTAATAACAATACGGGAAGCCAGT
AGTGACCAAAAGCCTGTCCATCTAAAAAATGATTTCAGAGAATCTTACAAAAGGTTAGGG
GAGGGGGATGTTAAACTCGACAAGGAAGAGTTAAAATATCTTATGGCAAGTTCTCATGAT
GATATTGATAGCGAACTCCTAACTAACTATGACGAAAATGATCTCAATATTGAAACAATT
AAGGAATATAAAAATCTATTAGTTGAGCTAAGTGGAAATACTAAGTATATCAATATGCCA
CTCAGAGCCTTCTTAACTGAAATTGGTGTGTTCAAGAAGGATAGGACAGATGGCATCTAT
AAGTTGACCGCAGGAGGATTACTGTTTTTTGGAAAATATAATTCTATAATTTCTAGGTAC
CCTAAATTTCAATTAGACTACTTTGAAAAGGATAACTCACTTTCTACTAGGTGGAATGAC
AGAGTTTCGACAGGGGATATGATGTACCCCGATTTGAACATGTATGACTTCTTCAATTTG
GCATATAAGAAATTAACTGCAACAACAAACGATAGGTTCGAACTCAATGATGAATCTGCC
CATCGTTTACCATTTAAAAAAGACTTATCTGAATCCATACGTGAAGCACTAGTGAATTGC
TTAATGCATGCTTACTATGATTTTGATTCACCTATCGTTATTACCGCATATAATGATTTT
TATGAATTTAAGAATCCTGGAAAAATGAAAATTTCCATCCCTGAATTTATACATGGTGGT
ACATCCAAAACACGAAATAGTACTATTTCATCACTATTTAGAAGAATCGGGATGTCGGAA
AAGGCTGGCTCAGGTGGTCCTAAAATTTTTGATGTGTCAGAAAAGTACAAGTTGAAAATT
CCTGAGGTCACAACTACTTTCGATAGCACAATCGTAACCATTTGGAAAGTAGACTTATTG
TCTTCATACCGAAACATATCAAAAGACGAAAAGACTATTCTCAAGTATATAATCGAAAAT
GGAAACATCAGCAAAAATGATGTCATTGAGAATAATCTGATGACAGAATATAAGTTTAGA
GAAAATTTGAAAACTCTGCAAAATAAGAGATATATAGAAATCGTCGGAAAAGGGCGTTCA
ACCAAATATGTACTCCCTAGAACCTCATCTGAACAATATCACATCATCAAACAACAAATT
AAAAACCTTGGTGATTTTATGACCAAACACTAAGATTTGTCTGATTTTTGTCTGATTGAA
ACCAAACCAAGGTCAAAATCACTCTATCTTATCAATAATTGAAGAATTGAAAAACCCATT
AAATCAACGTTCCTGCTCATCATGAATATTGCTAAATCACACATTACACTCACTGAAGTA
AAATAA
