# Supplementary material for: Abundance, Diversity and Role of ICEs and IMEs in the Adaptation of Streptococcus salivarius to the Environment
Source: Genes (Basel). 2020 Aug 26;11(9):999. doi: 10.3390/genes11090999 (PMC7563491; doi:10.3390/genes11090999)
Supplement: Supplementary file 1 [file genes-11-00999-s001.zip › Supplementary files/Lao_Data_S1/IME_SsalAF23-9AC_rpsI_1.fasta]

>IME_SsalAF23-9AC_rpsI_1
AAACCAGGTCTTAAGAAAGCTCGTAAAGCTAGCCAGTTCTCTAAACGTTAAGAAACGGCT
ACAATACAGCATTTATCAACACTTCATGGTTCACACCATGGGGTGTTTTTTGATGTTATT
TTAGCAAAATTCACACCACTTTTCACACCAAATTCACACCATTACTTTTTAAGGTTACGG
TAGGCAATTTCACCAACAGCCATTGGTATGACATTTGAAGTGTTGACATAGGTCTTAGTT
GTGAGAGTATCGCTATGTGTTAGAGCTTCTGAAATGTCCTCTAGTGATGTGCCAAATTGT
TTGGCAAGAGTTGCACCCGTATGACGTAATTTATGAGGTGTGGCATGTGTTAGTTCCTTA
TGACGGCGTTCGACTGACTTCATCTTATTATTAAGATAATCAGCGTGTAAGGGACTATTA
ACATTCCCTTTTGTATCAATATAAGTAAAAACATACTGTTCATCAGATTGGATAATATTG
AATTTTGCCAATTCCAATTTTTGTCGTTTTTTCCAAGCATAGAGTAAATCAGTTAGTTCA
ATGGGAATATGGAAAGTTGTCCTTTTATTTCCCTTAGTTGATTTTGGATTTTTATACTTG
TCCAAGGCTTTCACTAACTGAATTTCTTGTTTCTTTAGGTTAATGTGTTTCCATTGCAAA
GCGTAACTTTCGGATTTCCTATCTCCTAAGAAAAAAGTTGTATAGAATAACACATAATCT
TTGAATAGTAGCTTGTCGTTTTCTAAATCTTCTTCAAAAGCGGTGAACCATGCTTGAAGT
TCTGATTGTGACAGATATAAATCTTCATCATTTTTACTCTCTTGTAGTTTAATTTTTTTA
GTTGCCTTAATACGGCTAATTGTTTTAGAGAGACGATTAGTTTCGATATATTCCAATTCC
TCAGCCCAATCAAAAATAGAATTAACGTAACTTCTAATGACTTTAAAGTTTGCATATTCT
TCTGCCTTTTGTGTCAAAAGGTTCAAGATAACCTGTTTATTTTGATTGAGAAAATCAATG
GAATAATTACCAAGCAAGGGTAGGATATGTTTTCTAAAGACAATTTCGGTACCGTCAATA
GTAGCTTGTGAAGGTGGTTTTGTGGTAGATGTTGTTTGACCTGCTTTGTAGGATTCCCAC
CAAACATTGTGATAAAAATCGGAAAAGAGGATTGAGCCATTTGTTTCCAATGAGGTTGAT
TCTCCGCTTAAAATTTTATCAATCTTGTTTTGTAATTCAAGTTCGTATTTTTTAGCCTCA
CTCCTTAGTTTGAAACGTTTTTCAATCACTTTTTTATTAATTCCCAATGAGGATTTGACT
TCTTCTGGGACATAGATACGTAAGCGATAAGTTCCGTTTTTAGTTTTTGTAATTGACATA
GTATTCTCCTTTTTTGAATTGAGCTAGAAAAATACCGTGGCTTCATTATATCAGACCACG
GTTAGAATGCTACTGATTTTGTAACCAGTAATTAAGTTCGGTTTTATCAAAGCGGACAGT
TTTTCCAACTCGAATAACTGGTAATCCCTTTTTTATCCAAGAATCAAGCGTATTATTGGC
AATTCCTAGATAGTCACAGGCTTGTTGCTTATTCAGAAATGGACTTTCAATATTACTATT
GTTCAGTCGGTTTTCAATTTCTTGTTTAATTAAATTAGAAATTAAAAGTTGAATTTGTTT
GATTTGTTCTTCAGGTAAAAACACTTGCATTAGATTCTCCTATTCTGTGGTAAAACAGGA
GTAGTGATAATGTTTTCACTACTCCTGAGGTCTGTCAGTTGTTTTGCTAAAAGTATCTGA
TAGGTTTTTTACGTTATCGAAAAACTCTGTAGTATATTCTTTCATTCCGTAAGGAGTTTT
GTGTTTTGTGGTCCGTGAAAAACTCGGTGGACTATTAATTTTATAAGTCTCCATAAGTTC
CCCTTTTGTTGTAGTAATTTCCAAGGGTTTTTCAATTCCTCTGCTAGTTCGATAAATTCT
GATACCCTTGGGATACATGTATAGACGAGCCCCTTTTACAATTGCTTTGTTTTGAGAATC
CTCATCACCTATCTGCAGATTAGATAGATAAGCAATTAGGTAATTCCCAATTTTATCAGC
TCTCTTTAATCGCTTGGTTTTTGTAAAACCCTTCCCCCACATTTTAGCGAGGTCATTATT
AGGAATTGTTAGTTCTGAGTCGTTTTTTAATAATATGTGCAAATGCCATCTCCCACTGGC
TTGTGGTTCAATAACTGTAATATAATCGACACTTCCAAACCTAGCACGAATACGCCGAAT
GAAGGCCTTGAAATCTACATAAACTATAGCCGATTCGGTAACATGATTACGATAGGTCAG
TGTAATCCAGAGTTGATTTTTTCCCCCAGTAAAATTATGGGCTATTATACGGCGTAACTT
CTTCATGGTTTGCTTCGTTGACTTAAGATTATCCAACCTACTATTGTTGGAGGTATCCAT
GTCATGAATTTCTCCAGTTTCAAGAGTTACGTATCGCTTCCCATCAATTACTTTTATAGT
TTGTTCCTGTTGCCCATTAGCGGTAGTCATTTCGATAGTATCACCATATATATAAGATTT
CACTACCTTATTGGAATCAATTTGAGGCATAATTGCTCCTTTCATTGTGCTAATGTTTGA
CGCTTATCAAGTTAAGAGCGTCAAATTTACGATGATTCAATTTAGATTTATTCCATGATT
TATTGACAACAGGTTCCCTAAGATGACTAAGCTAATTGTGTCGGCACGGACGAACAAAGT
TCGACCGCACCGCCCCAATCAGTCTATTTTATCTTAGCCTACCGTCAACAACTTTCACGG
CATAAAAATTAAATCATCTGTTAGTGGTTCTGTTAAGAATTTAACTTGGTATACTGCCTT
GCAATGGCATCCACCATTAGTTCTCTGTCCTTAATATAAGGAATCATAATACGTTGAACT
GGTTCTCCATAAACTTGAGCGAAGCCTTTACCTACTGGAGCTGATTCTGGTTTTTCTGAT
TCGTCAGTGATTTCAAAGACCATACGAGCCCCTTCGGTAGTTATCCCACCAAGAGCTACT
TTAACTCCAAGGTTCCCCCTCCCCTCAGTACCACCAAAATAGGTTGAATCAGCTTGCTGG
AGCCCTACAATAATTCGATAGCCCCCTTGAACTGTTCCAAGACTGCGGGAAAGTCTCAAC
ATGTTCTTAAATTGTCTCAAAAATTCGTCACGCTCTTTTTTTGTTGGATAACTTTCTACA
AGACTAGAAAGCTCATCAATGATGATGTAGATGACCTTATCTCCAATATCATCTTCTCCA
GTCTGATAAGCATTAAATTGCCTGTATAGATTGTTCCAAGCATCTTTAGTATCATCAGCT
GAAGAATAATGTCCGCTGATGTCTCCATGAAATGGTGCCCAGTCTTTACCTTTTTTGTAA
TCAAGGATATAAAGTTCATCATCTTCACTCTTCAAAGCATCTATGAGCCATAACCAATAA
GTCAATGCTCCAGTTTTACCTGCTCCTGTCGAACCAACTAAGAGTACGTGACTGTTTAAG
TCAATAAATTTATAGTTACCTTTTCGGTCTGCCCACAGAGGAAATTTTCCATGTGCGTTT
TTCCTAGCTTTTTCTCTATTTTGATTGAGCAAAGATAAAGGTAAAATATCAAGTTCACTT
TCACGATTAACCCGAGCCATTTCTGCTACTCTACTGGCTTGGTTCTCTATTATTTTGTCT
ACAAACAGAACCGGTACTGACCAACTGGAAGATGTACCAAAATTATGTAAATATATCTGA
CCAAAATCACTAAAGGTCCACCCGAAGTTCATATTATAAGACTTAAGTCGTTCTTTCAGT
TCATAGAATTCCTTATCTTTAAGTCTATATTTGAAATGAAGTACAAGTCCATTATTAATC
CAAGTCCAACCTGCAAGAATATTTCTCAATTCCTCATCTGAATTCCAGTCTGTACTTAAG
ACAGAATTAAACCAATTGACAAAAGATTTATACCTTACTTGCGGTGTCGGTTCAGTGGGT
GATGGCGTTTTTCCTAGCTGATTTTTAATAGAACTAAGAATTGTCATCACAGGAGCTACA
AAAGTAGCAGCTAAGCAAGCAAAAGTTTTTCCCAATATATCATCACCTGATTCTTGCTCT
ATCCACCGATAAGATAGAATCCAGTTTCGCCTGAAGTCAGGGAATGTTAAAAACATTGTC
AACGTAGATAAAGTTATAAAAATAATCATGTTTGTAACCTCTATAAATTATAATTCTATT
GACTCATCGGCTTCAACAACTGTTGCAGTCAAACTAAGCTGGTTTCGATATTCTCCATAT
ACAACTGCTTTTTCAATATTGGTAATTTCACATGGTGTAACCATTGGTTGGAAACCAGCG
TAATCTTCTATAGAAGAAAATGGAACTTTAACCATTATTTGCTCCCCAACATTATTTTTT
TCATTCGGGTACTCGCTGTTATCCTGAAAAATGAGAAGTGCCACTTTTACACCTCTTTCA
ATTTCAGAACCGCTGTCGTTTTTTTCCACCCATCGATTGACAGAAATAAAACGAAGTTCT
TTACGAGAAAGAAATTGTGGAGCGTTAAACGCTGTAAAGTGAGATAAGTTTTTGAGTGTC
ATAATAAACACCTCCTGATTGATAATAGCGTGGTCAGACTAGTGCACTTGCTGACGGATT
ATGAAATATATTTCTTTGACAATTCCAATTATACTTGTTTTTGAACCCATATCAATAATA
TTTATTGATATTTTGGGCTCATCGCGATATAATTTTTTGAACCCACTTAATAGGAGAGAA
ATATGTTTAATAAGTTCGAGAATTTGAATGACAACAGTAAGAAGGAATTTATTTTAAAAT
ATTATCCATTGATACTGCGGACGCAGCAAGAAAAAGATAGTTTATCTAAGTTAGCATTCT
TAAGAAGATATTTTCAAGTATCTAGAGGAGAATATAAAGGTAAATTACTAATCTCAAAAT
CTTCATATAAACGTTACTTAAAAATTGTAAAGGATTTATATTTGATAACTTTTGAGTCAG
AGAAATCAGGTTACATACTAAGAAGTGATATTGAACCTTTTTATTCCAAATTAGAAATTC
CTAAGCTCCATAGTGTCAAATTTGGTTATGTTTTGGTAGACGAGATACTAAGTAAAATCG
ACAAAGATGTATTTGAGGAAATTTTCGAAAAAGTCAATTATAATACTTCTTTTGAACGCC
AAATTAAGAAAAGTGAAGAGGAGCATAGTGAAAAACTAAAAAGAACCGCTACTTTGCTTC
AAGAAAGTGGGCTACTTGATATAGTGTTCAGTACATTTTGTAATATCATGGAGAACAGAT
ATCAAAACAAAGGTGGGAAAGCTAATTCTGATACTTTACGCGTAGAAAGTTTTTATTTGA
ATACAGTATTGGATTCAAAATCATTAAAAGTTAATGGTGAGATATTTCTAGAGCAGTTTA
GCAAAGAGTTGGAAAAGTTATACCAAACTACTAAGGAATCTGAAGAACAGTTTGATAGGG
AACTTGAATTGTATTATACCCCACCTTATGAACGATTCGATTACTATGATGATGAGGCGT
CAAATTGATGTAATGATGAAAAACAAAAATACCCCACAAATTTTGTGGAGGTTAGTACCT
TTTTTAACCATAATAACAACTATTTGAGGAAGCATCGGCATCTTTTGGATGCTTTTTTCA
GGCATCAGTTCAAGATAATATTGCTGTGTTGTTAATATTGAGTTATGACCAAGACGGCGA
GAAAGGAAAGAAAACTTTCAAATTATCAGTATCTTTTCATGGTTAGAACTATTAACAAAG
TAACAGACCTCCCTATTTATTCTTACAAGATGAAGTTGGGTGGTTGGAATGTTGTCAAAG
ACAAGAGTATTATATTGCCAGTAAATGGTGGTGATATAGCATTTGAATTTATGGAAAATT
TCATAAGAGCTGTTTCGAAACTGGCAATAAAAGATGTTGTTCAATATACAAATAAGCGTA
TTGAAACAACTAAAGTTGTTGTATCTAGTCACAAAAAAACCACTAATTAACTTTCGTAAT
CAGCAGTTTAAGGGGGGGGACAATGGTGTAAATTTATGGTAAAATTCTAGCTCAATTTTT
GTATTCACGATTATATCAACGTTTACAGACATTCAAGAATTTACTCTTGGATGTCTTTTT
TGTTTCAAAAAATCAAAGTTTACCCCCAAATTCACCCCATCAATTTTTTAAACTACGAAA
CGCAATATCACCTACAGTTTGATTAACGGTATCAGCTGTATTTACACATATTTTTTTTAT
CTGTTTATCTCTATGAGTTAGAGCTTCAGAAATAGCTTCTAAGCTCATTCCTGCTTGTTT
AGCAAGCGTTGCTCCTGTATGTCGCAGTTTATGAGGTGTAGCATGCGTAAGTTCTGGATG
GCGACGCTTAACAGATTTCATCTTGTTGTTAAGATAATCAGCATGGAGACAACTGTTTAC
ATTCCCTTTTTTATCAATATACGTAAATACATACTGGTCAGGAGTTTGGATAATATTGAA
TTTAGCCAGTTCAATTTTTTGTTGTTTTTTCCATTCCTGAAGCAAGTCAGTTAACTCAAT
AGGAATTCGAAAAGTTGTCTTCTTGTTTCCTTTGGTAGACTTTGGATTTTTGTATTTATC
CAAAGCTTGTAATAACTGAATTTCTTGTTTCTTGATGTTAATGTGTTTCCATTGCAAAGC
GTAGCTTTCGGATTTTCTATCTCCTAAGAAAAAGGTGGTATAGAATAGCACATAATCTTT
GAATGAGAGTTTATTGTTTTCTAAGTCTTCTTCAAAAGCTGTGAACCATGTTTGAAGTTC
TGCTTGTGAAAGATATAAATCCTCATCACGTTTAGTTTCTTGCAACTTTATTTTTTAGTT
GCCTTTATACGACTGATTGTTTTTGACAATCGGTTTGATTCGATATATTCTAATTCCTCA
GCCCAATCAAAGATAGAATTAACGTAGCTCCTGATAACTTTGAAATTTGCATATTCTTCA
GCCTTTTGAGTCAATAGATTTAGTACAACTTGCTTGTTTTGATTAAGAAAGTCTATTGAA
TAATTCCCAAGTAAAGGTAAGATATGCTTTCTAAAGACAATTTCTGTTCCGTTAATTGTT
GCCTGTGATGGTGGTTTTGTAGTTGAGGTTGTTTGACCTGCCTTGTAAGATTCCCACCAA
ACGTTTTGATAGAAATTTGAAAAGAGAGTAGAACCGCTATCCTCCACTAAGAATTTTATC
AATCTTGTTTTGAAGTTCTAGTTCGTATCTTTTTGCTTCACTCCTTGATTTGAACCGTTT
TTCAATTACTTTTTTATTAATTCCAAGAGAAGATTTAACTTCTTCAGGAATGTAGATACG
TAATCGATATGTTCCGTTTTTAGTTTTTGTAATTGACATATTTCAAAATTTCAATAAAGC
ATTTCAAAAGAAACTAGAAGATATACTTGAGCCCATATTAAACATGGAAATGCACCAGTC
TCTTGGGAAGCGAGCATATGATATCATTCTTGATGACTTCAAAATTAATTCAAAATTAAT
GGAGATTAGTATGGCTAGAGGTCCTGAAGAGTATGGGCGTCACTTGACCATGGCGGAAAA
AAACGATGTTGATGTTATGTCTTCTTTGTTAAGTGCAAGTGAAATTTATATTGATAAGTT
GACAGAAGCGCAACAGGATTTTTTTGGAGATATTGAAGAAAAGTACTTTAATAGTATGTT
CCCTTCATTGTCTACTACTTCGTATTTTTCAGAAGAAAGGTTTCATCAGTTGATAACACA
AAAGCAAATTAAAGAACTTGAAGAGAAGTTCGATCCTGAACTTGAAGATGAGTTCGATTC
TGAAATTGAAACAAACAATATTGAATATTAAAACCAGAGGTTTCCCCTCTGGTTGTATAC
AATTACATGTTATAATAGTATAAAATATTGAAATAAATAGGAGCTTTCTTTATGGCAAAA
GCAAAAGTACAATCAGTTGAACCAATGGTAGCGGACCTGGTTAATAGTTGGTTAAAGTCG
TATGGTTTAAATTATAAGTTAGAGCAAGAATCATTAAATACAGATATAGATAACGCATTA
AATGAGTATTTGTCAAAAAGTGGAGGCAAGGGAGGAAATCGTCCAGATGTTAAATTGTTA
TTAGAGGATAAATTTACAGATAAATGGCCGATTCTAATTGAGTACAAAGGATATAAGGAT
AAATTAGAAAAATTAGACGCTGGTGGTCAGGTATATAATAAAAAAGCTAATAATGAACCA
CATCTTTCCAATATTAAATCTTATGCTGTTAATGGAGCTGTGCACTATGCAAATGCGTTG
TTACATTATACAACTTACTCTGATATTATTTCTATTGGTGTTACTGGTTATAAAGATAAA
GAAGGAGAAATTCAGACTCAGATTGGTGTATATTATGTTTCAAAAAAGAATTTTGGCATA
GGACAAAAAGTCGGTGACTATTCAGACCTCTCTTTTTTAAAAGAGGAACATTTTGATAAT
TTTATCGAAAAAATTAAATCTTTAGAGTTGACGAATGAAGAAGTTGAAAAACTAAGAAAT
CAAAGAGAAAAAGAAATCGATTTAAGTTTAACAAAGTTAAATAATGATATATATCAAAGT
GAAAAGGGGTTAGGAGAAAACGATAGAGTTTATCTAGTGGCTGCATCTATAATTTCAACT
TTAGGAGTACCTAAAAAGGTTAAACCATTAGGGAAAGATGAATTACGTTCCTCTGAGGAA
GTGGGTAATACTGATGGAGATATAATTATTAGAAAAGTAAATTCTTTTTTAAATGAGAAA
AATTTACCAAATGCAAAAGTTGAAATGATTATTCGAACCTTACAAAATACACTTACTACA
GAAAATATAAATAAACCCGTTAATGGTGAGAGTCAGTTGAAACGCGTATTTTGTAAAATT
GTAGATGATTTAGGGATATATTATAAGATAGGACTAAACACAGATTTCACGGGTAAACTA
TTCAATGAAATGTATTCATGGTTAGGATTTACTCAAGACAAGTTAAATGATGTTGTTCTG
ACTCCTTCTTACGTCTCTACCTTGTTAGTAAAGTTAGCACGTATTGATAAAGATTCATAT
GTTTGGGATTTTGCTACAGGTTCCGCAGGCTTGTTAGTTGCAGCAATGAATGAAATGTTA
AATGATGCTAAGGAAAAAATTACATCTCCAGATGAGCTGTACAAGAAACAAGCAGAAATA
AAAGCAAATCAATTATTAGGTTTAGAGATTTTACCATCAGTGTATATGTTGGCTATTTTA
AATATGATTATGATGGGAGATGGGTCTTCGAATATATTAAATAAAAATTCTCTGACACAA
TTTAATGGAAACTATGGTTTTGGTGATAATAATAATAAAAAATTTCCAGCTACAGCTTTT
ATTCTAAATCCTCCGTATTCCGCTGAGGGAAATGGCATGATTTTTGTTCAAAAAGCTTTA
TCTATGATGGATAAAGGATATGCTTCAGTAATTATTCAAGGAAGTGCAGGAAATGGAAAA
GCTTCTGAAATCAATAAAGAGATTTTGAAAAGTAATACTTTGTTAGCAAGTATTAAAATG
CCAACTGCCCTATTTGTAGGAAAATCAAATGTTCAAACTTACATTTATGTTTTTAGGGTT
GGTGAGTCTCATGATAATAAGAATGTTGTTAGATTTATTGATTTTACTAATGATGGTTAT
AGTCGAAGTAATCGTAGAAAGTCTAATAGTAATTTGAAGGATGTAGAACATGCACGTGAG
AAATATCAAGAGGTAGTTGATTTAGTTAAGTATGGTAAAAATCAATTAAAGTATCTTACT
GATAATGAATACTATGAAGGTAATATTGATGTAAATAAAGGGAATGATTGGAATCAATCA
ACACCTCCAAATACTAAACCTAATTTAACTGATTTAGGCGCTACAGTTACAAATTTTTTT
GCATGGGAATTTTTCAATGCGGTTTCATCAGTCGATTTTGAAAAAGACGATTATTCAAAA
AAACTTATGGATAAACTGAGTAATCAGGAATGGTCAGAAATTCCTCTTGGCGAACTATTC
AACATTCAGAGCACTGGTAGCTTTAATAAGAATGTTCTTACGGAGGGAGATGAATATGAT
TATGTAACAAGAACATCGAACAATCAAGGGATCTTACAAACGACTGGTTTTGTTAATGAA
ACAAATTTAAATGAATCTGGAGTCTGGAGTTTGGGGTTATTACAACTAGATTTTTATTAT
AGAAGAAGACAGTGGTACGCGGGACAGTTTGTTAGAAAAATAATACCTACTTTTGATACA
ACTGAAAATAACGCTCTGTTCTTTTACTTAGTCAAGTATTGGTTAGGGATATTGATAAAA
CATTTAAGAAAACAAAAGTTATGTTGCCTGTTAAAAATGGAGAAGTGGATTTTGAATTTA
TCGAGCTATTTGTTAATCAAATCAAAACAAAATTGGTATTAAATGTTGATAAAGTAATTA
CAGATTTTGGACTAGTGAGCAACAATGAAAATTAAATTTTATTGTTCTGTTGCAATATGA
AAATATATAAATAATAACAAGTTAAATGGTGTGAACTTTTGGGTAAAATCTAGCTCAATT
CGTGTATTTTTAGAGTAAAATTCACACCATTCAAATGAAATTTATTCAAATTAGATGAAA
TATTTCTTTCTGAAAGCGTGGGGAAACATTGATATTTAGCATATATTGAAGTTCATTCAA
ATATGAGGTGTTCAAACCAGGTCTTAAGAAAGCTCGTAAAGCTAGCCAGTTCTCAAAACG
TTAA
