# Supplementary material for: Abundance, Diversity and Role of ICEs and IMEs in the Adaptation of Streptococcus salivarius to the Environment
Source: Genes (Basel). 2020 Aug 26;11(9):999. doi: 10.3390/genes11090999 (PMC7563491; doi:10.3390/genes11090999)
Supplement: Supplementary file 1 [file genes-11-00999-s001.zip › Supplementary files/Lao_Data_S1/IME_SsalAF23-9AC_rpsI_2.fasta]

>IME_SsalAF23-9AC_rpsI_2
AAACCAGGTCTTAAGAAAGCTCGTAAAGCTAGCCAGTTCTCAAAACGTTAATCAAAACCT
TATTATACCAACATTTATGGGCACTTTTTGGTGTCAATTGGTGTTAATTATTGCGATAAA
TCGTTTAAGAGACTTAAAGCATCGGCATCTTGCTGGTGCTTTTTTTCTGGCATTAATTCA
AGATAATATTGTTGAGTTGTTAGGATTGAATTGTGTCCTAATCGTTGAGAAATATAATCT
AAGCTAATGTCTTTTGAAAAAAGAAATGAGGCATGGGTATCTCGTAGACCATGAAAAGTT
GTCTTTGATAACTCAAGTTGGCTTAATAATTTTTTGAGTTGCTCAGCCTGCTTAAATCCG
TTCCAATCGAAAACATAGTCAGTCTTTTTATCGGCTAATTGAATTAATATCTCATAGATA
TCTTTATTGATGGAAATATCTCGTTTTGAATGCTTTGTTTTAAGTTGGGTATCATCATTT
GTTGGGCTAATCGAACGCCGAATTTTGACACCATATTTATAAATATCTTCTTTTCGGATA
CCAAGAAGTTCCCCTCTTCTAGCACCAGTTTCAAGTGCTAGTGCGACTAGAATATTAAAT
TCATCTTCTGTATGGCTTAGACAGTATTGTCTAAGCTTTTTAAATTCAGTGATAGATAGA
GGAATATTTCGTTTAGGAAGTTCTTGCCCTTTAGATTTCAATAAATGTCCAAAATCATTA
GTGATAAGTCCTCGGGCGTAGGCATATTTTAGGGAACCACGGATTTTTAAGATAAGCTCT
TTGACAGTTTTTTTAGAGTGAGTTTCTGCGTATTTATCAATTTTTCTTTGCATGATAATA
TCGTTTAAATGTTTTAGTTGTATTCCCTCAAAAAGACTATCGATAATAACAAGAGTACGT
TTATAATTGATGAAGGTTGCTTCTCTAACTTCTCCCTTTTTGACGGTATTTACCCAATTA
GAATAAAAATCGGTAAATAATGTAGAACGTTCTGCTATATTTTTGCCTCGTCCCTTTTCG
AGTTCCATTTCTAGTGCCCATAGTTCGGCATCTTTTTTGTTACTGAATGTCTTAGATTCT
CTTTTATATTCCCCCTTTTTGTAGAGTGATACAGTTGCACGGAAAGAGTTTCCACGTTTT
GTTATTGTTGCCATTTTATCAGCCTTTCTATATTAAAAATGATTGATAAAATAGACTAGT
CACCTATAGAATATAGGAATAATCCGTTTTTATCAATCGTTGCATACTAAACACAATGAT
TTTCTATAAAATGCAAGAGTTTACTTTTTAAATAGCGTTCTTGTTTTCCAATCATGAAGC
ATTGAAAGTCAGGGTGGTTTCTGATATATTTATCAAAGGATTTTGGGTCAATTCCAAGTA
GTTCGGAAGCCTGCTGTCTTGTTAAAAGTAACGGGTAAGAATTCATATCGTTTCCTCCGA
TTGTGCTATAATGGAGTTGTCAGAAGATGTCCCATTATGTCTTTTGTGTCTACTCATCAG
AATTGCTCGCCAAAGTATCTTCTGATGAGTTTTTCATTTTGTCTAAATCCCAATGATTAT
TGAGACTAATTTGAGTCAATAGAAACTCGGTTAAATCGTCTTTTGACATTTCTGAATTAT
TGTCGAAATCATAACTGAGATAGACTTCAATATCACTATGCAGAAGTTTCTTTCTAAGAT
TATGAACCCTTTTTGGGCTAGCTTGAAAATACCTTGTGTCTGAGTGTGGGGAGTCACTAT
GTAAGGTAATAAGTGAGTCAAATCGCCTGACATATTGACTGAGGTCTTCGCGTTCATTTC
CTTTGGTGTGGTAAAAAAAATCAAGTGGGCGTTTCGTACTAGTGATGATAATTACTTTAG
CTGATCCCATGCGATTTTGATACCTAGCTGAAATGGGACTGATATTATATGGGTCAAGAA
GTTTGAGCCAATCTGAAGCTGTTAAACTATCACCACGAACATCATCAAGTAGCAAAAGTT
CATCTCCGTTGACCTCATCAAAGATATTCGTTCCTGCCGTAATCACAGATGACCAGTTTT
GTCCATTTTCGGAAGCAAGTTGAATGATATTTTTTGTAAATTCTTTAGCAAAAACGGTCT
TTCCTAAACCAGATTTTCCTGTCACAAAGATAATTGACTTTTTGAATTCTCCATTTTCTA
AAGCTGTTTTAGTCCTTGTAGCTTTTAATTCTCCAAGGGTCACGAATGCTTCGTTTATTT
TTGTTTTATAAAGTGAGTATAATCGCAGTAGCTTGGGAGACAAGAGAATATCTTCCTTAG
TGACCCTCTCACTCAAAATATCATAAATCAAGGGTTCGATATCATCAGAAGCATTTTTGA
ACTCCTTCTTTAAACGACCTTTTGACCAAGAAGAATATCTTTCTTTGTAGATTTCTTTAT
ACTCTTTACCTAATACGGTTACTACATCGTCTGGTGAGTACTGAAATTTATCACCGTCCT
TAGCATGAGTAAGGTAGGCCAGAAGGTTGTCATAACTGAAGCGTCCAGACTTAGCTTTTT
CGATGTATTGAGGTTCAATTCCAATGGCGAGAGCTAGTGCATTTAGAGTAGAACCTTCTG
AAAACTTTAATAAGAAGTGACCGTGTTTTTCTTTAAGTTTACTGCTGTATGTTTGACTTT
CTGAATCATAGAGTTCAACAGTATCCTTATCGTGTGAAATAGAGTAGGCTTCTGAGACTG
TTGCTACTGTGTTTGCTCGCTCAATAATTTCTTTAAGGATATCTTCAATATTTTGGCTAT
GAATTAAGTCTTTATCCCAATTAAGCCAATATTTAGAGTCAAACTGTTGAGCTATCATGA
CACAAGTAAGTTTAGCTTCTTTTTTTGACATAAAATAGTTAACCTCCATTTTTTAATTAT
TTCTCTAACTATTAAGGGGTTAGACTAAGTTGACAAGCCCAGTCTAACCGCGCATAGAAT
AGTTAAAGTTAAATATATAGCAATATTTTGCCTACCGCAGGTTTGCACCTCAGAGGGTTA
GGGTTGGTAAAATGAACAAGCACTTCGGCTTGCCAACCCTAACCCTCTGAGGCACTTTCA
TTTGGTGGCTGATACTGCTCGAGCATCTTCTTAAGTACTTTGTGCATTTTAGTAAAATCA
CGAACGTTCCGAACTTGAACTTTTATAGGTGGACTGCCGTTTATTTCTTGATACCAACCA
TAACGGTTTGGAAGAGCTTCTAGCTTTTGTCCAGGCTCTATGTCAAAAATATTATTTGCG
ACGGCTGAGCGAGAAGCCATATTTCCTAGTCCTAAGACTGCACCGAATTGGTTTCGAAGA
TTTGTATCGATTCCGTCTTGAGCTAACAGATCTTGGGAAACAAAGCAACAGTATATTGAG
CGACTTCGGCCACTAAGGATGATAGATTTAAGCATTTTTTGAACCTTTGATTTTTGTTTA
CCTTCAAGTGAACTCATGAGAACTGTAACTTCTTCGATAAGTAAAATCAATGGTGTTCTC
TCAATAGCCCTATTTTCTTGACGGTGCATCATCTCGTTGTAGGTGGTCTCAATAGCTTTA
TGAGCTCGCCAGCCTAGAAATACGTTAGGACTATCTTCGAATTCTAACCAGTCTTCCTGT
TTGATTTCAGAAACGACAAGCATTGGTAACGCTCTTTTTTTTCTGTGAGCAGTAATAAAT
ACATCAGTAATAACCATTTTGGCTACTACTGATTTTCCTGAACCAACATTACCAAGAATC
AAGTAGTTAATGATAGAACTAGGAACCTCCCAACCTAGTTTGCCACCACCTACTTTCAAT
AACGGTCTAGTATCTACCATATATCTAAATCCTCATCAAATTCCTCTTCTTGAATGACTT
CGGAAGCTCGAGCCATTCTGTTATATTGTGCTTCTGCGACTGGTTTTACATCAAATTTTG
CAACCCAACCAGCTCTTTCAATTGGTTCTATAACTAGAATATCTAAGGCAAATTCTTTCG
TATACTTTAACAATACGCCAGTGAAGTAGTTTTCTAATTTAGTTTCAGTTGTTGGATCTA
GTTCGTTTGCTAGATAGACCCATACATCAACTCCGCCAGTGGTTGCTGGGTGGGTGATCT
TAATCCCCAAATCATTAGTGAAATTTTGATTTAAGTGGTTAATCACATTTTGCAAAGCGA
CAGACTTGCGTTGTTGTAATTGCTCTTGTTGTTTTTTATCTAACAACCACTTCACAATTA
ACTTTAGATAACCAAATTGTATAGTAATTAGATTACAAGCTTCTAGCCATGGGTTAAACT
TTACAGACATGACCTGATTGTTATAATGTTTGAGACATCTTAAAATTTGAACGTAGGAAA
AATTTAAAAAAAACCACATGATTATTAGTACAATAAAAATTTTAATCATTTTTTCACCTC
GATAATCTTCATATAAAGCACATTGATTTCTCCAGTTCTATACTCAGGAAAAGTCAACTT
TAATAGATGTCCGCTGTGTTTAAGAACTTTATTGTTTATATAATGATGGAATTGTTTTAC
ATTTTTGTGACTTGGTTGACTTTTAACAAAAATCCAGACTTCATCGAAATCAATATTGTA
CCACTCTCCATTCTTATGAAAACACAAGTTGAGGTTTTTGTTTACCTTTTTTAGAGGCAA
TTTTTCCAATGTCGTAGTCATAATCGTATTTCGTGAGGCGGTAGTACTATGCCCTCTTTT
AATTACCTTAGGTAATCTAAAAAGGACTTCCATAGGTTCAATTCCAGCGTAAAATATAAT
GACAATCATTTTCAAAAACTTGTATTGAAATATATTCCATGATGAAACATAATTATCCTT
AGTACTATTGTTATAATAGTGATTTACTGTGTAGAGCCAACTAATTCTAGGGTTTACAAT
AAACCAAAGTACCGCTACAATATACCAAACAAGGAAAGATAGGTAGAAGAACCTACCTAT
CTCAAATAATCCTTGCTTGAGTTCGTTGATGATAAATTCAAGCATAGTTCTTCCTCTATA
ATTCAGAGCAATCTACACTAAGTGCAAGTCCTTTAAGTTGGTTGTTACTAATAATTGGAA
CAACTGTAGCTGAAGTGACTACAATCACCTCTCCAATCAGAGTTTCCCAATCTCTTGAAT
CAGGATTCTTAACTTTAACAGTTACCGTAGGTAGCTCATCAGGGTCAATTCCGAGTGATT
CTGCATTAGAGTATAACAGCGAATCAACGCAATCCAGATGAACCCAAATATGTGGCACCC
CATCTTTATTTTCGTAAGCTCCTTGACGCACCTTAATTGGTACCTGAGAGGTAGAATAAT
CGGCGCTTTGTAGCACCTCTTGTAATTTTGTTATTTTAGCCATAAGTTTTTCTCCTTTGG
GCAATAGGCTCCAACGTTCAATTTTAAATTTTAGTTATTGCGGTGAAAGTGTACTTTGCT
CGGTTTTGTGTCATGAGTTGGACAACACATCAAATCATTGGCATCACCTCCCTATGATTA
TTGTCTAATATTTCAGGTGCTAAAAACTCGCCAATTTTAACAAATTTTTCAAGAAACGGT
TATGAGTTTTTTTGAGCTGAGAAATATTAGCCCAATTATCACTAAAAAAATATTTAATAG
CTTCTAGGTAAATAAGTTGAAAATTTTCATTATCCACAATTTTGTTTACAAAGTTTTTAT
TGATAGTGGTTACATCAAAAATTCTTTGTAAGCTACGGCTACTTATTGTTGGATAGCCAT
ATTCATTAATAGGGATTCCAAGATCTTTTCTATATCTTACGAATTTTTCAGAATTATCAG
GTTGCATTAATACATCATGAAATGCCTTCCCTTTTGGAGGCTTTATCCCAAATGCTTTAA
AATAGTACTGAAAAGTAAGCCAGATGCAGTTAAGTTTTACAAGATAACCCAGACTCTCCT
TATCTAACGTCATGGGAATTAGAGAAGTTGCATAACCAATTTCTTTAAATCGACTTGAAT
CCATTATTAAGTCCTCCTTAATTTGTTTTCAACTACTATATAGCTAGGGGAAGTATGAGG
AATAGTCAGATCAAGATAAAAAAATAATTTGATGTTGGTATAGGCATACTCTAGCTGTCT
CCTTCTATATCGACTTGAAAAATAGCAATACCTTCCCAAAAATAGTCATTTCTAAATAAA
TCTAACAATATCTTTCAGTAGAATAGTAAGATGACAACGATTTATAGCTAGAGGTATTAC
TAACATAGAGGAATGAAACAAAAACTAGTCATATTGAAGAAGCAGTTTATGTATTTTGTT
AGCTAATGTATGCACGCAAAAAGCCAAGTCATTTTCGACTTGGCCTATTTGATGTTTTTA
ATAATTTCATTAAATGATGTGATGATATTGCTTTGTTTATCCTCAGGTAATTGAGCTATG
TTTTTTAAGAGTGTCTCTGTCCTTACTGTATTTTGTGAAAATGGGAAATGGAAAAACTCT
TCAACTGTAAGGTCTAAGGCATCAATAACCTTTTGTAAAGTCTGGATTTTGAAATCATAT
TTGAGATTCTCCATGTTTTGTATAGCCTTAACACCTAAACCTGCTCTTTCGGAGAGTTTT
TCTTGGCTCATTCCTTTATCTTTACGACACTCTCGAATTCTCTTTGCGACATGTTTTTGT
AAGTTATTATGTTCCATAGTATATCCTTTGTATACTATTTTACTATCTATTATTTATATA
TTTAAGTACAATAAACTATCCAAAAAACGAACAAAGTATAGTGTAACACCACATTTTGTG
TTAAAATAGATTGCAAACAATACAGTAGGAGAACATTTATGTTTAAAAACGAAGTTAGTG
GTCATGGGACTATTAAGAAGTTGCGTACTGATGCTGTTGTTAGCATCGATGGGCATAGGG
TGCTTTTTGAAAGGAACTATATAAAATGAAAAAAATATTTTTTATGACTATGTTTGTTTT
ACTGATGTTGAGTGGATGCTCTTTAGCTTCTGACTCGTACAAAGAGATTGAATCATCAGG
ACAAAAGTTAGATGTCTCATCTATATCTTCAGGCGATTATGAAACCTTATCAGGAACTTG
GGTTAGTGAGACGAGGAAAGATGAGGATCCAACAATTTTGACAATAAATGATGAGGGGAT
AGTCTCTATTTATCATGATGAAGAAAAATTTGCTAATAAGGGGCAACTCGTTATATCAAA
TGATGGAACGTCATCAGATGGATACATTTCAGGTAATTTAAAAGGAGAATATGAAGGGAA
ACCAGTACATATATACGCTTCTGGGCAAGAAGGGCATCGGATTGAGTATAAATCTAACGC
ATCTAAGCATATTTATTTGATTGAAGGAGATGCAAATTTTAATAGAGAAGAAATTGGATT
TGATTATAATAGAACTCATGAATATGCTATTCAACAACAAATCCCTAAGAAAATCAGTAA
AGATACTTTGGTTTTCCAAGAGTATGAGAAAGAAGAGGATGATGGAAGGGCGAATCCTGC
TTCTTCATTAAACTATCTTGTTTTTCATAGAAAAGGGGAAGTAAATAGCAGACAAAAAGT
GGGCAAATCAAATGTAAAATTTAAAGAGTTAGACAATGATAATTTTTCTTCGATTAGCGG
GCAATGGATTAGTCAGAATGGTTTTAACTTGGATATTGATGACGAAGGTTTTGCAACTGT
TAACGGAGATTCTCGTAAGAAAGGAAAAATTAATCTTACATCATCAGATAGAGACAGTGG
TGCTTTGGAAATAGGATCAAAGCCTTTGTTTGCAAATGGGGATGTTGGGATTGAAGATGA
CGTGAATCGTAGTGCCTTCAAAATAATAAAATCAGGTGAAGAGATAGGAGAGACTTCAAT
AACTGAACTTTATGACTATTTTGAGAAGCCAGATGTACCACCTTATTTGAGTATTGTAGA
TAGCGATATTATCTTGTTATCGTCCTACTATGCAGAAAATGCCCCACGAACTATTTATAA
AAAGGTAGACAAAATTGAAGGAAATAATACCATAAGTAAGAATGCAGTCCAGATAGATAC
TGATGCAATTTTAAATGGTGACTATTCAAGTCTGGTTGGTACTTGGGGTATCCCTAATGC
TCAAGGACTAAGAACCAAAGTCAGAATTGACGAAAGTGGTACTTTGTATTGGGACGATGA
GTCTAATGGCCAACCAATTAGTGATGTTATAGAACAAAAAGGGTATCTTTGGGGAGTTAT
TGGAGAGGGACAAACTCGTGATAGTGCGGCGACAAGTTCTTACATTTTCTTTATACCAGC
AGGTGTCACAATGCAAGGTGGAGAAAATAGTGATAGTAATAAGGATAGGATAGCGTTTGG
CAGTTCTGTTACCTACCATAATGACCCTTACCTCTATTACAGGTTAGATAAATAACAAAA
CCTCTTCTTACATTAAATTGTAGGAAGAGGTTTTATACTGTAATATTATGACGGATGACT
AGTCTATTTTATGGTGTTAATTGGTGTCAATTTTATCCAAATTGATGGATTTTAATCCCT
TTTCATAACAGTTTAATCTTTAGAGATGTTGATATAAAGGGATTTGTAAGGTATAGGGAT
TCTTCGTTTTCAGTGGAAAAATTCTCTAAACGTTAA
