# Supplementary material for: Abundance, Diversity and Role of ICEs and IMEs in the Adaptation of Streptococcus salivarius to the Environment
Source: Genes (Basel). 2020 Aug 26;11(9):999. doi: 10.3390/genes11090999 (PMC7563491; doi:10.3390/genes11090999)
Supplement: Supplementary file 1 [file genes-11-00999-s001.zip › Supplementary files/Lao_Data_S1/IME_SsalAF23-9AC_tRNALeu.fasta]

>IME_SsalAF23-9AC_tRNALeu
ACTCAAAATCCAGTGTCCGCAAGGACGTGCCGGTTCGACCCCGGCCGCCGGTATAGTATT
AAAGACAAGGTTTTCGGACCTTGTCTTTTTCTTTTGTTCGTTGAATTTTTGATGCTGAGT
TACTAAAAATTACTAATTCTATAACAAATCATCTAATTTATCCGCTAATTTTTGTTGTTT
ACTTGGATATAAATGAGAGTAAGTATCTATTGTTGTTGTTATAGATGCATGACCTAATCT
TTCTTTTACAACAAGATAATCTTCTCCTTGATTTATTAGTAGTGAAGCATGTGAATGCCT
GAAGTCATGAATTCTTATTTTTTTTAGAGTATTATCTCTTTGTAATATCTTTTTATATTG
CTTCTCGATTGAATCTTTAGTTATCGTAATTGGGCTATTTTGAAATATCTGTAGATCATC
TAAGCAGCTTGTAAATTCTTTTAATTTTTCATGCTGTGTTTGCTTCCATTCTTCTAATGT
TTCAACTAGTTTATTATTCATGATTATTCTTCGGGTTCCAGCCTTTGTCTTTGTACCACT
AATATGTTCTTCACCTTTTTTGACGTATACAGATTTACTTACATGAATTGTATTTGTAGA
AAACTCTATATCTTTCCACGTTAGAGCAAGAGCTTCTCCGAGTCTTAGACCAGTAAAGAA
TAGAACAGTGAATAGTAACTTTATATTGTATTCATCGTCGTTAAATAGTGTTAAGAAGTG
CTTGAATTCTTTTACTGTCCAGAAGTTTAATTTTGCTTTTTCTATTGGCAATTTTTTTAG
CAATCCTGCAGGGTGTTCCTTGTAAAATCCCTTTCTTAATCCAACATCCAAAATTTTCTT
TAGTAAAATTATAATTTTATTAATAGTATTTGGACTTAGCTTCTTTTCCGAGTTTTGAGC
ATTTTTATTTCTTAAATGTTCTCTGAATTGATAGATATCTTCATAAGTTAATTTAGATAC
ATCATCAACTTTTTCAAAATAGCTTTTTATATGCCTGTTATAATTGTTTTCTTGTGTATC
TATATAACTTTGTTTTCTGTTGTTTATTTTGTCTTCTTCTTTTAAGAGATCATAAAGGAT
ATCAATTGATATTTTTGAGTTGAAACTTTTTTCTTTAAGTTCTACACTTCGTAAGTATTG
TTCGGCTTCCAATGCTTCTTTTTTAGTTTTAAATCCTTTTCTTACAATTCTGCGTTGTTT
TAAAGATATTGGATTTATACCATTGGAAACATCGACAATCCAAGATCCGTCTCTACTTTT
ACGTAAAGCCATAAGTTACGCTTCTTTCTGGAGTTCAATTCCTAATAGCTCTTCAGCAAC
ACTGGCTGGAATTGTACCAATCCGTTTGTTATCGTAGATGTTAAAACCACGATTCACTAA
TAGTAATTTGCCGGTATGGATAATCTTTCTTGCAGTTCCTGGAGCAAATCCAAGTTCGAT
AAGGTCATCTTTTGTTACAGTTTTAATCATGTGATCTCCTTTTCTAAATAGATTAAGTAA
GGGGAGGATTAACTCCCCTTGTATTGTACTTATTTTTGTTTTACATCTACTAAATGGATA
GCATCCGCCTTGTAATACATTGTCGTGCTAATCATAGTAGCTTGTAAATTGTCAAATGTA
ACTGGCACTTCATCCATTGCTTGGATATAGTCATTATCAACCAAGGCATCTGGATTGTCT
ACTGAGACTTGGGTTGATTTCTTTTTGAATTGTCCATCTTTGATCGTTACATTGTATTTC
CAACCAATGATTTTATTGGTATTAAAACGTCTTTCGCTACCATCTCGGTTTTTGATAATT
TCTCCGTTTGCATCTGCTCGGACTTCCGTTTCAAATTTTGGAATAACTTCATCCAATTCA
AATTTTGTTCCAATGTTATTAAAATTCCAGTCATTTTGTGAAAGCATTTTTGCCATAGTT
AATTTCTCCTTTTGATATTTTCTTTGATTGTGGGGATCAAATCCTCTCTTTTAAAGAGTA
TTGCCCTTTCTATTAATCCACTTGCTAAATCTGGTGGATATTCCATATTGTTGAGTGCGA
GATAGTTAGATTTCTCATACTCATGCAATAAATTATTGTCGTATAGAAATTTATACGCTT
TTAGAATAGCTCCTGAACCTTTATAGGTAAACCATTCTAATTTTTGTTCCAGTTCTGTTT
TTGGTTTTGAAATAATGATAGAGACAGGTCTTGAGTGTCCTAAAAACTTTTCCCAAGATC
TCAAAGGTTTTGAGAAGTGACTATCACTATAGAACCTCACTTTTTCTTTGAGATATCCCT
TGGTAAAGTTAAGAAGGTCTATTTCTGAATGCAACCATTCTTGAATGAAGTAGTGAGCTT
TTTCTTTCCTAAGTTCTAACTCAGTTCTTATCCAATTTTCTATATACCGCTTGCTGATAC
CGAGCTTCTCAGCTTGTTCTAAGCGCTTATCATATATTCTAAGTCTTTCATCATCATTGG
GTTTTCTTAAATATAAGGTCTGACCGATTGTTTCATCTCCGTAGGTATTGTAGTAGGTGC
TTTTTCCATATATAAAGCGTTTCTTCTGACAAATCTTTAGAAGTTGATTAGGAGTGAAAT
AGGGTGTTTCATTAAAATCATCTATTGCAATATCAATTCGTCTGATTGAAAAATGATTGT
AATTGTAGTAGAGGTTGTCCAGAAACTGTCTTTCGGATAGATTATTTGGATCTAATACCA
TATCTCTATAGAATTCAAGTGCCTGTCCTGACATGACAAGCATGTAGGACGACTCTTTCG
ATCCATAGTAGATACGGATATTCCCATAATGAAGCTGGCTATCATAGTTATAGTATTTAA
GGCTCCCCTTATTCTCAATAAATAGGTCAAAGTCAAGAAATAGGATATCTTCGATTATTT
CTTTTGGCGAAAATTCAGTCTTATCAAACTGAATTTGAATCCAGTCAAATACAGAACGTA
AATGCTCATTTTTGGCCATAGATTTTGATTCAACTTTTTGCCTAATTTTGCCACCCTTAA
AATCTTCAAAACCCTTGGTAATACTGAATTTTTTCGATGGTACACCTAACTTGCAGGGGG
TGGTGTTACTACACACCCTATCGGTCAAAAATGGTCCGTCCGCATCTACGCTCATTTTCG
GCTTTCTGCCTCATGGCTCAGCCGAAAACTCGCTATTAGCCGAACCTATTTTTTGACCTC
TTGTTAACAAACCCTAGTAAGCCGGTTTGCATCGACTCTTCAATATCTTGGATTTTCTTT
TTTAGGTTGGAATTCTCAATTTTTATCAGTCGCATTTCTCGCTTAAATTCCTGTTTTAAG
GCGATCAGTTCATCGTAGAGCTCATCTATTACTTGGTTTAGGGATTCATGCTCATTGTCT
GCTAGACTCCCAAATACGGCTTGTATAGCCTCTTTTAGACCTATTTCAAGTTTTAGTTTA
GCTAACTTTTGAAATTGTCTAAGGTCTTCGTCTGTAAAGTCATAGGTAACTGTATAACTT
AATTGATGAGTTCTGGGATTTCTACTGATAGGAATTTTAATTTTTTTAAATTCCTTGCCA
CTTATCTCTTTAATCAGTTGGATCCAATTTTTAAGAGTAGAGGTAGAGTTCAGGCCAGAA
ATTTGATTGACTAACTCTTTATTGGTCATCTTTTTGTGAAACCTCCGAAATTTTCTTGTG
CAACTGAAGAGTTTTCTGTGGTATAATTGTTACATAATATGTTTTGATCTTGGAACGAAC
GGCACATTTGTTTCAAGATTTTTTTATATTGTCGAATCTTACCTCCTTTATTAAAATTTT
TAAAATCGACTACTAGTTACATACACTTTTACCTCCTTTTATGCTATAATATTCTCAATG
GAATATTTAATCTTAAAATAAATATTCCTTATGGAATAATTCCATTTTATACCGTTTAGA
ATATTTTGTCAAGTCAAAATATACCAAATCGAATATTTAAGAGGATACAATGTTTAATAA
TGATTCTTTTGGAGATCGTCTTAAGGAACTGAGAAAGAGTAAGAAGTTAACTCAAGTACA
GGTTTCTGAGATGATTGGTGTACAACAAGGTACTTATTCTCGTTGGGAGAATGGAACTTT
AGAGCCTAATTTAGAAGCCGTTGTCAAATTAGCGAAGTTGTTTGATACAACGACAGATTA
TTTATTAGGAAAAACAATTTACAGTACTCTAGATGTTATTCCTCATCCAATTACTAGAAT
TGATATGAAGAAGTTAAAAGAGTTTAATAAAACGGAACTAAATGATCTGAAATTTGCGAT
TGTTATGAATGGAATAAAAAATCATTTCACTGTATTTGACTATATGGATGAGCTAGTCTC
TGAATATAATTTAGATGAAGAAGAGCAAGAAATATTGCATACCCTTTTTAAAGAGGTTTA
TGATTATTTTAATGCGGATTGATGTTTTATGGCTTTCTCACTTTTCAGGAAGAAGTAGAG
AATACGTACATGTAGAAAAGTTATGTAATTTAGATAAGCTAGTTCATTCAAACTTACCTA
AATTACAAAAAAAATCAAATTCCCAAAATTCCAACATTAATTATACGACCTAGAAAGGAG
ATAAAAAAGTGGACAAACAAACCATTTTTTACTGCTATAGAATGACTCATGATTATGGTA
TCAATCCTTGTGTTTTTACAGAAAATTATGATACAACACCTCATCTTCTTACTGAAGGAG
GGTGTATGCTTCAGTTAAGAAGGAATATTAAAAAGAACTGGGCTGATAAAATAAACTCGA
AGTCTGTAGATGCTTACATAATGGCTGTAGCAGGGCATTCAAACGATGGGAAACAATGGA
GAGATGAGCAAGGAATGTTTATCACTCCAAAATATAATCATCTAATTTTTGTTGCTAAAA
TTAGTGAAATTTTAACAATGAAAGAATATTTACTATCTCCAAAATCTAATAATAGAAGAG
ATGCTTATACTTATCAATGGCTGATTGAAAAGAATGGATTAAACCAATCAAGTTTTATGA
ATGAAGTAGTGATTCTTGCAGACCGTTTTAATTATTTTGGTAAGTCTCCACTTAAAATTC
CCAAAGAAATTTTAGATTTTTTTCCGATGGGAGAACGAGCGAGAATAAATGGAAAACCAT
TCCCAAGATGGAATGCCAAAAATGGATTTTATAACTCGGAAGAGAGATTTACTGATGTAT
TAGAATTAAAGGAATTTGCTGAGACTATACTTGGTTCACAAAACAAAGTAATGGATTTGC
CTTATCACCCATTCTTTATACGAGGAAAAGAATTTTGAAAATAATTTTATCAAGAAAAGG
ATTTGATTCATCTAATGGTGGTATCCCTAGTCCTATACTACCTGATGGGACCCTACTTTC
ATTACCAATACCTGCTAAATTGGACACTATATCTTTTGACGATTTAAACTATAATGGGGT
ATTATATTCAGATATATTAAAACAATTGAAAGGGAAGGAAGATAAAACAAACCATTTTAA
TTGTCATCTTGACCCGGACATAAGAGAAAATATTAGGAATAATTCTGTTTCTAATTGGAG
ACCAGCATTTGGCCAAATCAAAAGTTCTCAGGGAATATTACGAAATCATAATGTTTCTAT
CGGTGACCTTTTTCTATTTTTTGGATGGTTTAGACAAACTGAAGGAGATATTCACGATGG
AACATTGCGTTTTAAGAAAAATGCTCCTGATTTAAATATCATTTATGGTTATTTGCAAAT
TGGTGACATGACGAATGATAAAGAATGTTTGCAGAATATGTATCCATTTCATCCTCATTC
TTTAGAACATATGAGTAGTTTGAAATCTAATATGCTATATATACCGAGTGAAAACTTATC
GTTTTTACCTCAAAAAAAAGGCTATGGTACTTTTAATTTTCATGATGGTAGAGTATTAAC
AATGAGTGGTAAATCAAGAAGCATCTGGAAAGAAATACCGGCACTTATGCCTGAGAATAT
AAATGGTAATCATAAAAATTCTGCTAAAGATTGTGGTTTAAAATATTCTGGTATATGGCA
AGAAAAAGTTTTGTTAGAAAACGAACTATCAAATTCTTGGGCTAAAGAGTTATTTATGTT
AAAATAATAAAAAACACTTATCCTAATTAAAAGAGAAAATAAAATGATTACATTAACTGT
TGAAAAAGATTGGACTGGGAAATACACGTTTATAGTTTCGAATGGATTTGATAGTCAAAG
TTTGACACCAGGAACATTTGTTTCAGATTTTCAAATTGACCAAGCTAAACAAAACATTCG
GTATGCCGGAAGTATTGATGATGGTATTAGAGTAGTAAAAAATGCTTTAGGAATTATTTA
AAATAAAATATTGGAGTCATTTATACAAAAACTAGACCTAATTTATATTTAGTTTGTTAA
TCTTTCATATACCTCAAATAATCGTGCAACTGTCTCGAATATCTGTAGTTGAATATAACC
TATTGGGACACATCGTCTATTCTCTGATGACGCTCTTGGGAGATAAGGTATGGAGTGTTA
CCTAAAAGTTACTGAAATTTGAAAAATTGGTCTATTTTGTGAAAACTAAAGACTTTAAAA
CCTTATTAAATCAAGGTTTAGATATTCAAAAAGTGTAAACATGGAACTCAAAATCCAGTG
TCCGCAAGGACGTGCCGGTTCGACCCCGGCCGCCGGTA
