# Supplementary material for: Abundance, Diversity and Role of ICEs and IMEs in the Adaptation of Streptococcus salivarius to the Environment
Source: Genes (Basel). 2020 Aug 26;11(9):999. doi: 10.3390/genes11090999 (PMC7563491; doi:10.3390/genes11090999)
Supplement: Supplementary file 1 [file genes-11-00999-s001.zip › Supplementary files/Lao_Data_S1/IME_SsalAF23-9AC_tRNALys.fasta]

>IME_SsalAF23-9AC_tRNALys
TGCCCCCTACATGCATTTTGAGACAATGTAAATAGAAAAAATAAGCAAAAATGTTGAAAT
ATAGAGGATATAAAAAAACAATTATGGTTACCTTGAGTATAATTATTTCAAAGTGGGACA
AACATGGGACAAGAATAGAATTAAATATATTCATAAATTTTGTCAATAAGTTCATGGAAA
TCTACTTCTAGAGCAACTGATAAAACTTTCAGAGTGGAGAGTGTAGGCATTGTTTTTCCA
TTTTCAATATTTTTAAGAGTTTCAATAGATATAGATGATTCTTCTAGAAGTCCCTTAGAA
ATTCTATCCTCTAAAAAAAATTCTCGTGATCTCTTTTCCAAAGATAATTCTAATCTCTTA
CTTCTTAAAATGTCACCTATTATAGCTAGTTTTCTATCAAATTTTTTGATACTGTCAATA
ATTTTGTGTTTACACAACTTATTTTACACTACCTTCTTGAAAGTTAATAAAGTTAACTGC
TATAATACAAATAAAATAAAGATAACGTAAGGAGGATTTAAAATGGAATTTATTAGAGAA
TATTTACCAATCTTAATACCGATAGTTGTTCTGGAAATTGGGCTTATGATTTACGCATTG
AGCCATGTATTAAAACACGACAAGTTTAAATTTGGGAATAAGGCAATGTGGATAGTTGTA
GTTGTTTTAATACAAATTATTGGTCCTATTTTGTATCTAACGATAGGAGAGGATAATGAA
TAATGGATGCTCTTAAAATAGATAATCTATATAAGTCTTTTGGAACCCATAATATTTTAA
ATGGACTATCTTTAAATATTCCTGAAAAAACTATATTTGGATTTTTGGGGAAAAATGGTG
CGGGTAAGACGATAACAATGAAAATGATTTTGGGATTTTTGAAAATTGATGGGGGTTCTA
TTGAAGTATTTGGAGAAAAAGTAAAACATGGTCAGACAAACACTAATAGGTTTATAGGTT
ATTTGCCAGATGTGCCTGAGTTTTATGGTTACATGACACCAAAAGAATATCTTAAATTAT
GTGGTTCTATAACTGGGCTTAATAATGATGAGATAGCAAAAAAAAGTGATGAATTATTAG
AATTAGTTGGACTAGATGGAATTGACAAAAGAATACATGATTTTTCTAGAGGTATGAAGC
AACGTTTAGGAATTGCACAAGCTCTTTTAAATAGCCCTAAATTATTGATTTGTGACGAAC
CTACTTCGGCTCTTGATCCGGTGGGCAGAAAAGAAATATTAGAGATCATTAGAAAAATAA
AATCAACAACGACGGTTGTTATTTCTACGCATATTTTATCTGATGTTGAAGCAATTTGTG
ATCATGTTGTTGTCTTAGATGGAGGTAAAAACGTATTAGAAGGCTCAATAGATGAGTTGA
AGAATATGAAACGTACAAATGAAATTGAGATAAGGTTTAAATCTATTAATGAGTTGAATA
AGTTTAAAAACAACAATGTCATTTCGAAAATGAATTTTAAAGAGGAAGAAAGTACGCTTA
GTTTTTTAGAAGTAGATTCTGAAAAGAAAGCATTTGAGATATTATCTGAACTTCATAGTG
AGAATATTCTCCCTCTTGAGTTTAGTGTGAAAGAACCAACACTAGAAAATATTTTTATGG
AGGTAATTAAGTCATGAGAATATTTTTTTCACTGATAAGAAAAGAATCAATTGAAAATAT
TAGGACAAAAAAGATGTTGGGACTTTTATTGTTGTTTATATTTATTGGATTGATAAGTCC
ACTTACAGCAAAACTGACTCCTCAAATCCTTCAAGCTATTGCAACTGATGGCATTGATAT
CAAGGTGAATACTCCAACAGAAATTGATTCTTGGGTACAGTTTTTTAAGAACGTTAACCA
GATAGGAATGTTTGGTCTTGTGATTTTGTTCAGTACACAAGTTACGAATGAGATTCAAAA
AGGAACTTTAATAAATTTGCTATCAAAGGGGCTACCAAGATATCAAGTAATAATATCGAA
ATGTTTTTTTAATGCAATCATGTGGACTTTTTCATATTGCATTTGTTTTCTTGTAGCATT
TGTATACACAAAGTATTTTTTTGGTAATACATTTTCTATTGGAAATATTCTCATGGCAGT
ATTTCTTCCGCTAATTTTTGGAATATTTTTGATTGCACTTGAAATACTAGGTAGTGTCAT
TACTGAAAATGTGATAGGCACATTATTATTCGTCGCAGGTGGTGTAGTGATACAATTTAT
TCTTTCTCTAAAAGAAGAAATTGTAAAATATATGCCGATTGCCTTACTTGGAAAACCTGT
AAATATAATTAAGGGGATCGGTTTTAATGACTATTTCATACCTATTTTTACAACCTTTGG
TTTAATCATTATTTGTATTATTAGTTCTATTATTGTATTTAATAAAAAGGAAATGTCATA
AAAGGAGTGTCCTATATGGATACTGTCAATAATTTTGTGTTTACACAACTTATTTTACAC
TACCTCCATAACAAAAATATTCCTGACTTTAGTAAACTAAAATCAGGAATATTTGTTTTG
ATTAAAAAAACATTTACGACAGAAAACAAGTCAACCTAGAACTAATACCTTTAGTTTGCA
TACTAGAGAAAAAAATATCTAGATATTTTCTGTCTATTTATAAATAAAGTACCACTTAAA
TTTTTTCGTTAATCTAATAAATCTTTATTCTCAATTAAAAGTTCTAACGGAGATTTTTCT
CTAGCTGGAACAAACCCCGGCTCATATTGGTTATGTAATGTTCCTGTAGGAGAAGAGGGA
TCAATATACAGCTCTGAACCATCTTCCATATAAAGTTGTTTCCCTCGTGTTAGATAGAGT
AAATCTTCTATTAGGGGCTCATTGGAATGTAAGAAGCGTTCAATATCTTTTACACCTTTT
AAAATTTCACCTATTTTATTCGTGTACTCCTCTGACTCAAGAACACTCTTTTCTAATTCA
ATTTCCTTACTAGTTCCAAAAAGTTGCGTCGGAGTTGCATTAAAATATTCTGCTATCTTA
TCTAAATTTGCAAAGGTAGGATAGCTTTTTTGTTTTTCATAATCAGAAATAGATTGCTTA
CCAATACTTAGATCATCGGCTAACTGTGTTTGACTTATTCCCTTTTCTGTACGTAGTCGA
GCTAAATTAGGTCCAAAGTTTTGGATTATAAAAGTCATATAAAACTCCTCGTCGTATTTT
AAACTTATTTTATCAGCTATAAACTTATAAATCAAGTTTACTATTGACTATATGTTATAA
ATTTTATAAAATATATTTATAACTTATAAATAAGTTATAAATAAAAATCTATTTTTAGAA
TAGTACATAAGGAACACGTTCAAAAGAGAACTCAAAGTACTATCTATTAGAAAGCTTGAG
GCTAGAAATTGTTTGGACAAAGTCTAGGAACGAGCCTGACACCAAGTCAGGCGAAGTTCC
GAAGACTGCCGTCCTGAAAATTTCTAGCGAATCAACAGCTGGCTATTCTAACAGCCAGCA
AAAAGGGACACTTAGGACAACGTCCAAAGAGCGACGGGACCGGCAAACGTTGATTTAACG
GTATTTCTGATGTCTAAAAACTCTAAAAGAAAGGGGGACAATATTGATGGTTTCTATACA
AGATTTGAGAACCATTCAAGAAAAATCTAATTTAAAAGAATTGGTACAAGGGGTAGATGT
CAGTATTGATAGATTAACGGTTATCTGGGATACGGAATCTGGATCTCTAAGGCGGATTTT
CAAAAATCTGAAACGAGTAATGGCTTCAAAAATTGATTCGTTTGATATCCACGATAATAT
CCGAGATGATAACTTCTCTTTAGTCAAAGACTTTGATAAAAATGGGTCAATCACCATTGT
GTTCTTTCAGTTAGCAGTTTATGGGAATGAACAACTGATTCGGCTGGACTTCAATCCTAA
TACCTTAAAGGAATTTAATGGAATGAAAATATGGAGACAATTAATGTACTTCGCTAGATT
GAATTCATTGACGGTACGTTTATCTCGTTTTGATTTGGCTTTTGATATCTTCAACAGACC
TGAAATTGTCAATTTACAACATATTAAAGGGGGTGTAACACATAAAATATTCTATGGTCG
AGGGGGCGAATTAGAGACGAAATACTGGGGTTCTAGCGGTAGTAATGTACAGGTTAGGTT
ATATGATAAGAATAAAGAAATCATTGCTCACAGGCGCCAAGAAAAGCTAGATTTAGACGA
TAAACCGTTTTGGTGGAGATTAGAGTTTCAACTCAGAACGAAAGCGATTGGTGAGGTGAT
GGTCCAAGATATTATGAATCGACTTAATAATTTCGGATTTTACCAGTTAGATCATATTCA
AATGAACCAAAGAGCTTTTACAATTATCTTTCTCAACAACCCTGAACTATTAACGTTGGC
TTTCCCAAATTTAAAATTAGACAGTATCAAAAAGAAAAAAGCTAGGACTCGTAAACTGTT
GAGAAAAGAAACTAACCAATTTGCCGAAGAACTAAAAGAAGTGTTAATACAGAACATTCC
TAAATTAAATGCAGAGTTGAAACTGTTGGTAGGTGAGTTTCTGTTTTTAGAAGATCAATA
GGAGGATGAGAATGCATAACAATTTGATTAGTAATAAAGAATTAATTGAAATGGGCTATC
GCCCTCACACAGCAAATGACATTATTCATCAAGCTAGGGAATTACTTGTATCCCGAGGAT
ATACATTTTATAATCGTAAGCGTCTTATGGTTGTTCCCAAGAGTATTGTAAACGAAATTC
TAGGAACAGAGGTAGCATAATATGGCAAATATTCGTTATCGAAAGCGTGGAAATAAAGGG
CTTTGGGCTTACGAAATCCGCCATGCAGGAAAAACTATAGCTTATAACAGTGGTTTTAAG
ACCAAAAAGTTAGCTGAAACTGAGGCTGAGCCAATCCTTCAAGAACTCCGTTGTGGAAAA
CGAATTTCGAAAGATATTTCTCTTGCAGAACTTTACCAAGAATGGATTGATCTAAAGATA
TTACCTAGTAATAGATCAGAAGAAACAAAGAAAAAATATCTTCTTCGAAAAAAGACTATT
ATTAAATTATTTGGAGACAAAAAAATCACACAAATTCGTGCTAGCGAATATCAAAGAATT
ATGAATAGCTATGGAAAGACAGTTAGTCGAAACTTCTTAGGAAGGTTAAATACAAGTATC
CATCAAAGCTTACAAATGGCTGTCGCAGACAAAATCTTGGTAGATGATTTCACTCAACAT
GTTGAGTTGTTTTCATCCCAAAAACAACAATCAGTCGAAGATAAGTATTTACATACAGAA
AAAGATTATCTTGACCTTATAAATGCAGTAAAAGAAAAATTTAATTATCAAAAATCAATC
GTTCCTTATATTATCTATTTTCTTCTAAAGACGGGTATGAGATTTGGAGAATTAATTGCC
CTAACTTGGGACGAAGTAGACTTTGAGAAAGGATTTTTAAAAACATATAGAAGGTTTAAT
ACACTTTCTCATAAGTTTGTTCCACCCAAAAATAAAACATCTATTCGGATAGTCCCAATA
GACGAGGAATGTATAAAAGTCTTACAACTTCTACATACACAACAAGAAAAAGCTAATAAA
GAACTAGGAATAAAAAATCATTCCAAAATGATTTTTCAGCATTTTGGATATATCCATTCA
GTTCCTGATATTGCTAGTGTAAACAAAGCTTTAAACGTAATCTTGAATAAACTGGATATA
TATCCGATAATCACGACTAAAGGTGCACGCCATACATATGGTAGCTATCTTTGGCATAAA
GGATTTGATTTAGGTGTAATTGCGAAGATACTAGGTCATAAAGATATTTCAATGTTAGTA
GAAGTATATGGGCATACCCTAGAAGAAAAGATTTATGAGGAATTTAATAACATAAAATAT
ATCTGGAAAGAAAGATCTTAAAAGATGTGGGACAAATGGTGGGACAAACCACATTTAAAC
AAGCAAAAAAGCCTTGTAAAACAAGGCTTTTACTGTTGAAATTAGATGCCCCCTACA
