# Supplementary material for: Abundance, Diversity and Role of ICEs and IMEs in the Adaptation of Streptococcus salivarius to the Environment
Source: Genes (Basel). 2020 Aug 26;11(9):999. doi: 10.3390/genes11090999 (PMC7563491; doi:10.3390/genes11090999)
Supplement: Supplementary file 1 [file genes-11-00999-s001.zip › Supplementary files/Lao_Data_S1/IME_SsalAF24-6AC_tRNALys.fasta]

>IME_SsalAF24-6AC_tRNALys
TGCCCCCTACATGAATTTGTAAGAACTTTTCATGTTGAAATATAGCTGATTTTAGGGAAA
TACTTTTAGGTATTTTCAATGTCAGGATTTAAAAATGGGGCAAAAGTGGGGCAAAAACAA
ATTAACGAAAAAAATATCGAGTTCGTGCATCAAGTAAATGATAAATTGCAAGAATAAGTG
CAACATTTACTCGAACTCATCCTCTAGAGCTTCACTAGCAGTTCTGTAAGCTAAACATTT
TCGTGGTCGGTGATTGATATCATATAAAGCCTTGGTTCCCAAAGCTTTTTTATGTTATAA
ACTCATTAAAAGAACCCCCAGTTAGATTTGGAATATTTTTTATTCTGTGTCACATAAAAA
TAAATAAAATGAATGGCTATAGCTAGAGCGAAGATGGTTGCAATACTCAGCACTATTGTA
GGATTCGAAGCGAAAACCAAAGAGAGAATCAAGGCAGCCAGATAGAGTGTCGCTTGAGCA
CAGTAGTAACTTTTCGAATAGCGAAGATAGTTTTTGTTATAGGGCCCATTTGCTAGGACA
GCAGCTTGGAAGAGGCCAATTCCGATATAAAAGAAGCTGATTGCAACGAGAAGATTAGCC
TCAGGATTCAGAAGAAAACCCATCGAAACTGTCATCAACATAAGCCCAATGAAAATAGGA
TAGTGACTATAAATTATAAATAATCCCTTTTGATTGGATCCTTCGTCAATAGCATGGTCA
AATTCACCAAAATAAAACAAGAACAGAGAAAGCATGATAACGAAATTAAGAACCGAATAT
ATCGAGAAATTCTCAACTGTAAAGAAGTTAACTAGCCCAATAACCATCTCTCCAAACGTA
ATAATGACAAGAAGGGAGACGCGCTCGATTAAATGGGGAAGATTTACTTGGAAATGCTCA
TCTTTAGTAATCAAGAAAATTGGCACAATAAATGTTAGCAGAATACTAGCAATAAAGATA
TAGACTCCAACGTAAATAGGAAAAAGAGCTGCCAGATAGACTCCTAAGCTTTGTAGACCT
GTCAACCATAGAAAACCTTTGATACTTTCCCGATCAGCACTATCGGTTGATCCTCTAAAA
AACTGAACCAAATATTGAAAAAATAAGGTAAGGGTTAATGTGCCAACAGCCCAACAGGTA
TGATAGTACCATTGTTGCCAATTGTATCCAATCATATTGGATATAAAGAGCATAAGTCCC
ATGTTGATAAACATGATTACCATGTTAAATAACGAGTTTGTTCCATAGCGATTGGTATAA
ATGGTTTGAATCATCCAGGAATTGATGATAACCATGACAGAGATGAAGAAATCAAGTAAA
GAGTCCCAAGCCAAAACACCGTTATGAATAGGGTGAATTAAAGCAGTTGCTTTTGAAATT
GCAAAAACAAACACTAGGTCATAAAATAGTTCTGAAAATTCTACACGTTTATGCTTAATA
AGAGTTGCCATCTTAAGACCTTTCTATTCTAGAAGTACAATTTATTATAACAGAAAATGG
TAATGAGAGAAAAGGAGATGCTTAAATAACTTCATGTGACGCGAATTGTCAAAACCTTGG
AGCACATTTACCTCATGTACCAACTCACAGGCAGAGTGTTTGATGATTGATAATGAAGAA
TGGGTAATGAAAAAATTATCGAAATGGATAGGGAATATCCCTTTTTATTTTGCTTTAAAT
CAGATTTTTGGATGGAATAGTAGATGATAAGACAAAATATCTTTGAAGATACAAAAAGAC
AAACGCCAAAAATGACGTTTGTCTACGTTCTGAGGTAGCCTTTAGGCTCCCTTTTTTCTT
AGAAAATACCGATGAGTAATTGCATGCCAAGACTAGTCAGGATGATAGCGATCCAGCAAA
GGGCTCCAAGAAGAATGGATTTTCCACTGGATTTGATCATAGCAACGAGGTTAGTTTTGA
GACCAATAGCACTCATAGCCATGATGATGAGGAATTTGGAGAGCTGTTTGAGAGGTGAAA
AGAAGCTATTGCTAACACCAAAAGAAGTAAGGACGGTAGTTAGCAGAGAAGCTAGGATGA
AGTAGAGAATGAAAACGGGGAAGATTTTTTTAAGCTTTACTCCTTGGTTGTTGTCTTGTT
GACGGCTTTGCCAATAGGAGAGGAAGAGAGTAATAGGGATAATAGCTAAGGTACGAGTCA
GTTTGACAATGGTTGCAGATTCTAGAGTATTGGTATGATACAGACTATCCCAGGAGCTAG
CTGTGGCTGTTACAGAGGAAGTATCGTTGACCGCAGTACCCGCAAAGAGAGCAAAACCTT
CGTTGGAGAGATGGAGCCAAGAACCTAGAGTTGGAAAGATAAGAGCTGCCAAGACATTGA
AGAAAAAGATAACAGAAATGGCTTGGGCTACTTCTTTTTCCTTGGCGTGAATAACAGGAG
CAGTCGCTGCAATGGCAGAACCGCCACAGATAGAAGAGCCTACCCCAATCAAGGTAGCTA
GCTTTGTATCCATGTTAAAAAATCGTTGGAAAAAGAAAGCAATAATTAAAGCGATAGAAA
TAGTCGAGAGGATGACAGGAAGGGAAGATTTTCCAACTGCGAAAACTTGTGAGATATTGA
GTCCAAACCCAAGCAAGATAACAGCATACTGAAGCAATTTTTTGGAGCTATAAGTCAAAC
CAGCATCCAGTTGTTTATAGGGAGTGAGAAAGGGGTAGAGAATCATTCCGATAAAAATGG
CGAAAACAGGTGCTCCCACAACAGGCAGAAAGCCTCCTAAAACCCAAGAGATGATAGAAA
TGATAAGACAGGCTAACAGTCCTGCCCAATTTTTTGATAGAAATGACATAAAAACCTCCG
AAAATAAATACTTCTTATTATAATCTTATCTGTCAGAAAAGTAAAATAGAAAGTAGGAAT
AAGGTTGTAAATTAACGGAATTTTGCGGTCAGAGAGCTTTTGTAGTTCAATAGATATATG
TTCTTTGACCAATAAGGATGCAAATGTGGCATATGTTATTGAAAAAAAAATGAATTTGAT
GAGCCTGGATATGTGAAGTAATTATGTGAGATAAGAAAATAAATAAGAGAGTTGAAAATG
TACTGCACCCCAAAAGTTAGACAGAGAAAATCTAACTTTTGGGATCAGTACATATCCTCG
CTTTTTTTAATCTAATAGGTCCTTATTTTCAATTAAGAGTTCTAGTGGGGATTTATCTCT
TGCTACAATAAAACCAGGTTCATATTGGTTATGAAATGTTCTTTTCGGAGAAGTTGGATC
CATATACAACTCTTCTCCATCTTCTGTGTATAGTTGGTTGCCTCTTGTTAGGTAAAGTAA
ATCCTCTAAGTACTGTCCATCTGTTTCTAGAAAATGTTCGATGTATTTGACAGCTTTTAA
GATTTCACTTACTTTATCAGAGTATTCATTAGTTTCAAGAACACTCTTTTCTAACTCAAT
CTCTTTACTAGTTCCAAATAGTTGGGTTGGAGTTGCATTAAAATATTCTGCTATCTTATC
CAAATTTGCAAAGGTAGGATAGCTTTTTTGTTTTTCGTAATCAGAGATGGACTGTTTACC
GATTCCTAAATCTTCCGCAAGTTGAGTTTGACTTACTCCTTTTTCTATGCGTAGTCGTGC
CAAATTGGGTCCAAAATTTTGAATAATAAAGGTCATGATAAACTCCTATGTTGTATTTTA
AACTTATTCTATCACCTATAAACTTACAAATCAAGTTTTTAGTTGACTACTCAAAATATT
TTTTATAAAATATATTTATAACTTACAAATAAGTTATAAACGATACAAATAACTCATATG
TTTAGGAATAGTGAGTGAGGAGGAATTTGAGGACGAGACTATGACTATGACTATGACTGA
TGACTATTCGAAGCCTTGGAGCTAGAAATTGTGTGGACAAGGGCAAGGGACGAGCCTGAC
GGGAAGTCAGGCGAAGTCCTGCAGGCTGCCGTCCAGACAATTTCTAGCCAAGCAAAAGCT
GGCTATTCTAACAGCCAGCAAAAAGGTACACTTAGGACAACGTCCAAAGAACGACGGAAC
GATCAAACGTTGATTTGACGGTGTTTCTGAGGCCTAAAAAATCTAAAAGAAGGGGGGACA
ATTTTGTTGGTTTCTATACAAGATTTAAGAAGCATTCAAGAACGATGTGAAATAGGAGAA
TTAGTACAGAGGTTAGATGTCAGTATTGATAGATTAACGGTTATCTGGGATACAGACACT
GGTTCCCTAAGACGAATTTTCAAAAATCTGAAACAGGCAATAAGTACAAGAGTTGACTCA
TTTGAAATACATGATAACGTGCGAGATGATGTCTTTACTTTAGCTAAGGATTTTAATGAG
TATGATTCAATCAATATTATATTTTTCCAATTATCCACTTATGGAGGTGAACAATTGATT
CGAATTGATTTCAATCCTAATACTTTAAAAGAATTTGATGGAATGAAAGTTTGGAGGCAA
TTAATGTACTTTGCCAGATTGAATTCATTGACGGTACGTTTGTCTCGTTTTGATTTGGCA
TTTGACATTCTCAACAGGCCTGAGATCGTTAATTTGCAACATATTAAAGGTGGTGTTACC
CATAAGGTCTTCTATGGTCGAGGGGACGAATTAGAGACGAAATATTGGGGTTCTAGCGGT
AGTAATGTACAAGTTAGGTTATATGATAAGAATAAAGAAATCATTGCTCACAAGCGTGAA
GAGAAGCTAGATTTGGCTGTAAATCCGTTTTGGTGGAGACTAGAGTTCCAACTCAGAACC
AAAGCGATTGGGGAGGAGATGGTCCAAGATATTATGAATCGACTTGATAATTTCGGATTT
TATAAACTAGAACATATTCGAGTGGAGCAAAGAGCGTTTACAATTATCTTTCTCAACAAT
CCTGAACTGTTATCATTGGCTTTTCCAAATTTAAAATCAGACAGCATCAAAAAGAAAAAA
ACAAGAGTCCGCAAACTATTGAGAGAAGAAACGAACCAATTTGCGGAAGAATTAAAAGAA
GTATTAATCCAGAATCTCCCTAAATTAAATGCAGAATTACAACTACTTGTAGGCGAGTTT
CTGAATTTAGAAAATAAATAAGGAGGATAACTATGGACAATAATTTAATTAGTAACAAAG
AATTAATTGAAATGGGCTATCGCCCTCATACAGCGAATGATATCATTCATCAGGCAAGAG
AATTACTTGTATCACGAGGCTATACATTTTATAATCGCAAACGTTTGATGGTTGTTCCAA
AAAGTGTTGTAAATGAGATTCTAGGAACAGAGGTGGCGTAATATGGCAAGTGTTCGTTAT
CGAAAGCGAGGAGATAGTAATTTATGGACCTATGAAATTCGTAGCGAGGGAAAAACTGTT
GCTCATAATAGTGGTTTTAAAACAAAAAAACTTGCAGAGTCAGAAGCTGAACCGATTCTG
CAAGAACTTCGTTTAGGGAAAAGAATTTCTAGAGATATTTCTCTTGTAGATCTGTATCAA
GAATGGCTTGAACTAAAAATTCTACCGAGTAGTAGGTCGGAAGAGACAAAGAAAAAATAT
CTTCTCCGTAAAAACACAATTGAAAGATTATTTGGAAATAAAAAAGTCACTCAAATTCGT
GCGAGTGAATACCAAAGAATTATGAATAAGTATGGACAAACAGTTGGTAGAAATTTTCTT
GGTAGATTGAATACTGGGATTCATCAGAGCATCCAAATGGCAATTGCCGACAAAGTTCTA
ATAGATGATTTTACACAACATGTCGAGTTATTTTCATCCAAAGAACAACAGATGACAGAA
GAGAAATATTTACATACAGAAAAGGACTATCTGGATTTACTTTTAGCAGTAAAGAGAAAA
TTTGATTACCAACGCTCAATTGTTCCTTATATCGTCTATTTTCTATTAAAAACAGGCATG
AGGTTTGGAGAGTTAATAGCGTTAACTTGGAATGAAGTTGACTTTGACAGAGGACTGCTA
AAAACATATAGGAGGTTTAATACCCTTTCTCATAAATTTGTCCCTCCAAAAAACAAAACG
TCTATTCGGATGGTACCGATAGACGAAGAATGTATTAAGATATTACAAGTCCTAAAAATT
GAACAAGAGAAGGCTAATAAAGAGCTAGGAATCAAGAATAGGTATAAAATGATTTTTCAG
CATTATGGATATATTCACTTGGTACCAGACATTGCAAGTGTCAATAAAGCTTTGAGTGTT
CTTTTAAATGAATTAGATATTTATCCAATTATCACGACAAAAGGAGCACGTCATACCTAT
GGAAGCTACCTCTGGCACAAAGGATTTGACCTTGGAGTTATTGCAAAAATTCTAGGGCAT
AAAGATATTTCAATGTTAGTAGAAGTATATGGACACACTTTAGAAGAGAAAATTTTTGAA
GAATTTAATCAAATTAGAGATGTCTGGAAAGATTGCTCATAAAAAAATGTGGGGCAAATG
ATGGGGCAAATCAGTTATAGACAAGCAAAAAAGCCTTGTAAATCAAGGCTTTTTCCTGTT
GATTTAGATGCCCCCTACA
