# Supplementary material for: Abundance, Diversity and Role of ICEs and IMEs in the Adaptation of Streptococcus salivarius to the Environment
Source: Genes (Basel). 2020 Aug 26;11(9):999. doi: 10.3390/genes11090999 (PMC7563491; doi:10.3390/genes11090999)
Supplement: Supplementary file 1 [file genes-11-00999-s001.zip › Supplementary files/Lao_Data_S1/IME_SsalB35_rpmG.fasta]

>IME_SsalB35_rpmG
ACTGAGGTTAAGTAGTCATTCACTACACGTCAGTTAAGACGAGAAACCTTGATTTTATGC
GATTCCTGAATTTTTGATTTTCAGTATATTGCAATAAAAATCAACCGAATGACTACATTT
TTGACTACATTTTTTGTGAAATAAATTTAGAAGTTCGGATATATAAAAGTCACTCAAACT
AGTTAGTTTGAGTGACTTTTTTAGTTCATAATTATTATACTATTCTTTTAATATAAGGTA
AGTAAAATCTTCTACAATCTATAATTCTATTTAATTTGTTGTGAGCCAATATAATTTATT
TCTACCTCATATAAACTAAACCCTTCCTTATAGTAATAAGATGACTCAGATTTCTTTCGG
GGAATAACTTGAAAATCTGATGAAATGTTTATTTGTTTTTGATTTCTTTGAAACATATTA
TTATACGAAATAAGGATATCTATCCTGATGTTATATCCATATTCTTGTTCTTCTTTTAAA
AATAATAATTTAGGAATAGACAGGATAATATCCACTCTTTCATCAATTATTAATTCACCG
AGTGACATTGGTGTTCCCGTTGCAATATACAAGTGACTAGCCTTATCCCAACTAACCTCG
CTAATTTTTGCGTCATATAAGGTGATATCAGTAGCTTCTCCTCTCCCCTTATTTTCAAAT
ATTAAGTGAAAACTATACATATCCTCCATTGGACGACTGGAGAGATTTTCATACTCATTA
TCATCAGCTAAAGAACAAGAATAAGGATAAAGAACTTTAAGCTCTCTTCTCGCTATAAAT
TCAGCATATTCCCCCAGTACTGAATCTAGCTTTAAAATTGGTTTGTACTTTACATCATCA
TCTCTTCTTGACATTTCTGATTGATAGTTCAGTGTAATACTAACACCGACTAACGTTATA
ATTCCACCTAAAACTGCACCATAATAGGCTAATAAATCTCCAGCAGCCCACTCCGATGAT
AACATAGGCGATAAATAATATTTAAATGAAAGATTTATAAACAAAGGACCAAAAAAAATA
AAGGGAAAAGCAATTATTATGGCTTTTATAATACTATATTTCTTCATTCAACTTATTACC
TTAGTATTTAAAACTCCAACCTTCAATCCTATGCCTCCTGCTATTACTAAAACTTCAGAT
CCCATAATACTCCTCCTTTACTAGTTTTATGCTGCATAATAATTGTTTTCTAGTATTATG
TCTAACATCTAATTACAGTTCTGTTATTTTTCCAATTAAAATAACAGAACTATTATACAA
CGTAATTTTATTCATTTTCAATAAGATTTTATGATCAATTATAAACTTTATTACATTTCT
TCTATGTTTTTATTTGAACTCCTACCCTAAAAAAATAACATAATTGTAGAATTTTATCAT
GATCTTAATCACATTTTAGAGAAACAACTTAAAGACTATTGCTCTCTAGTTTACTAAGTT
CATTCTGCTAATGGAAAAACATGTACAATCATAGAAAGTAGCAATTAATTAATCATATTC
ATGCAAAACTTGTTCCAAGATTTTTTAAGTCTTATTAACGTCAGAAATATTGATTTAAAG
CCTTTCTTGATTCCCAAAATTAAACAATGATGACCTAAAATCATTTCAATAAGACCCAAA
ATAGACTATGCAGTATCTTCTATATAATCAAAAATGCTTCACTTAATCAGTGAGGTATTT
TTGATTAACGTTTTTCCTTATATTAACTGTAAAGGTCTATTTATTTAACTCAAGAGATGA
TGATATTATTTTCAGAAAGATATTTCTCACACTTTTTAAACTGATCATAGTAATGTTGCA
AATTCTCCACTCCTTTATTTAATGCGTCTACCCTATCAATAACTTCAAGACCATAGTTCC
CATTTTCTTTTTTTAAATAAACAAGCAATAACAATTTATAAGAACCATCTACACCTTCGA
ATAAACAAAAAATAAAATGAGATTGATTTTCATTTGGATTATTCGAAATAAACGATTCGG
GAACAATATAATTCTCATAATGTAGCTTGTCTGGATTGAAAAAGTTACTATTTTCATTTA
AATGGATATGAACTGCATTAAATGAATAATAGTTATCATCTAATTTATCTTTTTTTACAT
CATTATTTTTAATATAAGGTGTCAGAATGTAAGTAGACTTTATGGTTCCTGAATTTTCAT
ATATTCTTATCTTAGGTACCTCAATCTCCTTTTTCTCACTATTGAATACAGCTTCTACTT
TTGACATCTCCTCTATTTTATAGGAGATAGATAATTTAGCTCTTCTATCTGTTTTTAAAA
CATTAATTCTTTCTATATATACAGTAATAATACTGATAAGAAATGCCAAAAATGCAATCG
GTTCACTTATGACTTGCTGATAAACATAAGAAACGATATCAATAAACATTTTAACAATTG
TAACTTTAGATTGTCTTAATATGTAAACCAATAAACATATAGTCACCCAAAACCAAATCG
TTTTATAAAAAGTTAGTTTTTTTAATTTTTTCATTTTAAATTCTCCACTCCATAATCTTT
ATCGTTCTCTAAAGTTATTATCCTAATCAGTTTGATTTACCATTTATTATGACCTCCAGT
AATTCTTCCGCAACAACATCTTCAACATACTTCCTTATTGCTCTAACATTTGGAAGATTA
TTTAATTGCGCTTCAATTCCAGCTAATATTTCATCCTCTTTGAGATATTTCTGATAATTT
TTTGTCATAGATTCAGAGCTAATAATTTTTGAATACGTTATTTTTAAAATCTTCCTTTTC
TCGTCAATAGATAGTGGGTAAAATTTAACAAAACCATCAAATCGGCTTAACAATGCTATA
TCAATATTCTTTTCCATTTCTAAAAGGCTCTTAAAATTAGACGTACAAATAATAATTGAG
TTTTTTAAATCCACTTTGTAATTTTGGTCTTCATAAACACCTTCGTCAAACATTTGGAAG
AAAGTACTATGAAAAAATGCAGGAGCTAAAGCAAATTCATCAAGTAAAATTACATTTGAC
TCTCTATTTAATAATGTTTTAGAAAATGAATCCTCACTATGATTTGTCGATTTAAAGTAT
TTTACACTCGACTCCCCACCAACCATAGACATCTGTTCTCTGATAACATTTTCATTACCG
TACAAGGTTTCAGAAAGTTGTTTCGCTGTTTCTGTTTTTCCAATCCCTGGTTCACCATAA
AACATTAGTACGAGAGGTTTCTCACTTGGACGTACCAACTGAGCAACCAATTTCCTTAAT
ATACTTTTCTTAGCTTTTTCTTGCCCAATTATTTTCTCATTTAAATCTTTAGAGACGCTT
TTAAGTTGTTCCTCACTAATTTTTTCAAAAGAACTTTGCTCAACTTTTAAAATTTCTGAT
GGAACTTGTTGCTTCAATGACTTAAAAAATCTTTTGGGAGGATTATGAATATATACATCT
TTTATTTCAGCCTCAGTAAATATTTTAATTAATAAATCAATATTTTCAAAAACTAGACTC
GTTGATAATGAATACGAATCCATTTTAAAAATACATATATCCTTATTAAGAAGTGGTTCT
ACTATATCTTCTAGCCTAATCCCCTGTGTCCATTTTATAAGAGCTTCGTTAAAAGAAACA
TAGTTATCCAATTCTGTAATTCGTTCATTAAACTTTTGAACTGGTTCAAAAAAAATATTA
AAGACCACCATCACACACCTGCCACAAGAATATCATATATAGGAATCATATTGTCTTCCT
GTTCTGCATCAAAATCTATACCTATCTTTGATTGATTTTGCCTTGATAATCTATCTATCA
TCGTATTAAAAGATAGATCAATTGAATCTATTTTCCCAACTTTAATTCCATAAAGCTTGA
TATCCATCTTAGTTAGATCGCTCAAAGTATAGTTATTACGTAGACCTGATATGTTAAACC
TTAAAATCATTTCTTTATTATCAGAACTAATTCCTTTAATTTCATAATATCCAGATAGTC
GGTCCAAAGTTCGTTCAATATTTTTTATTTCAATACCTTTAAAGTTATTTTTATCATCAT
CAGTAAAACTATTCATTTTTTCAATATCGCTGATCATATCAAGGACAGGAGTAATATTAC
GATAAAAGGCAGGGGAATCTTTTTCAATAAAAAGCTTAATATTATCTAGGTATTCTACTT
TTGAAGAACTTTCCTTATTGATTACTAACTTTTTTAAGTTACTTAGTAATGTAGAGGTAA
TCTGTGATTCTACTACGCCACTTCGTTGATAAGAAGCATTACCAGAAAACCCTATTTTTA
ATCGAGTCAAGAGACTCATTCCAACTTTACCTTCAGCATCTACCTTAACCATATTTTCCG
ATACATGCTTTATAATATCAGATTGTATACCATTCTGATGTAATTCTAAAAAATCAAAAA
CAGCTTGTTCATCAAGATAAACAATTTTACCATACAAAAAATTTTCCACTAGTATTCTCC
TTATTAATCTTCAGGAATGACTTTCAAAATAACGATCAGTTCTCTGGACTATAATACCTA
TTATTATAAGTATTCGTTTAGTAACAACTTATCTAAATCGGAAAACTGCTTTTCCTCCAC
AAAATTACTTATTTGATTTTCCATTTCTGCTTTAAACTTGAGGAACTCAATATCAAATTT
ATCATAAAAAGTTCCTTTTTTACAATGTATATCCCAATCCTCATATAGATTAGCAAGCAT
GAATGATTTAAAATGCCTAGATGAGTCTTTAACTAATTTATCAGAGATATTCTCCAAAAA
CTTAATGAGTAAACTTTCATCTCCATTATTAACTTCTACATAATCAAATTCCTCATCAAG
TCGTTCTTTTATTTTATTAAAACTATCTTCTATCTTAATTATTTTAGCCATTAGACGTGA
TTCTTTGTAATTAGTTATTTTTCCTCCAAACTCACCATGAAAAAGTTCAACTAAAAATTG
TAGCGATTCACTAACTCGTATATGCTCACCGACTTCTATTTCTTTCAAATGAGGAATAAA
AATTTTATTATAGAATTGAATAAAATCCAGAATATAATTGTAGTTTACATTAAATAAATC
GAGTTGCTCTTGGTGTTTTCTTTGATTATTAAGATTTACCATTCTATCGATATAACCTTC
AGGTGTTTCAAATAAAATATTCTTTAAAGTATAGACAAAATACTGACCACTTAGAAAAAT
AAAATTCTCCATAATATAGCTTGGAAATTTATCAGAAGTTTTATAATATTTGTTAAAAGT
ACATTCATAGTGGCCTCCAAAAAATGTTATGTAAATCTGTCTCAATCTATCCATTTTACT
TAACGATGTATAACAACTGCTCATTATTCTCTCTAGAATTGCTAAAATAATCTTATTATT
ATACCCTCTGACTTTAGTAATTAACTGTACTTTATCATTTTTCAAACTTAGCAAGGTATC
ATAGATCTCTTTTCTCGTTGGAAAGTCAAAATAATGTATGGTCCTATATGTTCGATTTTT
CTTTAAATCTTCTCTCAAAAACTTGATAAATTCACTTACAAATACGGAATTATAGACTTT
AAAATAATTTCCTTGTTTAAGCTTAGTTTTTTCATCCCTTGACTTAACTTCCATTTTTAC
TACAGGGGTATCAAACTCATAATTTTTCTCACCTATTTTTACAAGATTTGATTGAAAATC
AACAGTAATTCCCTCGCATTTTGAAAGAAATTCAAAAGGAATATTTGTCAATGGGGCTCT
TAAATTACTGTTTCGCATCATATAATATCTTGAACTAAAATTATCAATTAACAAATTATA
CTTCCGCTTTAGCTGTTCTTCAAGATTTTGAAGGACTTTTCTTTTATCATCTATTGAGTC
AAAAATATAATAATCCTTCTCACATTCAATCACACTTGAAATATCTAATTCAAGGCCCAG
TTCAGCTATTCCTTCCAAAGAAGGTAGCCATAATTTTTTATCTAAATTCACTAGACTAAC
GTCCTGGTTTCTATCGGAGTATTCCGAAGTTAATCCTTTATTTATCTCAGTTAAAACATT
AGGAACTATTTTATAATCTTCACCAAACCATGTCTGATTAATTACATTTAGAATCTCACC
CTTATCCCGTTCAGAGAAAAAAGCTTGTTCAAAATTGTATGAATCTTCCTCAAATACACT
AATTTTCTTCCTAATGGTAGCCTTTTCAAAATCAATTGGTGAATCTCCATTATCCCAAAG
AGAAGTAATATCATCAATAGTGAAATTTCTTTTATAAGTGCCATCTACTTCATCTATAAG
ACATTCCAAAATATTCTCATCCCAAACTTCAAATTTTTTTCCTAAGAATAAATAATCCCC
TTTACTTAACTCTTCTCTAAAATAAACATGTTGCAATAAACCAAAACCAATTGATAAAGA
CTTAGACTCACTAATTATATCTTCAAATTCCTGTCGATAATATCTGTTTTTCATAAAATT
TCCCCCAATCCCAGGCTTACAGCAAAGCCTTCTTTTGTTTTAATTATACATGAAAGCTTA
AGGAAAAACATGCTCAAATTACATGTAGAAAAGCTTTCGAAAATAAAGGGTCACTGGGTT
ACAAACTAGGTTCGAAAAAGATAGAATCCTATAGATTTGTATTCAACAGATTAAACAAAC
ATGTCTAAATAGTGCGCACTAAGTAGACGGATTGAAACTATAAACAAGCATCAAGCTCTT
TGTTTATGTAAAAGTTTCACCGTTTCCTTTGGTGTGCGCTTTTTCATACCTTTTTCGGTC
AAACTTTCCATGTTTCTTTCCGTCTCGGACGAGAAAGAGGAAACAAATGACTTATTCAAA
AGAAATTAAAAGACTTTACAGCCAACTTTTGGGCAAATCTCTCAAGACAAAAATGAACGA
ATTAGGAATCTACAATAATCAAATCGCTTCCGACAACTCAGAAGATGATTTCGACTTCAT
TTCAGAAAGTGCCGTTGGAGAAATTCTAAAAGGAAGAAGAAATCTCACTAAAAAGAGCTT
TGAAGCTTTTCAATCAACACTGAATTACAAGACACCACGAGAAGTTTTTTTCCCAAGCTC
TGAATTTGAACTCCAACTCATTGAAACTATTATTTCTACTATTTTGACTGCATCATGCTT
TAAACAAACTTTACTTAGAGAAGCTATCTATAAAAAACTTAATAAAAATTTAGAACAACA
GAATATATCAGATTTTGTAAATGCACATCAAAAGATACTTTTAAACTCATTAGCTCAGTT
CTTCCCGGCGTCTCCGAAAGAAAAGACTTCCTTTCAAATTGCTGAACGATTGACTGAATG
GCTTACAGAATTGGTTTGCATCATAACACAATAAAAAAGATTCAACCAACCAAAGAACTA
CTTCAATACTTACTTACGCTTTTACTTATTTCTTTCATATGTGCCGATAAAAAATAAAAC
TGTACCTTTTCTCAAACTGATTTAGTTTTAAAAATGAGTCTTTGAGATGCTGTAAACTAT
TTACATAAGATTCTGACATAGCTTTCTAAGCCTACGTATTAACCCCAAAAAACAAATAAT
TATTCTACAAAAATAGAACTATGTCACTGGGTTATAAACTAGGTTCGAATAATATAGAAT
CTTAGAGATCTGTATTCAACAGATCAAACAAACATGTCTAATAGTGCGCACTAAGTAGAC
GGATTGAAACTATAAACACATAGGCAAACATTATGTGTTTGTTTATGTAAAAGTTTCACC
GTTTTCTTTGGTGTGCACTTTTTCATGCCTTCATCGGTCAAACTTTCCATGTTTCTTTCC
GTCTCAGACGAGAAAGAAGGAATAAATGACTTATTCAAAAGAAATAAAAAAAATTTACAG
CCAACTTTTGGGCAAATCTATCAAGACAAAAATGAACGAATTAGGAATCTATAATAATCA
AATTGCTTACTACAACTCAGATAACAAACTTGTTTTTATTGCAGAGTCGTCTGTCGGTCA
AATCATCAAAGGTAGAAGAAATCTAACCTTTGAAAGCTCATTAGCTTTTCAATCAACACT
GAATTACAAGACACCTAGAGAGTTATTTTTCCCAAGCTCTGAATTTGAACTCCAACTCAT
TGAAACTATTATTTCTACTATTTTGACTGAATCATGCTTTAAACAAACTTTCTTTAGAGA
AGCTATCTATAAAAAACTTGATGAAAAAATAAACCAACAAAATATATCAGATTTTGTAAA
TGCTCATCAAGAGATATTTTTAAACTCATTAGCTCAATTCTTTCCAGAATTTCTTACTGA
AGAGACTTCTTTTCAGATTACGGAACGATTGACTGAATGGCTTACGGAATTGGTTTGCAT
CGTAACACAATAATTATCTTCAGACTGTCAAAAAATCTGACAGTCCGCTTTATTGAAATA
GCGTAAAATAAACTTGTTCTTAGCTAAGACGAAATTTAAAAACGAGGTATTACACATGAA
AACACGTAATCGCAAAAGTGGCTACTCAGCCAATACTGCAACTGAATATATCGACAACAA
GCAAGCTATTTACTGCTTAAGCACTGAATTAGAACCACAGATTCGGTTTGAGGACAACCA
GCCTACTGGGGAGATAATCGCTTATAAAGCTTGGTTTTCACAAAAAGGGCTTCCTCCATT
CACTGTGAAATTTAACTCTGAGGTAACTCTTCCACCTTATATGACCATGGTTACATTTGA
TAACCTTCAAGCTTGTGAGGTTGGTTACAATGTTTATTTTAAGGCTGATGGGCTCAAGGA
GATTAAATGATGACCAAACGAGAATTGGAACAGTACCTCCTTCAAAGCCTTAATATGGGC
CTCGGTTCTCTCATGCAAGGTGAAACAAGCTATACTAATAGTTTTGACTGCAAGATTATG
GATGATGGCTTCCTTTTTCTACCACGTTTACCAGCTGGTTACATCATCGATGACGACCTC
TACCAAAAAATTTTCTTAATTGCTAACGCATCATTGTACCCACGATATACTTTGCTAAAG
CAAAACTCTGCTTATTTTATGGCTCTTGACACTAATGATATTCATGTTCAACGTGGTCTC
TTCTTTCCATGGAAATTAGGGGTCTCCGAACGACTTATCATCTCTGATTTAGACAGCTTC
ACTAAGAGTCACGAGGAAGACATTATTCCAATCATGAAAAATCTTGTCCTAGATTATAAT
AACGTCACTTCTCTAGCCATTGCCGGCAATAGTGGCTCAGGAAAGTCATACACCCTGACC
TATCTTCTTAGTCACCTCAAACAGATCTCTGACCTTATTATAATAGACCCAAAGTTTGAT
ACCCCATCACGATGGGCAAGAGAAAATGGCATTGCCGTTATCCATCCTAAACGAAACCGC
TCTAAATCAGATTTTGTGTCTGAAATCAATGAAAATCTTAGTGATTGCCTTAACCTTATC
CAACAAAGACAAGAGATTCTATATGACAATCCAAATCAGCACTTTGACCATCTAACTATT
GTGATTGATGAGGTCCTAGCTTTGTCAGAGGGTGTTAATAAGACAATCAAAGATTCCTTT
TTTTCTCTCATGTCCCAAATTGCCCTTTTAGGTAGAGCGACAAAAGTTCACTTACTGCTG
GTAAGTCAGCGTTTTGACCATAATACCATCCCTGTATCCGTTCGTGAACAGTTAAATGTA
CTCATTCAAATTGGGAATATCAATAAGAAAACTACACAATTCCTATTTCCAGATCTTGAC
CCTGAGGGTATAGTCATCCCAATAGGAAAAGGAACTGGGTTGATTCAAATCATCGATAAC
GAACACCCTTATCAAGTCCTACCTTTGCTCTGTCCAACCTATTACACTAAGAAAGGTATC
TTATAAATATGAAAAAATCATTCTTCCAAAAAACTTACAACCTTATCATAAATCTCACCA
TCATAGGTTTGATTTGTTTCTTAGCACAGTTCTGTTTAGGCTTATTTTATCAAGCTATCG
AACTGAGTGGCCTATCTCAATATAATAACTCTTTTATCCTAATCAATGATAGTCTAGATA
ATATCAAACAAGTCATCTTAGTTTTTTCAATCTCTATCCTAGCTATCTCCTCAATTTTGG
TAATCGGTCAACTACTTTATCGGATTGCTAAAGATTCCCTTTGGAATTACTTCAAGTCAG
TCTATCAAACCATCCGAATGCGCCAATTTCTTAAACAAGTCGAATACTCTGAACCTATCG
TAACAATCGAAAACCAAACCATTACACGATTCAATCCTGTTTTGAGTGAATTTAACCAAT
CCGTTAGGAAATGCACTGTCGATATCCGTCAAGAAGAGGTTTCTATATTCTTAAAGTTAC
CTAGAACTCAACAAGCTCAAAAACTTTTGAAAGATATGGAAGAACATATCAAAGAAGAAA
TCTCCAATTATAACCCCAACTACTATTTTTCCACACCACTAAGGGTGGGAAATAAGCTCT
GGTTTAAAGGAACTAAACGTTAATAATAGGGCAGTGCCTGGCTCACGTAGTGAAAGCCAA
GTGTACTGCCTTTTCAAATAACATTTTTACTGTGTAATGGGGCTACTACGACCCCCATTA
CATCAATAATCAATAATCATAAACTTCTAAAACTACCAAAATCAATCCTAAATTCTCCTA
AAAGATAAGATATAAAGAAATGAGGTAATTGACTATGGCGAAAGATAAACGGTCTAATAA
ATGGGCTTTTCTCCTATATCAAGAAAGTGCCCCTAAAAATTATATAGATATCCTTGAAAA
TTTGCATATTCCTTTTGTACTCAGCCCTTGGCATGATAAGGATATTAATAAAGAAACAGG
TGAGTTCAAGAAGTCTCACAAACACGGTGCACTATTCTTCGACTCACTTAAAAGCTACTC
ACAAGTATCGGAATTATTAACAGAAAATCTTAATACACCTGCTCACGTGGAAATCGTTAT
GTCCCCTAAAGGATTGTATGATTATTTTATTCATGCCGAAAACCCTGAAAAAACACTGTA
TAACATCGAAGATGTAGAATCTGGATGTGGTTTTGAATTGGATAAATTTCTCATTAGCAA
TAACAACGATGAATTATTCTCAACTATTATTGATATCATTGAAGAATACAATTTTACTGA
ATTTAACAACCTTGTGAAATATGCACGTGATGAAAATCCAACTCTCCTAGGATTAATTAT
CAATAAAACTTACTTTTTTGCTAAGTATCTTGACTCACGTCGCCACTCTGGAATTAGAAA
ATTGGAGGAACAATATGGAAAATAATGAAGTATCAAAACTAATTAAGATTGAACAACTGC
TAAACTGCTTGCTCTCTATAATCAAAGATCAGCAAAAAAATCAAAATAACCACGGTCTTG
TTACTCAAAAAGAATTGTTAGCAATCCTTCATGTATCTCCAAATACACTTAAATCATGGG
AAAATACGGGGCTAAAAAGATTAGAACCACCGATTGAAGGAACACGTACAGTCTACTATA
AAATGGATGACGTAATAAAATATTTAACTCCTTAATCTCAACATTGTGCTAAAATAAAAC
TATCACATAAAATATTTGTGAGGTTGTTATTTTAGCCTTTTGTATATCCGAACAAAAGAA
GGCTAATATGCAAAAAGAAATTATCATTCATAATAATAAAAAAGTAACTAAAACAACAAA
AAATAACGGTTCAATCAGTTTTACTCAACGTGGGGTATATATAGGAATTGATATAAAATC
TGGCAAAAAAGTTACTGCTTCTATTACCGCGAAAACTTTAAGAAGTCTTGACCGAAAAAT
AATTCAGGCTAGACTTGATTTTGAAGCCAAAGGTTCTACCTTAAAAGAGACTTTTGTAAT
CAATAATTTTGAAGATCTAGCAGAAGCATGGTTTACAAGCTTTACAACATGGGTATCCTC
TCAAAACACCATCAATCGTGTCAGAGGCTATCTTGACACCTACATTATTCCAAAATTTGG
AGAATATAAACCTGAAGAAATCAAATCAGCTGATATTCAGTTATGGATTAATAAGCTTGC
ACAACAATCAAAAAAATCTGTTGAATCTGGCGTAAAAAAATCTAAAAAAGGTCATGCCAA
GGATTTTGGAGCGGTTGTCTATAAATTGAGAGATATCTTTGATTTTGGTATCACTAATTT
TGAACTCTCGGTTAATCCAGCGAGAACTATTAAAATCCCACCTAAACCAAAACCTCCTAA
AGAACGAATTATGGTGCTTCATGAAGAAGATTTAGCTACTTGGTTACATTTTCTAGATAA
CTTAGCTGATACTAGGGCTAACAGACGATTCAAAGTAATATGTGATACTCTCCTAGCTTC
TGCTCTTCGGATAAGTGAACTCCTCGCTCTCACTATTCAAGATCTTGACTTTGATACAAA
TGAAATAATCGTCAATAAAACTCTGATGTGGAAGAGAGGAAGCAAGAAGTTAGGAATTAA
AGGTGAGGTTATTTGTAAACATAGTGCTAAAACAGACTCAGGAAATCGTCGAGTTGCTGT
TCCTAAACAAACTTTGAAAGATTTACAAGCATTTCACAATGAGATGAATCTTTATTTTGA
TAAACACAGCTTGCCTAAAACAGATTTGATATTCCCAACAATCTACGGAAATTATATGTG
CGATAGAAATGAGCGTACCACACTGAAAAAGCGTCTTACTAGTCTAGGTTTACCAAATTA
TGGATTTCATCTTTTCCGCCATACACACGCTTCTTTAATGCTGAATGCAGGTGCTAACTG
GAAAGAGCTACAAGCAAGGATGGGCCATAAATCAATTAAGACAACTATGGATACATATGC
TGAGCTTGCCCCTAAAAAGAAATCAGAAGCTGTTGAAATCTATCTTAGGGAAATTTCCAA
ACTTACACCTTAATAAGATGACTACATTTTTGACTACATTTTCTGTTGAAGAATAACAAA
ACGTTGATATTACAGCGTTTATAGCATGCTAAAATAACAATACCAAACCTTTACTGAGGT
AAAATA
