# Supplementary material for: Abundance, Diversity and Role of ICEs and IMEs in the Adaptation of Streptococcus salivarius to the Environment
Source: Genes (Basel). 2020 Aug 26;11(9):999. doi: 10.3390/genes11090999 (PMC7563491; doi:10.3390/genes11090999)
Supplement: Supplementary file 1 [file genes-11-00999-s001.zip › Supplementary files/Lao_Data_S1/IME_SsalB35_tRNALeu.fasta]

>IME_SsalB35_tRNALeu
AACTCAAAATCCAGTGTCCGCAAGGACGTGCCGGTTCGACCCCGGCCGCCGGTATAGTAA
AAAAGACAAGGTTTTCGGACCTTGTCTTTTTTTCTCTGTTTTTGTTGAGTTACCAATTTT
TTCCATTTTAAAATAAATCATCAAGTTTATTAGCCAATGTTTTCTGTTTGCTAGGGTACA
AATGAGAATAAGTATCAATTGTTGTTGTAATAGATGCGTGTCCTAATCTTTCTTTGACAA
CAAGATAATCTTCTCCTTGATTTATAAGTAATGATGCATGAGAGTGTCTTAAATCATGAA
TTCTTATTTTCTTTAAATCTTTATCCCTTTCTAGTATTTGCTTAAACTTCTTATCAATCA
TATTTTTTGTAATTGATATTGGTGTACTCTGTATTATTTGAAGTTCTTCAGTATTTTTCG
TAAATTCCTCAAGTTTTTCTTTTTGTTTTACTTTCCAATCTATTAGCATTTCTGCTAATT
TCTGATTTATTGTTATATTTCTAGTTCCTGATCGTGTTTTTGTTGTATTAATGTAGCTTG
TATTATTAACAAAGTATACCGTTTTGGTAACGTAAATCGTATTTGTTAAAAGATTTATAT
CATTCCAGTTCAATGCGAGGATTTCTCCCATTCTCATTCCAGTAAAGAAAGCAATTACGA
AAAACAGGTCATAACTTATTTCATCATCTCGAATAAGTCCTCTAAATCTCGTGAATTCTT
CTATACTCCAAAATTTAATATCAGGCTTCCTAATTGGTAATTTTCTCAGATTCTTAACTG
GATTTTTATCAATGAGTGATTTTCTTATACCAGTATCAAAAATTTTTTTAAGTAGAATCA
GAACCTTATTAATTGTATTATAGCTTAAAACTTCATTTTCATTTTGTTTTTTAGGTTTTG
TTTTTAGGTATTCACGAAATTCGAATATATGGTCATACGTTAATTTATTTAAATTTGTAT
TTTTAAAATATGGCTTAATATGACGCTCATAATTATTTCTTTGTGTACTTGTGTAGCTTA
CTTTTCTGCCATTTTTCAAATCATCTTCTTCAAGTAAGTCGAATAACATATCCGTTGTTA
CTACAAAGTCAAATTGTTTTTCTTTTAATTCTACAACTCTAATATGTTGTTCAAGTTCTA
GGGCTTCCTTTTTAGATTTTAATCCTTTACGAATAATACGTATTCTTTTTTGTGTGACTG
GGTGGAAACCGTTAGAAACATCAACAGTCCATTTACCACTTTTAGTTTTACGAATAGTCA
TTCATTATGCTTCTTTCTGGAGTTCAATTCCTAGTAGTTCTTCAGCGACACTGGCTGGAA
TTGTACCAATCCGTTTGTTATCGTAGATATTAAAACCACGATTCACTAATAGTAATTTGC
CAGTATGGATAATCTTTCTTGCAGTTCCTGGAGCAAATCCAAGTTCGATAAGGTCATCTT
TTGTTACAGTTTTAATCATGTGCTCTCCTTTTCTAATTAGATTAAGTACGGGGAGGATTA
ACTCCCCTTGTCTTATACTTATTTTTGTTTTACATCTACTAAATGGATAGCATCCGCCTT
GTAATACATCGTTGAACTAATCATAGTAGCTTGTAAATTGTCAAATGTAACTGGTACTTG
ATCCATTGCTTGGATATAGTCATTATCGACTAAAGCTTCTGGATTGTCTACTGAGACTTG
GGTTGATTTCTTTTTGAATTGTCCATCCTTGATCGTTACATTGTATTTCCAACCAATGAT
TTTATCGGTATTAAAACGTCTTTCGCTACCATCTCGGTTTTTGATAATTTCTCCGTTTGC
ATCTGCTCGGACTTCCGTTTCAAATTTTGGAATGACTTCATCCAATTCAAATTTTGTTCC
AATGTTATTGAAATTCCAGTCATTTTGTGAGAGCATTTTTGCCATATTTAATTTCTCCTT
TTGATATTTTCTTTGATTGTAGGGATTAAATCTTCTCTTTTAAAGAGAATTGCCCTTTCT
ATTAATCCACTTGCTAAATCTGGTGGATATTCCATATTGTTGAGTGCGAGATAGTTAGAT
TTCTCATACTCATGCAGTAAGTTATTGTCGTATAGAAATTTATACGCTTTTAGAATAGCT
CCAGAACCTTTATAGGTAAACCATTCTAATTTTTGTTCTAGTTCTGTCTTTGGTTTTGAA
ATAATGATAGAGACAGGTTTTGAGTGACCTAAAAACTTTTCCCAAGATCTCAAAGGTTTT
GAGAAGTGACTATCACTATAGAACCTCACTTTTTCTTTGAGGTATCCCTTGGTAAAGTTA
AGAAGATCTATTTCTGAATGCAACCATTCTTGAATGAAGTAGTGAGCTTTTGCTTTCCTA
AGTTCTAACTCAGTTCTTATCCAATTTTCTATATACCGCTTGCTGATCCCGAGCTTTTCA
GCTTGTTCTAAGCGCTTATCGTAAATTCTAAGTCTTTCATCATCATTGGGTTTTCTTAAA
TATAAGGTCTGACCGATCGTTTCATCTCCGTAGGTATTGTAGTAGGTGCTTTTTCCATAT
AGAAAGCGTTTCTTCTGACAAATCTTTAGAAGTTGATTAGGAGTGAAATAGGGTGTTTCA
TTAAAATCATCTATTGCAATATCAATTCGTCTTACTGAAAAATGAATGTAATTGTAGTAG
AGGTTGTTCAGAAACTGTCTTTCGGAGAGACTATTTGGATCTAATACCATATCTCTATAG
AACTCTAGTGCCTGTCCTGACATGACAAGCATGTAGGACGACTCTTTCGATCCATAGTAG
ATACGGATATTCCCATAATGAAGCTGGCTATCATAGTTATAGTATTTAAGGCTCCCCTTA
TTCTCAATAAATAGGTCAAAGTCAAGAAATAGGATATCTTCGATTATTTCTTTTGGCGAA
AATTCAGTCTTATCAAACTGAATTTGAATCCAGTCAAATACAGAACGTAAATGCTCATTT
TTTGCCATAGATTTTGATTCAACTTTTTGCCTAATTTTGCCACCCTTAAAATCTCCAAAA
CCCTTGGTAATACTGAATTTTTTCGATGGTACACCTAACTTGCAGAGGGTGGTGTTACTA
CACACCCTATCGGTCAAAAATGGTCCGTCCGCATCTACGCTCATTTTCGGCTTTCTGCCT
CATGGCTCAGCCGAAAACTCGCTATTAGCCGAACCTATTTTTTGACCTCTTGTTAACAAA
CCCTAGTAAGCCGGTTTGCATCGACTCTTCAATATCTTGGATTTTCTTTTTTAGGTTGGA
ATTCTCAATTTTTATCAGTCGCATTTCTCGCTTAAATTCCTGTTTTAAGGCGCTCAGTTC
ATCGTAGAGCTCATCTATTACTTGGTTTAGGGATTCATGTTCATTGTCTGCTAGACTCCC
AAATACGGCTTGTATAGCCTCTTTTAGACCTATTTCAAGTTTTAGTTTAGCTAACTTTTG
AAATTGTCTAAGGTCTTCGTCTGTAAAATCATAGGCAACTGTATAACTTAATTGATGAGT
TCTGGGATTTCTACTGATAGGAACTTTAATTTTCTTAAATTCCTTGCCACTTATCTCTTT
AATCAGTTGAATCCAATTTTTAAGAGTAGAGGTAGAGTTTAGGCCAGAAATTTGATTGAC
TAACTCTTTATTGGTCATCTTTTTGTGAAACCTCCGAAATTTTCTTGTGCAACTGAAGAG
TTTTCTGTGGTATAATTGTTACATAATATGTTTTGATCTTGGAACGAACGGCACATTTGT
TTCAAGATTTTTTATTTTGTCGAATCCTACCTCCTTTATTAAAATTTTTTAAATCGACTA
CTAGTTACATACGCTTTTACCTCCTTTTATGCTATAATATTCTCAATGGAATATTCAATC
TCAAAATAAATATTCCTTATGGAATAATTCTATTTTATACCGTTTAGAATATTTTGTCAA
GCTAAAATATACGAATAAGAATATCTATAGGAGAATTATGTATACAGAGGATTATAAATT
TTCAGAGAGGTTAAAAACTCTCAGAAAATCAAAAAAGTTAACTCAAGTACAAATATCGGA
ATTAATTGGAGTTCAACAAGGGACATATTCTCGGTGGGAGAATGGAACGTTAGAACCAGG
ATTAGAATTCGTTGTGAAATTAGCAAATATCTTTGGGACTACTACAGATTATTTGCTGGG
ACAAAAACCTTATTCAATTATCAGTAGTTTACCTCTAGAACAATTAGATCTTACCAATAT
TGCAAACTTTTCAAAGGATGAGTTTGATATTTTGAAACATTCAATAGCAGTTTCGGTGGC
AAGAAATAAAATAAAGGCAACAGAACTAAAAGATAGAGTTATAGAAAAAAATCAGTTGTC
AGAAAAAGATGCAGAACTTTTGAATAAGATTTTTGAAGAAGTTAAAACTTATTGGGAAAA
TTAGGAGGACGCTAGTCTTCAAAATTCCCTCCCAAAATGTGTCCAAAATATTGACAGAAT
TCTAGCTTTTCATTATAGTTCTTATGGAACTTTTTTTCTACAACAAAATAGGCTCCATAA
TATCCATAGGGGATTTACCCACTACAAATAGTATAGAGCCGGTTTTATTAATGTCCTGCA
TTTCCTAATAAGTTAACCATGACAACACCAATGATAATCAAAATTAAACCGATAATGCTA
TAAACATTTAGTGTTTCTTTGAAAATCATTACTGCGATAGAGGCTGTCAAAACTAAACCG
ACAGCTGACCATGTTGCATAAGCTATTCCTAAAGGAATTTTTTGCATTGCTAGTGAGAGG
AAATAGAAACAAACGCCATAGCTAAGTAGGGCAGAAACGGTTGGAATAGGCTTTGTAAAA
CCGTCTGATAATTTCAAAAGGTTAGTTCCCAATATCTCTCCTACAATGGCGATAAAAAGA
TAAAAGTATGACATGTCTTTAACCTCCTATATGTCATGTTTTTGCTCTAAGAGCTATTAT
AGCTATCCGTTTTTTATAAATCTTGGCACAAGTCATGAGAATTTGTAGTAAAACTGTGGC
AGACACTTTTTCAGAACCAATAGCTGATAAGTTTAGTATATCATAAGATAAATTTAAAAA
AAAAGTTTTGTTAGAAAATGAATTATCAAATTCTTGGGCTAAAGAGTTATTTTTGTTAAA
ATAATAAAAAACACTTACCCTAATTAAAGGAGAAAATAAAATGATTACATTAACTGTTAA
TCGTACAAGTGTCTTGAATACCTCTGGATGAATATAACCTGTTGGGACATATCGTCTATT
CTCTGATGATGCTCTTAGAACGATAAGGTATGGAGTGTTACCAAAAAGTTACTAAAATTT
GAAAAATGAGTCTATTTTGCAAGATTCAAAAGGCTTAAAACCCTATTAAATCAGGGTTGT
AAGATTTAAATAATGGAGTTATGGAACTCAAAATCCAGTGTCCGCAAGGACGTGCCGGTT
CGACCCCGGCCGCCGGTA
