# Supplementary material for: Abundance, Diversity and Role of ICEs and IMEs in the Adaptation of Streptococcus salivarius to the Environment
Source: Genes (Basel). 2020 Aug 26;11(9):999. doi: 10.3390/genes11090999 (PMC7563491; doi:10.3390/genes11090999)
Supplement: Supplementary file 1 [file genes-11-00999-s001.zip › Supplementary files/Lao_Data_S1/IME_SsalB35_tRNALys.fasta]

>IME_SsalB35_tRNALys
TGCCCCCTACATGAATTTGTAAGAACTTTTCATATTGAAAATAAACAAAAATGTTGAAAT
ATAGCTGATTTTAGGGAAATACTTTTAGGTATTTTCAATGTCAGGATTTAAAAATGGGGC
AAAAGTGGGGCAAAAACAAATTAACGAAAAAAATATCGAGTTCGTGCATCAAGTAAATGA
TAAATTGCAAGAATAAGTGCAACATTTACTCGAACTCATCCTCTAGAGCTTCACTAGCAG
TTCTGTAAGCTAAACATTTTCGTGGTCGGTGATTGATATCATATAAAGCCTTGGTTCCCA
AAGCTTTTTTATGTTATAAACTCATTAAAAGAACCCCCAGTTAGATTTGGAATATTTTTT
ATTCTGTGTCACATAAAAATAAATAAAATGAATGGCTATAGCTAGAGCGAAGATGGTTGC
AATACTCAGCACTATTGTAGGATTCGAAGCGAAAACCAAAGAGAGAATCAAGGCAGCCAG
ATAGAGTGTCGCTTGAGCACAGTAGTAACTTTTCGAATAGCGAAGATAGTTTTTGTTATA
GGGCCCATTTGCTAGGACAGCAGCTTGGAAGAGGCCAATTCCGATATAAAAGAAGCTGAT
TGCAACGAGAAGATTAGCCTCAGGATTCAGAAGAAAACCCATCGAAACTGTCATCAACAT
AAGCCCAATGAAAATAGGATAGTGACTATAAATTATAAATAATCCCTTTTGATTGGATCC
TTCGTCAATAGCATGGTCAAATTCACCAAAATAAAACAAGAACAGAGAAAGCATGATAAC
GAAATTAAGAACCGAATATATCGAGAAATTCTCAACTGTAAAGAAGTTAACTAGCCCAAT
AACCATCTCTCCAAACGTAATAATGACAAGAAGGGAGACGCGCTCGATTAAATGGGGAAG
ATTTACTTGGAAATGCTCATCTTTAGTAATCAAGAAAATTGGCACAATAAATGTTAGCAG
AATACTAGCAATAAAGATATAGACTCCAACGTAAATAGGAAAAAGAGCTGCCAGATAGAC
TCCTAAGCTTTGTAGACCTGTCAACCATAGAAAACCTTTGATACTTTCCCGATCAGCACT
ATCGGTTGATCCTCTAAAAAACTGAACCAAATATTGAAAAAATAAGGTAAGGGTTAATGT
GCCAACAGCCCAACAGGTATGATAGTACCATTGTTGCCAATTGTATCCAATCATATTGGA
TATAAAGAGCATAAGTCCCATGTTGATAAACATGATTACCATGTTAAATAACGAGTTTGT
TCCATAGCGATTGGTATAAATGGTTTGAATCATCCAGGAATTGATGATAACCATGACAGA
GATGAAGAAATCAAGTAAAGAGTCCCAAGCCAAAACACCGTTATGAATAGGGTGAATTAA
AGCAGTTGCTTTTGAAATTGCAAAAACAAACACTAGGTCATAAAATAGTTCTGAAAATTC
TACACGTTTATGCTTAATAAGAGTTGCCATCTTAAGACCTTTCTATTCTAGAAGTACAAT
TTATTATAACAGAAAATGGTAATGAGAGAAAAGGAGATGCTTAAATAACTTCATGTGACG
CGAATTGTCAAAACCTTGGAGCACATTTACCTCATGTACCAACTCACAGGCAGAGTGTTT
GATGATTGATAATGAAGAATGGGTAATGAAAAAATTATCGAAATGGATAGGGAATATCCC
TTTTTATTTTGCTTTAAATCAGATTTTTGGATGGAATAGTAGATGATAAGACAAAATATC
TTTGAAGATACAAAAAGACAAACGCCAAAAATGACGTTTGTCTACGTTCTGAGGTAGCCT
TTAGGCTCCCTTTTTTCTTAGAAAATACCGATGAGTAATTGCATGCCAAGACTAGTCAGG
ATGATAGCGATCCAGCAAAGGGCTCCAAGAAGAATGGATTTTCCACTGGATTTGATCATA
GCAACGAGGTTAGTTTTGAGACCAATAGCACTCATAGCCATGATGATGAGGAATTTGGAG
AGCTGTTTGAGAGGTGAAAAGAAGCTATTGCTAACACCAAAAGAAGTAAGGACGGTAGTT
AGCAGAGAAGCTAGGATGAAGTAGAGAATGAAAACGGGGAAGATTTTTTTAAGCTTTACT
CCTTGGTTGTTGTCTTGTTGACGGCTTTGCCAATAGGAGAGGAAGAGAGTAATAGGGATA
ATAGCTAAGGTACGAGTCAGTTTGACAATGGTTGCAGATTCTAGAGTATTGGTATGATAC
AGACTATCCCAGGAGCTAGCTGTGGCTGTTACAGAGGAAGTATCGTTGACCGCAGTACCC
GCAAAGAGAGCAAAACCTTCGTTGGAGAGATGGAGCCAAGAACCTAGAGTTGGAAAGATA
AGAGCTGCCAAGACATTGAAGAAAAAGATAACAGAAATGGCTTGGGCTACTTCTTTTTCC
TTGGCGTGAATAACAGGAGCAGTCGCTGCAATGGCAGAACCGCCACAGATAGAAGAGCCT
ACCCCAATCAAGGTAGCTAGCTTTGTATCCATGTTAAAAAATCGTTGGAAAAAGAAAGCA
ATAATTAAAGCGATAGAAATAGTCGAGAGGATGACAGGAAGGGAAGATTTTCCAACTGCG
AAAACTTGAGAGATATTGAGTCCAAAACCAAGTAAGATAACAGCATACTGAAGCAATTTT
TTGGAGCTATAAGTCAAACCAGCATCCAGTTGTTTATAGGGAGTGAGAAAGGGGTAGAGA
ATCATTCCGATAAAAATGGCGAAAACAGGTGCTCCCACAACAGGCAGAAAGCCTCCTAAA
ACCCAAGAGATGATAGAAATGATCAGACAGGCTAACAGTCCTGCCCAATTTTTTGATAGA
AATGACATAAAAACCTCCGAAAATAAATACCCCTTATTATAATCTTATTTATCAGAAAAG
TAAAATAGAAAATAGAAAGTAGGAATAAGGTAGTAAATTAACGGAATTTTGCGGTCAGAG
AGCTTTTTGTAATATATAGATATATGTTCTTTGATCAATAAGGATGCAAATGTGGCATAT
GTTATTGAAAAAAATGAATTTGATGAGCCTGGACATGTGAAGTAATTATGTGAGATAAGA
AAATAAATAAGAGAGTTGAAAATGTACTGATCCCAAAAGTTAGATTTTTTTCTGTCTAAC
TTTTGGGATCAGTACATATCCTCGCTTTTTTAATCTAATAGGTCCTTATTTTCAATTAAG
AGTTCTAGTGGGGATTTATCTCTTGCTACAATAAAACCAGGTTCATATTGGTTATGAAAT
GTTCTTTTCTGAGAAGTTGGATCAATATACAACTCATCTCCATCTTCTGTGTATAGTTGG
TTGCCTCTTGTTAGGTAAAGTAAATCCTCTAAGTACTGTCCATCAGTTTCTAGAAAATGT
TCGATGTATTTGACAGCCTTTAAGATCTCACTTACTTTATCAGAGTATTCATTCGATTCA
AGAACACTCTTTTCTAATTCAATCTCCTTACTTGTTCCAAAAAGTTGAGTTGGAGTTGCA
TTAAAATATTCTGCTATCTTATCTAAATTTGCAAAGGTAGGATAGCTTTTTTGTTTTTCG
TAATCAGAGATGGACTGTTTACCGATTCCTAATTACCTCAGTCTCTTCAGTCTGTTAATT
TTTTTTCGAAAATTTCTCTTTAATATTAGCTTTCAATTTATCAAATTTTTCACGACGAGC
TTCTTTTTTATCCGCAATTAAGCGAGCTTTAGCTTGATGCTCTAAATCTTCTTGAATTTT
GAGAGCTGACTCTATTTCTGCCGCAACAGTAGCGACATCCCACCTAGCAATGTGAACCTG
ATACTTTTCAAAAATAGAATTTAAAACAGATTCATCATTTTCTTGTACAAGTGCAATAAT
AGCTACTTCGCCATTTGTCAACTTATTACTAACGGTTGTAATTAATACCGAATTGGCCAA
TTCTTTGTCTGAACCAACGGAGGCGCCAATTGCTCCACCAGCAGCAAAACCAAAGAGAAC
ACCTAGTGGTCCACCTAAAATTCCGATTAAACTACCAATTAATCCGCCTTCGAAATAATC
ATCTCCTAGGGAATCCATCAAATCAAAGCTATCTTTGACGTTAACAACACCATTTTCAGC
TTTTACAATTGAAGCCTGAGCTAATTTTGTATTTTCAGTTTGACCAAACTGTTTTAATTC
TGAAAAGGCCTGAAAGGCTTCACTTTCAATATCAAAAATTGAGACAACAACATTTTCCAT
GGGCTTACACTCCTTTATTACTTTATAGAGATAGAATAAAATCTCCTATATTTAGTAGTA
CAAAATACTGCTACACAAGGTGAATTATAGCATACAATAATCTTTTATGTAATATACAAT
ATTTTACAAAGAGATTGAGGTTTTATTACAAAACTTATATTCTATAAATTAGACAACTTT
AAAATTTTGATTAAAAAAAGATTTGGATAGAGCTGTTGGTAGACTTAGGAAATTTTAAGA
ACATGCATTAGTTAAACTCAAAATACAAGAAAAGCCTAAAAAGACTATACTGTAAGTGAC
AAAACAAAACAGGAGGATAGTCCAAATGAGCCACTTACATTAGTCCTGTGAAATACAGAA
CTAAATCCTTCACTTAAATTACTTGTCTAACTTTTTGGGGTCAGTACAAACAGTGCTTTT
TTTGTTGAAATCGCAAAGAATCTAAGCTTTCTTTTTGCAGATAACATTCGCTCTTTTATT
TTCGGTATGATTGAGTCGATGCCCCGTTCTCGACCGGTTTTTATTGCAACTTATCGAATG
CTAGAGCACTATGCCATCACTTTTTGGAAGAATACTTGGAGCAATTCTACGCAGAATGGA
ATGCGAAAAAGTGATAATTAAAGAGACGAAAAAGCTGAGAATATGATTTCCCAGCTTTTT
TGAATGCGATAGAAATAGCAACTAGACTATTTACGAAAGGCCTCAATAATGTAGGTGAAG
CCAGTAACTAAAAATGCAAAGGCAATGACATAAACGACAAAGACACCTGTAGCCACTGGA
TTGAACAGAATCACTAGACCTAGTAAAAATGCAAGCAAGGCTACCCACGTGATATTGCTA
CCAATAATAGGGAAAATCAATCCTAGACGATTGCCTTTAAAGAAAGCAATAATGGCTTCT
ACAATTAACCAAATTCCTACAATGGTCGGAATGACGACCGGCAGAGTCACAAAGCCATAA
GCAACGAGGTAAAGAGCTAAGAGAAGACTAACAAACCCTTGGAAAAGATAAACAGGTGAG
CGAAGCTCTTTTGGTGCAGAGAAATAGCCTAAAATAGCTGCTATAGAAGAAACCAGTAAA
CCAAATGCAATCCACCAGCTGTAAGCAACAAGATTAGCTACTGGGTTTGTAAATAGGAAA
AGTCCTAAAAGGACAAAAACAACTCCTGCAAGGAATAGCAGTAAACGATTAGAAAATTTC
ATTTCAATACCCCCTATATAGTATAGTTTGATTACAAAAGTATTGTATCTCTTTTGATAG
GAAACATCAATAAAATAAATAAACAATTTGGAAGTTTCAGTCTGACTTAAAAAAAGAAAA
GGAGTTTTCACTCCTTTTCACAGATTGAAGACAAAGTCCTTATAAAAGTGTCTTCTAAAG
ATTTTAACTTCAATCTGAAGCGAGGTTATCCTCGCTTTTTTCTATTTATCAAACAATTCC
TTATTTTCAATCAAGAGTTCTAGTGGAGATTTTTCTCTTGCTACAATAAAACCAGGTTCA
TATTGAGTATGAAATGTTCTTTTCTGAGAAGTTGGATCAATATACAACTCATCTCCATCT
TCTGTGTATAGTTGGTTGCCTTTTGTTAGATAAAGTAAATCCTCTAAGTGCTGTCCATCA
GTATGTAGGAAATGTTCGATGTATTTGACAGCTTTTAAAATTTCACTTACTTTATCAGAG
TATTCATTCGATTCAAGAACACTCTTTTCTAATTCAATCTCTTTACTAGTTCCAAATAGT
TGGGTTGGAGTTGCATCAAAATATTCTGCTATCTTATCTAAATTTGCAAAGGTAGGATAG
CTTTTTTGTTTTTCGTAGTCAGAGACGGACTGTTTACCGATTCCTAAATCTTCTGCAAGT
TGAGTTTGACTTACTCCTTTTTCTATGCGTAGTCGTGCCAAATTGGGTCCAAAATTTTGA
ATAATAAAGGTCATGATAAACTCCTGTGTTTTATTTTTAACTTATTCTATCACCTATAAA
CTTACAAATCAAGTTTTTAGTTGACTACCCAAAATAATTTTTATAAAATATATTTATAAC
TTGTAAATAAGTTATAAATGATACAAAATAGTTCATAAGTTTAGGAATAGTGAGTGAGGA
GGAAGTTGAGGACGAGACTATGACTTATGACTATTCGAAGCCTTGGTGCTAGAAATTGTG
TGGACAAGGGCAAAGGACGAGCCTGACGGGAAGTCAGGCGAAGTCCCGAAGACTGCCGTC
CAGACAATTTCTAGCCAAGCAAAAGCTGGCTATTCTAACAGCCAGCAAAAAGGGACACTT
AGGACAACGTCCAAAGAACGACGGAACGAGCAAACGTTGATTTGACAGTGTTTCTGAGAC
CTAAAAAATCTAAAAGAAGGGAGGACAATTTTGTTGGTTTCTATACAAGATTTAAGAAGC
ATTCAAGAACGATGTGAAATAGGAGAATTAGTACAGAGGTTAGATGTCAGTATTGATAGA
TTAACGGTTATCTGGGATACAGACACTGGTTCCCTAAGACGAATTTTCAAAAATCTGAAA
CAGGCAATAAGTACAAAAGTTGACTCATTTGAAATATATGATAATGTTCGAGATGATGTC
TTTACTTTAGCTAAAGTTTTTAATGAGTATGATTCGATCAATATTATATTTTTTCAATTA
TCCACTTATGGAGGTGAACAATTAATTCGAATTGATTTCAATCCTAATACTTTAAAAGAA
TTTGATGGAATGAAAGTATGGAGGCAATTAATGTATTTTGCCAGATTGAATTCATTGATG
GTACGTTTGTCTCGTTTTGATTTAGCATTTGACATTTTCAACAGGCCTGATATCGTTAAT
TTGCAACATATTAAAGGTGGTGTTACCCATAAGGTCTTCTATGGTAGAGGGGGCGAATTA
GAGACGAAATATTGGGGTTCTAGCGGTAGTAATGTACAAGTTAGGTTATATGATAAGAAT
AAAGAAATCATTGCTCACAAGCGCGAAGAAAAGCTAGATTTGGCTGTAAATCCGTTTTGG
TGGAGACTGGAGTTCCAACTCAGAACGAAAGCGATTGGTGAGGAGATGGTCCAAGATATT
ATGAATCGACTTGATAATTTCGGATTTTATAAGCTAGAACATATTCGAGTGGATCAAAGA
GCATTTACAATTATCTTTCTCAACAATCCTGAACTGTTATCATTGGCTTTTCCAAATTTA
AAATCAGACAGCATCAAAAAGAAAAAAACAAGAGTCCGCAAACTATTGAGAGAAGAAACG
AACCAATTTGCGAAAGAACTAAAAGAAGTATTAATACAGAATCTCCCTAAATTAAATGCA
GAATTACAACTACTTGTAGGCGAGTTTCTGAGTTTAGAAAATAAATAAGGAGGATAACTA
TGGACAATAATTTAATTAGTAACAAAGAATTAATTGAAATGGGCTATCGCCCTCATACAG
CGAATGATATCATTCATCAGGCAAGAGAATTACTTGTCTCACGAGGCTATACATTTTATA
ATCGCAAACGTTTGATGGTTGTTCCAAAAAGTGTTGTAAATGAGATTCTGGGAACAGAGG
TGGCGTAATATGGCAAGTATTCGTTACCGAAAGCGAGGAGATAGTAATTTATGGACCTAT
GAAATTCGTAGCGAAGGAAAAACTGTTGCTCATAATAGCGGTTTTAAAACAAAAAAACTT
GCAGAGTCAGAAGCTGAACCGATTCTGCAAGAACTTCGCTTAGGGAAAAGAATTTCTAGA
GATATTTCTCTTGTCGATTTATATCAAGAATGGCTTGAACTAAAAATTCTACCGAGTAGT
AGGTCGGAAGAGACAAAGAAAAAATATCTTCTCCGTAAAAACACAATTGAAAGATTATTT
GGAAATAAAAAAGTCACTCAAATTCGTGCGAGTGAATACCAAAGAATTATGAATAAGTAT
GGACAAACAGTTGGTAGAAATTTTCTTGGTAGATTGAATACTGGGATTCATCAGAGCATT
CAAATGGCAATTGCCGACAAAGTTCTAATAGATGATTTTACACAACATGTCGAGTTATTT
TCATCCAAAGAACAACAGATGACAGAAGAGAAATATTTACATACAGAAAAGGACTATCTG
GATTTACTTTTAGCAGTAAAGAGAAAATTTGATTACCAACGTTCAATTGTTCCTTATATC
ATCTATTTTCTATTAAAAACAGGCATGAGGTTTGGAGAGTTAATAGCGTTAACTTGGAAT
GAAGTTGACTTTGACAGAGGACTGCTAAAAACATATAGGAGGTTTAATACCCTTTCTCAT
AAATTTGTCCCTCCAAAAAACAAAACGTCTATTCGGATGGTACCGATAGACGAAGAATGT
ATTAAGATATTACAAGTCCTAAAAATTGAACAAGAGAAGGCTAATAAAGAGCTAGGAATC
AAGAATAGGTATAAAATGATTTTTCAGCATTATGGATATATTCACTTGGTACCAGACATT
GCAAGTGTCAATAAAGCTTTGAGTGTTCTTTTAAATGAATTAGATATTTATCCAATTATC
ACGACAAAAGGAGCACGTCATACCTATGGAAGCTACCTCTGGCACAAAGGATTTGACCTT
GGAGTTATTGCAAAAATTCTAGGGCATAAAGATATTTCAATGTTAGTAGAAGTATATGGA
CACACTTTAGAAGAGAAAATTTTTGAAGAATTCAATCAAATTAGAGATGTCTGGAAAGAT
TGCTCATAAAAAAATGTGGGGCAAATGATGGGGCAAATCAGTTATAGACAAGCAAAAAAG
CCTTATAAATCAAGGCTTTTTCCTGTTGATTTAGATGCCCCCTACA
