# Supplementary material for: Abundance, Diversity and Role of ICEs and IMEs in the Adaptation of Streptococcus salivarius to the Environment
Source: Genes (Basel). 2020 Aug 26;11(9):999. doi: 10.3390/genes11090999 (PMC7563491; doi:10.3390/genes11090999)
Supplement: Supplementary file 1 [file genes-11-00999-s001.zip › Supplementary files/Lao_Data_S1/IME_SsalB63_rplL.fasta]

>IME_SsalB63_rplL
TTATTTAAGAGTAACAGTTGCACTTTATCATAAGTCCTTTATTATCAACCTTTTCAAGCA
GTTGTTTCTTTATTGGTGGGGTTTTGGTGGGGTGTGAACCCTGCACTTATCAAGCGTTTA
GTAATTTCTGCTCCACCATCTGCTTTTTTACTGTCATACAAATGTGAGTAAATATTCAAG
GTTGTTGCCTTATCAACTCGTCCTGAGCGAGCAGATACAAATAATACATCTTTGCCAAGC
TCATTTATCATAAATGAATCATGCGAATGTCTTAGCCCTTTACCAGTGATTTCTGGGACT
CCAACCTTCCGAGCTTGCCTTTGTAAAATTCGTGTTAATGTTGTTTTATGCAGTGGAACA
TCTTCTCTAGCAAGAATATAATCAGTTTCAGAATTGTTAATTTGAACCAATTTCCACTCC
ATTAATACTTGAACGGTTAATTCATCCAATTCTACATATCGATTACCGGCGTTGGTCTTA
GTGCTATTTTTTCTGGCATATTCTCCGTGTCCTAAATCTTCTAGTGTAGATTGAACATGA
AGTAAGTTCTTCTCAAAATTAATATCAGACCAAATTAAGCTAAGACCTTCAGACACCCTA
ATCCCTGTCATAAAATAGAGCCAAATCATGGTGTATTTATAACGACCATCATAGGTTGAT
ACATCAAATGATGAGACAACTTTCTGGAAGTCCTCAAACGTCCAAAACTTTGTTGTCGTG
CGTTCACCAGCAATATTGTCTAGTTTATCACATGGATTCACTTCAATTAATTCTAGGCGT
TCAGCATAAGTTAAAGTTTTTTTGAATCGAATCCACAAATTTTTGGCATAATTAGCAGAA
TAATTTTCACCATCCATTAATTTTAATCGGAATAACTCACAATCTTTCACGGTGATATCA
ACTAACTTCATTTTTCCAAATTCTGATTTGAACAAATCGAAATGTGGCTGAGCCGTTCTA
TATGTAGAACTTTGAACAGTTTTTACATAATATGGTAAAAATATATCATCCATATATTCA
GAAAATGTTAGCGTACAAACTTTTGAATTATTCTGCTGAGCAAATTCTACTCTTATGCGA
CAAAGCTCATCAAATGCTTGTTTTTCAGATTTGAACGGATTACCGTCCTTATCTTTATAA
CTTTTTTTCCGACGACGTTTACCCGTTTCAGGGTCTACTCCAAATTCAGTTTGATAGAAA
ATTTTTCCATTTTTATCTCTTGAAACACCACGATATTTTTTAGTAGCCATCTTTAAGCCC
CTTTCTGTTCAGAAAGCAACTCAAAGCCGAGTAATTCCTCTACAATGTATGTAGGAGCAA
GGTTTAATCTTGAATTTTCAAAGGGCGAACGACTTAATTTTATCACATTACCTGAAGATT
CTCTACTTTCTTCAAATAACTGTACTGCAATAGTTTTTGCTTGCTTAATTATATCCCTTG
CTGTATGCTCTGGAAATCCTAGTTCCATCAAATCTTTATGGTTAACTGTCTGTTTCTTTT
TCATTGCTATCATTCTTATCTCTCTTAGTTTTCATTCTACTTTTTATAACTGTATCTGGT
GTGCTATCCTGTATCAACTCTTTCTTGTCATTCTCTTTTAAATTATATATTGATACAGTT
TTTTCAAATTCGAGTGTGTTCATATCTAGCTCACCAGCAACAAATGTAGGAATAAAGTTC
GCTAATTCCTTGTCCGTGATAGTTTTATATTCAATATCTGGTTGGTTTAACCCACGGCTC
ACGAAATACCGTGGTTGATGGTATCCAGATGGTATAGCCATCAACTCTTTAGTAATATAC
TTAGAAATATAGTTTGCGGTTTTTTCTCTGTCTTGTATCTTTGATACTGTGCTAAATCCA
TTTTTCCATGTTTCAGCATTATAGATTTGAAGTCCTTTTTTCTTAATGAGTCGATTTATT
TTTGGACTTCTCGCTTCGGTCAATGGCGGGGAAAATCCAGCCGTCAAACCGTGAAAATGT
ATTCGTCCGCTTTTATGTAATTCTGCTACAAAAATATATTGAAATTTTCCGTATTTTTCT
CGTTGATATTTTAACCAAGCTCTAAGCCTCTTTTTGGCATAAGGATAATCCCTAGCATCA
ACTTTATTATCATCAAATGTCAACGTCCAGAATAAATCAAAATCATTTGATTGACAGTAG
TATTTTATTTTTCGTCTAATTTTCTGAGCCTGTTGATAGTCGTACAACTCTTGCTCATCT
TCATCACGTATTTTAGGCTCTGTTGCCCGTATTATTTGTCGTCTCGGTTTCCTTTTCGTC
TTACCATACTTTATAACTTCTATATGGTCAGGAAAACCGACTATTTTTGCATTGTATTCA
TCTGACAAGTCATTTTGACCCGCCTTTCTTATTATTTCTTACTCTATCAGCTTATCTTAG
CTGTCTGTCAAGTAGACAGCTAATCATCCCCTCTTTATATGTTTTAGTTGTCTGAGCGGA
GCAAGCTCCGCTCAGATTTTAAAACACGTAGTGCGCCTTTGAATGGCAGTTTCTTATCAT
CATAATAAGGTGTTCTAAAAACTATAGGATTTTCAAGCCCGATTCCATCAAGATATATTA
CTCCCTCATAGAGTGAGCTATCTGCATTTGGAAGAGCTGACTTGCTCATATTAAAAATTT
CAGTTGCCTGTGATTGACTAATCCTCCCCAAAGCTATCCTCAAGCCAAGAGAATCTCTAG
CTTCACTCGGTAAAATAGAGGTTGGAATCATCTGTCCTGAAATAATAACGAAGATTGAGG
CTTGACGTCCTTTGACAATCAATTTCATCAACTTTGCATAAAACTGTGGAAATAGTCGGT
CGGCTGGTTTCCGAAGTTTATCTTCAGCTTGCATTGTGGTAGCTAATGCGAGATATTCAT
CAATCACAAGTAGGACTTGTCCATGTCTAAATTTTTCATTATGTGTAATATCCTCATCAG
CAGAAATATCCGCATTTAATTCAGCATATCTAGCTTCCATCAAATCCTCAAGATAGGAAA
TCATCTTGAATGAATCTTCACCATTTGTGGCAACATCACCAATAATTTGCATTGATTGAC
TCAAGTATGCTCCTTTACCATCAATCGTATATACTGTATTTTTCGGATTATTGATTAGAT
AAGCCAATATCAAATATTTTAGTAAACTCGTTTTTCCTGATGAGGTAGGACCTACTATTA
GTCCCATCGGTTGCTTCAGTGTCCAACTTAATCGCTTAGTCAATTTGATATTTAAATCTT
TAGATTCAATAAAATCTTCATAACCTTTTATATATAGTGACTTATCTGGCTTGTGAGAGA
AGACCATTTTAACGAAGCCATCTCCGATAAGATATTGCTCCAAAAACCACGATTCCCTTG
TTTCTTTAATAAAGTATGACAAGAGTGCATTTGGAATTTCCTCAGAACTAGCTTTTGAAA
CATGACCACCTTGAAATAGTTTTATAAATATCATTCCCGAATTTAGGTAATACTCCCAAC
GAATGGACTGAGTACTGTCAATATCAGATTTATGTTTACGAAGTATATCGTTTTCTTCTG
CAAATCCCTTTAGTAAGGTTGATACTCTCCATTTTTCAATCGGAGAATATAGTGAGTGCA
AAATAATCCACGTCAGGATTGTTAGAACTTCTATGCTAATAAGACATACCGCGATTGAAA
CTGGTACGAAATCAGCATTTTCTTGAGAAAAATATCTCAGCATTGATATTACAAAAGCCA
ATGTTATTTGACTAATGAACAAAATAGCTAAAGTCAATAACATCTGTTTTCTGCGTTGAG
TCTTAGTCTTGGTTACTTTAATATAAGTAACCTTTCGTTCATTTATACTAAGGGGGCTAA
CCCATTCTTTTATTATTCGTATTAGAGTCATATTTGACCACCTTTATTTTTATTAATACC
CACTTAGCAATCGCTACATCCCCTATCCCGTATATCACTTAATTATTTAGTTTGTTGCCT
TGGGTTGGACAATCTGAATATTTTCAAGAATGAGCTTTAAGCCACCCCAACCACCAGAAT
TTCCTCGTGATACCCATTTTAGAGCGACTTTTGCACTACGCAAATCAACGATTTTTCCAA
TTAACTCATCAACTTTATATCGTTTTAAAGTCGCTTCGTCTGTTACGACTTCAATTGTAA
TTGGAACAACACTTGAAATATCAAGACCTTGTTGTTTCATTAATTGGTATAATTTAATAT
CAATTCCTGATAAATTCAATTTTGCAACCGAATTTTCAATAACTTCGCCATTGTCGTTTC
GTTTTGCGACTTGTCTTGCTTGTGTAATGATTGCAACCTGAGGGGCATCAACTTCACTAA
CTGAGAAGCGGAGTTCTCCCAATTTTGTACTATTTAAACTAATTTTTTCCATTTTAGTCA
CCTAAATATTCTTGTTGTCTTAACCTAGCCGACAACTGGCAATACTCTCGTGTTAACACT
CTATGCCCAAGCACAATCTCATTATATAATGACTAGAGATTCCTGCTAAGGGGCTTTTTA
GATATCTCTAACTTTTATTTTTAACCCCTACGACCTTTAATATTCTCCAATTGAGAGAAT
GTCATTTAACAATACCAAACAAATCTGTTATAGCTGTGCCTTAACATATAACTATTTTAT
TACGAACTTCGAACTTTAGTACGGGGTGCTTTTGAACTTTTTATTTCTGATTTTTAACCC
ATAACTAATAGAAAAAGTTCGGTATAATATAACTATAAGAGTATTTAGAAAGAAGAAGTT
ATATGCTTAAATTCTTGCACACCGCAAATTATTTTTACTATCAAGCTTCAGAACGTCTTG
AAAATAAAATTTCTAACATCAATAATGCAATTGATGAATTTCAAAGCCAGTATCCAATAA
AGCTGAGAAAGATTTCAAATAATCAAATCGCAATTGATAATAGAAAACAACTTACCCAAG
TTAGGAAGAAAAATATTACAAGAAGAAATCCAAGTTATCTTCCTTATTCACTTGCTAAAG
AAATCCTTGACTATTGTCGTCCAACTGATGAATTCGTTGATTTTCTAGAACATAGGGATA
TAGACACAACTGAAATGGTGTATGAGGATATTAATGAAGTCTACTGGGGAACGCCTGAGG
AACTTGCTCTAAACGAAGGGATTTTCTTTTATGTATTAATGAAGGACCTGTTAAATTCTG
ACAGTTATTGTGACTTAGTAAATACTATTTTGATTGACTCTCCTGATTATGCGCTTTATC
AAGCATATGAGAATCTAGAAGTAACTAGAGAAGACACAGTTTCTATTTATGATATTTACT
CTGGAAGTCCGAATTTGGATGACAGAAAGCAAATTATATCTCAGGCTATTTTTCGTTTTT
ATGTATTGCATGTAAAAGATAAACTTAGCCTAAGTCGAAAATTTTTTGATTTTATTTCTG
TTAATGGTCATAGTCTTACTTTCAATAATATGCAGACTCGATTGGTTGACTTCTTAAAAA
TCTATTTATTGGATTTTCTTGTTGAACATAAAGCACAAGAAAATTCACTTGGCTATCGGA
TATACACTATCTATAAGGATGATATACAATATTTACATTCTAATTTATTAGGTGATGACA
TATCAGAAATAGATGAGGAACTTTTAAGTGCTACAACAAGTTACTGTAAGACACTAATCA
AAATTCAACATCAGAAAGACTCAACATTAGAAAAAATACCTGACTGTTTAGTAACTTATA
TTGATAGTGTTGATTTGGTAATTCAAAATCTAGAAAAATACCAAACTGGAGTAACCACTA
TCGATGAGCTTATTACAACATACCAGAAAGCGATAAAGGATGCCCCTCAGGAACAGGAAT
TTACTTTCTGGTTTGACGAAACTGATAGAGGTATACTTTTTGATTAATATAAAAAAGGTT
TCGTTTTATTCACAACGAAACCTTTTTACTTACTCAAATACTTTTGAAATAATGTTAACT
AAACTATCCATCCCATTCTCAATTCCCCATGCTGTAATAGCGTTAAAAGCCATTTCTAAT
ATTGGATGTTTGTCGAAGAAACTTTGATGACCCTCAACTTTCCCAATTTCCTGCAAGTTA
TTTAATATTGTTACTAACTCGGTCTTATCCTCGTTAGCCAATGTTCTTGAATACTCCTTG
ATGTTCTCGAATAATTTCTCAATCTCCATATCAGCATAATTAATAATTATCGTATTATTT
TTACCACCAATTTGAGAATTCATCATATCTCCACCGATTGAAACATGTGTACTATTATCT
TGATGATATTCGTTAAAATTTAGTGCTGAACTAGTGGAATCCAGTTGTGTTGGAAGTATT
ACAGGATTGATTTTCTTATTTGCCCTCTTCACCATTTTGTTCATTTCTCTGACCATATTT
CTCTCAATACCTTTAAATTGACTTTGTAAACTTTTTGCCATTTATATCCCTACTTTCTAG
ACTTCAAAATCTCGTATAATTTGCTTTTCTTCTTCAGTCAATCCAAACAAATCCATGACG
AGTTCATCAATCTCAGTATTTAAAGAATCAACCAAGTCTTGATTAACTTTTTCTTTTGTC
ATTTCTTCCATTATTTGCACAACTAAGTCAGCAATTTCATTCTGTTGGTCATCATTTGAA
TTAGGAATAGGGAACTGCTTGATTTGTGTCAGCCTCATCTGTGGAAATGTATTTCTTTGT
AAAAAGTCAAACTTTTCAATAGCATAAAAAGAAAGTATTTTTGAATTCAATACACCAATT
AAATATAAAGGGGAAACTTTCAGATTGGTAATACTTTCAATACTCTGTTCATGTACAAAA
TTTTCTTTTGTATAAGTTGCTCTAAAAGTATAGATAGATTTCACTGGAATTCTAGCAATT
AAAATTCTCTCTCCTTCAAAAAGTTTACTGTCTCTAGGTGCAGCTAGGTGATTCCCATAA
GATAAAAACTTTCCTGACCATTTTAAATGGTATCTTTGTAAATCTCTACCCGATAGAAAC
ATCCGATAGGAATCATCTTTTTTTTGATTAGAAAAGAACGGTTTACTGGCTTTGAACTCT
TTAAATTCATCCTTATCCTCAGGTTGTTTAGGACTTCCTTTACCTCGTTCATACGCTTTC
AATCCATCTTTGACTGTACCGTAATTTTTTTCTATTACTTTAGACTTCTTCTCAATTTTC
AATAGCAATGATGAAACTCTTCCACTAATAGACGAAATTGTAATTACATCCTGATTAAGT
AAACTTTCAGCCTTAGTATCAGCTACTATTTTTATCTCACCACCTGAAATCACACCTAAA
GTAACTTTTGAGGGACGTTTTGTAAACATCTCTACTATACAAACATCAATTGAAGCTTCA
TCAAAAATTTTGTCTTTAGAATTTATAAAAGTTACTTCATCATAGCTTTTAAGAATATGA
TGGCGTAGTGTCTTATATTGATTAATTGTTAAAAAAGAGTTGGGAATAATATATGAAATT
CCGCCACCATCTCGAACTAGAGAAAAAGCCAATTCTAAAAACAAACCAAATGTATTTGCT
TGATAGTTATTCAAAGGGTAACTCCTTGAATAGTAGCTTTTCATTTCAACTGAAAAGGTA
TTATTTTGAGCAAAAATATAAGGAGGATTCCCAATCACTAGGTCGAAGCCAACAAAGCGA
CCGTCTTCTCCCAAAATTTCGGGAAACTCCATTCGCCATTCCATACCACCAGCATATAAC
GGATTCTTTAAACGAGCTTCTAAAATTTTTTTAGCTTCAGATACTTGTTTTTTAACTTGT
TCGTATCTTCTAGTTTCAGCAGTCTCATCTCCAAATAAATCAATAATACCTGCTTTCCCT
AACTCTACTTCCAACTTCTTTAACCGTTGCAGTTCAGGATTTGAAGCTGTGTCATCAAAT
GACCGCTTTAAATTAGAAATTTTATCCCAGATTTTAGCTTTAGTTCGCTTATTATTTGTT
TCTTTATATTCCCTTACTAAAGACAAATACTCTTTAAAATCTGTCCGTCTCATATCGAAC
TCATAGTCCAAATCAAACTTATGTAGAAGACTATCACCAACTTTGATATTAATATCAATA
TTTGGCAAGGTTGTTAAGGTCTTAGGCCCCATTTTATTTTGGTAGTAATAGGATGATTTT
AATAACTCTATCCAGAGACGCAATCGACAAATATTTACTGAGCTTGGATTTATATCTACT
GCGAAAAGGCAATTTTCAAGAATATAACGTTTCTGATTAAATATTGCTTTCTGAATTTTC
TCAGACTGGCGATTATTTACTTGATAAAGAAAGTTATTCCCTGCCATATCCTGAATTACA
AGCTCATCATTAATAACATAACATTGGATAAGGTTGCCGATATGGTTTCCTTCATCATCG
AATAGTACATTTAGTTCACTCTTTAGAGCAATTATTTCATTTAAAATAGAAACAAGGAAG
TGCCCTGAACCAACCGCAGGGTCACAAATTTTAAGGTCATTAATTGCCGAATTTACTTTT
TTTGCAATTTTGATATTTTGAATATGAAATTTAACCTCTTCGATTGTTTCACATTGCCAA
TTCAGAAATTCATTTACCTTATCTACAACTGCTGTTCTAATTGCTTTCCTAGACATATAC
ATTGTAATGTGACCGGGAGTAAAGAACGAACCATCTTTATAACCATTGATTTTTTCAAAA
ATTAATCCTAGCACAGAAGCATTAATAAGGTCATTTTTAGATTTTTTATGATGTGAAATA
GTAGTAGAAAAATCATAAGAATCTAAAAAGTCAAAAAGATAAGCAATGAAGTTTATTTTA
CCTGATTTACGTTTTTTATCAGCCCCTTTAAGTGCCGTTTTTGAAAAAATATCAATGTTA
CCTTCAGGCAAGCGGTCAATCCCTATACCATCTCTTGAGGTCTCTAGTTCAGTCTCTTCA
AATAGCGATGAGTTGAGATAAGGAACATAGCCAAATTTTTCTTGTACACGCTGATTCCTA
TCCTCTTCTTTTTTAGCAAGCACCGCAAAGAAAAGACTGTAAATTTCTTCAAAACTATCT
AATTTTTCAAATGTTAAAAATCTGAAATCCTCACTTTGATTAAATTGAATCAACTGGGAT
TCAAGTAGTTTCAAGAATAAAATACGATTCATCCAAACTACTGTTAGCTGAATGGCAGTT
TCTTCTTGTTTCTGCCTAGGGACATCCTTCATTTCAAGTTTATCAATAATATTTTCAACA
AACGAATAACGTTGTCGCTTGGCAGGTTTAAGACGAGAAATTATTTTACTTGTTCCCTGT
TTAATTTCTTCTAACCCCATCAAATACAACAGTTCATCATAAAAATTCTTATTAAGCTTA
TTGGAATCTGTAAAGATTTCTTTATTTAATAAGTTTTCTGCTGTGAAAAATCGGTAAAGT
TGTGTTAAGTTACTTTTCTTTATTTCAATAGACTTACTTGATTTAACTAAAGCTTGACTC
AAATCAAAGTGGGCAACAACAATACCTTTTTCAATCGCTTTATCAATTTCAGGCGCAATT
ACTTCAGAGTACAGAAAATCTGTTCTATTACTTGAAAGCTGATTTTTACTAAATTTTGTC
ACAAGCTCAATTAAACGCTTATTCTTAAAAAAATATTTTTCAAACTCTTTAGCTTCTATC
ACAAACCAAGATAAGCCATTAGTTATAATACATTTTTTTATTTCAAGATTTTTTGAAAAT
AAACGTTCAGACAAATAGTAAGCTACAATCTCTTGAAAAGCCTTAGTATTTAATCTTTCC
TTAGTCATCATTTCTGATTTATTAGTTAAACTTTTACACTCAAAAATAACACCCAATGTT
GAATCTGATGTCTTCCCATTGTAAATAGCCAAATCAATACGACTAGAAGTATTTATAAAA
TTATAAGGTAAAACTTGCTCCAAAAAATGTTTAAGCAAGTTTTTCTGATACTCTTCACTT
TCGGTTTTATTATTTTTAAGATGAGTCAAATACTCAGTTAAGTATTTTTCAAAACATAAC
TTTTCATCATCCAACGGCATGATAGCTTGGACAAACTTATTCATGCTTTCCTTTAAACTA
AGTCCTTTAATTGCCATACACAACTCCACTAATAATTATATTCTTTAGCTGATAGTTATT
AGTCTTTTGTGTAAGCAAAAGACTAAGCTAGCTTAGAAATTTCGATAATCTTATTATATC
ATGATTTTGAGTAAAAAAATAAACCCCACCAAGGTTTAATCTTGGTGGGGTTTTAGTGGG
GAATGAAATCATTCCACCGATTTTTTTATCGCTCTAAGCAATTATTAAACCTTGATTTAC
TAGGCTTTCGCAATCAAATTGCGATACTCGATTATTTAAGAGTAAC
