# Supplementary material for: Abundance, Diversity and Role of ICEs and IMEs in the Adaptation of Streptococcus salivarius to the Environment
Source: Genes (Basel). 2020 Aug 26;11(9):999. doi: 10.3390/genes11090999 (PMC7563491; doi:10.3390/genes11090999)
Supplement: Supplementary file 1 [file genes-11-00999-s001.zip › Supplementary files/Lao_Data_S1/IME_SsalBCC42_NS.fasta]

>IME_SsalBCC42_NS
GAAGATAGCTTGACATTCAGCAGTCTAAAAGTAATCTGAGTTCGCATACCTTATAATAAT
GATAAAAAGCTAAGACAAAACCAGTCTTAGCTTTTAAATTATCTTATTTATCGTCATTTT
TCTTCTTTTCGTATCCATCTAGACTATCATTATATTTTCCTGATATAAATCCAAAGATGC
CACCAAAAATAAAGTCCAATAAAGATTATTACCAGTATCTGTCGTAGGCCCCCATAATGT
AATTTAAATCGGAAGATTGCTCCTTAATTCGACCCCCAATGACCAATTGATATTCAATCC
CTCCAAGAAAACCAGAAGTGCTTTCAACCACTTCAACTAATTCGCCACGAACTACTTTTT
GTTTTAATGTATTTGTCATAATAAAACCTCTTTCTATACTATTTAACTCCTAGCTCTTGA
GACAATTCCTTCAAAGTATAGCCAGTTTGTCGTTTTAAGGCAAAAATAGCATCTTGGATT
TCCTTGCGCCCACCTGATATTTCTGGTCTCCATTGCAATATACCTTGCATACAGCTGATA
ATGTTTTCAAGCTCTCTTATAAGTGCTTCAGTTGACTCTCTTTCTTGAGTTAAGCTGATG
TATTGCTCACGATCTGCCGAAGCCATTTGTCCGCTGAGTTCGTTAATATCCGCAAGATTC
TCTAAACGCAATTTATTAGCTTTTTCGAGAATTTTTGCAGCTAATTCTTGCTTCTGAGTA
TATTTATCAATAGATAATTTTCTGATAAACAATAAAATCCCGCAAATAATTGCAAAAAAT
AAAATTAAACCCATACTTTCTCCTTAATCAAATCCATAAGTATTTGTAGCATCTTTAAAC
ATCGTATCTTTCAATACGAAATACCTCCTTTTTTATTTTCACTCAAAAAATCCCTGCTAC
AATAGGGGGCGAGTTTGTTTTAGTGAACGGTCGTCAACTAAAACAATGAAAAATCAAAAA
ATGCCAACCTGACAGAGCATATAAACCTTGTCAAATCAGCATTTTATATATTTGTATTGG
TAACTTTAATTGTTTTAACAAACGACCGTTTACTAAAACTGTTGATAGGTTAAATTTACT
ATTTTTCTAAGGATTTGTCAATCAATTATAGGTGATTTTTTCTATTTATTTGAATACCAT
TGCGCTTAAGTACATTATAAATAGTTGCGGTGGAAATATTCAACTGATTCGCAATATTTC
GAACAGAATTTTCTTTTTGCTGGTATTGTGTAATAATTTGCTTTTCTTTATCTTTCGCTA
TTCCTTTATTACCAAGTTTCACACCTTTTTCTTTCGCTTTACGGAGTCCATCTTTAGTAC
GTTCAGAAATTGCTTGAAGCTCCCATTCTGCCACATAACCCAACATTAAGCAAAAGAATT
TACCAGTTAAAGAATCCGTCTCAATATTTTCATGAAGAGATTGAAGGTGAATACCATGAT
TGGTTAAATCTTCAATAATAGCGGAGAGGTGAAACATCTTTCTGGTTAATCGGTCTAGCT
TGTAGACAATAAAACTGGTTTTGATACCTTGATTGGCACAAGCTTTTGCAAAAATTAGAG
CTTTTTGCAATTGCAGCCGTTCTTGTTTACCACCCGAATCTTTTTCAATATAGAGTTTGT
CGCAGAAGTTCAGGGCTTCTTTTTGGACTTCCAACCCTAACTCTTGGCGGTTATCTGTTG
AGCTAACGCGAGCATAGCCGATAGTTATGGTTTTGATATTTTCTAATTTGTTCTTGTGAT
GATTTGTCAAAATTTCTCCTTTCTTTACTATTGTAGCAGGGTGAACTATATTTTAGAAAA
AAACTTAGTTAAAAGAAAAGACTCGCAATTTTCGCAAGTCTGATGGGTTATATAATGTTC
GTATTGATAGTATATTATTTAGTACACGATGTTACCATGAACTGCAAAAAAGAAAAAACA
GTGTGACGCGTAATAGTCTAAACAATCTGAGTTTATACACCTTTAAACATTAAAAGACAG
CTAAGATAACTGCCGCTATTTTATAGTCTTGGAAAGTAAGGCTATTAATGCTTCAGATTC
TCCAGAGTTATCCGTCTTAACAAGACCAGTTTCTGTTTTACTGAATAAAGCATGAAAAAT
TATCAAGCGTTCTTCCTTATCTACATCTTTACCGTTATAAACTAGTGCTTGATAAAATCT
TGTTAAAGCTTCTTTTTGTTCATATTCCATTGCCATATGTTGACTTGAAATAATAATCTT
AATAATAATTCTAATAAGGTATATCAAAAAAGAAATCAGTGCGACATAAATAAAGGATTG
TCGAAGAAATGGAATATCTTGTTCTTCTGTTCCTCGTAGATAATCATGTATACTAACTAG
TAATGATCCTGCAGAGTATATTAGAGCAACAATAAATATTGCAAGTCCTACCATCCAACA
TCTAGCTTTTATCGTATAATTCTTTGAACGTTCTTTCCATAATTTTTCAGGCGCTTCAAG
CTGTAGTTTTTTCTCATAGGTATCTTCTAGAATCTTTATAGATGTCTCTTTGTCATTTTG
CCATTGTTCAAGATTGTGTTTAAATTCATCTACTTCACGAGAATGTTCTATGAAAATTTC
TCTAATTTTTTTATCATTTTTATCAACTAAGTTAGCTGTTTGTTTAAAGTGTTCTTCAGT
TTCCTTGGCCATATTGTCCATAGATTCCGAAACAGGCTGGACTAGGTTGTTCTGAATTTC
TCTAATAGGAATCTTGAGCTTAGGCATCTCTCTGTTGAGGACAAACAAAGCAGGCAAATT
TCGATATGATTCAGTAGATGAAAGATAATAACCGATATTGTTCTTATTCTTTTCAATCTC
AATATAACTTCTTATAGCATCCAGCAGGCGGTTTGTAGCCCAGCTTTTTAAGTAAAAATC
AATAAACAATCTTATGCTTACTATATCTTTATCTTTATTGATTGGACTATTAACATCTAT
TCGATAGGTTCTTTTTTCCGTTGAACCCTCGCTTGAATAATTCGAACTAAAATAGCTATA
TATGAAATTAACTATTTCTTGATAATTAAATTCGTCCTTATTCTTGAGAAAATCTTTTAA
TTGTTCGAATTTCGTCTTCCAATTCGTCCAATTTTCAAGAATAGGAGTGGCTAGATCATT
CTCTTCTTTTTTTTGTTCCCAATATTTATAATTCGATTGAATTGTAGATTCTAACTCAGA
GAATTTTAGTTTAGACTGGTCATAGTTTAGATTGTAGACATTATTATTAATCTTGAATGA
AAAATATTCATCCATAAAATTGGAAATCTGAGCATTAGTTTTTTTGACCATTCAAACTCC
TTGTCTGGTTTAATTTTATTAATAAATTGTCTCTTAATCAGTATTAGCTAGAAGACCTAT
TTACACTCATTATATCATATTTTATACGTCCTTTGGATGATATCGCTACTCCAAAACATT
TTAGCATATTTACGAGCTACCCCCCCCCCAAAAAAATAGTGTTTATTTGAATTTTAGTGA
AAGTTACAAGAAAAAAAGTATAGAAAAGAGAAAATTCAATTGAAACAAAGACGAAAATTT
TTCAGTAGAAAATAATATATTCAATCTTGACATTATGATAAATATACGGTATAAATTATA
CAAGGAATTCTGGAGGTATATACCAAATACCTACCAGGTTAGAAAAAGAGGAAATGCATT
ATATAAAGATTGCTACTGAGAATTAGATGAAGCTACCTATCAAAAGTCACTTCTCATGGC
AACGCCTGCTATTCAGCATAGTTAGGCTTGTGGAACTATGATTTTGATTTTGAAGTGTGC
GCATCTAATTTTGGGGCGCTACTGTGTAATGCGTTTCCTCTTTCTGTTTTGATTCCTCCC
GAGTAGTTGAATCATTTTCTCCACCTCTTTTATTGAGAAGGAGGTGGTTACAATGTTGTT
TTTTAGAAAAAGCGACTCTGTATCACACATAGACGAGTTGAGTAATATCTGTAAAGATAT
TTTTGCTCTAGTTGTTGCTTGGCAAAAATCTCCAGAGGCTCTATATTCTCAATCTATTAT
CAGGATTCCTTCAATTCTTGAATCTGTTTATATGATTTTGCGAAAGAAGTGGGTTCCTCC
GGAAACATTGCCGGATGCAACTAGTACGAAGAGACAAAAAGCTTTACGACGAGCGTTCTC
TTTGTCAATTAGTATTATTCTGATTTTGATACTTCGTCCTCCAAATATTGATTCACTTTT
GATAAGTGTTTTTGAAAAAGCTTATCCAATTTTGGAAGTTCTGATTGAATTGTTTATAAA
AAACTCAAATAAAGAACCGCCAGATAAAGATAATAAAAAACGGCTACGCAAGAACGAGCG
TAACCGCAATAAATGATTGATCTCACTGTGGAGATGTGATTCATTCCATAAACTATTGGC
CTAGTTTATGGAACTACTCGGTTAAAGAACTGCTTCCGTTTTCGGAAGTGGTTTTTTATG
TTTGAGTTACTATTTATTACATTCTCAGAAAATTCAAAATTTCCGAAAATATACAAAAAT
CATTCACCATATGAAAACGATGGAATCTTTTTATTTTTTGGGTAAGTAAATCCCCAAAAT
TTAATAATAACTTTCCGAAGTATACCAAAAATTGCCTAACTTGTCAATATTAAAATTAGA
CGTTTTTGAAAGATAAAATATCTTTCAAATTCATTATATCACATATTCAAATAGATAAGC
AGTCTTTTGTATAAATAACTTAGTTAATTTTAAAAAATCTTTATATTTTTTGTCATATAC
TTTATGATATCGAAACATTTTTGTAATAGAAATAGTGTACGGATAGTGTCTCGTTTAAAA
ATCATCTACACCTAATATTTCTATATCAATAGGTAATACTTTAACCTTATTTTTTAATTC
TTCCCCTAACTCCCTAAAAAACTCATCATTTGTCTCAATCTCCAAAATCTCAATCAGAGC
CTTGGCGGTATCTGTTAGGTGGAAGGCACTGTATTCGAATGTTATTTTTTCATCGGATTC
AGTGGTGAAGATTAAGACAAGGTTATCGTTTTGGAAGCCAGATAGTTCTCCTTTTTCCAC
AATTATTTCATGTCTTCCACCGCCAGAAATTAAACCGTATTCTTTCAATCTTGAAATGTC
ATTGCCTTTAACGCCATATTTGGTGAATAAATCTAGAAAATCAGCGTGAGAAATCAAGTA
GTAATCTAAAATGTAATCGTCAGAGAGCTCATCGTAAGATTCATCATAAAAAGTAAAAGG
GGCTATTTTTCTGAATAGTTGGAGCTCTTCTTCTGAAAAACGGTTTAAGTCTTGAGTAAT
ACGCTTCGAATAACCGTTAGCTCGTGACACAAGTTCTTCTAATGGTTTTGAGACAACTTC
TGTTTCTTGACTAAAATCTGCATCAATATACTGTTGACGTTTGTTGTGCTGACAAGCTAA
CGCATAAAATAAACACTCAGCCAGAAAAAGATAAGGTCGGTCTTGGTGGTTTAGCTTGTA
AGACTTCTTTAAGCCTAATAAAACGGACTTTGGCAGATTTTGCGATTCTTCTATTAGTTC
AAAAAAATCTTCTAAAATATCAGCCAACAAAAACTTATTTTCTTTATAGTTGGTGTCGCT
TAATCGCTTCTCAGCTTGAAAGATGTAGCTAGAAAAGCATTTTTCTGTTATTTCATCTTG
GACGATTCCGTAAAGGGTTCGTCCTTTATTTTGTCCTGTAAATAATTTATTAAAAGTTGT
ATCCGATAGATAAGCCAAAGAGTCTGCATGTAAGACGAGCGATAAGCCCACGCTAACTTT
CTTTCTATCAGACCAAGTCGTTTTATTGGCGTGTTTTAAAACAATAGAAAACAGACTAGA
AATATCAAACATCAAGCACCTCCAAAACTGGCAAGATTTTAGCACAATTATTGGCAACAA
ATCACGCTTAGACTTTTCTATAATAAAGCCATAAGTTAGCTAATTTAAAATAATTATACC
AAAATCAAAGGAGAAATCTCATGAACTCACTACAAAAATCAACTAAAGAAACGGCTTTGG
CTCAAATCGCAAATCCGTATCAGTTAGCAGTTGCTAAAGAGCTTAGTCATAAGATGGCTA
GCACCCAAGCACAGGAGCTCTTAGCTTCAGATATTCTTTTTAAAATCGGCAATCTTGCTA
TAATTCAAGCTGAGATTATTAAGAACAATCCCGAAGCATTGGCTTATACAGATTATGTTA
TTCGAGCATTTACTCACTACACCACTGAGAAATTAAAATAGGAGTATTATGATGAATATC
TTTCTTATTCTTTCCATTATTTTTGTAACTTCGTATTTACTGCTTTCGATTTGGGATTTT
CTAGATGAAGAAGACGATACAGCATCAGAAGAACAAGCTTTGGCAGAATTCCTCCAGCGT
CGCCAAGACATTCAAGAAGCCTACCTAATCGCCCAAAAAGAATTGTTTAAACGGCGTAAG
TTTTAGCCTTAATTGGACTAGACAAAAGGAAAAAATATGTTGAAATATACTACTGTTTCA
TTACCTAAAATTCATTCCAATCGCTCTAAAAACTGAAGACAGTGAAATTTAACTTTTTAT
CAATTTTCTTGTATAAATGAAGGCAGAAAGGAGGCCAGCTATGAAAAAACTAATGTCATA
TATTCTTGGATTTGTTGCTTGTGCTTGGCTTATCAACTGGGCGGTGAAACTAATTCTAGA
AGTTTGGTGGTTCTTGGTTTTGATGACTGCGGTTATTTTCATTGGATGGTTCGCCTTTCG
GATTATTAAACCTAAAGATTGGAGGTAGAAATGAAAAGAAAATTCGAAGCCTTATCTTGG
AGCGAGTGGAATTGGCAACGTCCTTTTTCTGAAGAAGATGTCAAAAGTTTGCTTGGTCAG
TTGGTCGGTCTAACTCGGCGTAAAAGCATTGTTTTTGAAGTTCGCATAACTAAAAATCGC
GTGCAGTATTTTCTGGGGACGGAAGAACAAGATAAACGTCATATTCACCAGCTAATTCAA
TCACACCGAACTATTCAGTTTTCAAGAGTCTCAAAGCGTGAAAAACTTTCGGTTGCGCGG
TTAGTGAATATCAAAGAATCTCACTATGCTTTAAAAACGGATTCTGTAGAAAACATGATA
CGTTCAAGCCTTACAATTTCAAAAATACTTCAGCCAGACGAAACAGTAGTTATTCAGTTG
GTCATTGGTGCAGGCTCACCACCTCGCCCGCAACCAAAAGATTTGCCGAATTTATCTGCT
AAATGGTATCAAGTAATTACGAATAATATTCCTGAACTTTCCGAAAATTCCAAAAAGCTG
ATGAAACAAAAATTAAACCAATCTACTTTTAAGTGTGAAATTCGTCTTGGTGTCCAATCT
CGCAGTATTTTGCGAACAAAGGAATTTTTGGATAGCCTACTTAGTAGTTTTCGCATGTTG
GAATCAAATGCAACCATCGAATTAAAACCATTAGCTATCCAAAAACTCAATCAAGCACAA
CCCTCTTGGTCTTTCCCGTATAGTCTATCCGTCTCAGACTTAGCCTGTTTCCTGCTTTTA
CCTATTGGGGAAGAAAATATTGCAGGTGTGCCAAATGTTCACCCTAAATTAGTAACTCCA
CCTTTGGGCTACAATGTTAATCGGAAGATTCAGCGAAGCTTGGCGCAAACGATTGAAAGT
CAACCAAGACCAATTCAAATTTCAGCTCAAGCTGGCAAAAAGCACACCGTTTTTCTCGGC
TCAACAGGTTGCGGCAAAACTACCACTATGAGCCATTTGATTTTATCAGATATAAACTCT
AAACATCATAGCGTAGTTGTGGTGGATGCTAAAGGCCAACTCACTCATGAATTATTAGAA
CGCACACCAGCTGAGCACGATGAAGATATAGTAGTCATCTCACCAACTGCCAAAAGAGTT
GTTGGTATAAACCCTTTTGAGCTAACTAAATATGGTATTGAGCCAGAAGTTATTGCAGAT
TATCTTTTAGAGCTATTTAAAGGACTTTATCCTGAACATTTTGGAATTTACTCACTGGAT
ATTTTGTCACATAGTTTTTTAACTCTGGCGCGCATTCCAAACACTTCTTTAGTGATGTTA
CCAAGTCTGCTGACTAATCAGTCTTTTCGAAATAAACTATTAAGAGAGTTAAAAGACCCA
ATCGGGCTGGAAAGTTTCTGGAACTGGTTTGAGCTACTCAGTGAAGCTCAACGTCACCAG
ATGTTAAATCCCATTTTGAATAAATTCCGACAGTTTTTGCTTCGCCCACAACTTCGAGCA
ATGTTGGGACAAACTAATCCAAATTTTAGTCTTGCGGAAATCTTCAAAAGCCGAAAAATC
GTATTGATTCCGTTAAATAAATCGGTAATCGGGTCAGAGTCTGCGAAACTCATAGGTAGC
CTAATCACTTCAATGCTCTGGATGCTAATTTTGCGCCAGTCTTCAGTTGAGCCAAACAAA
CGCCAATCGGTCTTTATCTATATTGATGAAACACCAAGCTTCCTAGGAATCCCCAATTCT
AACTTAGACGAAGCACTTTCACAATCTCGCCAATTTAATGTTGGCTGGAATATCGGCTTC
CAGCATATTGCACAGATGTCACCCCAGTTAAAAGCTGGTGTTGAATCTAATGTTGCGAAT
AAAATTGTTTTTGGCTTAAATCTTGATGAAGCACGCGAAATGGCAAAATATACTCTGGAG
ATTGATAAAGAAGATTTTTACAGCTTACCACCATTTTGGGCATATATCAGAACAGAAATC
TCACCAAATACCTACCGCTGGCTTATCGGTAAAACCTACCCACCTAAACCAAAAATTAGA
GATAGTCGTGTACCATTTTTGAATAGCTTGAGCCGGTACGGACAAGATATTTCAGAAATT
GAAAGCCAATTCAAAAACTATATTTTTGAAAAATCTACTTCAAAAAATGAAAAATCTAAC
CCAAAATTAACAGATTTAGGGCGCAGAAAGCGTTCCAATCGCTCTTCGAATCGTGTTGAT
GAAGAAAATTCTTCCACCCCTGATAAATAAAGGTTTTTAGGATTTTTACTCACACGACTT
ACTCCGTAACTAAGTACATTTTGCGGAGAGCACACCTTTAAATTTAATGGAGAACAAAAC
AGATGAAATGGAATCAATTAACAAATGAAGATACGCAGATTCTATACTTTTTAAATCAGG
CTAGATATGCCACTACCAACCAACTAGCTAGACTCTTTTTCGCGGATAGCGCTCGATTTG
AAACCGGTATTCGCCGTGCTAATTTTACCGCGCAAAGTCTCAAACAAGCTGGCCTAATCT
CGCACTTGAAACGTAGAATTGGTGGCGTACGTCGAGGCTCGTCTTCCTATGTCTGGCAAA
TTACTTTTCAAGGGCTAAAACTCCTTAAAAGTCAAGATGACAGTATCACCTTACGCTATA
AAAATCAATATGAGCCAACTCAGCACCACGTTGAACATACTTTAGCAATTACGGAAATCT
TTGTTGAGACACTGGAGACCGTTCGAGATTCAGAAAAGCTATCGCTTGAAACTTTTTCCT
TTGAGCCGAACTCTTGGCGAAGCTACCAAAAACTTTCTGGTTTAGGCAGAACTTTAAAGC
CCGATGCTTATTTAGAGTTAGTTAATCATGATTACGAAGACCATTATTTTCTGGAAATAG
ACCGAAGCACAGAAAGTCTTGCGCGTGTCGTAAATACTTGCAAGAAATATATTGAATATT
ATCGGTCAGGTATTGAACAGCGACAAAAGGAAGTTTTCCCCTATGTTTTGTGGGTTGTGC
CAGATGACAAGCGAAAGCTGGCAATTTCGAAAGCGATTCAAAAAGAACTCTACAATTTTT
GGGAATTATTCACTGTGATTACTTTGGACGAATATTCAGATTATATCAAAGGAGGGGTTT
CGAATGAATCAGAAGAATCAAGATAGAGACTCAAAACAGGCTTCACGCACCGCCGATGAA
ATTTGTCGAATTGGTCGAACGACTTACTTAATCCGTCACCGTTTTACTGGAAATCGCAAT
CTTGAAAATGTCCTAGAAAGGTTGATTTTAAGCGATAAATCGCTACTTTAACAGTAGTAA
AAATGGTATAATAGAGATATAAGGTGTGTGAACTCCAAAAGGAGAAAAACACATGAACAG
AACTTTGACAATTTCAGATTATAGACAAGTAGATACTTCAAAACTTTCAGATATTACGGT
AGTTTACTGTCGCTTAAGTCAAGACGATGGTCTGGACGGAGATAGTAACTCAATTACCAA
TCAGAAGAAAATTCTTCTGGAAGTGGTTAAACATGAAAAACTGCCTAATCCTATTTTGTT
TGTTGATGATGGCTTTAGTGGCACAAATTTTGACCGTCCGGCTATCTCGGAAGCACTTAG
ACTGGTGGAAAATCGACAAGTTTCAAACTTTATCGTTAAGGATTTAAGCCGTCTAGGGCG
CTCTTATATCAAGGTTGGTCAACTAACGGAAATCACTTTTCCTAGTTTTGACGTTCGCTT
TATCGCCTTAAACGATGGCGTAGATTCTAGCAAGCCCAATGAAACTAATTCTATTTTCTT
GCCAATTAAGAGTCTAATGGACGAAATGTATGCGGCGGATACCAGCAAGAAGATTCGAGC
GGTTGTGCAATCTAAAGCGAGAGCTGGCGAGCGTGTCACAGTAAATCCACCTTATGGCTA
CCTCAAAGACCCAAGCAATCCTAAAAACTGGATTATTGATCCTGTTGCCAGTGAAGTTGT
AAAACGGATTTTTCAAGAAGCGAAAAGCGGAAAAAGTCTTTCAGAAATTTCAAAAGGGTT
AGAAAATGACAAAATTTTTAAACCAGACCGCCACCGAATAGAAATCGGTTTGAAACCTAT
TTCCGCCAGTTCAAATGTTGAGAGCTTGCCGTATTTTTGGACGCAAGAAACCCTAAGCGC
TATCTTAGGGCGCGAAGAATATCTTGGGCACACCGTCAATCTTCGAACTCACACAAAATC
TTACAAAGACAAGCGTAAGGTGGATAATCCGAAGGAAGGTTGGTTGGTTTTCAAAAATAC
TCAAGAAGCGATAATTGACCAAGAAACGTTCGATATTGTTCAGAAGATGAGGAGTCATAA
GCGGTCTAATCAACGATATAAAAATCGGGCTGGTCATGAGAATTTGTTTGCGGGGTTGGT
CTTTTGTGGAACTTGTGGACGAAAGCATTATTTTTGCCCATTCCAAAGTAAAACAGGACT
CAATCATGACCATTACAAGTGTTCTGGTTACCGTAAGCCGATTGATGGTTGCGAAAATCC
GCATTATATTCAAAAATCCGCCCTGATTGAGATTATAAGTGACAAGCTCCGCCAAACCAT
TCAGGAAGCCCACTTCAACCAAGAAGCCTTTTTGAAAAAGTTGGAACAGCAAAGCCAAGC
TCAATTCAGTAAGGATAACAAACGTCAGCAACTGCAACTTCAAAAGGATGAACACCGCTC
TAAAGAGATTGATAGCATCATTCAGAAGCTTTATGAAGATAATCTACTTGGTAAAATTTC
AGATGAACGCTTTGTGAAGCTAAGTCAGAGCTATGAAGAAGAACAGAAACAACTTCAAAT
TTCCATTTCTGACTTAACAGAAAAACTCGCCAAACAACAAGAAGATAGCTTGAATATCTC
CAAGTTTATGACGAGAATTTCAAAATATACAGAGCTTCCAAAATTGACCGTTGAAATAGT
GAATGAACTGATTGACAAGATTGTGATTCATAAACCAACTGGCACGAAACGCAATCGTAT
TATCCAAATTGACATTTATTACAATTTCATCGGGAAACTAGATAAAGAAAAAAGCGAGCC
AAACGATTTGGCTCGCTAATATTAACCCAAGTAGCTAAACTGCTAGGTGTCAGGTCAGCC
GA
