# Supplementary material for: Abundance, Diversity and Role of ICEs and IMEs in the Adaptation of Streptococcus salivarius to the Environment
Source: Genes (Basel). 2020 Aug 26;11(9):999. doi: 10.3390/genes11090999 (PMC7563491; doi:10.3390/genes11090999)
Supplement: Supplementary file 1 [file genes-11-00999-s001.zip › Supplementary files/Lao_Data_S1/IME_SsalBCC42_rpmG_1.fasta]

>IME_SsalBCC42_rpmG_1
ACTGAAGTAAAATAATTAAGATAAGAAAAGCCTATGAAACTCATGTTTCTAGGCTTTTTT
CGTGCTTAAATTGCGGTTTTGTCTGATTTTTGTCTGATTGAATTATTTCTAACTTTTATT
TACCAAACTATTTATTCACTTACAACAGCTTATTAAAAATGATACAATAGAAAAAAGTCA
ACTTATAGGAGAATGACTATGAAAACACAGGCAATCGAAGTAACAAACCTTGCTAAGTCG
TTTGAATTAAGCAAGGGTAAGACTNTTCAGATTTTAAACGGTCTCAGTTTATCAGCTAAC
TATGGTGAATTTATATCTATATTAGGTGTCAGTGGTTCTGGAAAATCAACACTATTAAAA
TGTATGTCNGGTCTATTGCAACCAAGTCAAGGAAAGGTTGAGATTCAAGGTTTAGATCCC
TATCAAACTAGTCCTAATAAACTTGCTAAACTAAGACGTGAGTCCTTAGCNTTTATCTTC
CAATCCTATAATTTGGTACCTGCACTACCTATTATTGAAAATATCGCCTTACCTTTAAGA
TTATCAGGCAAAAAGGTCAACAACCAAGAGATACTTGANTTACTGGAAAAATTGCAATTN
AAGGCAGATAGCAAAGCCTTCCCTTCAACCTTATCTGGTGGTGAACAACAAAAAATAGCT
ATTGCACGAGCTATTTTAGCAGATAGTCAGATTATTTTTGCAGATGAGCCTACTGGTGCG
CTTGATAGTACCTCTCGTCAAATTGTTTTTGATATTTTAAGAACACTAGCTAATCAGGGG
AAATGTATCCTCATGGTTACTCACGATATTGAGCTAGCTTCAAAAACTGACCGAGCACTC
ATCCTTAAGGATGGTTTGATTTCCCAAGAAATTATAAAACCTAAGTCTGAAGAATTAACT
AAGGCTTTAGGTATAGAGACTGATGTAAGGGAGAGATAAATCATGTTAAAACTCATTTAT
TACCAATGGAGNTATAGTTGGAAAGAATGGACCGCAACTGTACCTGTCTTTTTTATGGCA
AGTCTCATTTCAGGGATATCCCTTTCAGGCGACTTTAATATTATAGCAAACAAGGACGTA
CTACTCAGTGTTCAAACAGACCCAAGCCCAGTATTCCTTATGCCCATTTTCTTTGGCGGG
CTAACTCTTTTTCTTATTATTTCCAGTCTCATTGCTAGTCTTTTANATTATTTCAAATCG
GATTATCAACTTTGGGAAATTTTAGGTGCTAACCGCTGGCAGTTGTCAATTTTAGTTGCT
GGACAAANTAGTTTAATGGCATTTATTTCCAGTATACCTGGTGCTCTCATTGCAACACCG
ATAAGCCGTTACTACTATTATTATTTACAGAAGTATTTTGGCAAAGGTATGATGCCAGAT
TTAAACTTTGGTTCTCAACCGTTGGCACTGCTTGCTACCGTAGCTTTAATTTCAAGTCTN
GCTTTTGTTAGTGGGTACTTCTATACCAGTAAACTCCTTAAACAGAAAGTCGAACGAAAA
NCTTTTAAATTTTGGATAATTGTTAAGAAAGCAGTCCCATGGGCTATTTTAGTTGNCCTA
TATGCTTCCCTTTTATTTATGTTTTATCATTCAGAACCANTATTGGGTACTGGTTCCTTG
CTTTANCTCATGCTAGTCAATGTTTTTGCTATCTATGCTCTATCTCCCTATCTTCAAATT
GGTATTATCAAACTTTTATCACCCGTACTACTTAGCCACAGGTANGCCCCAATCCTTGCA
AAATGGCAAATTCTAAGTCAAAAATCTTATCTTAAAGCCATTAANGCTTCGGTTGTTNCN
GGAATTACATTGGTTGGGAGTTTTCANCTACTCTCGCAAAATATCTTTTCTTTCTTTCAA
NAAGACGGTGAATTAGAATTATTAGTTTCCTTTATTGCCTTTTTCCTAGCTCCTGTACTA
TTAATATTAGCAAACGTAGTCTCCATGACATTATTGTCTGTCCGCCAGGAGGCCAAAGAG
CAGGAACAGTTAGCCACATTAGGAGTTTCCCCTGCTCAACTGTTGCATACAAAACTTTGG
GAAAGTCTTATTATAACGGGACTAGCGTTCTTTATTTCCCTAGTGATTAACCTTGCAATG
ATTGGTCTGATGAACCATTCACTCAGATTGTTGAAAATGGGAATGACTAATTGGACAGGT
CTTTTCCTTCCAGCTATCATCCTATCTACACTACTCTTTCTTTTGACTTTCATCACTAAA
GTAAGCCATATTAAGAAACAAACATTTTAAGAAAGAAGCCTATGAAACGTATGTTTCTAG
GCTTTTTTCTAATGTTCAAAATTCTATTTCATCTAGTTTTTATCTGATTAAAGTTTAACT
TTTGTTACTCAATCAACTTCTCTAGCTTTTCAACCGCTCCTCTCATGGTGTCTTTTTGTT
TCTTAATCACGTGGAGATAGACACGTTCAATCTCCTTAGAATCCTCCGAGTGTCCGACAA
ATTCTCGAATGGTTGGGAGATCAATGCCTTCACTTGCCATAATGGAAATAAAGCTATGAC
GAAACATATGAGGAATGACATGAATCGGTCTCCCAAAGTCTAGGAAATTATCAATATCCT
TATAGGACTTACCTGCCTTCTTATTATACTTTACTGACTGACTAGAACCACCTCTCAGGA
ATTGTGATAGCTCGTTGTGATAAAGCGGAGAACCTTGCCTATTACCTGCCCTGATATAGG
TTCTAGTAAAGAGATAGCCCAAGTCTTGGTAAGTCGGATTGAATTGAGCTTGAAACTTAT
TTCTGTCAATGTAGTGTCGCAAGATTTTCTCTACCTCAGAACTCATTGGAATCGTACGGA
CACTTTCCTTAGTCTTAAGGTCTGCTCGGTAACGTTCCTTTTCATCAAGATTAAGAGCTT
CCATAACCTCATCTGATTTATTTTTACTTGCCCTCTGCCAATGAACCTTTATCCACTTTC
CCTCAAAATCAAGCATATCTTCATTCAAACCCAAAACCTCACTTGGTCTCATGCCTGTTA
GGAAAATCATTCTCAACACGTCTGCAATAAGTTGATTATCAGACCTATCTGTCCAGCTTT
CTATCAGGCGGAGAACATAGTTAACTTCGCTTGCTTCTAAGTATTTTTCCGCAATGTCTT
CACGTTTCTTATTCTGCTCCTCACTCTTTGTCAGAACTCGCCTTTTAACCTTGTTATTAG
TAATCGGGTCTTGTGTAAGAGTAATTTGTCCATTTTCCACTGACCAGTCAAAAATCATCT
TAAGGTAGATATGCAGGTTTCTTGCCATGTGCATAGAAGAAACATTGATAAGATTTTGAA
TTTCATCTGTCATAGAGGCAAATTTTGTGATAGATATTCTTGTATCAAAGTTAGGCTCAA
TATAACGGTTGTAGATAGTAACTCTTGTTTTAAGGGTATTATTGGCTGGCTTGACCCTCT
CATGCCATGCTCTAAAGGCTTTACCATAAAGATTTCCATCTTCATCAAAGGGCTTGGCGA
TTTCTTCTAGGGTTAAAATCCTCTTTGCTTTCTTGGGTGTTACGCCTGTTACCTCAGCAA
TATAGTCATCAACTAATTTATTTAGTTCTTGCGTGACCTGTGTAATCAGTTGCGAGTTTT
TAATATCACTGACCAAGAGACGCTCTTTCCCAGATGATGTTTTCTTACTTGGTCTTGCCT
TAGTAGTAAACCACCCTTTACTAGCACCTGTAGAAAGGTATTTCTTGTGAGATTTTTTAG
TAATAGGGTGGGTAAATCGCATAGCGAATTTCACCAAGACGTTACCCGCCTTATTAGGGT
CTGGTCGCCAAGAACTGATGATGAGTACTCTTGAACCATTATCTCTCATAGGTACCCCCT
ACACTATCTTTGCAACATACTGGTTAGTAATTTTGTAGTCAAACCATACTACAAAGACTT
CCGAGTGGATAAAGACGTTGCCATGCGTTCCTTTGATACCGAAGGCGTATGGACTGTCTT
TCATCTGACGAATATAGCTATTAAGTGTTGCAACTGTCATGCCATGCCAGAGTTCATCTA
AAAAGACGGATTTTCGGTACCAGTTACGGGTCAAGTCAAAATCATGTTCTGTTTTTAATA
TTGCCATTGAATTCTCCTTCTATTCTAGTTATAGTCAAGATAGTTATTTTTAGAAAGGCG
GATTGTAGCGTTTTACAAGTCGTCTTTTCTTATGCCCCAATAGGCTGAGCTTAATTGCTC
TTGTTTGTACTGCTGAATGTCTGTTTCGTCTACTTTCGTTAGCTTAGATATACCAAGCTC
AAGTAGGTACTGAATATAATTATCTGCCTTTTCTTGTCCATGTGATTCGGCTTTTGCCAC
ATATAGTTTCCCGAGTGTTCGTGAGACTTGTTTTTCTGTCCATAGCTCAGACTGTTTTAG
AGTTGGCTTCGTTCGCTTAACACTCAAGACAGTCTTTTCTTTTGTCTCTAGGTAGTCATT
CCACCACTTTACATTTTTTCTTCGCCAACGGTTAGAATCCTTGTCTCTCGGACTGACAAA
ACGATAATGTCCGTTAATTGCCTCAAAGTAAATCTCTTTGAGCGGTCGCCCATCTTTTAT
CTGTTTAGCTAATAAATTTGCCTTTTCTTGCCAACATCTAAGCTCTGCTCTTGTCCATGA
TGATGGCGTTTCTGGTAAATCTTTGTCTAGTTTTTTCTCTAACAGCTTGTTATAGATACA
CCATTGCTGAGTACCTCTAACACCAATCGTTACCATCTCACCAACCTTTTCACCATTTTC
AAGAATACTCTTTTCATGGTAATCAAAGGTTTTAGCAGTTGATATGCAGAGTTGCCTTTT
ACAGTAACTGTAAATAAGTGGGACGGATAGGCTGTCGTCAAAGATATCATTGGCGATATC
TAGCCTTGTGACGTTACTATGATATTCAAAAATACGCTTCATTAATGCTACCCAATTATT
GACATTGCTTTCCATGTATTCTTCATATTGACGGCACCCCTGCCCTCTCAGTTCGATAAA
GACCCCCATTTTCGATTCCCAATCCTTATTGAAATAAACCTTTATCTCTGAGAAGGCATA
ATGCCGTTGGTACTTGTTTATACCCCATTCATTGAGGACAAACTTGTCTTTAGGAAGAAT
GAGGATTTTCTCAATGACATCATCTGGGGCTAAACCTTTAATCGTTACAGCTAAATAGTC
TAACATCACTGAGTTATCCATGTTTAGGCTCCAATAAATTTAATATCGGTTGCCACTAGC
TTTAAGCCACCCCAATTTCCACCACCATTACTGTTAGCTCGCCAACCAAGGTGGACTTCT
GGATTTACAAGTTCTACTACGAGAGAGTTCAGCTCATCCTTTTCAACGGATTTAGCTAAC
TTGTCAAGATTATCTACAATCTCCAAACGAATGCTCTTAAGGTCATCAGGGGAATAACCC
AAGTCTTTCAAGGCCTGAATTTTGTCTGTATCTTGTACAGAACAAGTAATTTTAGCCACT
TCATCTGTCGCAATGCTTTCGCCATTGATATTTTTATAGACTGGAGCAACCCGTGAAGAA
AGGATAGTCACTTTCTTTGGAATGTCAAATTGTGATTTATCCAATTTCAAATCGCCTACT
TTTACAGTTTCGTCTGTTAAGTTAAATTTTGTCATGTATTTTTCTCCTGTTCATAAAAAC
TACGCCTACATGAAATCCTTCGTAAACCATTGATATCATGGGCTTTATAAAGGTTCTTTC
GTGAATTTTGCTTCAAATCGTCAAATTCCTTGCGTATCAAAGGATTTGACCACATTTCAT
GTATGTGTGCACCCCCTAATAGGGGCTGGGGTGCAAATGTCAAATCGAGTTCAGCCGTTT
GCCACCTTCCCCACCTGCTCTGGGCTACCGTGTTGACCACTCGCCCAGCGGTGGGGTGGC
GAACCGTCTTCATCGATGAAAGAATCCAAGTCTCTTAGATGATTTCTCTTCAGTCTCTTT
CTCCAAGGTCTGGATTCTAGCCAGAAGCACTTCTAACTCCTTTTTCAACTTCACTAGGTT
CCTTCGATAATCTTCTTGGATTGCCTTAAAGGAGACCTCTAGCTCATCAACAAGTTCTCT
AATAGGTTTTTGAGAATCATTTTCTTTAGAAAACCCATAAGCGCTTAGAATTGCACTTTC
TAGCCCCAACGAAGACTTCTTATCAGCAATCGCTTGAAAATGGTTTAGGTCATCTTCTGT
AAAAAGATAAACTTTAGAATATGAGTTTCGACCCGTTCTCACCCTACTTTCTTTAAATTG
AGTATCGGTCAGGCTTTCAATTTTTAATCGCCACTTTTTCAGTGTTGAAACTGAGTTAAG
ACCGTCAACCCTGTCCACAACTTCTTGATAATCGTATTCATTCATTAGCTTACCTGTGTT
TTTTGATTGAGAAAGTCAGTCGCAATCTGCAAAGCTCTAGATTCAATTAATCGCTCAGAT
CCCGTACCCTTGATAAGGTGATAGAGTTATCTGGCATCCAAATCATTACAATACTCTGGT
TTGATTAAGACTATCTCTTTTGTCTCTTGTAAGTAGACTACCCACTCTATTATTTGTAGT
CCCATACCTGTTAAATTCATAATTACCCCCTTTTCTGATTTTGGATAACTAGCATTTATC
CGAAATAGATGGTATAATTACAATAATTAGATTTACTGTCCTTGAACGATGTACTAGGTT
GTTCAAGGATTTTTTGTACCTTCCTTTCTTTTTTGATTGTTAGGTTAGCTCCTTTCTATC
GAACATATACGTTTTTATGTACGAATGGTGTAAAATTTTTTGAGCAATCCTAATGCTCAC
CAATAATTATATACGATATCATACACGCTGTCAAGTGTTATCTCCAAAAAATGTACGATT
TTATAAACTCCTGTGTTATAATGGTCTAAGAGGTAACTTATGTTTGAAATACTTAAACCT
GATAAAAAGTCTGTGGGGCGAAGACTTAGACAAGTCAAGGATGAATTGAATTTATCCTTT
ACAGATTTTGGAAATCGTCTAGGACTCAAAAAATCAACCATTAATGCATATGTTAGAGGG
GATAACTTAGCTCCTCTTGAAGTTTTAGAGAAAGTGTCAAAAATCTATGGGAAACCTGTA
GGTTGGTTTTACTATGGAGAATTAGAAGAATACATTGAACTTTATCTTAGAAAACTCGGT
TATGGTAAATTTCTAGACGAATATCCTGAAACCCCATTAAAGATAAAAGATGAGCTTTTT
AGGATTAAAACAGATCCAATACAATCAGTCACAACTAACGGAGGGGTAAGCATTGGAACA
TTTGAAAATCCTGACTGGGAAAATGATTTTGGTTACCCAAGTGAAGGCTACTTAGACGAC
ATCTTCTTTGAAATGCTCTATGACACGCTAAAAAATTCAATTAGACAGGAAGCTCAGAAC
TTTCTAAGTCAGCAAAGGGGACTTGATGATACTAAAGTCAAAGAACTTTCTAATTACTTT
GCCAATCAAATCTATACTTCATATGATTTTATCGGAAATCTAGAAAATCTTACCAAAGAT
AAAATCAAACAAGAAGTTAAAAAAGGCTATGAACGCCTACTTAAAGATTCACCTCAAGTA
GGCGTAGAAGTTAGCTATGATTCCAATTACTTACTTGGTTTTCTGATAAATACACTTGCG
GATAGCCAAACAACAAGACAGCTACTTTCAGATATATCCCAAGCAACAGTTGGTATGCCT
TTTTCACAATTTTATGAAGGTCATGAATTAGTCGATATTATCCAATCTATCAGACCTCGA
CTGATAGAACTTTACCATAATACAACCTTTGATGATTGGACTGACTGGGCGGAGAAATAA
CTTTAGATAGGAAGAAGAAAATGGATAGATTTAAAAATATACCCAAACCACATTTACCAA
AAAAACTCCCTTTTGACTATACTTCAATATACACTGACCCTCAAATTATTAAGTTAGTCA
CTAAAGCCAATATTGCTATTGGTACTTATGAAGGATTTTTAGAATCCATCATTAATCCTA
TGCTGCTGATTTCTCCCTTGCTTAGCCAAGAAGCCGTTCTCTCCTCAAAACTTGAAGGAA
CTCATGCTACTTTGGAAGACTTACTTAATTATGAAGCGGGTAATAAAGTTGATATTGAGC
GTGACGAATTGCATGAGATTATTAACTATCGAAAAGCACTCTTTTACGCTTTAGAAAACA
TCTCTATCATCAATAATAATGATTCTAAAGGCTTGCCTTTATCTAATAGAATTATTAAAG
AAATGCACAAAATTCTTCTGGATAATGTTAGAGGTAGCAGTAAAAATCCTGGTAATTTTA
AGAGAAACCAAAACTATATCGGTAGCATAGCTTCGATATCATACACTCCTGTCCCTGCGG
AACAAACACCAGAATATATGTCTAACTTAGAGCAATATATACATTATGATGATTTAGACC
TATTGGTCCAGTCGGCAATTATTCATGCTCAATTTGAAATGATTCACCCTTTTGAAGACG
GTAATGGACGAATTGGACGATTGCTCATACCACTGTTCCTCTACTATCAAGAACTCCTTT
CTTATCCAACCTTTTATATGAGTTCATACTTTGAAAAAGATAGGTCTCTTTACATATCTC
ACCTGTCAAATATTTCAAAAAATAACAACTGGAAAGACTGGTTTAAATACTATCTAGAAG
GAGTGATATTGTCTGCAGAAGAGAGTACAAAAAAAGCTCAAGATATACTGAGCCTGTATA
ATATCATGAAGGAACAAATCATCCCCAAACTTCATTCTGTATCAGGTATCCAGCTTCTTG
ACTTTATATTCTCAGCTCCAATTTTTAAGGCGAAACAAGTTAGTGAACACCTAAAAATTT
CTGAACGAACCACTTATACCTTACTAAACAAGTTGATTGAGGAAGGCTATCTTTTAACTG
ATAACGCTCAAAGGAATAGAACCTACTATTGTCCTCAACTTCTTTCAATCGTTCAATAAG
CTATCTCTTATTGAAGCAATACTCATTCCTGCTTCACTTATTTCTTCTTTAGTGAAGCGA
AAGCCACTTTTACTTCACTTATTCATTTTTTAGTGAAGTGAAACCCGTTTTGGCTTCACT
TATTTTTTGTTATATGAAGCAGAGCTGGTTTTCACTTCACTTAGTTAAAGAGTAGGATTT
TATCTGATTTTTATCTGATTAAAACTAAAGCAAGGTCAAAATCACCCAATTTCATCAACA
ATTGAAAAGTTAAAAAGCCCATAAAATCAACGTTTCTGTCATTCATGAATATTACTAAAC
CATGCATTACGCTCACTGAGGTTAAGTAG
