# Supplementary material for: Abundance, Diversity and Role of ICEs and IMEs in the Adaptation of Streptococcus salivarius to the Environment
Source: Genes (Basel). 2020 Aug 26;11(9):999. doi: 10.3390/genes11090999 (PMC7563491; doi:10.3390/genes11090999)
Supplement: Supplementary file 1 [file genes-11-00999-s001.zip › Supplementary files/Lao_Data_S1/IME_SsalBCC42_rpmG_2.fasta]

>IME_SsalBCC42_rpmG_2
ACTGAGGTTAAGTAGTTATTCACTACACGTCAGTTAAGACGAGAAACCTTGATTTTATGC
GATTCTTAAATTTTTGAATTTCAGTATATTGCAATAAAAATCAACCGAATGACTACATTT
TTGACTACATTTTTTGTGAAATAAATTTAGAAGTTCGGATATATAAAAGTCACTTAAACT
AGTTAGTTTAAGTGACTTTTTTACGTTTAAAGCTTAGTATACTGTTATTCTTTTTATATA
AGCTAAGCATAGATTTCTACATATTTTTAGTTTAGTGAGAACTTCATTGTATTGGTAGAA
ATATCACGCTTTTCTGATCAGTCAAAGAGGAAAGAAGCATATTTAATAATGAGATAACGG
ATTGTACTATTGATTATATTCCCTCAAATTTTTAGTTTCAAATTTATATCTTTTCACTTC
ATTTCCATCTGATTGATTTCTATTCAAAGATAAAAGCTCTGATAGTTCTAATAGAATATT
AAAGTACTTCCCTAGTATCAAAACCTTCAAAATATTCCATCTCTATTCCATCTTCATTTA
TGGCAAGCGCATTACATGGTGTTATATAATTTCCAATTGGTGACCAAGTTCCTTGCTTAC
CACTAATTAAATCTATACAACATCTAAAAATTATCTGTTTTTCATTTATTTGAATATTAT
TCTCAAATAGCTCAAACAATGGAAACCAATCATATATAGCTCGGCAAGAATCAAATGTAA
AAATGTCAACATTCATTACGGTATCCTTTGCTTTATATGAAAATCTATCATGCTCCAAAT
AATTGACATGCATTGGATAGCCTAATTGATTTAGAACAAATTGGATTAATACTTTTATAA
ATGTTAGATCACAAAAATAATAATCAAATTCCTCAATAAATTTATAAGTCTTTTCGATAC
TCGATTTAAAATTTCCTGTTAAATTAACGTTATTTAGTTTCTCAGATGTCTTCAATAAAT
CGTACCATATCCTTAGGGACTCAGTTCTATTTCTTATAGTTCCTGCTTCTTTACTATCAT
ACATTGCTCCTTTCTCTTTCCAAGAATGAGTCAAGTTTTGTACAAAATAGTTTCCTAGTT
CATCATTCTCTACGTCATTTATCTGATTATTGTTTTTAAAAATCTGACTACTAATAGAAT
TATTCTTAAAAATCCTATAGGATGGAGCAACATTATTAGCATAGAAAATAGGATATGTTG
TACAAAATGCAGAATATGCCCCATCAAAATTTTCTTTAAGGTATGGCTTTAAACATTCAT
TATTGTCTAAACACTCTGAACTTAGTATTTCATACTTTCCGAATCTACCAAGTATGGCCG
ATTCTGGTTTCTCTTGCTTGGCAAGGAATGAACTCAATATCTGTAAATAATCATCTTCTT
TTTTAGTTTTATCCTCAAGTGAAGGTACAGCATTATTAGTTATTAAAACTCCTATATCAC
TTAACATACCATAATCAAAAACATAATGAATTGTTGAAGCATTATCAACAGAAAAAAGAG
ACTGGGTGAAATCTAAAAATATAATATCAAATCTATGTTTAGGAAAATTTTCACAAAAAT
CCTTAAATTTTTGACGATATACTTTTAATGTAGGATACTTTTCTCTAGCTTTGTTCACTG
CTTCTCCATACATTGTTCTATCTTGTTCTAATGCCCAAACATTCTCTATTTTAATTCCAT
AATCTAGCATTACATTCAAATCATTCTCAGGCTCTGGACCACAAAAGTATATTACCTTTA
ACTCACTGGCCTTTTTTTCAGAGTTTACTTGATTTAGAAAATCAGAAAATCCATTTATCA
CTGATTCATCTTTATCAAAAATCCCTGCTGTATACTCAGATTTTTGATGAAGATATCGTC
TCATCTCTCGGATTTTTATTTCACTTAATATAGCACTTTGCTGTCTCTTAATTGTTAATC
CTTCAATAGCTTTCTTCCAAATCCTTGATCGTGCTTCTTCTTTTTTTTCTTGCTTATACG
TTACCATTTTATTCGACTCCTTAATCAATTTTTCTAAAAATATTTACGTTTAAAAGGTTT
CAAGTTCTAACTTCTAGGATATATAATCCTCAACTCTAAATTCTAATACCTAGTGTATCT
AGATACTCTCTTAGTAATAACTCGTCTTTATCAGAAAACTGTTTTTCCTTTATAAAATCA
CCTAGTTTACTTATTATTTCTGATTTAAACTTAAGAAATTCTATATCAAATTTATCATAA
AATGTTCCTTTACTACTGTGTACTGTCCAATCATTAGATAAATCATCAAACATAAACGAA
TTAAAATGTCTAGAGGCATCTTTAACTAATTTATCAGATATATTTTCCAAATATTTAACG
AGCATACTCTCATCACCGTGATTTGTTTCAATATAGTAAAACTCATCATCAAGCCTCTCT
TTGATTTTATTAAAACTATTCTCTATCCTAATTATTTTAGTCATTAAACATGACTCCTCA
TACCTAGATGGATTTTCTCCTACCTGTTCATCAAAACCTTCAATTAGAATTTGCAATAAT
TTACTTAACTCTATATACCCATTACCTTCTATTTCATTTAATTTTTTCAAAAACGGTATA
AAACGATCAGTATAGATTTCTTTTACATAGTAATTAATCTGATTATACTTTGAATTAAAT
AAATCCAATTGTTCTTGATGTTCCTCTTGAATGTTAAGATTTATCATTTTTGTAGCATAT
TCTTCAGATGACTCAAATAAAATATTCTTTAAAGTGTAGTCAAAGTACAGCCCACTTAGA
AAAATAATTTTTTCCATAATATAGTTAGGAAATTCCTCAGCAATTGAATAATATTTATAA
AAAGTTACCTGATAATGGATTCCGAAAAATATAATGAAAATCTGCCTTAGTTCATACATT
TTACTTAATGTTGTACAACAACTACTAATCACACTTTCTAGTATGGAAGCGATGATTTTG
TTGTTATATTCTCCAACTCTAAAAATCAATCGTTCTTTATCACTTTTTAACTTTAACAGA
TTGTCATAAATCTCTTTTCTAGTTGGAAAATCAAAGTAACGTACTTTCCTATACTGCCTA
TTACTTTTTCCTAAATCCTCTCTCAAAAATTTTATAAATTCACTCACAAATGCAGAATTA
TATACCTTTTGATAATTTCCTTGTTTAATCTTCGATTTTTTATCTCCTGCCTTTGATTCC
GTTTTTACCACAGGTATATCAAAATCATAATGTTTTTCACCTATCTTTACAATTTTATAC
TTAAAATCGACAATAATTGCTCTACAATTCGAAAGGAATTCAAAAGAGATATTCGTTAAT
GGAGCTCTTAAATCTCCATATATCATCAAAGAATACTTTGAACTAAATTCATCAATAAAT
AGATTATATTTTTGCTTCACCTGTTCTTCAAGATTTTGAAGAGTTTTTCTTTTATCTTCC
AAAGACTTAAAAATATAATAATCGTTCTCTTGCTTAATTACTCTCGAAGTATCTAGCTCA
AGTCCCATTTCTACTATTCCTTCAAACGGAATTAAGAATAATTTTTTATCTAAACTTAAC
AACATTTCATCCTGACTTCGATCAGAATACTTTTGAGTTAACCCTTTATTTATCTCAAAT
AGGATATGAGAAATTTTTTTATATTCTTTTCCAAACCATGTTTCATTAATTATCTTTAAT
AATTCATCTTTATCCTGCTTAGAGAAAAAAGCTTGGTTCATATTATCAAGATTCTTTTCA
AATTCTCTAACTTTCTTTCTTATAGTATCTTTATCAAAATATATTCGTACATCGCCATTG
TTCCAAAGAGTATAAATATCATTAATAGTAAAGTTACTTTCATAAATGTTGCTCATTTTA
GCTAAAAGAAATTCGGAGATACTATCATCCCAAGTTTTAAATTTTTCACCTAAAAACTCA
TGAACTCCTTTATTGAGTTCTTCTCTTAAATAGACATAGCGTAATATCCCATAACCAATA
GATAAGGACTTAGATACACTAATTAAATTTTGGAATTTCTGTTGATAATAAATATTGTTT
TCCATAAAAGTTCCCTCAATCCCAGGCTTACAATAAAACCATCTTTTGTTTTAATTATAC
ATGAAAGATTTAAGAAAAAACAAATTAAAATTGTATATAGATAAGTCTTTCAACAAAACA
TTATATCCTACCTGATGCGCATCAAATGGACGGATTGAAACTAAAGCATAGACCCATTTA
ATTGTCTCAATCTATGTAAAAAGGTTTCACCGTTTTATTTGGTGTGCTTTTTCATACCTT
TATCGGTCAAACTATACTAGTTTCTTTCCTTCCCTGGACGCAAAGGAGAGAAACATGACT
TACTCAAAAGTAATTAAAAAACTCTACACTAAATTATTAGGGAAAGCTATTAAACAAAAA
ATGACAGATTTAAAAATCTTACAGAATCAAATTGCATATGACTACTCAGCTGATGATATT
GAACTTCTTTCAGAAACAACTGTTGGTCAAATTATCAAAGGAAAAAGGAATCTTAGTTTC
AATGCCTCGCTTGCATTTCAAGTATCTCTTAATTACAAAACACCCAAAGAATTGTTTTTC
CCAAGCCAAGACTTTGAATTACAACTAATCGAAGCTATTATTATGACGATCATAACAGAT
TCTTGTTTTGACCAAACTATACTAAAGAAAACTCTAGTAAATAAACTCAATGGACAAATA
AACCACTCAACTATATCTAAATTCGTAAATACCTATCGAAAGCCATTATTACAATCATTA
TCTCAATTTATTCCAGAATTTCCTGAAGAAGAAAATTCCTACCAAATCGCTGAAAAATTA
ACTGATTGGCTTTCGGAATTAGCGTGTCTCATATCATAACATCCATTATAAACTATCAAA
AATTATGACAGTTTATCTAATTCAAATATTATAGACTATATTTGTTCTTAGCTAAGACAA
AAATAACTATATAGAGGAAACACAAATGAAAACACGTAACAGAAAAACTGGCTACTCAGC
CAACACTGCAAATGAATACATTGATAACAAACAGGCCATTTACTGCCTAAGCACTGAACT
AGAACCACAGGTTAGATTTGAAGATAACCAACCAACTGGCGAGATAATCGCTTATAAGGC
TTGGTTCACCCAGAAAGGACTCCCCCCTTTCACCGTGAAATTTGAATCTGAGGTAACACT
TCCTTCCTACTTGAATATCGTTACCCTTGACAATCTTATGGCTTGCGAAGTTGGCTTCAA
TGTTTATTTTAAAGCAGACGGAATCACGGAGGTTAAGTAATGACAAAACGAGAACTAGAA
CAATATCTTCTCCAGAGTCTTAACATGGGGCTCGGTACTCTAATGCAAGGTGAGACAAGC
TACACTAACAGTTTTGACTGCAAAATTATGGCCGAAGGTTTTCTATTTCTTCCTCGTTTG
CCTGCTGGCTATATTATCGACGATGAACTCTACCAAAAAATCTTCCTAATTGCTAACGCA
TCACTGTACCCACGATACACGCTATTAAAGCAAAACTCCGCTTATTTTATGGCTTTGGAT
ACTGAAGATATTCATGTTCAACGTGGCTTATTTTTTCCTTGGAAAGTCGGAATATCTGAG
CGTCTTATCATCTCTGATTTAGATAATTTTGCCCAAAAACATAATGGTGATATTATCCCA
ATCATGAAAAATTTGACACTCGATTACAATAAGGTTACTTCAATAGCTATTGCTGGAAAC
AGTGGCTCAGGAAAATCATATGCTCTTACTTATTTTCTCAGTCATCTAAAACAAATTTCC
GAACTAATTATTATTGATCCAAAATTTGACACACCTTCACGCTGGGCAAGAGAGAATAAT
ATAGCTATTATTCACCCTCAAAAGAATAGGTCTAAATCAGATTTTGTTTCTGAAATTAAT
GAAAATCTAAGTGCTAGTCTTAATATTATTCAACAAAGACAAGAAATATTATTTGATAAT
CCCAAACATCAATTTGAACATTTAACCATCGTCATTGATGAAGTGTTGGCATTATCTGAG
GGAGTCAATAAAACCATAAAGGAGTCCTTCTTCTCTCTTCTATCTCAAATCGCTTTGCTT
GGACGAGCCACAAAAATTCACTTATTTTTAGTTAGTCAGCGATTCGATCATAATTCAATC
CCAATTTCTGTGCGAGAACAGCTAAATGTTCTAATTCAAATTGGTAATATTAACAAAAAA
ACCACTCAATTTTTGTTTCCTGACCTTGATCCGGAAGGGATTGTCATACCGATAGGAAAA
GGAACTGGACTAATTCAAATCATTGATAACGAACATCCATATCAAGTTCTGCCACTACTC
TGTCCAACATACTACACTAAAAAAGGAATTCTATAGTTATGAAAAAAACATTCTTTCAAA
AGTCCTATAACTTCATCTCAAACCTCTCTCTTATTGGCCTAATAGGCATCTTCTTTTACT
TATTTTTAAAGATGATTTATCAAGTTATTGAGTTATACGGCCTCTCACAGTACAGTGATA
AATTTATTCTCATTAACGAAAAGATAGAAATGGTTAAACAACTCATCTTTGTAATCTCAA
TTTCAATCTTAGCTATTACGTTGACCCTACTTATCATCGAACTAAGTCATAGAATCGTCA
AAGATTCCCTATGGAATTATTTCAAGTCAGTTTATCAAACTATACGTATTCGTCAATTTC
TAAAACAAGATGAACTCTCAGAGACTATTACATTCAATGAAAACCAGACTGTTACACGAT
TAAATCCCATCTTAAGAGAATTTAATCAATCTGTTTCTAAGTGTAGCATAGATATTCATA
ATGACGAAATAACAGTTTTCATGAAGATTCCAAGAACCCAACAATCACAAAAACTCTTAA
GAGATATGGAAGAACATATCAGAGAAGAAATCTCTAGTTATAATCCAAACTATTATTTTT
CTATACCAGTAAGAGCGAGAAGTGGTCTTTGGTTCAAGGGAACTAAACGATAATAAAAAG
GCGGTGCTTGGCTCACGTAGTGGAAGCCAATAGCACAGCCTTTTTAATAAAGAATCTTAT
CATGTAATGGGGCTACTACGACCCCCATTACATCAATAATCAATAATCATAAACTTCTAA
AACTACCAAAATCAATCCTAAATTCTCCTAAAAGATAAGATATAAAGAAATGAGGTAATG
ACTATGGCGAAAGATAAACGGTCTAATAAATGGGCTTTTCTCCTCTATCAAGAAAGTGCA
CCTAAAAATTATATAGATATCCTTGAAAATTTGCATATTCCTTTTGTACTCAGTCCCTGG
CATGATAAGGATATTAATAAAGAAACAGGTGAGTTCAAAAAGTCTCACAAACACGGTGCA
CTATTCTTCGACTCACTTAAAAGCTACTCACAAGTATCGGAATTATTAACAGAAAATCTT
AATACACCTGCTCACGTGGAAAGCGTTATGTCCCCTAAAGGATTGTATGATTATTTTATT
CATGCCGAAAACCCTGAAAAAACACTGTATAACATCGAAGATGTAGAATCTGGATGTGGT
TTTGAATTGGATAAATTTCTCATTAGTAATAATAACGATGAATTATTCTCAACTATTATC
GATATCATTGAAGAATACAATTTTACTGAATTTAACAACCTTGTGAAGTATGCGCGTGAT
GAAAATCCAACTCTCCTAGGAGTAATTATCAATAAAACTTACTTTTTTGCTAAGTATCTT
GATTCACGTCGCCACTCTGGGATTGGAAAATTGGAGGAACAATATGGAAAATAATGAAGT
ATCAAAACTAATTAAGATTGAACAACTGCTAAACTGCCTGCTCTCTATAATCAAAGATCA
GCAAAAAAATCAAAATAACCACGGTCTCGTTACTCAAAAGAAATTGTTAGCAATCCTTCA
TATATCTCCAAATACACTTAAATCATGGGAAAATACGGGGTTAAAAAGATTAGAACCACC
GATTGAAGGAACACGTACAGTCTACTATAAAATGGATGACGTAATAAAATATTTAACTCC
TTAATCTCAACATTGTGCTAAAATAAAACTATCACATAAAATATTTGTGAGGTTGTTATT
TTAGCCTTTTGTATATCCGAACAAAAGAAGGCTAATATGCAAAAAGAAATTATCATTCAT
AATAATAAAAAAGTAACTAAAACAACAAAAAATAACGGTTCAATCAGTTTTACTCAACGT
GGGGTATATATAGGAATTGATATAAAATCTGGAAAAAAAGTTACTGCTTCTATTACCGCG
AAAACTTTAAGAAGTCTTGACCGAAAAATAATTCAAGCTAGACTTAATTTTGAAGCCAAA
GGTTCTACCTTAAAAGAGACTTTTGTAATCAATAATTTTGAAGATCTAGCAGAAGCATGG
TTTACAAGCTTTACAACATGGGTATCCTCTCAAAACACCATCAATCGTGTCAGAGGCTAT
CTTGACACCTACATTATTCCAAAATTTGGAGAATATAAACCTGAAACAATCAAATCAGCT
GATATTCAGTTATGGATTAATAAGCTTGCACAACAATCAAAAAAATCTGTTGAATCTGGC
GTAAAAAAATCTAAAAAAGGTCATGCCAAGGATTTTGGAGCGGTTGTCTATAAATTGAGA
GATATCTTTGATTTTGGTATCACTAATTTTGAACTCTCGGTTAATCCAGCGAGAACTATT
AAAATCCCTCCTAAACCAAAACCTCCTAAAGAACGAATTATGGTACTTCATGAAGAAGAT
TTAGCTACTTGGTTAAATTTTCTGGATAACTTAGCTGATACTAGAGCTAACAGACGATTC
AAAGTAATATGTGATACTCTCCTAGCTTCTGCCCTTCGGATAAGTGAACTTCTCGCTCTC
ACTATTCAAGATCTTGACTTTGATGCAAATGAAATAATCGTCAATAAAACTCTGATGTGG
AAGAGAGGAAACAAGAAGTTAGGAATCAAAGGTGAGGTTATTTGTAAACATAGTGCTAAA
ACAGACTCAGGTAATCGTCGAGTTGCTGTGCCTAGACAGACTTTAAAAGATTTACAAGCA
TTTCATAATGAGATGAATCTTTATTTTGATAAACACAGCTTGCCTAAAACAGATTTAATA
TTTCCAACAATCTACGGAAATTATATGTGCGATAGAAATGAGCGTGCCACACTGAAAAAG
CGTCTTACAAGTCTAGGTTTACCAAATTATGGATTTCATCTTTTCCGCCATACACATGCT
TCGTTAATGCTGAATGCAGGGGCTAACTGGAAAGAGCTACAAGCGAGAATGGGCCATAAA
TCAATCAAGACAACTATGGATACATATGCTGAGCTTGCCCCTAAAAAGAAATCAGAAGCT
GTTGAAATCTATCTTAGGGAAATTTCCAAACTTACATCTTAATAAAATGACTACATTTTT
GACTACATTTTATGTTAAATAGTAACAAAACGTTGATATTACAGCGTTTATAGCATGCTA
AAATAACAATACCAAACCTTTACTGAGGTAAAATAA
