# Supplementary material for: Abundance, Diversity and Role of ICEs and IMEs in the Adaptation of Streptococcus salivarius to the Environment
Source: Genes (Basel). 2020 Aug 26;11(9):999. doi: 10.3390/genes11090999 (PMC7563491; doi:10.3390/genes11090999)
Supplement: Supplementary file 1 [file genes-11-00999-s001.zip › Supplementary files/Lao_Data_S1/IME_SsalBCC42_tRNALeu.fasta]

>IME_SsalBCC42_tRNALeu
ACTCAAAATCCAGTGTCCGCAAGGACGTGCCGGTTCGACCCCGGCCGCCGGTATAGTATA
AAAGACAAGGTTTTTGGACCTTGTCTTTTTCTTTTATTCGTTGAATTTTTGATGCTGAGT
TACTAAAAATTACTAATCTTATAACAAATCATCTAATTTATCCGCTATTTTTTGTTGTTT
ACTTGGATATAAATGAGAGTAAGTATCTATTGTTGTAGTTATAGATGCATGACCTAATCT
TTCTTTTACAACAAGATAATCTTCTCCTTGATTTATTAGTAGTGAAGCATGTGAATGCCT
GAAGTCATGAATTCTTATCTTTTTTAGAGTATTATCTCTTTGTAATATCTTTTTATATTG
CTTCTCGATTGAATCTTTAGTTATCGTAATAGGGCTATTTTGAAATATCTGTAGATCATC
TAGGTTGCTTGTAAATTCTTTTAATTTTCCATGCTGTGTTTGCTTCCATTCTTCTAATGT
TTCAACTAGTTTATTATTCATGATGATTCTTCGAGTTCCAGCCTTTGTCTTTGTGCTACT
AATGTGTTCTTCACCTTTTTTAACGTATACTGATTTACTTACATGGATTGTATTTGTAGA
AAACTCTATATCCTTCCACGTTAGTGCAAGAGCTTCTCCGAGTCTTAGACCAGTAAGGAA
TAGAACAGTGAATAGTAACTTTATATTGTATTCATCGTCGTTAAATAGTGTTAAGAAGTG
CTTGAATTCTTTTACTGTCCAGAAGTTTAATTTTGCTTTTTCTATTTGCAATTTTTTTAG
CAATCCTGCGGGATGTTCCTTGTAATATCCCTTTCTTAATCCAACATCTAAAATTTTCTT
TAGTAAGATTATAATTTTATTAATAGTATTTGGACTTAGCTTCTTTTCCGAGTTTTGAGC
ATTTTTATCTCTTAGGTGTTCTCTGAATTGATAGATATCTTCATAAGTTAATTTAGATAC
ATCATCAACTTTTTCAAAATAGCTTTTTATATGCCTGTTATAATTGTTTTCTTGTGTATC
TATATAACTTTGTTTTCTGTTATTTATTTTATCTTCTTCTTTTAAGAGATCATAAAGGAT
AGCAATTGATATTTTTGAGTTGAAACTTTTTTTCTTAAGTTCTACACTTCGTAAGTATTG
TTCGGCTTCCAATGCTTCTTTTTTAGTTTTAAATCCTTTTCTTACAATTCTACGTTGTTT
TAAAGATATTGGATTTATACCATTGGAAACATCGACAATCCAAGTTCCGTCTCTACTTTT
ACGTAAAGCCATAAGTTACGCTTCTTTCTGGAGTTCAATTCCTAATAGCTCCTCAGCGAC
ACTGGCTGGAATTGTACCAATCCGTTTGTTATCGTAGATGTTAAAACCACGATTTACTAA
TAGTAATTTACCGGTGTGGATAATCTTTCTTGCAGTTCCTGGAGCAAAGCCAAGTTCGAT
AAGGTCATCTTTTGTTACAGTTTTAATCATGTGATCTCCTTTTCTAAATAGATTAAGTAA
GGGGAGGGGTATCTCCCCTTGTCTTTCTCTTATTTTTGTTTTACATCTACTAAATGGATA
GCATCCGCCTTGTAATACATTGTCGTGCTAATCATAGTAGCTTGTAAATTGTCAAATGTA
ACTGGTACTTCATCCATTGCTTGGATATAGTCATTATCAACTAAGGCATCTGGATTGTCT
ACTGAGACTTGGGTTGATTTCTTTTTGAATTGTCCATCCTTGATCGTTACATTGTATTTC
CAACCAATGATTTTATCGGTATTAAAACGTCTTTCGCTACCATCTCGGTTTTTGATAATT
TCTCCGTTTGCATCTGCTCGGACTTCCGTTTCAAATTTTGGAATAACTTCATCCAATTCA
AATTTTGTTCCAATGTTATTAAAATTCCAGTCATTTTGTGAAAGCATTTTTGCCATAATT
AATTTCTCCTTTTGATATTTTCCTTGATTGTAGGGATTAAATCTTCTCTTTTAAAGAGAA
TTGCCCTTTCTATTAGTCCACTTGCTAAATCTGGTGGATATTCCATATTGTTGAGAGCGA
GATAGTTAGTCTTCTCATACTCATGCAGTAAGTTATTGTCGTATAGAAACTTATACGCTT
TTAGAATAGCTCCAGAACCTTTATAGGTAAACCATTCTAATTTTTGTTCTAGTTCTGTTT
TTGGTTTTGAAATAATGATAGAGACAGGTTTTGAGTGACCTAAAAACTTTTCCCAAGATC
TCAAAGGTTTTGAGAAGTGACTATCACTATAGAACCTCACTTTTTCTTTGAGATATCCCT
TGGTAAAGTTGAGAAGATCTATTTCCGAATGCAACCATTCTTGAATGAAGTAGTGAGCTT
TTTCTTTCCTAAGTTCTAACTCAGTTCTTATCCAATTTTCTATATACCGCTTGCTGATAC
CGAGCTTCTCAGCTCGTTCTAAGCGCTTATCGTAAATTCTAAGTCTTTCATCATCATTTG
GTTTTCTTAAATATAAGGTCTGACCGATTGTTTCATCTCCATAGGTATTGTAGTAGGTGC
TTTTTCCATATATAAAGCGTTTCTTCTGACAGATCTTTAGAAGTTGATTAGGAGTGAAAT
AGGGTGTTTCATTAAAATCATCTATTGCAATATCAATTCGTCTGATTGAAAAACGATTGT
AATTGTAGTAGAGGTTGTCCAGAAACTGTCTTTCGGATAGACTATTTGGATCTAATATCA
TATCTCTATAGAATTCAAGTGCCTGTCCTGACATGACAAGCATGTAGGACGACTCTTTCG
ATCCATAGTAGATACGGATATTCCCATAATGAAGCTGGCTATCATAGTTATAGTATTTAA
GGCTCCCCTTATTCTCAATAAATAGGTCAAAGTCAAGAAATAGGATATCTTCGATTATTT
CTTTTGGCGAAAATTCAGTCTTATCAAACTGAATTTGAATCCAGTCAAATACAGAACGTA
AATGCTCATTTTTTGCCATAGATTTTGATTCAACTTTTTGCCTAATTTTGCCACCCTTAA
AATCTCCAAAACCCTTGGTAATACTGAATTTTTTCGATGGTACACCTAACTTGCAGAGGG
TGGTGTTACTACACACCCTATCGGTCAAAAATGGTCCGTCCGCATATACGCTCATTTTCG
GCTTTCTGCCTCATGGCTCAGCCGAAAACTCGCTATTAGCCGAACCTATTTTTTGACCTC
TTGTTAACAAACCCTAGTAAGCCGGTTTGCATCGACTCTTCAATATCTTGGATTTTCTTT
TTTAGGTTGGTATTCTCAATTTGTATCAATCGCATTTCCTGCTTAAATTCCTGTTTTAAG
GCGCTCAGTTCATCATAGAGCTCATCTATTACTTGGTTTAGGGATTCTTGCTCATTGTCT
GCTAGGCTCCCAAATACAGCTTGTATAGCCTCTTTTAGACCTAATTCAAGTTTTAGGCTA
GCTAACTTTTGAAATTGTCTAAGGTCTTCGTCTGTGAAGTCATAGGCAACTGTATAACTT
AATTTATGAGTTCTGGGATGTTTACTGATAGGAACTTTAATTTTCTTAAATTCCTTGCCA
CTTATCTCTTTAATCAGTTGGATCCAATTTTTAAGAGTAGAGGTAGAGTTTAGGCCAGAA
ATTTGATTGACTAACTCTTTGTTGGTCATCTTTTTGTGAAACCTCCGAAATTTTCTTTAG
CAACTGAAAAGTTTTCTGTGGTATAATGGTTACATAATATGTTTTGATCTTGGAACGAAC
GGCACATTTGTTTCAAGATTTTTTTATTTGTTGAATCCTACCTCCTTCATTAAAATTTTA
TAAATTGACTATTAGTTACATACGCTTTTACCTCCTTTTATGCTATAATATTCTCAATGG
AATATTTAATCTTAAAATAAATATTCCTTATGGAATAATTCCATTTTATACCGTTTAGAA
TATTTTGTCAAGCCAAAATATACCGAATCGAATATTTAAGAGGGTACAATGTTTAATAAT
GATTCTTTTGGAGATCGTCTTAAGGAACTGAGAAAGAGTAAGAAGTTAACTCAGGTACAA
GTTTCTGAGATGATTGGTGTACAACAAGGTACTTATTCTCGTTGGGAGAATGGAACTTTA
GAACCTAATTTAGAAGCTGTTGTCAAATTAGCAAAATTATTTGATACTACGACAGATTAT
TTACTAGGAAAAACGATTTACAGTACTCTAGATGTTATTCCTCATCCAATCACTAGAATT
GATATGAAGAAATTAAAAGAGTTAAATAAAACGGAACTAAATGATCTGAAATTTGCAATT
GTTATGAATGGAATAAAAAATCATTTCACTGTATTTGACTATATGGATGAGCTAGTCTCT
GAATATAATTTAGATGAAGAGGAGCAAGAAATATTGCATACTCTTTTTAAAGAGGTTTAT
GATTATTTTAATGCAGATTGATGGTTTATAAGATCAAGTCTCAATAGGTAGAGATTAGTA
TACTCTTGTTGAGTGATTTTATTTTATGAAGGTTGCTTGTAGTTGAAGGGGGAAATAGAT
GGTCTCTAAAATTGATACAGCTTGGAACTTATTTCTTGAAGGAAAAATATCAGAAGCTAA
ACAGTTGGTTGAGCAAGATTTTTCCATTGATACCTGTACAGATTTTAGTCTTTTAAATCT
GATGGGCTATTTATTGTTGGAAGAAAAAGACTATGCCTCGTGTACCCATATCTTTGAGAA
ATACATTTTATTAGCTCGACAAAATGAAGATAAAGAAAATGAACACATTGGATTGCATCA
ATTAGCTATGATCTACAGAGATCAGGGGGATTTTCATAAGGCTTTAAAACTCATTGAAGA
TGAAGAGAAGATAGTTGAAGAGCATTTTCCAAATGATAATCTAAAGAAAGCTGTGAATAA
CTACGAACAAGGCTATGTGAGATTTAAATTAAACAACCTTGATGAAGCTCTTACATTCAT
GAATCTGTCATTGGAACAATCTTTAGAGACTGATGACGTGATTTCTCAAGCCTGTAGCTA
TAGAGGGTTAGGTGAAATCTATTTAGCCTTGGAAGATACGGAATTATCTAACAGACATTT
CAAACGAGCTATAGAACTTTTCGAAAGTGTTGGAGAGTTTGAAGGGATAAAGGAAATTGA
GGAATTGATTAATCGATGATTTGGTATTTAGATTTGCTATTAGTTTGTTCTTAAAAAATG
TAGATATGAAATTGACAGTATAGACTAGGATTCAGGACCTTGTTTTTTTCTCTAGAGGAT
ATCTATTATTCCTTGAGGCTATGGGAACGTTAGACTATCTTTAACATATATTTACAAAAG
AGTATAATTCCTTTCTTCAAAAAAGCAGTTTTGATATACTATATTTAATTAGAATACAAA
AAATTTTATAGAGAAGGAGATAAAAAGAGTGGACAAACAAACCATTTTTTACTGCTATAG
AATGACTCATGATTATGGTATCAATCCTTGTGTTTTTACAGAAAATTATGATACAACTCC
CAATCTTCTTACCGAAGGAGGGTGTATGCTTCAGTTAAGAAGGAATATTAAAAAGAACTG
GGCGGATAAAATAAACTCTAAGTCGGTAGATGCTTACATAATGGCTGTAGCAGGGCATTC
AAATGATGGGAAAAAATGGAGAGATGATCAAGGGATGTTTATCACTCCAAAATATAACCA
TCTAATTTTTGTTGCTAAAATTAGTGAAATTTTAACAATGAAAGAATATTTACTATCTCC
AAAATCTAATAATAGAAGGGATGCTTATACTTATCAATGGCTGATTGAAAAGAATGGATT
AAACCAATCAAGTTTTATGAATGAAATAGTGATTCTTGCAGACCGTTTTAATTATTTTGG
TAAGTCTCCACTTGAAATTCCTAAAGAAATTTTAGACTTTTTTCCGATGGGAGAACGAGC
AAGAATGAATGGGAAACCATTCCCAAGATGGAATGCTAAAAATGGATTTTATAATTCGGA
AGAGAGATTTACTGATGTGTTAGAATTAATGGAATTTGCTGAAACTATACTAGGTTCACA
AAACAAAGTAATGGATTTGCCCTATCATCCATTCTTTATACGAGGAAAAGAATTGTGAAA
ATAATTTTATCAAGAAAGGGATTTGATTCATCCAATGGTTCCATCCCGAGTCCTATATTA
CCTGATGGGACGCTACTTTCATTGCCAATACCTGCCAAGTTTGATAGTATCTCTTTTGAC
GACTTAAACTATAACGGAGTATTATTTTCAGATATCTTAAGACAACTAAAAGGGAAAGAA
GATAAAACAAATCATTATAATTGTCATCTTGATCCAGATATAAGAGAAAATCTTAGGAAT
ACTCCTGTTTCTAACTGGAGAGCAGCATTTGGTCAAATTAAAAGCTCACAGGGATTATTA
AGAAATCAAAATGTTTCTATCGGGGATCTTTTTCTATTTTTCGGATGGTTTAGACAAACC
GAAGGAGATATTTACAACGGAACATTGCATTTTAAAAAAGATGCCCCGGATCTAAATATT
ATTTATGGTTATTTGCAAATTGGTAATATGATGAATGATAAAGAGTCTCTGCAAAATATG
TATCCATTTCATCCTCATTCTTGCGACCATATGAGTAATTTGCAATCAAATATGCTTTAT
ATCCCAAGTGAAAACTTATCATTTTTACCTCAAGAAAAAGGATATGGAACTTTTAATTTT
CACGATGACAGAGTATTAACAATGAATGGTAAATCAAGAAGTGTATGGAAAGAGATACCA
GCGCTTATGCCTGAAAATATAAATGGGAATCATAAAAATTCTGCTAAAGATTGTGGTTTA
AAATATTCTGGTATATGGCAAGAAAAAGTTTTGTTAGAAAATGAATTATCAACTTCTTGG
GCTAAAGAGTTATTTTTGTTAAAATAATAAAAAACACTTACCTTAATTAAAGGAGAAAAT
AAAATGATAACATTAACTGTTGAAAAAGATTGGACTGAGAAATACACGTTTATAGTTTCG
AATGGATTTGATAGTCAAAGTTTCACACCAGGAACAGTTGTTTCAGATTTTCAAATTGAC
CAAGCTAAACAAAACATTCAGTATGCCGGAAGTATTGATGATGGTATTAGAGTAGTAAAA
AATGCTTTAGGAATTATCTAAAAGAAAAATATTAGAGTCATTTATACAAAAACTAGATCT
AATTTATGTTTAGTTTGTTAATATTCCATATACCTCAAATAATCGTACAAGTGTCTTGAA
TACCTCTGGATGAATATAACCTGTTGGGACATATCGTCTATTCTCTGATGATGCTCTTAG
AACGATAAGGTATGGAGTGTTACCAAAAAGTTACTAAAATTTGAAAAATGAGTCTATTTT
GCAAGATTTAAAAGGCTTAAAACCCTATTAAATCAAGGTTGTAAGATTTAAATAATGGAG
TTATGGAACTCAAAATCCAGTGTCCGCAAGGACGTGCCGGTTCGACCCCGGCCGCCGGTA
