# Supplementary material for: Abundance, Diversity and Role of ICEs and IMEs in the Adaptation of Streptococcus salivarius to the Environment
Source: Genes (Basel). 2020 Aug 26;11(9):999. doi: 10.3390/genes11090999 (PMC7563491; doi:10.3390/genes11090999)
Supplement: Supplementary file 1 [file genes-11-00999-s001.zip › Supplementary files/Lao_Data_S1/IME_Ssalbf0095_tatD.fasta]

>IME_Ssalbf0095_tatD
GTATGCGTATCAAAAATCTTCATCACTTGCTTTTTTATATTTCCTCTTGCTTCCTAATAA
TATCTCATTTGGCTTAACCGTGGGATTTCCTGATTTTTATAATTCCTCTATTTTCCCAAT
AAAAACCCCTGCTATGGTTACTATGTGGTTAGTCCTATGGTTAGTTTCTAGAGATTAATT
GAGTTCAATTTTTCCCTCACATCATCATGGATAGTTTGAGTCACATGGCTATACACCTTT
AATGTGATAGATTCATCAACATGCCCTACTCGTTCCATAATCGCCTTAATAGGTACTCCA
AGTTCGGCTAGCAGACTGATATGAGAATGGCGAAGCATATGAATATTGTATGCCCTGCCT
TCGCCCAACACCGTATCGCATCTATCCTTTATAAATTGATAGAGTTTTGGTTGTCGCATG
ATTTGACCTCGCTCTGTCACGAATATAAAGACCTCATCTAGACAGTTCTGCTTAAAATAA
TCAATAATTTCAAGACACCGTTCTGACAAAATAATCGTTCTGACTGAACCTATCGTCTTT
GTTGTTTGCAACACTCTTTCATCGTACTTATGTGCTACGTAATCTATTGTGTGGTCGATT
TTTAAGAGACGATTATCAAAATCTACATCACAATACCGTACACCAATAAATTCAGCAAAT
CTTAGCCCTGTAAGGAAAATAAATTCCATTGCTAACGTGTAGCGGATATCCTTGTTATGG
TTTTGGCAATAAGAAATCACCATCCCAAGCTCGTCCTTACTGATAAAATGATTTTGTGCT
TTTTTGAGCTTCTCATAATCAGCACGAACTCGGGGAATTACCACATTTTTCACAGGAGTT
TTATCAATATACCCGATACGTTCAGCATATCGGAAGATGGCGTTCAGGTAAATCTTCCTA
TTCTTTCTTGTCACGTTTGCAATATTTAAACTCATTAAATAGGTTTGAATCATCTGTGTT
GTGTACTCTGACAGCTTTAGATCTCCGACATCATTCATAAAGTAGGTCAAACAATTGATT
TCACTATTGAAGCTTGCTGGTTTGATTTCAGTTTTACGAACTCGTTTCCATTCTTCCAGT
AATTGACTAAAGGTTGTGCTAGCCAATTTCAGTCGTCGTTCCTCTTCCTTGGTTGGTCTG
GACAGAGCCTTATCAATCTTTATTGCAAGCTGTCTTTTTGCTTCAGCTTGAGAGACCCGT
GACTTTGAGTTTAAGGTAACAGTGACTTGTTTCCACTTCTCCTCTCTCTGATCATAGAAT
TTCTCATAGTAACGAACTTTACCACTATTTAGTTCTTTATAAAACATATTGCCTCCTTTG
CTAATAAAACAAAAGAAAGCTATGTAGCATAGCTTATTATACCACACTTACATAGCTTTC
TCACGTTTCTCTTGCTTGTATTGCAAGAACTGACGGTAACCTTCCACACTAACATATACC
CTCTTATGAGAAGGTTTTAATATGGATTTCTGAAATTGGGATAGTTTCCGCATTTCCGTT
AGATCGTTATTTAATGTTTTTAGCGGAACATCAAATAATTGTGCCAAATTTTGCTTACTT
TTATACATTTCATTATCCATTAATATCACCCTCATGTTATAATAAACTTATTGAGAATTA
AATTCTTGATGTTTGTTAAGCTTGTCAGTTGCTCCACTAAAAGTATCTGACAGGCTTTTT
ACATTATCATAAAACTCAGTCGTATACTCTTTCATGCCGTATGGAGTTTCATGCTTAGTT
GTTCGCGAGAAGTTAGGTGGACTATTTATGTGGAAGTTTTTCATGATTTCTTCTTTCGTA
GTTGTCAATTCTATAGGGCGTTTTATCCCCTTGCTTGTCCGATAGATACGTAATCCTTTC
GGGTACATATACAAACGGGCGCCTTTTACTGTTGCTTTATTATCGGAATTCTCATCTCCG
ATTTGTAAATTTGATAAATAAGCTATCAAATAGTTCCCAACTTTATCCGCACTCTTTAAG
CGCTTGGTCTTAGTAAAGCCTCTTCCCCAAACATTGGCCAACATATCATTAGGGATCGAT
AAAGTTGTGTCATTCTTCATTAATACGTGTAGATGCCATCTTCCGCTTGCCTGCGGTTCG
ATTACCGCAATATACTCAACATGACCGTAGCTTTTTCTAATGCGACGGATAAATGACTTG
AAATCGTGGTAAACTTCTTGATAATTTGTCACATGTTTCCGATATGTCAATGTTATCCAT
AACTGATTAGTACCTCCCGTAAAGTTGTTAGCCACTAGACGACGAAGTTTTTTCATGGTC
TGTTTGGTAGACTTCAAATTATCGAGCCGTGTACTGCTAGAAGTATCCATATTATGGATT
TCACCTGTTTCCAAGTTCACATAGCGTTTCCCCTCAATAACTTTAATAACCTGCTCTTGT
TGCCCATTCGCAGTGGTCATTTCAATTGTATTACCGTAAATGTAAGATTTGACAATTTTT
TCCGCATTGATTTGAGCCATATTACCCCCCAGTTTCGGTGCTATTGTTTGACGCTTATCA
AGTTAAAGGCGCCAAACAATTTTTACTTTTTACTTTTATTCCAATTTCCTCCTTGACAGC
AAGTAACCTGTGCTGATTCTTTATGTCTTGTCGGTCGGCTCCGCTACACTGTGCTTCGCT
CCACGACCGCCTAAGCCAGTCTAATCTCGCACAGCTTGCTATCAAGGAGTTTTCTCGGCA
TAAAAAAATTGTTTTATTGCCCATTTTTTAATTGGAATAACTTACGCTTGATATTTCTTT
CAAGAGATTTATCGTAGATAACAAATACTAAATAACGCAGACCATTTTTCATATACACAT
CAGCTATACCATGTAAAGCATATTGACCATTTTTCTGAAGATAGTGGACCCACTTTTCTT
TCATTTTTAGCATAGTTTCTGAATCCACCTCACCAAAAAGATCGAAACTAAAAACAATAC
AATCTGCTTGGAAATCTCCGCCAGTAAAATCAACTTTACATAGCGGGACTATATCATCTG
CTACATGAACCATCTGGACAGATCTTGTTCCATCGTTTTGAATAACTTCTTGTTCCTCTA
AGATAGGCTGTAGAGTGTAATCAAACTGATCATACTCAATTTGTTCTTTCACTAATAGCA
CTAATCGATTCCTAGTTTGGTTAAGAAAAATATTCCTCTCCCTTTTTTTCTCCTGTTCTA
GCCGCTTAATACGATAAGCATCCCGTTTTCTCTTAGCAAAATTAAAACTTTTAATAACAG
ATTTGACTGCTTTTTTAGGCAGTTCCTCTATAATAGATGGCATTTCTAACCTCCTCCAAA
ATAGTTGTCAGATAAGTAGCTTATCTGACAACTTTGCATATTTTATAGTTCTACAATATC
ATCAACTTCAATAACTTTTGCAGTGATTGATAGCTCGTTACGATATTCACCATAGACCGA
TGCCTTCTCAACATCGACAACTTTACAAACAGTTACCATAGGTTTAAATGATGAATAATC
ATCAATGCTAGCGAATGGTACTTTCACCACCAATTTTTCACCTAAGTTTGTTGCGCCGTC
AGGGTAGTCGCTGTTATCTTCGTAGATAAGTAACCCTACCTTAACGCCTTTCTCTACGTT
CGCCCCCGTGTCACTCCGCTCTATCCAGTTAGCAACTGAAACAAAGCGCAATTCTTTATG
TAAGAGAAACAGCGGAGCGTTAAACTCAGTAAAATGAGATAATTTTTTAAATGACATACA
ACCACTTTCTAGGTAAAAACCAAACCAATGCAAAGCAAATCATACTAATATTTTTGCTAG
ACAATAAAACTGACCTCCTCATATATAAGGAGAAAAAATCGAGAATCTCGGAGAAAATTT
AGAAAGTATTTTAAAAATGATACTGTTCTTTAAAAATCTTCTCCATCTTATCTATAGCAT
TTTCGTAATACCTTTTAGCAGTTTTATCGCTAGTACCGTACATTCTAGCTAATTTAGAAA
AACTGTATTTATTGAAAACTCTTTCTAACAAAATAGTTCTCTCAATATCACTCAATTCTC
CTAAAGCTTGATAAAGTCTTTCACTTTCTTCTTTTTGAATAAGAATCGTTAACGGGTCTT
GATTATCAGTAATAGTTTGAAGTAGCTCACCTGTCCCAAAGGGATCTACGCTATTTAAAC
TACATAGACCGTAACTCCTATCCTTTCGTTCCAAATTTTCTTCAATTAAGTCAAGTTGTC
TTAATACTTCATCCCAATCACCAAGTTCTTTTGCCCTCTGAATACGAACATCTCTTCGTT
TTTCCACTACATTTTTTTCTACCATTTGTTGGTACCTCCCTTTTGGATTTACCAACACTA
CCCAAAGAGGAAGTTTAATTCCTTTGGGTATAAAAACAGAATCTTCTATTTCAATTTGGA
AACAGTCAGAGGAATAAAAAAATAGCAGTCATACAAAAAAGTATAACTGCTATGTATATT
TATATTATAAACCCTTGTAGTCAGAGGAATATATTTTCATTGCTATTGTTTCTCAAGAAA
TATACTTTTATTTTTCATAGAGAATAATATCAACTGTCTTTAAATTTATTTTTGGGGCTA
TTCGATAACTATTACCTTGACTAGTCGCCCAGTCTTCCCAATCAGTATCTCCAATTTCAA
CACTCTGCCCCACTATGACCCCTTCTTTATTAACGAGATAAACAGAATCACTAAAAGTAT
AAATGGCTAGAACTTCTTCTTTACCGGAATCAGGAAAAGTGACATTAAGTGTCCCATAAT
CCTTTAATTTTACAGATGGAATTACCCTATTATCAATTCCCATAAAGCTTTCTTTCTTAT
CAAACGGCATTTTACCTTCTTTAGGGATATACCAATTCGTATCAGCTCTAGCTTCATCTT
TCAGCATAACCCCTTTCCAAAGTTCATTTGCATCATATACTTTATCAAAGTCATCACTAT
GCAAGGTTGGTTCTACAAAGTTTTTATTAAAATATCCCCAAACATGGCCAGAGGTATCCA
ACACGTAGGCCACACCACGTTTCTTGTCTGAAAACACATATACTTCATCATTTTGACCAA
CATATGGTTCCAGTGAGTGTACTTCCGCATCAATACCATAATATTCATTAAATTGATAGA
TTTCATTCATCCATCTACTGGTATCATATTTCATATTATCTGGAAGAGCTTTAGTTCCCT
TTACCAAATAAGTAACAGGTTCTCTATCGGAACTAACTTCCAATTTCTTCATAGTAGTCT
CATGCCTTGCAGCCTCCCTACCAGCATTTGAACGCGCATCTAGTCCTTTCCAAACAAAAA
ATAAAACTATCAATCCTATTACTAACAAAACAAAGAAAATCATTTTCCATAAAGTTTCCA
AAAATGCAAATAACGCTCTAACCATTCCCTCACCTTTCTATCCTCATCAATTGCTAGAAG
AAATTTCCGATTCAGAAAATACATTTATATCATTGAATGTAAGCTCAGAATAAAAAATTC
GATTATTCTCTTTTATAGCCGTAAGATGATTCGTTCTATTTGACTGCGTGAACTTAATTT
GTATGCCGCCTTTACTATTGTAATTGACAAAAGTAACTTCGCTATTTGAAGCCATCATTT
GCAAATCAGAAAGTCTGGCAAGCAATATCCTAATCTTCTTAACTTCTTCCTGTTCATCAA
CAAAAACAAACGCAACACCCGCTTCCATTCCCAGCATCTCGGCTGTACTACACAATTTAT
TGATATTATTTTTATCAAAATCAAATGATTTACTTTCGTTACTTGGAAAATTTCTCCCTT
TTACAGATATTGCAAATCGTCTTAGTAGACTATCTTTATTTATGGCAATAATATCTGCAC
CAACATGATCAATCAAAGCAACCGACCAACTTTTCAACCCTAATATATACATAACTAAAG
TTTCAGCAAAATCTCCAAACTGTTTTGGGAACCGTAAATCACGACCAAATTCATTTTTCA
ATTTTTGAGTCCCCTTCTCAACATAAAGTTCCATTTAGTTTAGATTATTTATCCGTTAAA
AATCTTTCTATTACGTAGATTCCATTTTGACTCGGCTGTGCACTAGACATTTCATCTTTA
TCTACTCTAATACCATTATTAAAATGAATTACTACGTTTCGATAATCAGATTTTGTAAAA
GAAGATGTAGATAATTTGCCACGGTCTGACAATTTTAACCTAAAGTCAAAAAATAGCAAC
TTAGCAATAGCTCTCACTCCATATCCCTTCGGTTGTCCATCAAAAATAGATTCAGCAATT
GAATTTACAGTTTGACCTTCGTGCAAAAAATTATATAGAATGTCACCAATAAACAAGTTT
GTATTTATACCATGCTGTTCTCTAATCATTGGCAATTGACTACTGTAATTTGTTCGACCT
TCTAAATTCCATTTCTTATATTGATCAACGAGCGCTTCAAATAATTCTCGATGTGCTTTA
ACTTCGTATTTATTACTAAATTGCATAGTAACTCTATAATGGTGGCCCAAGTCGGTTTTT
CCATGATATAAAACATCAACTTCTAAAAAACTTTTGTCCACTATCTTAAATTCCTTTATT
TCCTTAAAAGGAATTAACAAATCAACACTAGACCTATCCAAAGCCCCCAGAATATAAACA
AGATAATCTTCAAATACAGCTACGAAATAAACATGTGTTGAATTTCGTTCCCATTCGTTT
TTTGAGACCTTCTTTTCAATATCACCTCCTAATACCAAAGAATACTTGTATTCCGAAGGA
AACCCCAACCCATTTGAATAGATATATTTCAGAGCTTCATCAACACCAGCAGTCGTATTA
TGTTTCGAGTAAACAAATAAATTTCTCGAGTTAAGCATATCTTTATTATAAGACTTATTT
AATATCGACTTTACGGGTGTATCTAGAAATTCTAGTAAAGTTACACCTGCTTCATAAGTT
CCTTTTGGGTAGGATTTAACAAATACAAGAATTGTTTCTTTATTAGTATTAACTTTACCC
CTATTTTTCCCTCCAGTTTCATTATAGCCCTGAGTAATAGCTGATACCTTCCAAGCATAG
TTTTTATTGCGATACAAATCCTCGGCAATATAACTTCCTGTTTCACCTTTTACCAGATAG
CGATAGAGAACTTCTACACGTTCTTCCTCAGTCGTTTCCAAAAAATCTTTTAATAAACCA
AATGACATACCACTTCTCCTATAAACCATCATTTAAATCTGCAAAGCACCCTATAGCAAC
AAATACTGTAATCAAACTGATAATCCACCACTTTAATATAAGACCTGTCATAGCTAAAAC
AATTAAAACAGCTACACTGCAACCTAACCCAATGAGACTCTCTTTATGTGGTGAAAAAGA
ATCATTACTAGAATAAGTTTTATAGTATTCACTTCCAAAATTTCTTGTATTCGAAAAACT
TCTGTTTTGAAGAAATTCACCTAATGTAAGTCCAATATCACTTGTACCATACGGATAAGC
TTGAATAAAGCGGAAAACATCCTCTTTGGTAGCTTTTACCTTACCTCGATTCTTTCCTCC
TTTCTCAGAATACCCTTGACATACTGCGGAAATTATCCAGTTTTTATCACCATAATAGTC
TAATGCTATTTGATCCATACTTCTACCCAAAACTAGGTACTCATATAATATGGTCACCCT
TTCTTGAATAGAGGTGTCATCTAATTGTTTTTGTCCTGAAAATGCCATTCCTATACCTCC
CTATTTTATTGGTTTCCACATCTTAAACTCCCGACAAAATTGCTCTTTCTGATTAGAAGT
CATCACCTCTGTTTTGTGTGAAAGCCGATATGCTTTGGCTGTTGAAGCAGAATAAACTAA
CATAATAATCCTCATGATCCTTCATTTTTAGACTATTATATCACATTAGTTCTTTTTAGT
GCTATACGTTCTCTAGAATGCGTTTATTTGTCGTAGATTTAATGATAACCTATCATTAAA
AGGAACAATAAATGTCAACAAATAGAGAATTAACCAATTTTATCATCAATCGAATTAAAG
AATTACGGGTACAGAGTGATCTAACACAAGAACAGCTTTCACTCTCAGCTGGGTTAGACC
CTAAATACATCAATAAATTAGAAAACGGACGTTTTAATGTCCGAATTGAAACACTTTCTA
AAATTTTAGATACACTAAACGTAGACTATCTTGACTTTTTTGAGTTCAGTAAGGTAGAGA
ATAGCAAAATGATGAATGAGCTAATTAGCCGTCTTGCAACTTACCCAAAAGCAGAACAAG
AGAATAAAATCAAAGCTATTTTACAGCTATTAAAATAAGAGGAGTCCATCTGGATTCCTC
TTTTGCATGCTACATTAACTTCCCTTTGGTTAGTTTTATGGTTAATTTTATTTTTCTTCT
CTACTATCCCTTTAGAACAGGGGATTTTATTGAATAGTATAGGTATCAAAAATTTCAATC
AT
