# Supplementary material for: Abundance, Diversity and Role of ICEs and IMEs in the Adaptation of Streptococcus salivarius to the Environment
Source: Genes (Basel). 2020 Aug 26;11(9):999. doi: 10.3390/genes11090999 (PMC7563491; doi:10.3390/genes11090999)
Supplement: Supplementary file 1 [file genes-11-00999-s001.zip › Supplementary files/Lao_Data_S1/IME_Ssalbf0095_tRNALys.fasta]

>IME_Ssalbf0095_tRNALys
TGCCCCCTACATGAATTTGTAAGAACTTTTCATATTGAAAATAAACAAAAATATTGAAAT
ATAGCTGATTTTAGGGAAATACTTTTAGGTATTTTCAATGTCAGGATTTAAAAATGGGGC
AAAAGTGGGGCAAAAACGAATGACTCACTTTTGGTTTGAAAACCTATAATAACTAATGAT
TATGCCATACTAGATATATAGTGTTGTTATAAATAAATGTCAGTGCGAGTTCAAATCGGA
GGATAAAATGGAAAAACAAATTAATGAAAAAAATAAAGCCTTGGTTTCCAAAGCTTTTTT
AATGTTATAAACTCATTAAAACAACCCCCAGTTAGAATTGGAATATTTTTTATTCTGTGT
CACATAAAAATAAATAAAATGAGTGGCTATAGCTAGAGCTAAAATGGTTGTTATACTCAC
TACTATTATAGGATTAGAAGCAAAGATTAAAGAGAGAATCAAGGCAGCCAGATAGAGTGT
CGCTTGGACACAGTAGTAACTTTTCGAATAGCTAAGATAGTGTTTGTTACAGGGCCCATT
TACTAGGACAGCAGCTTGAAAGAGGCCAAATCCGATATAAGAGAAGCTGGTTGCAAAGAG
ACGATTAACTTCAGGATTCTGAAGAAAGCCAATCGATACAGTCATCATAATAAGTCCAAT
GAAAATAGGATAGTGACTGTAAATTAGAAATAGTCCCTTTTGATCAGATTTTTCATCAAT
AGCATGGTCGAATTGACCAAAATAAAACAAGAACAGAGAAAGCATAATAATGAAATAAAG
AACCGAATAAATCGAGAAATTCTCGATTGTAAAGAAGTTAGCTAGCTCCATAATCATCTC
TCCAAACATAATAATGACAAGAAGGGAGATGCGCTCGATTAAATGGGGGAGATTTACCTG
GTAATGCTTATCTTTACTAAGCAAGATAATTGGCATAATAAATGTTAGCAGAATACTAGC
AAATAAGATAGGGACTCCAACGTAAATAGGAAGAGGAGCTGCTAGATAGACTCCTAAACT
TCCTAGACCTGTTATCCATAGAAAACCTTTGATACTTTCCCGATTAACATTATCGGTTGA
TTTTCTAAAAAATTCAACCAAATATTGTAAAAATAAGGTAAAGGTTAATGTACCAATAGC
CCAACAGAGATAATGAAAATATTGTTGCCAATCAGGTCCAATCATATTGGCTATAAAGAG
TAAAAGTCCCATTTTGATAAACATGATTACCATGTTAAATAAAGAGTTCTTTCCATAGCG
ATTGGTATAGACGGTTTGAATCATCCAGGAATCGGTGAGAATCAAGACAGCTATGAAAAA
ATCAAAGAAAGAATTCCAAGTCAAAATACCGTTATGAAGATGGTCAATTAAAGTAGTTAC
TTTTGAAATTGCAAAAACAAAAACTAGGTCATAAAAAAGTTCTGAAAATTCTACACGTTT
ATGTTTAATAAGAGTTGTCATCTTAAGTCCTTTCTATTCTAGAAGTACAATTTATTGTAA
CAGAAAATGGTAATGAGAGAAAAGGAGATGCTTAAATAACTTCATGTGACGCGAATTGTC
AAAACCTTGGAGCACATTTACCTCATGTACCAACTCACAGGCAGAGTGTTTGATGATTGA
TAATGAAGAATAAGATTTTACAATAGAAAAGCGAGGATATCCTCGCTTTTTTTATTTAAT
CTAATAGCTCCTTATTTTCAATTAAGAGCTCTAGTGGAGATTTATCTCTTGCTTCAATAA
AACCAGGTTCATATTGGGTATGAAGTGTTCTTTTCTGAGAAGTTGGATCAATATACAACT
CTTTTCCATCTTCTGTGTATAGTTGGTTGCCTCTTGTTAGGTAAAGTAAATCCTCTAAGT
ACTGTCCATCAGTATGTAGGAAATGCTCGATGTATTTGACAGCTTTTAAGATTTCACTTA
CTTTATCAGAGTATTCATTAGATTCAAGAACACTCTTTTCTAACTCAATCTCTTTACTCG
TTCCAAAGAGTTGGGTTGGAGTTGCATTAAAATATTCCGCTATCTTATCCAAATTTGCAA
AGGTAGGATAGCTTTTTTGTTTTTCGTAATCAGAGATGGACTGTTTACCGATTCCTAATT
ACCTCAGTCTCTTCAGTCTGTTAATTTTTTTTCGAAAATTTCTCTTTAATATTAGCTTTC
AATTTATCAAATTTTTCACGACGAGCTTCTTTTTTATCCGCAATTAAGCGAGCTTTAGCT
TGATGCTCTAAATCTTCTTGAATTTTGAGAGCTGACTCTATTTCTGCCGCAACAGTAGCG
ACATCCCACCTAGCAATGTCAACCTGATACTTTTCAAAAATAGCATTTAAAACAGATTCA
TCATTTTCTTGTACAAGTGCAATAATAGCTACTTCGCCATTAGTCAACTTTTTACTAACG
GTTGTAATTAATGCCGAATTGATCAATTCTTTGTCTGAACCAACGGAGGCGCCAATTGCT
CCACCAGTAGCAAAACCAAAGAGAACACCTAGTGGTCCACCTAAAATTCCGATTAAACTA
CCAATTAATCCGCCTTCGAAATAATCATCTCCTAGGGAATTCATCAAGTCAAAGCTATCT
TTGACGTTAATAACACCATTTTCAGCTTTTACAATTGAAGCCTGAGCTAATTTTGTATTT
TCAGTTTGAACAAACTGTTTTAATTCTGAAAAGGCCTGAAAGGCTTCACTTTCAATATGA
AAAATTGAGACAACAACATTTTCCATGGGCTTACACTCCTTTATTACTTTATAGAGATAG
AATAAAATCTCCTATATTGTATAATAGTACAAAATACTGCTATACAAGGCGAATTGTAGC
ATACAATAATCTTTTATGTAATATACAATATATTACATAAAAGATTAAAGTTTTATTACA
AAACTTATATTCTATAAATTAGGCAATTTTAAAATTTTGATTAAAAAGAAAGATTTAGAT
AGAGCTGTTGGTAGACTTAGGAAATTTTAAGAACATGCATTAGTTAAATTAAATGGTTCT
TTTCAATTAAGTTTTAACTTCTATCTGGTAAGTAAAAGGAAAAATAATACCCGTGGTGCT
AGTTAAACTCAAAATACAAGAAAAGCCTAAAAGGACTATACTGTAAATGATAAAACAAAA
CAGGAGGATAGTCCAAATGAGCCACTTACATTAGTCCTGTGAAATACAGAACTAAATCCT
TCACTTAAATTACTTGTCTAACTTTTTGGGGTAAGTACCAACAGTGCTTTTTTTTTGTTG
AAATCGCAAAGAATCTAAGCTTTCTTTTTGCAGATAACATTCGCTCTTTTATTTTCAGTA
TGATTGAGTCGATGCCCCGTTCTCGACCGGTTATTATTGCAACTTATCGAATGCTAGAGC
ACTATGCCATCACTTTTTGGAAGAATACTTAGAGCAATTCTACGTAGAATGGAATGCGAA
AAAGTGATAATTAAAGAGACGAAAAAGCTGAGAATATGATTTCCCAGCTTTTTTGAATGC
GATAGAAATAGCAACTAGACTATTTACGAAAGGCCTCAATAATGTAGGTGAAGCCAGTAA
CTAAAAATGAAAAGGCAATGACATAAACGACAAAGACACCTGTAGCCACTGGATTGAACA
GAATCACTAGACCTAGTAAAAATACAAGCAAGGCTACCCACGTGATATTGCTACCAATAA
TAGGGAAAATCAATCCTAGACGTTTGCCTTTAAAGAAAGCAATAATGGCTTCTACAATTA
ACCAAATTCCTACAATGGTCGGAATGACGACCGGCAGGGTCACAAAGCCATAAGCAACGA
GGTAAAGAGCTAAGAGAAGACTAACAAACCCTTGGAAAAGATAAACAGGTGAGCGAAGCT
CTTTTGGTGCAGAGAAATAGCCTAAAATAGCTGCTATAGAAGAAACCAGTAAATCAAATG
CAATCCACCAGCTGTAAGCAACAAGATTAGCTACTGGGTTTGTAAATAGGAAAAGTCCTA
AAAGGACAAAAACAACTCCTGCAAGGAATAGCAGTAAACGATTAGAAAATTTCATTTCAA
TCCCCCCTATCTATATAGTATAGTCTGATAATAAAACTATTATATTTATTTTTATAGAAA
ATGTCAATAAAATAAATAAACAATTTGGAAGTTTCAGTCTGACTTACAAAAAGAAAAGGA
GTTTCCACTCCTTTTCACAGATTGAAGACAAAGTCCTTATAAAAGTGTCTTCTAAAGATT
TTAACTTCAATCTGAAGCGAGGTTATCCTCGCTTTTTCTATTTATCAAACAATTCCTTAT
TTTCAATCAAGAGTTCTAGTGGAGATTTTTCTCTTGCTACAATAAAACCAGGTTCATATT
GAGTATGAAATGTTCTTTTCTGAGAAGTTGGATCAATATACAACTCATCTCCATCTTCTG
TGTATAGTTGGTTGCCTTTTGTTAGATAAAGTAAATCCTCTAAGTGCTGTCCATAAGTAT
GTAGGAAATGTTCGATGTATTTGACAGCTTTTAAGATCTCACTTACTTTGTCAGAGTATT
CATTCGATTCAAGAACACTCTTTTCTAACTCAATTTCTTTACTAGTTCCAAATAGTTGGG
TTGGAGTTGCATTAAAATATTCTGCTATCTTATCCAAATTTGCAAAGGTAGGATAGCTTT
TTTGTTTTTCGTAGTCAGAGATGGATTGTTTACCGATTCCTAAATCTTCCGCAAGTTGAG
TTTGACTTACTCCTTTTTCTATGCGTAGGCGTGCCAAATTGGGTCCAAAATTTTGAATAA
TAAAGGTCATGGGAAACTCCTAATTTTATTTTTAACTTATTTTATCACCTATAAACTTAC
AAATCAAGTTTTTAGTTGACTATCCAAAATAATTTTTATAAAATATATTTATAACTTATA
AACAAGTTATAAACTATACAAAATGGTTCGTAAGTTTAAGGACAGTGAGTGAGGAGGAAG
TTGAGGGCGAGACTATGACTTATGACTATTCGAAGCCTTGGAGCTAGAAATTGTGTGGAC
AAGGTCAAGGGACGAGCCTGACGGGAAGTCAGGCGAAGTCCTGCAGACTGTCGTCCATAC
AATTTCTAGCCAAGCAAAAGCTGGCTATTCTAACAGCCAGCAAAAAGGGACACTTAGGAC
AACGTCCAAAGAACGACGGAACGAGCAAACGTTGATTTGACGGTGTTTCTGAGGCCTAAA
AAATCTAAAAGAAGGGGGGACAATTTTGTTGGTTTCTATACAAGATTTAAGAAGCATTCA
AGAACGATGTGATGTAGGAGAATTAGTACAGAGGTTAGATGTCAGTATCGATAGACTAAC
GGTTATCTGGGATACAGACACTGGTTCTCTAAGACGGATTTTCAAAAATCTGAAACAGGC
AATAAGTACAAGAGTTGATTCATTTGAAATATATGATAATGTTCGAGATGATGTCTTTAC
TTTAGCTAAAGTTTTTAATGAGTATGATTCGATCAATATTATATTTTTTCAATTATCCAT
TTATGGAGGTGAACAATTAATTCGAATTGATTTCAATCCTAATACTTTAAAAGAATTTGA
TGGAATGAAAGTATGGAGGCAATTAATGTATTTTGCCAGATTGAATTCATTGATGGTACG
TTTGTCTCGTTTTGATTTAGCATTTGACATTTTCAACAGGCCTGATATCGTTAATTTGCA
ACATATTAAAGGTGGTGTTACCCATAAGGTCTTCTATGGTCGAGGGGGCGAATTAGAGAC
GAAATATTGGGGTTCTAACGGTAGTAATGTACAAGTTAGGTTATATGATAAGAATAAAGA
AATCATTGCTCACAAGCGCGAAGAGAAGCTAGATTTGGCTGTAAATCCGTTTTGGTGGAG
ACTGGAGTTCCAACTCAGAACCAAAGCGATTGGTGAGGAGATGGTCCAAGATATTATGAA
TCGACTTGATAATTTCGGATTTTATAAGCTAGAACATATTCGAGTAGAGCAAAGAGCATT
TACAATTATCTTTCTCAACAATCCTGAACTGTTATCATTGGCTTTTCCAAATTTAAAATC
AGACAGCATCAAAAAGAAAAAAACAAGAGTCCGCAAACTATTGAGAGAAGAAACGAACCA
ATTTGCGGAAGAATTAAAAGAAGTATTAATACAGAATCTCCCTAAATTAAATACAGAATT
ACAACTACTTGTAGGCGAGTTTCTGAATTTAGAAAATAAATAAGGAGGATAACTATGGAC
AATAATTTAATTAGTAACAAAGAATTAATTGAAATGGGCTATCGCCCTCATACAGCGAAT
GATATCATTCATCAGGCAAGAGAATTACTTGTATCACGAGGCTATACATTTTATAATCGC
AAACGTTTGATGGTTGTTCCAAAAAGTGTTGTAAATGAGATTCTAGGAACAGAGGTGGCG
TAATATGGCAAGTGTTCGTTATCGAAAGCGAGGAGATAGCAACTTATGGACCTATGAAAT
TCGTAACGAAGGAAAGACTGTTGCTCATAATAGCGGTTTTAAAACAAAAAAGCTTGCAGA
GTCAGAAGCTGAACCGATTCTGCAAGAACTTCGTTTAGGGAAAAGAATTTCTAGAGATAT
TTCTCTTGTAGATCTATATCAAGAATGGCTTGAACTAAAAATTCTACCGAGTAGCAGGTC
GGAAGAGACAAAGAAAAAATATCTTCTCCGTAAAAACACAATTGAAAGATTATTTGGAAA
TAAAAAAGTCACTCAAATTCGTGCGAGTGAATACCAAAGAATAATGAATAAGTATGGGCA
AACAGTTGGTAGAAATTTTCTTGGTAGATTGAATACTGGAATCCATCAGAGCATCCAAAT
GGCAATTGCCGACAAAGTTCTAATAGATGATTTTACACAACATGTCGAGTTATTTTCATC
CAAAGAACAACAGATGACCGAAGAGAAATATTTGCATACAGAAAAGGACTATCTGGATTT
ACTTTTAGCAGTAAAGAGAAAATTTGATTACCAACGATCAATTGTTCCTTATATCGTCTA
TTTTCTATTAAAAACAGGGATGAGGTTTGGAGAGTTAATAGCGTTAACTTGGAATGAAGT
TGACTTTGACAGAGGACTGTTAAAAACATATAGAAGGTTTAATACCCTTTCTCATAAATT
TGTCCCTCCAAAAAACAAAACGTCTATTCGTATGGTACCGATAGACGAAGAATGTATTAA
GATATTACAAGTCCTAAAAATTGAACAAGAGAAGGCTAATAAAGAGCTAGGTATCAAGAA
CAGGTATAAAATGATTTTTCAGCATTATGGATATATTCATATGGTACCAGATATTGCTAG
TGTCAATAAAGCTTTGAGTGTTCTTTTAAATGAATTAGATATTTATCCAATTATCACGAC
AAAAGGAGCACGTCATACCTATGGAAGTTACCTCTGGCACAAAGGATTTGACCTTGGGGT
TATTGCAAAAATTCTAGGGCATAGAGATATTTCAATGTTAGTAGAAGTATATGGACACAC
TTTAGAGGAGAAAATTTTTGAGGAATTTAATCAAATCAAAGATGTCTGGAAAGATTGCTC
ATAAAAAAATATGGGGCAAATGATGGGGCAAATCAGTTATAGACAAGCAAAAAAGCCTTT
TAAATCAAGGCTTTTTCTTCTGTATTTCTATGCCCCCTACA
