# Supplementary material for: Abundance, Diversity and Role of ICEs and IMEs in the Adaptation of Streptococcus salivarius to the Environment
Source: Genes (Basel). 2020 Aug 26;11(9):999. doi: 10.3390/genes11090999 (PMC7563491; doi:10.3390/genes11090999)
Supplement: Supplementary file 1 [file genes-11-00999-s001.zip › Supplementary files/Lao_Data_S1/IME_SsalCCHSS3_NS.fasta]

>IME_SsalCCHSS3_NS
TTCAGCTGACCTAACATATAGCAGTTTAGTTAAATGGGTTAATATTAGCGAGCCTAGTTG
TTTGGCTCGCTTTTTTCATTATTTAATTTTCCGATGAAATTGTAGTAAATGTCAACCTGA
ATAATTCGATTGCGTTTCGTGCCAGTTGGTTTCTGAATAACAATCTTGTCAATCAGTTCA
TTCACTATTTCAACGGTCAATTTTGGAAGCTCTGTATATTTTGAAATTCTCACCATAAAC
TTGGAGATATTCAAGCTATCTTCTTGTTGTTTGGCGAGTTTTTCAGTTAAATCAGAAATG
GAAGTTTGAAGTTGTTTCTGTTCTTCTTCATAGCTCTGACTTAGCTTCACAAAGCGTTTA
TCTGAAATTTTACCAAGTAGATTATCTTCATAAAGCTTCTGAATGATATTGTCAATCTCT
TTAGAGCGGTATTCATCCTTTTGAAGTTGCTGTCGCTGATGTTTGTTATCCTTACTAAAT
TGAGCTTGGCTTTGCTGTTCCAACTTTTTCAAAAAGGCTTCTTGGTTGAAGTGGGCTTCC
TGAATGGTTTGGCGGAGCTTGTCACTTATAATCTCAATCAAGGCGGACTTTTGAATGTAG
TGTGGATTTTCGCAACCATCAATCGGCTTGCGATATCCAGAACACTTGTAATGGTCGTGA
TTGAGTCCTGTTTTACTTTGAAATGGGCAGAAATAGTGTTTCCTTCCGCAAGTTCCACAA
AAAACCAATCCCGCAAACAAATTCTCGTGACCAATCCGATTTTTATATCGTTGATTAGAC
CGCTTATGATTTCGCATTTTTCGAACAATATCAAAAGTTTCTTGATCGATAATTGCTTCA
TGAGTATTTTTGAAAATCAGCCAATCTTCTTTTGGGTTATCTACTTTACGTTTATCTTTA
TAAGATTTCGTGCGAGTTCGAAGATTTACCGTATGTCCAAGATATTCTTCACGACTTAAA
ATCGCGCTTAGAGTTTCTCGCGTCCAAAAATACGGTAGAGCTTCCACATTTGGACTGGAA
GAAATAGGTTTCAAACCAATTTCTATTCGGTGACGGTCTGGTTTAAAAATTTTGTCATTT
TCTAACCCTTTTGAAATCTCTGAAAGACTTTTTCCACTTTTTGCTTCCTGGAAAATCCGC
TTCACAACCTCACTGGCAACTGGGTCAACAATCCAATTTTTAGGGTTGTTTGGGGCTTTG
AGGTAGCCATAAGGTGGATTTACTGTAACACGCTCGCCAGCTCTCGCTTTAGATTGCACC
ACTGCCCGAATCTTCTTACTGGTATCCGCCGCATACATTTCGTCCATTAAACTCTTAATT
GGTAAGAAAATAGAATTAGTTTCATTAGGCTTACTCGAATCTATGCCATCATTAAGAGCG
ATAAAGCGAACGTCAAAGCTAGGAAAAGTAATTTCCGTTAGTTGGCCAACCTTGATATAA
GAACGTCCTAGACGACTTAAATCCTTTACGATAAAGTTCGAAACTTGTCGATTTTCCACT
AGTCTAAGTGCTTCCGAAATAGCTGGACGGTCAAAATTTGTGCCACTAAAGCCATCGTCA
ACAAACAAAATAGGATTGGGGAGATTTTCTCTTGTAACTACATCAAGCAGAATTTTCTTC
TGATTGGTAATTGAGTTACTATCTCCGTCCAGTCCATCATCTTGACTTAAGCGACAATAA
ACCACTGTAATATCTGAAAGTTTCGAAGTATCTACTTGTCTATAATCTGAAATTGTCAAA
GTTCTGTTCATGTGTTTTTCTCCTTTTGGAGTTCACACACCTTATACTTCCATTATACCA
TTTTTACTACTGTTAAAGTAGTGATTTATCGCTTAAAATCAACCTTTCTAGGACATTTTC
AAGATTGCGATTTCCAGTAAAACGGTGACGGATTAAGTAAGTCGTTCGACCAATTCGACA
AATTTCATCGGCGGTGTGTGAAGCCTGTTTTGAGTCTCTATCTTGATTCTTCTGGTTCAT
TCGAAATACCTCCTTTGATATAATCTGAATATTCGTCCATAGTAATCACGGTGAATAATT
CCCAAAAATTGTATAGTTCTTTTTGAATCACTTTCGAAATCGCCAGCTTTCGCTTGTCGT
CTGGCACAACCCACAAAACATAGGGGAAAACTTCCTTTTGTCGTTGTTCAATACCTGAAC
GGTAGTATTCAATATATTTCTTACAAGTATTTACAATACGCGCAAGACTTTCCGTGCTTC
GGTCTATTTCCAGAAAATAATGGTCTTCGTAATCGTGATTGACCAATTCTAAATAAGCGT
CTGGTTTCAAAGTCATTCCAACCCCAGAAAGTTTTTGGTAGCTGCGCCAAGAGTTTGGCT
CAAAGGAAAAAGTTTCAAGCGACAGTTTTTCTGAATCTCGAACGGTCTCCAGTGTCTCAA
CAAAAATTTCTGTAATCGCCAAAGTGTGTTCAACGTGGTGCTGGGTTGGCTCGTATTTAT
TTTTATAACGCAAAACAACTGTTTTATCTTGGTTTTTAAGAAATTTTAGTCCTTGAAAAG
TAATTTGCCAAACATAAGAAGCAGAGCCACGGCGTGCGCCACCAACTCGTCGTTTTAAAT
GTGAAACCAATCCAGCTTTCTTCAGGCTTTGCAGTGCAAAATTAGTGCGGCGAATAGTAG
TCTCAAATCGATCGCTATCCGCGAAAAAGAGTCTGGCTAATTGGTTAGTGGTCGCAAATC
TTGCTTGACTCAAAAAGTAAAGAATTTGCGTGTTGTTATCTATTTTGTAATTCCATTTCA
TCTGTTTTGTTCTCCATTAAAATTTAAAGGGTGTGCTCCTGTAAAATGTGCTTAGTTACG
GAGTAAGTCGTGTGAGTAAAAATCCTGAAAACCTTTATTTATCAGAGGTGGACGAATTTT
CTTCATCAACACGATTCGAAGAGCGATTGGAACGCTTTTTCCTACCTAAATCTGTTAATT
CCTGTTTAGAATTTTCAATTTTTGGAGTATATTTTTCAAAAATATAGTTTTCAAATTGGC
TTTCAATTTCTGAAAAATCTTGTCCGTATCGGTTCAAGCTATTTAAAAATGGCACACGAC
TATCTCTAATTTTTGGTTTAGGTGGGTAGGTCTTACCGATAAGCCAGCGGTAGGTATTTG
GTGAGATTTCTGTTCTGATATATGCCCAAAATGGCGGCAAGCTGTAAAAATCTTCTTTAT
CAATCTCTAGAGTATATTTTGCCATTTCACGGGCTTCATCAAGATTTAAGCCAAAAACAA
TTTTATTCGCAACATTGGATTCAATTCCAGCTTTTAACTGGGGTGTCATCTGTGCAAGAT
GCTGAAAACCAATATTCCAGCCAACATTAAACTGGCGAGATTGTGAAAGTGCTTCATCTA
AGTTAGAATTGGGGATTCCTAGGAAACTTGGTGTTTCATCAATATAGATAAAGACCGATT
GGCGTTTGCTTGGCTCAACTGACGACTGGCGCAAAATTAACATCCAGAGCATTGAAGTGA
TGAGGCTACCAATGAGTTTCGCAGATTCTGAACCGATTACCGATTTATTTAGTGGAATCA
ATACGATTTTTCGGCTTTTGAAGATTTCTGCAAGACTGAAATTTGGATTAGTTTGTCCCA
ACATTGCCCGAAGTTGCGGACGAAGCAAAAACTGTCGGAATTTATTCAAAATGGGGTTTA
ATATCTGGTGACGTTGGGCTTCACTGAGTAGCTCAAACCAGTTCCAGAAGCTCTCCAGTC
CAATTGGGTCTTTTAACTCTCTTAATAGTTTATTTCGAAAGGACTTATTAGTGAGCAAAC
TTGGTAACATCACTAAAGAGGTATTTGGAATTCTAGCAAGCGTTAGAAAACTGTGTGACA
AAATGTCCAGCGAGTAAATTCCAAAATGTTCAGGATAAAGCCCTTTAAATAGCTCCAACA
GATAGTCTGCGATAACTTCGGGTTCAATACCATACTTGGTGAGTTCAAAAGGATTGATGC
CAACAACTCGTTTGGTGGTTGGTGAAATGACTACTGTATCTTCATCGTGTTCAGTTGGTG
TGCGCTCTAAAAGTTCATGAGTAAGTTGACCTTTGGCATCCACCACAACTACACTATGAT
GTTTAGATTTTATATCTGATAAAATCAAATGACTCATAGCGGTAGTCTTACCGCAACCTG
TTGAACCGAGAAAAACGGTGTGCTTTTTGCCAGCTTGTGCTAAAATTTGAATTGGTCTTG
ATTGATTTTCAACCGTTTGCGCCAGACTTCGCTGAATCTTCCGATTAATATTGTAGCCCA
AAGGCGGAGTCACTAATTTAGGGTGAACATTTGGCACACCTGCAATATTTTCTTCCCCAA
TAGGTAAAAGCATGAAACAAGCTAAGTCTGAGACAGCTAAACTATATGGGAAAGACCAGG
AAGGTTGTGCTTGATTGAGTTTTTGGATAGCTAGTGGTTTTAATTCAATGGTTGCATTTG
ATTCCATCATGCGAAAACTACTAAGTAGGCTAGTAAGAAATTCCTTTGTTCGCAGAATAC
TGCGAGATTGGACACCAAGACGAATTTCACACTTGAAAGTAGATTGGTTCAATTTTTGTT
TCATCAGCTTTTTGGAGTTTTCGGAAAGCTCAGGGATATTATTTGTAATCACTTGATACC
ATTTAACGGATAAATTCGGCAAATCTTTTGGCTGCGGCCGAGGTGGTGAGCCTGCACCAA
TGACCAACTGAACAACTACTGTTTCATCTGGCTGAAGTATTTTTGAAATTGCAAGGCTTG
AACGTATCATGTTTTCTACAGAGTCCGTTTTTAAAGCATAGTGAGATTCTTTGATGTTCA
CTAACCGTGCAACCGAAAGTTTTTCGCGTTTTGGAGCTCTTGAAAACTGAATAGCTCGGT
GCGATTGAATTAGTTGGCTGATATGTCGCTTATCTTGTTCTTCTGTTCCTAATAGATAGC
GTACGCGATTCTTAGATAATCGAATTTCAAAAATAACCGCTTTGCGCCGAGTTAACCCCA
CCAGTTGACCCAGCATAGATTTCACATCATCTATTTTAAACGGGCGCATCCAGTTGAGTT
CACTCCAAGATAGTGTTTCAAATTTTCTTTTCATCTCTACCTCCAATCTTTAGTTTTAAT
AATCCGAAAGGTAAGCCAGCCGATGAAAACAACCGCCGTCATCAAAACCAAGAACCACCA
TATTTCCAGAATTAGTTTAACCGCCCAGTTAATAAGCCAAGCACAAGCAACAAATCCAAG
AATATATGCTATTAGTTTTTTCATGGCTGGTCTCCTTTCTGCCTCCATTTATACAAGAAA
GTTGGTGAAAAGTTAAATTTAGCTGCCTTCAGTTTTAAGAGCGATTGGAATGAAATTTAA
GCAATGAAACAGTAGTATATTTCAACATATTTTGACCATTTGTCTAGTCTAAACAGTCCT
TTTATTTTCTTGAAATTTTTCGCATTTCTGCTTTAGCAACCAAGAAAAGTTCATTGATTT
CTTTCCGTTTTTCCAGAAATTCTGCCAGGGCAATTTCTTCTTCACTATAGTGTTTTTTGT
CTTCTGGTTTTGGTTTTTCGAACCAATCCCAAATAAATATGGCAACGACGATAATCATAA
AAGCTATAAAGTAATCCATCATAAAGCTACCTCATTTCATTTTTTCAGTAGCATAATAAG
TGAATGCTTTAAGAATATAATCTGTATACTCTTTAGCTTCAGGAGTATTTTTAAGTATTT
CAGACTGAGTAAGTGCCAAATTGCCCACTTTATATAAAATATCGTTAGCTAGAAGCTCTA
AGGCTTGATTATCTGCCATCGCTTCGCTTAGAGTTTTGGCGACTTTTAACTGATAGGGAT
TAACAAGTTGAGAAAGTTCTGCTTTTGGGGTTGATTTTTGGATATGATTCATGAGATTTC
TCCTTTGATTTTGATATAATTTATGTTATAAACATTGTCGACTTTGTTTATGGTTATAGT
GTAGCGAATATTTTTATCTCATTCATCAGGTAAAAAATCTCAGAAATCTCAAGGAGAAAT
CGTGTGACAGAATTTAGATTAGGATGGTTTTGTTATATTTTGCAAAAATCTGAAAAGAAA
AAACGAAACCAAGAAGATTTCGTCAATAGTATTTTGAATAGATTAGTAGGTAAAAATAAC
CCCAAAATTTCATTTATTCCAGAAATTAACCGTGTTTCTAGCAACCGCCTTTTTACGGGA
GACGAAGAAGTTCCAGAATTTTACCGAGAAGCTCTACCAATTAGCGATTTAGGCTTTCAG
TCTCAAAGAATAGCTGATATTTTGAAAGACTTAAACCGTGATGAAACTTTCGATTATAGG
CAAGCTGTTTTTAAAATTAAATCAACTCTTTTAAACCAAACCAAAAAAGCTACCGTTGTG
TTTGGTAGCGAAAAAATAGAATTACTTAATCATTGCCAAGAAGCTGAACTTTACTTAGCA
ACTCTTTTGATTTTCTTGGTGAATCTTTCAAATATTCCTTCTAAGAACTCAGAAGAATTA
AGACAAGCACAAATTATTAACCAGCACATTTTTAAGTATCTTGAAAATGAGGTTTTATTA
ACGCCATATTCACATAGAAAAGCTATTGAGGAAGCTTTAAAAAGCAAACAGCAGATTTTT
TATTTTGATTTATATAAGCCTGAAGCGTTAAACGATAATAAAAATCTCGTTTCCCCCACT
TTAAAAGTTTTAATTCAAGATTCTATTTCCAAAATGCCAATTATCCAGAATGGTTTAATA
ATTCAAAACGAAACCATCAACGAACGAATTGCCCAGTTTATTGAAGAAAGCTTCGAGAAC
AGCCCCAAACTAACTTTAATTACTGGATTTTGCCAATCCGAAGCAGATTTTTATAAAGCT
TTGGATAGATTTTTACCAAAAGAAGCTATCAATAAAATTTTTAAAGTTAAAAGTTTCGCT
TTATCTGTAAAAGCCAGTTATGACTATACCGCTTCGAAAATGAAAGATATAATAACCCTA
ACAGAAAATGTTGTAAATTATCTAGAAAATAGAGCTTTCGCAAAACAAGATAAAATAGAG
TTTACGGTGAGTTCAGGTGAAAAAATGAATAAAGATGAATTGGTATTCTTTTGTTTAATT
GAACAAGTGTATGTTATTTGAAAAATATTGGAGCATTGACAACATTATGTAACTTTATTT
GACAAGAAAAAGATAATTTATTATAATTAGGTTTATAGAGATATATAGACAGATATACTA
GAGAGAAATAGAAGATGTTTAAGTTCAAAGCTTAAACTATAAGTTAACGAAAAGATTTGA
GTTTTACATCCCTATTTCTTATGGTGTGGTCTGTCTATTATTTTTTATTCGTGATAGGTG
TAGTGTTTCTTTCCTAAAAGGAGGTCACATTATGACTAAACATAATTTTAAATTGGTTTT
ATTATCTACTAAGGAAGAAGTTCAAAATTTAGAGCTTAAGACAGAGGATATTAAGCTGAT
TAGTAATATTATTTCAGTTTTTAACGACTCTAAGGTTGATATTGGAGATAATCTAAAAGA
AACTCTCATAGCTGTACCACCAGATAACTTAGTCTTGACTGTATATGCTATCTTAGCCCT
CGTAGCACTGATTGTAATTTGCGTGACGGTTAGTTTTATGTATTATCAACATACACATAA
CAAATCAAGTCCACCAATGAAAGAAAAGGGAAAATATGATGCCAACAAAAAAAACGATGC
TCGAAGTCAAAGGAAGCATCGTTAATCAAAAAAGAATTTTTCATTACACTTATTACGAGC
CGACACTCTAAATATTGCTGTATTTAGAGTGTTTTTTATTTTATCGAATTTTCTGAAAAA
ATAAATGCAATAAGTGGCAAAGAACTGTTTTTATATAATATATAAAAATCTAGGTTATCT
TAAATAAAATAACCATGCTAGTATATCACACCCAGGACACCAAGTCAATACTTTTAAGGG
TTTGTATACGTTTTCAGTATATCGAAAAGTACTAATAATAGCAAATAAAATGCGGCTTTA
TTTAAAAATATTTCTCTTTTTTATTATTCTCTGAATTGTCTATAATTTATATACCTTGCT
ACAATAGTAAAGAAAGGAGAAATTTTGACAAATCATCACAAAAACAAATTAGAAAATATC
AAAACCATAACCATCGGATACGCCCGTGTTAGCTCAACAGATAATCGACAAGAATTAGGG
CTATCTGTTCAAAAAGAAGCACTCAGCTTTTGTGATAAACTCTATATCGAAAAAGACTCA
GGTGGAAATCAAGAGCGACCACAACTCAAAAAAGCTATGAAAATGGCAAAAAAATACGCC
CAGCAAGGCGTTAAAACAAATTTTGTAGTATATAAATTAGATAGACTTACGAGAAAGATG
CTTCACCTCTCTACTATTATTGAAGATTTAACCAAATACGGTGTTCATCTTCAATCAATT
CATGAAAATATTGAAACAGATTCTTTAACTGGGAAATTCTTTTGCTTAATGCTGGGTTAT
GTGGCAGAATGGGAGCTTCAAGCTATTTCTGAACGTACTAAAGACGGTCTCCGTAAAGCC
AAAGAAAAAGGTGTAAAACTTGGTAATAAAGGGTTGGAACAGTCTAAAGAAAAACAAATA
ATAAAGCAATACTTGCAAAAAGAACTGACTGTACGTAAGATTGCGAATCAGCTGAATATT
TCTACCGCAACTATTTATAATGTACTAAAGCGCAATGGTATTCAAATAAATAGAAAAAAT
CATCTATAATTGATTGACAATTCCTTAGAAAAATAGTAAATTTAACCTATCAACAGTTTT
AGTAAACGGTCGTCAACTAAAACAATGAAAAATCAAAAAATGCCAACCTGACAGAGCCTA
TAAACCTTGTCAAATCAGCATTTTAAATATTTTTATTGGTAACTTTGATTGTTTTAACAA
ACGACCGTTCGCTAAAACAAACTCACCCCTATTGTAGCAGGGATTTTTGAGTGAAAATAA
AAAAAGGAGGTTTTTCGTATTAAGATAAATACGATTTTTAATGTGCTACAAATACTTAGA
GGTTTTATTAAGGAGAAAATATGTTTTTTTTCATAATGGTAATTGCACTTACTGGTGGAA
TTTTATGGTTTAATAGAAAATATCAAATTGAAACATACACTAAAAAACAAGAATTAGCGA
TGAAAATTCTTGAGAAATTGAAAAGAATTCGCTTAGAAATAATGGCTGATCTTAATGAAC
TGGGTGGACAAATGGCTTCGGCTGACCGTGAACAATTTATCAGTCTAACTCAAGAAAGAG
AATCGCTTCAAGGAACTTTAGAGACAATTGAAGCAGGTATTCGAATTATGGAGTCAATTT
TGCAGTGGAGAGTTGATTCTTCAGGTGGAAGACTGGAAATCGATAAGGAGCTTTCGAACC
TACGACTGTATTCTGGACTTACATTAGAAGAATTAGCACGAGATTATGGTATTGAGCCAT
AAAATATTTTAAATAGAAAGAGGTTTTATTATGGGAAATGTTAATGCTTGGGTTTGTGCT
TGCGAAAGAGAGCGTGGAGCTGGAAATAAATGTGAACATTGCAGGCATGCTATTGTTAAT
GATTTCAGCAATCATATGTGTCAATACTACGGTCAATGCCAAAAGAAATTCGGTTGGTGA
TAAATATGATTAAACTAATCCGAAAACTCATTTCAGCAACTATTGAATGCCCAACTTGCG
GAAGAGAAACAAGCGACCGACCAGAACGGTGTAGCCATTGCGGTAATAAACTATAGGAGC
ATAAATATGACTGAAAAATGCACAAAATGCCAAGAAGTTTTATGGTTTTATGCAGAAGAT
AGAGCGCGTGGTAAAGTAATAAAAGTTTGTAAAAATCCTAATTGTACAATGTATAATTTT
AAAATCTCCTTTAGTGAACGATAGTTGAATACATGAAAAAGACGGCTCATTTGAACCGTC
TTTTAACGTGCTTGTAAGATGCGTGAACTCAGATTATTTTTAGAGTGCTGAGTGTCAGGC
TGTCTTC
