# Supplementary material for: Abundance, Diversity and Role of ICEs and IMEs in the Adaptation of Streptococcus salivarius to the Environment
Source: Genes (Basel). 2020 Aug 26;11(9):999. doi: 10.3390/genes11090999 (PMC7563491; doi:10.3390/genes11090999)
Supplement: Supplementary file 1 [file genes-11-00999-s001.zip › Supplementary files/Lao_Data_S1/IME_SsalCCHSS3_rpmG.fasta]

>IME_SsalCCHSS3_rpmG
TTACAGAGGTGAAATAGGGATTCACTACACGTCACTAGATGGTAGAAACCTTGATTTAAA
GCGATTCTTGATTTTCTAAATTTCACTACATCGCAATATAAATCAACCGAATCACTACCT
TTTTCACTACCTTTATTTGAAATAAGAATACTGATTCGGACAATAAAAAGCAAGAGGAGC
TTCATTACGAAGCTCCTCTTTTTTACTATCATCCCAATCCCTCTTATTTCTATTGAACTC
TTGCATTGACTGTTTTTAAATCTAATTCATCCTGACCAAATAGTAATCTAATTATGATTT
GAGTTGGATTTTCCACATTATTTAGGACACAAACAAGTTCTGTTCTAATATTTGGTTTAA
ATTGTACTCCTTCGATTGACTCTTGAAGGTTTGGATTTTGTTGAATACGATTACGTATTT
CCTCATAAGGAGTTGCTCCCCAACAACTAACTGGTGCAGCTCTTGTAATAATCATTCTAG
GAATATAATCAGGCACAAATTGTTCTGGTGAGATACACAATCCTCCATGACTAATAAAAG
ATTCTAACATCTTATCAAAAATAGCAGTAGGTGTTCCATCAGCTTTTAGTCCATTAAATC
CTATTAAGTCACCAACTTTTTTAGCAATATCTGACATATTCTCATTTATAAATATAGATA
AATCTTCATTTTCAGGAAGCCCTTGCCCTCTTTGATAAATACCCTGCCAATTATTTTGAT
TTCCCTCATAATTTACACAATTATTTTTTCTTTCTATATCGTATAACAGTCCTTCTATAG
GGTTGCTTGTATGTGCCGCATAATATCTTCCGGTTCTACTTTGCGTATCATTATTTTCCC
CCCCAATAAGTTTAATCGAAGAACCACAAGTTGGACACAATGCGTACCTTCTATTATTTC
TATTATTTCTATTTTGATAATATGGGAATTCTCTATTTGTTTTCTCTTCAAACTCATTAA
TATGATAAGTTCCACCATCGATTAATTTAAAATATTTCATCGCTATTACCTCAGTAAATA
ATCCATCTAATTTCATTATATCATCAATACTTTATATTCTGAGAATTCAAAATATAAAAA
CTAAGAATAATATATCTACACAAATACTATTATATCACTATTATTGAATTCAACAATATT
AGAAAAACTTACTTATTTTTCTAATATAAATTAAGTGAAGACCAAGTCTTTTCAATTATC
CTCTATCTATTTGTACTCCTTAAAATGCTAGAAATAGAAATTACATCTTGTCTGGTATTT
TAAGAAATACAAAACGCAAGCTAAGTGAGCCTGCGTTTTTTTATGTTTCTACAGTTTTTT
AGTTGCTTCAATTTTTTTATCGGTATACAAAACAACATCTTTAATGGCTAATTTTTTAAT
TGCCTGCACCAAGGTTGCCATGTAATCAAAATGGATTTCACCTTGTTCATTGACTGGTAA
TTTTATCATTTTATCCTTAACCACATTCCAACCACCTAATTTGTTTTTATAGGAATAAAT
TGGCAAATCTGTAACCTTATTGATACTTGGAACAATGAATAGATAGTCATTCGGTCTTGG
TGGTCTATCCGAGCCAATCCAATCAATGGCATAAGCGTCAGATAAGACAGTAAACTCTTG
TGATTGGAAGTAAGCTCTATAAACATCACTGTTAGACGGGATAGAGATAACATTTTGTAG
AACCGTTGCTCCTTCTTTAGGAACATAGTAGTTTAACCCTTGATTCATAAAACTAGAGGT
CAAGGCTGGTAAGCTGTACTCTCCTTGTGGCTCTTTTGGTAACTCTTTTGCTTTATAAGG
TAATTTCTTAGTTTTAACTCTATCAAATAAATCACCCATGCGAAACTCTTGCCATTCTTG
GGTATCAAATGCTTCTAAAGCGTCTTCTTCCTCTTGGGTCAATTGGTAATCTTTAAAACC
ACTTACTAATAGATACGCCTCGAGCGTCTCGATGCGTTCCACCTCGAGCGCTTTTATATA
TTTTTCCATAAAATTAAATGCTATTTTTGATTTTATAGTAGGCAATATCACTTCAATTTC
ATTTAATTTTTGTGCTGAAACAGTATTCGTGTATCCAAAATGATTCAAATGATTCTGAAG
TACAGCGGTAAAAAACAGTCCTGAAAGTTGATTCAAATCAAACTCAAAAGACTCTAATAC
CAGTACACCATCTGTAGTAACAAATTTTTCTGGTTGAAAATATACAATACCTGTTTGTCT
TCCTACAATAATTGAATTTCCATTAAACTCCCTGTATTGCTTATCATTAAGTACTCTTGT
TACAAAACCATTGCCAGAATCATTTTGTGCAATAAATGCGATTCCTTTAGAATCTTCAAC
AAGCAATCCTTGATTCTGGATATCTCCTCTTTTTATATCTCGAAAAAGCCTATTTAATCT
AAAAGCTTGCCACTCGCCTCCTTGTTCATAGAACTGTTGTTCTACTTGTTGAAGACGAGG
GCCTAAACTTTTTTTGATGAGTCTTCCTCTTTATTTTTCAATAATTGACTAACTTCCCAT
GATAGATAATTAGCTACTGTCTTTTTTAAATCTCTGATACTTGGAGTTGAGCTAATTTTG
ATATGCTGGTCAAAATTCCAGTCTTCACCATGCTTTTCACCAGAGAGAGCAATAACATCT
TCAATATACTCTTTTTCTGTGAAAATGTTCAACTCATCTTTACCGAATTTAACGAGATTA
ACTACCTCTTCGTAACGCCCTACTGAATTATCAACATCTTGTAGGTTCGTACTAGCTTTT
GATTTCTTTCGATTGGAACGCTTGTAGCCATCATTACGTAGGTCAATAAACTTCACTCGC
TGTTTGGCTTCATGCTTTTCACCAACCTTAAAGACATAAATAGAAGTTTGTACGCTAGAT
TTACCAATAAAAATATCCATTGGCATTTTGATAGACGCTACAAGCGTATTGTGTTCTAAA
ATCTTCTTGTTTATATCTTTTGCTTTTCCTGCGCCTGCTGAATCTTGGATAATGATAGAA
GCATAACCACCCTTCATCATAGATAAGGCACGCTTGACAAAGTTCATACCATTCCCTGTT
TCAGAGTAAGGAGGATTCAAAAGGAAAACATCTGCTGGGAAATGCTCATTGTCTTTACCA
TAACCATATTTCCCATCAAACTTCTTCAAACTATCATCTTGTAAGATATTACTTGAACCA
TCTCCCATAAGAATCATGTTCAAAACAGCTAACATGTAGATTTCAGGAAGAATTTCAATC
CCAAGAATTTGTTCAGCTTTGATTTTTTCTTCCTTTTCTCTGAGTTCGTCAGGGCTTGTG
ATTTCCTTTTTAGCGTCATCTAACATTAGATTCATAGCAGCCACTAAAAGACCACCTGAA
CCAGTCGCAAAATCCCAGACATAGGAATCCTTGTTTACTCGTGCTAGTTTCGCCATCAGA
AGTGCTACATACCGAGGAGTTAATACCACATCATTTTGGTCATCACCTGCAAAACTCAAC
CATCTAAACATAATATTAAAGAGCTTGCCTGTAAAGTCCGTATCTACTCCGATTTTGTAG
AAATAGCCTAGGTCATCAATCACTTCTGTAAAAATTTCTTTGAGAAGAGATACCCCGTTT
CTTGGGTCTGAAAAGCTAGATTCAAGAATCGTAGGCTCTAAATGACGTAATATTTGTTTC
TGTTTGGCTTGTGGTAAATTCTTCTCTTTCAGAAAAGCCTTGATTTTACGGATTAAAATA
TCTCCATCTGTATCGCCTTCTTCGTCAGAAGATTTCAAATCTGCTGGTTCTAAGGGCTTT
ACCTTACCAGCAACCCCTAAGTTTGCCATGATACTAGCAGCCACTAGGTGAATACGTGCC
AAAGCACTGATGTTTTTCTGTTTGTTAAAGAGACTTTCATTTATCTTTGTTAGAGCGTCT
TCAATCCTATCTTCACGTTTTTGGTGAATCAAACGTAGTTCAGCTTCTGATAATTGTAAC
TCTTTTACCTTTTCTGTAAATTCATCAAAGTTTTCAGGTTTTAGGAAGGATAAGTCAGAA
TACTCACCAACTTTTTGACCAATACCATAGTTAGACTTGGAAACATAGTAAACACCAAAG
CGAGTTTCAAGGTTGCCTGCCTCGTCCTCATCTCCTGTAATCCCAATCGCAATCACATCT
GTATAACTAGAATATTGAAGAATAGCATTAGCATAGTGAATCGCCCCATTTACCGCATAG
CCATTAATATTGGTATAGTTGGGCTCACCCTTTTCTTTACCACTTGTTTTCGTATTGGCG
ACATGGTCTTCTTTGTCTAGTTTTGCAAGTTTATTACTGCCCCACTTCAATTCAATCATG
ATAGGGTAGTAGTCTAGCTTACTATCTTTCAATAATAACTTAACATCAACTAGATTCGCA
CCCTCACCACCTGTTTTAGAAGGTGCTTTTAACAAGGCTTTGTCAATTTCAGGGTTTATA
CTTTCGTTTTGTGTCACAAACTCCATATCATAGGAAGTCAGCCACTTTTCAACTTCACGT
TGGATTTTTACTTCTTTACTCTGCTTCGTTGCCATTGGTTAAACTTTCTAATATATCCAT
TAAGTTAGCTCGCTTAATAGCCCAATGAGTATTCTCCAACTCAAATGGGGCAATCATAAG
TTCATCTTTATGTATGTTCACCCAATCTACAGGTACGCTTTTCGTCGTTTTAAAATGAAA
TACTGGGTCCCCATACTTAGGTATGTTTATTTCTTCTAAAGAGCCTAAGTAACCAGATAA
AATATTTTCATTATCCTTATACTCAGGAAGAAACAAAGCAGGAAGACTTTTTATTTCCTC
GACATCTTCAAATGAAAACTTAGAGAACTTAGCACTAATCTGTTCTGTTGTCCAATTAAG
AATTCTTTTTCTTGGTATTGTAAAACAAGTTCCCTCATATTTCTCATCGTATTTTACAAA
TAGATTGTAAAAACCATCTGTGGGTAGCATTGTTCGAGAAGGAACATAATTTACTACATT
ATTAACATTATTAGCTTGCTCAATATTATAAATCTTTTCTGCAGTTTGTTGTAGTGTTGA
TTGGAAAAATTCTGTCGGTAAATTTTCCTGACTTTTAAGTTGGTTTGTCAATGTCCTCTC
CTTAATTTAAATTTTCTACATGTCCTATATTATAAATATTATTAGCATGCTGATTTATAA
ATTTGGAATTATTAAACACCTGTTTTGTTATTGTGTTATCACTTTCAACATTAGAATTAA
ATTCTTCTTCAATCTCAACATCTGATTCTTCAACATGCTCTTGTTCCTCAAACTCTTCCA
CACTTGGATTATATCGAGTTATTTCTAAGTCATTCATATGTTGCCCAAATTCTTTATTAG
TGAGTTTCCAAGGAGCCTGTACTCCGCTTTGAGAATACCATGCTTCAAATGTTGGCTTAC
CAAGAGTATTATCTATTTTGTTGACAAAAATATATCTCATTACATCTAATAAGAATGACT
CAATCTCGATTACTTCAACTTCTAATAATTCTTGCTTAAATTTCGATTCATTTGGGGAAA
TTCTAAAATTCTCTGAATCGTCGATTGTTTCATCATCACAAATAGTTTCAATAACAGCAG
AAACAAGCCATTTTAGTTTTTGTTCCGAAAGCTTATCATTGATAAAAACAGACATACGTT
CAAGTGTGTCTGTTTTATTTTGTTCGACAGAATCATTAAATGAATTAATAAACCTTGAGT
CTTCAAAGGGTAAGTACTCTGATTTAGATATAATACATTTTTTATAAGAAGTTACATTTT
TTTTAAAGGTCCCCACATAAGGCGCTTGTTGAACTTCTCCTGTAAAAATATCAATAAGAG
ATTTCATAATATCAATATCAGATAATTTATCGGTTTCCTTTCCCAAGTATGAACTTCGAG
CCTTATTCTTCATTTTTTTAGCTTCAAGAATGAGCCCAAATAGTATCCCACCTGTTAGAT
ATGGAATTTTAGCAGACATTTTTACTCCTCCTAATGCATTTAGTAACCTTATCCACCTTA
AGAACACTCCCCACTATTGCAAGAAACACTATCTACTTCATAATAAAGGGTGAAGATAAG
GCAACAGGGAAACTAATACCTATTATATCAAATTTCCCCTCTTCCTTATAAAAAATTTAA
TAGTCCTAACTGATGCGCATCAAACGGACGGATTGAAACGAATATGATAACTCAGGCGAT
AAAGGTCGAGTTTTACATATATCTGTTTATCCGTTTATTTGGTGTGCCTTTTTACACCTA
TCGGTATTCAGTACAGTTCATACTAGTTTCTTTCTGTCCAAACACAGGACTCAGAAAGGA
ATTCTTATGGCAACTAAAAACTTTAATGACCGTCTAACTCCAGAGGAGAAAAAGGAACTC
GAACGCTGGGATAAATTTCTACGTAATGACAATAAAACATTTGCAAATGCAAATCGTCGT
GACCGATATCACAATCTCGGAAGTCTTGATAAAAACATTTCCATTGATGGACGTAATACT
GACCTATATGAGTTAATAGCTGATACCTCTCCCAACAGTGAAGAAGTTTGCTTACAAAAT
GAAATGTTAGGACTCATAGCCAATTTCATTGAAACTTTAAATTCAAGTGACAAAATCATC
ATGCAAGGCAAACTAGCCGATAAGCCTATGTCATCAACTAAATTGGCCAAGCTTACTGGT
CTTAGCGATAAAACCGTAACAGCTCACTTTAAAAAACATCAAGAAGCATTGCAAAATCTT
TTAAAAGATTATGTCTAACACCTAAAACTGATAATCAGATAGATTATCAGTTTTTTTGTG
AAATGCTCCGAATTTAGACAACCGAATCTCCTTAAAGATAGGAAGAAAATAAAAAAATAT
TTTCAAAAAACTCCGAAATTCATCTCCTGAATCTCCTATAAGATAGAAAGGAAAAATTAA
CAAGTCCAGCTTCATGACCTTAAACCGAGCATGTCAACTTTACTTTAAAACAAAACACAA
AATAGAATACACGAGGTATTTAAACTATGAAAATGAAACCACAGTACCGCAAAGGTGGAT
ACTCAAAACAAACAGCAGAACAATACGTTAACCTTCAAGCTCCTATCTACCTGCTTAGTG
ACGAGCTTGAACCGCAACAAAAATTTGAAGATGGTAAACCAACTGGTGAAATTATCGCTT
ACAAAACATGGTTTGGTCAAAAAGGACTCCCACCATTTCAAGTGAAATTTCTTGAAATGC
CTACACTTCCTGACTACCTTTCTCTCGTTAGTTTTGATAACTTACAAGCATGTGAAGTCA
ACTATAATGTTTACTTCAAAGCCGATGCATTGAGAGAGGTGAAATAATGGTTCAATCTCT
TACAAAAAGAGAGTTGGAACAATACCTGTTACAGAGCCTAAATATGGCTTTAGGCTCTTT
GCTACAGGGTGAAACGTCTTATACCAACTCATTTGATATTGCAGTTAAAGAAGATGGCTT
TATCTTTATTCCTCGTCTTCCTTCCGGATTCATCATTGATGATGACCTATATCAAAAGAT
TTTCTTAATCGCTAATGCATCACTCTATCCACAATACACATTATTAAAACAAAATTCTGC
TTACTTTGTCGCACTGAAAACAGATGACATTCATGTTCAGCGTGGGCTGTACTTTCCTTG
GAAAAAAGGGATTTCTGAACGTCTTATCATTTCAGACCTTGAGCAATTCACCTCATCTCT
AAAAAGTAATGATATTCCTGTCATGAAAAATCTAGTCATTAACTATGATAAAGTAACTTC
CGTTGCTATTGCTGGAAACTCGGGAAGTGGGAAAAGCTATACTCTGACTTATCTATTAAG
TGTCCTTAAAAATATCTCTGACCTGATTATCGTTGACCCCAAATTCGACACTCCTTCACG
CTGGGCAAAGCAGAATCAAATTGCTGTTATTCACCCTAAAGAAAATCGTTCAAAATCTGA
CTTTGTATCAGAAATTAATGAAAGTTTAAGTCAATGCTTATCTATTATTCATAAGCGTCA
AGGGATTCTCTTTGAAAATCCACATCATGAATTTAAACATCTAACTATTGTTATTGATGA
GGTACTTGCCTTATCAGAAGGTGTCAATAAAAATATCAAAGATTCCTTCTTCTCCTTACT
ATCGCAAATTGCTTTATTAGGACGAGCAACAAAGGTCCATCTGCTCCTTGTCAGTCAGCG
ATTTGATCACAATACAATTCCTGTATCAGTACGAGAACAACTCAACGTGCTCATTCAAAT
AGGTAACATCAATAAGAAAACTACTCAATTCTTGTTTCCAGACCTTGACCCTGAAGGCAT
TGTTATTCCAATCGGCAAAGGCACAGGACTTATTCAAATTATTGATAATGAACATCCATA
TCAAGTATTACCCTTACTTTGTCCAACATACTACACACAGAAAGGTATTTTATAGCTTAT
GCAAACAACATATTTCCAAAAATTTTTCAATCTATCTGCTTTACTATTTCTTACAGCTAC
CCTAAGTGCATTCTGCACAATCTTCTTTGGAATTAGTATGAATTCCTTAAAAGAAATCAC
CTATTTAATCTTTATTTATCACTTTACAAATATAGTGTTCTGGATTAGCCTATCAATTTC
ACTTATCAGTTCTCTTATTTTCATTTTGCTCATTAGTCGTGAAATTAATAGACGACAAGA
GGAAGACAACCTATCAAATCTATGTAAATCCATTAAACAAACCTTGTCAATCCGTATTTT
TCTACATCAAAGCGAACTCTCCGAAGCAGTAACTACAACTGAACAAGCAAAAGTAACACA
CTACAATCCTGTAAACAAATACTTTAACCAAGCAGTTCGAAAAGCAATTGTAGACATTCG
AGAGAATAAAGTTACTCTGTTGATTCATATTCCTAAAACTCAACAAGCAACAAAAATTCT
AAAAGATGTGGAAATGCTTATAAGCGAAGAAATTGCCAACCGTAACCCTAGCTATTACTT
TTCACACCCTGAGCGGAAAGGGAAATGGCTGTACTTTATCGGAACTAAACGAAAATAGAT
AAAAGGAACGGCGCTGTGGCTCACGTAGTGAAAGCCAAACAGCGCCGTTTTTACCGTGAA
ATTTAGGATTAAGTGGGGTTACTACGACCCCCACTTAATCCAATAATCAATAATCAAAAA
ATCAAAATTTTTCTCAAAAGACTCCGATTTGTACCTTCCCAATCTCCTAATAGATAGAAA
TAAAAAAATTGAAAGCGAGGAATTTTTCCTATGGCAAAAGAACAACGTTCCAATAAATGG
ACTTTCCTATTTTATAAGGAAAGTGCACCAGACAACTACTTAGAAACCCTAGAGGAGATT
CATGTTCCATTTGTACTGTCGCCGTGGCATGACAAGGATGTAAACAAAGAAACAGGAGAA
TTTAAAAAGGCACACAAGCATGGAGCATTCTTTTTTGATTCTCTCAAAAGTTACTCTCAG
GTGTCGAAACTTATCAAAAATAAACTTAATGGTCCTGCCCACGTTGAACCTGTAATGTCA
CCCAAAGGGTTATACGACTATTTTATTCATGCGGAGAACCCTGATAAAACTCCTTACGAA
ATTGAAGATATCGAAAGTGGATGTGGGTTTGAACTGGATAAATTTCTAGTACAACAAAAT
ACTGATGATTTTACAACCAAGGTCATTGATACGATTGAACGAAAGGACTTCACAGAGTTT
GAAGAACTGGTATGGTACGCCCGAGATAATAATACCGCTCTACTGGAACTAATCATTGAA
CGAACCTACTTCTTTGCTCGTTATTTGGACTCACGTCGACATAATCCAAAACGAATGGAA
AAAGTCATTGAAAAACAAGGAGCTGAGACAGATGGACACGATTAAATTAAATCAAATCGA
AGAACTACTAAACACATTAATCATTATCATTCAACAAAAATTACAGACCAGTGAATCTTA
TGGAATCGTCACACAAAAAGAACTTTTGAAAATTTTACAGATTTCTCCAAATACTTTGAA
ATCATGGGAAAGCAAAGGTTTGAAACGGCTTGAACCACCAATTGAAGGAACACGTACCAT
TTATTACAAGATGGAAGATGTTATTGACTTTTTAACTATTTAACTTCAAAATGTGCTAGA
ATGAAATTATCAAAAAAAGAATGTGAGGGTTCTATTCTAGCCTTTTGATTGTCCGAAGAA
AGAGGCTCTATGAGTAAAGAAATCATTCAACACAATAATAAAAAGATAACAAAAATCACC
AAACAAAATGGTGATATCAGCTATTCACTCAAAGGTGTTTATATTGGAACTGATGTAAAG
ACAGGTAAACGAATCACCAAAACTATTACTGCTAAGACATTGAAATCTTTAGATAGAAAA
ATTGTTGAAGCTAAAATTGATTTTGAAAAAGCTGGCTCTACTATTAAAGAAACTATCCAA
ATTGATAATTTTGAAAGTCTAGCTGAAATATGGTTTAGCAACTTCAAAACTTGGGTATCA
TCTCAAAACACCATTAACCGAGTTAGAGGCTATCTTGATACCTATATCATTCCACAATTT
GGAGAATACAAACCTGAACAGATTGAACCTGCTGATATCCAACTTTGGGTAAACAAATTA
GCTGAAAAAGCAAAGAAGTACGTTGATTCCGGGGTGAAACGTGCCCCAAAAGGGAATGCT
AGAGATTTTGGGGCAATAGCTCACAAGGTTAGTGATATTTTTGACTTCGGTATTACAAAT
TGTGGACTAACTACTAATCCTGCTAAAACAATTAAAATTCCTCCAAAACCAAAATCTAAC
AAAGAGCGTGTCATGGTACTTCATGATGACGACCTGAAACACTGGTTGTCTTACCTTGAA
AGCTTGCCAAATACAAGAGCAAATAGACGCTTTAAGGTCATTTGTAACACACTATTAGCA
TCTGCATTACGAATTAGCGAGTTACTAGCGTTAGAAATTACTGACCTTGACTTTGAAACC
AATGAAATTCTTGTCAGTAAAACTCTGATGTGGAAAACCGCAAATAAGAAACTAGGTAGC
AAAGGGGAAATGATTTGTAAAAAATCTCCCAAAACAGATTCTGGAAATCGTAGAGTTGCT
GTTCCACTTTCAGTCATAGAAAGCCTCAAAGATTTTCATGAAGAAATGACTATCTATTTT
GAAAAACACGGTCTACCGAAGTCCAAGCTCATCTTTCCAACAATTTATGGTAACTATATG
TGCGATAGAAATGAAAGAGCAACCCTTAAAAAGCGATTGTCCGCTTTAGGACTACCCGAT
TATGGTTTTCATTTATTCCGCCATACACACGCTTCTATGATGTTAAATGCAGGTATGAAC
TGGAAAGAGTTGCAACATAGAATGGGACACAAGTCAATCAAAACAACTATGGACACATAC
GCTGAACTAGCACCTAAAAAGAAATTTGAGGCAGTGAATATTTTCTTAAATAAAATGGAA
GAACTAGCAAATTAATTTCATCACTACCTTTAACACTACCTTTTTACTTCAAAAGCCCAT
AATCCTTGATATGACAAGGTTTATAGCTTAATCATTTAACCCTTACTGAGGTAAAATAA
