# Supplementary material for: Abundance, Diversity and Role of ICEs and IMEs in the Adaptation of Streptococcus salivarius to the Environment
Source: Genes (Basel). 2020 Aug 26;11(9):999. doi: 10.3390/genes11090999 (PMC7563491; doi:10.3390/genes11090999)
Supplement: Supplementary file 1 [file genes-11-00999-s001.zip › Supplementary files/Lao_Data_S1/IME_SsalCCHSS3_tRNALys.fasta]

>IME_SsalCCHSS3_tRNALys
CTGCCCCCTACATGAATTTGTAAGAACTTTTCATATTGAAAATAAACAAAAATGTTGAAA
TATAGCTGATTTTAGGGAAATACTTTTAGGTATTTTTAATGTCAGGTTTTAAAAATGGGG
CAAAAGTGGGGCAAAAATAACGAATGACTTATAATTGTCAATTGAAAATCTTCTAGCTAT
TTTATGCTATAATGAAGAAAAGTAAAAAATATAAGAGTGGATTGAATAAACCGAAAGCTA
TCCACTAAAGAAAGAGCAGAAAATGAACCATAAGATTGCAATTTTATCAGACATACATGG
CAACACGACGGCCTTAGCTGGAGTACTTGAGGACGCTAAAAATTTGGGAGCGACTGAATA
TTGGCTTTTGGGAGATATTTTTCTTCCTGGGCCGGGAGCAAATGACTTGGTGGCTCTTTT
GAAAGGCCTACCCATTACAGCATCCGTTCGAGGAAACTGGGATGATTGTGTTTTAGAGGC
TTTAGATGGGCAATATGGTTTAGAGGATCCTCAAGAAATTCAGCTTCTCAGGATGACTCA
GTATTTGATGGAGCGCCTAAACCCAGAGCAAATTGATTGGTTGAGGAATCTACCTATGGT
AGCCAAGAAAGAAGTTGAAGGCTTGCGTTTTTCTCTTTCTCATAATTTACCTGAGAAAAA
TTACGGTGGTGATTTGCTGGTCGAAAATGGTACAGAAAAATTTGACCAGCTACTTGATGA
AGCTACAGATGTAGCCGTCTATGGACATGTCCATAAACAGCTTTTGCGTTATGGTAGTCA
AGGTCAACAAATCATCAATCCAGGTTCGATTGGTATGCCTTATTTTGACTGGAATGGGCT
GAAAAATCACCGAGCTCAGTATGCCTTACTTGAAGTTGAAAATGGTGAATTAGTCAATAT
TCAATTTCGAAAAATTGCCTATGACTATGAAGCAGAACTAGAATCAGCCAAGGCCAAAGG
ACTTCCTTTTATCGAAATGTATGAAGAATTGCGGCGAGAGGACAATTACCAAGGACATAA
TAGAGATTTGTTAGCTAGTTTAATTGAAAAGCATGAATATGCAGAGGATGTTAAGAATTA
TTTTGAATTTTTGTAAAAGTTCCTTTAACTAACAGATACTAAATAAAACGATTGGACAAG
CCAATCGTTTCAGAATGAAGACAAAGTCCTTAGAAGTAATACTTCATAGAAAAAGCGAGC
CTAAAACTCGCTTTTTCTATTTATTTAATAGCTCCTTATTTTCAATTAAGAGTTCTAATG
GAGATTTTTCTCTTGCTACAATAAAACCAGGTTCATATTGGGTATGAAATGTTCTTTTCT
GAGAAGTTGGATCAATATACAACTCTTCTCCATCTTCTGTGTATAGTTGGTTGCCTCTTG
TAATGAAAAAATTATCGAAATGGATAGGGAATATCCCTTTTTATTTTGCTTTAAATCAGA
TTTTTGGATGGAATAGTAGATGATAAGACAAAATATCTTTGAAGATACAAAAAGACAAAC
GCCAAAAATGACGTTTGTCTACGTTCTGAGGTAGCCTTTAGGCTCCCTTTTTTCTTAGAA
AATACCGATGAGTAATTGCATGCCAAGACTAGTCAGGATGATAGCGATCCAGCAAAGGGC
TCCAAGAAGAATGGATTTTCCACTGGATTTGATCATAGCAACGAGGTTAGTTTTGAGACC
AATAGCACTCATAGCCATGATGATGAGGAATTTGGAGAGCTGTTTGAGAGGTGAAAAGAA
GCTATTGCTAACACCAAAAGAAGTAAGGACGGTAGTTAGCAGAGAAGCTAGGATGAAGTA
GAGAATGAAAACGGGGAAGATTTTTTTAAGCTTTACTCCTTGGTTGTTGTCTTGTTGACG
GCTTTGCCAATAGGAGAGGAAGAGAGTAATAGGGATAATAGCTAAGGTACGAGTCAGTTT
GACAATGGTTGCAGATTCTAGAGTATTGGTATGATACAGACTATCCCAGGCGCTAGCTGT
GGCTGTTACAGAGGAAGTATCGTTGACCGCAGTACCCGCAAAGAGAGCAAAACCTTCGTT
GGAGAGATGGAGCCAAGAACCTAGAGTTGGAAAGATAAGAGCTGCCAAGACATTGAAGAA
AAAGATAACAGAAATGGCTTGGGCTACTTCTTTTTCCTTGGCGTGAATAACAGGAGCAGT
CGCTGCAATGGCAGAACCGCCACAGATAGAAGAGCCTACCCCAATCAAGGTAGCTAGCTT
TGTATCCATGTTAAAAAATCGTTGGAAAAAGAAAGCAATAATTAAAGCGATAGAAATAGT
CGAAAGGATGACAGGAAGGGAAGATCTTCCAACTGCGAAAACTTGAGAGATATTGAGTCC
AAAACCAAGTAAGATAACAGCATACTGAAGCAATTTTTTGGAGCTATAAGTCAAACCAGC
ATCCAGTTGTTTATAGGGAGTGAGAAAGGGGTAGAGAATCATTCCGATAAAAATGGCGAA
AACAGGTGCTCCCACAACAGGCAGAAAGTCTCCTAAAACCCAAGAGATGATAGAAATGAT
CAGACAGACTAACAGTCCTGCCCAATTTTTTGATAGAAATGACATAAAAACCTCCGAAAA
TAAATACTTCTTATTATAATCTTATCTGTCAGAAAAGTAAAATAGAAAGTAGGAATAAGG
TTGTAAATTAACGGAATTTTGCGGTCAGAGAGCTTTTGTAGTTTAATAGATATATGTTCT
TTGATCAATAAGGATGCAAATGTGGCATATGTTATTGAAAAAAATGAATTTGATGAGCCT
GGATATGTGAAGTAATTATGTGAGAAAAGAAAATAAATAAGAGAGTTGAAAATGTACTGC
ACCCCAAAAGTTGGACAGAAAAAATCTAACTTTTGGGATCAGTACATATCCTCGCTTTTT
TTAATCTAATAGGTCCTTATTTTCAATTAAGAGTTCTAGTGGGGATCTATCTCTTGCTAC
AATAAAACCAGGTTCATATTGGTTATGGAGTGTTCTTTTCTGAGAAGTTGGATCAATATA
CAACTCATCTCCATCTTCTGTGTATAGTTGGTTGCCTCTTGTTAGGTAAAGTAAATCCTC
TAAGTACTGTCCATCAGTTTGTAGAAAATGTTCGATGTATTTGACAGCCTTTAAGATCTC
ACTTACTTTATCAGAGTATTCATTTGATTCAAGAACACTCTTTTCTAATTCAATCTCTTT
ACTAGTTCCAAAAAGTTGAGTTGGAGTTGCATTAAAATATTCTGCTATCTTATCTAAATT
TGCAAAGGTGGGGTAGCTTTTTTGTTTTTCGTAGTCAGAGATGGATTGTTTACCGATTCC
TAAATCTTCCGCAAGTTGAGTTTGACTCACTCCTTTTTCTATGCGTAGTCGTGCCAAATT
GGGTCCAAAATTTTGAATAATAAAGGTCATGATGAACTCCTGTTTTTTATTTTAAACTTA
TTCTATCACCTATAAACTTACAAATCAAGTTTTTAATTGACTTCCAAAAATATTTTTTAT
AAAATATATTTATAACTTAAAAATAAGTTATAAATAATACAAAATAGTTCATCTGTTTAG
GAATAGTGAGTGAGGAAGAAGTTGAGGACGAGACTATGACTTATGACTATTCGAAGCCTT
GGAGCTAGAAATTGTGTGGACAAGGGCAAGGGACGAGCCTGACGGGAAGTCAGGCGAAGT
CCTGCAGGCTGCCGTCCAGACAATTTCTAGCCAAGCAAAAGCTGGCTATTCTAACAGCCA
GCAAAAAGGTACACTTAGGACAACGTCCAAAGAACGACGGAACGGGCAAACGTTGATTTG
ACGGTGTTTCTGAGACCTAAAAAATCTAAAAGAAGGGGGGACAATTTTGTTGGTTTCTAT
ACAAGATTTAAGAAGCATTCAAGAACGATGTGAAATAGGAGAATTAGTACAGAGGTTAGA
TGTCAGTATTGATAGACTAACGGTTATCTGGGATACAGATACTGGTTCCCTAAGGCGGAT
TTTCAAAAATCTGAAACAGGCAATAAGTACAAGAGTTGATTCATTTGAAATATATGATAA
TGTTCGAGATGATGTCTTTACTTTAGCTAAAGATTTTAATGAGTATGATTCAATCAATAT
TATATTTTTTCAATTATCCACTTATGGAGGTGAACAATTGATTCGGATTGATTTCAATCC
TAACACTTTAAAAGAATTTGATGGAATGAAAGTATGGAGGCAATTAATGTACTTTGCCAG
ATTGAATTCATTGACGGTACGATTGTCTCGTTTTGATTTGGCATTTGACATTCTCAACAG
GCCTGAGATCGTTAATTTGCAACATATTAAAGGTGGTGTTACCCATAAGGTCTTCTATGG
TCGAGGGGGCGAATTAGAGACGAAATATTGGGGTTCTAGCGGTAGTAATGTACAAGTTAG
GTTATATGATAAGAATAAAGAAATCATTGCTCACAAGCGTGAAGAGAAGCTAGATTTGGC
TGTAAATCCGTTTTGGTGGAGACTAGAGTTCCAACTCAGAACCAAAGCGATTGGGGAGGA
GATGGTCCAAGATATTATGAGTAGACTTGATAATTTCGGATTTTATAAGCTAGATCATAT
TCGAGTGGATCAAAGAGCATTTACAATTATCTTTCTCAACAATCCTGAACTGTTGTCATT
GGCTTTTCCAAAATTAAAATCAGACAGCATCAAAAAGAAAAAAACAAGAGTCCGCAAACT
ATTGAGAGAAGAAACGAATCAATTTGCGGAAGAATTAAAAGAAGTATTAATAAAGAATCT
CCCTAAATTAAATACAGAATTACAACTACTTGTAGGTGAGTTTCTGACTTTAGAAAATCA
ATAAGGAGGATAACTATGGATAATAATTTAATTAGCAACAAAGAATTAATTGAAATGGGC
TATCGCCCTCACACTGCAAATGATATCATCCATCAGGCAAGAGAATTACTTGTATCACGA
GGCTATACATTTTATAATCGCAAACGTTTGATGGTTGTTCCAAAAAGTGTTGTAAATGAG
ATTCTAGGAACAGAGGTGGCGTAATATGGCAAGTGTTCGTTATCGAAAGCGAGGAGATAG
TAACTTATGGACCTATGAAATTCGTAACGAAGGAAAAACTGTTGCTCATAATAGCGGTTT
TAAAACAAAAAAACTTGCAGAGTCAGAAGCTGAGCCGATTCTGCAAGAACTTCGTTTAGG
AAAAAGAATTTCTAGAGATATTTCTCTTGTCGATCTATATCAAGAATGGCTTGAACTAAA
AATTCTACCGAGTAGTAGGTCGGAAGAGACAAAGAAAAAATATCTTCTCCGTAAAAACAC
AATTGAAAGATTATTTGGAAATAAAAAAGTCACTCAAATTCGTGCGAGTGAATACCAAAG
AATTATGAATAAGTATGGACAAACAGTTGGTAGAAATTTTCTTGGCAGATTGAATACTGG
GATTCATCAGAGCATCCAAATGGCAATTGCAGACAAAGTTCTAATAGATGATTTTACACA
ACATGTCGAGTTGTTTTCATCCAAAGAACAACAGATGACAGAAGAGAAATATTTACATAC
AGAAAAGGACTATCTTGATTTACTTTTAGCAGTAAAGAGAAAATTTGATTACCAACGTTC
AATTGTTCCTTATATCGTCTATTTTCTATTAAAAACAGGCATGAGGTTTGGAGAGTTAAT
AGCGTTAACTTGGAATGAAGTTGATTTTGACAGAGGACTGCTAAAAACATATAGGAGGTT
TAATACCCTTTCTCATAAATTTGTCCCTCCAAAAAATAAAACGTCTATTCGGATGGTACC
GATAGACGAAGAATGTATTAAGATATTACAAATCCTAAAAATTGAACAAGAGAAAGCTAA
TAAAGAGCTAGGAATCAAGAATAGGTATAAAATGATTTTTCAGCATTATGGCTATATTCA
CTTGGTACCAGACATTGCAAGTGTCAATAAAGCTTTGAGTGTTCTTTTAAATGAATTAGA
TATTTATCCAATTATCACGACAAAAGGAGCACGTCATACCTATGGAAGCTACCTCTGGCA
CAAAGGTTTTGACCTTGGAGTTATTGCAAAAATTCTAGGGCATAGAGATATTTCAATGTT
AGTAGAAGTATATGGACACACTTTAGAGGAAAAAATTTTTGACGAATTTAATCAAATCAG
AGATGTTTGGAAAGATTGCTCATAAAAAAATGTGGGGCAAATGATGGGGCAAATCAGTTA
TAGACAAGCAAAAAAGCCTTGTAAATTAAGGCTTTTTCCTGTTGATTTAGATGCCCCCTA
CA
