# Supplementary material for: Abundance, Diversity and Role of ICEs and IMEs in the Adaptation of Streptococcus salivarius to the Environment
Source: Genes (Basel). 2020 Aug 26;11(9):999. doi: 10.3390/genes11090999 (PMC7563491; doi:10.3390/genes11090999)
Supplement: Supplementary file 1 [file genes-11-00999-s001.zip › Supplementary files/Lao_Data_S1/IME_SsalF1-4_rpsI.fasta]

>IME_SsalF1-4_rpsI
AATTCTCAAAACGTTAATCAAAACCTTATTATACCAACGTTTACAGACACTTTTTGGTGT
CAGTTGGTGTTAATTATAGTGATAAGTCGTTTAAGAGACTTAAAGCATCGGCATCTTGCT
GGTGCTTTTTTTCTGGCATTAATTCAAGATAATATTGCTGAGTTGTCAAAATTGAATTGT
GTCCCAAACGTCTTGAAATATAATCCAGACTAATATCTTTTGAAAATAGAAAAGAAGCAT
GGGTATCACGTAAGCCGTGAAATGTTGTTTTAGTTAGGTCAAGTTGTTTCAGTAAGCGTT
GAAGTTGACCAGCTTGTCTAAATCCGTTCCAATCAAAAACATAATCTGTTTTAGTGTTAG
CTAGATTTACTAGGATTTGATAAATATCTTTATTGATAGAAATATCACGCTTAGAATGTT
TGGTTTTTAGTTGTGTATCGTCGTTAGTTGGGCTAATTGAACGCCTAACTTTAATACCGT
ACTCAAAAATATCTTCTTTTTTGAGACCAAGTAATTCGCCACGTCTGGCACCAGTTTCAA
GGGCCAGAGCTACTAATACATTAAATTCATCTTCTTCTGCATGATTTAAGCAATACTGCC
TTAATAGTTTAAATTCTGTTACTGATAGTGGAATATTGCGTTTAGGAAGCTCTTTCCCCT
TTGATTTTAAGAGATGACCAAAGTCATTTGTAATTAAACCACGAGCATAAGCATATTTTA
ATGAACCACGTATCTTCAAAACTAGCTCTTTTACAGTTTTCTTTGAGTGAGACTCAGCAT
ATTTATCAATCTTTTTTTGCATGATAATATCATCAAGATGTTTGAGCTGGATCCCATCAA
AAAGACTGTCGACAACTACAAGAGTACGCTTATAGTTGACGAAGGTTGCTTCACGGACAT
CATTTTTCTTTACAGTTTCTACCCAGTTACGGTAAAAATCTGTAAATAGTGTAGAACGTT
CAGCAATATTTTTACCTCGACCTTTTTCAAGTTCCATTTCTAAAGTCCATAGCTCAGCAT
CTTTTTTATTGTTAAAAGTCTTTGTTTCTCGTTTATACTCTCCTTTTTTATAAAGTGATA
CAGTTGCACGGTAAGATTTACCGCGTTTAATAATAGTTGCCATTTTATCAGCCTTTCTAA
AATAAAAATAATTGATAAAATAGACTAGCTTATATAGGATATCTAAAAAGTCTTAAATTA
TCAATTTTAACTGCTACAATGATTTTCAATAAAATGAACCAGTTTAGTTTTTAAGTAGCG
TTCATGTTTCCCAACCATAAAACATTGAAAATCTGGGTGATTACGGATATACTTATCGAA
TGATTTGGGGTCGATTCCCAGGAAGTCAGAAGCTTGTTGTCTAGTAAGTAACAAGGGATA
GTCTGTCATAATGTATTACCCTCGTACTTCTCTTTTAGGTCATCAAGAAAGTGACTATAT
TTTTTATATATGATTTGGTGCAATTCTTTATAAATTATATACTCCATAAGGCTATTAGAA
AACTTTACACTATGATGTAAGATTTCTAGTTTATTCGTGAAAATCCAAAGTGTAGTAATC
TCGTCGTTAGTTAAGTGTTGTCTGTTATACATGTTTTATTTCTCTTTCTATTGGTTTGAA
ATGGTATCTAAGTAAATTTGGTATTCGTGATAGAGTTTATTCCATTCTTGTTGTACTTGC
TTTTGGTAAGCGAACAAACTAGAATCTTCATTCATAGCTCTTTCCAGTTCTGACAGTCGT
CTCCCATAGTTATGTACTTGCTTGAGTTGTTCAGTTGTAAGATTATTGGTATAATTTTGC
TTCATTATTTCTACCTCTTGAATAAGTCGTTTGATTTCGGTATTAAATATTTGAATAGTT
TCTTTACGTTGTTTGATAAGGCTATTTAAAATATTGGTATTTTTACTGTTACTAATGCGT
TGGTTAAGGTTTTTCAACCCACCTAAGAGCGTAAATAGTAAGTTTAAGTCGTTAAGGGTT
ATCATTTAGAACCTCTTTTTCTGTAAAAGTTTTTGCGAATTGTTGAAAGTAATTATCTGT
ATTTGTTGTTCCCTGTTGGGAAAGAAAAGGATTAGGGAAATATTCTGTTTCATGTTTTTC
GTAGGATTTTGTTTCAGGATTATAAAGCATATGGTATATAGTGTCTGATTCAACTAGTAT
AGTTGTTCCAATACGTCTTTCTAACTGCTCGAAGCTATCGATATTCTTTAGATGTAGCAT
GTGATCATAGAGTTGTTTGGGTGAGTACGGACTAGTGATAACTATTAATCTAGCTGTCAG
AGCCTTATCGATATACCGAGATGGTAGAAGAACATCAAAATTGTAAGGGTCAAGGATTTT
TAAAAGGTCCGAATAATTAAATGTATCAGGCCGTAATTCATCAATAATGACGATTTCTTG
GTTACGGTAGCTTTGAAAAGGGTCGCGACTAGAGCCAGTGATATAATAAGGTTCTTTTTC
TTTTTCAGCATATGATTTTGCTAATCGTGTTTTACCTAGACCAGGACCACCATACATGTA
AATAACTTGTTTGACCACCCCTTTTGTTTTCATACGATGTATAAATTCTTTACATAGTCG
TTCTTGGCGTTTTTCAGCTACTGATTTAAGGCGATTACTAGCTTTTGCATATTGACTACC
ACTTAGTTCATCTTCGATTTCTTCGATGGTAATAGAGCCTTCATATAGTAAATCAAGATA
TTCCTTAATTAGTTCGCCATCATTAATATTTTTAGCTCGTTCTACTTGCTTTTTGATAGA
TTTTATTTTTTTTTCGAAGTCAAAATTACTAATGACATCACTAATGGGGTATTGAAATTT
ATCTTTGGCTGCTTCTGTCTGGTGAATTAAATAACTATAACCGTTATTAGGCCGTTTGAA
AAATTCTAAACGCTCTGTTTGAGCATCTTCACGTTTTCCCTCTTTGTCATTAATTTCCCA
TGCAACACTTTGAGGGCTACGAGCATGTTTAAAATAAAGCATGAGGTGAATATGAGGTTC
TACGATATCTCCATGTTCATCTAGGTCTTTATCATGTAAAATCCCTGCCCAATGTAAAGG
ATTTGTTTGCTTTACAATACGAGCAATTTCTTCTTTCCAATCTGGAAGTTTTGCTAATCG
CATTTGTTGAGTATACATCATAGAACGTTGTTTTCGTTGTTTCTTTTTATCCATATTTTA
GTATTCTTTTTGTATTTCATTTGTTTTTGGCACAATAGCACAGAATTTTTGCGAGACAAT
GCCAAGACCAGTCTCGCAAAAATAATGAGATATCAAAGGGAATGAGTAGATAGTTAGGTA
ATGGCACAGTTTTGTAAAAAATAAAAGTGCTAAAAGGGATTTTGTTTTCAACAAATCCCT
TTTAGCACTTCCTTTATAAGTAATAGCCCTTCGCATGATACCAGCGTCCCTTCTTATTGG
TAATGTCTGTAAATGATAGAGAGGGGTCAATGGTTTGTAATTCAGTCTTAATGCTAGGGA
ATAGTTCTTTTAACTTCTTCTGGCTTTCGTGATTAGCAGGGAGTTTCCACCTTAACAGCA
CTTCGTTTTTATCATAAGTTAGTGTTAAAGTTAATAATGACCTATTAGCTTTGTTTATAA
TTGTCTTTTGTGGTGTAATCGTTCTATTGGATAGGTCAAAGTTTAACTTTTCTGTTTCAA
AATGTGCAAAGCGACGTAATCGAAAAGTCCCTAGGTATGAGTTCAGTTCATTATTTAAAG
GTGATTTGATAGAACCGTAAATCGCATTTATGATGAAAATAGAGAAAATAGCAACTATGA
TGATGTTGTTTAATAAGAAAGCGACAATGAAATGAAGATTCATTTCATCAAGCTTGTTAC
GAACAGTCAGAAGACATAAATAAATAGCAAAGCACACTAAGAAAGTGAGGAGAGACCAGA
TAAAAATGTTATATCTATTTATCATGTTTGCCTACTCTCGTAATAAGGAGTGAGCAGTGG
CATGATATTGCTATCGTGTTTTCCATCACTAAATTTAACAATCCCAGTTCCAATACCACT
AGGGACAACAATATTTTCGATGTGGGCATTAGGAAGTAGGAATTGAGTTGTATTAGTGTT
GATTTCCCCCAAGATAATAGAACAGTTGATTTGTTCCCTAACCGCAAGATTACCTCCGAA
AGCGGTAGCATCGAACCTTTGAGAAACAAGAATGAGAGATACTTTTGTTGCTCGGCCTAG
TAAAGCTACTGTACCTAAAAGTTGAGCAAAAGTATCTCTTGCTTGTTTGGAAGACCCTTG
AACGAGAGCTAGTAATTCATCAATAATTATATAGGTTCTTTTTAATGGCGCATTAGGATT
ATTTAACAGAAATTCTTGACGTTCGTATATTTTATTGATAGCATCACCAAGAACTTCGTT
GACCTCGGTAATAAAACTATTAAGATTAGCCCCTCTTTTTGGGGAGAGAACCGAAAGATT
TAGTTCATGACATAACGAATAGATATCAGCTCTTTTTGGGTCAACGGCGATAATATCATC
CGTAATCTTACGAATACAGCGAATAAGATACTCTAAGAAATAACTTTTACCTGACCCTGA
GGAACCACTGATAGCAAGGTGTACAACATCATTTAAATCAATGTTGACTTGATTAGCCAT
TAGAGGAATACAGCTTTCAGAAACGTCTTTTTTAATAAATTGGTTAATATCTGTGATAGT
AAGACGAGTTGGGATACCATCAACCCAAGGGAAGAAAAAACCTCTGGCGAGATTGGGATC
TTCCTTTTTATAGGGAATAAAGATGGCATTACTCTGTAGCATCAGCGTTTTATAGGGATA
TAAAATTCCTGAGCAAATGTCAGCAATTTTGAAATATAACTCACGGTCTAGCACATAAGA
AACTGGGAGATTGGGAATGAAAAACATTCCTTTATCTTCTTTAGCAAGAGCCACTGAAAA
TGAATTTGTGAAACTTGTTTCACCATTTATATCTAGTGTATTGTTTAGATTGGTTGTGAT
AAATTTGACTAGGTTTGTCCCTGTTAGAGCAGTTAACTGAAATTGATTCATATTTCCCCC
TTTTTAAGCCTTTTTGATAGCCTTTGCACGGAAATAAACATTAGTTTTGATTTGAATAGC
TTCCAAGTGGTCAAAAGTAACTTCATCACCTAGTGTAAAATAAGTTAAATCGGGTTTATC
TTCAGGAAGAAATTTAACACGAAAGGGGTTGTGTGTTGTTGTTGATACCCAAACTTGATA
CCCTGTTACCGTATCTGTACGGGTGTTGTTTTCATATTCAAATTGCGTTTCTAGTTCTAG
GCCTACAATATGTAGAGTCTCTCCGCCGAGAGCTTCTTCTGCGAAACTTTCTGAATATCC
ATTTTGTGATTTGATTTTAAAAGCCATTTGCTTTTACCTCGTTATTTCTATTTTTTGAAT
GGCTTAACTCTGGGAGGTTAAGCTCGGAGTGATAGCTGCTGTTTACAACTATATGTCTGC
AGTAATAGATAAAACATATTTCTTTATCTATGAAAGGGATGTGCGCACATCTAGCTAAAG
GGACTATATGTAATTTAATTGAAATAAAAATGTAACACTTTTGTTCTTGACAAAAACTCA
AAAAAGATTATATACTCCCTTTAGGGAAATAAGTTGAGAATTGATTTCTCAATTTATTAT
CACAAGTTTAATGGTTCAAGGGCGAAGCCTTTGTAATAGGCTTTATGTAGATAAAGCCGA
AAAAATTTGGGTCCAAATTTTTAAGAAATTTACGTAGAAAATTTCAGGAACAAATTGGAC
GATTGCGAAGTTGAAAAATAGTGTTGAGTAAATTTTAAGTATTCTAGAAACTTTGCTATA
TCGGATAAATAATAAGTTCCTTTTATTATCATAAATAAATTTCATATATTGAGTGGGGAT
TGGGGTGACTCTAAACCCCATAAAAAGCTTCGTGTATACGAAGCTAAAAATTGAGATGAT
TTCGTACGTCAGGTTTATGCTTGGCGTTTTTTATTTTGAAATCCAGTAATAAAAATATAG
ATTCGGAGACTATTATTTTTTCTGAAAAAATGGAAATGTATTGAAAATAAGTGATTAAAT
TTGTCGAAAAATACTTAAAAATGCCTTGACAAATTTTCGGGGGGGGGATAATTAGTGGGG
TATTTTAATTAATGGGGTATTAATATGAAAAAAAGGAGTCTATGATGAATTCTAAGAAAA
TCATCTCTTCAGTTTCTTTGACGACAGCTATCCTTGCAACAGGTATCATTAGTCAAGAAG
CACATGCTGATAGTGTTGACACTACTACGACAACTGTCAGTCAGGCACAGTCTCAACCAG
TTACTGCTGAGCAAGTTGCATCTGCAAAAGCAAGTTATGATACGAATCAAGAAGCTCAAG
CACAAGCCCAGTCTATGGTTGACAGTAAAAAGCAGGCTTTAGACACTGCTAAAGCAAATA
CTACAACAGCACAAGATGCTGTTGCAAAAGCAGAGACAGCTGCAGCACAAGCGACAGATG
TTAATATTCAGGCTGCTAAAGAGGCTATCCCAACAGCTGAAGCTAAAGTACAGCCTGCTA
AAGAAGCTGTTGAAACAGCAAAAACAGATGTAACTACAAAAGAAGCTAGTCAGTCGCAAG
CACAAGAAGCTGTTAATGAAGCGCAAGGTAATGTGAATCAAGCTCAGAAAGCAGTTGCAG
AAGCGACGCAGATTCAGTCTGAGAAACAAACAGCGGTTGATACAAGTGCAAAAGAAGTTG
AGACAGCTAAACAAGGTGTCGTCAATGCACAAGCTACAGTGGCTGAGAAGACCGATAAAG
TATCACAAGCTGGACAGACCGTTGAAACAGCTAAGCAAAATGATGTTAACCTAGAAGCTG
ATACAAAAGAAGCTGAAATCAATGTTGAAAAAGCAGACCAGGTCGTACAAGTTGCTAAAA
CTGCAGTTGATACAGCAAAAGCAAAAGCTGACGAAACCGCACAAGCTCTTAAAGACGCAG
AATTCAATCATCCAACACATGTTGTAATGACTGATGAATTCAAAAGCAATCTCAAGCAAT
ATCTATTTGGGTCAATGTCTAATGAAGACTTAGAAAAAACTATTGCCTCAGAAGACGAAT
CTCGTAAATTAAATACAGATTATATTGCTACATTTGCAAATGATACAACCGGTCAAAAAT
ATGATGTAACTAATATCCCACTTGAATTGCAAACAGAATTGAGTCAGTATTTTGCATATT
TAGTAAACGATGTTCGCCAACAACTTGGGCAACCAAAACTTGTTGTGAATACTGATGCTA
TTAAATTCGCAACATTGGTAGCTGAAAAATATGATAAGAATCATGACCCATATAGTGGAC
ATGATAACAAAGCTATTAATGAAGCTGCAAAAGAGATGGGCTATTGGTATAATCGTAAAA
ACCAAGGTAATGATTATGAAAACTTAGCTGGTGGGTTATCAGACTCAGCGTATTCATTAG
ATTCTAATGGTAATAGTACTTATAAGATTGGTGATAAAGTTGAGTTAACTAAATCTGACT
TGTATAAGTTAGTTGCTGAAAATGTGAATGGATTTATTTATGAAGGTGTTTTAAATGGAT
ACTATTCACATGCTAATTCATTAATCAAGCAACCATCATTGGGTATTGCATTCACATTGA
GTCATACTGATTTTGGATTTGGTACCGTTCCAATGATTGAAACCCATGTTCTATACACAC
CGTTGACGGATAAGAGAACAGGTGGACCATTGCTAGATGCTAGCAAGAATGTACCTGATT
TGAAAATCCCAGATAAGCAAGCTGCAGAAGTTGCAGATCGTGCGGCACAAGCAGCCTTAG
TAACGGCAACAGCACAAGCCCAAGCTGCACAAACACGTTTTGAACAAGCGAAGGCTGCAT
ATGATGCATTGGTTGCTACACCACGTCAAACAGCTGAAGCGGAAGCTAAATTGGCAACAG
CCAAATCAGAGCTTGTAAATGCCCAAACAGCATTAACAAATGCAGAACAAACATTGGCAA
CTGTAACAGCATCCCATGCAGAAAAGGTCGCTGTATTAGATATGGCAAAAGTTTCTCGAG
ATGAAGCTGTAAATGTTTTGACAGCAGCACAAAGCAAGTTAGCCGAAGCTAATCAAGAAT
TAGCACAACGTGAAGTGGCTACAACTATCGCTAAAGCGAAACTAACTGAACTTGAACAAG
CCTTGAAAGACGCTGAGCAAGCAGTAATAGATGCAAAAGCCACCTATGAGCAACTTGTGA
CCGCTAAAGCTAATCTTGAAACTGCTCGACAAGCTTATGCCCAAGCGGTGACAGCACAAG
AAGTTGCTCAAGCTGCCTATGACAAAGCAATGGTAGTGTTAACGAATGCAAAAGCTCAAA
CGGCATTGAGTGGCACTAAGTATACTAACTTGAAAGCTGCCTATGATGCTCGTATTGCTT
ATGAAGAGGCTCAAAGAAAGGCAAAAGAAGAAGCGCTACGCCGACAAGCTGAGCGTGATG
CTAAAGCTAAACAAGTAAGACAGGATGTGAATGGTACCCAGTCTAATCGTGTGAACTCAA
GTACACATGTTGGACTTCCGGCATTTATGTCTTCAACAAATGAAGTTAAAACAACATCAT
TTTCTGCAGCTCAAGTAGCAACAGCAGAGGCGACGCAAGCAGTAGTAAACCGTCGTGGTA
CTACTGACTATCAAGCGCCACTCCCACAAACTGGTGAATCTGGTACAGCAGTCTATCTTT
TAGCAGGACTAGGCATGCTTGGACTTGCGGGTGTGACAGCTCGTAAACGTCGTGGATAAT
ATTAAAGTACTATCCAACCATTGGTTGGATAGTTTATTGATAATCAGGAGAAAATTATGA
CAACATATCTAGAAGAATTGAGAGAACGCTATATTGGTGTCTGTGATGGGAATGCTGAAA
TTATAGGTAATCAGTTATTTATTTATGATTATAATAAAGACTGCATGTGTTCACGTTTAA
ATGAAGATTTTGAGGATGATTTTACAGGTAATGATGTCGTACGTATAGATGAATATAAGG
GACTAGCGAGATTGGATTATTATCGTATTCTTGTCACTTTAGATAAAGCTGAAAACATGC
CTAGAGTAGAAGAAGTGAAACTTTCGTTATTTGATAAAGAAAAATATGAAAGTGTTTTTG
TGATAGGGCAATCTAAGCTTACCTATTATTCAAATGGTAAGCTAGTTGTTGAAGGGCGTG
GTTTATATGATAATGTGTTAGTTGAAATCCAAGATGAATATTATGATAGGTTAGAAACGG
TGACGTTAATTCTGACAGATACAGAGACGTTACCATTCTAATGATGGGGATTTTGATATG
AAACAATTTTTTAAATGGTGTTTAGTAGTAGTAATAACAATCATTTTGATAAGGTATACA
TATAGTCCGTTAGCTAGTGTATTTAAATCTTTTAGTTATTTTATGACAATACATCTATCT
TTCCCTGATTGGTTGGGTAATTTTTTAGGTGGAACGTTTCACACTGGTGTTTATGTTCTC
TTTGCATGGTGGCTTTCAGGAGTTTTAGCGCTCATTCCATCTATCACAGAGTTTATTAAA
AGGTATGGTTGGTTTGTATTTGTCATATCTTGGTTTGGCATTAGTGCGACTATCATTATT
GCACTTATTGTTCTTTTTGCAGTGTTTATTATTTCTTTGATGGGGGAGGCATGGAGTGAA
CCTCCATCTATGGCATCTGAGGTTGATAATTGTATTTACGACCCAACTAGTGATAAGCTT
AAGAAGCAAGATGAGGAACGGAGACAGAGGGAAGAAAATGAAGCTCGTATGCGTGGTGCA
CAACATAATTATAATTCAGCGATGAGAGGTGGAAACTTTGCTCAGGCTCGTAATTCTAAG
CAAGACATGGAGAATATAGCTGCTAAATTGAAGTAGATATGTATGAAACTGTTAAGTCCA
GAAGAAAAGCAGACCTTTGGAGTCTGCTTTTTGGATACCTAAATTTTATCGAAAATAGTA
ATATTATTTTGATAATAATTTTTGTATTCAATTATAGTTGCTAGTCTATTTTATGGTGTT
AATTGGTGTCAATTTCATCCAAATTTATGACTTTCATACCAATTTTATGGAAGTATCATT
TTCTGAAATGTTGATATAAAGGGATTTGCAAGTATTGAGAAGTCATAGTTTTCAATAGTG
AAATTCTCAAAACGTTAA
