# Supplementary material for: Abundance, Diversity and Role of ICEs and IMEs in the Adaptation of Streptococcus salivarius to the Environment
Source: Genes (Basel). 2020 Aug 26;11(9):999. doi: 10.3390/genes11090999 (PMC7563491; doi:10.3390/genes11090999)
Supplement: Supplementary file 1 [file genes-11-00999-s001.zip › Supplementary files/Lao_Data_S1/IME_SsalF1-8_rpmG.fasta]

>IME_SsalF1-8_rpmG
TTACTGAAGTTAAATAAGGTTTCATTACATTTCAGTGCACGCTGAAAAAGCTTGATTTCA
TAGGGTTTTTGAAACATTGAATTTCACTATAAATCATTTGAAATCAGTTCTATGGCAACC
TTTTTGGCAACCTTTTTTGAAAATATAAAAAGAAAGTCATCAATCGAAGAATAGAAAGTC
CTAGATTTTTTCTAGGATTTTTTGGTAAGTGTCTAGAGTTTCGGGAAAAGTAAAATTAAA
TACTTTATGACTTAAGAGAACGAAAAATCGTTCTCTTTTTTCGTTGCCTAAAACTAAAGA
AAGGACACAGCAGGGATGTCAGATAATCTAGAAATTATCATGGATATTGAGACTTTAGAA
GTCTTTGAAGTGATTGATTTGGATAAAAAAGATAAGTCAGAAGACAAGAAAGAGAAAACT
CCTAAGGAAAACAAAGCGACTCCTTATGATGACTTGGGACGGGTTTGGCTAGGAAATGGA
TATTATTACAAATCCTCTAGTCTTCTAGGGAAAGTTGTGAGAGATGGCATTATTCATGAG
CTAAGCCTTCGAAATAAACACGGAACATATCCCTACTATGAACATTCCAGAGATGGAACA
TGGGGACATGTTAAGCAACTAACACAGGAAGAAGCGTTATGGCTAACATTTGACTTTGCT
AAAGAGATGAAAGAAGAGCATGAGAAAATGGCACATAAAAATAGTAAAAAATTATGATGT
TTAAAGCAGAAAAAAGTTATAAAATTATAGATATGAAAAACAAAAAAATTATTATACTTG
TAAGTGTTATCTTAGTTGTTATTGTTCCTATCTTTATCAACCTTTCCTTTAAAGTGTATT
TAGCTCCATTATTTACTGCTGAGTGGGGAGCAGGTGACTTACTTTCTTATTATGGTTCAT
TGTTAGGTGGTATTATTACCTTGGTTGGTGTTGTTATGACTCTGAATTATCAGACTAAAC
AATCAGAAGCGGATGACGCAATTAAATATAAACCAATCATAAAACTTGCTTCAGTAGAAA
ATGAATATTCCGATTTTATTGCAAATCGAGAATTAAGTGTTCGTTTCCCAGTATGGTATT
TTAATGATGACTCTTTAAGAGTGCAAAAAGAAAAAACTTTTGAAGAACAAATGAAATGTA
TAACTTCTTTTCATGTACTTTTAAAAAATAAGGGAAGAGGCGAAGCAGTTGATGTCTCAT
TGGATAGTGTAAAAATCGAAGAAGTAAGCTGGGATGATGATAGCAAACTTTATATTGCTT
CAAATATGCCATTGTCTATGGGAGATATTTTGGTTGATGAAAAAGCAGATGTCATCATCA
ATTTTCCTAATTATTTGTTTTTAAAAGATGAAAATACTAGTCAAAATCTTATTCGGATAG
AATTAAAGCTATCTTATAATGATATGTTTCGAAGAAATAAAAAAGAGTTTGGCATGCTTC
TAGATTTTCAAGTTCTTAGAGAGGCATCAGCGCCAGCTCCATGTCCGTACAAGGATGGAT
TTTCATATTATTTTGTAAGAATTGGTTTTGTGAGTGCATTGCATTTGTAAAATAAAAAAG
GACAATTAAGTATACCTTATTGTCCTCTTTCCTTTTTCTTGCAAATGCTAACATAGTTTG
CACCACTTCAAATGCGGTCAACCTAGGCCACCTCCTTTCTGTCAGATTTTGATGAATTGC
CCATAGGCATCAACTCACTTTCAGAAACAGTAGCCACCGTCTTCACTTTTCTACATTGGA
CATTATAACATATTGCAAAAACTCTTCCTACACTTTAATGTAAGAAGAGTTTCTTTTTAG
TTGTTTCTATTTTTTAAGTATTGTATTAAATACTTAATTAAATGGTAACCTAAAATAGAT
ACTACTATAATTCCTATTATCCAGATTACAACTGTCATTAGTCCACCTAAGAAAGAGATA
AGGCCAGTAATAATAGCATCTCTATTAAAATAAATAATCGTTAAAGGTATCAGCGCAAGT
ACGCACCCACAACCTGCACATCCTGGTTCATCACTGACTTCCTGAATTAATATCGCCACG
AGTTATCTCCTAATTCTTCCTTTTACGTTTCCCTACGTATCTTACCCCTAGTCCAGCTAT
CATGCTTGCACCAAGTAATCCAAGTAACGATTCTTGTGATCCAGTATTTGGTAACGAATT
TGCACGTTCAACACGTGAATAAGTGGTTTTACCGTCAACTTGTGTCACTCCTGCCTGCTT
CACAACACCAGTAGCCAATACCCCCTTTTCTGCAGTTGGAACAACTACCTTAGATACAGT
CCCATCGTTGTTAAGAGTGTATTGAGTACCCTCGATAGAGATAGAGCCATCAGCGTTCTT
AACTGCTTTCGTACCATCAACGATATCTACAACATTACCATCAGCGTCAACTACCTGTAC
TACAACACCACCTTGTGCAACGATTGCATCCGCCTTATCTTTAAGAGCCTGCAAACGTGC
AACTTCAGCTTCAGCCTTATCTTGTTCAGCTTTCACAGTTGCCAAACGGAGGTATTCTAC
GTTCTTAGCGTTTGAGTCTTTCTTAAGAGTTTCATAACGCTCTTTAGCAGTATTAAGTTC
ATCAGCGAGTTTGACAGACTTAGCTTTAGCGTCAGCAAGCTTAGAGTTCAAATCAGCCAA
TACTTTTTCTTTGTTAGCCAATTTATCTGCAAGGTCTGATGCTTTAACACTAGCAGTAAT
GAATTTTGTTTTAGCAACGTCTTGTTTAGTACGAGCGTCTGTAAGAGCTGTTTGAGCAAC
TGCTACAGCTTTAGCAAGAATTTCAAGAGTTTCTTTTTCTTTAGCGAGTACCCCTTTGGC
TGTTTCGCTAGATTTCGTAGCTTCAGCAAGTTCAGTCTTAGCTACTTCCAAAGCCTTAGA
CTTGTCTGCTGCACTAGCCTTAGCCAAAGCAAGAGTCTCCTTAGCAGTTTGAAGAGAGGC
TTGATCTGATTCAAGTTGAGTTTGAGCTTCAGCCAAGGCTTTTTCAAGAGCTGGAATATC
TACAGTACCCCCTACCAAATCAGCCAAACGTTTCTGAGCACTAGCAAGAGCTTCCTTAGC
AGTGTTATAAGCAGTCTCTGCAGTAGCTACCTTAGATTTAGCGTCTTGGTTAGCTTTTAC
TGCTGCATTATAGTTTGTTTGAGCCTTAGCAACTGCTGCATCATCTACAATAGTACGTTC
TACGTCTTTATAGACTGGAGTTACAGTTTCTTTAGGGTTTTCAAGTGTTTGGTAAGGATT
GTTGATAGCTTTACCATAAGAATTACCTAGTACAGTGTAAGTGCTTGGTGCACGGTCAAT
CATACCATTGTAAGTGTTTGTGAATCCAAAATCAATACCTGCTGTTGTAGAAGTACCCTT
AAGACCAAGAACTTCCAAAGCTAGATCAAAGTTGTCAGAGCGTTTGCCATCAACACCACC
GTAAGCTTCACCAAGATACCCCATACCTGAAGTACCATAGAGTTGGTTACCCAAGTTAGC
AAAGATCTTAGCTTTCAAGTCGAACATAGTCTGTTTACGTCCGTCATTGTTTGTATAGCT
GACATTATTAGCAGGTTTTTGACCAATAACAGTTGTATCTTCAGAGTCGATACCCTTAAC
TGTATCTTGCAAGCTTACACCAGTGTACTTCAAAGGATTCTTAGGGTCTGACATAGAATT
CCAAAAACCATTAGCTTCAAGTTGAGCTCCATCCATGCCTTTGTAAGCTGGGAACAACTT
GTCAAAGATAGATGTTACTGTCTTCTTAGCTTCAGCGACACTTTGATCGGTTACAGTTAC
CAAGTTAGTACCCACTTTGAAACGAAGGTCGTTAAGCAAAGCAGTGTAGAACAATGCCAA
GTCAGTCAACTGGCTGTCAGACAAATTGTTAACATCCAACTTAGTTGCTGAATCTGTGTT
AGCAAAGTTGAAATCCATGTTTTTAACCCATGAATTATATGCAGATGAAGTAGGAGCTGA
CACGATAGCTAGGTTGTTACCATTTTCGTCACCCTTCTTGATTGCATCCTTAACGGCTTG
GACAGACCCTGTACCTTTAGCAAGGGCTTTGATTGCATCCAAATAAGCTTGGCTTGTAAC
GATACCATTAGTTTCTGTAAAGTTTGAATAAGCAACACCTTTGTTCAAATATACCCCATC
GGCTGTTACAGTTGTAACTTCACCTGCTTTAACAGTTTCTGTTACAACTTTACCTTTCTT
AGCTTCGTCAAGAGCAGATTTAGTTGAATTTTCAGCTGTTTGAGTACCTTCTTGGTTGCC
TTTAGCAGTATCATACGCTTTAGAAGAGCTTTCAACAGTACCCTCAGCAGTAGTTACAAC
AGATTTTTGATCCTTGATTGCTTGGTCTTTGTTACTTACAGACAACTTAGCTGCCTCAAG
AGAGTCCTTAGCAGATTTTACATTAGTAGTATCTTCTGCGACTTTTGCAGTCAAATCTTT
AACGTCTTGATCCAATTTAGCAGTATCTGTTGTAGCTGAAAGAGCTTCTACTTTCTTCTC
AGCATCTGCAACTGCACTTGCAGTCTTTTCAACATTTGACTCAGCTTTGGCAACTACACC
TTTTTGAGTTGCTTCTTTGCTAGTAGCATCAGTAAGACTATTCTCAGCACTTGCCGTAGC
TTTCGTAGCCTGATCTAGAGTTTCCTTAGCTTTAGCCTGATCTGATTTAGCTTCGGCAAC
TACCTCAGGAGTAATCTTTTCAACTTCTGTGATTTGATTACCCAAATCAGATACAGTGTT
GTTGTTTTCTGTTACCGCTGTTTCAGCACTAGCAACAACATCAGCTTGAGCGTTCAATGC
TTGATTAGCTTGGTTTGCTACGACTTTAGCGTTAGCAACTTGATCTGCGGTTACTGTTGG
AGCAACAGGTGTTTCTGCTACCGTTTCAGCCTTAACTTCTGTAGGCTGTGCTACCGGTGT
TGTTTCAGCTGCAGTATCTTTTGCAACTACTTCAACATTACTTACAGTAGCATCAGTTGA
GGTTGTTTCATCTGCGTTTACAACAGATACCCCACCTAGTACTGATAGAGTCAATACAGA
TACAACTGCACCCGTACGCAACTTCTTAATTGTTCCATGACCTTTAACTTCGTTCTTAAA
CATAAACGTTCTCCTTATTTAGTTAACTGTCTTAAAAGACTGTTTCAATATGATTGTATC
ATAAAAAACAGACTTTTGTGATATGTTTTAAAAATAAATTCAGTCTTTTGTAGGTGGTAA
CTCTCACAGAAAAATCTGTATGATAGTTAGTGAGGTGACACCATGACTAACAATAACAGC
TTAAAAGAATTTGTAGCTAAGCAAATCAGACACCTAAGACTGGAAAAAGGATTCACACAG
GAGTATCTAGCAGAAAAAGCTGAGCTTGGTTTTAATTATATTTACCGTTTAGAAAGCAAA
CAGCTAAACGTCAAGGTAGACACTATAGAGAAGATTATGCAGGCATTAGATGTTGATGTT
AACACCTTTTTTAACGTAGAAATGCAACAACGAGAGACAGAATTTAACCAACTTATCGAA
GACATCGAACATCTTCCCAAAGAAAAAAGAGAGCCGATAATAAAAGCTCTCAGAAGTATC
ATAAAACAAGTAGAGTAAGCCAAGTCATTTCGACTTGGCTTTTTGTGTGTATTATTCTAG
ATAGTTGTCAAATCCATTTCGTGTTTGAACTGACTTTATGTATTGTTCTAAATTATCCCA
ATCCTCATATTCATCAACCATTTTAAAGAAATCCAATCGTTCAGCTACGTTGCCAAAAAC
TCTAAGATTATCTTCTGTCTCAAAAATCTTCTCAACTAGTGGGAGATAGTCTAAAGACTT
CGATATAGTGTCAAACTTAGAAAAGATTTGATACAGGTCATCTCTTTCAGAAATATAGTT
GTAAAAGAAACTATTCCAGACACTCCAAGAATAATCTGAAACTTGTGTTCCTTTACTTGG
TTTATTTAGTCTATTTAAACTACTTTGAATAGATTTTTCCATTGATTCATAAAATAGTTC
CCTCGATAACACTCTCATGTCAAGCTTATCTAGCTTATTAGACAAGATTTCATCGACTTC
TTTTATAGTCGCTTCATTTCCCTCTTCAATTTCTTTAGTAATTTGTTCAGCCAGATTTTC
CAACAGTGTATTAGCTTCATTTGAAGTTTCAGAATCAAATGATGGAAAAATACTTAAGTA
ATTTGCCCTTGATACATATTTTCCAGATAACAAATTTTCTACTGTTTTATCAGATACATG
AAAATATCGAACAATATAAAGTATTTTAGCATTATAGTCGCCACTAATATTTTCTTTTTC
CTTAAAAGCTTGAAAATCTTCTAATCGGTGCATTAGGTTTAAAGTAACAGTTACTAACAT
ACGTTCTTCCATTTTTGTTTTCATAAAAATATCTCCTAGTCAAATATATGGCTTCATCTT
AACATACAAAGTCAAAATAATTCAATAGATGTTACACAGCTTAGGGTAAAACGCTTTCAT
TTTCTTTTAAAATAAGTTAGTCCCTTTCATTTAGTTATTATAGCAAGATGTATTAGTCAA
AGGCATAAGTTAGGTAACAAAATATCGTCTAATTTTCTACAATAATATTGTGAGATAGCT
ATCACACATTATTATTTACCCAAACGGGTTAGAAAGAGGTGGCTTATGGAGGCTACACAA
ACTACAATTCAGGGGCGTCTAATCGGTGCATCAGAAGTAAAGGATTTTACTTCTGGTCTC
AACACTGGACAAACCCAACTAACTATTGGAGCACGTACCCCAGAGGGACGCTTTAGTCAA
ACCAATATCAAAGTTGATACAGTTAATGTATCGGACTTTACATCTTTATTTGATGAGAAA
GTAGAAATTGTTCTTGAGAATGTTTCTATCAACGCCTATACCAATGGAAATCGTGCTGCG
CTTTCAGTAAAAGCTAAGTCTGCTTTTATTGAACTGGTTTAAGAAATGGGGAAAATTTTC
CCCTTTCTTTAGAAAGGAACTTTTATGAGTATTATTTCTTTGTTAATTATCTTATTTGCT
GGATTTCTCTATCTGATGCTAAAGATTAGCGACATTCAGGAGAAGCAAAAACAAGCCACA
ATCCTGCGGTTAAACCTGCCTGTAATCATAGAAGACCTTGAACAAGTAATTGAGATGACA
AGTAGTGTATCAAAAAATAAATTACTTTTTGACAGCCGTTATGTCAAGTATTTAACTAGC
TCACCAAATCAAGACAGTCATCTAGTACGCTTCCCTATTATGATCGGGAAGAAACTTGAA
GCCGAGGATATGAATTATCTTAGTCAGGTTTTTTTAGCACAGTTTAGTAAATACTTAGCA
GAGTCTGCTACCTATGGAACTTGGTCAGATAAAGGGCAAATGCTAATTGTAAGCCCTCAA
TTCGGAAAACGATTACGGTATAACAATCAGTATTACTTGAATTTAGAAATCTACTTTTCT
TATAACTCAAATTAGAGGGACTAACAGATGAAATGTTTTCTTGATAAAAATCTAGCTGAT
TATGGGAACCATTTCTTCTGGGATATACCTGTTGAGCGTGTACCCCACGCTCTTTTGGTA
GGTTCCAGTGGGTCAGGTAAGACTTTTGCGACTAAAATATTATTGGCTCGCTTTGCTCAC
ACCTACCCAAGAGCCACGTTCCTAATCGGCGACTACAAGGCTGACTCGGATTTTGCCTTT
TTAGACGGATGTAAAGGTTTTAAGCGTTTTGAAGAAGTCTCTGAGCTCCTTACTTTAGCA
TTATCAATTCTTGAAAACCGACAAAAGGGGATTGATAAGTCCAGAGAATTTGTCGTGATT
TGCTTTGATGAGTTCAATGCGTGGCAAAATAGCCTCGATAAAAAAGAACGTGAACAAGCC
ATTAAAGACTATACTCGCCTTATCCAACTAGGACGCTCCTTTTTGATTTACGTCATTATT
TCCCAACAAGATGCCCATAAAGCAAGTTTGGGATTATCTCGTGATTCCATAGGTACAGTT
ATCGCACTAGGCAAATTATCTAAAGAGACAGTTGCCATGCTCTTCTCTGATGAAAAAGAT
TATGTTCTGCGAAACAACTCCAGAGGTGTCGGTTACATGAAGATTGACGGTCAAGAAAGT
CGCCATATACTTGTGCCAAGTTACAACATGCCCCCCTTAGAAAAACTAATTCGGGAAGCC
GTTGAACGTTCAGACCGCTATTTTCTTGACGAAGAGGCTGTTGCCCCGTAGCCCTCAAAG
CGGAGGAACAGGCTTACAGCCTCGCCAGCTTTAGCTGGCTGTTATACGGGGGACATGTAA
TAACCCCCGTTCCATTGTCACCTAAATTCTTTGCTTTAGAAATCCCACTTTAGGGAAAGA
ACTTCTCTCTACTTTAAAAAGCTCTCAAATCAAGTCTTTTCGTACTTGATAAAACTTAGG
GTGCTTATTCCTTGAAATAGTGGAATAATTAAAATATAGGAATTTCGCTATTCAGTATAA
CAAAAGTTAGCTAAAACAAAAACTGATCGCCCAGTTAACTATCACACTTTAGACGGATAG
AAAGAGGTAAATTATGATTTATCAAAATGCCATTGAAAAATATCTTCAAAAAGACAATGA
CCATAATCCAGTTATTATGACTAGTGTTGATGAAGTAACGTTTGTTATTAAACCTACAGA
AGACACTGTAGGAGAGTACCCAGATAATTGGCAGCAGATAGCTTTATCACTTGCTGAGAC
AATAGCAGAAAAATTATCTTTACCAGCTCTTTTTGGAGAATATGCTCCCTTAAAAACGCC
ACCAGCAGGCTATACAGACGGCTTTACCTTTCAGCATCTCCCCTATTATTTTGCGATTGC
ATGGCATCAAACTAATTTTATTATGGGTATCATCTTAAAATTTTCAGCATCAGCTTTATC
TCACTATAAAGCCACCTATCAAGACTATTATAGTGAACTGATTGACGTCCACAATATAGC
ACAACTGCTGTATGTTGACTACTATGATCTGCGTCTATCACGTATCGACCTTGCTGTTGA
TTACTTTAATTATCCAATGTCAGTAAATAGTCTTTATCAAGGACTAAAAGACAAGCAATA
TATCATTACCAATCACAAAGGACGTAAAAATGTTTCCAATGTCAGCGCTCAAGAAGTAAA
CGGCGAGGCTCAGACCGTCTACGTAGGAAGTAAGAAAAAGAATGTAAGTGCTCTTTTGCG
TATCTATAACAAGTATCAGGAACAATTAGATAATCAAGGTCGCTATATGCACTTAACTAA
GTATTGCAATTCTTGGATCCGTATGGAAGCTTCTTACAAAGGAACTTATAGCAATCAAAT
ACTAGCCTTACTTCTTGATATTGATAGCCCTCAAGATTTGAGCAAGCTCATTGTTAATAA
AATGATTGACAAGTATTGTTTTCATGACACCAAGACTGGTCAGTCTTTACCATTCACTAG
TGACTTGCTTAAAGGATTCGGGAGCTTTCCAGAACTTGAATCTTTGAACTCTCGAAACAA
CGACCTACTCGCAACGATTTCATATTTGATGAAAGGTAGCGGTTTCTACCCTCTTTTGAA
GAAAATTGAAGAAGTCTGGGGAACACAAGCCCGTAATCACTTTATCATTAGACTAATTCA
AGAGTATGAGACCAACTACACTCCCAACCCAGATGTAAGGATATGGTTAAATAAATTTGG
TAGGAAACTTGAGAAACTTAATTATGAAGATTTTTTTGAAGATGCCTTCCAAATCTTTTA
CCAAAAAAACAACATCACTCCTAAAGATTCCGCCAAGAAGCAAAAGAGTGATGTTGCAGA
TTAGAAGAGATAGGCAGTAGCTTACCCCTATTGCCATTATCTCATATTCCATGCAGTAAA
GAAAGTGAGACTAGTATGTCCAAAAATTATTTTGAATTAAAGCAAATTGAACACATGCTT
CATAGCATCATTGAATTACTGAAGCACTTAAATAACGAAAAAAGTAAGTCAGGTATCTAT
ACGCAAAAAGAACTTCTTTCCCTACTGAGCATTTCTCCCAATACTCTTAAATCGTGGGAA
AACAAGGGTCTAAAGCGACTAGAACCACCCATTGAGGGTACTAGAACAGTATATTACAGT
ATCAGTGATGTCATCGAATTTCTAAGCTGTGACTAGAAGCGAAATATGCTAAAATAAGAG
TATCAAAAAAGAAAGTGAGCGATACAATCTATTTTAGCTTTTTTCATTCTTCGATTGATT
GAAGAGAGCAACCATGAATACAGAAAAAATTATCCATAAAGGGAAAAGTGTTTTAAAGAG
AATAAAGAACAATGGCGAAATTAGTTATTCAGCTAAAAGTATCTACTTAGGACTTGATTC
TAAAACTGGAAAACCAGTCAAAACAACTATTACCGCTAAAACCTTACGTTCTTTAGACCG
TAAAATTATTCAAGCTAAAATTGACTTTGAAGAAAATGACTCAACAAGGAAAGAAACTTT
CAATGTTGCTACCTTCTCAGACTTAGCAGAACTTTGGTTTTCAAATTATGAGACATGGGT
TAGTTCAGATAATACACTGAACCGAGTTAGAAACTATCTTGACACCTATATACTACCACG
ATTCGGAAAGTATCAACCTGAAAAAATTACCTCGTCAGATATACAGACTTGGATCAACCA
ATTAGCAAAAAAATCTAAAGAATCTGTGGATGCAGGTATAAAGAGAGCTGAAAAGGGTTC
AGCTAAAGATTTTGGAGCTATTGCCCATAAATTAAGTGATATTTTTGATTTTGGAATAAC
ACATTTTGAACTCAAATTTAACCCCGCTCAGTCTATCAAAATCCCGCCAAAGCCCAAAAG
CAACCAAAAACGTATTATGGTCCTTCATGATGAGGATTTATCTACTTGGTTAAGCATCGT
TGATAGTCTGACTAATACTAGGGCTAATCGCCGATTTAAAGTTATTTGCGATAGTTTACT
TGCTTCAGGTATGAGAATCAATGAACTATTAGCATTGACTATCTATGACCTTGATTTTGA
TAATTCCGAAATACTAGTTAGTAAAACACTTGTTTGGAAAAATGCAAAACCAAAATTAGG
TTTGAAAGGCGAAGTCGTTTGTAAAAACACACCAAAATCTGATTCAGCTAACAGACGAAT
AGCTGTTCCGTACCAAATCATTGAAGAGCTTCAAAATTTCCACGATGAAATGAATCTCTA
TTTCAAGAAAAATAATCTTCCAAAAAGTAAGTTAATCTTTCCTACTATTTATGGTAACTA
TATGTGCGACAGAAACGAACGTGCAACACTCAAAAAGCGATTGCGTGAAGCTAGTCTGCC
AGATTATGGTTTTCACTTATTCCGCCACACTCACGCATCCATGATGTTGAATGCTGGAAT
GAATTGGAAAGAATTACAAGTTCGGATGGGACACAAATCAATCAAGACTACAATGGACAT
TTATGCTGAACTTGCTCCCAAGAATCAAACACAGGCGGTCGATATCTATTTAAACAAAAT
AGCTGAGCTGACCTCTTAAATCTGTGGCAACCTTTTTGGCAACCTTTGATAGTTTTATCA
AAATCAACAACCCTTAAACGTTGATTTAATAAGGTTTCTAGCAACTAAAATAGATTTTAA
GTATTCCTTACTGAGGTTAAATAA
