# Supplementary material for: Abundance, Diversity and Role of ICEs and IMEs in the Adaptation of Streptococcus salivarius to the Environment
Source: Genes (Basel). 2020 Aug 26;11(9):999. doi: 10.3390/genes11090999 (PMC7563491; doi:10.3390/genes11090999)
Supplement: Supplementary file 1 [file genes-11-00999-s001.zip › Supplementary files/Lao_Data_S1/IME_SsalF1-8_rpsI.fasta]

>IME_SsalF1-8_rpsI
AATTCTCAAAACGTTAATCAAAACCTTATTATACCAACGTTTACAGACACTTTTTGGTGT
CAGTTGGTGTTAATTATAGTGATAAGTCGTTTAAGAGACTTAAAGCATCGGCATCTTGCT
GGTGCTTTTTTTCTGGCATTAATTCAAGATAATATTGCTGAGTTGTCAAAATTGAATTGT
GTCCCAAACGTCTTGAAATATAATCCAGACTAATATCTTTTGAAAATAGAAAAGAAGCAT
GGGTATCACGTAAGCCGTGAAATGTTGTTTTAGTTAGGTCAAGTTGTTTCAGTAAGCGTT
GAAGTTGACCAGCTTGTCTAAATCCGTTCCAATCAAAAACATAATCTGTTTTAGTGTTAG
CTAGATTTACTAGGATTTGATAAATATCTTTATTGATAGAAATATCACGCTTAGAATGTT
TGGTTTTTAGTTGTGTATCGTCGTTAGTTGGGCTAATTGAACGCCTAACTTTAATACCGT
ACTCAAAAATATCTTCTTTTTTGAGACCAAGTAATTCGCCACGTCTGGCACCAGTTTCAA
GGGCCAGAGCTACTAATACATTAAATTCATCTTCTTCTGCATGATTTAAGCAATACTGCC
TTAATAGTTTAAATTCTGTTACTGATAGTGGAATATTGCGTTTAGGAAGCTCTTTCCCCT
TTGATTTTAAGAGATGACCAAAGTCATTTGTAATTAAACCACGAGCATAAGCATATTTTA
ATGAACCACGTATCTTCAAAACTAGCTCTTTTACAGTTTTCTTTGAGTGAGACTCAGCAT
ATTTATCAATCTTTTTTTGCATGATAATATCATCAAGATGTTTGAGCTGGATCCCATCAA
AAAGACTGTCGACAACTACAAGAGTACGCTTATAGTTGACGAAGGTTGCTTCACGGACAT
CATTTTTCTTTACAGTTTCTACCCAGTTACGGTAAAAATCTGTAAATAGTGTAGAACGTT
CAGCAATATTTTTACCTCGACCTTTTTCAAGTTCCATTTCTAAAGTCCATAGCTCAGCAT
CTTTTTTATTGTTAAAAGTCTTTGTTTCTCGTTTATACTCTCCTTTTTTATAAAGTGATA
CAGTTGCACGGTAAGATTTACCGCGTTTAATAATAGTTGCCATTTTATCAGCCTTTCTAA
AATAAAAATAATTGATAAAATAGACTAGCTTATATAGGATATCTAAAAAGTCTTAAATTA
TCAATTTTAACTGCTACAATGATTTTCAATAAAATGAACCAGTTTAGTTTTTAAGTAGCG
TTCATGTTTCCCAACCATAAAACATTGAAAATCTGGGTGATTACGGATATACTTATCGAA
TGATTTGGGGTCGATTCCCAGGAAGTCAGAAGCTTGTTGTCTAGTAAGTAACAAGGGATA
GTCTGTCATAATGTATTACCCTCGTACTTCTCTTTTAGGTCATCAAGAAAGTGACTATAT
TTTTTATATATGATTTGGTGCAATTCTTTATAAATTATATACTCCATAAGGCTATTAGAA
AACTTTACACTATGATGTAAGATTTCTAGTTTATTCGTGAAAATCCAAAGTGTAGTAATC
TCGTCGTTAGTTAAGTGTTGTCTGTTATACATGTTTTATTTCTCTTTCTATTGGTTTGAA
ATGGTATCTAAGTAAATTTGGTATTCGTGATAGAGTTTATTCCATTCTTGTTGTACTTGC
TTTTGGTAAGCGAACAAACTAGAATCTTCATTCATAGCTCTTTCCAGTTCTGACAGTCGT
CTCCCATAGTTATGTACTTGCTTGAGTTGTTCAGTTGTAAGATTATTGGTATAATTTTGC
TTCATTATTTCTACCTCTTGAATAAGTCGTTTGATTTCGGTATTAAATATTTGAATAGTT
TCTTTACGTTGTTTGATAAGGCTATTTAAAATATTGGTATTTTTACTGTTACTAATGCGT
TGGTTAAGGTTTTTCAACCCACCTAAGAGCGTAAATAGTAAGTTTAAGTCGTTAAGGGTT
ATCATTTAGAACCTCTTTTTCTGTAAAAGTTTTTGCGAATTGTTGAAAGTAATTATCTGT
ATTTGTTGTTCCCTGTTGGGAAAGAAAAGGATTAGGGAAATATTCTGTTTCATGTTTTTC
GTAGGATTTTGTTTCAGGATTATAAAGCATATGGTATATAGTGTCTGATTCAACTAGTAT
AGTTGTTCCAATACGTCTTTCTAACTGCTCGAAGCTATCGATATTCTTTAGATGTAGCAT
GTGATCATAGAGTTGTTTGGGTGAGTACGGACTAGTGATAACTATTAATCTAGCTGTCAG
AGCCTTATCGATATACCGAGATGGTAGAAGAACATCAAAATTGTAAGGGTCAAGGATTTT
TAAAAGGTCCGAATAATTAAATGTATCAGGCCGTAATTCATCAATAATGACGATTTCTTG
GTTACGGTAGCTTTGAAAAGGGTCGCGACTAGAGCCAGTGATATAATAAGGTTCTTTTTC
TTTTTCAGCATATGATTTTGCTAATCGTGTTTTACCTAGACCAGGACCACCATACATGTA
AATAACTTGTTTGACCACCCCTTTTGTTTTCATACGATGTATAAATTCTTTACATAGTCG
TTCTTGGCGTTTTTCAGCTACTGATTTAAGGCGATTACTAGCTTTTGCATATTGACTACC
ACTTAGTTCATCTTCGATTTCTTCGATGGTAATAGAGCCTTCATATAGTAAATCAAGATA
TTCCTTAATTAGTTCGCCATCATTAATATTTTTAGCTCGTTCTACTTGCTTTTTGATAGA
TTTTATTTTTTTTTCGAAGTCAAAATTACTAATGACATCACTAATGGGGTATTGAAATTT
ATCTTTGGCTGCTTCTGTCTGGTGAATTAAATAACTATAACCGTTATTAGGCCGTTTGAA
AAATTCTAAACGCTCTGTTTGAGCATCTTCACGTTTTCCCTCTTTGTCATTAATTTCCCA
TGCAACACTTTGAGGGCTACGAGCATGTTTAAAATAAAGCATGAGGTGAATATGAGGTTC
TACGATATCTCCATGTTCATCTAGGTCTTTATCATGTAAAATCCCTGCCCAATGTAAAGG
ATTTGTTTGCTTTACAATACGAGCAATTTCTTCTTTCCAATCTGGAAGTTTTGCTAATCG
CATTTGTTGAGTATACATCATAGAACGTTGTTTTCGTTGTTTCTTTTTATCCATATTTTA
GTATTCTTTTTGTATTTCATTTGTTTTTGGCACAATAGCACAGAATTTTTGCGAGACAAT
GCCAAGACCAGTCTCGCAAAAATAATGAGATATCAAAGGGAATGAGTAGATAGTTAGGTA
ATGGCACAGTTTTGTAAAAAATAAAAGTGCTAAAAGGGATTTTGTTTTCAACAAATCCCT
TTTAGCACTTCCTTTATAAGTAATAGCCCTTCGCATGATACCAGCGTCCCTTCTTATTGG
TAATGTCTGTAAATGATAGAGAGGGGTCAATGGTTTGTAATTCAGTCTTAATGCTAGGGA
ATAGTTCTTTTAACTTCTTCTGGCTTTCGTGATTAGCAGGGAGTTTCCACCTTAACAGCA
CTTCGTTTTTATCATAAGTTAGTGTTAAAGTTAATAATGACCTATTAGCTTTGTTTATAA
TTGTCTTTTGTGGTGTAATCGTTCTATTGGATAGGTCAAAGTTTAACTTTTCTGTTTCAA
AATGTGCAAAGCGACGTAATCGAAAAGTCCCTAGGTATGAGTTCAGTTCATTATTTAAAG
GTGATTTGATAGAACCGTAAATCGCATTTATGATGAAAATAAAAATAGAGAAAATAGCAA
CTATGATGATGTTGTTTAATAAGAAAGCGACAATGAAATGAAGATTCATTTCATCAAGCT
TGTTACGAACAGTCAGAAGACATAAATAAATAGCAAAGCACACTAAGAAAGTGAGGAGAG
ACCAGATAAAAATGTTATATCTATTTATCATGTTTGCCTACTCTCGTAATAAGGAGTGAG
CAGTGGCATGATATTGCTATCGTGTTTTCCATCACTAAATTTAACAATCCCAGTTCCAAT
ACCACTAGGGACAACAATATTTTCGATGTGGGCATTAGGAAGTAGGAATTGAGTTGTATT
AGTGTTGATTTCCCCCAAGATAATAGAACAGTTGATTTGTTCCCTAACCGCAAGATTACC
TCCGAAAGCGGTAGCATCGAACCTTTGAGAAACAAGAATGAGAGATACTTTTGTTGCTCG
GCCTAGTAAAGCTACTGTACCTAAAAGTTGAGCAAAAGTATCTCTTGCTTGTTTGGAAGA
CCCTTGAACGAGAGCTAGTAATTCATCAATAATTATATAGGTTCTTTTTAATGGCGCATT
AGGATTATTTAACAGAAATTCTTGACGTTCGTATATTTTATTGATAGCATCACCAAGAAC
TTCGTTGACCTCGGTAATAAAACTATTAAGATTAGCCCCTCTTTTTGGGGAGAGAACCGA
AAGATTTAGTTCATGACATAACGAATAGATATCAGCTCTTTTTGGGTCAACGGCGATAAT
ATCATCCGTAATCTTACGAATACAGCGAATAAGATACTCTAAGAAATAACTTTTACCTGA
CCCTGAGGAACCACTGATAGCAAGGTGTACAACATCATTTAAATCAATGTTGACTTGATT
AGCCATTAGAGGAATACAGCTTTCAGAAACGTCTTTTTTAATAAATTGGTTAATATCTGT
GATAGTAAGACGAGTTGGGATACCATCAACCCAAGGGAAGAAAAAACCTCTGGCGAGATT
GGGATCTTCCTTTTTATAGGGAATAAAGATGGCATTACTCTGTAGCATCAGCGTTTTATA
GGGATATAAAATTCCTGAGCAAATGTCAGCAATTTTGAAATATAACTCACGGTCTAGCAC
ATAAGAAACTGGGAGATTGGGAATGAAAAACATTCCTTTATCTTCTTTAGCAAGAGCCAC
TGAAAATGAATTTGTGAAACTTGTTTCACCATTTATATCTAGTGTATTGTTTAGATTGGT
TGTGATAAATTTGACTAGGTTTGTCCCTGTTAGAGCAGTTAACTGAAATTGATTCATATT
TCCCCCTTTTTAAGCCTTTTTGATAGCCTTTGCACGGAAATAAACATTAGTTTTGATTTG
AATAGCTTCCAAGTGGTCAAAAGTAACTTCATCACCTAGTGTAAAATAAGTTAAATCGGG
TTTATCTTCAGGAAGAAATTTAACACGAAAGGGGTTGTGTGTTGTTGTTGATACCCAAAC
TTGATACCCTGTTACCGTATCTGTACGGGTGTTGTTTTCATATTCAAATTGCGTTTCTAG
TTCTAGGCCTACAATATGTAGAGTCTCTCCGCCGAGAGCTTCTTCTGCGAAACTTTCTGA
ATATCCATTTTGTGATTTGATTTTAAAAGCCATTTGCTTTTACCTCGTTATTTCTATTTT
TTGAATGGCTTAACTCTGGGAGGTTAAGCTCGGAGTGATAGCTGCTGTTTACAACTATAT
GTCTGCAGTAATAGATAAAACATATTTCTTTATCTATGAAAGGGATGTGCGCACATCTAG
CTAAAGGGACTATATGTAATTTAATTGAAATAAAAATGTAACACTTTTGTTCTTGACAAA
AACTCAAAAAAGATTATATACTCCCTTTAGGGAAATAAGTTGAGAATTGATTTCTCAATT
TATTATCACAAGTTTAATGGTTCAAGGGCGAAGCCTTTGTAATAGGCTTTATGTAGATAA
AGCCGAAAAAATTTGGGTCCAAATTTTTAAGAAATTTACGTAGAAAATTTCAGGAACAAA
TTGGACGATTGCGAAGTTGAAAAATAGTGTTGAGTAAATTTTAAGTATTCTAGAAACTTT
GCTATATCGGATAAATAATAAGTTCCTTTTATTATCATAAATAAATTTCATATATTGAGT
GGGGATTGGGGTGACTCTAAACCCCATAAAAAGCTTCGTGTATACGAAGCTAAAAATTGA
GATGATTTCGTACGTCAGGTTTATGCTTGGCGTTTTTTATTTTGAAATCCAGTAATAAAA
ATATAGATTCGGAGACTATTATTTTTTCTGAAAAAATGGAAATGTATTGAAAATAAGTGA
TTAAATTTGTCGAAAAATACTTAAAAATGCCTTGACAAATTTTCGGGGGGGGGGGGGATA
ATTAGTGGGGTATTTTAATTAATGGGGTATTAATATGAAAAAAAGGAGTCTATGATGAAT
TCTAAGAAAATCATCTCTTCAGTTTCTTTGACGACAGCTATCCTTGCAACAGGTATCATT
AGTCAAGAAGCACATGCTGATAGTGTTGACACTACTACGACAACTGTCAGTCAGGCACAG
TCTCAACCAGTTACTGCTGAGCAAGTTGCATCTGCAAAAGCAAGTTATGATACGAATCAA
GAAGCTCAAGCACAAGCCCAGTCTATGGTTGACAGTAAAAAGCAGGCTTTAGACACTGCT
AAAGCAAATACTACAACAGCACAAGATGCTGTTGCAAAAGCAGAGACAGCTGCAGCACAA
GCGACAGATGTTAATATTCAGGCTGCTAAAGAGGCTATCCCAACAGCTGAAGCTAAAGTA
CAGCCTGCTAAAGAAGCTGTTGAAACAGCAAAAACAGATGTAACTACAAAAGAAGCTAGT
CAGTCGCAAGCACAAGAAGCTGTTAATGAAGCGCAAGGTAATGTGAATCAAGCTCAGAAA
GCAGTTGCAGAAGCGACGCAGATTCAGTCTGAGAAACAAACAGCGGTTGATACAAGTGCA
AAAGAAGTTGAGACAGCTAAACAAGGTGTCGTCAATGCACAAGCTACAGTGGCTGAGAAG
ACCGATAAAGTATCACAAGCTGGACAGACCGTTGAAACAGCTAAGCAAAATGATGTTAAC
CTAGAAGCTGATACAAAAGAAGCTGAAATCAATGTTGAAAAAGCAGACCAGGTCGTACAA
GTTGCTAAAACTGCAGTTGATACAGCAAAAGCAAAAGCTGACGAAACCGCACAAGCTCTT
AAAGACGCAGAATTCAATCATCCAACACATGTTGTAATGACTGATGAATTCAAAAGCAAT
CTCAAGCAATATCTATTTGGGTCAATGTCTAATGAAGACTTAGAAAAAACTATTGCCTCA
GAAGACGAATCTCGTAAATTAAATACAGATTATATTGCTACATTTGCAAATGATACAACC
GGTCAAAAATATGATGTAACTAATATCCCACTTGAATTGCAAACAGAATTGAGTCAGTAT
TTTGCATATTTAGTAAACGATGTTCGCCAACAACTTGGGCAACCAAAACTTGTTGTGAAT
ACTGATGCTATTAAATTCGCAACATTGGTAGCTGAAAAATATGATAAGAATCATGACCCA
TATAGTGGACATGATAACAAAGCTATTAATGAAGCTGCAAAAGAGATGGGCTATTGGTAT
AATCGTAAAAACCAAGGTAATGATTATGAAAACTTAGCTGGTGGGTTATCAGACTCAGCG
TATTCATTAGATTCTAATGGTAATAGTACTTATAAGATTGGTGATAAAGTTGAGTTAACT
AAATCTGACTTGTATAAGTTAGTTGCTGAAAATGTGAATGGATTTATTTATGAAGGTGTT
TTAAATGGATACTATTCACATGCTAATTCATTAATCAAGCAACCATCATTGGGTATTGCA
TTCACATTGAGTCATACTGATTTTGGATTTGGTACCGTTCCAATGATTGAAACCCATGTT
CTATACACACCGTTGACGGATAAGAGAACAGGTGGACCATTGCTAGATGCTAGCAAGAAT
GTACCTGATTTGAAAATCCCAGATAAGCAAGCTGCAGAAGTTGCAGATCGTGCGGCACAA
GCAGCCTTAGTAACGGCAACAGCACAAGCCCAAGCTGCACAAACACGTTTTGAACAAGCG
AAGGCTGCATATGATGCATTGGTTGCTACACCACGTCAAACAGCTGAAGCGGAAGCTAAA
TTGGCAACAGCCAAATCAGAGCTTGTAAATGCCCAAACAGCATTAACAAATGCAGAACAA
ACATTGGCAACTGTAACAGCATCCCATGCAGAAAAGGTCGCTGTATTAGATATGGCAAAA
GTTTCTCGAGATGAAGCTGTAAATGTTTTGACAGCAGCACAAAGCAAGTTAGCCGAAGCT
AATCAAGAATTAGCACAACGTGAAGTGGCTACAACTATCGCTAAAGCGAAACTAACTGAA
CTTGAACAAGCCTTGAAAGACGCTGAGCAAGCAGTAATAGATGCAAAAGCCACCTATGAG
CAACTTGTGACCGCTAAAGCTAATCTTGAAACTGCTCGACAAGCTTATGCCCAAGCGGTG
ACAGCACAAGAAGTTGCTCAAGCTGCCTATGACAAAGCAATGGTAGTGTTAACGAATGCA
AAAGCTCAAACGGCATTGAGTGGCACTAAGTATACTAACTTGAAAGCTGCCTATGATGCT
CGTATTGCTTATGAAGAGGCTCAAAGAAAGGCAAAAGAAGAAGCGCTACGCCGACAAGCT
GAGCGTGATGCTAAAGCTAAACAAGTAAGACAGGATGTGAATGGTACCCAGTCTAATCGT
GTGAACTCAAGTACACATGTTGGACTTCCGGCATTTATGTCTTCAACAAATGAAGTTAAA
ACAACATCATTTTCTGCAGCTCAAGTAGCAACAGCAGAGGCGACGCAAGCAGTAGTAAAC
CGTCGTGGTACTACTGACTATCAAGCGCCACTCCCACAAACTGGTGAATCTGGTACAGCA
GTCTATCTTTTAGCAGGACTAGGCATGCTTGGACTTGCGGGTGTGACAGCTCGTAAACGT
CGTGGATAATATTAAAGTACTATCCAACCATTGGTTGGATAGTTTATTGATAATCAGGAG
AAAATTATGACAACATATCTAGAAGAATTGAGAGAACGCTATATTGGTGTCTGTGATGGG
AATGCTGAAATTATAGGTAATCAGTTATTTATTTATGATTATAATAAAGACTGCATGTGT
TCACGTTTAAATGAAGATTTTGAGGATGATTTTACAGGTAATGATGTCGTACGTATAGAT
GAATATAAGGGACTAGCGAGATTGGATTATTATCGTATTCTTGTCACTTTAGATAAAGCT
GAAAACATGCCTAGAGTAGAAGAAGTGAAACTTTCGTTATTTGATAAAGAAAAATATGAA
AGTGTTTTTGTGATAGGGCAATCTAAGCTTACCTATTATTCAAATGGTAAGCTAGTTGTT
GAAGGGCGTGGTTTATATGATAATGTGTTAGTTGAAATCCAAGATGAATATTATGATAGG
TTAGAAACGGTGACGTTAATTCTGACAGATACAGAGACGTTACCATTCTAATGATGGGGA
TTTTGATATGAAACAATTTTTTAAATGGTGTTTAGTAGTAGTAATAACAATCATTTTGAT
AAGGTATACATATAGTCCGTTAGCTAGTGTATTTAAATCTTTTAGTTATTTTATGACAAT
ACATCTATCTTTCCCTGATTGGTTGGGTAATTTTTTAGGTGGAACGTTTCACACTGGTGT
TTATGTTCTCTTTGCATGGTGGCTTTCAGGAGTTTTAGCGCTCATTCCATCTATCACAGA
GTTTATTAAAAGGTATGGTTGGTTTGTATTTGTCATATCTTGGTTTGGCATTAGTGCGAC
TATCATTATTGCACTTATTGTTCTTTTTGCAGTGTTTATTATTTCTTTGATGGGGGAGGC
ATGGAGTGAACCTCCATCTATGGCATCTGAGGTTGATAATTGTATTTACGACCCAACTAG
TGATAAGCTTAAGAAGCAAGATGAGGAACGGAGACAGAGGGAAGAAAATGAAGCTCGTAT
GCGTGGTGCACAACATAATTATAATTCAGCGATGAGAGGTGGAAACTTTGCTCAGGCTCG
TAATTCTAAGCAAGACATGGAGAATATAGCTGCTAAATTGAAGTAGATATGTATGAAACT
GTTAAGTCCAGAAGAAAAGCAGACCTTTGGAGTCTGCTTTTTGGATACCTAAATTTTATC
GAAAATAGTAATATTATTTTGATAATAATTTTTGTATTCAATTATAGTTGCTAGTCTATT
TTATGGTGTTAATTGGTGTCAATTTCATCCAAATTTATGACTTTCATACCAATTTTATGG
AAGTATCATTTTCTGAAATGTTGATATAAAGGGATTTGCAAGTATTGAGAAGTCATAGTT
TTCAATAGTGAAATTCTCAAAACGTTAA
