# Supplementary material for: Abundance, Diversity and Role of ICEs and IMEs in the Adaptation of Streptococcus salivarius to the Environment
Source: Genes (Basel). 2020 Aug 26;11(9):999. doi: 10.3390/genes11090999 (PMC7563491; doi:10.3390/genes11090999)
Supplement: Supplementary file 1 [file genes-11-00999-s001.zip › Supplementary files/Lao_Data_S1/IME_SsalF1-8_tRNALys.fasta]

>IME_SsalF1-8_tRNALys
TGCCCCCTACATGGATTTGGAAAGGATTTTCATATTGAGAGTAATTAAAAATATTGAAAT
ATAAGTGATTTTAGGGAAGTACTTTTAGGTATTTCCAATGTCATGATTTAAAAATGGGGC
AAAAGTGGGGCAAAAACGAATGACTCTCATTTGGTTTGAAAACCTATAATATCTAATGAT
TATGCTATACTAGAAATATAGTGTTGTTATCAATAAATATCAGTGCGAGACTAATCGGAG
GATAAAATGGAAAAACAAATTAATGAAAAAATTATCGAAATGGATAGGGAATATCCCTTT
TTATTTTGCTTTAAATCAGATTTTTGGATGGAATAGTAGATGATAAGACAAAATATCTTT
GAAGATACAAAAAGACAAACGCCAAAAATGACGTTTGTCTACGTTCTGAGGTAGCCTTTA
GGCTCCCTTTTTTCTTAGAAAATACCGATGAGTAATTGCATGCCAAGACTAGTCAGGATG
ATAGCGATCCAGCAAAGGGCTCCAAGAAGAATGGATTTTCCACTGGATTTGATCATAGCA
ACGAGGTTAGTTTTGAGACCAATAGCACTCATAGCCATGATGATGAGGAATTTGGAGAGC
TGTTTGAGAGGTGAAAAGAAGCTATTGCTAACACCAAAAGAAGTAAGGACGGTAGTTAGC
AGAGAAGCTAGGATGAAGTAGAGAATGAAAACGGGGAAGATTTTTTTAAGCTTTACTCCT
TGGTTGTTGTCTTGTTGACGGCTTTGCCAATAGGAGAGGAAGAGAGTAATAGGGATAATA
GCTAAGGTACGAGTCAGTTTGACAATGGTTGCAGATTCTAGAGTATTGGTATGATACAGA
CTATCCCAGGCGCTAGCTGTGGCTGTTACAGAGGAAGTATCGTTGACCGCAGTACCCGCA
AAGAGAGCAAAACCTTCGTTGGAGAGATGGAGCCAAGAACCTAGAGTTGGAAAGATAAGA
GCTGCCAAGACATTGAAGAAAAAGATAACAGAAATGGCTTGGGCTACTTCTTTTTCCTTG
GCGTGAATAACAGGAGCAGTCGCTGCAATGGCAGAACCGCCACAGATAGAAGAGCCTACC
CCAATCAAGGTAGCTAGCTTTGTATCCATGTTAAAAAATCGTTGGAAAAAGAAAGCAATA
ATTAAAGCGATAGAAATAGTCGAAAGGATGACAGGAAGGGAAGATTTTCCAACTGCGAAA
ACTTGAGAGATATTGAGTCCAAAACCAAGTAAGATAACAGCATACTGAAGCAATTTTTTG
GAGCTATAAGTCAAACCAGCATCCAGTTGTTTATAGGGAGTGAGAAAGGGGTAGAGAATC
ATTCCGATAAAAATGGCGAAAACAGGTGCTCCCACAACAGGCAGAAAGCCTCCTAAAACC
CAAGAGATGATAGAAATGATCAGACAGACTAACAGTCCTGCCCAATTTTTTGATAGAAAT
GACATAAAAACCTCCGAAAATAAATACTTCTTATTATAATCTTATCTGTCAGAAAAGTAA
AATAGAAAGTAGGAATAAGGTTGTAAATTAACGGAATTTTGCGGTCAGAGAGCTTTTGTA
GTTTAATAGATATATGTTCTTTGATCAATAAGGATGCAAATGTGGCATATGTTATTGAAA
AAAATGAATTTGATGAGCCTGGATATGTGAAGTAATTATGTGAGATAAGAAAATAAATAA
GAGAGTTGAAAATGTACTGCACCCCAAAAGTTAGACAGAAAAAATCTAACTTTTGGGATC
AGTACATATCCTCGCTTTTTTTAATCTAATAGGTCCTTATTTTCAATTAAGAGTTCTAGT
GGGGATCTATCTCTTGCTACAATAAAACCAGGTTCATATTGGTTATGGAGTGTTCTTTTC
TGAGAAGTTGGATCAATATACAACTCATCTCCATCTTCTGTGTATAGTTGGTTGCCTCTT
GTTAGGTAAAGTAAATCCTCTAAGTACTGTCCATCAGTTTGTAGAAAATGTTCGATGTAT
TTGACAGCCTTTAAGATCTCACTTACTTTATCAGAGTATTCATTCGATTCAAGAACACTC
TTTTCTAATTCAATCTCTTTACTAGTTCCAAAAAGTTGAGTTGGAGTTGCATTAAAATAT
TCTGCTATCTTATCTAAATTTGCAAAGGTGGGGTAGCTTTTTTGTTTTTCGTAGTCAGAG
ATGGATTGTTTACCGATTCCTAAATCTTCCGCAAGTTGAGTTTGACTCACTCCTTTTTCT
ATGCGTAGTCGTGCTAAATTGGGTCCAAAATTTTGAATAATAAAGGTCATGATGAACTCC
TGTTTTTATTTTAAACTTATTCTATCACCTATAAACTTACAAATCAAGTTTTTAATTGAC
TTCCAAAAATATTTTTTATAAAATATATTTATAACTTAAAAATAAGTTATAAATAATACA
AAATAGTTCATCTGTTTAGGAATAGTGAGTGAGGAAGAAGATGAGGACGAGACTATGACT
TATGACTATTCGAAGCCTTGGAGCTAGAAATTGTGTGGACAAGGACAAGGGACGAGCCTG
ACGGGAAGTCAGGCGAAGTCCTGCAGACTGCCGTCCAGACAATTTCTAGCCAAGTAAAAG
CTGGCTATTCTAACAGCCAGCAAAAAGGGACACTTAGGACAACGTCCAAAGAACGACGGA
ACGAGCAAACGTTGATTTGACGGTGTTTCTGAGACCTAAAAAATCTAAAAGAAGGGGGGA
CAATTTTGTTGGTTTCTATACAAGATTTAAGAAGCATTCAAGAACGATGTGAAATAGGAG
AATTAGTACAGAGGTTAGATGTCAGTATTGATAGATTAACGGTTATCTGGGATACAGACA
CGGGTTCCCTAAGACGAATTTTCAAAAATCTGAAACAGGCAATAAGTACAAGAGTTGACT
CATTTGAAATACATGATAACGTGCGAGATGATGTCTTTACTTTAGCTAAAGATTTTAATG
AGTATGATTCAATCAATATTATATTTTTTCAATTATCCACTTATGGAGGTGAACAATTGA
TTCGGATTGATTTCAATCCTAACACTTTAAAAGAATTTGATGGAATGAAAGTATGGAGGC
AATTAATGTACTTTGCCAGATTGAATTCATTGACGGTACGATTGTCTCGTTTTGATTTGG
CATTTGACATTCTCAACAGGCCTGAGATCGTTAATTTGCAACATATTAAAGGTGGTGTTA
CCCATAAGGTCTTCTATGGTCGAGGGGACGAATTAGAGACGAAATATTGGGGTTCTAGCG
GTAGTAATGTACAAGTTAGGTTATATGATAAGAATAAAGAAATCATTGCTCACAAGCGTG
AAGAGAAGCTAGATTTGGCTGTAAATCCGTTTTGGTGGAGACTAGAGTTCCAACTCAGAA
CCAAAGCGATTGGGGAGGAGATGGTCCAAGATATTATGAATCGACTTGATAATTTCGGAT
TTTATAAACTAGAACATATTCGAGTGGAGCAAAGAGCGTTTACAATTATCTTTCTCAACA
ATCCTGAACTGTTATCATTGGCTTTTCCAAATTTAAAATCAGACAGCATCAAAAAGAAAA
AAACAAGAGTCCGCAAACTATTGAGAGAAGAAACGAACCAATTTGCGGAAGAATTAAAAG
AAGTATTAATCCAGAATCTCCCTAAATTAAATGCAGAATTACAACTACTTGTAGGCGAGT
TTCTGAATTTAGAAAATAAATAAGGAGGATAACTATGGACAATAATTTAATTAGTAACAA
AGAATTAATTGAAATGGGCTATCGCCCTCATACAGCGAATGATATCATTCATCAGGCAAG
AGAATTACTTGTATCACGAGGCTATACATTTTATAATCGCAAACGTTTGATGGTTGTTCC
AAAAAGTGTTGTAAATGAGATTCTAGGAACAGAGGTGGCGTAATATGGCAAGTGTTCGTT
ATCGAAAGCGAGGAGATAGTAATTTATGGACCTATGAAATTCGTAGCGAGGGAAAAACTG
TTGCTCATAATAGTGGTTTTAAAACAAAAAAACTTGCAGAGTCAGAAGCTGAACCGATTC
TGCAAGAACTTCGTTTAGGGAAAAGAATTTCTAGAGATATTTCTCTTGTAGATCTGTATC
AAGAATGGCTTGAACTAAAAATTCTACCGAGTAGTAGGTCGGAAGAGACAAAGAAAAAAT
ATCTTCTCCGTAAAAACACAATTGAAAGATTATTTGGAAATAAAAAAGTCACTCAAATTC
GTGCGAGTGAATACCAAAGAATTATGAATAAGTATGGACAAACAGTTGGTAGAAATTTTC
TTGGTAGATTGAATACTGGGATTCATCAGAGCATCCAAATGGCAATTGCCGACAAAGTTC
TAATAGATGATTTTACACAACATGTCGAGTTATTTTCATCCAAAGAACAACAGATGACAG
AAGAGAAATATTTACATACAGAAAAGGACTATCTGGATTTACTTTTAGCAGTAAAGAGAA
AATTTGATTACCAACGCTCAATTGTTCCTTATATCGTCTATTTTCTATTAAAAACAGGCA
TGAGGTTTGGAGAGTTAATAGCGTTAACTTGGAATGAAGTTGACTTTGACAGAGGACTGC
TAAAAACATATAGGAGGTTTAATACCCTTTCTCATAAATTTGTCCCTCCAAAAAACAAAA
CGTCTATTCGGATGGTACCGATAGACGAAGAATGTATTAAGATATTACAAGTCCTAAAAA
TTGAACAAGAGAAGGCTAATAAAGAGCTAGGAATCAAGAATAGGTATAAAATGATTTTTC
AGCATTATGGATATATTCACTTGGTACCAGACATTGCAAGTGTCAATAAAGCTTTGAGTG
TTCTTTTAAATGAATTAGATATTTATCCAATTATCACGACAAAAGGAGCACGTCATACCT
ATGGAAGCTACCTCTGGCACAAAGGATTTGACCTTGGAGTTATTGCAAAAATTCTAGGGC
ATAAAGATATTTCAATGTTAGTAGAAGTATATGGACACACTTTAGAAGAGAAAATTTTTG
AAGAATTTAATCAAATTAGAGATGTCTGGAAAGATTGCTCATAAAAAAATGTGGGGCAAA
TGATGGGGCAAATCAGTTATAGACAAGCAAAAAAGCCTTGTAAATCAAGGCTTTTTCCTG
TTGATTTAGATGCCCCCTAC
