# Supplementary material for: Abundance, Diversity and Role of ICEs and IMEs in the Adaptation of Streptococcus salivarius to the Environment
Source: Genes (Basel). 2020 Aug 26;11(9):999. doi: 10.3390/genes11090999 (PMC7563491; doi:10.3390/genes11090999)
Supplement: Supplementary file 1 [file genes-11-00999-s001.zip › Supplementary files/Lao_Data_S1/IME_SsalF7-1_ebfC.fasta]

>IME_SsalF7-1_ebfC
ATGATGAACATGCAAGACTTGCTCTATAATTTTTTAAGTCTTGTAATCGTCAGAAATGTT
GATTTAAAGCCTTTCTAGACTAACTAAATTGAACTAAAAACACTTAAATTTATATCAATA
AGACAAAAAATAGACAATTGCAGTATCTTCTATGTAATCTAAAAAACGTCCCACTACCCA
GTGAGGCGTTTTCTACTATAAGTTATTACAACTCTAACTATGTATCTATCATCTTGAATA
TTCATTAAAGATATTAATTAGGTTAAAATTTTGATAATCGTTAAAATCTAATTCTTCTGT
GCTAGATATAAAATTTTGCAGTTGAGAAAGTTCTCCCGTTGATTCTAAATGTTTATAAAG
TTTCGGTGATAACATGGTATTTGTCGACCATTTTATTGGTAAATTTTGAATCAGCCAGCA
ATATTCAGATAGATTCTCTATCGTAATGCCTTTTAGTCTTTCAATTAATATATTTGCTTC
ATCAGCCTTATGAGCCACAATAAAAAACAAATTAGGCTTGTCTTTATATTGTGGTAAAAC
TCCCAGTGTTATTGGATAATTAGAACCACAATAATTCCTTGTTCCTAGTGTTACAAAATC
AATAGATATTCCATCCAAAGGGAGAACTTTAATAAAAAAATCGTTACAGTATTCACCTAT
TTCTCCCTCATCGCAAATATACTGCTCATAAATATCTTTAGATGCTTTAAATTTAGGTAA
CTCATCATCAATTTGTAGGAACGAACTAATTTCTGAAGGAATAGCTTTAACTTGAGGAAC
TAAGTCAGAAATTACAGGGTTATCTAACATTTTTGAGATTTTATCGTCTTTAGAAAGTAT
GAGTCCTGTATTGAGCCACAAGTGATAAATTAAACTTCTATACGAATACAAAAATACATA
ATGATTTATAGAGGTTGCTTCAACATCCACTTCTATGCTTCTAAATAACTTTGCATCATG
AGATTGACCTTTATCTCCACAAAATCCCTCGAAGATTCCCGATTTCCCTATAGACATTTT
TTCGAAAAAGGTTTCTTCTCCTTGACTTATCCCTCTAGCAACATTCTGTGGTGTCCAAGC
ATATACAAAATTACTTTCTGCTAAACTGTTTTCTAATAACCCCCGTTGGATAACATGAGA
GTCAATTGGTTTGTGTTCACAATTTTTATAAAAACATTTGTCATTTTTGAGATTTTCTTT
CAACCTTTGAAATTCTAAATTATATAAGACATTTCTCCGTACTTCCTTATTATAGCCGTT
CATCTTACATTCTCCACATTATTTTTTCCCTCTAAAAAATCGTTCTTTGTTTAAACTAAT
AATATTTGGATACTTGTCATCCAGTTCGTCAAGATAGCCTTCTTCTAGGTTGCATAATTT
CTCGATTAAAAAATTTGGTAACAGTTTGTTATATATTCTATAGATGTCTGCTGAGATATC
CATTACAATTCTATTTTCAACTAACAGTTCTACAGATTGTTTTAAGGTGAGGGGGTTGCT
AATCAATTTTGTTGAATCTAGAGGCTCATGTTTTCTCCAACCTCTATAACTAAGCTTTTT
ATATAAACTTGTATACTCGTTAGAGTCTATGATATTCAACGACTTAGAACGCATTACCAT
CATGCTAATCGAAACTTGCCAAATTCTCTTTAGATACCTATAATACTCAATTTCATTTTC
ATGGCCAATAATCGACTGCTTAAACGAATTCATTGGTAATAGAAACTCAGCTGCAAACTC
GTTTGCCTCATCTTCCATTTGCTTATATTCTATTGCTCCCATATCTTGGGGTGTCTTAGA
ATTTTCATGCATTAACCAATGTCCCAATTCGTGAGCTAGACTAAATTGCTGGCGATAGAA
TGAATAATCTGTTCCTTCTAACATAACAACATAGTACTCATTATTATTTACTTTAACAGC
TGAACCAAAGGCGTCAACTTTATCACTTTGGGTATCTATTCTAGAAATAACAAAACCTTT
TTCTTCCATCAACAAAGATAAGTTGTCAATTGGCTTATCACCCAGTTGCCACTGTTTTCT
AATATAGTTTGCGTACTCTCGTGGAGTCAAGTCTAAACCAGAAAGTTCCCAGTCTAGATG
GGGAAAATCAATAAATTTTCCAAGATAATCTCTTATCAAAGCTACATAATTTTTATTTAT
TTCTGCTGGTAACTTTTCTGTTTGAGTTGCTGTGTAACGACTTCTAAAAAAAGTTCCTGT
AGAGGTTAAACTAAAATTATCATTTCCAAAAAAGAAATCTCTCGGAAATTTTAGTTCCCT
TGCCAAAATCTCTAATGATTCCTCACTAGGTGTTGCACGTCCTTTCTCATATTTAGAAAC
CATTTGTTTTGAAACATTTAAAAACTCTGCAATTTGAGTAATACTTTTTTTATTAAAAAG
TCTTGCTTCCTTTAAACGTTCCCCGTTAAAACTAATTTGAAGCATCATTTACTCCTGTTT
TACATAGAAATATCATAAGTTACTATTCTCTTCTTCGTTTTGTTCGGAAAGACTAACCTG
TTTTTGTGAGTCCGATGGTTTTTGTATGGCAGATTTTAGTGTTACAAGTAGTTTTTCTGG
AGCATTTTCACGACCATCTTCTTCAAGTTTTGTAAAATCAAATTCGGTGATATTTACTAC
ATCAACAAATTCACAAAAAGCATTTACCTGATTAACACTCACTTCTTTAGTTTTCTTATC
AAATGTAACGACCCTAATCTCATCAATAAAATTATAATAGTCCCCCAATAATTTCTTCGC
TTGCTCTATTTGTGATGCACTTAACTCGTCATCATCTAGGTCGTTAAATAATTCAATTGA
TAATTTTCCTTCTTCTTTCCCGTTTAACTGAGAATTTTTCGAACGTGCTATACAAGTAAG
ATAGTGATGTTTTTCGTATTTATTAATGACATCTTCGAACCTTTGCTTCATCATAAAAAT
ATATAGAATCCCTTCAAGAATTACTCCTCTCGCAGTCCAAAGAGCTCCCATATCCATAGC
AGGCGATATTAATTTATTTGATTTTGCAGTATTCGCAATATCACGATAAATAAAATCCCA
ATTTAAAATATGACGACTATTTTTAGTTTCGAACTCATTATCAGAAAATATTTTTTCAAT
ATCTCTCTTTCGGCTTGCTGAAAATACTTGAGCAAATTTATAGATTTGTTGTGGCAAATT
ATCCATAATGTACCTCTCTAAAATTTTATAATCCTATTTTAGGATTTTTTGTAGAAAAAG
TCAACCAACAGAGTATTTTAGACATTAAAATTCTACTCATCCATATCTCTCAGCGCATAC
TCACATGCTTGAATGATAAAACTTGAAAAAGTTACATCCTTATTTTGTATCGCCTTCTCA
ATTTCTTCAATCAGTGGGAGTGGGAAGAGGATTGTTTTATTTTCAGTTTCTTTTCGATTT
GATTTTAATTGGAATGCCATGCTAATTCTCCTATCATTTTTATCTTTAGGATATAGCATT
ATGTACCCGAATAATGCATTACGTTTTGCTTTTCAATTTTAGAGTTTGTACAATATAATT
TAAGAAATGCTACAAAGGAGATTACTATGGATAGTGTTAGTTCATTACGCCGTTACTTGA
ACTTAAAAAATACTCTAAATCAGAATCTTTTAGAGGACTATACAAAGGCTATCAATGAAA
GACCTAGACGAATTCATGGCTATCAGTCCGCAAAAAAGCTGTTTGAGCTAACTCAAACAG
CTTGAAAGATACTCACTTAATCAGAGGAACAACTTTGTTGCACTTGACTTGACAATTAGG
GAAAATAATAAATAGGCAATAAAACAATACATTCTAATTACTAATACCTAGAAGCGTTTA
GAAACAATAATTCTAAACGCTTTTTTGCATTACTCTTTAAACATCTCCTATCAACAATCT
CCTTATTCAATTAACTATATAACTATAGTACTTGGATTTCCATGGATGGAGGATTCAAAC
CTGATTTAGTTTTAAAAATAAGGCTTTGAGATGCTGTAAACTATTTACATGAGATTCTGA
CATAGTTTTCTAGGCCTACGGATTAACCCAAAAATACAAATAATTATTCTACAAAAATAA
AACTATGTCACTGGGTTATAAAACTAGGTTCGAATAAGATAGAATCTTAGAGATCTGTAT
TCAACAGCTCAAACAAACATGTCTAATAGTGCGCACTAAGTAGACGGATTGAAACTATAA
ACACATAGACAAGCATTATGTTTTTGTTTATGTAAAAGTTTCACCGTTTTCTTTGGTGTG
CACTTTTTCATGCCTTCATCGGTCAAACTTTCCATGTTTCTTTCCGTCTCAGACGAGAAA
GAAGGAATAAATGACTTATTCAAAAGAAATTAAAAGACTTTACAGCCAACTTTTGGGCAA
ATCTCTAAAGACAAGAATGAACGAGATGGGGATCTATAACAATCAAATCGCTTACTACAA
CTCAGATAACAAACTTGTTTTCATTGCAGAGTCGTCTGTCGGTCAAATCATCAAAGGTAG
AAGAAATCTAACCTTTGAAAGCTCATTAGCTTTTCAAGCAACACTTAATTACAAGACACC
TAGAGAGTTATTTTTCCCAAGCTCTGAATTTGAACTCCAACTCATTGAAACTATTATTTC
TACTATTTTGACTGCATCATGCTTTAAAAAAACTTTTTTTAGAGAAGCTATCTATAAAAA
ACTTGATGAAAAAATAGACCCACAAAATATATCAGATTTTGTAAATGCACATCAAGAGAT
ATTTTTAAACTCATTAGCTCAATTCTTTCCAACATTTCTTACTGAAGAGACTTCTTTTCA
GATTACAGAACGATTGACTGAATGGCTTACGGAATTGGTGTGCATCATAACACAATAATT
TTCTTCAGACTGTCAAAAAATCTGACAGTCTGCTTTAGTGAAATAGCGTAAACTAAACTT
GTTCTTAGCTAAGACAAAAATAACTATATAGAGGTAACACAAATGAAAACACGTAACAGA
AAAACTGGCTACTCAGCCAATACTGCAGCTGAATATATCGACAACAAGCAAGCTATTTAC
TGCTTAAGCACTGAATTAGAACCACAGATTCGGTTTGAGGACAACCAGCCTACTGGGGAG
ATAATCGCTTATAAAGCTTGGTTTTCACAAAAAGGACTTCCTCCATTCACTGTGAAATTT
AACTCTAAGGTAACTCTTCCACCTTATATGGCCATGGTTACATTTGATAACCTTCAAGCT
TGTGAGGTTAGTTACAATGTTTATTTTAAGGCTGATGGGCTCCAGGAGGTTAAATGATGA
CCAAACGAGAATTGGAACAGTACCTCCTTCAAAGCCTTAACATGGGACTAGGATCTCTCA
TGCAAGGTGAAACAAGCTATACTAATAGTTTTGACTGCAAGATTATGGATGATGGCTTCC
TTTTTCTACCACGTTTACCAGCTGGTTACATTATCGATGACGACCTCTACCAAAAAATTT
TCTTAATTGCTAACGCATCATTGTACCCACGATATACTTTGCTAAAGCAAAACTCTGCTT
ATTTTATGGCTCTTGACACTAATGATATTCATGTTCAACGTGGTCTCTTCTTTCCATGGA
AAGAAGGGGTCTCCGAACGACTTATCATCTCTGATTTAGACAGCTTCACTAAGAGTCACG
AGGAAGACATTATTCCAATCATGAAAAATCTTGTCCTAGATTATAATAACGTCACTTCTC
TAGCCATTGCCGGCAATAGTGGCTCAGGAAAGTCATATACCCTGACCTACCTCCTTAGTC
ACCTCAAACAGATCTCTGACCTTATTATAATAGACCCAAAGTTTGATACCCCATCACGAT
GGGCAAGAGAAAATGGCATTGCCGTTATCCATCCTAAACGAAACCGCTCTAAATCAGATT
TTGTGTCTGAAATCAATGAAAATCTTAGTGATTGCCTTAACCTTATCCAACAAAGGCAAG
AGATTCTATATGACAATCCAAATCAGCACTTTGACCATCTAACTATCGTGATTGATGAGG
TCCTAGCTTTGTCAGAGGGTGTTAATAAGACAATCAAAGATTCCTTCTTTTCTCTCATGT
CCCAAATTGCCCTTTTAGGTAGAGCGACAAAAGTTCACTTACTGCTGGTAAGTCAGCGTT
TTGACCATAATACCATCCCTGTATCCGTTCGTGAACAGTTAAATGTACTCATTCAAATTG
GAAATATCAATAAGAAAACTACGCAATTCCTATTTCCAGATCTTGACCCTGAGGGTATAG
TCATCCCAATAGGAAAAGGAACTGGGTTGATTCAAATCATCGATAACGAACACCCTTATC
AAGTCCTACCTTTGCTCTGTCCAACCTATTACACTAAGAAAGGTATCTTATAAATATGAA
AAAATCATTCTTCCAAAAAACTTACAACCTTATCATAAATCTCACCATCATAAGTTTGAT
TTGTTTCTTAGCACAGTTCTGTTTAGGCTTATTTTATCAAGCTATCGAACTGAGTGGCCT
ATCTCAATATAATAACTCTTTTATCCTAATCAATGAAAGTCTAGATAATATCAAACAAGT
CATCTTAGTTTTTTCAATCTCTATCCTAGCTATCTCCTCAATTTTGGTAATCGGTCAACT
ACTTTATCGGATTGCTAAAGATTCCATTTGGAATTACTTCAAGTCAGTCTATCAAACCAT
CCGAATGCGTCAATTTCTTAAACAAGTCGAATACTCTGAACCTATCGTAACAATCGAAAA
CCAAACCATTACACGATTCAATCCTGTTTTGAGTGAATTTATCCAATCCGTTAGGAAATG
CACTGTCGATATCCGTCAAGAAGAGGTTTCTATTTTCTTAAAGTTGCCTAGAACTCAACA
AGCTCAAAAACTTTTGAAAGATATGGAAGAACATATCAAAGAAGAAATCTCCAATTATAA
CCCCAACTACTATTTTTCCACACCTCTAAGGGTGGGAAATAAGCTCTGGTTCAAAGGAAC
TAAACGTTAATAATAGGGCAGTGCCTGGCTCACGTAGTGAAAGCCAAGTGTACTGCCTTT
TCAAATAACATTTTTACTGTGTAATGGGGCTACTACGACCCCCATTACACCAATAATCAA
TAATCACAGGAAGGATAATACTATTGCCAAAAGAAAAACGGTCAAACAAATGGGCTTTCC
TGATTTATAAAGAAAGTACACCCCATAATTACCTAGAAATCCTTGAAGAGTTACATATAC
CTTTTGTACTCAGTCCATGGCATGATAAAGATATCAATAAGGAAACTGGTGAGTTCAAAA
AAGCACACAAGCATGGCGCCCTATACTTTGAGTCCTTAAAGAGCTATTCTCAAGTATCAG
AACTAATCAAAGAAAAATTAAATGGTCCATCCCATGTTGAACCTATAATGTCACCCAAAG
GCATGTATGACTATTTTACTCATGCTGAAAATCCAGAGAAGACCCCCTATAACATCAATG
ATATTGAATCAGGTTGTGGTTTTGAGCTTGATAAATTTTTAGTCAACAGTAATACAGATA
ATTTTTTATCCTTAGTTATTGATATTATAGAAGAACACAACTTTACAGAGTTTAATACAC
TCGTGAGGTATGCACGAACAGATAACCCTCATCTTTTGGAACTGTTAATGAACAAAACCT
ATTTTTTTGCTAAGTATTTGGACTCTAGACGACATCAGAAAGATAAAAAAGAGGATAAGT
AAATGATTCAAATTGTAGATAAAATTGAACTAATGATCCTTACAGGATATACCGATGCAC
AGGCTAGCAAGTTGATCAGAAAAGCCAAACAAAAGCTCCTACAAGATGGCTTTGAGTGGT
ATGGAAATAAAAAGGTGGGACGTGTCCCTTTAAAAACCATTGAAGACATTCTAGGTGTTG
AGTTATCCGCTAAACATGATATAATTAATCCCGTACTGGAAGATACTGTTAATGAGTAAG
GAGATTACACATGGCAGTAACTAGACAAAAAAATAAAAAATGGAAGGTGGATCTTAGTGA
CGGTTATGACGCTATAACAGGCGGTCAAAAGCGTCACAGAAAAACAAATTTCAAATCACG
TAAAGAAGCTGAACGTTATGAAGCTGATTACCGTATCAATAAACTTCATCAAGTGGGACA
CAAAGACAAAGTCTCTGTAGCTTACCTCTACTCTCTTGTCAAAGAAGAAGATGAAATCCG
AGGTAATAAAAGAGGGACTATCGACAGTCAAAAATCTTATTATCGGATGTACGTCTCTAA
GTATTTTAAAAATGCTAATATGAGAGAGGTCTCGCTTCAAGATATCAAGCAATATCGTGA
CTGGTTAAGAAAACAACCTAGCGTAAAAGGTGGCACACTAACTAATTCACACATTAATCA
ACAAATGATCTTTGTTCATAAACTATTTGATATTGCTGTAACCAATGGCATTAGAATGAA
CAATCCTTGTGATGGTCTGCGTCGTTTGCCACAACAACACAAAGAAATGGCCTACTATAC
ACCTGAACAATTTAAACGATTTGATTCACTTTTTGAGGAGTCAGAATATCAATACCAGCT
TTTATATCGGTTATTGATGTATACTGGTGTTCGAATTGGTGAGGCACTAGCACTTACTTG
GAAGCAGATCAACCTTGATGAAAAATACGTTGATGTAAAATTTTCAGCATACTACCGAAA
TAGTGAGGTCCATATTGGAACTGTTAAGACTACTCAATCTAACAGACGCATATACATTCA
CAATGCTTTTGTAGAAGAGCTAAAAAGTTGGAAAGCAAAGCAATTTGAACTACTCAAAGC
TTTTACAGACAACACTGACTCTTTACAGATTTTCCAAAACTCACCAGAGGTTCTAACCAG
TCCAGATATTTCTAATTTCAGGACAAAACTGAAAAAACGCATGCCTAAAAATTTAAAACT
GATTCGTAATCATGATTTTAGACATTCTCATGCAGCCTTTCTCGTCTCACAAGGTCTTAG
AAATGGAGAGGGGAAAGACTATATTTTCTTCACACTTATGAAACGTCTTGGACACAGCTC
TATCAACACAACAATAAATGTATACTCACATTTATTCCCAACTCAACAAAAAGAGGTAGC
TTCTGCCTTTGATAATTTTTAAGAATAAGGCAAATTAAGGCATCAAATTTTAACAAACAA
GGGCTAAACCCTTGATATGAAAGGAATCTAGAAAATATTATGATGAACATGCAA
