# Supplementary material for: Abundance, Diversity and Role of ICEs and IMEs in the Adaptation of Streptococcus salivarius to the Environment
Source: Genes (Basel). 2020 Aug 26;11(9):999. doi: 10.3390/genes11090999 (PMC7563491; doi:10.3390/genes11090999)
Supplement: Supplementary file 1 [file genes-11-00999-s001.zip › Supplementary files/Lao_Data_S1/IME_SsalF7-1_rpmG.fasta]

>IME_SsalF7-1_rpmG
CTTTACTGAAGTTAAGTAGTTATTCACTACACGTCAGTTAAGACGAGAAACCTTGATTTT
ATGCGATTCTTAAATTTTTGAATTTCAGTATATTGCAATAAAAATCAACCGAATGACTAC
ATTTTTGACTACATTTTTTGTGAAATAAATTTAGAAGTTCGGATATATAAAAGTCACTTA
AACTAGTTAGTTTAAGTGACTTTTTTACGTTTAAAGCTTAGTATACTGTTATTCTTTTTA
TATAAGCTAAGCATAGATTTCTACATATTTTTAGTTTAGTGAGAACTTCATTGTATTGGT
AGAAATATCACGCTTTTCTGATCAGTCAAAGAGGAAAGAAGCATATTTAATAATGAGATA
ACGGATTGTACTATTGATTATATTCCCTCAAATTTTTAGTTTCAAATTTATATCTTTTCA
CTTCATTTCCATCTGATTGATTTCTATTCAAAGATAAAAGCTCTGATAGTTCTAATAGAA
TATTAAAGTACTTCCCTAGTATCAAAACCTTCAAAATATTCCATCTCTATTCCATCTTCA
TTTATGGCAAGCGCATTACATGGTGTTATATAATTTCCAATTGGTGACCAAGTTCCTTGC
TTACCACTAATTAAATCTATACAACATCTAAAAATTATCTGTTTTTCATTTATTTGAATA
TTATTCTCAAATAGCTCAAACAATGGAAACCAATCATATATAGCTCGGCAAGAATCAAAT
GTAAAAATGTCAACATTCATTACGGTATCCTTTGCTTTATATGAAAATCTATCATGCTCC
AAATAATTGACATGCATTGGATAGCCTAATTGATTTAGAACAAATTGGATTAATACTTTT
ATAAATGTTAGATCACAAAAATAATAATCAAATTCCTCAATAAATTTATAAGTCTTTTCG
ATACTCGATTTAAAATTTCCTGTTAAATTAACGTTATTTAGTTTCTCAGATGTCTTCAAT
AAATCGTACCATATCCTTAGGGACTCAGTTCTATTTCTTATAGTTCCTGCTTCTTTACTA
TCATACATTGCTCCTTTCTCTTTCCAAGAATGAGTCAAGTTTTGTACAAAATAGTTTCCT
AGTTCATCATTCTCTACGTCATTTATCTGATTATTGTTTTTAAAAATCTGACTACTAATA
GAATTATTCTTAAAAATCCTATAGGATGGAGCAACATTATTAGCATAGAAAATAGGATAT
GTTGTACAAAATGCAGAATATGCCCCATCAAAATTTTCTTTAAGGTATGGCTTTAAACAT
TCATTATTGTCTAAACACTCTGAACTTAGTATTTCATACTTTCCGAATCTACCAAGTATG
GCCGATTCTGGTTTCTCTTGCTTGGCAAGGAATGAACTCAATATCTGTAAATAATCATCT
TCTTTTTTAGTTTTATCCTCAAGTGAAGGTACAGCATTATTAGTTATTAAAACTCCTATA
TCACTTAACATACCATAATCAAAAACATAATGAATTGTTGAAGCATTATCAACAGAAAAA
AGAGACTGGGTGAAATCTAAAAATATAATATCAAATCTATGTTTAGGAAAATTTTCACAA
AAATCCTTAAATTTTTGACGATATACTTTTAATGTAGGATACTTTTCTCTAGCTTTGTTC
ACTGCTTCTCCATACATTGTTCTATCTTGTTCTAATGCCCAAACATTCTCTATTTTAATT
CCATAATCTAGCATTACATTCAAATCATTCTCAGGCTCTGGACCACAAAAGTATATTACC
TTTAACTCACTGGCCTTTTTTTCAGAGTTTACTTGATTTAGAAAATCAGAAAATCCATTT
ATCACTGATTCATCTTTATCAAAAATCCCTGCTGTATACTCAGATTTTTGATGAAGATAT
CGTCTCATCTCTCGGATTTTTATTTCACTTAATATAGCACTTTGCTGTCTCTTAATTGTT
AATCCTTCAATAGCTTTCTTCCAAATCCTTGATCGTGCTTCTTCTTTTTTTTCTTGCTTA
TACGTTACCATTTTATTCGACTCCTTAATCAATTTTTCTAAAAATATTTACGTTTAAAAG
GTTTCAAGTTCTAACTTCTAGGATATATAATCCTCAACTCTAAATTCTAATACCTAGTGT
ATCTAGATACTCTCTTAGTAATAACTCGTCTTTATCAGAAAACTGTTTTTCCTTTATAAA
ATCACCTAGTTTACTTATTATTTCTGATTTAAACTTAAGAAATTCTATATCAAATTTATC
ATAAAATGTTCCTTTACTACTGTGTACTGTCCAATCATTAGATAAATCATCAAACATAAA
CGAATTAAAATGTCTAGAGGCATCTTTAACTAATTTATCAGATATATTTTCCAAATATTT
AACGAGCATACTCTCATCACCGTGATTTGTTTCAATATAGTAAAACTCATCATCAAGCCT
CTCTTTGATTTTATTAAAACTATTCTCTATCCTAATTATTTTAGTCATTAAACATGACTC
CTCATACCTAGATGGATTTTCTCCTACCTGTTCATCAAAACCTTCAATTAGAATTTGCAA
TAATTTACTTAACTCTATATACCCATTACCTTCTATTTCATTTAATTTTTTCAAAAACGG
TATAAAACGATCAGTATAGATTTCTTTTACATAGTAATTAATCTGATTATACTTTGAATT
AAATAAATCCAATTGTTCTTGATGTTCCTCTTGAATGTTAAGATTTATCATTTTTGTAGC
ATATTCTTCAGATGACTCAAATAAAATATTCTTTAAAGTGTAGTCAAAGTACAGCCCACT
TAGAAAAATAATTTTTTCCATAATATAGTTAGGAAATTCCTCAGCAATTGAATAATATTT
ATAAAAAGTTACCTGATAATGGATTCCGAAAAATATAATGAAAATCTGCCTTAGTTCATA
CATTTTACTTAATGTTGTACAACAACTACTAATCACACTTTCTAGTATGGAAGCGATGAT
TTTGTTGTTATATTCTCCAACTCTAAAAATCAATCGTTCTTTATCACTTTTTAACTTTAA
CAGATTGTCATAAATCTCTTTTCTAGTTGGAAAATCAAAGTAACGTACTTTCCTATACTG
CCTATTACTTTTTCCTAAATCCTCTCTCAAAAATTTTATAAATTCACTCACAAATGCAGA
ATTATATACCTTTTGATAATTTCCTTGTTTAATCTTCGATTTTTTATCTCCTGCCTTTGA
TTCCGTTTTTACCACAGGTATATCAAAATCATAATGTTTTTCACCTATCTTTACAATTTT
ATACTTAAAATCGACAATAATTGCTCTACAATTCGAAAGGAATTCAAAAGAGATATTCGT
TAATGGAGCTCTTAAATCTCCATATATCATCAAAGAATACTTTGAACTAAATTCATCAAT
AAATAGATTATATTTTTGCTTCACCTGTTCTTCAAGATTTTGAAGAGTTTTTCTTTTATC
TTCCAAAGACTTAAAAATATAATAATCGTTCTCTTGCTTAATTACTCTCGAAGTATCTAG
CTCAAGTCCCATTTCTACTATTCCTTCAAACGGAATTAAGAATAATTTTTTATCTAAACT
TAACAACATTTCATCCTGACTTCGATCAGAATACTTTTGAGTTAACCCTTTATTTATCTC
AAATAGGATATGAGAAATTTTTTTATATTCTTTTCCAAACCATGTTTCATTAATTATCTT
TAATAATTCATCTTTATCCTGCTTAGAGAAAAAAGCTTGGTTCATATTATCAAGATTCTT
TTCAAATTCTCTAACTTTCTTTCTTATAGTATCTTTATCAAAATATATTCGTACATCGCC
ATTGTTCCAAAGAGTATAAATATCATTAATAGTAAAGTTACTTTCATAAATGTTGCTCAT
TTTAGCTAAAAGAAATTCGGAGATACTATCATCCCAAGTTTTAAATTTTTCACCTAAAAA
CTCATGAACTCCTTTATTGAGTTCTTCTCTTAAATAGACATAGCGTAATATCCCATAACC
AATAGATAAGGACTTAGATACACTAATTAAATTTTGGAATTTCTGTTGATAATAAATATT
GTTTTCCATAAAAGTTCCCTCAATCCCAGGCTTACAATAAAACCATCTTTTGTTTTAATT
ATACATGAAAGATTTAAGAAAAAACAAATTAAAATTGTATATAGATAAGTCTTTCAACAA
AACATTATATCCTACCTGATGCGCATCAAATGGACGGATTGAAACTAAAGCATAGACCCA
TTTAATTGTCTCAATCTATGTAAAAAGGTTTCACCGTTTTATTTGGTGTGCTTTTTCATA
CCTTTATCGGTCAAACTATACTAGTTTCTTTCCTTCCCTGGACGCAAAGGAGAGAAACAT
GACTTACTCAAAAGTAATTAAAAAACTCTACACTAAATTATTAGGGAAAGCTATTAAACA
AAAAATGACAGATTTAAAAATCTTACAGAATCAAATTGCATATGACTACTCAGCTGATGA
TATTGAACTTCTTTCAGAAACAACTGTTGGTCAAATTATCAAAGGAAAAAGGAATCTTAG
TTTCAATGCCTCGCTTGCATTTCAAGTATCTCTTAATTACAAAACACCCAAAGAATTGTT
TTTCCCAAGCCAAGACTTTGAATTACAACTAATCGAAGCTATTATTATGACGATCATAAC
AGATTCTTGTTTTGACCAAACTATACTAAAGAAAACTCTAGTAAATAAACTCAATGGACA
AATAAACCACTCAACTATATCTAAATTCGTAAATACCTATCGAAAGCCATTATTACAATC
ATTATCTCAATTTATTCCAGAATTTCCTGAAGAAGAAAATTCCTACCAAATCGCTGAAAA
ATTAACTGATTGGCTTTCGGAATTAGCGTGTCTCATATCATAACATCCATTATAAACTAT
CAAAAATTATGACAGTTTATCTAATTCAAATATTATAGACTATATTTGTTCTTAGCTAAG
ACAAAAATAACTATATAGAGGAAACACAAATGAAAACACGTAACAGAAAAACTGGCTACT
CAGCCAACACTGCAAATGAATACATTGATAACAAACAGGCCATTTACTGCCTAAGCACTG
AACTAGAACCACAGGTTAGATTTGAAGATAACCAACCAACTGGCGAGATAATCGCTTATA
AGGCTTGGTTCACCCAGAAAGGACTCCCCCCTTTCACCGTGAAATTTGAATCTGAGGTAA
CACTTCCTTCCTACTTGAATATCGTTACCCTTGACAATCTTATGGCTTGCGAAGTTGGCT
TCAATGTTTATTTTAAAGCAGACGGAATCACGGAGGTTAAGTAATGACAAAACGAGAACT
AGAACAATATCTTCTCCAGAGTCTTAACATGGGGCTCGGTACTCTAATGCAAGGTGAGAC
AAGCTACACTAACAGTTTTGACTGCAAAATTATGGCCGAAGGTTTTCTATTTCTTCCTCG
TTTGCCTGCTGGCTATATTATCGACGATGAACTCTACCAAAAAATCTTCCTAATTGCTAA
CGCATCACTGTACCCACGATACACGCTATTAAAGCAAAACTCCGCTTATTTTATGGCTTT
GGATACTGAAGATATTCATGTTCAACGTGGCTTATTTTTTCCTTGGAAAGTCGGAATATC
TGAGCGTCTTATCATCTCTGATTTAGATAATTTTGCCCAAAAACATAATGGTGATATTAT
CCCAATCATGAAAAATTTGACACTCGATTACAATAAGGTTACTTCAATAGCTATTGCTGG
AAACAGTGGCTCAGGAAAATCATATGCTCTTACTTATTTTCTCAGTCATCTAAAACAAAT
TTCCGAACTAATTATTATTGATCCAAAATTTGACACACCTTCACGCTGGGCAAGAGAGAA
TAATATAGCTATTATTCACCCTCAAAAGAATAGGTCTAAATCAGATTTTGTTTCTGAAAT
TAATGAAAATCTAAGTGCTAGTCTTAATATTATTCAACAAAGACAAGAAATATTATTTGA
TAATCCCAAACATCAATTTGAACATTTAACCATCGTCATTGATGAAGTGTTGGCATTATC
TGAGGGAGTCAATAAAACCATAAAGGAGTCCTTCTTCTCTCTTCTATCTCAAATCGCTTT
GCTTGGACGAGCCACAAAAATTCACTTATTTTTAGTTAGTCAGCGATTCGATCATAATTC
AATCCCAATTTCTGTGCGAGAACAGCTAAATGTTCTAATTCAAATTGGTAATATTAACAA
AAAAACCACTCAATTTTTGTTTCCTGACCTTGATCCGGAAGGGATTGTCATACCGATAGG
AAAAGGAACTGGACTAATTCAAATCATTGATAACGAACATCCATATCAAGTTCTGCCACT
ACTCTGTCCAACATACTACACTAAAAAAGGAATTCTATAGTTATGAAAAAAACATTCTTT
CAAAAGTCCTATAACTTCATCTCAAACCTCTCTCTTATTGGCCTAATAGGCATCTTCTTT
TACTTATTTTTAAAGATGATTTATCAAGTTATTGAGTTATACGGCCTCTCACAGTACAGT
GATAAATTTATTCTCATTAACGAAAAGATAGAAATGGTTAAACAACTCATCTTTGTAATC
TCAATTTCAATCTTAGCTATTACGTTGACCCTACTTATCATCGAACTAAGTCATAGAATC
GTCAAAGATTCCCTATGGAATTATTTCAAGTCAGTTTATCAAACTATACGTATTCGTCAA
TTTCTAAAACAAGATGAACTCTCAGAGACTATTACATTCAATGAAAACCAGACTGTTACA
CGATTAAATCCCATCTTAAGAGAATTTAATCAATCTGTTTCTAAGTGTAGCATAGATATT
CATAATGACGAAATAACAGTTTTCATGAAGATTCCAAGAACCCAACAATCACAAAAACTC
TTAAGAGATATGGAAGAACATATCAGAGAAGAAATCTCTAGTTATAATCCAAACTATTAT
TTTTCTATACCAGTAAGAGCGAGAAGTGGTCTTTGGTTCAAGGGAACTAAACGATAATAA
AAAGGCGGTGCTTGGCTCACGTAGTGGAAGCCAATAGCACAGCCTTTTTAATAAAGAATC
TTATCATGTAATGGGGCTACTACGACCCCCATTACATCAATAATCAATAATCATAAACTT
CTAAAACTACCAAAATCAATCCTAAATTCTCCTAAAAGATAAGATATAAAGAAATGAGGT
AATGACTATGGCGAAAGATAAACGGTCTAATAAATGGGCTTTTCTCCTCTATCAAGAAAG
TGCACCTAAAAATTATATAGATATCCTTGAAAATTTGCATATTCCTTTTGTACTCAGTCC
CTGGCATGATAAGGATATTAATAAAGAAACAGGTGAGTTCAAAAAGTCTCACAAACACGG
TGCACTATTCTTCGACTCACTTAAAAGCTACTCACAAGTATCGGAATTATTAACAGAAAA
TCTTAATACACCTGCTCACGTGGAAAGCGTTATGTCCCCTAAAGGATTGTATGATTATTT
TATTCATGCCGAAAACCCTGAAAAAACACTGTATAACATCGAAGATGTAGAATCTGGATG
TGGTTTTGAATTGGATAAATTTCTCATTAGTAATAATAACGATGAATTATTCTCAACTAT
TATCGATATCATTGAAGAATACAATTTTACTGAATTTAACAACCTTGTGAAGTATGCGCG
TGATGAAAATCCAACTCTCCTAGGAGTAATTATCAATAAAACTTACTTTTTTGCTAAGTA
TCTTGATTCACGTCGCCACTCTGGGATTGGAAAATTGGAGGAACAATATGGAAAATAATG
AAGTATCAAAACTAATTAAGATTGAACAACTGCTAAACTGCCTGCTCTCTATAATCAAAG
ATCAGCAAAAAAATCAAAATAACCACGGTCTCGTTACTCAAAAGAAATTGTTAGCAATCC
TTCATATATCTCCAAATACACTTAAATCATGGGAAAATACGGGGTTAAAAAGATTAGAAC
CACCGATTGAAGGAACACGTACAGTCTACTATAAAATGGATGACGTAATAAAATATTTAA
CTCCTTAATCTCAACATTGTGCTAAAATAAAACTATCACATAAAATATTTGTGAGGTTGT
TATTTTAGCCTTTTGTATATCCGAACAAAAGAAGGCTAATATGCAAAAAGAAATTATCAT
TCATAATAATAAAAAAGTAACTAAAACAACAAAAAATAACGGTTCAATCAGTTTTACTCA
ACGTGGGGTATATATAGGAATTGATATAAAATCTGGAAAAAAAGTTACTGCTTCTATTAC
CGCGAAAACTTTAAGAAGTCTTGACCGAAAAATAATTCAAGCTAGACTTAATTTTGAAGC
CAAAGGTTCTACCTTAAAAGAGACTTTTGTAATCAATAATTTTGAAGATCTAGCAGAAGC
ATGGTTTACAAGCTTTACAACATGGGTATCCTCTCAAAACACCATCAATCGTGTCAGAGG
CTATCTTGACACCTACATTATTCCAAAATTTGGAGAATATAAACCTGAAACAATCAAATC
AGCTGATATTCAGTTATGGATTAATAAGCTTGCACAACAATCAAAAAAATCTGTTGAATC
TGGCGTAAAAAAATCTAAAAAAGGTCATGCCAAGGATTTTGGAGCGGTTGTCTATAAATT
GAGAGATATCTTTGATTTTGGTATCACTAATTTTGAACTCTCGGTTAATCCAGCGAGAAC
TATTAAAATCCCTCCTAAACCAAAACCTCCTAAAGAACGAATTATGGTACTTCATGAAGA
AGATTTAGCTACTTGGTTAAATTTTCTGGATAACTTAGCTGATACTAGAGCTAACAGACG
ATTCAAAGTAATATGTGATACTCTCCTAGCTTCTGCCCTTCGGATAAGTGAACTTCTCGC
TCTCACTATTCAAGATCTTGACTTTGATGCAAATGAAATAATCGTCAATAAAACTCTGAT
GTGGAAGAGAGGAAACAAGAAGTTAGGAATCAAAGGTGAGGTTATTTGTAAACATAGTGC
TAAAACAGACTCAGGTAATCGTCGAGTTGCTGTGCCTAGACAGACTTTAAAAGATTTACA
AGCATTTCATAATGAGATGAATCTTTATTTTGATAAACACAGCTTGCCTAAAACAGATTT
AATATTTCCAACAATCTACGGAAATTATATGTGCGATAGAAATGAGCGTGCCACACTGAA
AAAGCGTCTTACAAGTCTAGGTTTACCAAATTATGGATTTCATCTTTTCCGCCATACACA
TGCTTCGTTAATGCTGAATGCAGGGGCTAACTGGAAAGAGCTACAAGCGAGAATGGGCCA
TAAATCAATCAAGACAACTATGGATACATATGCTGAGCTTGCCCCTAAAAAGAAATCAGA
AGCTGTTGAAATCTATCTTAGGGAAATTTCCAAACTTACATCTTAATAAAATGACTACAT
TTTTGACTACATTTTATGTTAAATAGTAACAAAACGTTGATATTACAGCGTTTATAGCAT
GCTAAAATAACAATACCAAACCTTTACTGAGGTAAAATA
