# Supplementary material for: Abundance, Diversity and Role of ICEs and IMEs in the Adaptation of Streptococcus salivarius to the Environment
Source: Genes (Basel). 2020 Aug 26;11(9):999. doi: 10.3390/genes11090999 (PMC7563491; doi:10.3390/genes11090999)
Supplement: Supplementary file 1 [file genes-11-00999-s001.zip › Supplementary files/Lao_Data_S1/IME_SsalF7-1_tRNALys.fasta]

>IME_SsalF7-1_tRNALys
TGCCCCCTACATGGATTTGGAAAGGATTTTCATATTGAGAGTAATTAAAAATATTGAAAT
ATAAGTGATTTTAGGGAAGTACTTTTAGGTATTTCCAATGTCATGATTTAAAAATGGGGC
AAAAGTGGGGCAAAAACGAATGACTCTCATTTGGTTTGAAAACCTATAATATCTAATGAT
TATGCTATACTAGAAATATAGTGTTGTTATCAATAAATATCAGTGCGAGACTAATCGGAG
GATAAAATGGAAAAACAAATTAATGAAAAAATTATCGAAATGGATAGGGAATATCCATTT
TTATTTTGCTTTAAATCAGATTTTTGGATGGAATAGTAGATGATAAGACAAAATATCTTT
GAAGATACAAAAAGACAAACGCCAAAAATGACGTTTGTCTACGTTCTGAGGTAGCCTTTA
GGCTCCCTTTTTTCTTAGAAAATACCGATGAGTAATTGCATGCCAAGACTAGTCAGGATG
ATAGCGATCCAGCAAAGGGCTCCAAGAAGAATGGATTTTCCACTGGATTTGATCATAGCA
ACGAGGTTAGTTTTGAGACCAATAGCACTCATAGCCATGATGATGAGGAATTTGGAGAGC
TGTTTGAGAGGTGAAAAGAAGCTATTGCTAACACCAAAAGAAGTAAGGACGGTAGTTAGC
AGAGAAGCTAGGATGAAGTAGAGAATGAAAACGGGGAAGATTTTTTTAAGCTTTACTCCT
TGGTTGTTGTCTTGTTGACGGCTTTGCCAATAGGAGAGGAAGAGAGTAATAGGGATAATA
GCTAAGGTACGAGTCAGTTTGACAATGGTTGCAGATTCTAGAGTATTGGTATGATACAGA
CTATCCCAGGAGCTAGCTGTGGCTGTTACAGAGGAAGTATCGTTGACCGCAGTACCCGCA
AAGAGAGCAAAACCTTCGTTGGAGAGATGGAGCCAAGAACCTAGAGTTGGAAAGATAAGA
GCTGCCAAGACATTGAAGAAAAAGATAACAGAAATGGCTTGGGCTACTTCTTTTTCCTTG
GCGTGAATAACAGGAGCAGTCGCTGCAATGGCAGAACCGCCACAGATAGAAGAGCCTACC
CCAATCAAGGTAGCTAGCTTTGTATCCATGTTAAAAAATCGTTGGAAAAAGAAAGCAATA
ATTAAAGCGATAGAAATAGTCGAAAGGATGACAGGAAGGGAAGATTTTCCAACTGCGAAA
ACTTGAGAGATATTGAGTCCAAAACCAAGTAAGATAACAGCATACTGAAGCAATTTTTTG
GAGCTATAAGTCAAACCAGCATCCAGTTGTTTATAGGGAGTGAGAAAGGGGTAGAGAATC
ATTCCGATAAAAATGGCGAAAACAGGTGCTCCCACAACAGGCAGAAAGCCTCCTAAAACC
CAAGAGATGATAGAAATGATCAGACAGACTAACAGTCCTGCCCAATTTTTTGATAGAAAT
GACATAAAAACCTCCGAAAATAAATACTCCTTATTATAATCTTACCTGTCAGAAAAGTAA
AATAGAAAGTAGGAATAAGGTTGTAAATTAACGGAATTTTGCGGTCAGAGAGCTTTTGTA
GTTTAATAGATATATGTTCTTTGATCAATAAGGATGCAAATGTGGCATATGTTATTGAAA
AAAATGAATTTGATGAGCCTGGATATGTGAAGTAATTATGTGAGATAAGAAAATAAATAA
GAGAGTTGAAAATGTACTGCACCCCAAAAGTTAGACAGAAAAAATCTAACTTTTGGGATC
AGTACATATCCTCGCTTTTTTTAATCTAATAGGTTCTTATTTTCAATTAAGAGTTCTAGT
GGGGATTTATCTCTTGCTACAATAAAACCAGGTTCATATTGGTTATGAAATGTTCTTTTC
TGAGAAGTTGGATCAATATACAACTCATCTCCATCTTCTGTGTATAGCTGGTTGCCTCTT
GTTAGGTAAAGTAAATCCTCTAAGTACTGTCCATCAGTTTGTAGAAAATGTTCGATGTAT
TTGACAGCCTTTAAGATCTCACTTACTTTATCAGAGTATTCATTCGATTCAAGAACACTC
TTTTCTAATTCAATCTCCTTACTCGTTCCAAAAAGTTGAGTTGGAGTTGCATTAAAATAT
TCTGCTATCTTATCTAAATTTGCAAAGGTGGGGTAGCTTTTTTGTTTTTCGTAGTCAGAG
ATGGATTGTTTACCGATTCCTAAATCTTCCGCAAGTTGAGTTTGACTCACTCCTTTTTCT
ATGCGTAGTCGTGCCAAATTGGGTCCAAAATTTTGAATAATAAAGGTCATGATGAACTCC
TGTTTTTTTTATTTTAAACTTATTCTATCACCTATAAACTTACAAATCAAGTTTTTAATT
GACTTCCAAAAATATTTTTTGTAAAATATATTTATAACTTAAAAATAAGTTATAAATAAT
ACAAAATAGTTCATCTGTTTAGGAATAGTGAGTGAGGAGGAAGTTGAAGACGAGACTATG
ACTTATGACTATTCGAAGCCTTGGAGCTAGAAATTGTGTGGACAAGGACAAGGGACGAGC
CTGACGGGAAGTCAGGCGAAGTCCTGCAGACTGCCGTCCAGACAATTTCTAGCCAAGCAA
AAACTGGCTATTCTAACAGCCAGCAAAAAGGTACACTTAGGACAACGTCCAAAGAACGAC
GGAACGGGCAAACGTTGATTTGACGGTGTTTCTGAGACCTAAAAAATCTAAAAGAAGGGG
GGACAATTTTGTTGGTTTCTATACAAGATTTAAGAAGCATTCAAGAACGATGTGAAATAG
GAGAATTAGTACAGAGGTTAGATGTCAGTATTGATAGACTAACGGTTATCTGGGATACAG
ATACTGGTTCCCTAAGGCGGATTTTCAAAAATCTGAAACAGGCAATAAGTACAAGAGTTG
ATTCATTTGAAATATATGATAATGTTCGAGATGATGTCTTTACTTTAGCTAAAGATTTTA
ATGAGTATGATTCAATCAATATTATATTTTTTCAATTATCCACTTATGGAGGTGAACAAT
TGATTCGGATTGATTTCAATCCTAACACTTTAAAAGAATTTGATGGAATGAAAGTATGGA
GGCAATTAATGTACTTTGCCAGATTGAATTCATTGACGGTACGTTTGTCTCGTTTTGATT
TGGCATTTGACATTTTCAACAGGCCTGAGATCGTTAATTTGCAACATATTAAAGGTGGTG
TTACCCATAAGGTCTTCTATGGTCGAGGGGGCGAATTAGAGACGAAATATTGGGGTTCTA
GCGGTAGTAATGTACAAGTTAGGTTATATGATAAGAATAAAGAAATCATTGCTCACAAGC
GAGAAGAGAAGCTAGATTTGGATGTAAATCCGTTTTGGTGGAGACTAGAGTTCCAACTCA
GAACCAAAGCGATTGGTGAGGAGATGGTCCAAGATATTATGAGTAGACTTGATAATTTCG
GATTTTATAAGCTAGATCATATTCGAGTGGATCAAAGAGCATTTACAATTATCTTTCTCA
ACAATCCTGAACTGTTGTCATTGGCTTTTCCAAAATTAAAATCAGACAGCATCAAAAAGA
AAAAAACAAGAGTCCGCAAACTATTGAGAGAAGAAACGAATCAATTTGCGGAAGAATTAA
AAGAAGTATTAATACAGAATCTCCCTAAATTAAATACAGAATTACAACTACTTGTAGGTG
AGTTTCTGACTTTAGAAAATCAATAAGGAGGATAACTATGGATAATAATTTAATTAGCAA
CAAAGAATTAATTGAAATGGGCTATCGCCCTCACACTGCAAATGATATCATCCATCAGGC
AAGAGAATTACTTGTATCACGAGGCTATACATTTTATAATCGCAAACGTTTGATGGTTGT
TCCAAAAAGTGTTGTAAATGAGATTCTAGGAACAGAGGTGGCGTAATATGGCGAGTGTTC
GTTATCGAAAGCGAGGAGATAGTAATTTATGGACCTATGAAATTCGTAGCGAAGGAAAAA
CTATTGCTCATAATAGCGGTTTTAAAACAAAAAAACTTGCAGAGTCAGAAGCTGAACCGA
TTCTGCAAGAACTTCGTTTAGGAAAAAGAATTTCTAGAGATATTTCTCTTGTCGATCTAT
ATCAAGAATGGCTTGAACTAAAAATTCTACCGAGTAGTAGGTCGGAAGAGACAAAGAGAA
AATATCTTCTCCGTAAAAACACAATTGAAAGATTATTTGGAAATAAAAAAGTCACTCAAA
TTCGTGCGAGTGAATACCAAAGAATAATGAATAAGTATGGGCAAACAGTTGGTAGAAATT
TTCTTGGTAGATTGAATACTGGGATTCATCAAAGCATCCAAATGGCAATTGCCGACAAAG
TTCTAATTGATGATTTTACACAACATGTCGAGTTATTTTCATCCAAAGAACAACAGATGA
CAGAAGAGAAATATTTACATACAGAAAGGGACTATCTGGATTTACTTTTAGCAGTAAAGA
AAAAATTTGATTACCAACGTTCAATTGTTCCTTATATCATCTATTTTCTATTAAAAACAG
GCATGAGGTTTGGAGAGTTAATAGCGTTAACTTGGAATGAAGTTGACTTTGACAGAGGAC
TGCTAAAAACATATAGGAGGTTTAATACCCTTTCTCATAAATTTGTCCCTCCAAAAAACA
AAACGTCTATTCGGATGGTACCGATAGACGAAGAATGTATTAAGATATTACAAGACCTAA
AAATTGAACAGGAGAAGGCTAATAAAGAGCTAGGAATCAAGAATAGGTATAAAATGATTT
TTCAGCATTATGGATATATTCACTTGGTACCAGATATTGCAAGTGTCAATAAAGCTTTGA
GTGTTCTTTTAAATGAATTAGATATTTATCCAATTATCACGACAAAAGGAGCACGTCATA
CCTATGGAAGCTACCTCTGGCACAAAGGATTTGACCTTGGAGTTATTGCAAAAATTCTAG
GGCATAAAGATATTTCAATGTTAGTAGAAGTATATGGACACACTTTAGAAGAGAAGATTT
TTGAAGAATTTAATCAAATTAGAGATGTCTGGAAAGATTGCTCATAAAAAAATGTGGGGC
AAATGATGGGGCAAATCAGTTATAGACAAGCAAAAAAGCCTTATAAATCAAGGCTTTTTC
CTGTTGATTTAGATGCCCCCTACA
