# Supplementary material for: Abundance, Diversity and Role of ICEs and IMEs in the Adaptation of Streptococcus salivarius to the Environment
Source: Genes (Basel). 2020 Aug 26;11(9):999. doi: 10.3390/genes11090999 (PMC7563491; doi:10.3390/genes11090999)
Supplement: Supplementary file 1 [file genes-11-00999-s001.zip › Supplementary files/Lao_Data_S1/IME_SsalFDA259_rpmG.fasta]

>IME_SsalFDA259_rpmG
TTATTTTACCTCAGTAAAAGGTTTGGTATTGTTATTTTAGCATGCTATAAACGCTGTAAT
ATCAACGTTTTGTTATTCTTCAACAGAAAATGTAGTCAAAAATGTAGTCATCTTATTAAG
ATGTAAGTTTGGAAATTTCCCTAAGATAGATTTCAACAGCTTCTGATTTCATTTTAGGGG
CAAGCTCAGCATATGTATCCATAGTTGTCTTAATTGATTTCTGGCCCATCCTTGCTTGTA
GCTCTTTCCAGTTAGCACCTGCATTCAGCATTAAAGAAGCGTGTGTATGGCGGAAAAGAT
GAAATCCATAATTTGGTAAACCTAGACTAGTAAGACGCTTTTTCAGTGTGGTACGCTCAT
TTCTATCGCACATATAATTTCCGTAGATTGTTGGGAATATCAAATCTGTTTTAGGCAAGC
TGTGTTTATCAAAATAAAGATTCATCTCATTGTGAAATGCTTGTAAATCTTTCAAAGTCT
GTTTAGGAACAGCAACTCGACGATTTCCTGAGTCTGTTTTAGCACTATGTTTACAAATAA
CCTCACCTTTAATTCCTAACTTCTTGCTTCCTCTCTTCCACATCAGAGTTTTATTGACGA
TTATTTCATTGGTATCAAAGTCAAGATCTTGAATAGTGAGAGCGAGGAGTTCACTTATCC
GAAGAGCAGAAGCTAGGAGAGTATCACATATTACTTTGAATCGTCTGTTAGCCCTAGTAT
CAGCTAAGTTATCCAGAAAATGTAACCAAGTAGTTAAATCTTCTTCATGAAGCACCATAA
TTCGTTCTTTGGGAGGTTTTGGTTTAGGTGGGATTTTAATAGTTCTCGCTGGATTAACCG
AGAGTTCAAAATTAGTGATACCAAAATCAAAGATATCTCTCAATTTATAGACAACCGCTC
CAAAATCCTTGGCATGACCTTTTTTAGATTTTTTTACGCCAGATTCAACAGATTTTTTTG
ATTGTTGTGCAAGCTTATTAATCCATAACTGAATATCAGCTGATTTGATTGCTTCAGGTT
TATATTCTCCAAATTTTGGAATAATGTAGGTGTCAAGATAGCCTCTGACACGATTGATGG
TGTTTTGAGAGGATACCCATGTTGTAAAGCTTGTAAACCATGCTTCTGCTAGATCTTCAA
AATTATTGATTACAAAAGTCTCTTTTAAGGTAGAACCTTTGGCTTCAAAATCAAGTCTAG
CCTGAATTATTTTTCGGTCAAGACTTCTTAAAGTTTTCGCGGTAATAGAAGCAGTAACTT
TTTTTCCAGATTTTATATCAATTCCTATATATACCCCACGTTGAGTAAAACTGATTGAAC
CGTTATTTTTTGTTGTTTTAGTTACTTTTTTATTATTATGAATGATAATTTCTTTTTGCA
TATTAGCCTTCTTTTATTCGGATATACAAAAGGCTAAAATAACAACCTCACAAATATTTT
ATGTGATAGTTTTATTTTAGCACAATGTTGAGATTAAGGAGTTAAATATTTTATTACGTC
ATCCATTTTATAGTAGACTGTACGTGTTCCTTCAATCGGTGGTTCTAATCTTTTTAGCCC
CGTATTTTCCCATGATTTAAGTGTATTTGGAGATACATGAAGGATTGCTAACAATTCTTT
TTGAGTAACAAGACCGTGGTTATTTTGCTGATCTTTGATTATAGAGAGCAAGCAGTTTAG
CAGTTGTTCAATCTTAATTAGTTTTGATACTTCATTATTTTCCATATTGTTCCTCCAATT
TTCCAATTCCAGAGTAGCGACGTGAGTCAAGATACTTAGCAAAAAAGTAAGTTTTATTGA
TAATTAATCCTAGGAGAGTTGGATTTTCATCACGCGCATATTTCACAAGGTTGTTAAATT
CAGTAAAATTGTATTCTTCAATGATATCAATAATAGTTGAGAATAATTCATCGTTGTTAT
TGCTAATGAGAAATTTATCCAATTCAAAACCACATCCAGATTCTACATCTTCGATGTTAT
ACAGTGTTTTTTCAGGGTTTTCGGCATGAATAAAATAATCATACAATCCTTTAGGGGACA
TAACGATTTCCACGTGAGCAGGTGTATTAAGATTTTCTGTTAATAATTCCGATACTTGTG
AGTAGCTTTTAAGTGAGTCGAAGAATAGTGCACCGTGTTTATGAGACTTCTTGAACTCAC
CTGTTTCTTTATTAATATCCTTATCATGCCAGGGGCTTAGTACAAAAGGAATATGCAAGT
TTTCAAGGATATCTATATAATTTTTAGGTGCACTTTCTTGATAGAGGAGAAAAGCCCATT
TATTAGACCGTTTTTCTTTCGCCATAGTCAATTACCTCATTTCTTTATATCTTATCTTTT
AGGAGAATTGATTTTGGTAGTTTATGATTATTGATTATTGATGTAATGGGGGTCGTAGTA
GCCCCATTACATGATAAGATTCTTTATTAAAAAGGCGATGCTATTGGCTTCCACTACGTG
AGCCCAGCACCGCCTTTTTATTATCTTTTAGTTCCTTTGAACCAAAGACTATTTCTCTCT
CTTACCGGTGTAGAAAAATAATAGTTTGGATTATAACTAGAAATTTCTTCCTTGATATGC
TCTTCCATATCTTTTAAGAGTTTTTGTGATTGTTGGGTTCTTGGAATCTTCATGAAAACT
GTTATTTCGTCACTATGAATGTCTATGCTACATTTAGAAACAGATTGATTAAATTCTCTT
AAGATGGGATTTAATCGTGTAACAGTCTGGTTTTCATTGAATGTAATAGTCTCTGAGAGT
TCATCTTGTTTTAGAAACTGACGAATACGTATGGTTTGATAAACTGACTTGAAATAATTC
CATGGGGAATCTTTGACGATTCTATGACTTAGTTCGATGATAAGTAGGGTCAACGTAATG
GTTAAGATTGAAATTGAGATTACAAAGATGATTTGTTTAACCATTTCTATCTTTTCATTA
ATGAGAATAAATTTATCACTGTAATGTGGTAGTTCGTATAACTCAATAACTTGATGAAGC
ATCCTTAAAAATAAGTAAAAGATGATACCTATTAGACCAATAAGAGAGAGGTTTGAGATA
ATGTTATAGGACTTTTGAAAGAATGTTTTTTTCATAACTATAGAATTCCTTTTTTAGTGT
AATATGTTGGACAGAGTAGTGGCAGAACTTGATATGGATGTTCGTTATCAATGATTTGAA
TTAGTCCGGTTCCATTTCCTATCGGTATGACAATCCCTTCCGGATCAAGGTCAGGAAACA
AAAATTGAGTGGTTTTTTTGTTAATATTACCAATTTGAATTAGAACATTTAGCTGTTCTC
GCACAGAAATTGGGATTGAATTATGATCGAATCGCTGGCTAACTAAAAATAAGTGAATTT
TTGTGGCTCGTCCAAGCAAAGCAATTTGAGATAGAAGAGAGAAGAAGGACTCCTTGATAG
TTTTATTGACTCCCTCAGATAATGCCAACACTTCATCAATGACGATGGTTAAATGTTCAA
ATTGATGTTTGGGATTATCAAATAATATTTCTTGTCTTTGTTGAATAATATTAAGACTAG
CACTTAGATTTTCATTAATTTCAGAAACAAAATCTGATTTAGACCTATTCTTTTGAGGGT
GAATAATAGCTATATTATTCTCTCTTGCCCAGCGTGAAGGTGTGTCAAATTTTGGATCAA
TAATAATTAGTTCGGAAATTTGTTTTAGATGACTGAGAAAATAAGTAAGAGCATATGATT
TTCCTGAGCCACTGTTTCCAGCAATAGCTATTGAAGTAACCTTATTGTAATCGAGTGTCA
AATTTTTCATGATTGGGATAATATCACCATTATGTTTTTTGGCAAAATCATCTAAATCAG
AGATGATAAGACGCTCAGATATTCCGACTTTCCAAGGAAAAAATAAGCCACGTTGAACAT
GAATATCTTCAGTATCCAAAGCCATAAAATAAGCGGAGTTTTGCTTTAATAGCGTGTATC
GTGGGTACAGTGATGCATTAGCAATTAGGAAGATTTTTTGGTAGAGTTCATCGTCGATAA
TATAGCCAGCAGGCAAGCGAGGAAGAAATAGAAAACCTTCGTCCATAATTTTGCAGTCAA
AACTGTTAGTGTAGCTTGTCTCACCTTGCATTAGAGTACCGAGCCCCATGTTAAGACTCT
GGAGAAGGTATTGTTCTAGTTCTCGTTTTGTCATTACTTAACCTCCGTGATTCCGTCTGC
TTTAAAATAAACATTGAAGCCAACTTCGCAAGCCATAAGATTGTCAAGGGTAACGATATT
CAAGTAGGAAGGAAGTGTTACCTCAGATTCAAATTTCACGGTGAAAGGGGGGAGTCCTTT
CTGGGTGAACCAAGCCTTATAAGCGATTATCTCGCCAGTTGGTTGGTTATCTTCAAATCT
AACCTGTGGTTCTAGTTCAGTACTTAGGCAGTAAATGGCCTGTTTGTTATCAATGTATTC
ATTTGCAGTGTTGGCTGAGTAGCCAGTTTTTCTGTTACGTGTTTTCATTTGTGTTACCTC
TATATAGTTATTTTTGTCTTAGCTAAGAACAAATATAGTCTATAATAATTGAATTAGATA
AACTGTCATAATTTTTGATAGTTTATAATGGATGTTATGATATAAGACACGCTAATTCTG
AAAGCCAATCAGTTAATTTTTCGGCGATTTGGTAGGAAGTTTCTTCTTCAGGAAATTCCG
GAATAAATTGAGACAATGATTGTAATAATGGCTTTCGATAGATGTTTATGAATTTAGATA
TAGTTGAGTGGTTTATTTGTCCATTGAGTTTATTTACTAGAGTTTTCTTTAGTATAGTTT
GCTCAAAACAAGAATCTGTTATAACCGTCATAATAATGGCTTCGATTAGTTGTAATTCAA
AGTCTTGGCTTGGGAAAAACAATTCTTTTGGTGTTTTGTAATTAAGAGAGACTTGGAAGG
CAAGCGAGGCATTGAAACTAAGATTTCTTTTTCCCTTGATAATTTGACCAACAGTTGTTT
CTGAAAGAAGTTCGATATCATCAGCTGAGTAGTCATATGCAATTTGATTCTGTAAGATTT
TTAAATCTGTCATTTTTTGTTTAATAGCTTTCCCTAATAATTTAGTGTAGAGTTTTTTAA
TTACGTTTGAGTAAGTCATTTTTCTTTCCTTTGCGTCCAGGGACGGAAAGAAACTAGTAG
AGCTTGACCGATAAAGGTATGAAAAAGCACACCAAATAAAACGGTGAAACTTTTTACATA
GATTGAGACAATTAAATGAGTCTATGTTTGAGTTTCAATCCGTCCATTTGATGCGCATCA
GGTAGGACATATATATTATTGATATTTCATATCAATAGAAATGTTAACAAATTAGACTAT
AGTCTAATTAAGTGTTTTTTTATTTTTGTGATTTTAGTGATATTATATTTATATGAATGA
ACAATTTAGTTTAAAATTTAAACAATTCCTATTAATCTTGAAGAAAAGATATAAAATAAC
AAGTAAGCAAATTGCTAGTGAAATGGGTATATCGGTAAATACTATCACAAATTGGAAAAA
AGGGAGATCAAAAATTCATGTAAAGCCATTATGCAATTTTTTATGTTATTTACAAGATTT
TAATTATTTCCAGGAGAATATAGTTAGGAAAGATGCAGAATTGAGAGAAATAGTGTTTGT
TTTACAAAACCATATCGAATCTGTTCTTTCTAAGAGAGGGACTTTTTCCCATATAGATTC
TGAACTTATTGGAGAAAGAAAATATAAGTTTTGTATAAATTTTTCAATATTTATTGATTA
TTTAAACGAAAAGGCTCAAAACTATATATTGGATTATGATAATATTCAAGGTAGTAAAAG
ATGGTTAGTCGATTATCAACATAGAGAGATCTTTGATAATCTAATTGTTTTGGGGTTGAT
CAGTCGAAATCAAAATAGAAGATATTCTGTACAGAAAAATTTGGCAAATATATTGGGAGT
AAGTGAAGCTCAAATTTCAAGATGGAAAAAAGGGTTGGATTATCCTACAAATGAAAATCA
TAATAAAATTGCTAATTTATTTGGGAAGGTTGAGGATCCGTTATATTTGTATTCGCCAGG
AAGCATTAATTTTGATAGTTATTTCTTAAAATCACCACGTTTAGTTATGGAAATTAATGA
GTTTAAAGAGAAGTATTTTACTACCCTAAAAAAATTTTTGAAAGTGTTAGGATTTAATAA
AAAATTAAACCAAATAATTAGAGATGATGGTTATCTTATTTTATATAAGAACGAAGAGTT
AGATCTAAGTTTGAGATTGTTGTTTAGAGACTGTATTCTTCTTCTAAAAAAGGTATATAA
CTGCTTTAATAAGGGAAATGATTTTATTCCGTGGCTATTCAATGAAATAAAAAGAGAAGA
GATCAAAGCAATCGAAAAATTCTTCACGAGGTTCGAACAAAATAATGTAGGTAAGCTCTA
TGATTATGCTGAAATGATTGACTATGGATATCAAGATTTATTTGATTTTACTTACAATGA
GGGAAATGCGAAGTATCTTGGTGATATATTAGAAAGCACTTCGTTACTTGCAATTGCGTC
AACATTTATTAATCAATACGATATGGATGAAATATCGTTTAAGCTATGGCTAAGAGATAT
TGAGAAGACTATGAGACCTAAAGAAGTTGTTAGGAATCAGACAAGAAATTATTTTTCAAA
TTTGATATCTTTGAATGAAGACAATTCAGAAAAATATGTAAAAAGGTTCTATCAACAGTT
TTGGAGCTTGTCTACGTTTCAAACAATGCAGCCTTCAAAAGATTGTTTTTCTACAGATAG
TATATATTTAAAATTGGGAGAAGAAGGACTCTTTAAAAGTCTAGAAATTGATTATAAGTT
ATTAAAGTCTGTTTTAGAGGAAGCATTAAATGAACACCACTTAAAAGAGGAAAGCTTTAC
CATAGTAAGTATGAGTAGATATTTACAAAATGGATTAAGTGTGTTTGAAGAAGTGCTATT
CAATCTATCAGTGTATTCTTTTGAGAGGAACTCTAGAGAGAAGGACTTTGATATAATATC
AACGCTAGAAGGACTACACGAAGTTGTGAGTGTATTTGAGGAGGAATATAACTGGCTATT
ATAGGGTTATCAAGATAGATAAGAAGAAGTGATTAAATATTGTTAATGGTTACGAAGTTC
ATTGGAGAGTTCTGTTAATTAATGGTAACTATTAGGTAATACGAAAAACAGGGCAAAACA
AAAAAGACTTAACAAGTCTTTTTTGTTTGCTTACTAAGCTTACTTTAACAACTCTTGATT
AAGTACACCAGTAGTAAAATGACGATTACATAATACATATGTTGTCCACCTTTCGTTAAA
TTAAGGAAGACTGTAATCAGTAAAATTCAATTTTGGAAAATCTACTTCATATCATCAAAT
TAAATTTTTAGCAAATCAATCTATTGCATTCTATGATATAAAAGTGTAGAATACTAATTG
GGAATTGGGTGATTGAATTTATGGAGACTACAATCATTCGAGCATAAGGGATTGTGGAGA
CAGTCCTTTTTTTTTGCGCTCAAAACTTTCCTTGACAGTGTTTATTCTATTATTTTTATA
GAAAAAAATCAAGCAAAATACCCTAATTAAATACAATATCTTGTGTTTGTTTTTTGTACA
AAACACTAGATATAGTGGTTTAGGAAGAAATCTCTCTCTATATATCAAAAAAACACTATA
TATAGGTATTAATAACAAAAAATAAACATTTACCCTCTATATATAGTGTGGGTAAGGATG
GTTATAGAAAAGTACTATGAAATACAGACAAGTTTTAGCTAAGGTATTTGAAATTTTTAA
ATTGTAGAATATTATGTTTAGCGCATAATCAATGAATAGCTGTATAATAACTTTTAAAAA
TCAAAAAACACCCAAGTCAGCTACTTGGGTGTCTTTTATATATCCGAACTTCTAAATTTA
TTTCACAAAAAATGTAGTCATTCGGTTGATTTTTATTGCAGTATACTGAAATAAAAAAAT
TCAATAATCGCATAAAATCAAGGTTTCTCGTCTTAACTGACGTGTAGTGAATGACTACTT
AACCTCAGTAAA
